# Supplementary material for: Human skeletal muscle aging atlas
Source: Nat Aging. 2024 Apr 15;4(5):727–44. doi: 10.1038/s43587-024-00613-3 (PMC11108788; doi:10.1038/s43587-024-00613-3)
Supplement: Supplementary file 3 — (1) Table containing the available donor metadata. (2) Table containing the available sample metadata. (3,4) Table of the top 100 marker genes for the major cell populations identified in the human (2) and mouse (3) integrated single-cell and single-nuclei aging cell atlases. Marker genes were calculated using two-sided t-test, by comparing ‘cluster’ of interest versus the rest, and P values were corrected for multiple comparisons using Benjamini–Hochberg correction. [file 43587_2024_613_MOESM3_ESM.xlsx]

## Sheet: Donor_metadata
DonorID	Age	Age_group	Sex	Donor_type	BMI	Ventilation_cat
470BR	17-20	young	M	DBD	25-30	short
398B	20-25	young	F	DBD	20-25	short
583B	25-30	young	M	DBD	20-25	long
566B	25-30	young	F	DBD	25-30	short
411C	25-30	young	M	DCD	20-25	long
464C	35-40	young	M	DCD	20-25	long
529C	35-40	young	M	DCD	30-35	short
591C	35-40	young	M	DCD	30-35	long
621B	50-55	old	M	DBD	30-35	short
582C	55-60	old	F	DCD	30-35	long
362C	60-65	old	M	DCD	25-30	short
502B	60-65	old	F	DBD	15-20	short
500C	60-65	old	M	DCD	20-25	short
343B	70-75	old	F	DBD	15-20	short
367C	65-70	old	M	DCD	25-30	long
339C	70-75	old	F	DCD	25-30	short
640C	70-75	old	F	DCD	30-35	short

## Sheet: Sample_metadata
DonorID	Age	Donor-batch-10X	batch	10X_version	SampleID	No of cells/nuclei
470BR	17-20	470BR-cells-3'v2	cells	3'v2	5386STDY8090404	6527
470BR	17-20	470BR-cells-3'v2	cells	3'v2	5386STDY8090405	6253
470BR	17-20	470BR-nuclei-3'v2	nuclei	3'v2	5386STDY8090406	2002
470BR	17-20	470BR-nuclei-3'v2	nuclei	3'v2	5386STDY8090407	2329
470BR	17-20	470BR-nuclei-3'v2/v3	nuclei	3'v2/v3	5386STDY8552709	6234
398B	20-25	398B-nuclei-3'v2	nuclei	3'v2	5386STDY7796286	195
398B	20-25	398B-nuclei-3'v2	nuclei	3'v2	5386STDY7796287	203
583B	25-30	583B-cells-3'v3	cells	3'v3	WS_A_SKM9845427	5314
583B	25-30	583B-cells-3'v3	cells	3'v3	WS_A_SKM9845428	5543
583B	25-30	583B-nuclei-3'v3	nuclei	3'v3	WS_A_SKM10691778	1714
411C	25-30	411C-cells-3'v2	cells	3'v2	5386STDY7835292	4432
411C	25-30	411C-cells-3'v2	cells	3'v2	5386STDY7835293	4856
566B	25-30	566B-nuclei-3'v3	nuclei	3'v3	WS_A_SKM9426499	423
566B	25-30	566B-nuclei-3'v3	nuclei	3'v3	WS_A_SKM9426500	8520
464C	35-40	464C-cells-3'v2	cells	3'v2	5386STDY8047212	1895
464C	35-40	464C-nuclei-3'v2/v3	nuclei	3'v2/v3	5386STDY8552613	4841
464C	35-40	464C-nuclei-3'v2/v3	nuclei	3'v2/v3	5386STDY8552614	5531
529C	35-40	529C-nuclei-3'v3	nuclei	3'v3	WS_A_SKM9426501	5176
529C	35-40	529C-nuclei-3'v3	nuclei	3'v3	WS_A_SKM9426502	5492
591C	35-40	591C-cells-3'v3	cells	3'v3	WS_A_SKM9845429	3285
591C	35-40	591C-cells-3'v3	cells	3'v3	WS_A_SKM9845430	3156
621B	50-55	621B-cells-3'v3	cells	3'v3	WS_A_SKM10490125	1837
621B	50-55	621B-cells-3'v3	cells	3'v3	WS_A_SKM10490126	2256
582C	55-60	582C-cells-3'v3	cells	3'v3	WS_A_SKM9845425	2091
582C	55-60	582C-cells-3'v3	cells	3'v3	WS_A_SKM9845426	2808
582C	55-60	582C-nuclei-3'v3	nuclei	3'v3	WS_A_SKM10691779	475
362C	60-65	362C-cells-3'v2	cells	3'v2	5386STDY7600838	4232
362C	60-65	362C-cells-3'v2	cells	3'v2	5386STDY7600839	4978
362C	60-65	362C-nuclei-3'v2	nuclei	3'v2	5386STDY7600836	4368
362C	60-65	362C-nuclei-3'v2	nuclei	3'v2	5386STDY7600837	4135
362C	60-65	362C-nuclei-3'v3	nuclei	3'v3	WS_A_SKM9426496	7248
502B	60-65	502B-nuclei-3'v3	nuclei	3'v3	WS_A_SKM9426495	3731
500C	60-65	500C-nuclei-3'v2	nuclei	3'v2	5386STDY8493510	1284
343B	70-75	343B-cells-3'v2	cells	3'v2	mus_SNuc7511880	4246
367C	65-70	367C-cells-3'v2	cells	3'v2	5386STDY7645353	4690
367C	65-70	367C-cells-3'v2	cells	3'v2	5386STDY7645354	4864
343B	70-75	343B-nuclei-3'v3	nuclei	3'v3	WS_A_SKM9426497	7248
343B	70-75	343B-nuclei-3'v3	nuclei	3'v3	WS_A_SKM9426498	7486
367C	65-70	367C-nuclei-3'v2	nuclei	3'v2	5386STDY7645355	5933
339C	70-75	339C-cells-3'v2	cells	3'v2	mus_SNuc7468112	5080
339C	70-75	339C-nuclei-3'v2	nuclei	3'v2	mus_SNuc7468111	7691
640C	70-75	640C-cells-3'v3	cells	3'v3	WS_A_SKM10490127	6550
640C	70-75	640C-cells-3'v3	cells	3'v3	WS_A_SKM10490128	6009

## Sheet: Human_data_marker_genes
MF-I_names	MF-I_pvals	MF-I_pvals_adj	MF-I_logfoldchanges	MF-Isn(fg)_names	MF-Isn(fg)_pvals	MF-Isn(fg)_pvals_adj	MF-Isn(fg)_logfoldchanges	MF-Isc(fg)_names	MF-Isc(fg)_pvals	MF-Isc(fg)_pvals_adj	MF-Isc(fg)_logfoldchanges	MF-II_names	MF-II_pvals	MF-II_pvals_adj	MF-II_logfoldchanges	MF-IIsn(fg)_names	MF-IIsn(fg)_pvals	MF-IIsn(fg)_pvals_adj	MF-IIsn(fg)_logfoldchanges	MF-IIsc(fg)_names	MF-IIsc(fg)_pvals	MF-IIsc(fg)_pvals_adj	MF-IIsc(fg)_logfoldchanges	Hyb_names	Hyb_pvals	Hyb_pvals_adj	Hyb_logfoldchanges	MuSC_names	MuSC_pvals	MuSC_pvals_adj	MuSC_logfoldchanges	FB_names	FB_pvals	FB_pvals_adj	FB_logfoldchanges	EnFB_names	EnFB_pvals	EnFB_pvals_adj	EnFB_logfoldchanges	PnFB_names	PnFB_pvals	PnFB_pvals_adj	PnFB_logfoldchanges	Tenocyte_names	Tenocyte_pvals	Tenocyte_pvals_adj	Tenocyte_logfoldchanges	mSchwann_names	mSchwann_pvals
TNNT1	0	0	6.04841	TNNC1	0	0	7.2039	TNNC1	0	0	7.9204	DMD	0	0	4.62358	TNNC2	3.09853e-153	3.46395e-149	7.68107	TNNC2	0	0	8.59805	DMD	1.14715e-75	3.84732e-71	3.68901	APOC1	0	0	8.58234	DCN	0	0	9.61417	APOD	0	0	8.28111	SLC2A1	0	0	8.47618	THBS4	5.8021695e-316	1.945931605467e-311	6.74621	MPZ	0
NEB	0	0	5.28686	MYL2	0	0	7.54464	MYL2	0	0	8.80891	TTN	0	0	4.66013	TNNI2	1.56128e-163	5.23623e-159	6.9604	TNNI2	0	0	7.94456	TTN	8.50507e-73	9.5081e-69	3.87441	APOE	0	0	8.27258	CFD	0	0	8.7658	DCN	0	0	6.48335	IGFBP6	0	0	6.13387	DCN	1.26184e-291	2.11598e-287	5.61149	MBP	0
TTN	0	0	5.22856	TNNI1	0	0	6.9	DWORF	0	0	7.74858	PDE4D	0	0	3.70243	MYLPF	6.08174e-157	1.01985e-152	7.14622	MYL1	0	0	8.03173	NEB	2.07741e-73	3.48362e-69	3.63011	MEG3	0	0	5.88095	GSN	0	0	6.25875	IGFBP7	0	0	5.15469	DCN	1.58652e-271	1.33022e-267	5.07679	APOD	1.35784e-266	1.51797e-262	6.06163	PRX	1.92411e-284
DMD	0	0	4.9161	MB	0	0	6.45891	CKM	0	0	7.72271	SVIL	0	0	3.4329	ENO3	1.31892e-146	1.10585e-142	6.20834	CKM	0	0	8.37494	TRDN	2.76829e-63	2.32107e-59	3.08207	IGFBP5	0	0	4.46725	APOD	0	0	8.55059	GSN	3.92841e-296	3.29378e-292	4.98994	TAGLN	4.89046e-275	5.46721e-271	5.39852	PRELP	4.50093e-227	3.7738e-223	4.92652	TAX1BP3	0
KIAA1217	0	0	4.32862	MYH7	0	0	6.99014	COX6A2	0	0	6.31897	KCNQ5	0	0	4.177	CKM	2.07062e-131	1.38889e-127	6.7331	MYLPF	0	0	7.76852	RBFOX1	2.18414e-60	1.46504e-56	2.85381	DLK1	0	0	9.19408	GPX3	0	0	5.98999	LUM	2.17519e-227	1.45903e-223	5.2907	IGFBP7	2.65847e-253	1.7832e-249	4.42355	MYOC	5.51053e-197	3.69624e-193	5.61666	PMP22	0
TRDN	0	0	4.33201	CKM	1.14713e-287	6.41207e-284	6.2328	MB	0	0	6.58745	NEAT1	0	0	3.05894	TNNT3	1.54324e-111	8.29204e-108	5.6514	TPM1	0	0	6.74271	PDE4D	2.68899e-59	1.50305e-55	2.99158	RPL3	0	0	3.93625	C1S	0	0	5.71763	ANGPTL7	2.15582e-167	9.03772e-164	8.03732	CSRP1	4.5479e-201	1.90659e-197	4.38996	RARRES1	9.63527e-179	4.61639e-175	5.38575	S100B	2.73727e-241
PDE4D	0	0	4.32261	COX6A2	1.92427e-283	9.21944e-280	5.20269	TCAP	0	0	6.41692	RBFOX1	0	0	3.52246	MYL1	1.7307e-111	8.29204e-108	6.09222	TNNT3	0	0	7.00165	KCNQ5	6.67331e-57	2.79762e-53	3.15911	CXCL14	0	0	5.40734	MGST1	0	0	7.55666	C1S	2.14595e-199	1.19952e-195	3.72541	MFAP5	2.25786e-209	1.26207e-205	4.20385	FBLN1	3.03084e-191	1.69414e-187	4.18117	RGCC	1.6e-322
PDE4DIP	0	0	3.80628	TPM3	3.85673e-270	1.61684e-266	4.91967	ACTA1	0	0	7.58161	TNNT3	0	0	4.3065	DES	2.44226e-100	1.02386e-96	4.82386	ENO3	0	0	6.61684	PDLIM3	4.06821e-51	1.04953e-47	2.58389	SPARCL1	0	0	4.09875	C1R	0	0	5.78019	C1R	1.4881e-196	7.12969e-193	3.80139	ADIRF	1.04874e-201	5.02468e-198	4.14706	AEBP1	9.22491e-174	3.86731e-170	4.9564	MT3	6.44896e-220
ATP2A2	0	0	4.42687	ACTA1	4.79404e-259	1.78647e-255	6.25156	TNNI1	0	0	6.45945	MLIP	0	0	3.41689	ACTA1	1.81013e-97	5.51892e-94	6.12837	COX6A2	0	0	6.27311	PDE4DIP	1.48957e-50	3.56836e-47	2.47264	EEF1A1	0	0	4.13623	COL6A3	0	0	7.85617	LTBP4	6.50506e-164	2.42407e-160	3.37703	LTBP4	4.74408e-195	1.76786e-191	3.66555	FMOD	1.74808e-158	6.51411e-155	6.5195	GPM6B	4.06585e-292
MLIP	0	0	4.05906	CRYAB	1.20724e-240	3.11449e-237	4.7317	CA3	0	0	6.78353	NEB	0	0	3.64776	MB	4.3785e-98	1.46846e-94	5.08948	ACTA1	0	0	7.80744	MLIP	5.10614e-49	7.44564e-46	2.58804	MYF5	0	0	9.68014	SERPING1	0	0	4.78235	ADH1B	5.20529e-156	1.74575e-152	4.15074	NR2F2	1.4184e-175	4.32457e-172	4.3976	LHFPL6	9.35269e-157	3.13671e-153	3.55175	PLP1	1.24572e-217
SVIL	0	0	3.79082	TNNT1	2.33211e-242	6.51787e-239	5.6239	TNNT1	0	0	6.7536	PDE4DIP	0	0	3.03009	COX6A2	1.83028e-98	6.82044e-95	5.0627	TCAP	0	0	6.23512	SVIL	2.79092e-48	3.12006e-45	2.50041	RPL10A	0	0	3.2638	FBLN1	0	0	6.25244	S100A6	7.45402e-150	1.92302e-146	3.09942	SLC22A3	8.55196e-182	2.86816e-178	4.14717	GPX3	2.26835e-132	6.91599e-129	3.47783	CD9	5.15191e-293
OBSCN	0	0	4.21341	TCAP	2.01816e-245	6.15317e-242	5.1241	S100A1	0	0	6.33873	TRDN	0	0	3.4558	TPM1	2.53687e-97	7.09014e-94	5.25373	TPM2	0	0	6.28889	MYBPC1	2.07237e-46	1.57961e-43	2.65416	RPL5	0	0	3.06546	NOVA1	0	0	6.88866	IGFBP6	1.00666e-151	2.81345e-148	4.00948	KLF5	1.54014e-169	4.30445e-166	4.9347	STEAP2	1.10801e-112	2.82336e-109	5.32448	CALM2	1.01975e-254
RBFOX1	0	0	3.74812	DES	1.18227e-238	2.8322e-235	4.63599	TPM2	0	0	5.98614	PDLIM5	0	0	2.82253	GAPDH	7.23764e-89	1.8672e-85	4.5133	GAPDH	0	0	5.70777	OBSCN	2.71333e-44	1.62499e-41	2.54897	RPS3	0	0	3.28321	ADH1B	0	0	7.8615	SERPING1	3.66685e-154	1.11799e-150	3.00117	NGFR	1.22057e-154	2.72903e-151	6.9095	NTRK2	1.65913e-112	3.7096e-109	4.12405	TSC22D4	1.73492e-235
MYBPC1	0	0	4.03019	SLC25A4	2.33531e-212	5.22144e-209	4.38124	TPM3	0	0	5.47053	PDLIM3	0	0	2.92673	MYH2	1.19105e-79	2.4966e-76	6.63372	COX7A1	0	0	5.39963	NEXN	5.35463e-41	2.4268e-38	2.20631	NACA	0	0	2.98586	MGP	0	0	5.03586	SERPINF1	6.15707e-148	1.47497e-144	2.97945	MATN2	2.67287e-151	4.98016e-148	5.21074	TSHZ2	9.9959e-116	2.79369e-112	3.77962	CNP	1.42748e-232
CACNA2D1	0	0	3.6034	MYL3	4.99784e-189	1.04761e-185	5.57235	COX7A1	0	0	5.1023	RORA	0	0	2.92318	TCAP	7.36821e-87	1.76511e-83	4.73279	KLHL41	0	0	4.91935	CAP2	6.06513e-41	2.71217e-38	2.28384	RPL18	0	0	3.02278	C3	0	0	7.66566	CFH	3.77e-144	8.42922e-141	3.50322	CLDN1	2.5429e-144	3.87654e-141	8.56058	COL1A1	9.80224e-109	1.64374e-105	4.21228	PLEKHA4	1.88665e-194
CTNNA3	0	0	3.97909	FLNC	1.40332e-186	2.61469e-183	4.35825	KLHL41	0	0	5.14241	ART3	0	0	3.38914	TPM2	9.2402e-82	2.06599e-78	4.81289	MYOZ1	0	0	5.19967	NEAT1	7.49346e-40	2.92227e-37	2.11063	RPS18	0	0	3.47945	COL6A2	0	0	4.65763	LHFPL6	4.89844e-136	1.02677e-132	3.18089	ID1	2.52774e-153	4.98679e-150	4.53647	COL1A2	6.05329e-111	1.26885e-107	3.47563	PLLP	1.82629e-183
PRKG1	0	0	3.67692	TPM2	1.91495e-181	3.38018e-178	4.39537	SLN	0	0	5.82871	COL4A3	0	0	3.82095	MYOZ1	2.3588e-72	4.6535e-69	4.42856	DES	0	0	5.16073	PRKG1	1.08361e-39	4.17725e-37	2.38459	VIM	0	0	3.50018	FSTL1	0	0	5.73384	PI16	4.07553e-124	8.0403e-121	4.57467	DDIT4	4.89117e-165	1.26185e-161	3.27432	ALDH1A1	1.57752e-109	3.11217e-106	3.4063	GATM	3.16943e-189
GBE1	0	0	3.88414	FHL1	1.24922e-176	2.09481e-173	3.72891	HSPB6	0	0	5.3335	SESN1	0	0	2.94158	SLC25A4	7.45857e-69	1.3897e-65	3.88917	YBX3	0	0	4.31422	PDLIM5	5.07733e-39	1.81153e-36	2.09669	RPS6	0	0	3.40905	FBLN2	0	0	6.41233	VIM	3.47215e-122	6.12889e-119	2.95986	FGL2	9.52025e-149	1.52043e-145	4.32848	SERPINF1	1.17857e-112	2.82336e-109	2.69897	SECISBP2L	9.99174e-194
AKAP6	0	0	3.8526	EEF1A2	6.08614e-171	9.71986e-168	4.54709	DES	0	0	5.17218	MALAT1	0	0	2.50003	FHL1	5.57125e-66	9.83414e-63	3.59869	MB	0	0	5.19007	SGCD	2.41753e-39	9.21355e-37	2.38127	RPL6	0	0	3.13163	MFAP5	0	0	7.53413	ABCA8	2.19059e-123	4.08156e-120	3.10642	CALD1	2.08963e-157	5.00586e-154	2.9553	CFH	4.10302e-109	7.24249e-106	3.18517	DYNLL1	1.03879e-225
NEAT1	0	0	2.8973	DWORF	1.45955e-170	2.22502e-167	4.76598	GAPDH	0	0	4.60023	PRKG1	0	0	2.98555	COX7A1	2.36893e-60	3.97246e-57	3.77418	ATP2A1	0	0	5.85588	CMYA5	7.65204e-39	2.67327e-36	2.17	RACK1	0	0	2.87585	EFEMP1	0	0	7.2921	LAPTM4A	2.95356e-121	4.95283e-118	2.35567	MEOX2	9.30801e-142	1.35727e-138	4.55907	SERPING1	1.94742e-109	3.62848e-106	2.72751	KIF19	1.2532e-160
SGCD	0	0	3.69816	CA3	2.89151e-165	4.21633e-162	4.81402	TPT1	0	0	5.18431	NEDD4	0	0	3.36148	CRYAB	2.90262e-59	4.63562e-56	3.64773	TPT1	0	0	5.10871	CACNA2D1	2.38587e-38	8.16504e-36	2.25097	RPL35A	0	0	3.25957	LRP1	0	0	4.47091	GPC3	4.60839e-111	5.85646e-108	4.60758	S100A6	3.15196e-154	6.60689e-151	3.20518	TNMD	1.50265e-96	1.9383e-93	8.70288	CRYAB	6.99643e-169
RALGAPA2	0	0	3.62833	MYL6B	2.09734e-156	2.81362e-153	4.94383	YBX1	0	0	3.91445	BCL6	0	0	2.67805	EEF1A2	1.47846e-56	2.15585e-53	4.24239	SLN	0	0	5.28318	AGBL1	1.13792e-37	3.74152e-35	2.51787	RPL41	0	0	3.45735	MMP2	0	0	4.91379	CST3	6.61908e-120	1.0571e-116	2.54709	GSN	5.69983e-151	1.00611e-147	3.29629	GSN	8.23822e-104	1.31568e-100	2.95453	BCAS1	8.98726e-155
PDLIM3	0	0	3.29135	ANKRD2	5.63213e-161	7.87044e-158	4.12402	CRYAB	0	0	4.46048	AC016831.7	0	0	2.80096	TTN	2.16382e-50	2.79116e-47	4.12531	EEF1A2	0	0	4.83226	SSH2	1.7244e-37	5.50791e-35	2.09794	RPS27A	0	0	3.26036	LTBP4	0	0	4.69487	PDGFRL	2.93722e-117	4.28298e-114	3.24357	CAV1	5.34479e-149	8.96268e-146	3.29751	THBS1	5.59008e-97	7.49921e-94	3.95928	VIM	6.272e-164
ASB5	0	0	3.89773	CSRP3	5.36404e-149	6.66293e-146	4.86859	MYOZ1	0	0	4.65394	CACNA2D1	0	0	2.75324	ATP2A1	3.9245e-53	5.26479e-50	4.57227	PYGM	0	0	4.75161	ABLIM2	3.11876e-37	9.6849e-35	2.29248	RPS2	0	0	3.26813	COL6A1	0	0	4.40216	EID1	6.54341e-118	9.97514e-115	2.45211	LINC01088	4.03175e-137	5.40868e-134	4.34153	COL6A1	5.8344e-99	8.50756e-96	2.82611	AZGP1	1.99816e-148
TRIM54	0	0	3.29265	PPP1R27	1.79345e-155	2.31341e-152	3.86991	YBX3	0	0	3.78719	NEXN	0	0	2.60219	SLN	1.55028e-54	2.16639e-51	4.10704	YBX1	0	0	3.65701	MYO18B	2.13208e-36	6.27243e-34	2.31004	RPL34	0	0	3.47844	ABCA8	0	0	4.62119	PLAC9	1.08033e-116	1.50967e-113	3.0326	ITGA6	3.17911e-135	3.80789e-132	4.59376	COL12A1	1.47912e-94	1.77167e-91	3.70451	PLA2G16	8.96652e-179
AC016831.7	0	0	3.26904	ATP2A2	5.64314e-149	6.75927e-146	3.59022	SLC25A4	0	0	4.05494	CMYA5	0	0	2.63545	PGAM2	5.37313e-50	6.67423e-47	4.51725	SELENOW	0	0	3.74946	CTNNA3	3.42657e-35	9.65717e-33	2.38207	TCEAL9	0	0	3.73737	SERPINF1	0	0	3.47613	VIT	5.44203e-111	6.51838e-108	3.45476	SBSPON	2.34242e-129	2.70897e-126	6.0946	LRP1	6.9049e-98	9.64902e-95	2.81677	SFRP5	1.06032e-143
MYPN	0	0	3.50016	NDUFA4	3.33355e-148	3.8552e-145	3.24796	MYL3	0	0	5.61832	MYPN	0	0	2.79693	FLNC	1.78939e-49	2.1433e-46	3.95363	SLC25A4	0	0	3.81168	RORA	1.26474e-34	3.50553e-32	2.13425	RPL11	0	0	3.11777	PDGFRL	0	0	5.61098	CALD1	4.71479e-111	5.85646e-108	2.53498	CAV2	1.46005e-136	1.81359e-133	3.7438	COMP	8.71292e-89	8.11706e-86	8.4499	SPARC	7.78336e-179
MYOM1	0	0	3.69154	COX7A1	2.43814e-141	2.63775e-138	3.5989	COX5A	0	0	3.98671	AGBL1	0	0	3.03821	NDUFA4	4.93265e-47	5.51437e-44	2.97863	RPLP1	0	0	4.08307	KIAA1217	4.06246e-34	1.09877e-31	2.22078	RPL13	0	0	3.36195	FBN1	0	0	5.47017	ADIRF	6.875e-109	7.95082e-106	3.02483	PDZRN4	1.87889e-124	1.9692e-121	7.68621	LEPR	4.71102e-91	4.93744e-88	4.15001	MYL9	3.48546e-175
CPED1	0	0	3.70257	MYL12A	1.44765e-141	1.61837e-138	3.22407	SMPX	0	0	4.49353	MBNL1	0	0	2.27845	PYGM	4.43503e-42	4.64819e-39	3.91341	FHL1	0	0	3.67058	MBNL1	2.41596e-33	6.38002e-31	1.84986	RPS3A	0	0	3.25903	FBLN5	0	0	5.42087	PRELP	2.75213e-107	3.07669e-104	3.05365	USP53	2.55084e-137	3.56458e-134	2.96039	HHIP	2.28565e-86	1.96554e-83	6.10782	ITM2C	3.14724e-151
ZNF385B	0	0	5.40964	COQ8A	1.53529e-133	1.60908e-130	3.53764	UQCR10	0	0	3.81607	FTX	0	0	2.44532	PPP1R27	4.8938e-44	5.29446e-41	3.32306	CHCHD10	0	0	3.68111	TP63	5.75178e-33	1.50706e-30	2.5168	RPL24	0	0	2.94626	PLAC9	0	0	4.42501	PTGDS	1.83532e-97	1.57828e-94	4.73689	SDCBP	7.56187e-137	9.75423e-134	2.91622	CALD1	3.53516e-94	3.95208e-91	2.4228	FXYD6	1.19329e-149
TPM3	0	0	3.28639	CHCHD10	1.20429e-132	1.22393e-129	3.52586	LINC01405	0	0	6.54456	MYLK4	0	0	4.38495	SMIM37	6.33644e-41	6.25034e-38	3.60925	PPP1R1A	0	0	5.44371	SOX6	2.61411e-32	6.44647e-30	2.21877	RPL7A	0	0	2.95034	TNXB	0	0	6.91624	CYP1B1	1.5031e-97	1.36246e-94	3.6114	PTGDS	2.53323e-121	2.35998e-118	5.37323	LUM	4.64312e-90	4.58003e-87	3.54098	STMN1	5.51143e-146
PDLIM5	0	0	2.90574	SLN	9.53981e-130	9.41018e-127	3.97091	CHCHD10	0	0	3.785	ABLIM2	0	0	2.65069	BIN1	1.15626e-41	1.17511e-38	3.18624	PGAM2	0	0	4.88301	EYA4	4.80694e-32	1.17675e-29	2.15068	RPL12	0	0	3.2158	DPT	0	0	6.22073	SELENOM	1.51635e-101	1.58923e-98	2.36679	CD9	8.51252e-129	9.51643e-126	2.90914	COL6A2	1.11264e-90	1.13078e-87	2.6473	PRRG4	2.1897e-133
SLC20A2	0	0	3.40519	LINC01405	1.83053e-118	1.65925e-115	5.17705	MYL12A	0	0	3.85759	FOXO1	0	0	2.53933	CHCHD10	1.70625e-38	1.63498e-35	3.0003	FHL3	0	0	3.70151	LDB3	7.90401e-32	1.90708e-29	2.18562	RPS9	0	0	2.94529	VIM	0	0	3.58439	CYB5A	1.77458e-97	1.56621e-94	3.15767	AKAP12	8.99693e-126	9.73352e-123	3.18053	C1R	7.81011e-90	7.48387e-87	2.83285	FTH1	1.12358e-131
KCNQ5	0	0	3.69375	HSPB7	4.11376e-121	3.94193e-118	3.3433	ENO3	0	0	4.62962	MYO18B	0	0	2.69521	FHL3	1.0924e-37	1.01769e-34	3.04922	RAD23A	0	0	3.24473	GBE1	9.7852e-32	2.3111e-29	2.14807	RPS4X	0	0	3.10691	GALNT15	0	0	5.25941	CDH19	8.41002e-91	6.41035e-88	7.7077	RARRES2	4.54288e-123	4.48115e-120	3.35463	IGFBP6	2.82362e-87	2.55942e-84	3.38034	PEBP1	9.67324e-158
EYA4	0	0	3.34436	ENO3	9.8284e-120	9.15625e-117	3.8774	UQCR11	0	0	3.62902	FBXO32	0	0	2.59927	MYH1	5.2934e-35	4.43825e-32	4.97561	MYBPC2	0	0	5.24191	AC016831.7	1.60822e-31	3.77179e-29	2.1006	RPS5	0	0	2.89425	WISP2	0	0	6.06597	ITM2B	7.57824e-99	7.26169e-96	2.14166	TM4SF1	1.7408e-123	1.76918e-120	3.77952	PRRX1	4.83895e-87	4.27076e-84	2.56848	DYNLRB1	2.30061e-149
TACC2	0	0	3.27205	MYOZ1	1.42647e-115	1.25897e-112	3.72334	MYL6B	0	0	5.22974	ASB5	0	0	2.82498	COX5B	5.94931e-37	5.25073e-34	2.7247	RPL37A	0	0	3.45334	PCNT	1.39956e-30	3.12924e-28	2.11669	RPL7	0	0	3.22356	IGFBP6	0	0	5.12107	CDO1	4.70904e-90	3.50959e-87	4.27952	CYB5A	4.73181e-118	4.06911e-115	3.39068	C1S	9.59577e-86	8.04557e-83	2.71001	TMEM98	5.35497e-119
RYR1	0	0	3.34051	SMPX	2.30447e-102	1.98173e-99	3.58401	COX7C	0	0	3.23111	WDPCP	0	0	2.92338	SELENOW	1.52677e-36	1.31294e-33	2.85545	ALDOA	0	0	4.71626	AKAP6	1.30167e-30	2.92989e-28	2.16966	RPL10	0	0	3.3111	PLA2G2A	0	0	8.12292	FTL	2.33865e-93	1.91301e-90	2.48449	DKK3	3.23133e-113	2.58029e-110	4.66543	CTGF	1.15409e-78	8.06371e-76	3.47662	NCMAP	2.91414e-112
CLIP1	0	0	2.93954	S100A1	9.50222e-101	7.77281e-98	3.90663	CFL2	0	0	3.67996	KLHL29	0	0	3.74575	GAMT	4.05399e-32	3.16192e-29	3.74594	CRYAB	0	0	3.53564	DTNA	1.99896e-29	4.21642e-27	2.08663	MT-CO3	0	0	3.52532	SMOC2	0	0	6.11817	RPL3	1.23405e-92	9.8542e-90	2.49777	PROS1	1.2712e-113	1.03984e-110	4.32259	COL6A3	8.3408e-81	6.66033e-78	2.92523	LGALS1	2.24415e-126
FILIP1	0	0	2.96814	CFL2	1.15445e-100	9.21853e-98	3.09104	NDUFA4	0	0	3.33622	OBSCN	0	0	2.56209	YBX3	1.35606e-33	1.08285e-30	2.34466	MYH2	0	0	5.87842	FOXO1	1.98332e-29	4.20991e-27	1.97639	RPS19	0	0	3.04308	PRELP	0	0	4.76018	CAVIN1	1.35729e-92	1.05862e-89	2.37178	CLTB	3.88238e-120	3.51912e-117	2.73378	MXRA8	1.01866e-78	7.2689e-76	2.92459	MAL	4.56747e-110
UBE2E2	0	0	2.9704	BIN1	1.4406e-101	1.20787e-98	3.09253	MYOZ2	0	0	4.70307	PCNT	0	0	2.64397	MYBPC2	9.42181e-32	7.02197e-29	3.80548	CA3	0	0	4.38042	ZBTB16	3.28453e-28	6.40445e-26	1.7466	RPLP0	0	0	2.76153	NEGR1	0	0	6.83354	SCN7A	7.10829e-88	4.96662e-85	3.69871	TACC1	2.27076e-118	2.00413e-115	2.88759	MFGE8	2.63645e-80	2.05631e-77	2.28648	GJC3	3.78707e-105
MBNL1	0	0	2.58544	FABP3	1.31527e-94	9.18993e-92	3.74553	UQCRB	0	0	3.33411	EGF	0	0	3.14547	COX7B	3.61093e-31	2.57667e-28	2.60526	COX5A	0	0	3.47451	RYR1	6.60013e-28	1.2577e-25	2.0568	RPS12	0	0	3.24982	LAMC1	0	0	3.65573	MXRA8	6.35293e-88	4.55271e-85	2.87314	BNC2	4.95731e-115	4.15646e-112	3.28751	MGP	4.67465e-79	3.40823e-76	2.64756	CLDN19	9.50192e-105
CAP2	0	0	3.02355	PYGM	4.23632e-95	3.02293e-92	3.58874	EEF1A2	0	0	4.40037	BACH1	0	0	2.58734	EIF1	5.36862e-30	3.46255e-27	1.9638	BIN1	0	0	3.39556	CDH13	1.20138e-27	2.22607e-25	2.27056	RPS8	0	0	3.06111	LHFPL6	0	0	3.84374	EEF1A1	6.38014e-88	4.55271e-85	2.67083	PHLDA3	1.65862e-110	1.29365e-107	3.34353	FN1	9.26818e-72	5.86483e-69	2.8996	MIA	2.23631e-103
PAM	0	0	3.13463	COX6C	2.97446e-97	2.31994e-94	2.79647	VDAC1	0	0	3.50647	SOX6	0	0	2.67514	ATP5F1D	2.71635e-30	1.82202e-27	2.49578	RPL38	0	0	3.06593	KIF1B	1.97748e-27	3.62409e-25	1.85934	RPL13A	0	0	3.27947	COL1A2	0	0	4.90311	RPL13A	1.35011e-87	9.24083e-85	2.53495	ARL4D	1.2707e-105	8.6973e-103	4.61356	S100A13	2.5288e-72	1.63098e-69	2.34311	MT-ND2	1.06599e-108
PPP1R12B	0	0	2.98532	SMIM37	3.234e-93	2.16924e-90	3.51885	FHL1	0	0	3.57587	CTNNA3	0	0	2.7054	TUBA4A	6.81116e-30	4.31005e-27	2.99021	UQCR11	0	0	3.18965	XIRP2	7.98281e-27	1.44718e-24	2.25639	RPL32	0	0	3.24703	CYBRD1	0	0	3.96374	MT-ND2	1.3801e-87	9.25715e-85	2.50089	NRP2	1.29437e-104	8.68212e-102	5.18139	TCF4	1.43486e-71	8.91157e-69	2.12976	S100A6	7.58672e-108
ABLIM2	0	0	3.10794	COX5B	1.29989e-96	9.90812e-94	2.8051	RPLP1	0	0	3.83581	PRKN	0	0	2.48973	COX6C	1.28229e-29	7.96398e-27	2.50197	FXYD1	0	0	3.26166	MEF2C	1.03216e-26	1.85115e-24	1.87012	RPL9	0	0	3.01864	ITM2B	0	0	2.80627	PTMA	1.10892e-85	7.29236e-83	2.26372	CAVIN1	5.2377e-110	3.99232e-107	2.59027	CYBRD1	2.31986e-70	1.41461e-67	2.46216	CD59	3.78525e-117
ATP1B1	0	0	3.01744	COX5A	2.25555e-94	1.54381e-91	3.11441	PPP1R1A	0	0	5.38762	SLC7A2	0	0	2.81157	LDHA	2.32722e-29	1.4191e-26	2.44763	GAMT	0	0	4.44607	ASB5	2.57431e-26	4.52027e-24	2.10288	RPS23	0	0	3.06472	S100A13	0	0	3.42874	RPL35A	1.2037e-84	7.6169e-82	2.28033	PLEKHA4	1.21389e-102	7.82913e-100	4.13026	ECM2	1.38849e-67	8.31555e-65	3.38775	SERPINB9	2.87441e-106
ANKRD2	0	0	3.6456	APOBEC2	1.36511e-90	8.47833e-88	3.84141	SELENOW	0	0	3.40581	KIF1B	0	0	2.31322	COX5A	2.55903e-28	1.45466e-25	2.75922	RPL29	0	0	3.002	ARPP21	7.64835e-26	1.30873e-23	2.13208	SLC25A6	0	0	2.77673	TGFBR3	0	0	3.89132	SPARCL1	7.08036e-84	4.39743e-81	2.60935	SFRP5	1.092e-98	6.53993e-96	7.13606	TIMP2	4.51576e-67	2.65701e-64	2.48955	MT-ND4	1.855e-102
PPP1R27	0	0	3.1531	GAPDH	2.63668e-95	1.92237e-92	2.76351	UQCRQ	0	0	3.31133	DTNA	0	0	2.5768	NDUFB2	5.26101e-28	2.94073e-25	2.66451	NDUFA4	0	0	2.90665	TRIM63	8.05482e-26	1.37128e-23	1.94179	PAX7	0	0	6.97769	TGFBR2	0	0	3.82019	OSR2	3.61499e-78	1.89437e-75	4.67393	ITM2B	5.37001e-106	3.8319e-103	2.24722	SFRP2	2.2425e-63	1.25348e-60	4.67301	GLDN	1.6477e-96
RRAD	0	0	3.81913	UQCR10	7.53532e-93	4.95529e-90	2.97635	MYL1	0	0	4.96536	GGT7	0	0	3.66816	PDLIM3	9.02584e-28	4.96244e-25	2.4679	GLRX	0	0	3.55384	MAP4	8.31998e-26	1.40927e-23	1.63776	RPL8	0	0	2.81801	SDC2	0	0	3.83691	SELENOP	9.76179e-82	5.95256e-79	2.19314	FLRT2	2.72001e-99	1.68933e-96	4.13712	CDH11	2.27037e-62	1.11976e-59	4.04266	PHLDA3	5.79285e-104
THRB	0	0	3.15295	TTN	7.5138e-91	4.75468e-88	3.46159	ATP5MD	0	0	3.12042	FGF13	0	0	2.74461	NDRG2	4.25678e-27	2.23069e-24	2.45241	RPS24	0	0	3.022	ERBB4	1.65529e-25	2.72133e-23	2.2754	RPL15	0	0	2.84036	COL4A1	0	0	4.23376	COL1A2	9.65208e-81	5.78056e-78	2.73931	KRT19	2.18314e-95	1.2203e-92	8.53366	TNC	3.41483e-61	1.63609e-58	5.2231	PTMA	4.86034e-97
AGBL1	0	0	3.38384	CKMT2	9.34379e-87	5.49775e-84	3.44462	PLN	0	0	3.97758	TNNC2	0	0	3.05809	PRDX1	7.70689e-27	3.97652e-24	2.27252	COX7C	0	0	2.75864	RETREG1	2.04296e-25	3.32606e-23	1.94269	RPS27	0	0	3.26397	TIMP3	0	0	3.39155	RPL7	1.47582e-80	8.68352e-78	2.30824	FIBIN	3.93391e-98	2.27475e-95	3.65287	PIEZO2	6.86292e-60	3.153e-57	5.97849	YBX1	1.86431e-104
ADCY2	0	0	3.34112	COX7B	6.03673e-88	3.61536e-85	2.79279	RPL37A	0	0	3.28309	CAP2	0	0	2.36841	CSRP3	2.29234e-26	1.16485e-23	3.16247	GNAS	0	0	2.94408	PARD3	3.63348e-25	5.83061e-23	1.81943	RPS28	0	0	2.8839	NID1	0	0	5.07292	NR2F2	1.71378e-78	9.27042e-76	3.15642	S100A10	6.46206e-102	4.08914e-99	2.57935	VIM	1.96892e-63	1.11921e-60	2.22004	SEMA3B	1.0666e-91
MYO18B	0	0	3.20963	IDH2	1.94109e-85	1.1034e-82	3.33554	FXYD1	0	0	3.27787	TTN-AS1	0	0	2.74053	S100A1	6.32226e-26	3.11818e-23	3.26658	COX17	0	0	3.22833	RALGAPA2	5.4403e-25	8.68841e-23	1.90309	CIRBP	0	0	2.50106	MFAP4	0	0	5.43461	FOS	2.49526e-79	1.41841e-76	2.69689	SOD3	3.09597e-99	1.88786e-96	3.01257	ITGA10	1.41847e-59	6.34301e-57	4.21603	NDRG1	2.57268e-101
NEXN	0	0	2.7355	FHL3	1.35413e-86	7.83014e-84	2.94232	RAD23A	0	0	3.04632	SPTB	0	0	2.71291	HSPB7	2.36531e-25	1.072e-22	2.44572	NDUFV2	0	0	2.90066	LINGO1	9.37992e-25	1.45641e-22	1.7836	RPL4	0	0	2.65493	PID1	0	0	5.02356	SHISA3	2.2918e-73	9.15028e-71	5.18312	ELOB	3.30528e-98	1.94478e-95	2.38775	S100A6	1.98636e-62	1.00937e-59	2.10902	IP6K2	6.63512e-99
SSH2	0	0	2.70963	ATP5F1D	7.09071e-80	3.83562e-77	2.54253	COX7B	0	0	3.09491	EYA4	0	0	2.39423	CMYA5	5.11316e-25	2.28647e-22	2.37064	UQCRB	0	0	2.77903	PRKN	1.27635e-24	1.95463e-22	1.84961	RPL19	0	0	2.86561	LUM	0	0	6.35055	H3F3B	4.62948e-78	2.38867e-75	1.79885	GSTM3	1.22271e-94	6.72251e-92	3.26659	FSTL1	9.1964e-62	4.46998e-59	2.39054	TMSB10	1.40447e-100
MAP4	0	0	2.50811	COX7C	2.85987e-79	1.4756e-76	2.33011	C12orf75	0	0	4.90475	TRIM63	0	0	2.37605	SMPX	3.21826e-24	1.40174e-21	2.83505	UQCR10	0	0	3.03053	FGF13	1.84832e-24	2.76737e-22	2.02553	RPL29	0	0	2.86344	EBF1	0	0	4.69368	AKAP12	2.01285e-77	9.92749e-75	2.68447	VIM	1.42686e-96	8.11083e-94	2.68484	ANGPTL7	1.07761e-57	4.40744e-55	5.83629	COL18A1	1.09794e-98
CMYA5	0	0	2.7546	HSPB6	1.02169e-75	5.11427e-73	3.20329	RPS24	0	0	3.14155	LINC00513	0	0	2.31793	PFKM	9.17515e-24	3.79897e-21	2.78314	LDHA	0	0	2.75547	MYPN	1.72093e-24	2.59985e-22	1.92551	TUBB2B	0	0	7.38874	PDGFRA	0	0	5.79236	RPL31	7.11531e-78	3.61565e-75	2.12856	C19orf33	1.39578e-88	6.98684e-86	5.97941	CILP	2.48227e-59	1.08117e-56	3.25006	H3F3B	6.69411e-97
ARPP21	0	0	3.42127	TUBA4A	9.94086e-73	4.56707e-70	2.95324	ATP5PF	0	0	3.02237	RETREG1	0	0	2.38307	PSMA7	1.0718e-23	4.38366e-21	2.09741	VDAC1	0	0	2.94876	ZBTB20	2.31055e-24	3.44406e-22	1.47243	PON2	0	0	4.29401	TIMP2	0	0	3.80751	MEOX2	8.53094e-75	3.71572e-72	3.52483	SFRP4	4.28391e-90	2.21037e-87	4.06778	EMP1	3.07338e-60	1.4316e-57	2.55173	TUBA1B	8.15287e-103
NRAP	0	0	3.58061	RRAD	4.02869e-73	1.90301e-70	3.05436	NDUFV2	0	0	3.03456	SSH2	0	0	2.08355	UQCR10	8.86882e-23	3.38225e-20	2.36846	S100A1	0	0	4.38783	GTF2IRD1	1.44699e-23	2.06507e-21	2.1058	RPL23A	0	0	2.96493	VCAN	0	0	4.85424	NRP2	2.14629e-73	8.67256e-71	4.53148	TNNT2	2.65218e-86	1.21848e-83	6.70691	COL11A1	8.56028e-57	3.26244e-54	7.31118	FGFBP2	2.57977e-89
USP54	0	0	3.50647	AKR1C1	1.80648e-67	7.5732e-65	3.41317	BIN1	0	0	3.19656	TEAD1	0	0	2.20816	HSPB1	4.96955e-23	1.93801e-20	2.02075	OPTN	0	0	3.11226	OSBPL6	2.0906e-23	2.97095e-21	2.15715	PTMA	0	0	2.83492	SRPX	0	0	5.83022	RARRES2	2.34088e-76	1.1378e-73	2.76742	STXBP6	3.05981e-88	1.48724e-85	3.56485	CTSK	6.54457e-58	2.74365e-55	3.22262	MAPK8IP1	7.44713e-84
PDE7A	0	0	2.96894	NDUFB2	2.24635e-68	9.65875e-66	2.5723	NDUFB10	0	0	3.14311	CLTCL1	0	0	2.6105	PSMB5	1.67952e-22	6.25865e-20	2.43167	UQCRQ	0	0	2.90388	FBXO32	2.39576e-23	3.39025e-21	1.87843	RPS13	0	0	2.87696	COL12A1	0	0	5.8655	COL6A2	1.4119e-77	7.0675e-75	2.27613	HES1	1.7957e-90	9.55939e-88	2.88989	EPB41L2	4.15439e-57	1.62012e-54	2.55446	PPA1	7.15007e-95
MAST2	0	0	3.11072	KLHL41	1.51232e-67	6.42027e-65	2.65963	ATP5ME	0	0	2.93592	OSBPL6	0	0	2.81388	PSMB6	4.40988e-21	1.44999e-18	2.28196	NDUFB10	0	0	2.94537	RBM24	2.82089e-23	3.95845e-21	1.86176	RPS21	0	0	2.71925	PLPP3	0	0	3.50649	GLUL	4.28562e-76	2.02438e-73	1.9878	VSIR	3.23336e-89	1.64304e-86	2.92837	ABCA6	2.52387e-57	1.00768e-54	2.35569	MT-CO1	1.25151e-84
TBC1D8	0	0	3.41149	MYL1	4.61193e-67	1.88628e-64	3.34114	NDUFB2	0	0	3.07405	AC073050.1	0	0	3.37736	CNBP	3.52366e-21	1.17006e-18	1.92085	RPS16	0	0	2.75732	MIR99AHG	3.45005e-23	4.76164e-21	1.83438	RPL37A	0	0	2.98072	S100A6	0	0	3.05916	JUN	4.09435e-76	1.96166e-73	2.41475	EBF2	5.19971e-87	2.45617e-84	3.69198	MT1E	1.27487e-57	5.15141e-55	2.26989	SELENOP	4.12839e-93
MYH7	0	0	4.00408	MGST3	8.2374e-66	3.17547e-63	2.40164	GAMT	0	0	4.18443	TNNI2	0	0	2.86852	CFL2	2.01848e-20	6.26814e-18	2.2797	CHMP1B	0	0	3.89315	FTX	4.1717e-23	5.71062e-21	1.65166	RPL37	0	0	2.93242	LAMA2	0	0	3.79594	SDC2	1.13603e-75	5.21919e-73	2.37461	A4GALT	1.55483e-86	7.24248e-84	3.44679	SLIT3	2.40502e-54	8.67307e-52	4.00949	AATK	1.00505e-79
C1orf21	0	0	2.4947	LDB3	7.79231e-66	3.03882e-63	2.61236	COX17	0	0	3.20433	COL4A4	0	0	3.28731	COQ8A	1.73389e-20	5.43468e-18	2.29713	TOMM7	0	0	2.6206	UBE2E2	1.03426e-22	1.39305e-20	1.71896	RPL21	0	0	3.10624	LTBP2	0	0	6.32485	FTH1	3.73809e-74	1.58694e-71	2.28794	PERP	1.38104e-85	6.17566e-83	3.68292	LPAR1	3.90258e-54	1.37773e-51	3.06936	MT-CO3	1.41613e-82
TTN-AS1	0	0	3.26262	IDI2	2.8065e-62	1.00132e-59	3.67051	NDUFB1	0	0	3.00015	MYLPF	0	0	2.81746	RAD23A	2.7345e-20	8.18835e-18	2.08315	CFL2	0	0	2.92902	SORBS1	1.38735e-22	1.84639e-20	1.85421	RPS24	0	0	2.87057	MAP1B	0	0	3.88585	CEBPD	3.51754e-75	1.57295e-72	2.08788	APOD	3.72583e-90	1.95245e-87	3.42713	WISP2	1.1214e-53	3.83771e-51	2.75892	FXYD1	4.91786e-89
KIF1B	0	0	2.66886	MT-ND3	5.18802e-64	1.95501e-61	2.45818	FTH1	0	0	3.33427	DGKD	0	0	2.41913	NDUFV2	8.11793e-20	2.30728e-17	2.17973	CNBP	0	0	2.44759	MALAT1	3.57222e-22	4.60789e-20	1.5455	EEF2	0	0	2.52931	CST3	0	0	2.64136	RPL11	6.94587e-74	2.91188e-71	2.08864	PLSCR4	1.02153e-83	4.50789e-81	3.56787	PTN	1.37501e-52	4.23076e-50	3.80284	LHPP	2.05236e-77
LINC00513	0	0	2.88841	PDLIM3	7.294e-63	2.65898e-60	2.31598	TOMM7	0	0	2.7066	ATP1B1	0	0	2.1144	NEB	7.74253e-20	2.21939e-17	2.36372	RPS25	0	0	2.69585	NEDD4	6.90346e-22	8.70408e-20	1.92231	FOS	0	0	3.64194	SCARA5	0	0	6.36909	RPL13	4.39372e-73	1.73361e-70	2.24134	CAVIN3	7.32512e-86	3.31986e-83	2.75568	MFAP4	7.99393e-54	2.79271e-51	2.6386	MT-ND5	8.65641e-86
LINGO1	0	0	2.72805	CYB5R1	5.73199e-62	2.0025e-59	2.69986	NDUFS5	0	0	2.78539	MAP4	0	0	1.83428	FABP3	4.61449e-19	1.21859e-16	2.62565	RPL32	0	0	2.90431	TRIM54	7.05966e-22	8.86767e-20	1.65981	RPL36	0	0	2.70876	LAPTM4A	0	0	2.45753	RPL34	1.89023e-73	7.82647e-71	2.31406	TIMP2	1.40943e-83	6.13889e-81	2.6103	CDO1	1.54603e-52	4.71371e-50	3.55657	PPDPF	2.83759e-85
PRKN	0	0	2.81715	SH3BGR	1.01635e-61	3.51405e-59	2.95848	COX5B	0	0	2.70183	RYR1	0	0	2.22992	COX17	2.18246e-18	5.30402e-16	2.25126	EIF1	0	0	2.36427	CPED1	7.53587e-22	9.43053e-20	1.86473	RASD1	0	0	3.71019	SELENOM	0	0	2.77451	DKK3	9.59405e-71	3.35172e-68	3.89886	ITGB4	4.91827e-78	2.06186e-75	5.78811	ODF2L	8.01827e-53	2.56111e-50	3.04323	LGI4	4.27982e-77
WDPCP	0	0	3.10096	XIRP1	2.07485e-61	7.10065e-59	3.13042	PRDX6	0	0	2.63766	AFF1	0	0	2.0533	MBNL1-AS1	8.14016e-18	1.85717e-15	3.07221	RPL37	0	0	2.75632	TNNT3	8.38213e-22	1.03734e-19	2.20133	CEBPD	0	0	2.75645	EMP1	0	0	3.76271	TIMP1	2.05147e-74	8.8208e-72	2.12242	FZD1	1.05548e-77	4.37022e-75	4.86159	SFRP4	8.36277e-52	2.48204e-49	3.69511	HMGB1	3.1467e-83
DST	0	0	2.53126	PGAM2	2.09178e-59	6.49575e-57	3.32596	LMOD2	0	0	3.45671	DLG2	0	0	2.28348	TPT1	1.07185e-17	2.36498e-15	2.00255	ATP5MD	0	0	2.72169	PPP1R12B	8.19531e-22	1.01798e-19	1.69531	RPL30	0	0	2.81989	CXCL12	0	0	4.0202	IGFBP5	1.94771e-73	7.96613e-71	2.40419	TENM2	1.51368e-76	5.83516e-74	6.66558	STEAP1	2.89596e-51	8.30125e-49	4.43915	MT-CYB	8.58443e-75
ACTN2	0	0	2.94446	MYOT	3.80664e-61	1.28957e-58	2.49236	FABP3	0	0	3.59978	PPP1R27	0	0	2.13182	COX7C	6.86636e-18	1.59919e-15	1.78841	RPS13	0	0	2.6989	PPM1L	8.70546e-22	1.06946e-19	1.75814	RPL14	0	0	2.63626	PCOLCE2	0	0	7.21702	FN1	4.90778e-72	1.91392e-69	2.68627	CNTN4	3.75157e-77	1.51591e-74	4.93358	IGFBP7	1.02797e-53	3.55425e-51	2.26001	PLEKHB1	1.21754e-69
MAP4K3	0	0	2.81031	LMOD2	1.96844e-59	6.16987e-57	2.90006	BNIP3	0	0	3.43553	DEPTOR	0	0	2.32481	HSPB8	1.08812e-17	2.38518e-15	2.15368	HSPB6	0	0	3.43905	SESN1	9.18906e-22	1.12475e-19	1.70998	RPL18A	0	0	2.78177	MEDAG	0	0	5.26949	RPL41	1.25542e-71	4.62685e-69	2.25855	AVPI1	1.69684e-77	6.94007e-75	4.03714	PID1	9.43783e-53	2.98609e-50	2.70076	SVIP	8.77941e-74
ENAH	0	0	3.44043	ATP5F1B	1.03297e-59	3.29941e-57	2.31072	COX6B1	0	0	2.71113	CDH13	0	0	2.45862	PARK7	1.43444e-17	3.08387e-15	1.91942	PSMA7	0	0	2.58584	RASGEF1B	9.4e-22	1.14639e-19	1.6224	PPP1R14B	0	0	3.32923	COL4A2	0	0	3.85079	RPS27A	8.31081e-72	3.16736e-69	2.15423	AQP3	3.76174e-76	1.41754e-73	4.75093	TGFBR3	3.25192e-53	1.06924e-50	2.17644	CUEDC2	2.88072e-72
QKI	0	0	2.31505	NDUFB10	3.1931e-59	9.8248e-57	2.45914	NDUFB4	0	0	2.85108	AC112206.2	0	0	3.26554	CALM1	1.20306e-17	2.62e-15	1.79894	RPS23	0	0	2.73278	QKI	1.31069e-21	1.57555e-19	1.47448	CNN3	0	0	3.14417	CFH	0	0	3.6267	RPS9	6.57781e-72	2.53571e-69	1.95616	LAPTM4A	7.98143e-81	3.38837e-78	2.00691	MYO1D	1.42194e-51	4.14688e-49	3.45843	RPL38	8.82333e-74
DENND2C	0	0	3.35591	UBB	1.36759e-59	4.32699e-57	2.03281	ATP5F1E	0	0	2.6436	ERBB4	0	0	2.62545	MYBPC1	1.54249e-17	3.27417e-15	2.05712	SMIM37	0	0	3.32579	PDE7A	1.64585e-21	1.96435e-19	1.76712	NNMT	0	0	2.87431	MYOC	0	0	6.22541	RPS4X	1.51057e-71	5.50669e-69	2.07432	ZBTB7C	1.23925e-74	4.42148e-72	4.8247	MARCKS	7.07639e-52	2.119e-49	2.52297	FIS1	4.32158e-77
CAMK2D	0	0	2.86815	DUSP13	8.23536e-57	2.34066e-54	3.12941	GNAS	0	0	2.82002	PARD3	0	0	2.02856	XIRP2	1.51197e-17	3.22984e-15	2.34335	OAZ1	0	0	2.54201	DLG2	2.71e-21	3.22298e-19	1.85179	RPS15	0	0	2.6997	UAP1	0	0	4.13455	RPL15	1.22466e-71	4.56363e-69	1.99007	TJP1	6.0518e-77	2.36006e-74	2.60997	CD9	2.23275e-52	6.74613e-50	2.07843	EEF1A1	1.80544e-70
MYOM3	0	0	4.28866	ATP5MC1	4.15943e-57	1.20258e-54	2.62793	RPS25	0	0	2.69772	ZBTB20	0	0	1.59424	UBC	1.9712e-17	4.13187e-15	1.6494	CSDE1	0	0	2.43378	TACC2	2.98192e-21	3.53384e-19	1.74348	RPL22	0	0	2.62793	ACKR3	0	0	4.58134	RPL21	2.78497e-71	1.00433e-68	2.2476	DAAM1	2.06217e-75	7.51751e-73	2.91512	MT1M	7.51261e-51	2.09965e-48	2.54702	MT-ND3	4.87233e-72
TNNI1	0	0	3.53203	LMOD3	5.98229e-55	1.59233e-52	2.79046	RPS23	0	0	2.81992	XIRP2	0	0	2.4039	NDUFB10	5.23917e-17	1.0459e-14	2.11732	CMYA5	0	0	2.86177	ADCY2	3.78013e-21	4.46401e-19	1.82859	MT-CO1	0	0	3.1212	IGFBP7	0	0	3.47727	ID3	3.78622e-71	1.35087e-68	2.50535	ADH1B	1.89278e-76	7.21363e-74	2.67676	MKX	4.10251e-48	1.07492e-45	7.97891	MT-ND1	7.55802e-75
RBM20	0	0	3.33109	NDUFV2	2.03477e-54	5.2901e-52	2.29733	PPDPF	0	0	2.84292	FKBP5	0	0	1.95554	LDB3	4.64602e-17	9.33043e-15	2.10452	UBC	0	0	2.64577	FOXP2	4.39519e-21	5.13609e-19	1.85119	RPS14	0	0	2.79065	DCLK1	0	0	5.61077	RPL27A	6.10863e-71	2.15654e-68	2.07103	AHNAK	6.61824e-76	2.46625e-73	2.04768	EYA2	1.86158e-48	4.95505e-46	4.5079	MT-CO2	5.55272e-71
SPPL2A	0	0	2.52294	HSPB1	6.98904e-55	1.84566e-52	2.01097	RPL38	0	0	2.64898	UBE2E2	0	0	1.92816	DUSP13	2.15721e-16	4.04182e-14	2.63384	MYH1	0	0	4.82352	WDPCP	4.28159e-21	5.02084e-19	1.90993	ALDH1A1	0	0	3.5435	PODN	0	0	6.34621	RPS27	7.1419e-70	2.37154e-67	2.27837	ANGPTL7	9.50834e-72	3.15733e-69	5.17174	PLEKHH2	1.321e-48	3.57287e-46	3.35238	TMSB4X	8.11061e-73
DTNA	0	0	2.8728	ATP5MC3	2.4514e-53	6.09001e-51	2.29131	MDH2	0	0	2.92023	SLC22A3	0	0	3.07467	ATP5PF	1.87839e-16	3.53918e-14	1.8743	MBNL1-AS1	0	0	4.02054	MYOM1	4.77275e-21	5.5387e-19	1.84114	RPS11	0	0	2.62276	CCDC80	0	0	4.88267	ZFP36	2.34677e-70	8.03122e-68	2.21664	ANXA2	1.67309e-74	5.90654e-72	1.94283	PCOLCE	1.48978e-48	3.99713e-46	2.78443	TUBA1A	2.3106e-74
ESRRG	0	0	4.89372	ECH1	3.00313e-52	7.14319e-50	2.56735	OAZ1	0	0	2.5831	FHL1	0	0	1.80407	POMP	2.76221e-16	5.09005e-14	1.9149	BRI3	0	0	2.788	THRB	5.24691e-21	6.04711e-19	1.74468	BTF3	0	0	2.4061	PMP22	0	0	2.53214	SLC25A6	3.38904e-70	1.1481e-67	1.8996	CARHSP1	4.12937e-73	1.3989e-70	2.50248	SAA1	5.76279e-47	1.42112e-44	6.57183	H3F3A	3.12624e-75
ZBTB20	0	0	2.06216	SLC25A3	1.29159e-52	3.16185e-50	2.02267	ATP5PD	0	0	2.83855	TACC2	0	0	2.05444	NDUFB3	4.91565e-16	8.76921e-14	2.3598	COX6B1	0	0	2.46446	LIMCH1	6.34137e-21	7.28346e-19	1.85504	RPLP2	0	0	2.73372	PROCR	0	0	5.02197	TMSB4X	5.70249e-69	1.83894e-66	2.37588	NR4A1	7.8546e-74	2.71575e-71	2.18452	JCAD	5.657e-47	1.40537e-44	4.25912	POU3F1	1.6717e-66
PALLD	0	0	2.75979	ATP5PF	1.81055e-52	4.33731e-50	2.15437	MYH7	0	0	3.7747	ATP1A2	0	0	2.05378	HINT1	4.34683e-16	7.83784e-14	1.76047	RPL30	0	0	2.57802	MEF2C-AS1	1.34324e-20	1.52711e-18	2.0293	MT-CYB	0	0	3.04011	CILP	0	0	6.71463	RPS3	4.11059e-69	1.33846e-66	2.0504	LAMA4	1.43989e-70	4.59915e-68	3.76952	TIMP3	2.80572e-48	7.40932e-46	1.94495	SEMA4C	6.59345e-68
P4HA1	0	0	3.21913	NDUFB3	2.79674e-51	6.38075e-49	2.66716	RPL29	0	0	2.60808	TP63	0	0	2.45052	RPLP1	5.73892e-16	1.00771e-13	1.84546	HSPB1	0	0	2.34765	PALLD	1.31171e-20	1.49633e-18	1.75176	RPS15A	0	0	2.80697	TIMP1	0	0	2.73461	ACTG1	2.03268e-69	6.68352e-67	1.8662	SLC2A3	3.55949e-72	1.19378e-69	2.65199	LGALS3	6.29158e-48	1.62313e-45	1.9026	SMTN	1.07176e-71
SOX6	0	0	2.88006	GAMT	1.80622e-50	4.03847e-48	3.09285	UQCRH	0	0	2.61791	MYBPC1	0	0	2.10463	JSRP1	1.16635e-15	1.93649e-13	2.44704	ATP5F1E	0	0	2.40849	CLTCL1	1.5541e-20	1.74904e-18	1.91072	RPL23	0	0	2.58355	LGALS3	0	0	2.77041	CYR61	7.94464e-69	2.53759e-66	2.6155	PAK3	2.28834e-68	7.04096e-66	5.31079	USP53	1.62623e-47	4.13186e-45	1.91744	USP53	2.13979e-74
PPM1L	0	0	2.74268	MYBPC1	1.05632e-51	2.46019e-49	2.25199	IDI2	0	0	4.29374	AKAP6	0	0	2.11329	UQCRFS1	1.08334e-15	1.81665e-13	2.12569	NIPSNAP2	0	0	2.77892	CORO6	1.60404e-20	1.79321e-18	1.63069	RPL35	0	0	2.59393	AGTR1	0	0	4.89793	SOD3	2.36999e-68	7.42848e-66	2.54192	INHBA	4.77268e-68	1.45515e-65	4.32599	CNN3	1.85169e-47	4.66932e-45	1.95217	FTL	1.41409e-67
FAM160A1	0	0	3.21559	CYCS	1.17112e-49	2.56713e-47	2.22905	CSRP3	0	0	3.59456	ZFPM2	0	0	2.141	ANKRD2	1.85251e-15	3.016e-13	2.1449	RPS2	0	0	2.5016	CAMK2D	1.65488e-20	1.8439e-18	1.74842	FAU	0	0	2.48252	SVEP1	0	0	6.44184	LARP6	5.92393e-67	1.69809e-64	2.91651	GSTM5	4.5043e-67	1.28021e-64	4.36827	MEOX2	3.22548e-46	7.61805e-44	3.0633	NEK1	2.49411e-69
RBM24	0	0	2.84407	SYNPO2	1.75944e-49	3.80698e-47	2.29333	ACTN2	0	0	2.86393	TBC1D4	0	0	2.13447	PKM	4.0466e-15	6.22545e-13	1.95985	RPL39	0	0	2.59833	SLC20A2	1.92599e-20	2.13887e-18	1.73636	GPM6B	0	0	4.94196	IFITM3	0	0	2.68089	HSPA1B	9.41712e-69	2.97954e-66	2.31868	OAF	9.55172e-68	2.78561e-65	3.42349	GFRA1	3.34702e-46	7.84981e-44	2.754	RAMP1	5.87702e-69
LRRFIP2	0	0	2.5715	HSPB8	1.55075e-49	3.37721e-47	2.28937	EIF1	0	0	2.2143	FBXL17	0	0	2.07593	GPD1	8.75584e-15	1.26032e-12	3.32307	COX5B	0	0	2.39522	BCL6	2.49002e-20	2.75611e-18	1.56314	RPSA	0	0	2.44686	MXRA8	0	0	3.80634	RPS18	2.33999e-67	6.88409e-65	2.14879	CDH11	1.25166e-66	3.46928e-64	3.86021	TACC1	1.03028e-46	2.50388e-44	1.9108	MT-ATP6	4.67399e-66
CORO6	0	0	2.61453	DHFR	7.14209e-47	1.37662e-44	5.05753	ATP5MF	0	0	2.88807	PDE7A	0	0	2.04431	SMTNL2	5.89796e-15	8.87022e-13	2.40284	TUBA4A	0	0	3.05004	FBXL17	2.70175e-20	2.98064e-18	1.71986	RPL28	0	0	2.65163	S100A11	0	0	2.62326	CLDN1	1.39434e-63	3.43849e-61	6.46488	PDE1A	2.65624e-66	7.12679e-64	3.61845	ADAMTS9-AS2	1.89643e-45	4.32671e-43	3.12696	LPL	5.17469e-68
SMG1	0	0	2.54225	VDAC1	6.35211e-49	1.33986e-46	2.23774	SMIM37	0	0	3.20243	ABCA5	0	0	2.1512	MDH2	5.16012e-15	7.83078e-13	1.99737	MRLN	0	0	3.98874	TEAD1	3.74398e-20	4.10345e-18	1.64294	RPL31	0	0	2.72839	GPNMB	0	0	4.82477	IGFBP4	1.76977e-67	5.34725e-65	2.58621	NDRG1	4.91098e-68	1.48383e-65	2.50471	ITGBL1	2.28887e-45	5.18677e-43	3.11878	MAG	7.71651e-62
MEF2C-AS1	0	0	3.55764	MRPL41	5.96185e-48	1.18313e-45	2.60894	COX8A	0	0	2.76603	COBL	0	0	2.49192	PACSIN3	7.31104e-15	1.07073e-12	2.59514	RPL18A	0	0	2.45404	ATP1B1	4.34991e-20	4.75203e-18	1.65415	HSPA1B	0	0	3.24654	HTRA3	0	0	4.00557	COL1A1	1.52365e-66	4.22316e-64	3.05738	BEX3	7.99237e-68	2.3513e-65	2.37996	ID3	2.2963e-46	5.50096e-44	2.1069	NDUFA4	2.2585e-69
HDAC4	0	0	2.84117	KLHL40	7.98914e-47	1.53108e-44	2.80264	COX6C	0	0	2.51612	GBE1	0	0	1.96365	CASQ1	6.88871e-15	1.01715e-12	2.61097	MYBPC1	0	0	2.79913	COL4A3	8.44112e-20	9.01587e-18	1.98887	MEST	0	0	6.3115	EGFR	0	0	3.15914	HSPA1A	8.00537e-68	2.46316e-65	2.3638	CYP1B1	2.19928e-67	6.35859e-65	2.93283	SPTBN1	4.08672e-46	9.45245e-44	1.80785	EGR2	6.82119e-63
MALAT1	0	0	2.1977	MT-CYB	2.98061e-47	5.84583e-45	2.08321	RPL18A	0	0	2.5608	HDAC4	0	0	2.09145	IDH2	6.22459e-15	9.27823e-13	2.20254	RPL27	0	0	2.35559	TNNC2	2.02416e-19	2.10827e-17	2.23195	RPL26	0	0	3.09226	LARP6	0	0	4.65452	RPL10	2.33162e-66	6.35755e-64	2.13653	WNT6	3.77058e-64	9.87952e-62	7.30837	F2R	2.18504e-44	4.82118e-42	3.61705	CSRP1	2.66314e-67
MYOT	0	0	2.73941	NDUFAB1	2.43136e-46	4.53016e-44	2.34694	NDUFB3	0	0	3.10828	PFKM	0	0	2.24466	ASB2	5.71953e-15	8.64062e-13	2.08989	MDH2	0	0	2.71892	ZFPM2	2.21715e-19	2.29502e-17	1.73423	RPL39	0	0	2.93359	FGFR1	0	0	3.2663	CALM2	1.98781e-67	5.95244e-65	1.96792	MGP	7.65341e-68	2.2715e-65	2.20919	SLC44A1	4.03954e-45	9.03187e-43	2.29839	RPL3	2.85925e-63
RERE	0	0	2.45193	DUSP26	1.90788e-45	3.35007e-43	3.09447	NIPSNAP2	0	0	2.83723	SLC20A2	0	0	1.96907	PGM1	8.37592e-15	1.21607e-12	2.27891	SMPX	0	0	3.08039	GPHN	6.36325e-19	6.33266e-17	1.61779	FOSB	0	0	3.67281	ADD3	0	0	3.59525	RPS15	1.55716e-66	4.28065e-64	1.95259	C2orf40	1.54417e-63	3.98372e-61	3.71998	CLU	3.49662e-45	7.87045e-43	2.17631	FSTL3	5.70872e-62
FBXO32	0	0	2.64871	HADHB	7.44166e-46	1.36382e-43	2.24749	ATP5PO	0	0	2.70914	JPH1	0	0	2.33888	PPP1R3C	1.27041e-14	1.73906e-12	2.62691	MT1X	0	0	2.88888	MACROD2	1.15956e-18	1.14381e-16	2.06735	RPL27A	0	0	2.59689	FIBIN	0	0	5.63537	CFD	2.00933e-67	5.96361e-65	2.83347	CDO1	2.87901e-63	7.37069e-61	3.50841	CHODL	8.66316e-43	1.80463e-40	4.71498	POLR2F	1.07817e-65
[truncated: 110 more columns]

## Sheet: Mouse_data_marker_genes
Adipocyte_names	Adipocyte_pvals	Adipocyte_pvals_adj	Adipocyte_logfoldchanges	ArtEC_names	ArtEC_pvals	ArtEC_pvals_adj	ArtEC_logfoldchanges	B cell_names	B cell_pvals	B cell_pvals_adj	B cell_logfoldchanges	CapEC_names	CapEC_pvals	CapEC_pvals_adj	CapEC_logfoldchanges	FB_names	FB_pvals	FB_pvals_adj	FB_logfoldchanges	LymphEC_names	LymphEC_pvals	LymphEC_pvals_adj	LymphEC_logfoldchanges	MF-I_names	MF-I_pvals	MF-I_pvals_adj	MF-I_logfoldchanges	MF-IIA_names	MF-IIA_pvals	MF-IIA_pvals_adj	MF-IIA_logfoldchanges	MF-IIB_names	MF-IIB_pvals	MF-IIB_pvals_adj	MF-IIB_logfoldchanges	MF-IIX_names	MF-IIX_pvals	MF-IIX_pvals_adj	MF-IIX_logfoldchanges	MF-other_names	MF-other_pvals	MF-other_pvals_adj	MF-other_logfoldchanges	MTJ_names	MTJ_pvals	MTJ_pvals_adj	MTJ_logfoldchanges	Macrophage-LAM_names	Macrophage-LAM_pvals
Cfd	2.55567e-55	1.01684e-51	12.7585	Tm4sf1	0	0	3.7642	Cd52	6.90782e-50	1.09938e-45	7.53755	Aqp1	0	0	5.58711	Gsn	0	0	7.10892	Mmrn1	2.56834e-79	4.08751e-75	12.1874	Tnnt1	4.95784e-218	7.89039e-214	9.44328	Myh2	0	0	8.99688	Atp2a1	0	0	7.15372	Ttn	0	0	5.63828	Tacc2	6.89853e-142	1.0979e-137	6.19466	Lama2	2.01427e-109	3.20571e-105	7.19252	Tyrobp	1.63912e-226
Car3	6.45465e-68	1.02726e-63	7.96873	Stmn2	0	0	4.34823	Cd74	8.38346e-41	6.67114e-37	8.34118	Gpihbp1	0	0	4.45858	Dcn	0	0	7.04715	Ccl21a	3.42977e-76	2.72924e-72	11.653	Tnnc1	1.08105e-210	8.60245e-207	10.9218	Mybpc1	0	0	6.04146	Trdn	0	0	7.33783	Neb	0	0	5.39412	Airn	1.17762e-114	9.37093e-111	5.98036	Dmd	1.6401e-75	1.30511e-71	5.49726	Fcer1g	2.03374e-229
Slc1a5	1.04615e-55	5.54981e-52	7.90097	Ly6e	0	0	3.01952	Rac2	7.9344e-38	3.1569e-34	8.22464	Tspan13	0	0	4.02215	Col3a1	0	0	6.2355	Fgl2	2.67703e-63	1.06512e-59	6.32857	Myl2	1.30966e-199	5.21082e-196	9.95646	Esrrg	0	0	6.17151	Tnnt3	0	0	6.80204	Atp2a1	0	0	5.43617	Mt2	2.88274e-94	1.14697e-90	6.34177	Prkg1	8.13136e-70	4.31369e-66	6.4	Lyz2	6.15639e-218
Ghr	3.80063e-61	3.02435e-57	6.52599	Cldn5	0	0	3.49442	Coro1a	3.95162e-37	1.04817e-33	7.5626	Fabp4	0	0	4.95758	Clec3b	0	0	7.03585	Fxyd6	1.444e-65	7.66042e-62	4.28639	Atp2a2	5.30669e-206	2.8152e-202	6.48315	Neb	0	0	5.14612	Ttn	0	0	7.07724	Dmd	0	0	5.41132	Dmd	6.90435e-97	3.66276e-93	5.18211	Ttn	3.72076e-64	9.86931e-61	5.02123	Ctss	4.57413e-143
Pnpla3	2.16947e-24	9.8649e-22	7.94601	Rbp7	0	0	4.51381	Rps15a	3.05047e-37	9.70966e-34	3.26169	Ly6c1	0	0	3.98763	Col1a2	0	0	4.99394	Pard6g	1.53454e-54	4.88444e-51	7.24597	Tpm3	4.07026e-197	1.29556e-193	5.16543	Dmd	0	0	4.92736	Myh4	0	0	7.02418	Tnnt3	0	0	5.04223	Pdlim3	7.59879e-93	2.41869e-89	5.26107	Sgcd	5.03019e-69	2.00139e-65	5.09748	Alox5ap	1.21028e-142
Tenm4	2.90924e-23	9.64596e-21	8.45016	Ly6c1	0	0	3.327	Rps27	3.7018e-36	8.41632e-33	3.61246	Timp4	0	0	4.19062	Serping1	0	0	4.74337	Cp	5.56252e-53	1.47546e-49	5.47402	Mybpc1	3.21623e-177	8.53106e-174	6.07499	Actn2	0	0	5.95306	Myl1	0	0	6.8227	Trdn	0	0	5.14731	Flnc	3.052e-84	5.39695e-81	6.29974	Pde4dip	6.82042e-69	2.17094e-65	4.64536	Cotl1	5.85499e-145
Cidec	2.60384e-22	6.00581e-20	11.7589	Ly6a	0	0	3.14539	Rpsa	3.43975e-39	1.82479e-35	3.14864	Egfl7	0	0	3.55085	Igfbp6	0	0	5.27465	Nsg1	2.71539e-43	6.17364e-40	5.83694	Myl3	2.26669e-124	3.60744e-121	8.20627	Ttn	0	0	4.91093	Pde4d	0	0	7.0067	Ank2	0	0	5.55786	Mt1	1.18593e-89	3.14567e-86	5.46094	Col22a1	8.12987e-52	5.88122e-49	7.92242	Cd68	1.08849e-115
Plin1	3.45467e-22	7.63626e-20	11.8385	Fabp4	0	0	3.86957	H2-Aa	1.98677e-34	3.51327e-31	7.32461	Tmsb4x	0	0	4.17113	Abca8a	0	0	5.71693	Lcn2	1.775e-41	3.05938e-38	7.78176	Tnni1	3.3048e-115	4.04583e-112	9.63599	Atp2a1	0	0	4.73591	Gm26740	0	0	6.66391	Neat1	0	0	3.883	Malat1	1.37419e-85	2.73378e-82	2.08569	Neb	6.38081e-57	1.26938e-53	4.46973	Lgmn	2.51493e-144
Sorbs1	2.87955e-22	6.54687e-20	5.49413	H2-D1	0	0	2.73207	Cd79a	9.63814e-33	1.17993e-29	11.0439	Gng11	0	0	3.46011	Tnxb	0	0	5.7569	Reln	1.92232e-41	3.05938e-38	6.00123	Kcnma1	1.34646e-139	3.06128e-136	5.29784	Neat1	0	0	3.90844	Neb	0	0	6.31741	Acta1	0	0	4.48581	Ttn	2.6257e-82	4.1788e-79	4.75208	Neat1	1.31066e-51	7.44969e-49	3.63743	Lgals3	1.73301e-125
Plin4	1.34433e-21	2.74296e-19	5.83867	Ifitm3	0	0	2.77809	H2-Ab1	4.31379e-34	6.86539e-31	7.19092	Cav1	0	0	3.36565	Col1a1	0	0	4.68723	Cldn5	4.73048e-43	9.4107e-40	3.15727	Actn2	2.42344e-127	4.28545e-124	6.01139	Ank2	0	0	5.08011	Acta1	0	0	6.05502	Pde4dip	0	0	4.3371	Asb5	1.96664e-87	4.4713e-84	4.93223	Map4	8.38666e-53	7.85139e-50	3.98522	Ccl6	2.46943e-109
Ctcflos	2.7957e-20	4.8894e-18	11.9423	B2m	0	0	2.5939	H2-Eb1	1.91396e-33	2.53839e-30	7.19691	Rgcc	0	0	3.62357	Smoc2	0	0	5.94653	Lbp	2.63999e-39	3.81959e-36	4.90348	Acta1	2.3506e-132	4.67623e-129	4.88918	Ckmt2	0	0	5.0553	Dmd	0	0	6.08628	Filip1l	0	0	4.19437	Acta1	3.25004e-81	4.70222e-78	4.44901	Malat1	7.39762e-46	1.78384e-43	1.69522	Laptm5	6.77121e-115
Neat1	3.53695e-23	1.10186e-20	3.55665	Slc9a3r2	0	0	2.65426	Rps13	5.70364e-35	1.13467e-31	3.00243	Sdpr	0	0	3.41325	Serpinf1	0	0	4.67749	Thy1	1.60607e-38	2.13005e-35	4.96207	Ttn	1.81067e-122	2.61971e-119	4.93611	Acta1	0	0	4.41594	Phkg1	0	0	6.25898	Phkg1	0	0	4.33768	Fgfr2	4.76796e-72	3.61343e-69	4.46907	Trdn	3.01948e-46	7.50861e-44	4.29048	Ccl9	1.41581e-98
Sik2	7.75652e-20	1.24692e-17	5.9722	Cav1	0	0	2.50067	Fau	5.92826e-32	5.89677e-29	3.01946	C1qtnf9	0	0	3.53254	Mfap5	0	0	5.45078	Gpm6a	1.69295e-35	1.92452e-32	5.63922	Esrrg	1.32657e-117	1.75937e-114	5.64055	Tnnt3	0	0	4.37465	Ckm	0	0	5.89041	Mybpc1	0	0	5.37697	Neat1	2.90467e-67	1.2494e-64	3.50601	Tnnt3	7.04798e-44	1.35143e-41	3.96871	Trem2	1.19412e-94
Slc1a3	1.1059e-18	1.58563e-16	8.07616	Alpl	0	0	3.77857	Rps24	2.83017e-32	3.00281e-29	2.94394	Cd36	0	0	3.24799	Pcolce	0	0	3.94077	Igfbp5	1.18739e-36	1.45364e-33	3.75473	Dmd	7.66976e-115	8.71887e-112	4.64778	Pde4dip	0	0	4.29484	Mylk4	0	0	6.81322	Obscn	0	0	4.30382	Rrad	6.40349e-59	1.19896e-56	6.78478	Ryr1	8.57008e-42	1.49882e-39	3.69122	Fcgr3	5.44902e-102
Retn	1.73888e-18	2.42756e-16	11.3088	Egfl7	0	0	2.50867	Tmsb10	7.17486e-34	1.03807e-30	3.17562	Tcf15	0	0	3.38669	Htra3	0	0	5.03576	Ntn1	3.59756e-33	3.01343e-30	4.77496	Neb	4.47839e-111	4.19257e-108	4.47915	Kcnma1	0	0	4.66978	Rbfox1	0	0	6.06945	Myh1	0	0	6.45011	Neb	5.21265e-67	2.12716e-64	4.10262	Tnnc2	1.2257e-41	2.09752e-39	3.77575	Wfdc17	2.71454e-98
Acsl1	8.91086e-19	1.29898e-16	4.9771	Pecam1	0	0	2.54346	Rpl13a	1.26559e-30	1.0601e-27	3.01988	Cav2	0	0	3.19823	Rnase4	0	0	4.66006	Stab1	1.16914e-33	1.03371e-30	4.08109	Tpm2	5.4268e-106	4.11274e-103	3.93687	Obscn	0	0	4.30291	Ryr1	0	0	5.90762	Ckm	0	0	4.10761	Trdn	2.6573e-63	6.40772e-61	4.27509	Xirp2	3.15735e-39	4.78564e-37	4.50512	Cd53	6.02305e-100
Cyp2e1	9.05438e-18	1.17155e-15	7.0623	Igfbp3	0	0	3.45916	Rpl17	1.80239e-30	1.43425e-27	2.83187	Igfbp7	0	0	3.35461	Col6a1	0	0	4.52611	Flt4	5.16847e-33	4.11281e-30	4.68194	Atp1a2	2.77401e-105	2.00674e-102	4.07442	Tacc2	0	0	4.23204	Pvalb	0	0	5.99134	Pdzrn3	0	0	4.43094	Aff1	1.64396e-60	3.3543e-58	4.51252	Atp2a1	2.74676e-39	4.20334e-37	3.7678	Cyba	1.79544e-115
Lipe	3.386e-17	4.21002e-15	4.25408	Ifitm2	0	0	2.28516	Rps7	9.20103e-32	8.61379e-29	2.9057	Cdh5	0	0	3.16933	Lum	0	0	6.2508	Lyve1	4.04602e-32	3.0663e-29	7.46561	Pde4dip	1.4286e-102	9.47343e-100	4.18288	Trdn	0	0	4.26655	Tpm1	0	0	4.51412	Rbfox1	0	0	4.13927	Trim63	5.65604e-59	1.07162e-56	4.77187	Acta1	1.60288e-39	2.47668e-37	3.69641	Cstb	2.22954e-122
Pparg	1.07091e-16	1.24405e-14	5.04255	H2-K1	0	0	2.40416	Rpl27	2.89205e-31	2.55705e-28	2.65854	Ly6e	0	0	3.04439	Myoc	0	0	5.91427	Cd9	1.43975e-34	1.52758e-31	2.5366	Neat1	1.27013e-94	4.93026e-92	3.54544	Ppp1r12b	0	0	4.10439	Pygm	0	0	5.54363	Tcap	0	0	4.14606	Sgcd	2.23982e-58	4.14496e-56	4.10075	Mylpf	3.64351e-39	5.47042e-37	3.66511	Ctsb	3.10613e-118
Malat1	5.26538e-17	6.44604e-15	1.31917	Crip1	0	0	2.45337	Rps18	8.46328e-30	5.85622e-27	2.82427	B2m	0	0	2.96657	Fstl1	0	0	3.77067	Timp2	9.92387e-34	9.29049e-31	2.94643	Trdn	1.09176e-92	3.86118e-90	4.16727	Art1	0	0	4.17242	Neat1	0	0	4.35531	Gm26740	0	0	4.21331	Ano6	2.08856e-55	3.39177e-53	3.64931	Rbm20	6.39215e-36	8.47759e-34	4.08837	Spi1	4.60807e-93
Ebf1	5.54674e-18	7.35636e-16	3.39876	Calm1	0	0	2.2504	Cd37	7.14887e-28	3.25069e-25	7.9668	Cd200	0	0	3.04568	Col6a2	0	0	4.68585	Prox1	1.62743e-29	1.07919e-26	6.63146	Cox6a2	1.09294e-90	3.16256e-88	4.54371	Tcap	0	0	3.98104	Pde4dip	0	0	5.2681	Ckmt2	0	0	4.77261	Pde4b	2.15809e-53	3.27105e-51	4.20332	Gm26740	8.49347e-37	1.16529e-34	3.71682	Cd52	8.76431e-90
Pck1	2.45633e-15	2.34087e-13	12.8073	Atox1	0	0	2.27341	Rpl12	2.00624e-32	2.28066e-29	2.96129	Cd300lg	0	0	3.30629	Timp2	0	0	3.64098	Prelp	8.81376e-29	5.39504e-26	3.45817	Obscn	1.55403e-91	5.04741e-89	4.05077	Filip1l	0	0	3.70895	Mylpf	0	0	5.0945	Ryr1	0	0	3.98742	Ldb3	1.7001e-56	2.90937e-54	3.65318	Myl1	2.92388e-35	3.72268e-33	3.56285	Lcp1	3.46193e-91
Zeb2	2.27572e-16	2.56866e-14	4.10193	Flt1	0	0	2.47614	Rps19	2.79817e-29	1.7128e-26	2.939	Lims2	0	0	3.01394	Lrp1	0	0	4.30293	Clca3a1	2.62739e-26	1.44189e-23	7.4405	Prkg1	5.18126e-81	8.96302e-79	5.03944	Mb	0	0	5.02509	Sox6	0	0	5.40736	Ldb3	0	0	3.95488	Pde4dip	5.71895e-55	9.19365e-53	3.53053	Fgf13	6.48773e-35	8.00405e-33	3.67113	Ctsh	2.07782e-99
Ifi27l2a	6.90185e-16	7.42182e-14	4.2477	Tsc22d1	0	0	2.56583	Rpl18a	1.14889e-28	5.89826e-26	2.86181	Esam	0	0	2.95733	Dpt	0	0	5.35944	Lrg1	3.40921e-27	1.93777e-24	4.34829	Ckmt2	6.83318e-83	1.29464e-80	4.39361	Atp1a2	0	0	3.77753	Casq1	0	0	5.74157	Esrrg	0	0	5.08499	2010111I01Rik	2.85161e-53	4.28144e-51	3.59321	Large	8.60222e-32	9.12696e-30	4.03506	C3ar1	8.10632e-81
1700112E06Rik	6.25435e-16	6.77129e-14	4.37947	Id3	0	0	2.43262	Rps3a1	3.86462e-29	2.27798e-26	2.68257	Ly6a	0	0	3.03433	Col6a3	0	0	4.51298	Ltbp4	1.61773e-27	9.53564e-25	2.34277	Tacc2	8.66453e-83	1.62231e-80	3.94844	Ldb3	0	0	3.81972	Tnnc2	0	0	5.06098	Myl1	0	0	3.84593	Rbfox1	1.24739e-53	1.90887e-51	3.56334	Tpm1	1.4812e-32	1.6379e-30	2.88463	Ftl1	4.03954e-89
Pde3b	5.92875e-15	5.33085e-13	7.86832	Bst2	0	0	2.53082	Rps28	2.38671e-30	1.72657e-27	2.86893	Ybx1	0	0	2.71645	Fbn1	0	0	4.68517	Dtx1	3.48365e-24	1.63065e-21	8.96838	Myh7b	4.57287e-70	5.96534e-68	11.3798	Tnnc2	0	0	3.78602	Phka1	0	0	5.69424	Tacc2	0	0	3.93128	Dysf	6.49566e-50	8.91194e-48	4.22606	Atrnl1	7.08133e-30	6.51442e-28	5.3001	Pf4	9.89665e-84
Adipor2	1.38462e-15	1.40358e-13	4.20156	Icam2	0	0	2.68567	Rps6	4.65974e-29	2.64856e-26	2.70975	Cxcl12	0	0	3.06293	Mmp2	0	0	4.28062	Pdpn	7.89564e-25	3.92684e-22	4.186	Mb	1.60692e-71	2.16729e-69	4.58629	Ryr1	0	0	3.69886	Tnni2	0	0	5.0664	Tnni2	0	0	3.83548	Tnnt3	9.45496e-49	1.22338e-46	3.52845	Akap6	8.05909e-31	8.06669e-29	4.32123	Ifi30	5.47137e-89
Celf2	6.18161e-16	6.73838e-14	3.51593	Cd36	0	0	2.36882	Rpl34	1.2564e-28	6.24862e-26	2.66055	Slc9a3r2	0	0	2.94438	Col5a2	0	0	4.5423	Aplp2	4.64486e-26	2.4641e-23	2.02719	Ldb3	2.18596e-74	3.07872e-72	3.65286	Malat1	1.60453e-319	1.9950045e-317	1.4437	Ldb3	0	0	5.04964	Sox6	0	0	3.9027	Tnnc2	2.02885e-49	2.71338e-47	3.38699	Phka1	1.96636e-31	2.0454e-29	3.60326	Grn	5.58817e-100
Prkar2b	3.58152e-14	2.93814e-12	8.0934	AW112010	0	0	2.48429	Rps26	2.16668e-30	1.64204e-27	2.70625	H2-D1	0	0	2.705	Ecm1	0	0	4.48733	Tmsb10	1.17545e-24	5.66889e-22	2.19642	Ppp1r12b	3.41728e-72	4.64838e-70	3.72271	Atp1b1	8.88686e-308	1.05548e-305	4.96135	Myoz1	0	0	5.46331	Vegfa	0	0	4.57283	Tnni2	7.76035e-48	9.42794e-46	3.29026	Sorbs2	1.17099e-30	1.15754e-28	3.62424	Npc2	3.59017e-89
Tshr	4.08289e-14	3.31526e-12	9.00763	Rps27	0	0	2.19971	Rpl39	1.84796e-29	1.18169e-26	2.80708	Kdr	0	0	3.17534	Pdgfra	0	0	6.71718	Arl4a	1.55689e-23	6.88276e-21	2.94194	Ankrd2	5.0013e-63	5.41467e-61	6.41327	Pdzrn3	4.53569e-307	5.34707e-305	3.83221	Mybpc2	0	0	6.02225	Fgf13	0	0	3.94785	Des	1.82355e-45	2.04379e-43	3.56646	Psme4	1.89316e-30	1.84844e-28	3.6497	S100a4	3.9702e-96
Nnat	7.12595e-14	5.55929e-12	9.85309	Crip2	0	0	2.0798	Rplp2	6.79336e-28	3.17989e-25	2.65063	Gimap6	0	0	3.11773	Plxdc2	0	0	4.59932	Ptpn18	4.36339e-23	1.82746e-20	3.13088	Atp1b1	3.09919e-65	3.60026e-63	4.60372	Prkg1	6.58448e-288	6.76077e-286	4.76221	Tmem38a	0	0	4.91599	Tnnc2	0	0	3.76439	Slc38a2	4.22863e-45	4.57814e-43	3.30409	Cacna2d1	2.24129e-30	2.16183e-28	3.43978	Pycard	2.54516e-86
Sntb1	1.92631e-13	1.45295e-11	6.76998	Psmb8	0	0	2.58954	Rps10	1.85626e-29	1.18169e-26	2.62956	Tspan7	0	0	2.74045	Ccl11	0	0	5.70756	Sema3d	7.06862e-22	2.49994e-19	6.10353	Inpp4b	9.18833e-61	9.43434e-59	5.3725	Fgf13	4.2319e-303	4.88048e-301	3.68799	Malat1	0	0	1.72882	Eno3	0	0	3.82153	Mylpf	9.03288e-46	1.01956e-43	3.23502	Myh4	1.10466e-30	1.09879e-28	3.51612	Plin2	5.80941e-90
Acvr1c	5.60532e-13	3.94728e-11	10.6226	Cdh5	0	0	2.31038	Rps9	5.28546e-29	2.90062e-26	2.69626	AW112010	0	0	2.90243	Nupr1	0	0	4.02864	Nr2f2	9.88327e-23	3.93231e-20	3.00124	Myot	1.75414e-63	1.92532e-61	4.06774	Ckm	1.5118e-303	1.75623e-301	3.4943	Ampd1	0	0	5.68372	Malat1	0	0	1.38444	Myl1	5.63592e-45	6.06051e-43	3.41649	Ldb3	2.96386e-29	2.63519e-27	3.2629	Ms4a6c	1.28452e-74
Slc7a10	6.23115e-13	4.36867e-11	11.3837	Itm2b	0	0	2.02288	Rps3	1.09396e-28	5.80347e-26	2.6782	Sparcl1	0	0	2.56918	Nid1	0	0	3.43048	Fth1	2.37844e-23	1.02305e-20	2.23812	Tcap	1.90194e-65	2.29313e-63	3.56827	Tmem38a	6.10512e-298	6.79461e-296	3.53561	Prr33	0	0	5.81651	Pygm	0	0	3.55079	Dtna	8.43577e-43	8.49717e-41	4.01932	Rbfox1	5.18501e-28	4.38933e-26	3.25536	Efhd2	1.65389e-93
4933406I18Rik	6.61999e-13	4.62093e-11	9.2949	Ptprb	0	0	2.31108	Rps5	1.27384e-27	5.63143e-25	2.66878	Flt1	0	0	2.79761	Ebf1	0	0	2.70992	Rhoj	1.49343e-22	5.79706e-20	2.3172	Sorbs1	1.58488e-60	1.61688e-58	4.53848	Myl1	1.4921e-295	1.62649e-293	3.50356	Eno3	0	0	4.95832	Art1	0	0	3.89486	Fmnl2	5.55487e-42	5.49104e-40	3.92574	Pde7a	1.36932e-26	1.06306e-24	3.80316	Lst1	5.14945e-76
Por	3.24955e-13	2.38325e-11	4.34841	Fbln5	0	0	3.69965	Rpl11	5.73246e-28	2.76461e-25	2.59749	Hspb1	0	0	2.81265	Fndc1	0	0	4.92782	Sepp1	2.07157e-22	7.53961e-20	2.04396	Myom3	1.20605e-56	1.10312e-54	6.22113	Tnni2	4.18837e-292	4.35672e-290	3.49988	Actn3	0	0	5.61624	Hs3st5	0	0	4.06086	Nexn	3.86514e-43	3.94319e-41	3.29552	Limch1	2.59461e-26	1.97575e-24	3.09895	Aif1	1.34237e-72
Hp	9.99935e-13	6.7719e-11	8.74633	Ptma	0	0	2.00171	Rpl21	6.21098e-27	2.4712e-24	2.56905	Calm1	0	0	2.43782	Bgn	0	0	3.35065	Gm14964	4.9025e-21	1.59231e-18	4.81606	Immp2l	5.55446e-60	5.59489e-58	3.99757	Vegfa	2.0001e-269	1.85067e-267	4.00765	Rsrp1	0	0	3.26576	Pde4d	0	0	3.59005	Hipk2	4.74763e-40	4.24486e-38	4.64957	Tcap	2.41547e-26	1.84818e-24	3.10796	Ms4a6d	8.5462e-71
Slc27a1	5.16629e-13	3.68706e-11	4.92366	Tmsb4x	0	0	2.63238	Rps16	1.48474e-27	6.38637e-25	2.65238	Ppp1r2	0	0	2.57698	Lama2	0	0	4.14131	Adgrg3	2.36129e-20	7.22691e-18	8.14776	Myoz2	1.31171e-55	1.18613e-53	7.18084	Tead1	4.27317e-270	4.00044e-268	3.60877	Tcap	0	0	4.55668	Mylpf	0	0	3.3479	Lncpint	3.5836e-42	3.56456e-40	3.4898	Cap2	2.9085e-25	2.06646e-23	3.55486	Emp3	1.43982e-89
Dgat2	9.79769e-13	6.66368e-11	6.77928	Epas1	0	0	2.26942	Ltb	7.97488e-26	2.64417e-23	8.54297	Jam2	0	0	2.82332	Rarres2	0	0	3.11781	Tgfbr2	4.5912e-21	1.52227e-18	2.9408	Tead1	3.12151e-58	2.93958e-56	3.44983	Cox6a2	1.20225e-262	1.08715e-260	3.9079	Obscn	0	0	4.62869	Actn2	0	0	4.68118	Ank3	5.88224e-42	5.77875e-40	3.32689	Samd4	5.40566e-25	3.70824e-23	3.37137	Ptpn18	1.40987e-88
Apol6	9.07091e-13	6.22257e-11	6.24735	Ybx1	0	0	2.10299	Rpl32	4.56058e-27	1.86107e-24	2.65314	Nrp1	0	0	2.56411	Islr	0	0	4.12003	Gngt2	2.65502e-21	9.18578e-19	2.27486	Art1	2.06986e-58	1.99648e-56	3.51321	Myot	1.20652e-253	1.03236e-251	3.97627	Fgf13	0	0	4.67966	Pfkm	0	0	3.64181	Gm26917	1.54637e-41	1.48256e-39	3.0935	Mapt	2.39533e-24	1.5884e-22	3.975	Rgs10	4.24801e-85
Gstz1	2.4966e-12	1.62177e-10	5.5434	Sox17	0	0	2.94886	Rpl8	1.8555e-26	7.03103e-24	2.48917	Ifitm2	0	0	2.37008	Celf2	0	0	3.17836	Timp3	3.12819e-21	1.05926e-18	1.94209	Filip1l	2.9382e-58	2.78342e-56	3.06967	Adk	4.47252e-242	3.59496e-240	3.72658	Rora	0	0	4.13378	Tmem38a	0	0	3.43054	Obscn	6.97888e-41	6.49525e-39	3.21168	Pvalb	4.50632e-25	3.10468e-23	3.10343	Lgals1	4.03451e-77
Adipoq	3.90272e-12	2.49445e-10	11.0762	Bsg	0	0	2.24822	Rpl6	1.13975e-26	4.42419e-24	2.54511	Srgn	0	0	2.66177	Axl	0	0	3.86541	Col18a1	3.02824e-20	8.9249e-18	3.56908	Tmem38a	6.81894e-58	6.3464e-56	3.29184	Slc2a4	4.34294e-245	3.52642e-243	3.40603	Nexn	0	0	4.37389	Rsrp1	0	0	2.52486	Zbtb16	2.34202e-39	2.0593e-37	3.62963	Pdlim3	3.33669e-24	2.18533e-22	3.30246	Ninj1	2.06202e-85
Slit3	5.49144e-12	3.4408e-10	4.82788	Cd81	0	0	1.93693	Rps11	6.19376e-26	2.24031e-23	2.53693	Ifitm3	0	0	2.51903	Meg3	0	0	3.51657	Tbx1	7.16086e-20	2.03509e-17	5.6584	Adck3	9.57605e-54	7.89652e-52	4.5468	Coro6	2.0597e-231	1.56096e-229	3.99507	Jph1	0	0	5.18882	Ank3	0	0	3.42406	Mypn	5.0971e-39	4.38488e-37	3.38761	Tnni2	3.5959e-24	2.33587e-22	3.00446	C1qb	1.80918e-71
Smoc1	1.75685e-10	8.99043e-09	7.9034	Ecscr	0	0	2.22629	Rpl23a	8.89703e-26	2.88972e-23	2.55015	Ctla2a	0	0	3.15483	Adamts5	0	0	4.08158	Lmo2	2.58958e-20	7.77608e-18	3.03522	Malat1	8.20602e-54	6.80202e-52	1.22962	Tbc1d4	6.754e-230	5.04647e-228	4.42276	Filip1l	0	0	3.73074	Ppp1r12b	0	0	3.39742	Xirp2	2.52025e-37	2.02574e-35	4.30899	Angpt1	1.29179e-22	7.36874e-21	4.91714	Arhgdib	1.34452e-84
Dennd2d	2.24734e-10	1.1212e-08	9.18489	Anp32a	0	0	2.20574	Rpl37a	2.71497e-25	7.85613e-23	2.64003	Aqp7	0	0	2.86766	C1s1	0	0	3.70059	Il6st	2.66704e-19	7.19423e-17	2.44697	Luc7l2	8.5334e-55	7.38093e-53	2.70441	Gys1	4.89029e-235	3.79654e-233	3.74125	Ghr	0	0	4.10176	Gys1	0	0	3.89015	Klhl40	1.88819e-35	1.37847e-33	5.90872	Nexn	1.02808e-23	6.34184e-22	2.94934	Capg	1.07689e-85
Acaca	1.58838e-10	8.20749e-09	4.69244	Fau	0	0	1.92195	Rps20	3.08381e-26	1.14137e-23	2.46228	Emcn	0	0	2.80669	C3	0	0	5.68083	S100a11	1.54404e-19	4.23678e-17	1.86106	Alpk3	1.5039e-51	1.17326e-49	4.15856	Tpm2	2.44941e-236	1.93942e-234	2.96666	Mylk2	0	0	5.10208	Slc2a4	0	0	3.43628	Ankrd10	3.02238e-36	2.32373e-34	4.16796	Cped1	6.54186e-23	3.82771e-21	2.79571	AF251705	1.78132e-67
Scd1	2.34236e-10	1.15959e-08	5.01675	Eng	0	0	2.23341	Rpl19	7.2224e-26	2.49879e-23	2.47438	Fabp5	0	0	2.7899	Col5a3	0	0	4.57386	Tmod2	1.17284e-18	3.05996e-16	3.94632	Tbc1d4	2.31822e-51	1.79099e-49	4.24584	Ptpn3	6.47268e-210	4.15374e-208	4.6478	Pdzrn3	0	0	4.36303	Ghr	0	0	3.2881	Jmjd1c	3.56599e-37	2.83764e-35	3.38912	Fhod3	2.23962e-21	1.19209e-19	3.66752	Lilrb4a	3.13369e-67
Negr1	3.3264e-10	1.61895e-08	6.17072	Tspan13	0	0	2.18997	Cd79b	4.04619e-24	9.90694e-22	10.452	Pecam1	0	0	2.56773	Ogn	0	0	3.58334	Klhl4	1.53559e-18	3.84944e-16	4.16094	Ckm	4.06957e-54	3.44506e-52	3.11702	Large	4.76618e-215	3.22782e-213	3.69279	Cacna2d1	0	0	4.23286	Myot	0	0	3.99419	Map4	2.27744e-38	1.91775e-36	2.76786	Pde4d	4.06127e-22	2.2521e-20	2.98834	Ctsc	1.37886e-79
Plcb1	2.14262e-10	1.07232e-08	3.48547	Mapk3	0	0	2.24055	Rpl36	1.87527e-25	5.63113e-23	2.44547	Ramp2	0	0	2.52384	Scara5	0	0	6.19781	Ahnak2	1.35386e-18	3.47527e-16	3.81157	Qk	6.25249e-52	4.97542e-50	2.90361	Immp2l	9.3672e-213	6.21162e-211	3.66208	Pgam2	0	0	4.58822	Park2	0	0	3.51074	Myf6	1.13596e-34	8.07092e-33	5.17026	Rbm24	2.27885e-21	1.20893e-19	3.45669	Gpx1	4.44236e-80
Ankef1	6.81683e-10	3.11752e-08	10.4361	Ramp2	0	0	2.09836	Rpl23	6.7834e-26	2.39906e-23	2.51433	Car4	0	0	3.75157	Sdc2	0	0	3.78271	Gm1673	6.28862e-18	1.45048e-15	4.40545	2010111I01Rik	1.68012e-51	1.30434e-49	3.13961	Acss2	2.41628e-204	1.50804e-202	4.34815	Tacc2	0	0	3.91878	Tead1	0	0	3.40514	Ryr1	2.08899e-36	1.6139e-34	2.94475	Obscn	6.62631e-22	3.59924e-20	2.84477	Mafb	2.61739e-74
G0s2	3.79675e-10	1.82554e-08	3.80375	Rps19	0	0	1.87903	Rps29	1.67021e-24	4.35761e-22	2.63936	Myct1	0	0	2.73659	Loxl1	0	0	4.28647	Slc45a3	1.22257e-17	2.7796e-15	8.88433	Cpeb3	1.14514e-50	8.80431e-49	3.6307	Fgfr2	1.246e-211	8.1271e-210	3.41451	Pgm2	0	0	4.67927	Kcnq5	0	0	4.30522	Hsd17b4	1.41301e-34	9.95046e-33	3.62557	Cacng1	4.40476e-21	2.29091e-19	3.31637	Mpeg1	1.43191e-63
C4b	6.60155e-10	3.04532e-08	5.58124	Aqp7	0	0	2.29419	Rpl38	2.20504e-25	6.49875e-23	2.42845	Adgrl4	0	0	2.84621	Abi3bp	0	0	3.49685	Lama4	2.31352e-18	5.66455e-16	2.6005	Fhl1	1.50247e-50	1.14411e-48	3.28468	Adck3	5.35546e-198	3.1803e-196	4.38838	Map4	0	0	3.35114	Nexn	0	0	3.15184	Ckm	5.90384e-36	4.49567e-34	2.94161	Slc8a1	9.40294e-21	4.74989e-19	3.72725	Ucp2	3.36198e-80
Acss3	7.04957e-10	3.20554e-08	5.9628	S1pr1	0	0	2.31797	Rpl35	7.70728e-26	2.60982e-23	2.5422	Smco4	0	0	2.71661	Cxcl14	0	0	4.93792	Cyb5r3	1.548e-18	3.84944e-16	1.8457	Mlxipl	3.62585e-49	2.6111e-47	3.79557	Luc7l2	1.56548e-209	9.96586e-208	2.49599	Ank3	0	0	4.12135	Rbm20	0	0	3.69862	Zbtb20	1.02614e-35	7.59584e-34	2.15597	Zbtb20	7.90879e-21	4.02136e-19	1.97643	Aprt	1.79683e-79
Dlc1	3.16429e-10	1.54478e-08	2.8856	S100a13	0	0	1.98605	Rpl35a	1.63179e-24	4.35761e-22	2.44879	Mgll	0	0	2.44157	Col5a1	0	0	4.82165	Ppfibp1	3.28471e-18	7.80241e-16	2.44927	Pdzrn3	1.40737e-50	1.07684e-48	3.26901	Ppp1r27	4.83624e-203	2.98329e-201	3.55794	Asb5	0	0	4.65654	Msi2	0	0	3.20384	1700025G04Rik	1.3787e-34	9.75202e-33	3.23141	Pfkm	1.75172e-20	8.63118e-19	2.95381	Coro1a	2.23553e-67
Agmo	6.9262e-10	3.15847e-08	4.18622	Id1	0	0	2.46992	Btg1	1.97615e-27	8.27644e-25	3.02641	Rps29	0	0	2.13748	Apod	0	0	3.74787	Smad1	4.01087e-18	9.38721e-16	2.65191	RP23-455C13.7	2.44125e-49	1.76602e-47	3.73152	Ankrd2	6.8613e-190	3.83149e-188	6.2191	Art1	0	0	4.25795	Atp1a2	0	0	3.0009	Nrap	5.41999e-34	3.60917e-32	3.77773	Ank2	4.04963e-20	1.95303e-18	3.13469	Cfp	2.77072e-65
Sgcd	3.57711e-10	1.73566e-08	3.04668	Sdpr	0	0	2.11329	Rpl14	3.07917e-25	8.75088e-23	2.41578	Cd81	0	0	2.06222	Hmcn2	0	0	4.65497	Nts	1.51684e-17	3.35286e-15	5.01948	Large	1.55668e-48	1.09622e-46	3.56039	Alpk3	9.9785e-194	5.7959e-192	4.00976	Camk2a	0	0	5.09617	Palld	0	0	3.14685	Mlip	3.60237e-34	2.42931e-32	3.40247	Kcnma1	1.94356e-19	8.88845e-18	2.88003	Snx5	3.84903e-77
Ralgapa2	8.66734e-10	3.86389e-08	4.12384	Rpl13a	0	0	1.8776	Rplp0	1.82525e-25	5.58633e-23	2.58695	Ptrf	0	0	2.23817	Il11ra1	0	0	2.9469	Ece1	3.00698e-18	7.25093e-16	2.03488	Coro6	1.92366e-47	1.29725e-45	3.74285	Thrb	3.57327e-197	2.10624e-195	3.36458	Pfkm	0	0	4.2276	Map4	0	0	2.70781	Ankrd1	1.70595e-31	9.94515e-30	7.12238	Art1	3.20212e-19	1.44367e-17	2.8386	C5ar1	8.05832e-63
Sox5	9.7999e-10	4.30844e-08	4.6284	Mecom	0	0	2.59045	Rpl36a	1.72241e-25	5.37492e-23	2.48685	Sptbn1	0	0	2.20671	Emp1	0	0	2.95006	Ecscr	2.37914e-17	5.18684e-15	1.80943	Gys1	1.46696e-46	9.68738e-45	3.42345	Sorbs1	5.89301e-190	3.31404e-188	3.98118	Cmya5	0	0	4.54584	Mb	0	0	4.08931	Pfkfb4	8.04126e-32	4.79314e-30	4.66455	Park2	5.1272e-19	2.27931e-17	2.86583	Sh3bgrl3	6.4942e-68
Dgat1	1.29735e-09	5.59549e-08	4.66324	Hey1	0	0	3.71652	Lsp1	9.15314e-25	2.51159e-22	4.2129	Eng	0	0	2.43445	Pi16	0	0	5.12535	Sh3gl3	1.29993e-15	2.55411e-13	5.62357	Car3	1.36699e-45	8.70224e-44	3.97973	Msi2	1.01139e-196	5.93961e-195	3.03506	Mypn	0	0	4.64098	Tpm1	0	0	2.49093	Cryab	3.07451e-33	2.00536e-31	3.23461	Phkg1	5.2472e-19	2.32616e-17	2.66044	C1qc	3.50208e-64
Gm16168	1.79042e-09	7.55822e-08	8.05015	Mmrn2	0	0	2.37831	Rpl4	1.6832e-25	5.35763e-23	2.4708	Mllt4	0	0	2.52421	Cd302	0	0	3.26425	Ugcg	9.6467e-16	1.91909e-13	3.24913	Hspb7	1.67821e-42	9.71225e-41	4.92864	Sgcd	2.30621e-195	1.34444e-193	3.25726	Agl	0	0	4.31594	Myoz1	0	0	3.16782	Tnfrsf12a	5.48539e-32	3.28196e-30	3.87398	Eno3	7.28205e-19	3.19267e-17	2.66637	Sdcbp	1.50482e-73
Fry	7.21681e-10	3.26294e-08	2.87621	Myl12a	0	0	1.83873	Rpl18	6.32316e-25	1.76549e-22	2.40041	Arhgap31	0	0	2.3757	Cd248	0	0	5.51675	Pglyrp1	1.62985e-15	3.05166e-13	4.27087	Map4	4.37565e-45	2.74167e-43	2.60987	Mlxipl	3.38156e-189	1.8622e-187	3.68775	Prkag3	0	0	6.06951	Mylk4	0	0	3.24627	Myo18b	8.95479e-32	5.29798e-30	3.84501	Tmem117	6.32326e-18	2.58701e-16	3.80033	Ctsd	4.80369e-75
Slc36a2	1.93062e-09	8.10706e-08	5.3681	Tspan7	0	0	2.0471	Rps23	1.70438e-23	3.989e-21	2.48985	Myl12a	0	0	2.04732	Cygb	0	0	3.52706	Palm	8.27973e-16	1.68938e-13	2.37452	Ank3	1.38321e-44	8.43439e-43	2.97387	Fhl1	5.98518e-190	3.35402e-188	3.10839	Slc2a4	0	0	3.98297	Thrb	0	0	3.41978	Mast4	8.52114e-33	5.36023e-31	2.62938	Erbb4	3.07663e-17	1.20011e-15	7.18727	Hexa	3.6853e-75
Bckdhb	2.51001e-09	1.03489e-07	4.67413	Rps14	0	0	1.82414	H2-DMb2	2.16847e-22	4.66368e-20	9.80474	Adgrf5	0	0	2.46134	Pcolce2	0	0	5.28049	Nrxn2	2.6508e-15	4.74016e-13	5.80349	Fgfr2	8.15144e-44	4.80482e-42	3.20922	Stim1	6.12228e-188	3.30292e-186	3.35277	Park2	0	0	4.18293	Adk	0	0	3.45447	Fgf13	1.08998e-32	6.82953e-31	2.93761	Ckm	2.10131e-18	8.91797e-17	2.58672	Spp1	1.62521e-60
Nrg4	6.98974e-09	2.66128e-07	7.31216	Cav2	0	0	2.01381	Rpl3	3.01764e-24	7.62313e-22	2.41196	Car8	0	0	3.19105	Bicc1	0	0	3.74309	Meox1	2.27306e-15	4.18911e-13	2.774	Sgcd	1.93371e-43	1.13143e-41	3.16192	Map4	9.64479e-193	5.56148e-191	2.59471	Pfkfb3	0	0	4.7398	Pgam2	0	0	3.20423	Rcan1	4.62408e-30	2.54644e-28	4.15399	Itgb6	1.17139e-17	4.70776e-16	3.45896	Dab2	5.65811e-70
Lgals12	1.02863e-08	3.84289e-07	11.5587	F11r	0	0	2.22193	Rps4x	3.7054e-24	9.21429e-22	2.51565	Scarb1	0	0	2.76884	Itih5	0	0	3.27499	Maf	1.57842e-15	3.01651e-13	2.33431	Flnc	6.07061e-42	3.42602e-40	3.93471	Fabp3	7.02669e-180	3.50564e-178	4.75272	Cacng1	0	0	5.16067	Kcnma1	0	0	3.18768	Ablim2	3.29789e-30	1.82878e-28	4.04236	Col24a1	6.45352e-17	2.48086e-15	6.36914	Fcgr1	3.35659e-59
Gphn	5.60574e-09	2.16542e-07	2.96642	Tinagl1	0	0	2.11309	Arhgdib	8.11803e-24	1.92833e-21	4.20918	Kank3	0	0	2.72947	Antxr2	0	0	4.34664	Rab11a	2.35113e-15	4.25206e-13	1.69614	Nrap	1.605e-42	9.3225e-41	3.5032	Cpeb3	2.52974e-187	1.35558e-185	3.37455	Hs3st5	0	0	4.2282	Fgfr2	0	0	3.29427	Atp2a1	2.79868e-31	1.62558e-29	2.91495	Sox6	5.81393e-18	2.39092e-16	2.61468	Ms4a7	1.22216e-59
B3galt2	1.41991e-08	5.10111e-07	6.35649	Esam	0	0	1.99796	Rpl30	1.6508e-24	4.35761e-22	2.36408	Ctnnbip1	0	0	2.47663	Tgfbi	0	0	3.78784	Galnt18	5.79123e-15	1.01283e-12	2.41759	Cox8b	4.42625e-42	2.50689e-40	3.63352	Pde7b	6.50679e-187	3.47502e-185	3.38448	Eya4	0	0	5.19389	Pde7b	0	0	3.42626	Rps6ka3	2.72469e-30	1.51621e-28	3.40711	Nrap	1.52919e-17	6.05016e-16	3.21799	Apoe	2.40499e-74
Acox1	1.19643e-08	4.36724e-07	3.90233	Rps29	0	0	1.82042	Rpl27a	2.23276e-23	5.1499e-21	2.3302	Gnai2	0	0	2.03867	Prelp	0	0	3.2431	Hmcn1	1.39762e-14	2.31662e-12	3.81874	Rbm20	2.55228e-42	1.4507e-40	3.19447	Nexn	1.4934e-188	8.19566e-187	2.90087	RP23-455C13.7	0	0	4.79622	Atp1b1	0	0	4.17174	Ppp1r27	1.09508e-30	6.2022e-29	3.3372	Plcl1	3.99462e-17	1.54682e-15	3.94179	Fxyd5	1.33159e-72
Prkd1	1.84595e-08	6.49962e-07	4.43301	Podxl	0	0	2.36789	Rpl26	6.03905e-23	1.3166e-20	2.30829	Cd93	0	0	2.37012	Man1a	0	0	3.6389	Cldn11	2.32958e-14	3.70752e-12	7.36616	Fam134b	1.97454e-41	1.08361e-39	3.44038	Mylpf	1.7444e-189	9.63964e-188	2.81144	Ctnna3	0	0	4.78665	Tpm2	0	0	2.67445	Nfat5	9.56391e-30	5.19487e-28	3.0389	Jph1	1.77023e-17	6.97356e-16	2.76492	Tpd52	2.99775e-71
Pmepa1	2.16218e-08	7.52979e-07	3.6569	Cst3	0	0	1.67144	Rps15	2.93121e-23	6.66431e-21	2.32029	Sult1a1	0	0	2.69654	Col14a1	0	0	5.84511	S100a10	8.22258e-15	1.40712e-12	1.60788	Slc38a3	1.93692e-40	1.03097e-38	3.84854	Fam134b	2.50954e-182	1.29253e-180	3.5573	Ky	0	0	4.72931	Sgcd	0	0	3.2186	Cdh13	2.23353e-30	1.25606e-28	2.40808	Maml3	1.61536e-16	6.0633e-15	3.92327	Sdf2l1	2.26729e-64
Art3	1.32685e-08	4.79928e-07	2.58273	Rps23	0	0	1.78607	Eef1a1	2.20429e-22	4.67751e-20	2.38406	Tmem88	0	0	2.51772	Adamts2	0	0	4.53074	Wipf3	2.56969e-14	4.04917e-12	3.87882	Ppp2r3a	1.95308e-40	1.03611e-38	3.15081	Rmdn1	1.8908e-180	9.6449e-179	3.73377	Palld	0	0	3.60585	Ptpn3	0	0	4.72504	Ankrd2	4.21878e-28	2.0787e-26	5.38472	Hdac9	2.22399e-16	8.25055e-15	4.13526	Ccl2	5.20866e-57
Tmem120a	2.90553e-08	9.94441e-07	4.8055	Sepw1	0	0	1.71147	Ms4a1	1.13683e-21	2.29021e-19	10.3725	Cldn5	0	0	2.47431	Nbl1	0	0	2.80979	Fam174b	3.9324e-14	5.9604e-12	4.92876	Ryr1	3.12986e-41	1.69428e-39	2.80248	Gbe1	5.81001e-180	2.92615e-178	3.65457	Kcnma1	0	0	3.88118	Zbtb20	0	0	2.04582	Art1	1.00248e-29	5.42669e-28	3.00865	Ablim2	3.58477e-16	1.31153e-14	3.67433	Basp1	8.03272e-60
Nfia	1.97549e-08	6.92508e-07	2.43545	Mgll	0	0	2.07248	Ptpn18	3.82999e-23	8.58512e-21	3.97369	Crip2	0	0	1.93153	C1ra	0	0	4.26894	Bcr	3.56245e-14	5.45158e-12	3.62776	Fabp3	1.04025e-38	5.18986e-37	4.3827	Nrap	2.12431e-180	1.08014e-178	3.53759	Rnf150	0	0	4.50679	Cmya5	0	0	3.19019	Hspb7	4.09407e-28	2.02351e-26	4.55369	Trp63	4.93587e-16	1.78939e-14	3.67815	Clta	9.3423e-64
Cd1d1	4.38205e-08	1.44092e-06	6.31711	Ehd2	0	0	1.99181	Rps14	6.69418e-22	1.38361e-19	2.38821	2022-09-04	0	0	2.42602	Mgst1	0	0	2.92648	Ndrg1	1.41195e-14	2.31662e-12	1.80455	Asb5	3.88939e-40	2.01628e-38	3.0441	Zbtb20	3.39403e-185	1.79455e-183	2.08882	Cped1	0	0	3.18079	Slc38a3	0	0	4.22003	Usp28	8.7808e-28	4.27359e-26	4.47719	Acyp2	5.83864e-16	2.09756e-14	2.54039	Fth1	1.62339e-61
Nav3	4.12898e-08	1.36901e-06	4.72883	Tagln2	0	0	1.96714	Hsp90aa1	2.55576e-24	6.56046e-22	2.977	Tie1	0	0	2.57291	Cpq	0	0	3.15452	Plvap	2.12403e-14	3.41453e-12	2.64736	Mast2	3.0647e-39	1.5435e-37	3.49227	Slc38a3	1.74698e-174	8.3243e-173	3.95715	Asb2	0	0	3.8948	Tbc1d1	0	0	3.82403	Cnksr1	3.9268e-27	1.85997e-25	5.4314	Ugp2	7.13187e-16	2.53923e-14	2.61097	Hmox1	7.01787e-60
Cdo1	5.19563e-08	1.68408e-06	7.00553	Sema3g	0	0	4.08405	Sh3bgrl3	6.05633e-24	1.4604e-21	2.51171	Fau	0	0	1.87127	Egfr	0	0	4.4255	Ptn	4.52046e-14	6.78709e-12	3.53367	Fzd9	8.67088e-38	4.14405e-36	5.6531	Rbfox1	2.40413e-181	1.23425e-179	2.842	Fgfr2	0	0	3.93128	Cox6a2	0	0	3.35655	Pde4d	1.3178e-28	6.67923e-27	2.98956	Rhobtb1	3.08825e-15	1.0502e-13	3.67978	Rac2	7.93447e-58
Chpt1	4.82885e-08	1.57805e-06	3.14404	Rpl18a	0	0	1.7763	Rpl37	1.00115e-21	2.04273e-19	2.29358	Itm2b	0	0	1.81966	Fn1	0	0	3.11416	Abi3bp	3.1954e-14	4.98333e-12	2.56905	Mapt	1.23621e-38	6.14821e-37	3.6482	Qk	2.7782e-178	1.36889e-176	2.57572	Sgcd	0	0	3.83893	Hk2	0	0	3.36582	Zak	3.54179e-27	1.68261e-25	2.85479	Ano5	1.75354e-15	6.13352e-14	3.03053	Fyb	3.71803e-58
Igf1	4.95706e-08	1.61663e-06	3.22197	Ppia	0	0	1.74744	Rps8	1.44542e-21	2.87549e-19	2.25241	Rpl41	0	0	1.85666	Igfbp4	0	0	2.42869	Nfat5	3.22515e-14	4.98333e-12	2.18377	Astn2	3.26066e-37	1.51293e-35	5.25292	Acsl1	1.18174e-171	5.53161e-170	3.64969	Tmem233	0	0	5.127	Gbe1	0	0	3.6125	Gadd45g	2.28906e-27	1.10062e-25	2.61595	Bin1	1.7722e-15	6.18522e-14	2.64609	Lat2	2.96229e-55
Glb1l2	8.37638e-08	2.63459e-06	8.07596	Srgn	0	0	2.02017	Cd53	5.9641e-21	1.11669e-18	6.21423	Cdkn1c	0	0	2.2932	Lamc1	0	0	2.63916	Gmfg	8.37202e-14	1.23371e-11	4.08958	Rcan2	3.02381e-38	1.47168e-36	3.17723	Park2	3.08362e-175	1.48714e-173	3.04297	Prkca	0	0	3.62461	Pvalb	0	0	2.81348	Ndrg2	1.853e-27	8.93652e-26	2.59593	Fry	2.93994e-15	1.00191e-13	2.42099	Clec4d	5.1323e-54
Mlxipl	4.62509e-08	1.51737e-06	3.07798	S100a16	0	0	1.94062	Rps27a	1.68248e-21	3.26545e-19	2.22254	Ppia	0	0	1.84028	Lsp1	0	0	3.60282	Stt3b	7.27853e-14	1.0826e-11	2.50966	Nexn	6.55216e-39	3.28952e-37	2.74635	Myom3	5.15681e-161	2.18855e-159	5.98983	Rabep2	0	0	3.93477	Atxn1	0	0	2.72742	Arih1	5.43782e-27	2.56025e-25	2.99766	Dcaf6	3.64946e-15	1.23053e-13	2.74801	Ctsa	1.7724e-66
Slc24a3	8.45093e-08	2.65208e-06	5.42538	Tpm4	0	0	1.93346	Hspe1	4.79912e-23	1.06081e-20	3.02179	Gngt2	0	0	2.7314	Abca8b	0	0	3.98126	Olfm1	1.87909e-13	2.65282e-11	3.68585	Slc2a4	3.31474e-38	1.60836e-36	2.81765	Tpm1	1.26688e-164	5.53914e-163	2.25363	Phkb	0	0	4.00898	Samd4	0	0	3.06496	Srpk2	5.96137e-27	2.79045e-25	2.868	Dennd5b	1.24896e-14	4.0156e-13	3.07558	Ly86	1.90659e-55
Adrb3	9.63687e-08	2.97807e-06	11.4385	Edn1	0	0	3.89834	Hmha1	1.03346e-20	1.89051e-18	6.4834	Cyyr1	0	0	2.38819	F3	0	0	5.34917	Cd63	1.37867e-13	2.01299e-11	1.73589	Atp2a1	3.79313e-38	1.83488e-36	2.67497	Sgcg	5.1435e-152	2.0516e-150	3.53157	Psme4	0	0	3.62303	Cacna2d1	0	0	2.73035	Palld	2.32953e-27	1.1167e-25	2.74384	Casq1	8.09143e-15	2.63883e-13	2.46361	Tmem106a	1.13725e-60
Fam13a	8.99064e-08	2.80012e-06	3.675	Fbln2	0	0	2.24565	Ptprcap	5.81565e-20	1.0284e-17	10.3747	1810011O10Rik	0	0	2.56606	Podn	0	0	5.62343	Serinc3	1.55582e-13	2.25098e-11	1.50171	Casq2	2.0624e-36	9.32472e-35	4.00458	Inpp4b	3.14828e-146	1.20156e-144	4.43392	Atcayos	0	0	3.99309	Myh4	0	0	2.76998	Alpk2	1.88973e-26	8.58811e-25	3.79894	Fam134b	1.75975e-14	5.6125e-13	2.95723	Gmfg	1.47795e-57
Erbb4	1.25634e-07	3.82296e-06	6.40022	Cd93	0	0	2.07433	Rpl10a	4.08691e-22	8.55831e-20	2.25289	Ubb	0	0	1.83063	Gpx3	0	0	2.90487	Prss23	3.7121e-13	5.09294e-11	2.29177	Fam13a	3.56609e-35	1.54224e-33	3.93401	Cox8b	9.12409e-150	3.5766e-148	3.3652	Mef2c	0	0	2.50401	Prkg1	0	0	3.72461	Sox6	2.71343e-27	1.29682e-25	2.72395	Stau2	3.57959e-14	1.10192e-12	3.75682	Msr1	2.31533e-53
Abcd2	1.20432e-07	3.67885e-06	4.93702	Psme2	0	0	2.08582	Rpl10	2.30482e-21	4.41942e-19	2.31585	Rps27	0	0	1.91724	Emp3	0	0	2.33067	Marcksl1	5.5737e-13	7.45424e-11	3.26282	Homer2	2.55019e-34	1.04604e-32	5.69734	Fam13a	3.34645e-143	1.2561e-141	3.95225	Srl	0	0	4.07321	Mypn	0	0	2.94276	Tead1	5.45351e-27	2.56025e-25	2.75633	Slc24a2	8.59523e-14	2.56648e-12	8.1046	C1qa	8.03402e-56
Ces1d	1.77838e-07	5.1837e-06	4.93922	Ltbp4	0	0	2.08315	Rpl9	5.54433e-21	1.05045e-18	2.25821	Rpl37a	0	0	1.83731	Rcn3	0	0	2.70893	Dock9	4.90884e-13	6.62069e-11	2.09213	Gbe1	3.47367e-35	1.50636e-33	3.30902	Adcy2	1.15392e-144	4.37253e-143	3.38043	Eif4g3	0	0	3.13594	Immp2l	0	0	3.20271	Pdlim5	7.37014e-26	3.2048e-24	2.74551	Msi2	2.06862e-14	6.55819e-13	2.35885	Prdx5	7.55614e-65
Dapk1	1.76289e-07	5.14797e-06	4.12064	Rps11	0	0	1.68316	Lcp1	1.35113e-19	2.31217e-17	5.36155	Itpkb	0	0	2.35845	Lbp	0	0	4.28507	Cd24a	8.33181e-13	1.09587e-10	2.80142	Lpl	8.06238e-36	3.57417e-34	2.294	Ghr	4.71895e-148	1.82287e-146	2.64449	Thrb	0	0	3.81831	Luc7l2	0	0	2.12047	Mapt	1.65475e-25	7.02277e-24	3.4026	Pgam2	2.10533e-14	6.6613e-13	2.5108	Ctsz	7.45358e-65
Utrn	1.59174e-07	4.6999e-06	2.3416	Cxcl12	0	0	2.12645	Uba52	1.59491e-21	3.13369e-19	2.4274	Gm12002	0	0	3.20485	Penk	0	0	5.74969	Hoxd9	1.19393e-12	1.52011e-10	3.52596	Atcayos	9.21947e-35	3.88169e-33	2.98911	Slc25a12	8.28741e-144	3.12545e-142	3.22888	Macrod2	0	0	3.94845	Rpl3l	0	0	3.30995	Phka1	5.01135e-26	2.21544e-24	2.74992	Mylk2	3.5588e-14	1.09764e-12	2.62764	Adgre1	2.76496e-54
Ltc4s	2.6135e-07	7.40103e-06	5.20333	Gnai2	0	0	1.80589	Rpl31	5.04863e-20	9.02798e-18	2.08174	Prr13	0	0	2.21145	Ebf2	0	0	4.16582	Serpine2	8.61591e-13	1.12395e-10	1.96254	Tmem182	1.64599e-34	6.80414e-33	3.01386	Lpl	1.66761e-145	6.34929e-144	2.22968	Asb14	0	0	4.26364	Asb2	0	0	2.86396	Lpin1	1.11049e-24	4.49708e-23	3.3006	Bcas3	6.95981e-14	2.09783e-12	2.67028	Soat1	8.45324e-56
Ccdc80	2.58128e-07	7.32282e-06	3.17995	Serinc3	0	0	1.84948	Rps25	7.92875e-20	1.38666e-17	2.07596	Rps14	0	0	1.80298	Serpine2	0	0	2.49837	Lgmn	1.14032e-12	1.47546e-10	2.40964	Sgcg	1.1429e-33	4.61656e-32	3.35759	Acacb	7.80477e-139	2.88197e-137	3.22813	Rbm20	0	0	3.86429	Acyp2	0	0	2.74862	Slc38a4	2.95379e-24	1.15787e-22	3.94484	Ky	8.08096e-14	2.42657e-12	2.68548	Slfn2	8.73752e-58
Mgst1	2.55973e-07	7.27467e-06	2.95824	Tspo	0	0	1.89901	Shisa5	6.54619e-21	1.21143e-18	2.64898	Ecscr	0	0	2.07856	Igf1	0	0	3.14238	Scn1b	1.40089e-12	1.76946e-10	2.30567	Usp13	1.34936e-33	5.40935e-32	3.25568	Hk2	8.37417e-139	3.08507e-137	3.02215	Trim63	0	0	4.10123	Cpeb3	0	0	3.05513	Ppp1r12b	6.5601e-25	2.69082e-23	2.58628	Flnc	1.26548e-13	3.68865e-12	3.19298	Cebpb	5.9744e-61
Pcx	4.59836e-07	1.24673e-05	4.08211	Rps16	0	0	1.64482	Rplp1	1.24114e-19	2.14703e-17	2.12818	Ushbp1	0	0	2.44576	Col15a1	0	0	3.14122	Vim	1.57102e-12	1.96873e-10	1.55472	Aox1	1.62475e-32	6.21583e-31	4.15685	Alpk2	2.94813e-135	1.05675e-133	3.63231	Jph2	0	0	4.0299	Prkca	0	0	2.7559	Uck2	2.2723e-23	8.31349e-22	5.1847	Hspb7	2.06426e-13	5.90875e-12	4.00954	Metrnl	3.95209e-60
Efna5	5.40622e-07	1.42924e-05	5.4654	Mpzl1	0	0	2.58815	Laptm5	4.28897e-19	7.03701e-17	5.53082	Anxa3	0	0	2.16598	Ddr2	0	0	3.84299	Fcgrt	2.87949e-12	3.49825e-10	1.5656	Lgi1	1.18744e-31	4.33445e-30	7.37968	Flnc	2.16456e-135	7.7763e-134	3.52094	Ube2g1	0	0	2.95115	Ndrg2	0	0	2.5277	Cmya5	2.16127e-24	8.55638e-23	2.73346	Ctnna3	1.15849e-13	3.38922e-12	2.68272	Cd84	2.18683e-52
Ptprd	6.21476e-07	1.6241e-05	3.42212	Acvrl1	0	0	2.26245	Rpl22	2.31037e-20	4.17836e-18	2.1375	Serinc3	0	0	1.92982	Lrrn4cl	0	0	5.56292	Pgm5	4.72772e-12	5.61506e-10	2.86564	Lmod2	7.68765e-32	2.82561e-30	5.73537	Ndrg2	2.62884e-138	9.64008e-137	2.49213	Fmnl2	0	0	3.93789	Cmss1	0	0	3.15948	Itgb6	8.35908e-24	3.15248e-22	3.44805	Cmya5	1.49206e-13	4.32533e-12	2.49774	Itgb2	1.3378e-51
Ltbp3	8.87382e-07	2.27418e-05	3.47197	Rps20	0	0	1.64463	Rpl41	1.95606e-18	3.11307e-16	2.1484	Gnas	0	0	1.69504	Ms4a4d	0	0	5.63131	Foxp1	3.89836e-12	4.70018e-10	1.70737	Nkain2	5.73061e-33	2.24637e-31	3.2358	Gm26740	5.85289e-138	2.12668e-136	2.57221	Amd1	0	0	3.18044	Mlxipl	0	0	3.29609	Fkbp5	2.12292e-23	7.80285e-22	3.86059	Usp13	2.18358e-13	6.23909e-12	2.85094	Fcgr2b	3.84866e-53
Rbm47	1.12374e-06	2.7988e-05	7.21027	Rpl37a	0	0	1.67776	Rps12	1.36635e-19	2.31335e-17	2.14387	H2-K1	0	0	1.94147	Lhfp	0	0	2.67356	Tgm2	4.06602e-12	4.86547e-10	1.65444	Nnt	1.12923e-31	4.13144e-30	4.40436	Hs3st5	7.50292e-136	2.70769e-134	2.8062	Cpeb1	0	0	4.22358	Tnik	0	0	3.07411	Musk	2.77086e-23	1.00911e-21	4.18406	Mybpc1	1.8368e-13	5.27666e-12	2.73997	Gabarap	8.51565e-54
Myl1	6.09186e-07	1.59461e-05	2.22451	Ubb	0	0	1.68057	Limd2	2.93475e-18	4.57907e-16	5.09889	Ehd2	0	0	1.9758	Slit3	0	0	4.35051	Rnase4	5.17726e-12	6.10341e-10	2.16767	Ppp1r27	1.27331e-32	4.9067e-31	2.98173	Kcnq5	2.33099e-133	8.24392e-132	3.3074	Fbxl17	0	0	3.41759	Stim1	0	0	2.93758	Tpm1	5.34448e-24	2.05453e-22	2.03761	Ppp1r12b	2.33719e-13	6.66603e-12	2.27697	Plek	8.06796e-52
Dram1	1.22258e-06	3.01651e-05	5.26312	Cfl1	0	0	1.6754	Rps21	2.58672e-19	4.33343e-17	2.11316	Bst2	0	0	2.11998	Itm2a	0	0	2.68506	Tgfbi	9.8613e-12	1.13727e-09	2.59136	Lrrfip1	1.53978e-32	5.91923e-31	2.52373	Acyp2	1.25848e-132	4.39226e-131	2.61497	Rtn2	0	0	3.63529	Fbxl17	0	0	2.78049	Mcu	3.27104e-23	1.17514e-21	3.39922	Atp1b4	1.32981e-12	3.52144e-11	5.92288	P2ry6	1.14873e-52
Podn	1.13941e-06	2.83339e-05	4.27558	Rpl37	0	0	1.63603	H2-DMa	5.76044e-18	8.73118e-16	5.64106	Fkbp1a	0	0	1.77617	Arhgap24	0	0	3.7516	Btnl9	1.26085e-11	1.43331e-09	2.4785	Pdlim5	3.78622e-32	1.42791e-30	2.65444	Myh1	2.5382e-131	8.80077e-130	3.38199	Msrb3	0	0	3.50845	Nrap	0	0	3.19251	Diaph1	3.029e-23	1.09312e-21	2.98934	Adamts20	1.43895e-12	3.79783e-11	6.10638	Ms4a6b	9.08221e-51
Ebf2	9.97421e-07	2.52368e-05	3.40203	Rpl9	0	0	1.64931	Rpl7	1.199e-18	1.94714e-16	1.99511	Jup	0	0	2.28398	Ndn	0	0	3.87642	Rcn3	1.08991e-11	1.2479e-09	2.01112	Cdh13	7.59886e-32	2.79944e-30	2.16264	Itgb6	3.28038e-130	1.11554e-128	3.35205	Pdlim7	0	0	2.96692	Dtna	0	0	3.1964	Dusp13	3.56313e-23	1.27432e-21	3.32454	Fhl1	6.44762e-13	1.7784e-11	2.37356	AI607873	1.46154e-52
[truncated: 50 more columns]
