# Supplementary material for: Human skeletal muscle aging atlas
Source: Nat Aging. 2024 Apr 15;4(5):727–44. doi: 10.1038/s43587-024-00613-3 (PMC11108788; doi:10.1038/s43587-024-00613-3)
Supplement: Supplementary file 4 — (1) Top 100 marker genes for MuSC subtypes identified using two-sided t-test followed by Benjamini–Hochberg correction. (2) GO enrichment results for the markers of MuSC subtypes obtained using Metascape web service. Only top 10 clusters per each MuSC population and top five enriched terms within each cluster were selected. (3) Ribosome biogenesis enrichment scores for MuSC subtypes within each donor. [file 43587_2024_613_MOESM4_ESM.xlsx]

## Sheet: MuSC_marker_genes
CD54+MuSCs_names	CD54+MuSCs_pvals	CD54+MuSCs_pvals_adj	CD54+MuSCs_logfoldchanges	MYOG+MuSCs_names	MYOG+MuSCs_pvals	MYOG+MuSCs_pvals_adj	MYOG+MuSCs_logfoldchanges	Main-MuSCs_names	Main-MuSCs_pvals	Main-MuSCs_pvals_adj	Main-MuSCs_logfoldchanges	TNFRSF12A+MuSCs_names	TNFRSF12A+MuSCs_pvals	TNFRSF12A+MuSCs_pvals_adj	TNFRSF12A+MuSCs_logfoldchanges
EGR1	0	0	1.84411	TUBA1B	5.26247e-22	1.95235e-20	2.49342	TSC22D3	4.9747e-264	5.56138e-260	1.28801	MT2A	0	0	2.29084
DNAJB1	0	0	1.42398	PFN1	7.66781e-20	2.44451e-18	1.97558	DDIT4	7.69203e-190	1.84268e-186	1.21869	NNMT	0	0	1.30471
JUN	0	0	1.36103	TMSB4X	8.31815e-19	2.52237e-17	3.07548	CIRBP	9.63021e-151	1.40425e-147	0.59716	NAMPT	2.80888e-229	3.14014e-225	2.13266
JUNB	0	0	1.65342	STMN1	9.11949e-18	2.60519e-16	2.83423	TSC22D1	5.67748e-131	6.34705e-128	0.851057	IFITM3	8.87226e-224	7.43895e-220	0.96704
IER2	0	0	2.12133	RAN	1.26226e-16	3.3545e-15	1.71015	NDRG2	5.03172e-125	5.11376e-122	0.861801	MT1A	3.53347e-207	1.97509e-203	2.50578
HSP90AA1	0	0	1.36023	TPM2	3.28977e-16	8.50673e-15	3.77713	NUPR1	4.05116e-97	2.34255e-94	0.68969	SOD2	4.86564e-209	3.26367e-205	1.87808
FOSB	0	0	1.82843	YBX1	2.38747e-15	5.8446e-14	1.21492	RHOB	1.41231e-87	6.67128e-85	0.649569	YBX3	8.31167e-207	3.98224e-203	1.12619
FOS	0	0	1.45944	TUBB	3.22958e-15	7.84313e-14	2.01911	SELENOP	1.4007e-87	6.67128e-85	0.622065	S100A11	4.32997e-190	1.61354e-186	1.35094
ATF3	0	0	1.9971	PCLAF	1.32345e-14	3.0974e-13	7.3501	GPX3	5.89996e-86	2.67396e-83	0.704615	C11orf96	2.77288e-180	9.2997e-177	2.36046
DNAJA1	0	0	1.87191	EIF5A	1.3534e-14	3.1653e-13	2.05239	TRDN	1.02637e-81	4.24969e-79	0.865903	DDX21	1.20487e-175	3.67355e-172	1.79264
ZFP36	0	0	1.6563	CLDN5	6.63456e-14	1.46581e-12	3.60771	ANG	2.24132e-78	8.54198e-76	1.02193	UGCG	5.50532e-167	1.53865e-163	1.75122
HSPH1	3.18917e-298	8.91321e-295	1.82241	TSPO	3.87833e-13	8.07897e-12	1.81527	RPL34	3.12217e-76	1.11395e-73	0.227512	TNFRSF12A	4.95417e-162	1.18681e-158	2.77675
IRF1	7.33546e-278	1.89244e-274	2.83932	SUB1	7.73582e-13	1.57048e-11	1.46342	FBXO32	4.07959e-71	1.34138e-68	0.869752	SAT1	4.02278e-153	8.99439e-150	1.16478
BTG2	3.36107e-276	8.05167e-273	1.5183	ACTC1	8.76665e-13	1.77225e-11	7.27659	RPL11	3.00152e-70	9.4967e-68	0.186616	IFITM2	4.46267e-147	9.35431e-144	0.906016
IER3	8.62279e-236	1.60662e-232	2.32342	CKB	8.8906e-13	1.79514e-11	6.52698	RPL32	1.35742e-68	3.99345e-66	0.185874	TIMP1	4.18659e-142	8.25941e-139	1.2245
HSPA1B	1.09302e-256	2.44385e-253	0.997192	UQCR10	1.1443e-12	2.29256e-11	1.60404	RPL35A	1.08603e-67	3.08673e-65	0.209921	MT1M	3.41582e-140	6.36443e-137	1.80057
PPP1R15A	2.37068e-243	4.96925e-240	1.34531	ATP5MF	1.53397e-12	3.04808e-11	1.48327	PLEKHH2	1.84094e-66	5.14511e-64	1.26241	MYC	5.1478e-131	9.08667e-128	1.3434
SOD2	3.07847e-232	5.43398e-229	1.99663	CFL1	2.60777e-12	5.05546e-11	1.21068	RPL7	1.80664e-60	4.26697e-58	0.245065	LDHA	1.1285e-126	1.89238e-123	1.17823
HSP90AB1	1.91366e-227	3.20902e-224	0.809116	UQCRQ	6.53528e-12	1.2279e-10	1.45902	RPL10	1.53882e-59	3.51082e-57	0.170034	RAN	5.81081e-126	9.28014e-123	1.10276
HSPA1A	1.72195e-240	3.3971e-237	0.947982	MYOG	7.62309e-12	1.42035e-10	9.08384	LPL	2.24488e-59	5.08709e-57	0.828032	GADD45B	1.89045e-114	2.7566e-111	1.38894
BAG3	7.56272e-216	1.2078e-212	1.7982	PRELID1	9.82526e-12	1.80164e-10	1.90245	ADIRF	5.41945e-59	1.20369e-56	0.697677	EIF4A1	1.44927e-109	1.94422e-106	1.01925
CCNL1	1.69781e-189	2.58823e-186	1.32421	ACTB	1.10233e-11	2.01252e-10	0.958227	IGFBP5	5.19568e-58	1.10989e-55	0.52452	FTH1	3.93872e-104	4.89248e-101	0.599132
HSPA8	3.81223e-189	5.55889e-186	1.12098	TUBA1C	1.89451e-11	3.38148e-10	2.96539	H1F0	1.12215e-57	2.35216e-55	0.745355	NPTX2	9.97358e-103	1.19462e-99	1.99799
NFKBIZ	3.18453e-177	4.1078e-174	2.04425	BSG	5.76613e-11	9.84145e-10	1.71006	RPL21	4.41162e-52	7.78721e-50	0.207605	CD44	3.78435e-101	4.23066e-98	1.4484
NFKBIA	4.02709e-180	5.62752e-177	1.35733	NES	8.2678e-11	1.39195e-09	6.47896	RPL26	1.12276e-51	1.94098e-49	0.165387	ENO1	2.99413e-101	3.46266e-98	1.12489
PNRC1	1.45699e-177	1.95458e-174	1.02588	TPI1	1.7168e-10	2.78829e-09	1.35177	ZBTB16	2.82184e-51	4.82852e-49	0.568358	RUNX1	3.84755e-99	4.03247e-96	2.3635
SOCS3	5.38873e-172	6.69361e-169	1.52349	GUK1	1.82446e-10	2.95455e-09	1.41187	FXYD1	1.43054e-50	2.4231e-48	0.557174	MAT2A	2.74957e-96	2.7122e-93	1.27029
HLA-E	1.73046e-170	2.07272e-167	1.10917	CALM1	2.03865e-10	3.28397e-09	1.55007	PDK4	1.09286e-48	1.75369e-46	0.615803	NOP16	1.30836e-93	1.15473e-90	1.99542
HSPA5	1.94963e-165	2.25471e-162	1.63374	EMC10	2.28851e-10	3.66883e-09	2.45682	KLF15	5.52449e-48	8.73963e-46	0.949383	C1R	3.2133e-94	3.07907e-91	1.34203
HSPD1	5.09301e-165	5.69365e-162	1.24529	PKM	2.67683e-10	4.26238e-09	1.9492	RPS27A	1.0784e-47	1.68221e-45	0.162081	ELL2	3.73544e-94	3.47237e-91	1.2521
DNAJB4	5.31084e-163	5.74564e-160	1.41003	NME1	3.28744e-10	5.17382e-09	2.00259	FXYD6	8.26553e-48	1.29537e-45	0.76023	DDX5	3.83081e-94	3.47237e-91	0.701866
DDX5	1.53111e-162	1.6047e-159	0.952672	TUBB4B	3.73017e-10	5.84787e-09	1.96228	RPL13	1.75644e-47	2.7272e-45	0.147864	FABP5	2.95407e-90	2.41643e-87	1.93355
KLF10	3.28029e-153	3.33377e-150	1.56209	BIN1	5.26205e-10	8.11396e-09	3.39897	RPS27	1.3126e-46	1.98297e-44	0.181143	HNRNPDL	7.86303e-91	6.59276e-88	0.755561
JUND	7.41311e-146	7.31238e-143	1.54781	TPM3	6.81506e-10	1.03892e-08	2.18082	CDKN2C	2.86555e-45	4.21512e-43	0.822807	SLC25A5	4.87871e-90	3.89577e-87	0.984876
MAFF	1.64739e-140	1.57857e-137	1.40526	GAPDH	8.41562e-10	1.26851e-08	1.05731	PEBP1	1.27183e-44	1.79978e-42	0.399841	FNDC4	1.12913e-88	8.8067e-86	1.87356
CHORDC1	4.8994e-138	4.32411e-135	1.70777	HMGB3	1.16861e-09	1.73959e-08	2.89383	LAPTM4A	1.30029e-43	1.79462e-41	0.362864	SLC39A14	5.56934e-85	3.97414e-82	2.50066
HSPE1	2.65422e-140	2.4727e-137	0.987672	MYMX	1.35048e-09	1.99527e-08	5.54752	RPL12	1.4743e-43	2.02644e-41	0.172126	SOCS3	8.38236e-85	5.85683e-82	1.13843
AC020916.1	1.33621e-138	1.21119e-135	1.41724	UCP2	1.43051e-09	2.10515e-08	4.66264	ZFYVE21	5.47877e-43	7.40915e-41	0.673675	CYCS	6.1843e-84	4.23284e-81	1.1071
TNFAIP2	4.53198e-135	3.89727e-132	2.23333	POLR2L	1.58307e-09	2.31848e-08	1.36312	RPL39	6.18943e-42	8.14044e-40	0.159419	EIF5A	3.74474e-83	2.46257e-80	1.17534
SERTAD1	3.30356e-109	2.76987e-106	1.10141	MARCKS	1.73302e-09	2.52924e-08	2.05403	PRELP	6.61523e-42	8.63275e-40	0.737752	HNRNPAB	1.13393e-80	6.91452e-78	1.44554
DDIT3	1.45676e-106	1.19163e-103	1.34007	FKBP1A	2.08185e-09	3.00693e-08	1.35619	RPL10A	1.63821e-41	2.11316e-39	0.17789	S100A16	3.86797e-80	2.23662e-77	1.39035
IL32	9.02821e-103	7.04158e-100	1.84849	COX5A	2.32337e-09	3.33995e-08	1.43976	RPS6	2.41195e-41	3.05253e-39	0.1693	HNRNPF	1.98301e-80	1.16677e-77	0.965752
XBP1	4.89802e-103	3.91118e-100	1.08643	RANBP1	2.39963e-09	3.43779e-08	1.57662	HSD17B11	2.06938e-41	2.64897e-39	0.461673	NME1	1.34352e-79	7.50982e-77	1.44707
MCL1	1.29466e-102	9.86823e-100	0.931929	JPT1	2.63036e-09	3.74594e-08	3.1865	PNMT	1.75961e-41	2.26107e-39	0.726782	PNRC1	8.18133e-79	4.49812e-76	0.710389
FILIP1L	4.73839e-95	3.4547e-92	1.58314	S100A2	3.52683e-09	4.9553e-08	5.96693	RPS15A	3.57233e-41	4.5041e-39	0.157201	TNFRSF1A	2.16969e-77	1.15504e-74	1.14248
KLF2	1.38722e-95	1.03388e-92	1.07677	SLIRP	5.05619e-09	7.02753e-08	1.40406	SLC7A8	1.80164e-40	2.24622e-38	1.29852	TUBA1C	4.51477e-76	2.32948e-73	1.78311
CXCL2	1.93859e-91	1.30033e-88	2.52923	LSM4	5.51219e-09	7.62028e-08	2.03236	RPS3A	3.12312e-40	3.86506e-38	0.159451	ETS2	2.61995e-75	1.33133e-72	1.80742
ARL5B	1.61191e-91	1.10327e-88	2.09839	ENO1	5.98487e-09	8.233e-08	1.43146	TXNIP	2.54639e-39	3.06096e-37	0.441198	PNO1	1.38007e-73	6.6121e-71	1.93578
HSP90B1	1.52077e-90	1.00007e-87	1.11629	DYNLL1	7.03914e-09	9.62016e-08	1.26162	RPS3	3.07569e-39	3.67091e-37	0.162809	MIR4435-2HG	7.61076e-72	3.49657e-69	2.47087
LDLR	6.62128e-90	4.27047e-87	1.56587	PSME2	8.50043e-09	1.15187e-07	1.73865	ANAPC16	2.67183e-39	3.20028e-37	0.441458	RBM8A	4.02913e-71	1.77801e-68	0.815378
NAMPT	1.6787e-88	1.06227e-85	1.14102	SHD	8.68148e-09	1.17498e-07	6.72104	SOCS1	2.5093e-39	3.02723e-37	0.859572	CTSL	8.93698e-70	3.89258e-67	1.00192
MTRNR2L8	7.05758e-87	4.38328e-84	2.02292	CCT5	9.02152e-09	1.21756e-07	1.63768	ACACB	6.22235e-39	7.34807e-37	0.906754	YBX1	3.31192e-68	1.38844e-65	0.555433
FP671120.4	5.05747e-85	3.08395e-82	2.06289	TNNT2	1.0434e-08	1.39695e-07	6.86766	APCDD1	1.00755e-38	1.17739e-36	1.01737	MT1X	1.86819e-67	7.64089e-65	0.850929
RSRC2	7.44986e-85	4.46167e-82	0.857308	BCAM	1.24722e-08	1.65726e-07	3.04593	CXCL14	2.5463e-38	2.92458e-36	0.532072	PSMB3	9.3025e-67	3.71413e-64	0.987822
MYADM	4.63787e-84	2.72886e-81	1.27427	HINT1	1.36844e-08	1.80616e-07	1.01768	MYF6	4.24064e-38	4.78864e-36	0.633704	TMSB10	4.48008e-67	1.81027e-64	0.668666
CLK1	2.16876e-82	1.23281e-79	0.826672	THY1	1.40142e-08	1.84679e-07	4.89215	BEX3	6.84531e-38	7.6526e-36	0.459471	TGIF1	8.06767e-66	3.04015e-63	1.05055
TNFAIP6	2.11172e-80	1.16103e-77	2.21449	SIRT2	1.59607e-08	2.09016e-07	1.50408	ARL6IP5	1.49186e-37	1.65129e-35	0.460434	MT1E	8.23883e-66	3.07016e-63	0.936582
CSRNP1	3.9092e-79	2.08106e-76	1.10137	PARP1	1.62787e-08	2.12765e-07	1.92039	ATOH8	3.40707e-37	3.70019e-35	0.836905	TUBA1B	6.72242e-66	2.59145e-63	0.864959
ICAM1	1.55916e-75	8.04479e-73	2.64766	FITM1	1.64116e-08	2.14335e-07	1.97848	PLEKHF1	4.36525e-37	4.72264e-35	0.79302	CFL1	5.92765e-66	2.31164e-63	0.642054
TNFAIP3	2.79164e-75	1.41858e-72	2.52518	POMP	2.35278e-08	3.01059e-07	1.19925	ESD	6.04699e-37	6.50012e-35	0.387815	MEDAG	3.6438e-64	1.32832e-61	1.92504
FP671120.3	5.7406e-75	2.87356e-72	2.07643	MYL6B	2.58074e-08	3.28341e-07	1.9017	WISP2	1.09558e-36	1.16277e-34	0.985391	HIF1A	7.60708e-64	2.71411e-61	1.12546
FP236383.2	6.32093e-73	2.98579e-70	2.05487	MDK	2.95924e-08	3.74517e-07	3.18515	PIK3R1	2.13586e-36	2.22461e-34	0.518335	RBM3	4.9579e-64	1.78794e-61	0.819411
CCL2	3.27528e-71	1.50474e-68	1.59915	TIMM8B	3.02419e-08	3.82016e-07	1.64196	COPS9	2.38221e-36	2.46588e-34	0.386599	XBP1	8.33063e-64	2.94097e-61	0.884578
NEAT1	1.00993e-70	4.57717e-68	0.751555	BIRC5	3.50459e-08	4.38571e-07	8.58776	STARD3	3.28079e-36	3.36487e-34	0.768579	CYTOR	3.60896e-63	1.24781e-60	2.03304
TRA2B	6.8214e-70	3.01021e-67	0.780111	SOX8	3.79794e-08	4.73163e-07	3.67985	CA3	3.89384e-36	3.98145e-34	0.911444	IL6ST	1.87303e-63	6.54349e-61	1.00004
GREM1	4.02473e-69	1.75301e-66	1.38481	CENPW	3.97234e-08	4.93972e-07	4.55006	PFDN5	1.02544e-35	1.0266e-33	0.262614	CASP4	4.27675e-63	1.46361e-60	1.59125
PDLIM3	6.75964e-68	2.90647e-65	1.07737	EFHD2	4.0812e-08	5.0657e-07	4.02175	SNHG7	1.96588e-35	1.93916e-33	0.447467	EIF3J	5.21578e-63	1.74927e-60	1.05227
BCLAF1	2.08963e-67	8.87113e-65	0.85838	BCKDK	4.25594e-08	5.26505e-07	2.28696	EIF3E	3.06105e-35	2.99304e-33	0.304661	PDPN	5.90722e-61	1.85156e-58	2.07508
CYR61	8.94656e-65	3.57202e-62	0.965843	S100A16	4.483e-08	5.52761e-07	1.8949	VAMP2	1.62332e-34	1.53794e-32	0.371474	SNRPB	3.55797e-61	1.12819e-58	0.85439
PLCG2	1.72162e-63	6.71392e-61	1.63464	HMGN1	4.52015e-08	5.57136e-07	1.26243	RPL36	2.73855e-33	2.51632e-31	0.175934	SRM	1.42567e-60	4.42724e-58	1.31626
BHLHE40	2.30508e-63	8.88596e-61	1.36307	GPC1	5.30268e-08	6.47166e-07	2.39562	FKBP5	8.15943e-33	7.33648e-31	0.448538	CSF1	1.03628e-58	3.04867e-56	1.72379
CDKN1A	1.92177e-62	7.32413e-60	0.888873	H2AFZ	5.66345e-08	6.86946e-07	1.48575	CHST7	7.89339e-33	7.13554e-31	0.574186	RPL22L1	5.59836e-58	1.6186e-55	0.852683
UBC	2.71395e-62	1.0227e-59	0.529125	HES6	5.85544e-08	7.0972e-07	2.67108	KANK1	1.09984e-32	9.7842e-31	0.515738	TRIB1	3.23562e-57	9.11901e-55	1.48435
SRSF3	2.20416e-61	8.12342e-59	0.559135	CFHR1	6.01965e-08	7.27783e-07	3.84612	EDN3	3.14945e-32	2.77234e-30	0.520198	KHDRBS3	7.89123e-57	2.20547e-54	1.52179
STAT3	3.0992e-61	1.12979e-58	0.726563	CKAP2	6.54598e-08	7.86314e-07	3.60245	POLA2	3.46676e-32	3.04367e-30	0.589037	SRGAP1	4.27872e-56	1.148e-53	2.09697
TIFA	4.59448e-60	1.65688e-57	1.60649	HBB	7.96759e-08	9.46906e-07	8.11782	EID1	3.94533e-32	3.44579e-30	0.340174	TYMP	3.73364e-56	1.00983e-53	1.09336
MDFIC	2.67472e-59	9.44259e-57	0.983043	HMGB2	9.22709e-08	1.08887e-06	1.78428	FAM13C	3.6731e-32	3.21641e-30	0.786746	ZFP36L1	2.79286e-56	7.74106e-54	0.773347
UGCG	2.85486e-59	9.97356e-57	0.959248	EMP3	9.77404e-08	1.14921e-06	1.74536	PPP1R16A	4.1798e-32	3.6411e-30	0.813712	SFPQ	3.28948e-56	8.96933e-54	0.804118
DUSP1	1.49826e-59	5.3456e-57	0.664935	UQCR11	1.02362e-07	1.20077e-06	1.04264	ALDH1A1	8.13911e-32	7.05347e-30	0.394397	GNL3	9.98294e-56	2.61569e-53	1.10517
REL	9.90568e-59	3.25703e-56	1.54153	MKI67	1.04846e-07	1.22777e-06	10.4553	ASB2	2.59926e-31	2.20694e-29	0.866433	FADS3	1.20957e-55	3.1447e-53	1.10007
KLF4	4.69051e-59	1.60521e-56	0.964421	AC020909.2	1.04843e-07	1.22777e-06	8.74181	PPDPF	3.22264e-31	2.7156e-29	0.390239	CLIC4	3.52996e-55	8.96877e-53	0.987235
BCL3	1.31766e-58	4.29044e-56	1.61511	SERPINF1	1.04129e-07	1.22064e-06	1.22632	VSIR	3.87097e-31	3.25375e-29	0.596428	PLSCR1	5.06551e-55	1.26781e-52	1.29695
YBX3	3.55563e-59	1.22937e-56	0.562036	PTTG1	1.1213e-07	1.30713e-06	4.06051	BCAT1	3.13585e-30	2.5777e-28	0.74214	ARID5A	8.38967e-55	2.08424e-52	2.12445
STIP1	8.89364e-59	2.95322e-56	1.04954	SERBP1	1.11791e-07	1.30363e-06	0.91234	HIF3A	4.07556e-30	3.34196e-28	0.880288	SELENOS	4.32653e-55	1.091e-52	0.874136
FP236383.3	2.52086e-58	8.12929e-56	1.97048	HMGA1	1.24763e-07	1.44636e-06	4.14917	PPM1L	5.15208e-30	4.19395e-28	0.581707	DAB2	9.10056e-55	2.24422e-52	1.43616
NR4A1	8.44586e-58	2.64726e-55	0.774964	TOP2A	1.34106e-07	1.55038e-06	8.19976	RPL8	1.19677e-29	9.64837e-28	0.156267	NXT1	5.73172e-54	1.38295e-51	1.16647
NUFIP2	2.46147e-57	7.64378e-55	1.07774	CCDC90B	1.50001e-07	1.7205e-06	1.77196	RPS15	2.36267e-29	1.88216e-27	0.129649	TXN	8.21826e-54	1.95478e-51	0.826405
HNRNPU	2.8926e-57	8.81928e-55	0.703916	TXNDC17	1.55582e-07	1.78024e-06	1.61929	RPL3	5.70512e-29	4.47052e-27	0.136819	CD63	4.86079e-54	1.18994e-51	0.448109
EIF5	2.49752e-57	7.68458e-55	0.624185	MARCKSL1	1.72287e-07	1.96202e-06	2.42628	MFAP4	6.27966e-29	4.90926e-27	0.761964	RPL28	5.05779e-54	1.22919e-51	0.278119
CLCN5	1.83743e-56	5.45344e-54	1.00719	AP2S1	1.90901e-07	2.16006e-06	1.58589	AC069224.1	9.52375e-29	7.42808e-27	1.48913	EEF1B2	1.24388e-53	2.93784e-51	0.50663
SERPINH1	1.49237e-55	4.31474e-53	1.01584	SELENOW	1.95268e-07	2.20502e-06	1.44892	RNASE4	1.48143e-28	1.1501e-26	0.787828	EMP1	6.57459e-53	1.53124e-50	2.32715
TIPARP	2.04759e-55	5.81967e-53	1.20828	TYMS	1.99659e-07	2.25233e-06	7.05586	GADD45G	1.72981e-28	1.33674e-26	0.770319	CLCF1	8.87731e-53	2.05329e-50	2.27426
HERPUD1	1.68785e-55	4.83821e-53	0.799177	ATP5MC3	1.98375e-07	2.2386e-06	0.980358	USP2	1.94867e-28	1.50241e-26	0.807986	PDE4D	8.96463e-53	2.05929e-50	1.26047
SQSTM1	1.87528e-54	5.28512e-52	0.57299	CCNB1	2.02722e-07	2.28534e-06	4.43547	CORO6	2.1142e-28	1.62628e-26	0.69829	CTGF	1.30696e-52	2.98182e-50	1.55768
ZFAND2A	9.80685e-54	2.74085e-51	1.1523	HMGB1	2.04984e-07	2.30724e-06	0.835528	AC007325.4	1.03548e-27	7.63248e-26	0.655264	WTAP	2.03819e-51	4.5877e-49	0.856184
NFKB2	1.3805e-52	3.79501e-50	1.65093	H3F3A	2.23007e-07	2.4989e-06	0.742547	RPL41	1.41828e-27	1.04084e-25	0.136603	CCT2	1.14781e-50	2.53259e-48	0.87203
PNRC2	7.85375e-53	2.17685e-50	0.84098	NEU4	2.58755e-07	2.87736e-06	6.51994	TPD52L1	2.68827e-27	1.94309e-25	0.375268	GPATCH4	2.25002e-50	4.90007e-48	1.39349
CXCL1	1.68079e-51	4.50963e-49	2.45841	DMPK	2.63041e-07	2.92018e-06	2.41638	RPS4Y1	3.16493e-26	2.17958e-24	0.372028	PFDN2	2.31785e-50	5.01523e-48	0.880641
HIST2H2AC	1.49194e-51	4.03521e-49	1.36191	UBE2L3	2.77461e-07	3.06739e-06	1.36253	RORC	4.05884e-26	2.75558e-24	1.41254	RHEB	6.50731e-49	1.38128e-46	0.790533
COQ10B	3.15602e-51	8.40053e-49	1.09802	HNRNPAB	2.83568e-07	3.12839e-06	1.67595	RPS4X	9.06081e-26	6.10203e-24	0.131767	FOSL1	1.97621e-48	4.11666e-46	4.31762

## Sheet: human MuSC GO enrichment
Celltype	GO_type	GO_item	Name	Pvalue	Counts	GO_item_cluster
main MuSC	GO Biological Processes	GO:0006119	oxidative phosphorylation	-7.658	6/110	Cluster1
main MuSC	GO Biological Processes	GO:0006119	oxidative phosphorylation	-7.658	6/110	Cluster1
main MuSC	GO Molecular Functions	GO:0015453	oxidoreduction-driven active transmembrane transporter activity	-6.977	5/72	Cluster1
main MuSC	GO Biological Processes	GO:0009060	aerobic respiration	-6.837	6/151	Cluster1
main MuSC	GO Biological Processes	GO:0019646	aerobic electron transport chain	-6.801	5/78	Cluster1
main MuSC	GO Cellular Components	GO:0098800	inner mitochondrial membrane protein complex	-6.77	6/155	Cluster1
main MuSC	GO Biological Processes	GO:0042775	mitochondrial ATP synthesis coupled electron transport	-6.665	5/83	Cluster2
main MuSC	GO Cellular Components	GO:0098798	mitochondrial protein-containing complex	-6.527	7/281	Cluster2
main MuSC	GO Cellular Components	GO:0098803	respiratory chain complex	-6.465	5/91	Cluster2
main MuSC	GO Cellular Components	GO:0005746	mitochondrial respirasome	-6.394	5/94	Cluster2
main MuSC	GO Biological Processes	GO:0045333	cellular respiration	-6.387	6/180	Cluster2
main MuSC	GO Cellular Components	GO:0070469	respirasome	-6.239	5/101	Cluster2
main MuSC	GO Cellular Components	GO:0031305	integral component of mitochondrial inner membrane	-4.007	3/56	Cluster3
main MuSC	GO Cellular Components	GO:0031304	intrinsic component of mitochondrial inner membrane	-3.984	3/57	Cluster3
main MuSC	GO Cellular Components	GO:0032592	integral component of mitochondrial membrane	-3.425	3/88	Cluster3
main MuSC	GO Cellular Components	GO:0098573	intrinsic component of mitochondrial membrane	-3.397	3/90	Cluster3
main MuSC	GO Cellular Components	GO:0031301	integral component of organelle membrane	-2.505	4/381	Cluster3
main MuSC	GO Cellular Components	GO:0031300	intrinsic component of organelle membrane	-2.388	4/411	Cluster3
main MuSC	GO Biological Processes	GO:0072593	reactive oxygen species metabolic process	-3.288	3/98	Cluster4
main MuSC	GO Molecular Functions	GO:0005543	phospholipid binding	-3.068	5/467	Cluster5
main MuSC	GO Biological Processes	GO:0051668	localization within membrane	-2.879	5/515	Cluster5
main MuSC	GO Molecular Functions	GO:0008289	lipid binding	-2.807	6/795	Cluster5
main MuSC	GO Biological Processes	GO:0019216	regulation of lipid metabolic process	-2.687	4/339	Cluster5
main MuSC	GO Biological Processes	GO:0046890	regulation of lipid biosynthetic process	-2.564	3/175	Cluster5
main MuSC	GO Biological Processes	GO:0072657	protein localization to membrane	-2.276	4/442	Cluster5
main MuSC	GO Biological Processes	GO:0071901	negative regulation of protein serine/threonine kinase activity	-3.012	3/122	Cluster6
main MuSC	GO Biological Processes	GO:0031400	negative regulation of protein modification process	-2.864	5/519	Cluster6
main MuSC	GO Biological Processes	GO:0046578	regulation of Ras protein signal transduction	-2.483	3/187	Cluster6
main MuSC	GO Biological Processes	GO:0006469	negative regulation of protein kinase activity	-2.325	3/213	Cluster6
main MuSC	GO Biological Processes	GO:0045936	negative regulation of phosphate metabolic process	-2.283	4/440	Cluster6
main MuSC	GO Biological Processes	GO:0010563	negative regulation of phosphorus metabolic process	-2.28	4/441	Cluster6
main MuSC	GO Biological Processes	GO:0033673	negative regulation of kinase activity	-2.202	3/236	Cluster6
main MuSC	GO Biological Processes	GO:0043086	negative regulation of catalytic activity	-2.097	5/786	Cluster6
main MuSC	GO Biological Processes	GO:0051348	negative regulation of transferase activity	-2.042	3/270	Cluster6
main MuSC	GO Biological Processes	GO:0006979	response to oxidative stress	-2.572	4/365	Cluster7
main MuSC	GO Biological Processes	GO:0031331	positive regulation of cellular catabolic process	-2.287	4/439	Cluster8
main MuSC	GO Cellular Components	GO:0005774	vacuolar membrane	-2.252	4/449	Cluster8
main MuSC	GO Biological Processes	GO:0009896	positive regulation of catabolic process	-2.082	4/503	Cluster8
TNF+ MuSC	GO Biological Processes	GO:0042254	ribosome biogenesis	-21.462	23/293	Cluster1
TNF+ MuSC	GO Biological Processes	GO:0022613	ribonucleoprotein complex biogenesis	-18.595	24/444	Cluster1
TNF+ MuSC	GO Biological Processes	GO:0006364	rRNA processing	-17.217	18/218	Cluster1
TNF+ MuSC	GO Biological Processes	GO:0016072	rRNA metabolic process	-16.834	18/229	Cluster1
TNF+ MuSC	GO Cellular Components	GO:0030684	preribosome	-16.612	13/78	Cluster1
TNF+ MuSC	GO Biological Processes	GO:0034470	ncRNA processing	-14.044	19/384	Cluster1
TNF+ MuSC	GO Biological Processes	GO:0034660	ncRNA metabolic process	-13.536	20/470	Cluster1
TNF+ MuSC	GO Cellular Components	GO:1990904	ribonucleoprotein complex	-10.912	21/733	Cluster1
TNF+ MuSC	GO Cellular Components	GO:0032040	small-subunit processome	-7.706	6/39	Cluster1
TNF+ MuSC	GO Biological Processes	GO:0030490	maturation of SSU-rRNA	-5.541	5/50	Cluster1
TNF+ MuSC	GO Molecular Functions	GO:0030515	snoRNA binding	-10.053	7/32	Cluster2
TNF+ MuSC	GO Cellular Components	GO:0001650	fibrillar center	-7.867	9/140	Cluster2
TNF+ MuSC	GO Cellular Components	GO:0031428	box C/D RNP complex	-5.531	3/7	Cluster2
TNF+ MuSC	GO Cellular Components	GO:0005732	sno(s)RNA-containing ribonucleoprotein complex	-5.033	4/30	Cluster2
TNF+ MuSC	GO Cellular Components	GO:0015030	Cajal body	-2.278	3/79	Cluster2
TNF+ MuSC	GO Biological Processes	GO:0042273	ribosomal large subunit biogenesis	-8.942	8/72	Cluster3
TNF+ MuSC	GO Cellular Components	GO:0030687	preribosome, large subunit precursor	-7.299	5/23	Cluster3
TNF+ MuSC	GO Biological Processes	GO:0042255	ribosome assembly	-3.772	4/62	Cluster3
TNF+ MuSC	GO Molecular Functions	GO:0019843	rRNA binding	-3.667	4/66	Cluster3
TNF+ MuSC	GO Biological Processes	GO:0000027	ribosomal large subunit assembly	-3.637	3/27	Cluster3
TNF+ MuSC	GO Biological Processes	GO:0034097	response to cytokine	-5.551	15/799	Cluster4
TNF+ MuSC	GO Biological Processes	GO:0071345	cellular response to cytokine stimulus	-4.803	13/703	Cluster4
TNF+ MuSC	GO Biological Processes	GO:1990830	cellular response to leukemia inhibitory factor	-2.998	4/99	Cluster4
TNF+ MuSC	GO Biological Processes	GO:1990823	response to leukemia inhibitory factor	-2.981	4/100	Cluster4
TNF+ MuSC	GO Biological Processes	GO:0061448	connective tissue development	-5.359	8/208	Cluster5
TNF+ MuSC	GO Biological Processes	GO:0051216	cartilage development	-5.17	7/157	Cluster5
TNF+ MuSC	GO Biological Processes	GO:0002062	chondrocyte differentiation	-3.521	4/72	Cluster5
TNF+ MuSC	GO Biological Processes	GO:0045880	positive regulation of smoothened signaling pathway	-3.262	3/36	Cluster5
TNF+ MuSC	GO Biological Processes	GO:0001501	skeletal system development	-2.771	8/495	Cluster5
TNF+ MuSC	GO Biological Processes	GO:0008589	regulation of smoothened signaling pathway	-2.233	3/82	Cluster5
TNF+ MuSC	GO Molecular Functions	GO:0061631	ubiquitin conjugating enzyme activity	-4.709	4/36	Cluster6
TNF+ MuSC	GO Molecular Functions	GO:0061650	ubiquitin-like protein conjugating enzyme activity	-4.569	4/39	Cluster6
TNF+ MuSC	GO Biological Processes	GO:0070936	protein K48-linked ubiquitination	-3.772	4/62	Cluster6
TNF+ MuSC	GO Biological Processes	GO:0000209	protein polyubiquitination	-2.473	5/225	Cluster6
TNF+ MuSC	GO Biological Processes	GO:1903322	positive regulation of protein modification by small protein conjugation or removal	-2.448	4/140	Cluster6
TNF+ MuSC	GO Biological Processes	GO:1903320	regulation of protein modification by small protein conjugation or removal	-2.31	5/246	Cluster6
TNF+ MuSC	GO Biological Processes	GO:0010942	positive regulation of cell death	-4.079	11/604	Cluster7
TNF+ MuSC	GO Biological Processes	GO:0043065	positive regulation of apoptotic process	-3.215	9/529	Cluster7
TNF+ MuSC	GO Biological Processes	GO:0043068	positive regulation of programmed cell death	-3.134	9/543	Cluster7
TNF+ MuSC	GO Biological Processes	GO:0034654	nucleobase-containing compound biosynthetic process	-4.051	12/718	Cluster8
TNF+ MuSC	GO Biological Processes	GO:0018130	heterocycle biosynthetic process	-3.666	12/790	Cluster8
TNF+ MuSC	GO Biological Processes	GO:0019438	aromatic compound biosynthetic process	-3.621	12/799	Cluster8
TNF+ MuSC	GO Biological Processes	GO:0009123	nucleoside monophosphate metabolic process	-2.293	3/78	Cluster8
TNF+ MuSC	GO Biological Processes	GO:0055086	nucleobase-containing small molecule metabolic process	-2.229	7/483	Cluster8
TNF+ MuSC	GO Biological Processes	GO:1901137	carbohydrate derivative biosynthetic process	-2.011	7/532	Cluster8
TNF+ MuSC	GO Biological Processes	GO:0009117	nucleotide metabolic process	-2.005	6/408	Cluster8
TNF+ MuSC	GO Biological Processes	GO:0006412	translation	-3.911	8/332	Cluster9
TNF+ MuSC	GO Biological Processes	GO:0006413	translational initiation	-3.745	4/63	Cluster9
TNF+ MuSC	GO Biological Processes	GO:0043043	peptide biosynthetic process	-3.68	8/359	Cluster9
TNF+ MuSC	GO Biological Processes	GO:0006417	regulation of translation	-3.627	9/464	Cluster9
TNF+ MuSC	GO Biological Processes	GO:0043604	amide biosynthetic process	-3.559	9/474	Cluster9
TNF+ MuSC	GO Molecular Functions	GO:0045182	translation regulator activity	-3.4	5/139	Cluster9
TNF+ MuSC	GO Molecular Functions	GO:0008135	translation factor activity, RNA binding	-3.266	4/84	Cluster9
TNF+ MuSC	GO Biological Processes	GO:0034248	regulation of cellular amide metabolic process	-3.226	9/527	Cluster9
TNF+ MuSC	GO Molecular Functions	GO:0090079	translation regulator activity, nucleic acid binding	-2.857	4/108	Cluster9
TNF+ MuSC	GO Molecular Functions	GO:0003743	translation initiation factor activity	-2.818	3/51	Cluster9
TNF+ MuSC	GO Biological Processes	GO:1903115	regulation of actin filament-based movement	-3.126	3/40	Cluster10
TNF+ MuSC	GO Cellular Components	GO:0016324	apical plasma membrane	-2.95	7/358	Cluster10
TNF+ MuSC	GO Biological Processes	GO:0002011	morphogenesis of an epithelial sheet	-2.868	3/49	Cluster10
TNF+ MuSC	GO Biological Processes	GO:0010718	positive regulation of epithelial to mesenchymal transition	-2.77	3/53	Cluster10
TNF+ MuSC	GO Cellular Components	GO:0045177	apical part of cell	-2.535	7/424	Cluster10
TNF+ MuSC	GO Biological Processes	GO:0045446	endothelial cell differentiation	-2.309	3/77	Cluster10
TNF+ MuSC	GO Biological Processes	GO:0003158	endothelium development	-2.108	3/91	Cluster10
ICA+ MuSC	GO Biological Processes	GO:0032496	response to lipopolysaccharide	-8.862	7/318	Cluster1
ICA+ MuSC	GO Biological Processes	GO:0002237	response to molecule of bacterial origin	-8.67	7/339	Cluster1
ICA+ MuSC	GO Biological Processes	GO:0071222	cellular response to lipopolysaccharide	-8.409	6/200	Cluster1
ICA+ MuSC	GO Biological Processes	GO:0071219	cellular response to molecule of bacterial origin	-8.257	6/212	Cluster1
ICA+ MuSC	GO Biological Processes	GO:0071216	cellular response to biotic stimulus	-7.947	6/239	Cluster1
ICA+ MuSC	GO Biological Processes	GO:0006954	inflammatory response	-7.485	7/504	Cluster1
ICA+ MuSC	GO Biological Processes	GO:0034097	response to cytokine	-7.46	8/799	Cluster1
ICA+ MuSC	GO Biological Processes	GO:0019221	cytokine-mediated signaling pathway	-6.95	6/352	Cluster1
ICA+ MuSC	GO Molecular Functions	GO:0045236	CXCR chemokine receptor binding	-6.63	3/18	Cluster1
ICA+ MuSC	GO Biological Processes	GO:0071345	cellular response to cytokine stimulus	-6.503	7/703	Cluster1
ICA+ MuSC	GO Biological Processes	GO:0002753	cytoplasmic pattern recognition receptor signaling pathway	-6.128	3/26	Cluster2
ICA+ MuSC	GO Biological Processes	GO:0007249	I-kappaB kinase/NF-kappaB signaling	-5.13	3/55	Cluster2
ICA+ MuSC	GO Biological Processes	GO:0002221	pattern recognition receptor signaling pathway	-4.56	3/85	Cluster2
ICA+ MuSC	GO Biological Processes	GO:0002764	immune response-regulating signaling pathway	-4.038	4/351	Cluster2
ICA+ MuSC	GO Biological Processes	GO:0030522	intracellular receptor signaling pathway	-3.914	3/140	Cluster2
ICA+ MuSC	GO Biological Processes	GO:0051090	regulation of DNA-binding transcription factor activity	-3.62	4/451	Cluster2
ICA+ MuSC	GO Biological Processes	GO:0043433	negative regulation of DNA-binding transcription factor activity	-3.524	3/190	Cluster2
ICA+ MuSC	GO Biological Processes	GO:0043122	regulation of I-kappaB kinase/NF-kappaB signaling	-3.156	3/254	Cluster2
ICA+ MuSC	GO Biological Processes	GO:1903706	regulation of hemopoiesis	-5.327	5/371	Cluster3
ICA+ MuSC	GO Biological Processes	GO:0031347	regulation of defense response	-4.165	5/648	Cluster3
ICA+ MuSC	GO Biological Processes	GO:0050727	regulation of inflammatory response	-3.845	4/394	Cluster3
ICA+ MuSC	GO Biological Processes	GO:0045637	regulation of myeloid cell differentiation	-3.408	3/208	Cluster3
ICA+ MuSC	GO Biological Processes	GO:1902105	regulation of leukocyte differentiation	-3.02	3/283	Cluster3
ICA+ MuSC	GO Biological Processes	GO:0045596	negative regulation of cell differentiation	-2.938	4/685	Cluster3
ICA+ MuSC	GO Biological Processes	GO:0002683	negative regulation of immune system process	-2.516	3/425	Cluster3
ICA+ MuSC	GO Biological Processes	GO:0002520	immune system development	-4.057	5/683	Cluster4
ICA+ MuSC	GO Biological Processes	GO:0008285	negative regulation of cell population proliferation	-3.776	5/784	Cluster4
ICA+ MuSC	GO Biological Processes	GO:0048534	hematopoietic or lymphoid organ development	-3.04	4/643	Cluster4
ICA+ MuSC	GO Biological Processes	GO:0030097	hemopoiesis	-2.112	3/594	Cluster4
ICA+ MuSC	GO Biological Processes	GO:0002819	regulation of adaptive immune response	-3.537	3/188	Cluster5
ICA+ MuSC	GO Biological Processes	GO:0051249	regulation of lymphocyte activation	-3.348	4/532	Cluster5
ICA+ MuSC	GO Biological Processes	GO:0002694	regulation of leukocyte activation	-3.076	4/629	Cluster5
ICA+ MuSC	GO Biological Processes	GO:0050865	regulation of cell activation	-2.948	4/681	Cluster5
ICA+ MuSC	GO Biological Processes	GO:0050863	regulation of T cell activation	-2.784	3/342	Cluster5
ICA+ MuSC	GO Biological Processes	GO:1903037	regulation of leukocyte cell-cell adhesion	-2.777	3/344	Cluster5
ICA+ MuSC	GO Biological Processes	GO:0022407	regulation of cell-cell adhesion	-2.43	3/456	Cluster5
ICA+ MuSC	GO Biological Processes	GO:2001234	negative regulation of apoptotic signaling pathway	-3.298	3/227	Cluster6
ICA+ MuSC	GO Biological Processes	GO:0030335	positive regulation of cell migration	-3.264	4/560	Cluster6
ICA+ MuSC	GO Biological Processes	GO:2000147	positive regulation of cell motility	-3.196	4/584	Cluster6
ICA+ MuSC	GO Biological Processes	GO:0051272	positive regulation of cellular component movement	-3.163	4/596	Cluster6
ICA+ MuSC	GO Biological Processes	GO:0040017	positive regulation of locomotion	-3.155	4/599	Cluster6
ICA+ MuSC	GO Biological Processes	GO:2001233	regulation of apoptotic signaling pathway	-2.697	3/367	Cluster6
ICA+ MuSC	GO Biological Processes	GO:1901652	response to peptide	-2.491	3/434	Cluster6
ICA+ MuSC	GO Cellular Components	GO:0016607	nuclear speck	-2.56	3/410	Cluster7
ICA+ MuSC	GO Molecular Functions	GO:0001228	DNA-binding transcription activator activity, RNA polymerase II-specific	-2.415	3/462	Cluster8
ICA+ MuSC	GO Molecular Functions	GO:0001216	DNA-binding transcription activator activity	-2.404	3/466	Cluster8
ICA+ MuSC	GO Biological Processes	GO:0001775	cell activation	-2.031	3/636	Cluster8
MyG+ MuSC	GO Cellular Components	GO:0043292	contractile fiber	-21.482	25/238	Cluster1
MyG+ MuSC	GO Cellular Components	GO:0030016	myofibril	-19.382	23/228	Cluster1
MyG+ MuSC	GO Cellular Components	GO:0030017	sarcomere	-18.957	22/209	Cluster1
MyG+ MuSC	GO Biological Processes	GO:0007517	muscle organ development	-16.056	22/285	Cluster1
MyG+ MuSC	GO Biological Processes	GO:0061061	muscle structure development	-15.163	26/480	Cluster1
MyG+ MuSC	GO Biological Processes	GO:0014706	striated muscle tissue development	-14.876	21/287	Cluster1
MyG+ MuSC	GO Biological Processes	GO:0060537	muscle tissue development	-14.32	21/306	Cluster1
MyG+ MuSC	GO Biological Processes	GO:0003012	muscle system process	-13.958	20/281	Cluster1
MyG+ MuSC	GO Biological Processes	GO:0006936	muscle contraction	-13.4141	8/227	Cluster1
MyG+ MuSC	GO Biological Processes	GO:0055001	muscle cell development	-12.443	15/157	Cluster1
MyG+ MuSC	GO Biological Processes	GO:0042692	muscle cell differentiation	-11.367	17/259	Cluster1
MyG+ MuSC	GO Molecular Functions	GO:0003779	actin binding	-17.117	27/439	Cluster2
MyG+ MuSC	GO Cellular Components	GO:0015629	actin cytoskeleton	-15.791	27/496	Cluster2
MyG+ MuSC	GO Biological Processes	GO:0097435	supramolecular fiber organization	-12.472	24/522	Cluster2
MyG+ MuSC	GO Molecular Functions	GO:0051015	actin filament binding	-10.494	15/214	Cluster2
MyG+ MuSC	GO Biological Processes	GO:0032970	regulation of actin filament-based process	-10.347	19/392	Cluster2
MyG+ MuSC	GO Biological Processes	GO:0030029	actin filament-based process	-10.345	23/602	Cluster2
MyG+ MuSC	GO Biological Processes	GO:0007015	actin filament organization	-10.137	16/267	Cluster2
MyG+ MuSC	GO Biological Processes	GO:0051493	regulation of cytoskeleton organization	-9.842	21/525	Cluster2
MyG+ MuSC	GO Biological Processes	GO:0030036	actin cytoskeleton organization	-9.619	21/540	Cluster2
MyG+ MuSC	GO Biological Processes	GO:0032956	regulation of actin cytoskeleton organization	-8.41	16/351	Cluster2
MyG+ MuSC	GO Cellular Components	GO:0005865	striated muscle thin filament	-12.047	/8/21	Cluster3
MyG+ MuSC	GO Cellular Components	GO:0036379	myofilament	-11.332	/8/25	Cluster3
MyG+ MuSC	GO Cellular Components	GO:0005884	actin filament	-8.264	10/110	Cluster3
MyG+ MuSC	GO Cellular Components	GO:0005862	muscle thin filament tropomyosin	-5.88	/3/4	Cluster3
MyG+ MuSC	GO Cellular Components	GO:0042641	actomyosin	-4.782	6/77	Cluster3
MyG+ MuSC	GO Cellular Components	GO:0001725	stress fiber	-3.917	5/69	Cluster3
MyG+ MuSC	GO Cellular Components	GO:0097517	contractile actin filament bundle	-3.917	5/69	Cluster3
MyG+ MuSC	GO Cellular Components	GO:0032432	actin filament bundle	-3.665	5/78	Cluster3
MyG+ MuSC	GO Biological Processes	GO:0043462	regulation of ATP-dependent activity	-2.77	4/73	Cluster3
MyG+ MuSC	GO Cellular Components	GO:0099513	polymeric cytoskeletal fiber	-10.651	26/755	Cluster4
MyG+ MuSC	GO Cellular Components	GO:0005874	microtubule	-5.607	14/435	Cluster4
MyG+ MuSC	GO Biological Processes	GO:0000226	microtubule cytoskeleton organization	-3.505	12/521	Cluster4
MyG+ MuSC	GO Biological Processes	GO:0007017	microtubule-based process	-2.556	13/763	Cluster4
MyG+ MuSC	GO Molecular Functions	GO:0008307	structural constituent of muscle	-9.338	8/42	Cluster5
MyG+ MuSC	GO Biological Processes	GO:0033275	actin-myosin filament sliding	-7.721	/5/13	Cluster5
MyG+ MuSC	GO Biological Processes	GO:0070252	actin-mediated cell contraction	-5.133	6/67	Cluster5
MyG+ MuSC	GO Biological Processes	GO:0030049	muscle filament sliding	-4.28	/3/11	Cluster5
MyG+ MuSC	GO Biological Processes	GO:0030048	actin filament-based movement	-4.212	6/97	Cluster5
MyG+ MuSC	GO Cellular Components	GO:0016459	myosin complex	-3.202	4/56	Cluster5
MyG+ MuSC	GO Molecular Functions	GO:0005198	structural molecule activity	-8.986	23/707	Cluster6
MyG+ MuSC	GO Molecular Functions	GO:0005200	structural constituent of cytoskeleton	-6.191	8/103	Cluster6
MyG+ MuSC	GO Molecular Functions	GO:0005525	GTP binding	-3.462	10/379	Cluster6
MyG+ MuSC	GO Molecular Functions	GO:0019001	guanyl nucleotide binding	-3.271	10/401	Cluster6
MyG+ MuSC	GO Molecular Functions	GO:0032561	guanyl ribonucleotide binding	-3.271	10/401	Cluster6
MyG+ MuSC	GO Molecular Functions	GO:0003924	GTPase activity	-2.027	7/336	Cluster6
MyG+ MuSC	GO Biological Processes	GO:0090257	regulation of muscle system process	-8.555	14/250	Cluster7
MyG+ MuSC	GO Biological Processes	GO:0006937	regulation of muscle contraction	-7.48	11/170	Cluster7
MyG+ MuSC	GO Biological Processes	GO:0044057	regulation of system process	-6.205	17/573	Cluster7
MyG+ MuSC	GO Biological Processes	GO:0008016	regulation of heart contraction	-5.685	10/207	Cluster7
MyG+ MuSC	GO Biological Processes	GO:0006942	regulation of striated muscle contraction	-5.3	7/96	Cluster7
MyG+ MuSC	GO Biological Processes	GO:1903115	regulation of actin filament-based movement	-5.078	5/40	Cluster7
MyG+ MuSC	GO Biological Processes	GO:1903522	regulation of blood circulation	-4.871	10/256	Cluster7
MyG+ MuSC	GO Biological Processes	GO:0098901	regulation of cardiac muscle cell action potential	-4.39	4/28	Cluster7
MyG+ MuSC	GO Biological Processes	GO:0001765	membrane raft assembly	-4.28	3/11	Cluster7
MyG+ MuSC	GO Biological Processes	GO:0034763	negative regulation of transmembrane transport	-4.214	7/141	Cluster7
MyG+ MuSC	GO Biological Processes	GO:0010035	response to inorganic substance	-8.4	19/513	Cluster8
MyG+ MuSC	GO Biological Processes	GO:0051592	response to calcium ion	-8.231	11/144	Cluster8
MyG+ MuSC	GO Biological Processes	GO:0010038	response to metal ion	-7.546	15/351	Cluster8
MyG+ MuSC	GO Biological Processes	GO:0035306	positive regulation of dephosphorylation	-2.052	3/61	Cluster8
MyG+ MuSC	GO Cellular Components	GO:0031674	I band	-7.285	10/139	Cluster9
MyG+ MuSC	GO Biological Processes	GO:0055006	cardiac cell development	-6.363	7/67	Cluster9
MyG+ MuSC	GO Biological Processes	GO:0035051	cardiocyte differentiation	-5.826	8/115	Cluster9
MyG+ MuSC	GO Biological Processes	GO:0055007	cardiac muscle cell differentiation	-5.655	7/85	Cluster9
MyG+ MuSC	GO Cellular Components	GO:0030018	Z disc	-5.502	8/127	Cluster9
MyG+ MuSC	GO Biological Processes	GO:0055013	cardiac muscle cell development	-5.373	6/61	Cluster9
MyG+ MuSC	GO Biological Processes	GO:0055003	cardiac myofibril assembly	-5.192	4/18	Cluster9
MyG+ MuSC	GO Biological Processes	GO:0035995	detection of muscle stretch	-4.945	3/7	Cluster9
MyG+ MuSC	GO Biological Processes	GO:0035994	response to muscle stretch	-4.665	4/24	Cluster9
MyG+ MuSC	GO Biological Processes	GO:0033292	T-tubule organization	-4.569	3/9	Cluster9
MyG+ MuSC	GO Cellular Components	GO:0030055	cell-substrate junction	-7.208	16/428	Cluster10
MyG+ MuSC	GO Cellular Components	GO:0005925	focal adhesion	-6.55	15/419	Cluster10

## Sheet: ribosome biogenesis score
Celltype	Donor_ID	Age_bin	Enrichment_score
main MuSC	411C	young	0.082347
main MuSC	464C	young	0.072592
main MuSC	470BR	young	0.067617
main MuSC	583B	young	0.059634
main MuSC	591C	young	0.068731
main MuSC	339C	aged	0.037971
main MuSC	343B	aged	0.090084
main MuSC	362C	aged	0.055567
main MuSC	367C	aged	0.058551
main MuSC	582C	aged	0.046073
main MuSC	621B	aged	0.069317
main MuSC	640C	aged	0.040747
TNF+ MuSC	411C	young	0.170656
TNF+ MuSC	464C	young	0.203589
TNF+ MuSC	470BR	young	0.131789
TNF+ MuSC	583B	young	0.296221
TNF+ MuSC	591C	young	0.072567
TNF+ MuSC	339C	aged	0.087779
TNF+ MuSC	343B	aged	0.14888
TNF+ MuSC	362C	aged	0.063607
TNF+ MuSC	367C	aged	0.109185
TNF+ MuSC	582C	aged	0.07314
TNF+ MuSC	621B	aged	0.203941
TNF+ MuSC	640C	aged	0.097362
ICA+ MuSC	411C	young	0.076532
ICA+ MuSC	464C	young	0.050015
ICA+ MuSC	470BR	young	0.051634
ICA+ MuSC	583B	young	0.048338
ICA+ MuSC	591C	young	0.05593
ICA+ MuSC	339C	aged	0.025403
ICA+ MuSC	343B	aged	0.079172
ICA+ MuSC	362C	aged	0.039138
ICA+ MuSC	367C	aged	0.043934
ICA+ MuSC	582C	aged	0.038979
ICA+ MuSC	621B	aged	0.056476
ICA+ MuSC	640C	aged	0.041088
MyG+ MuSC	411C	young	0.130491
MyG+ MuSC	464C	young	0.145449
MyG+ MuSC	470BR	young	0.057784
MyG+ MuSC	583B	young	0.135406
MyG+ MuSC	591C	young	0.059169
MyG+ MuSC	339C	aged	0.111816
MyG+ MuSC	343B	aged	0
MyG+ MuSC	362C	aged	0.078924
MyG+ MuSC	367C	aged	0
MyG+ MuSC	582C	aged	0.092229
MyG+ MuSC	621B	aged	0.155978
MyG+ MuSC	640C	aged	0.048865
