# Supplementary material for: Human skeletal muscle aging atlas
Source: Nat Aging. 2024 Apr 15;4(5):727–44. doi: 10.1038/s43587-024-00613-3 (PMC11108788; doi:10.1038/s43587-024-00613-3)
Supplement: Supplementary file 5 — (1,2) Aging differential expression results for every major cell type (1,2) and every subtype (3,4) in the integrated single-cell (1,3) and single-nucleus (2,4) human aging cell atlases. Effect sizes were derived from linear mixed-effects regression model, accounting for the technical (10x chemistry) and biological (donor, sex, BMI, ventilation category (short or long) and donor type (DBD or DCD)) covariates. Only significantly differentially expressed genes under LTSR > 0.9 are shown. [file 43587_2024_613_MOESM5_ESM.xlsx]

## Sheet: AgeDEGs_sc_broad_celltypes
celltype	SYMBOL	ENSEMBL	ltsr	beta_old	beta_young	prop_young	prop_old	n_cells_young	n_cells_old	log2fc	REGULATION
VenEC	AGRN	ENSG00000188157	1	-0.0500902	0.0558376	0.246602	0.0876565	1030	1677	-0.105928	DW
VenEC	VWA1	ENSG00000179403	1	0.0663437	-0.0533282	0.285437	0.374478	1030	1677	0.119672	UP
VenEC	ENO1	ENSG00000074800	0.999976	0.127533	-0.12557	0.664078	0.694693	1030	1677	0.253103	UP
VenEC	SPSB1	ENSG00000171621	0.9922	0.0502	-0.0466511	0.0941748	0.174717	1030	1677	0.0968511	UP
VenEC	RBP7	ENSG00000162444	1	0.0744129	-0.0545072	0.383495	0.467501	1030	1677	0.12892	UP
VenEC	PLOD1	ENSG00000083444	0.998632	0.0671229	-0.0725627	0.0504854	0.0960048	1030	1677	0.139686	UP
VenEC	SRARP	ENSG00000183888	1	-0.0556797	0.0595597	0.151456	0.0220632	1030	1677	-0.115239	DW
VenEC	NBL1	ENSG00000158747	0.999986	0.0860579	-0.0709271	0.423301	0.474657	1030	1677	0.156985	UP
VenEC	KIF17	ENSG00000117245	0.994891	-0.0172435	0.0210863	0.16699	0.0864639	1030	1677	-0.0383298	DW
VenEC	HSPG2	ENSG00000142798	0.999467	-0.048412	0.0864537	0.705825	0.54025	1030	1677	-0.134866	DW
VenEC	ID3	ENSG00000117318	1	-0.223446	0.272285	0.866019	0.763864	1030	1677	-0.495731	DW
VenEC	SELENON	ENSG00000162430	1	-0.109593	0.12522	0.468932	0.223614	1030	1677	-0.234813	DW
VenEC	FAM110D	ENSG00000197245	1	-0.10642	0.142099	0.650485	0.467501	1030	1677	-0.248519	DW
VenEC	SH3BGRL3	ENSG00000142669	1	0.175453	-0.17071	0.802913	0.843769	1030	1677	0.346163	UP
VenEC	FGR	ENSG00000000938	1	-0.070535	0.0694114	0.302913	0.0912343	1030	1677	-0.139946	DW
VenEC	IFI6	ENSG00000126709	0.999078	-0.06168	0.0754934	0.471845	0.337507	1030	1677	-0.137173	DW
VenEC	FAM167B	ENSG00000183615	1	0.164804	-0.129676	0.483495	0.607633	1030	1677	0.29448	UP
VenEC	MARCKSL1	ENSG00000175130	1	0.125443	-0.0845087	0.693204	0.747168	1030	1677	0.209952	UP
VenEC	PIK3R3	ENSG00000117461	1	-0.0605021	0.0731368	0.387379	0.212284	1030	1677	-0.133639	DW
VenEC	TSPAN1	ENSG00000117472	1	0.0223178	-0.0183917	0.0776699	0.112105	1030	1677	0.0407095	UP
VenEC	TAL1	ENSG00000162367	1	-0.0246954	0.0286667	0.172816	0.0739416	1030	1677	-0.0533621	DW
VenEC	TACSTD2	ENSG00000184292	0.99999	-0.0138737	0.0196081	0.165049	0.113894	1030	1677	-0.0334818	DW
VenEC	JUN	ENSG00000177606	0.999715	-0.152358	0.199462	0.938835	0.924866	1030	1677	-0.35182	DW
VenEC	NFIA	ENSG00000162599	1	-0.105509	0.124771	0.609709	0.481813	1030	1677	-0.23028	DW
VenEC	CACHD1	ENSG00000158966	0.999906	-0.0264558	0.0304305	0.120388	0.0667859	1030	1677	-0.0568863	DW
VenEC	LEPR	ENSG00000116678	1	-0.0673876	0.0712025	0.201942	0.119261	1030	1677	-0.13859	DW
VenEC	ST6GALNAC3	ENSG00000184005	1	-0.0341009	0.0403838	0.260194	0.132379	1030	1677	-0.0744847	DW
VenEC	IFI44L	ENSG00000137959	1	-0.0412334	0.0537758	0.347573	0.24031	1030	1677	-0.0950092	DW
VenEC	ADGRL4	ENSG00000162618	1	0.0150307	0.0494569	0.842718	0.799046	1030	1677	-0.0344263	DW
VenEC	TGFBR3	ENSG00000069702	0.999976	-0.071371	0.108	0.640777	0.536673	1030	1677	-0.179371	DW
VenEC	RPL5	ENSG00000122406	0.999974	0.120974	-0.0961942	0.980583	0.991652	1030	1677	0.217169	UP
VenEC	FNBP1L	ENSG00000137942	1	-0.0632546	0.0780399	0.436893	0.27251	1030	1677	-0.141294	DW
VenEC	PALMD	ENSG00000099260	1	-0.105147	0.145739	0.718447	0.560525	1030	1677	-0.250886	DW
VenEC	VCAM1	ENSG00000162692	1	-0.0314693	0.0736077	0.563107	0.455575	1030	1677	-0.105077	DW
VenEC	AL109741.1	ENSG00000225938	1	0.0233624	-0.0184853	0.114563	0.14192	1030	1677	0.0418477	UP
VenEC	S1PR1	ENSG00000170989	1	-0.0698966	0.10044	0.659223	0.485391	1030	1677	-0.170337	DW
VenEC	RNF115	ENSG00000265491	1	-0.0992376	0.114642	0.603883	0.36613	1030	1677	-0.213879	DW
VenEC	TXNIP	ENSG00000265972	1	-0.296376	0.331087	0.967961	0.83065	1030	1677	-0.627462	DW
VenEC	S100A6	ENSG00000197956	1	0.203935	-0.189385	0.984466	0.994633	1030	1677	0.393319	UP
VenEC	S100A4	ENSG00000196154	0.999999	-0.186913	0.0972587	0.150485	0.197376	1030	1677	-0.284172	DW
VenEC	S100A16	ENSG00000188643	1	0.184981	-0.139187	0.707767	0.790698	1030	1677	0.324168	UP
VenEC	NPR1	ENSG00000169418	1	-0.084218	0.102937	0.507767	0.279666	1030	1677	-0.187155	DW
VenEC	SLC27A3	ENSG00000143554	0.916057	-0.0316838	0.033892	0.195146	0.0918306	1030	1677	-0.0655758	DW
VenEC	AL358472.4	ENSG00000282386	1	-0.0290248	0.0331055	0.158252	0.0655933	1030	1677	-0.0621304	DW
VenEC	RAB13	ENSG00000143545	1	0.149991	-0.106125	0.765049	0.785927	1030	1677	0.256115	UP
VenEC	TPM3	ENSG00000143549	1	0.129391	-0.0988515	0.862136	0.852713	1030	1677	0.228243	UP
VenEC	SHE	ENSG00000169291	1	-0.034086	0.0488888	0.407767	0.284436	1030	1677	-0.0829748	DW
VenEC	ADAM15	ENSG00000143537	0.999999	-0.0330543	0.0687979	0.684466	0.571258	1030	1677	-0.101852	DW
VenEC	EFNA1	ENSG00000169242	0.999985	-0.0342106	0.0571151	0.561165	0.455575	1030	1677	-0.0913258	DW
VenEC	CADM3-AS1	ENSG00000225670	1	-0.0290627	0.0428981	0.335922	0.229577	1030	1677	-0.0719608	DW
VenEC	ACKR1	ENSG00000213088	1	0.152472	0.0376773	0.974757	0.981515	1030	1677	0.114795	UP
VenEC	DUSP23	ENSG00000158716	1	-0.0210583	0.0940299	0.879612	0.837806	1030	1677	-0.115088	DW
VenEC	ADAMTS4	ENSG00000158859	1	0.177577	-0.130463	0.502913	0.61777	1030	1677	0.30804	UP
VenEC	SELP	ENSG00000174175	1	-0.052641	0.0728045	0.452427	0.316041	1030	1677	-0.125446	DW
VenEC	SELE	ENSG00000007908	1	0.0784899	0.00269822	0.651456	0.686941	1030	1677	0.0757916	UP
VenEC	FMO2	ENSG00000094963	0.995393	-0.0813498	0.078232	0.245631	0.0488968	1030	1677	-0.159582	DW
VenEC	RASAL2	ENSG00000075391	1	-0.0951396	0.113297	0.514563	0.284436	1030	1677	-0.208437	DW
VenEC	ABL2	ENSG00000143322	0.999994	0.0643077	-0.0558431	0.212621	0.285033	1030	1677	0.120151	UP
VenEC	IER5	ENSG00000162783	0.999938	-0.0976781	0.111589	0.640777	0.492546	1030	1677	-0.209267	DW
VenEC	RGS16	ENSG00000143333	1	-0.0899653	0.129184	0.607767	0.508646	1030	1677	-0.219149	DW
VenEC	IVNS1ABP	ENSG00000116679	1	-0.0906713	0.0937169	0.482524	0.238521	1030	1677	-0.184388	DW
VenEC	CD34	ENSG00000174059	1	0.0975243	-0.0507889	0.683495	0.7096	1030	1677	0.148313	UP
VenEC	PPP2R5A	ENSG00000066027	0.999103	-0.048812	0.0640166	0.496117	0.31127	1030	1677	-0.112829	DW
VenEC	BATF3	ENSG00000123685	1	0.0359577	-0.0341855	0.0718447	0.127013	1030	1677	0.0701432	UP
VenEC	GUK1	ENSG00000143774	0.999413	-0.0733901	0.131137	0.948544	0.902803	1030	1677	-0.204527	DW
VenEC	LYST	ENSG00000143669	1	-0.15583	0.178847	0.635922	0.384019	1030	1677	-0.334676	DW
VenEC	AKT3	ENSG00000117020	0.999635	-0.0511748	0.0612093	0.349515	0.191413	1030	1677	-0.112384	DW
VenEC	TPO	ENSG00000115705	1	-0.070106	0.0814675	0.332039	0.163387	1030	1677	-0.151573	DW
VenEC	RPS7	ENSG00000171863	0.998494	0.106314	-0.0741864	0.991262	0.996422	1030	1677	0.1805	UP
VenEC	ID2	ENSG00000115738	1	-0.202876	0.222454	0.772816	0.629696	1030	1677	-0.42533	DW
VenEC	HPCAL1	ENSG00000115756	0.998335	-0.0485057	0.0667955	0.562136	0.423375	1030	1677	-0.115301	DW
VenEC	RN7SL832P	ENSG00000243819	1	-0.0171337	0.0189343	0.0893204	0.0286225	1030	1677	-0.036068	DW
VenEC	TRIB2	ENSG00000071575	1	-0.0931861	0.105328	0.44466	0.229577	1030	1677	-0.198514	DW
VenEC	RHOB	ENSG00000143878	0.980679	0.120683	-0.129228	0.643689	0.586762	1030	1677	0.249912	UP
VenEC	FKBP1B	ENSG00000119782	0.999996	-0.0288532	0.0345166	0.236893	0.131783	1030	1677	-0.0633698	DW
VenEC	NCOA1	ENSG00000084676	0.980757	-0.0555683	0.0601633	0.295146	0.148479	1030	1677	-0.115732	DW
VenEC	AC104695.3	ENSG00000270210	0.981448	-0.015062	0.0181641	0.120388	0.064997	1030	1677	-0.0332261	DW
VenEC	CRIM1	ENSG00000150938	0.983666	-0.0416477	0.06944	0.612621	0.484198	1030	1677	-0.111088	DW
VenEC	CDC42EP3	ENSG00000163171	0.999626	0.0910136	-0.0574023	0.692233	0.692308	1030	1677	0.148416	UP
VenEC	ZFP36L2	ENSG00000152518	1	-0.271295	0.293717	0.866019	0.732856	1030	1677	-0.565012	DW
VenEC	EPAS1	ENSG00000116016	1	-0.194898	0.267968	0.92233	0.811568	1030	1677	-0.462866	DW
VenEC	SPTBN1	ENSG00000115306	1	-0.154875	0.190273	0.809709	0.619559	1030	1677	-0.345149	DW
VenEC	CNRIP1	ENSG00000119865	0.999889	0.0663556	-0.0537013	0.35534	0.39833	1030	1677	0.120057	UP
VenEC	DYSF	ENSG00000135636	0.978293	-0.0245983	0.0298579	0.214563	0.121646	1030	1677	-0.0544562	DW
VenEC	AC007681.1	ENSG00000270571	1	0.0244829	-0.0198111	0.0932039	0.128205	1030	1677	0.044294	UP
VenEC	TMSB10	ENSG00000034510	1	-0.135131	0.215553	0.998058	0.999404	1030	1677	-0.350683	DW
VenEC	VAMP5	ENSG00000168899	1	0.148833	-0.0971188	0.852427	0.865832	1030	1677	0.245952	UP
VenEC	ARID5A	ENSG00000196843	1	0.12373	-0.100935	0.492233	0.567084	1030	1677	0.224665	UP
VenEC	KIAA1211L	ENSG00000196872	0.991398	-0.0127904	0.0168138	0.153398	0.0816935	1030	1677	-0.0296042	DW
VenEC	IL1R1	ENSG00000115594	1	-0.0794391	0.120573	0.679612	0.555754	1030	1677	-0.200012	DW
VenEC	LIMS3	ENSG00000256977	0.999986	0.0198803	-0.01719	0.0563107	0.0942159	1030	1677	0.0370702	UP
VenEC	MALL	ENSG00000144063	1	-0.0130841	0.0460384	0.594175	0.533095	1030	1677	-0.0591225	DW
VenEC	LIMS4	ENSG00000256671	1	0.0239574	-0.0206223	0.0669903	0.09839	1030	1677	0.0445797	UP
VenEC	SLC20A1	ENSG00000144136	0.995571	-0.0538988	0.0639881	0.442718	0.285033	1030	1677	-0.117887	DW
VenEC	INHBB	ENSG00000163083	1	0.0500627	-0.0420385	0.112621	0.20155	1030	1677	0.0921012	UP
VenEC	GYPC	ENSG00000136732	0.999853	-0.113653	0.113758	0.594175	0.434109	1030	1677	-0.227411	DW
VenEC	AC010976.2	ENSG00000272789	1	-0.0341139	0.0369058	0.131068	0.0262373	1030	1677	-0.0710197	DW
VenEC	LIMS2	ENSG00000072163	1	-0.0679841	0.0928839	0.6	0.439475	1030	1677	-0.160868	DW
VenEC	PKP4	ENSG00000144283	0.992352	-0.0124025	0.0329707	0.44466	0.375075	1030	1677	-0.0453733	DW
VenEC	TANC1	ENSG00000115183	0.999697	-0.0250623	0.0345863	0.300971	0.200954	1030	1677	-0.0596486	DW
VenEC	BAZ2B	ENSG00000123636	0.992265	-0.0530683	0.0652233	0.461165	0.303518	1030	1677	-0.118292	DW
VenEC	NOSTRIN	ENSG00000163072	1	-0.0444155	0.0835472	0.672816	0.553965	1030	1677	-0.127963	DW
VenEC	ITGA6	ENSG00000091409	1	-0.0815376	0.114706	0.687379	0.530113	1030	1677	-0.196243	DW
VenEC	RAPGEF4	ENSG00000091428	1	-0.0176085	0.0238215	0.193204	0.128801	1030	1677	-0.04143	DW
VenEC	CALCRL	ENSG00000064989	1	-0.165803	0.211381	0.801942	0.552773	1030	1677	-0.377184	DW
VenEC	CAVIN2	ENSG00000168497	1	-0.117956	0.162257	0.827184	0.624329	1030	1677	-0.280212	DW
VenEC	BMPR2	ENSG00000204217	0.999999	-0.0465592	0.0758258	0.618447	0.470483	1030	1677	-0.122385	DW
VenEC	RAPH1	ENSG00000173166	1	-0.0504819	0.0582021	0.320388	0.151461	1030	1677	-0.108684	DW
VenEC	EEF1B2	ENSG00000114942	0.999952	0.142069	-0.116744	0.913592	0.944544	1030	1677	0.258813	UP
VenEC	IGFBP2	ENSG00000115457	1	-0.0832671	0.112583	0.672816	0.470483	1030	1677	-0.19585	DW
VenEC	EPHA4	ENSG00000116106	1	-0.0674054	0.0779612	0.340777	0.156231	1030	1677	-0.145367	DW
VenEC	MLPH	ENSG00000115648	1	-0.0283689	0.045082	0.399029	0.3065	1030	1677	-0.0734509	DW
VenEC	BHLHE40	ENSG00000134107	1	-0.133845	0.164756	0.690291	0.580799	1030	1677	-0.2986	DW
VenEC	VGLL4	ENSG00000144560	0.97839	-0.053061	0.0661223	0.485437	0.341682	1030	1677	-0.119183	DW
VenEC	RPL32	ENSG00000144713	0.912383	0.0756847	-0.0400709	0.996117	0.998807	1030	1677	0.115756	UP
VenEC	ZNF385D	ENSG00000151789	1	0.170112	-0.122659	0.635922	0.723912	1030	1677	0.292772	UP
VenEC	RPL15	ENSG00000174748	0.999999	0.114246	-0.0910642	0.98932	0.997018	1030	1677	0.20531	UP
VenEC	RARB	ENSG00000077092	1	-0.0313477	0.0345051	0.146602	0.0572451	1030	1677	-0.0658528	DW
VenEC	RBMS3	ENSG00000144642	0.92909	-0.0669463	0.0748241	0.366019	0.20155	1030	1677	-0.14177	DW
VenEC	LINC01985	ENSG00000227260	1	0.0152269	-0.0120243	0.0679612	0.0936196	1030	1677	0.0272512	UP
VenEC	ITGA9	ENSG00000144668	1	-0.0304619	0.0333409	0.153398	0.0512821	1030	1677	-0.0638028	DW
VenEC	MYRIP	ENSG00000170011	1	-0.018271	0.026271	0.234951	0.150865	1030	1677	-0.044542	DW
VenEC	RPL14	ENSG00000188846	0.920797	0.0830573	-0.0710109	0.986408	0.992844	1030	1677	0.154068	UP
VenEC	NKTR	ENSG00000114857	1	-0.150408	0.171193	0.713592	0.45975	1030	1677	-0.321601	DW
VenEC	ABHD5	ENSG00000011198	1	-0.115339	0.131528	0.507767	0.314252	1030	1677	-0.246867	DW
VenEC	CLEC3B	ENSG00000163815	0.919506	-0.0242432	0.0279746	0.133981	0.053071	1030	1677	-0.0522178	DW
VenEC	CCRL2	ENSG00000121797	0.999906	0.0380952	-0.034849	0.179612	0.211091	1030	1677	0.0729442	UP
VenEC	SEMA3F	ENSG00000001617	1	-0.0703584	0.0786558	0.285437	0.103757	1030	1677	-0.149014	DW
VenEC	HYAL1	ENSG00000114378	0.999978	-0.0340805	0.0416212	0.292233	0.162791	1030	1677	-0.0757016	DW
VenEC	HYAL2	ENSG00000068001	1	-0.136371	0.187732	0.800971	0.653548	1030	1677	-0.324103	DW
VenEC	FLNB	ENSG00000136068	1	-0.100385	0.122667	0.594175	0.363745	1030	1677	-0.223052	DW
VenEC	DNASE1L3	ENSG00000163687	1	0.0298156	-0.0271643	0.0893204	0.115683	1030	1677	0.0569799	UP
VenEC	FAM107A	ENSG00000168309	1	-0.134861	0.159688	0.65534	0.373882	1030	1677	-0.29455	DW
VenEC	ADAMTS9	ENSG00000163638	1	0.112367	-0.0653572	0.61068	0.592129	1030	1677	0.177724	UP
VenEC	CRYBG3	ENSG00000080200	1	-0.0489537	0.0586525	0.329126	0.193202	1030	1677	-0.107606	DW
VenEC	NFKBIZ	ENSG00000144802	1	-0.142416	0.171933	0.73301	0.592725	1030	1677	-0.31435	DW
VenEC	ARHGAP31	ENSG00000031081	1	-0.0430763	0.0520461	0.318447	0.174717	1030	1677	-0.0951225	DW
VenEC	PDIA5	ENSG00000065485	1	-0.0413947	0.0627375	0.502913	0.358378	1030	1677	-0.104132	DW
VenEC	MYLK	ENSG00000065534	0.999975	0.048965	-0.0511621	0.0601942	0.134764	1030	1677	0.100127	UP
VenEC	HEG1	ENSG00000173706	1	-0.0689495	0.0935044	0.563107	0.395945	1030	1677	-0.162454	DW
VenEC	GATA2	ENSG00000179348	1	-0.111486	0.125651	0.464078	0.250447	1030	1677	-0.237136	DW
VenEC	GATA2-AS1	ENSG00000244300	0.980217	-0.0134997	0.0197755	0.204854	0.136553	1030	1677	-0.0332751	DW
VenEC	PLXND1	ENSG00000004399	0.983069	-0.0348052	0.0465843	0.41068	0.274299	1030	1677	-0.0813895	DW
VenEC	NUDT16	ENSG00000198585	0.999926	-0.0606753	0.068016	0.451456	0.212284	1030	1677	-0.128691	DW
VenEC	SLCO2A1	ENSG00000174640	1	-0.108473	0.126362	0.456311	0.218843	1030	1677	-0.234835	DW
VenEC	PLOD2	ENSG00000152952	1	-0.0501811	0.0622351	0.349515	0.195587	1030	1677	-0.112416	DW
VenEC	PLSCR4	ENSG00000114698	1	-0.0669141	0.0850753	0.514563	0.363148	1030	1677	-0.151989	DW
VenEC	TM4SF1	ENSG00000169908	1	0.276007	-0.172386	0.900971	0.951699	1030	1677	0.448393	UP
VenEC	C3orf80	ENSG00000180044	0.993216	-0.00374156	0.00560386	0.0660194	0.0411449	1030	1677	-0.00934542	DW
VenEC	MECOM	ENSG00000085276	0.999996	-0.0260807	0.0380826	0.348544	0.242695	1030	1677	-0.0641633	DW
VenEC	CLDN11	ENSG00000013297	0.999992	-0.0495881	0.0532643	0.180583	0.078712	1030	1677	-0.102852	DW
VenEC	TRA2B	ENSG00000136527	0.990593	-0.0966109	0.110263	0.743689	0.610614	1030	1677	-0.206874	DW
VenEC	ST6GAL1	ENSG00000073849	1	-0.0695052	0.0814169	0.416505	0.214073	1030	1677	-0.150922	DW
VenEC	HES1	ENSG00000114315	1	-0.238999	0.289826	0.803883	0.683363	1030	1677	-0.528825	DW
VenEC	TMEM44	ENSG00000145014	0.925742	-0.0155515	0.0194584	0.151456	0.092427	1030	1677	-0.0350099	DW
VenEC	CPLX1	ENSG00000168993	0.998191	0.0253459	-0.0109023	0.306796	0.310674	1030	1677	0.0362482	UP
VenEC	ADD1	ENSG00000087274	0.999973	-0.0818014	0.0892893	0.514563	0.302326	1030	1677	-0.171091	DW
VenEC	AFAP1	ENSG00000196526	1	-0.0519134	0.0616673	0.313592	0.161598	1030	1677	-0.113581	DW
VenEC	LDB2	ENSG00000169744	1	-0.0857641	0.134689	0.799029	0.674419	1030	1677	-0.220453	DW
VenEC	GABRA2	ENSG00000151834	1	0.0396635	-0.0352234	0.0737864	0.136553	1030	1677	0.0748869	UP
VenEC	LNX1	ENSG00000072201	1	-0.0477839	0.0532433	0.236893	0.0894454	1030	1677	-0.101027	DW
VenEC	CHIC2	ENSG00000109220	1	0.100755	-0.0852811	0.398058	0.446035	1030	1677	0.186036	UP
VenEC	IGFBP7	ENSG00000163453	1	0.553853	-0.492809	0.906796	0.97734	1030	1677	1.04666	UP
VenEC	PARM1	ENSG00000169116	0.994224	-0.0271066	0.0296763	0.151456	0.064997	1030	1677	-0.056783	DW
VenEC	ANXA3	ENSG00000138772	1	-0.115249	0.123068	0.427184	0.159809	1030	1677	-0.238317	DW
VenEC	AFF1	ENSG00000172493	0.971623	-0.0604103	0.068177	0.376699	0.194991	1030	1677	-0.128587	DW
VenEC	SPARCL1	ENSG00000152583	1	-0.0247089	0.155	0.991262	0.985092	1030	1677	-0.179709	DW
VenEC	ABCG2	ENSG00000118777	1	-0.0316555	0.0361689	0.172816	0.0655933	1030	1677	-0.0678244	DW
VenEC	EMCN	ENSG00000164035	1	-0.0234507	0.0772547	0.809709	0.730471	1030	1677	-0.100705	DW
VenEC	RPL34	ENSG00000109475	0.905199	0.0761983	-0.0413245	1	1	1030	1677	0.117523	UP
VenEC	MCUB	ENSG00000005059	0.999148	0.0596764	-0.0517775	0.261165	0.327967	1030	1677	0.111454	UP
VenEC	CFI	ENSG00000205403	0.999998	-0.0161337	0.0399248	0.51165	0.42576	1030	1677	-0.0560586	DW
VenEC	TIFA	ENSG00000145365	1	-0.0497579	0.0764511	0.549515	0.450209	1030	1677	-0.126209	DW
VenEC	IL15	ENSG00000164136	0.999661	0.0312149	-0.0227966	0.21068	0.231366	1030	1677	0.0540116	UP
VenEC	RPS3A	ENSG00000145425	1	0.123432	-0.0986885	0.990291	0.998211	1030	1677	0.222121	UP
VenEC	FAM198B	ENSG00000164125	0.987809	-0.0375966	0.0547925	0.434951	0.313655	1030	1677	-0.0923891	DW
VenEC	PALLD	ENSG00000129116	0.996244	0.0789114	-0.0826946	0.140777	0.161598	1030	1677	0.161606	UP
VenEC	AC097534.2	ENSG00000272870	0.999965	-0.0313111	0.0388011	0.270874	0.161598	1030	1677	-0.0701122	DW
VenEC	SLC12A7	ENSG00000113504	1	-0.0396716	0.0452001	0.246602	0.111509	1030	1677	-0.0848717	DW
VenEC	LIFR	ENSG00000113594	1	-0.271084	0.324593	0.824272	0.550984	1030	1677	-0.595678	DW
VenEC	OSMR	ENSG00000145623	1	-0.0745387	0.0926584	0.460194	0.286225	1030	1677	-0.167197	DW
VenEC	C7	ENSG00000112936	1	-0.0424426	0.0623557	0.354369	0.276685	1030	1677	-0.104798	DW
VenEC	PLCXD3	ENSG00000182836	1	-0.0128955	0.0261738	0.294175	0.227191	1030	1677	-0.0390693	DW
VenEC	PLPP1	ENSG00000067113	0.965375	-0.0653722	0.0718424	0.475728	0.270722	1030	1677	-0.137215	DW
VenEC	IL6ST	ENSG00000134352	1	-0.246351	0.315824	0.903883	0.77579	1030	1677	-0.562175	DW
VenEC	PLK2	ENSG00000145632	1	-0.148969	0.181009	0.68932	0.456172	1030	1677	-0.329978	DW
VenEC	RAB3C	ENSG00000152932	1	0.0259973	-0.0160636	0.202913	0.22421	1030	1677	0.042061	UP
VenEC	ZNF366	ENSG00000178175	0.997927	-0.0158705	0.0201983	0.169903	0.0960048	1030	1677	-0.0360688	DW
VenEC	CRHBP	ENSG00000145708	1	-0.0245422	0.031801	0.198058	0.122242	1030	1677	-0.0563431	DW
VenEC	VCAN	ENSG00000038427	0.953295	0.0615566	-0.0601374	0.129126	0.209302	1030	1677	0.121694	UP
VenEC	ARRDC3	ENSG00000113369	1	0.12545	-0.110299	0.396117	0.514609	1030	1677	0.235748	UP
VenEC	EPB41L4A	ENSG00000129595	0.99985	-0.0254497	0.0360246	0.306796	0.211688	1030	1677	-0.0614743	DW
VenEC	PPIC	ENSG00000168938	1	-0.0656493	0.0992015	0.693204	0.57424	1030	1677	-0.164851	DW
VenEC	AC116366.1	ENSG00000234290	0.999993	-0.0238477	0.0281215	0.164078	0.0745379	1030	1677	-0.0519692	DW
VenEC	IRF1	ENSG00000125347	1	-0.108426	0.163947	0.830097	0.763864	1030	1677	-0.272373	DW
VenEC	ECSCR	ENSG00000249751	1	0.136388	-0.0609697	0.870874	0.90638	1030	1677	0.197358	UP
VenEC	TMEM173	ENSG00000184584	0.944592	0.0693083	-0.0378645	0.625243	0.650566	1030	1677	0.107173	UP
VenEC	HBEGF	ENSG00000113070	0.996233	-0.044357	0.0523632	0.359223	0.255814	1030	1677	-0.0967202	DW
VenEC	ARAP3	ENSG00000120318	1	-0.0262182	0.0298343	0.165049	0.0757305	1030	1677	-0.0560524	DW
VenEC	PCDH1	ENSG00000156453	0.997671	-0.0244884	0.0338036	0.305825	0.184854	1030	1677	-0.058292	DW
VenEC	SPINK5	ENSG00000133710	1	-0.0414628	0.0470704	0.167961	0.0596303	1030	1677	-0.0885332	DW
VenEC	ADRB2	ENSG00000169252	0.9744	-0.0366063	0.0413859	0.266019	0.152057	1030	1677	-0.0779921	DW
VenEC	CD74	ENSG00000019582	1	0.191418	-0.0514352	0.996117	0.997615	1030	1677	0.242853	UP
VenEC	GPX3	ENSG00000211445	1	0.124881	-0.158716	0.215534	0.219439	1030	1677	0.283597	UP
VenEC	CCDC69	ENSG00000198624	1	0.091457	-0.072119	0.47767	0.522958	1030	1677	0.163576	UP
VenEC	SPARC	ENSG00000113140	0.999979	0.121983	-0.100355	0.645631	0.658318	1030	1677	0.222338	UP
VenEC	NEURL1B	ENSG00000214357	0.999999	-0.0441207	0.0551566	0.385437	0.214669	1030	1677	-0.0992773	DW
VenEC	LTC4S	ENSG00000213316	1	-0.142791	0.161324	0.523301	0.271318	1030	1677	-0.304115	DW
VenEC	FOXC1	ENSG00000054598	1	-0.131341	0.160959	0.598058	0.389386	1030	1677	-0.2923	DW
VenEC	CDYL	ENSG00000153046	0.992966	-0.0409854	0.0458293	0.257282	0.101371	1030	1677	-0.0868147	DW
VenEC	NRN1	ENSG00000124785	0.994542	0.0508736	-0.00743496	0.739806	0.719738	1030	1677	0.0583085	UP
VenEC	NEDD9	ENSG00000111859	0.999989	0.0830724	-0.0413534	0.719417	0.691115	1030	1677	0.124426	UP
VenEC	EDN1	ENSG00000078401	1	-0.14102	0.168671	0.47767	0.261777	1030	1677	-0.309691	DW
VenEC	SOX4	ENSG00000124766	1	-0.151745	0.165362	0.524272	0.360763	1030	1677	-0.317107	DW
VenEC	HLA-E	ENSG00000204592	0.989336	-0.050043	0.124611	0.98932	0.985689	1030	1677	-0.174654	DW
VenEC	PPP1R10	ENSG00000204569	0.99033	-0.0620023	0.0720218	0.457282	0.289803	1030	1677	-0.134024	DW
VenEC	IER3	ENSG00000137331	1	-0.122034	0.1758	0.819417	0.702445	1030	1677	-0.297834	DW
VenEC	CLIC1	ENSG00000213719	0.999998	0.133841	-0.120022	0.81068	0.848539	1030	1677	0.253864	UP
VenEC	NOTCH4	ENSG00000204301	1	-0.0781551	0.0859736	0.369903	0.171139	1030	1677	-0.164129	DW
VenEC	HLA-DRA	ENSG00000204287	1	0.165693	-0.0476598	0.976699	0.992248	1030	1677	0.213353	UP
VenEC	HLA-DRB5	ENSG00000198502	1	0.118495	-0.0747557	0.626214	0.72749	1030	1677	0.19325	UP
VenEC	HLA-DRB1	ENSG00000196126	1	0.129643	-0.0287988	0.967961	0.97734	1030	1677	0.158442	UP
VenEC	HLA-DQA1	ENSG00000196735	1	0.180335	-0.14197	0.645631	0.741801	1030	1677	0.322305	UP
VenEC	HLA-DQB1	ENSG00000179344	1	0.214505	-0.174299	0.664078	0.794872	1030	1677	0.388804	UP
VenEC	HLA-DQA2	ENSG00000237541	1	-0.0256958	0.0559139	0.557282	0.481216	1030	1677	-0.0816097	DW
VenEC	HLA-DMA	ENSG00000204257	0.996863	0.0552203	-0.00870951	0.768932	0.768038	1030	1677	0.0639298	UP
VenEC	BRD2	ENSG00000204256	0.933303	-0.0673134	0.0860505	0.64466	0.531306	1030	1677	-0.153364	DW
VenEC	HLA-DOA	ENSG00000204252	0.999984	-0.0157288	0.0204999	0.175728	0.119857	1030	1677	-0.0362287	DW
VenEC	HLA-DPA1	ENSG00000231389	1	0.148749	-0.0581433	0.947573	0.9678	1030	1677	0.206893	UP
VenEC	HLA-DPB1	ENSG00000223865	1	0.16809	-0.0987679	0.883495	0.935599	1030	1677	0.266858	UP
VenEC	RGL2	ENSG00000237441	0.968262	-0.037881	0.0490418	0.431068	0.270722	1030	1677	-0.0869228	DW
VenEC	ANKS1A	ENSG00000064999	0.957428	-0.024996	0.0300215	0.234951	0.12582	1030	1677	-0.0550175	DW
VenEC	RPL10A	ENSG00000198755	0.99983	0.11653	-0.0899095	0.978641	0.992248	1030	1677	0.20644	UP
VenEC	CCND3	ENSG00000112576	0.99877	-0.0636049	0.0772705	0.603883	0.460942	1030	1677	-0.140875	DW
VenEC	C6orf141	ENSG00000197261	1	0.0283146	-0.0264215	0.0417476	0.0912343	1030	1677	0.0547361	UP
VenEC	LRRC1	ENSG00000137269	1	-0.0491004	0.0713403	0.517476	0.351819	1030	1677	-0.120441	DW
VenEC	AL033384.1	ENSG00000236740	1	-0.00786917	0.010284	0.0854369	0.0506857	1030	1677	-0.0181531	DW
VenEC	FKBP1C	ENSG00000198225	1	0.0504238	-0.0436617	0.147573	0.206321	1030	1677	0.0940855	UP
VenEC	EEF1A1	ENSG00000156508	0.999991	0.103414	-0.0650266	0.999029	0.998807	1030	1677	0.16844	UP
VenEC	CD109	ENSG00000156535	1	-0.0576042	0.0660529	0.287379	0.117472	1030	1677	-0.123657	DW
VenEC	SH3BGRL2	ENSG00000198478	1	-0.0897402	0.11232	0.532039	0.330948	1030	1677	-0.20206	DW
VenEC	CNR1	ENSG00000118432	0.999999	-0.0275402	0.0298135	0.103883	0.0226595	1030	1677	-0.0573537	DW
VenEC	MARCKS	ENSG00000277443	1	-0.11011	0.116124	0.597087	0.429338	1030	1677	-0.226234	DW
VenEC	MAN1A1	ENSG00000111885	0.958969	-0.0502371	0.059815	0.399029	0.239714	1030	1677	-0.110052	DW
VenEC	GJA1	ENSG00000152661	0.999421	0.0535422	-0.0152221	0.587379	0.568873	1030	1677	0.0687643	UP
VenEC	RNF217	ENSG00000146373	0.974017	-0.0355485	0.0394471	0.161165	0.0757305	1030	1677	-0.0749956	DW
VenEC	CTGF	ENSG00000118523	1	0.190106	-0.172611	0.448544	0.515802	1030	1677	0.362717	UP
VenEC	RPS12	ENSG00000112306	0.935957	0.085563	-0.0524091	0.998058	0.998807	1030	1677	0.137972	UP
VenEC	SGK1	ENSG00000118515	0.998655	-0.0654389	0.0668636	0.406796	0.211091	1030	1677	-0.132302	DW
VenEC	PERP	ENSG00000112378	1	0.0837194	-0.0611228	0.458252	0.533691	1030	1677	0.144842	UP
VenEC	ADGRG6	ENSG00000112414	1	-0.0715851	0.0850297	0.392233	0.205725	1030	1677	-0.156615	DW
VenEC	SASH1	ENSG00000111961	0.999996	-0.0652616	0.0878504	0.563107	0.436494	1030	1677	-0.153112	DW
VenEC	PLEKHG1	ENSG00000120278	1	-0.0247787	0.0439144	0.463107	0.344663	1030	1677	-0.0686931	DW
VenEC	AKAP12	ENSG00000131016	0.995116	-0.0624944	0.100697	0.653398	0.546213	1030	1677	-0.163191	DW
VenEC	SYNE1	ENSG00000131018	1	-0.163038	0.175401	0.542718	0.193798	1030	1677	-0.33844	DW
VenEC	MYCT1	ENSG00000120279	1	-0.025497	0.0589437	0.647573	0.548599	1030	1677	-0.0844407	DW
VenEC	CNKSR3	ENSG00000153721	1	0.0669218	-0.0485739	0.315534	0.349434	1030	1677	0.115496	UP
VenEC	SOD2	ENSG00000112096	0.99999	0.171604	-0.138907	0.708738	0.756112	1030	1677	0.310511	UP
VenEC	RPS6KA2	ENSG00000071242	1	-0.0476012	0.0656397	0.482524	0.326774	1030	1677	-0.113241	DW
VenEC	AFDN	ENSG00000130396	1	-0.0449311	0.0652575	0.52233	0.378652	1030	1677	-0.110189	DW
VenEC	DLL1	ENSG00000198719	1	-0.0344316	0.0429289	0.266019	0.146691	1030	1677	-0.0773605	DW
VenEC	ICA1	ENSG00000003147	1	-0.021001	0.0370045	0.423301	0.308885	1030	1677	-0.0580054	DW
VenEC	THSD7A	ENSG00000005108	1	0.0333484	-0.0232884	0.235922	0.255218	1030	1677	0.0566369	UP
VenEC	ETV1	ENSG00000006468	0.998678	-0.0308022	0.0339173	0.167961	0.0775194	1030	1677	-0.0647195	DW
VenEC	TSPAN13	ENSG00000106537	0.999994	0.0490675	-0.0453212	0.178641	0.231962	1030	1677	0.0943887	UP
VenEC	AHR	ENSG00000106546	0.975911	-0.0317306	0.0447899	0.42233	0.311866	1030	1677	-0.0765205	DW
VenEC	RAPGEF5	ENSG00000136237	0.999809	-0.0278368	0.0424945	0.414563	0.280859	1030	1677	-0.0703314	DW
VenEC	IL6	ENSG00000136244	1	0.110332	-0.0377668	0.640777	0.642815	1030	1677	0.148099	UP
VenEC	MINDY4	ENSG00000106125	1	0.0499786	-0.036547	0.240777	0.287418	1030	1677	0.0865256	UP
VenEC	AQP1	ENSG00000240583	1	0.0554504	0.0876772	0.976699	0.970185	1030	1677	-0.0322268	DW
VenEC	RAMP3	ENSG00000122679	1	0.0736861	0.0370031	0.937864	0.939773	1030	1677	0.036683	UP
VenEC	UPP1	ENSG00000183696	1	0.0909341	-0.0635609	0.573786	0.568277	1030	1677	0.154495	UP
VenEC	HIP1	ENSG00000127946	1	-0.0770914	0.0886801	0.433981	0.237329	1030	1677	-0.165772	DW
VenEC	PTPN12	ENSG00000127947	1	-0.0950314	0.113944	0.582524	0.395349	1030	1677	-0.208976	DW
VenEC	CD36	ENSG00000135218	1	-0.100374	0.0989838	0.314563	0.153846	1030	1677	-0.199357	DW
VenEC	HGF	ENSG00000019991	1	-0.0445559	0.0506506	0.214563	0.090638	1030	1677	-0.0952065	DW
VenEC	SEMA3E	ENSG00000170381	1	0.0340738	-0.0296594	0.0834951	0.158617	1030	1677	0.0637332	UP
VenEC	GNG11	ENSG00000127920	1	-0.0672649	0.154004	0.96699	0.927251	1030	1677	-0.221269	DW
VenEC	PON2	ENSG00000105854	0.902083	-0.0543844	0.0667612	0.468932	0.313655	1030	1677	-0.121146	DW
VenEC	EPHB4	ENSG00000196411	1	-0.0744766	0.0911549	0.465049	0.252832	1030	1677	-0.165632	DW
VenEC	SERPINE1	ENSG00000106366	0.999997	0.066181	-0.0577435	0.146602	0.190817	1030	1677	0.123925	UP
VenEC	AP1S1	ENSG00000106367	0.992542	-0.0369774	0.0440986	0.321359	0.186047	1030	1677	-0.081076	DW
VenEC	CLDN15	ENSG00000106404	1	0.0429591	-0.0366249	0.141748	0.200954	1030	1677	0.079584	UP
VenEC	RASA4B	ENSG00000170667	0.945193	-0.0261992	0.0441509	0.43301	0.3387	1030	1677	-0.0703501	DW
VenEC	RASA4	ENSG00000105808	0.914616	-0.0114817	0.0474908	0.647573	0.553965	1030	1677	-0.0589725	DW
VenEC	DOCK4	ENSG00000128512	1	-0.0445876	0.0557997	0.325243	0.194991	1030	1677	-0.100387	DW
VenEC	IFRD1	ENSG00000006652	0.999994	-0.108996	0.109934	0.523301	0.329756	1030	1677	-0.218931	DW
VenEC	CAV1	ENSG00000105974	1	-0.221084	0.28876	0.950485	0.872391	1030	1677	-0.509844	DW
VenEC	MET	ENSG00000105976	1	-0.0425078	0.0541457	0.323301	0.203936	1030	1677	-0.0966534	DW
VenEC	CTTNBP2	ENSG00000077063	0.999172	-0.0258689	0.0289663	0.136893	0.0554562	1030	1677	-0.0548352	DW
VenEC	TSPAN12	ENSG00000106025	0.999999	-0.0191113	0.0385413	0.445631	0.356589	1030	1677	-0.0576526	DW
VenEC	CADPS2	ENSG00000081803	0.951883	-0.0164464	0.0224414	0.2	0.129994	1030	1677	-0.0388878	DW
VenEC	IMPDH1	ENSG00000106348	0.956604	-0.0324638	0.0352376	0.214563	0.09839	1030	1677	-0.0677014	DW
VenEC	HILPDA	ENSG00000135245	1	-0.0583047	0.0660367	0.294175	0.15802	1030	1677	-0.124341	DW
VenEC	METTL2B	ENSG00000165055	1	-0.0715028	0.0797371	0.308738	0.136553	1030	1677	-0.15124	DW
VenEC	PODXL	ENSG00000128567	1	-0.0746678	0.0865198	0.438835	0.214669	1030	1677	-0.161188	DW
VenEC	ZC3HAV1	ENSG00000105939	0.999798	-0.0686789	0.0765035	0.46699	0.311866	1030	1677	-0.145182	DW
VenEC	GIMAP4	ENSG00000133574	1	-0.0468258	0.0923636	0.784466	0.685152	1030	1677	-0.139189	DW
VenEC	TMEM176B	ENSG00000106565	0.966731	0.0585635	-0.055216	0.0582524	0.265951	1030	1677	0.11378	UP
VenEC	TMEM176A	ENSG00000002933	1	0.120618	-0.11274	0.0514563	0.308885	1030	1677	0.233358	UP
VenEC	NOS3	ENSG00000164867	1	-0.02709	0.0341112	0.227184	0.124627	1030	1677	-0.0612012	DW
VenEC	WDR60	ENSG00000126870	1	-0.0811599	0.0941886	0.463107	0.267144	1030	1677	-0.175349	DW
VenEC	IL3RA	ENSG00000185291	0.999713	0.0385423	-0.0048345	0.605825	0.576029	1030	1677	0.0433768	UP
VenEC	SLC25A6	ENSG00000169100	0.999997	0.131624	-0.119034	0.872816	0.921884	1030	1677	0.250658	UP
VenEC	CD99	ENSG00000002586	0.999726	-0.10438	0.127673	0.883495	0.810376	1030	1677	-0.232053	DW
VenEC	TMSB4X	ENSG00000205542	1	-0.202344	0.262902	1	1	1030	1677	-0.465246	DW
VenEC	PIR	ENSG00000087842	0.980415	-0.0327272	0.0403561	0.28835	0.152057	1030	1677	-0.0730833	DW
VenEC	BMX	ENSG00000102010	1	-0.0356744	0.042506	0.225243	0.12582	1030	1677	-0.0781804	DW
VenEC	PRRG1	ENSG00000130962	0.994359	-0.0244037	0.032221	0.254369	0.151461	1030	1677	-0.0566247	DW
VenEC	SRPX	ENSG00000101955	1	-0.0775682	0.085766	0.392233	0.182469	1030	1677	-0.163334	DW
VenEC	TSPAN7	ENSG00000156298	1	-0.0209386	0.0786994	0.830097	0.729875	1030	1677	-0.0996379	DW
VenEC	CXorf36	ENSG00000147113	1	-0.0109722	0.0522131	0.68932	0.626118	1030	1677	-0.0631852	DW
VenEC	TIMP1	ENSG00000102265	1	0.15202	-0.161227	0.541748	0.691115	1030	1677	0.313247	UP
VenEC	SHROOM4	ENSG00000158352	1	-0.0583117	0.0675227	0.313592	0.134764	1030	1677	-0.125834	DW
VenEC	STARD8	ENSG00000130052	1	-0.0276407	0.0313432	0.181553	0.0769231	1030	1677	-0.0589839	DW
VenEC	NHSL2	ENSG00000204131	0.999997	-0.031686	0.0383317	0.256311	0.141324	1030	1677	-0.0700177	DW
VenEC	XIST	ENSG00000229807	1	0.0936246	-0.0930734	0.000970874	0.16458	1030	1677	0.186698	UP
VenEC	CYSLTR1	ENSG00000173198	1	-0.0589237	0.0717053	0.37767	0.225403	1030	1677	-0.130629	DW
VenEC	ITM2A	ENSG00000078596	1	-0.268652	0.334419	0.930097	0.742993	1030	1677	-0.603071	DW
VenEC	PCDH19	ENSG00000165194	1	-0.0242961	0.0337474	0.265049	0.18068	1030	1677	-0.0580435	DW
VenEC	RPL36A	ENSG00000241343	1	0.154058	-0.127495	0.925243	0.928444	1030	1677	0.281552	UP
VenEC	2023-09-06	ENSG00000125354	1	-0.0655427	0.0662623	0.315534	0.175909	1030	1677	-0.131805	DW
VenEC	RPL39	ENSG00000198918	0.995231	0.0895045	-0.0728929	0.991262	0.996422	1030	1677	0.162397	UP
VenEC	SMIM10	ENSG00000184785	0.999998	-0.0512934	0.0607241	0.354369	0.203339	1030	1677	-0.112018	DW
VenEC	BCAP31	ENSG00000185825	1	-0.131443	0.157852	0.760194	0.591532	1030	1677	-0.289294	DW
VenEC	F8	ENSG00000185010	1	-0.111823	0.141673	0.654369	0.45319	1030	1677	-0.253496	DW
VenEC	CLIC2	ENSG00000155962	1	0.0662868	-0.0425658	0.483495	0.515206	1030	1677	0.108853	UP
VenEC	ANGPT2	ENSG00000091879	1	0.100258	-0.088201	0.18835	0.29994	1030	1677	0.188459	UP
VenEC	SOX7	ENSG00000171056	1	-0.0793352	0.104112	0.52233	0.369708	1030	1677	-0.183448	DW
VenEC	MTUS1	ENSG00000129422	1	-0.0962362	0.133113	0.743689	0.549195	1030	1677	-0.229349	DW
VenEC	SORBS3	ENSG00000120896	0.999984	-0.06168	0.06854	0.386408	0.202743	1030	1677	-0.13022	DW
VenEC	TNFRSF10D	ENSG00000173530	1	-0.101579	0.122976	0.490291	0.302922	1030	1677	-0.224555	DW
VenEC	TNFRSF10A	ENSG00000104689	1	-0.0244549	0.0312666	0.242718	0.134764	1030	1677	-0.0557215	DW
VenEC	STC1	ENSG00000159167	1	-0.196418	0.25193	0.678641	0.463327	1030	1677	-0.448348	DW
VenEC	DPYSL2	ENSG00000092964	1	-0.0900535	0.113277	0.653398	0.476446	1030	1677	-0.203331	DW
VenEC	RBPMS	ENSG00000157110	0.999995	0.0759506	-0.0583536	0.445631	0.46452	1030	1677	0.134304	UP
VenEC	ADGRA2	ENSG00000020181	0.999611	-0.0258351	0.0337962	0.256311	0.159213	1030	1677	-0.0596313	DW
VenEC	TACC1	ENSG00000147526	1	-0.114668	0.140881	0.829126	0.61121	1030	1677	-0.255549	DW
VenEC	PLAT	ENSG00000104368	1	-0.163383	0.234653	0.862136	0.710197	1030	1677	-0.398036	DW
VenEC	CA8	ENSG00000178538	1	-0.0441473	0.0493087	0.225243	0.0882528	1030	1677	-0.093456	DW
VenEC	PREX2	ENSG00000046889	1	-0.0694304	0.0873617	0.475728	0.294574	1030	1677	-0.156792	DW
VenEC	SULF1	ENSG00000137573	1	-0.0728396	0.0861195	0.353398	0.193202	1030	1677	-0.158959	DW
VenEC	RDH10	ENSG00000121039	0.999993	-0.0475224	0.051156	0.0932039	0.0435301	1030	1677	-0.0986784	DW
VenEC	TMEM70	ENSG00000175606	1	0.125584	-0.10356	0.440777	0.549195	1030	1677	0.229144	UP
VenEC	FABP5	ENSG00000164687	1	-0.264776	0.369516	0.948544	0.88551	1030	1677	-0.634292	DW
VenEC	FABP4	ENSG00000170323	1	-0.228472	0.288063	0.85534	0.626714	1030	1677	-0.516536	DW
VenEC	MMP16	ENSG00000156103	0.996988	-0.00950571	0.0121248	0.0951456	0.053071	1030	1677	-0.0216305	DW
VenEC	RUNX1T1	ENSG00000079102	1	-0.106894	0.118717	0.399029	0.17412	1030	1677	-0.225611	DW
VenEC	BAALC	ENSG00000164929	1	0.0294266	-0.0280418	0.0407767	0.109123	1030	1677	0.0574684	UP
VenEC	FAM84B	ENSG00000168672	0.997975	-0.0144253	0.0316424	0.421359	0.3226	1030	1677	-0.0460677	DW
VenEC	NDRG1	ENSG00000104419	1	-0.118004	0.170535	0.873786	0.714371	1030	1677	-0.288538	DW
VenEC	LY6E	ENSG00000160932	1	-0.140143	0.210579	0.91068	0.879547	1030	1677	-0.350722	DW
VenEC	PLEC	ENSG00000178209	0.993071	-0.0497271	0.0603592	0.449515	0.255814	1030	1677	-0.110086	DW
VenEC	AL583785.1	ENSG00000226197	1	0.0293502	-0.0268869	0.0466019	0.0989863	1030	1677	0.0562371	UP
VenEC	NFIB	ENSG00000147862	1	-0.108952	0.149104	0.769903	0.651163	1030	1677	-0.258056	DW
VenEC	RPS6	ENSG00000137154	0.999952	0.111028	-0.0683463	0.998058	0.998211	1030	1677	0.179375	UP
VenEC	MLLT3	ENSG00000171843	0.999584	-0.039764	0.0452981	0.232039	0.124031	1030	1677	-0.0850621	DW
VenEC	TEK	ENSG00000120156	1	-0.0248524	0.0376708	0.354369	0.247466	1030	1677	-0.0625232	DW
VenEC	DDX58	ENSG00000107201	0.999998	-0.0335262	0.0396366	0.232039	0.129398	1030	1677	-0.0731628	DW
VenEC	AQP3	ENSG00000165272	0.920774	0.0312967	-0.0334895	0.0349515	0.0632081	1030	1677	0.0647863	UP
VenEC	UNC13B	ENSG00000198722	0.990802	-0.0202828	0.0220127	0.0970874	0.0310078	1030	1677	-0.0422955	DW
VenEC	HRCT1	ENSG00000196196	1	-0.0517383	0.0627352	0.370874	0.177102	1030	1677	-0.114474	DW
VenEC	SPAAR	ENSG00000235387	0.999455	-0.0213274	0.0228104	0.105825	0.0238521	1030	1677	-0.0441378	DW
VenEC	SHB	ENSG00000107338	0.999996	0.0264276	-0.0196772	0.159223	0.175909	1030	1677	0.0461048	UP
VenEC	CNTNAP3B	ENSG00000154529	0.997697	0.0230401	-0.0163846	0.16699	0.200954	1030	1677	0.0394247	UP
VenEC	PGM5	ENSG00000154330	1	-0.0618855	0.0769251	0.430097	0.26297	1030	1677	-0.138811	DW
VenEC	FAM189A2	ENSG00000135063	1	0.0215639	-0.0182711	0.068932	0.0876565	1030	1677	0.039835	UP
VenEC	KLF9	ENSG00000119138	0.928578	-0.0696968	0.0963262	0.713592	0.514609	1030	1677	-0.166023	DW
VenEC	CEMIP2	ENSG00000135048	0.999963	0.0668731	-0.0630525	0.227184	0.252236	1030	1677	0.129926	UP
VenEC	GNAQ	ENSG00000156052	1	-0.0637922	0.08823	0.58932	0.47585	1030	1677	-0.152022	DW
VenEC	DAPK1	ENSG00000196730	0.983649	-0.017863	0.0212208	0.167961	0.0954085	1030	1677	-0.0390838	DW
VenEC	COL15A1	ENSG00000204291	1	0.126546	-0.103706	0.303883	0.475253	1030	1677	0.230252	UP
VenEC	UGCG	ENSG00000148154	0.999998	0.0912941	-0.0674396	0.4	0.510435	1030	1677	0.158734	UP
VenEC	TLR4	ENSG00000136869	1	-0.0711071	0.0791483	0.339806	0.168157	1030	1677	-0.150255	DW
VenEC	GSN	ENSG00000148180	1	-0.233039	0.275993	0.939806	0.85808	1030	1677	-0.509032	DW
VenEC	DAB2IP	ENSG00000136848	1	-0.0393022	0.046424	0.269903	0.124627	1030	1677	-0.0857262	DW
VenEC	LHX6	ENSG00000106852	1	-0.0763763	0.0978355	0.475728	0.305903	1030	1677	-0.174212	DW
VenEC	RABGAP1	ENSG00000011454	0.917967	-0.0406909	0.0443062	0.200971	0.0894454	1030	1677	-0.0849971	DW
VenEC	ARPC5L	ENSG00000136950	0.9727	0.0730163	-0.0601596	0.464078	0.496124	1030	1677	0.133176	UP
VenEC	RPL12	ENSG00000197958	0.999998	0.116809	-0.0904026	0.990291	0.997018	1030	1677	0.207212	UP
VenEC	SH2D3C	ENSG00000095370	0.940501	-0.0268792	0.0343976	0.297087	0.166965	1030	1677	-0.0612767	DW
VenEC	ENG	ENSG00000106991	0.977684	0.0130721	0.0524058	0.851456	0.810376	1030	1677	-0.0393336	DW
VenEC	SLC25A25	ENSG00000148339	0.977218	0.0490928	-0.0293015	0.414563	0.439475	1030	1677	0.0783942	UP
VenEC	SPTAN1	ENSG00000197694	0.999583	-0.0562363	0.0689432	0.483495	0.325581	1030	1677	-0.12518	DW
VenEC	IER5L	ENSG00000188483	0.991216	-0.0496445	0.0576246	0.246602	0.112105	1030	1677	-0.107269	DW
VenEC	RPL7A	ENSG00000148303	1	0.13422	-0.10572	0.983495	0.992248	1030	1677	0.23994	UP
VenEC	OLFM1	ENSG00000130558	1	-0.276515	0.326871	0.786408	0.505665	1030	1677	-0.603386	DW
VenEC	NOTCH1	ENSG00000148400	1	-0.0379329	0.0469621	0.330097	0.203936	1030	1677	-0.084895	DW
VenEC	AL590226.1	ENSG00000228401	1	-0.0364766	0.0480645	0.31068	0.190817	1030	1677	-0.0845411	DW
VenEC	EGFL7	ENSG00000172889	1	-0.137334	0.208161	0.901942	0.759094	1030	1677	-0.345496	DW
VenEC	FAM69B	ENSG00000165716	0.972864	-0.0128313	0.0175606	0.168932	0.103757	1030	1677	-0.0303919	DW
VenEC	LCN6	ENSG00000267206	1	-0.112919	0.132805	0.449515	0.243292	1030	1677	-0.245723	DW
VenEC	NPDC1	ENSG00000107281	1	-0.0433313	0.134578	0.93301	0.914132	1030	1677	-0.177909	DW
VenEC	IFITM2	ENSG00000185201	1	0.180602	-0.122348	0.984466	0.979726	1030	1677	0.302949	UP
VenEC	IFITM3	ENSG00000142089	1	0.180784	-0.0842547	0.996117	0.998211	1030	1677	0.265039	UP
VenEC	CRACR2B	ENSG00000177685	1	-0.059441	0.0720485	0.395146	0.224806	1030	1677	-0.131489	DW
VenEC	CD81	ENSG00000110651	1	-0.106154	0.132783	0.594175	0.410256	1030	1677	-0.238937	DW
VenEC	CDKN1C	ENSG00000129757	0.989128	-0.0820353	0.0896462	0.325243	0.184854	1030	1677	-0.171682	DW
VenEC	GALNT18	ENSG00000110328	0.99997	-0.0361624	0.0428545	0.282524	0.152057	1030	1677	-0.0790169	DW
VenEC	PLEKHA7	ENSG00000166689	1	-0.0132949	0.0203708	0.216505	0.149076	1030	1677	-0.0336657	DW
VenEC	PIK3C2A	ENSG00000011405	1	-0.0988359	0.123138	0.600971	0.38879	1030	1677	-0.221974	DW
VenEC	PTPN5	ENSG00000110786	1	-0.0291681	0.0324167	0.137864	0.0506857	1030	1677	-0.0615849	DW
VenEC	RCN1	ENSG00000049449	0.999999	0.0990339	-0.0710479	0.584466	0.625522	1030	1677	0.170082	UP
VenEC	CD59	ENSG00000085063	1	0.168077	-0.0906864	0.935922	0.966011	1030	1677	0.258763	UP
VenEC	LMO2	ENSG00000135363	1	-0.0857084	0.113637	0.595146	0.42576	1030	1677	-0.199345	DW
VenEC	HSD17B12	ENSG00000149084	0.999997	-0.0743589	0.0900142	0.607767	0.392367	1030	1677	-0.164373	DW
VenEC	APLNR	ENSG00000134817	1	0.0328778	-0.0269364	0.0951456	0.156828	1030	1677	0.0598142	UP
VenEC	CTNND1	ENSG00000198561	0.999775	-0.0441161	0.0606708	0.471845	0.335122	1030	1677	-0.104787	DW
VenEC	FTH1	ENSG00000167996	1	-0.234522	0.201307	0.993204	0.993441	1030	1677	-0.435829	DW
VenEC	ASRGL1	ENSG00000162174	1	0.0639576	-0.053389	0.199029	0.282648	1030	1677	0.117347	UP
VenEC	AHNAK	ENSG00000124942	1	-0.159063	0.191296	0.851456	0.661896	1030	1677	-0.350358	DW
VenEC	CDC42EP2	ENSG00000149798	1	0.0647121	-0.060124	0.193204	0.230173	1030	1677	0.124836	UP
VenEC	FOSL1	ENSG00000175592	1	0.0386784	-0.0325701	0.135922	0.180083	1030	1677	0.0712485	UP
VenEC	LRP5	ENSG00000162337	1	-0.0425032	0.0511562	0.313592	0.146094	1030	1677	-0.0936594	DW
VenEC	PDE2A	ENSG00000186642	1	-0.0450653	0.0652731	0.497087	0.356589	1030	1677	-0.110338	DW
VenEC	SLCO2B1	ENSG00000137491	0.999992	0.0300018	-0.0293383	0.0699029	0.0948122	1030	1677	0.0593401	UP
VenEC	RPS3	ENSG00000149273	0.999887	0.111133	-0.0793078	0.991262	0.997018	1030	1677	0.190441	UP
VenEC	LRRC32	ENSG00000137507	1	-0.0451957	0.0913142	0.707767	0.627907	1030	1677	-0.13651	DW
VenEC	PRCP	ENSG00000137509	0.999531	0.0706802	-0.0243154	0.748544	0.742993	1030	1677	0.0949956	UP
VenEC	PCF11	ENSG00000165494	0.999945	-0.074509	0.0897765	0.565049	0.388193	1030	1677	-0.164286	DW
VenEC	FZD4	ENSG00000174804	1	-0.0562938	0.0699884	0.407767	0.230769	1030	1677	-0.126282	DW
VenEC	CTSC	ENSG00000109861	0.922657	-0.0519429	0.0666502	0.549515	0.468098	1030	1677	-0.118593	DW
VenEC	BIRC3	ENSG00000023445	0.998713	-0.0759448	0.0865365	0.542718	0.441264	1030	1677	-0.162481	DW
VenEC	NNMT	ENSG00000166741	0.999997	0.15334	-0.0864083	0.869903	0.865832	1030	1677	0.239749	UP
VenEC	MPZL2	ENSG00000149573	1	-0.0594064	0.0904138	0.551456	0.436494	1030	1677	-0.14982	DW
VenEC	H2AFX	ENSG00000188486	1	-0.0607643	0.0708764	0.409709	0.248658	1030	1677	-0.131641	DW
VenEC	MCAM	ENSG00000076706	1	-0.0563973	0.0725433	0.466019	0.3226	1030	1677	-0.128941	DW
VenEC	ETS1	ENSG00000134954	0.999691	-0.0608648	0.0799457	0.599029	0.400716	1030	1677	-0.140811	DW
VenEC	AKR1C3	ENSG00000196139	0.93506	0.0741452	-0.034169	0.67767	0.682767	1030	1677	0.108314	UP
VenEC	NET1	ENSG00000173848	1	-0.0819989	0.09777	0.520388	0.311866	1030	1677	-0.179769	DW
VenEC	RBM17	ENSG00000134453	0.999909	-0.0890857	0.104859	0.650485	0.486583	1030	1677	-0.193945	DW
VenEC	FAM171A1	ENSG00000148468	0.998858	-0.0179364	0.0217965	0.153398	0.0810972	1030	1677	-0.0397329	DW
VenEC	NSUN6	ENSG00000241058	1	-0.0523709	0.0706867	0.464078	0.323196	1030	1677	-0.123058	DW
VenEC	PLXDC2	ENSG00000120594	1	-0.112009	0.127936	0.46699	0.268933	1030	1677	-0.239945	DW
VenEC	NRP1	ENSG00000099250	1	-0.0746754	0.0954518	0.538835	0.383423	1030	1677	-0.170127	DW
VenEC	CCNY	ENSG00000108100	1	-0.0866221	0.0996792	0.432039	0.231366	1030	1677	-0.186301	DW
VenEC	CXCL12	ENSG00000107562	1	-0.204301	0.209231	0.471845	0.21288	1030	1677	-0.413532	DW
VenEC	DEPP1	ENSG00000165507	0.999286	0.139035	-0.0821238	0.699029	0.694693	1030	1677	0.221159	UP
VenEC	SYT15	ENSG00000204176	1	-0.026154	0.0385247	0.298058	0.22421	1030	1677	-0.0646786	DW
VenEC	FO681492.1	ENSG00000277758	0.999995	-0.00655296	0.00904205	0.0864078	0.0548599	1030	1677	-0.015595	DW
VenEC	TMEM273	ENSG00000204161	1	-0.0770869	0.10835	0.635922	0.486583	1030	1677	-0.185437	DW
VenEC	ARID5B	ENSG00000150347	1	0.196632	-0.191523	0.413592	0.573643	1030	1677	0.388156	UP
VenEC	SIRT1	ENSG00000096717	0.998607	-0.0445059	0.0480577	0.260194	0.115086	1030	1677	-0.0925636	DW
VenEC	SRGN	ENSG00000122862	1	-0.258499	0.265709	0.93301	0.784138	1030	1677	-0.524208	DW
VenEC	CDH23	ENSG00000107736	1	-0.0354169	0.0387403	0.151456	0.045319	1030	1677	-0.0741572	DW
VenEC	VSIR	ENSG00000107738	0.957799	0.0698615	-0.0752975	0.326214	0.333333	1030	1677	0.145159	UP
VenEC	RPS24	ENSG00000138326	0.999999	0.112911	-0.0839364	0.993204	0.998211	1030	1677	0.196847	UP
VenEC	ZMIZ1	ENSG00000108175	1	-0.0739682	0.0836406	0.37767	0.177102	1030	1677	-0.157609	DW
VenEC	PLAC9	ENSG00000189129	0.999714	-0.0792248	0.0982937	0.671845	0.511628	1030	1677	-0.177518	DW
VenEC	FAM213A	ENSG00000122378	0.998528	0.0705209	-0.0451499	0.564078	0.584973	1030	1677	0.115671	UP
VenEC	MMRN2	ENSG00000173269	1	-0.0439202	0.0820826	0.701942	0.573047	1030	1677	-0.126003	DW
VenEC	SNCG	ENSG00000173267	1	-0.0210557	0.0874254	0.857282	0.823494	1030	1677	-0.108481	DW
VenEC	ADIRF	ENSG00000148671	1	-0.140649	0.261935	0.980583	0.977937	1030	1677	-0.402584	DW
VenEC	IFIT1	ENSG00000185745	0.999378	-0.0414139	0.0456544	0.168932	0.123435	1030	1677	-0.0870683	DW
VenEC	MYOF	ENSG00000138119	1	-0.0441133	0.0560816	0.342718	0.213476	1030	1677	-0.100195	DW
VenEC	PDLIM1	ENSG00000107438	1	0.274634	-0.202939	0.858252	0.92427	1030	1677	0.477572	UP
VenEC	ENTPD1	ENSG00000138185	1	-0.0627649	0.0758703	0.445631	0.268933	1030	1677	-0.138635	DW
VenEC	UBTD1	ENSG00000165886	0.994371	0.0321277	-0.0311921	0.0631068	0.111509	1030	1677	0.0633198	UP
VenEC	CRTAC1	ENSG00000095713	1	0.0311517	-0.029388	0.0728155	0.112105	1030	1677	0.0605397	UP
VenEC	ABLIM1	ENSG00000099204	0.980813	-0.0482978	0.0817165	0.639806	0.503876	1030	1677	-0.130014	DW
VenEC	CPXM2	ENSG00000121898	1	0.0618216	-0.0326023	0.5	0.530113	1030	1677	0.0944239	UP
VenEC	MGMT	ENSG00000170430	0.977684	-0.0571484	0.0667207	0.467961	0.302326	1030	1677	-0.123869	DW
VenEC	EBF3	ENSG00000108001	0.999961	-0.0370504	0.0460189	0.269903	0.15802	1030	1677	-0.0830693	DW
VenEC	WNK1	ENSG00000060237	1	-0.166708	0.19267	0.714563	0.426357	1030	1677	-0.359378	DW
VenEC	TSPAN9	ENSG00000011105	1	-0.040265	0.0511288	0.346602	0.209899	1030	1677	-0.0913938	DW
VenEC	VWF	ENSG00000110799	1	-0.196179	0.288985	0.934951	0.856887	1030	1677	-0.485165	DW
VenEC	LAG3	ENSG00000089692	0.999927	-0.0258876	0.0273933	0.113592	0.0327967	1030	1677	-0.0532808	DW
VenEC	C1R	ENSG00000159403	0.999988	0.0876844	-0.0984462	0.0592233	0.252236	1030	1677	0.186131	UP
VenEC	RBP5	ENSG00000139194	0.998869	0.0131325	-0.00924867	0.0864078	0.0971974	1030	1677	0.0223811	UP
VenEC	A2M	ENSG00000175899	1	-0.165221	0.222618	0.890291	0.772809	1030	1677	-0.387839	DW
VenEC	CLEC2B	ENSG00000110852	1	0.174527	-0.14532	0.612621	0.741205	1030	1677	0.319847	UP
VenEC	YBX3	ENSG00000060138	0.909088	0.109603	-0.0563096	0.914563	0.928444	1030	1677	0.165912	UP
VenEC	LDHB	ENSG00000111716	0.999999	0.124444	-0.130948	0.517476	0.576625	1030	1677	0.255392	UP
VenEC	RASSF8	ENSG00000123094	1	-0.05487	0.0588312	0.23301	0.0667859	1030	1677	-0.113701	DW
VenEC	TMTC1	ENSG00000133687	1	-0.0740456	0.0990163	0.548544	0.375075	1030	1677	-0.173062	DW
VenEC	AC067735.1	ENSG00000257718	1	-0.0464887	0.0565074	0.259223	0.143113	1030	1677	-0.102996	DW
VenEC	SLC38A2	ENSG00000134294	0.99916	-0.0924321	0.110642	0.706796	0.521169	1030	1677	-0.203074	DW
VenEC	RAPGEF3	ENSG00000079337	1	-0.0312079	0.0532716	0.516505	0.381634	1030	1677	-0.0844795	DW
VenEC	RND1	ENSG00000172602	1	0.154521	-0.08924	0.680583	0.728086	1030	1677	0.243761	UP
VenEC	FKBP11	ENSG00000134285	1	0.0912657	-0.0734078	0.413592	0.494335	1030	1677	0.164673	UP
VenEC	LIMA1	ENSG00000050405	1	-0.0991581	0.124023	0.646602	0.479428	1030	1677	-0.223181	DW
VenEC	SMAGP	ENSG00000170545	0.999914	-0.0214128	0.0414204	0.505825	0.398927	1030	1677	-0.0628332	DW
VenEC	GRASP	ENSG00000161835	1	-0.0543615	0.0632859	0.379612	0.216458	1030	1677	-0.117647	DW
VenEC	KRT7	ENSG00000135480	1	-0.0900423	0.100267	0.307767	0.103757	1030	1677	-0.19031	DW
VenEC	IGFBP6	ENSG00000167779	1	0.165654	-0.191922	0.0456311	0.0769231	1030	1677	0.357576	UP
VenEC	HNRNPA1	ENSG00000135486	0.999999	0.148608	-0.1271	0.917476	0.948718	1030	1677	0.275707	UP
VenEC	RPL41	ENSG00000229117	1	0.122558	-0.101643	0.994175	0.998807	1030	1677	0.224201	UP
VenEC	RBMS2	ENSG00000076067	0.996694	-0.0262431	0.0401078	0.38932	0.275492	1030	1677	-0.0663508	DW
VenEC	DDIT3	ENSG00000175197	0.976052	-0.0812084	0.092855	0.532039	0.425164	1030	1677	-0.174063	DW
VenEC	IRAK3	ENSG00000090376	0.985392	-0.0446409	0.050574	0.404854	0.207513	1030	1677	-0.0952148	DW
VenEC	PTPRB	ENSG00000127329	1	-0.175264	0.225264	0.805825	0.610018	1030	1677	-0.400528	DW
VenEC	CSRP2	ENSG00000175183	0.999906	0.0980528	-0.0483009	0.697087	0.682767	1030	1677	0.146354	UP
VenEC	TMTC2	ENSG00000179104	0.992038	-0.0143401	0.0222058	0.240777	0.159809	1030	1677	-0.0365458	DW
VenEC	RASSF9	ENSG00000198774	1	-0.0435709	0.0535598	0.281553	0.162194	1030	1677	-0.0971308	DW
VenEC	NUAK1	ENSG00000074590	1	-0.113955	0.145316	0.602913	0.414431	1030	1677	-0.259271	DW
VenEC	ACACB	ENSG00000076555	0.957069	-0.0386681	0.0465928	0.296117	0.138342	1030	1677	-0.0852609	DW
VenEC	MED13L	ENSG00000123066	1	-0.0928235	0.105306	0.463107	0.258199	1030	1677	-0.19813	DW
VenEC	TESC	ENSG00000088992	1	0.0753651	-0.06555	0.252427	0.348837	1030	1677	0.140915	UP
VenEC	RPLP0	ENSG00000089157	1	0.172041	-0.145786	0.963107	0.9839	1030	1677	0.317827	UP
VenEC	PXN	ENSG00000089159	1	-0.0709108	0.0902705	0.573786	0.387001	1030	1677	-0.161181	DW
VenEC	SCARB1	ENSG00000073060	1	-0.0179106	0.0349715	0.386408	0.29994	1030	1677	-0.0528822	DW
VenEC	C1QTNF9	ENSG00000240654	1	-0.0474758	0.0609562	0.351456	0.218843	1030	1677	-0.108432	DW
VenEC	ATP8A2	ENSG00000132932	1	-0.017358	0.0198213	0.0932039	0.0411449	1030	1677	-0.0371792	DW
VenEC	FLT1	ENSG00000102755	1	-0.245461	0.290543	0.808738	0.550984	1030	1677	-0.536004	DW
VenEC	FRY	ENSG00000073910	0.999007	-0.0400686	0.0576766	0.504854	0.34347	1030	1677	-0.0977452	DW
VenEC	POSTN	ENSG00000133110	1	-0.376822	0.447816	0.812621	0.599881	1030	1677	-0.824637	DW
VenEC	LHFPL6	ENSG00000183722	0.999999	-0.0966706	0.109668	0.607767	0.495528	1030	1677	-0.206338	DW
VenEC	TSC22D1	ENSG00000102804	0.996225	0.125019	-0.098065	0.73301	0.703637	1030	1677	0.223084	UP
VenEC	TPT1	ENSG00000133112	0.999322	0.09264	-0.0577638	0.997087	0.998807	1030	1677	0.150404	UP
VenEC	LPAR6	ENSG00000139679	0.999444	-0.0379552	0.0651933	0.62233	0.488372	1030	1677	-0.103149	DW
VenEC	INTS6	ENSG00000102786	1	-0.120724	0.135447	0.57767	0.368515	1030	1677	-0.256171	DW
VenEC	HNRNPA1L2	ENSG00000139675	1	0.0884217	-0.0795783	0.359223	0.447227	1030	1677	0.168	UP
VenEC	DIS3	ENSG00000083520	0.999998	-0.056837	0.0706882	0.445631	0.282648	1030	1677	-0.127525	DW
VenEC	KCTD12	ENSG00000178695	1	-0.066498	0.108175	0.783495	0.639833	1030	1677	-0.174673	DW
VenEC	ABCC4	ENSG00000125257	0.988913	-0.0154473	0.0183547	0.119417	0.0554562	1030	1677	-0.0338019	DW
VenEC	DOCK9	ENSG00000088387	1	-0.065043	0.0796621	0.474757	0.274896	1030	1677	-0.144705	DW
VenEC	EFNB2	ENSG00000125266	1	-0.0563651	0.0723729	0.454369	0.291592	1030	1677	-0.128738	DW
VenEC	FAM155A	ENSG00000204442	0.999801	-0.00501266	0.00746574	0.0718447	0.0536673	1030	1677	-0.0124784	DW
VenEC	MCF2L	ENSG00000126217	1	-0.0938341	0.111244	0.462136	0.250447	1030	1677	-0.205079	DW
VenEC	TMEM255B	ENSG00000184497	1	0.100993	-0.0706754	0.528155	0.588551	1030	1677	0.171669	UP
VenEC	PNP	ENSG00000198805	1	0.0665322	-0.0477533	0.395146	0.415027	1030	1677	0.114286	UP
VenEC	RNASE1	ENSG00000129538	1	-0.0390046	0.100062	0.883495	0.842576	1030	1677	-0.139067	DW
VenEC	NDRG2	ENSG00000165795	0.999066	0.0897891	-0.118336	0.260194	0.205128	1030	1677	0.208125	UP
VenEC	ADCY4	ENSG00000129467	1	-0.0910356	0.114864	0.578641	0.36613	1030	1677	-0.205899	DW
VenEC	CLEC14A	ENSG00000176435	1	-0.143667	0.199626	0.849515	0.711389	1030	1677	-0.343293	DW
VenEC	CDKN3	ENSG00000100526	1	0.0342629	-0.0316771	0.038835	0.101968	1030	1677	0.0659401	UP
VenEC	LGALS3	ENSG00000131981	1	0.15668	-0.111151	0.876699	0.927251	1030	1677	0.267832	UP
VenEC	DAAM1	ENSG00000100592	1	-0.0670235	0.100376	0.680583	0.55158	1030	1677	-0.1674	DW
VenEC	HSPA2	ENSG00000126803	0.999848	-0.060456	0.0649344	0.337864	0.200954	1030	1677	-0.12539	DW
VenEC	ZFP36L1	ENSG00000185650	0.999893	-0.124091	0.148743	0.78932	0.719141	1030	1677	-0.272834	DW
VenEC	ABCD4	ENSG00000119688	0.966447	0.0551551	-0.0316279	0.509709	0.515802	1030	1677	0.086783	UP
VenEC	NPC2	ENSG00000119655	1	0.169344	-0.134078	0.831068	0.894454	1030	1677	0.303422	UP
VenEC	PGF	ENSG00000119630	0.96949	0.0555151	-0.0604544	0.0932039	0.0822898	1030	1677	0.115969	UP
VenEC	FOS	ENSG00000170345	1	-0.255075	0.272656	0.903883	0.791294	1030	1677	-0.527731	DW
VenEC	IFI27	ENSG00000165949	1	-0.0734184	0.205537	0.990291	0.979726	1030	1677	-0.278955	DW
VenEC	BDKRB2	ENSG00000168398	0.999699	0.0184482	-0.0148368	0.0902913	0.101968	1030	1677	0.033285	UP
VenEC	BDKRB1	ENSG00000100739	1	0.0213219	-0.0183105	0.0543689	0.0858676	1030	1677	0.0396324	UP
VenEC	EML1	ENSG00000066629	0.969994	-0.0253154	0.0281865	0.133981	0.0608229	1030	1677	-0.0535019	DW
VenEC	SLC25A29	ENSG00000197119	1	-0.0422672	0.0470799	0.231068	0.0894454	1030	1677	-0.0893471	DW
VenEC	HSP90AA1	ENSG00000080824	0.95349	-0.127546	0.142854	0.972816	0.962433	1030	1677	-0.270399	DW
VenEC	TNFAIP2	ENSG00000185215	0.998789	-0.0621769	0.0755832	0.437864	0.285629	1030	1677	-0.13776	DW
VenEC	PPP1R13B	ENSG00000088808	0.999011	-0.0238915	0.0301942	0.235922	0.132976	1030	1677	-0.0540858	DW
VenEC	AHNAK2	ENSG00000185567	1	-0.0448382	0.0540956	0.296117	0.149076	1030	1677	-0.0989338	DW
VenEC	JAG2	ENSG00000184916	0.995085	-0.0216903	0.0252106	0.162136	0.0679785	1030	1677	-0.0469009	DW
VenEC	TJP1	ENSG00000104067	1	-0.124284	0.151048	0.678641	0.457961	1030	1677	-0.275332	DW
VenEC	LPCAT4	ENSG00000176454	1	-0.0859789	0.116575	0.6	0.446035	1030	1677	-0.202554	DW
VenEC	EHD4	ENSG00000103966	0.986906	0.0520428	-0.0216009	0.574757	0.581395	1030	1677	0.0736437	UP
VenEC	B2M	ENSG00000166710	0.999988	-0.0442745	0.0972037	0.998058	0.999404	1030	1677	-0.141478	DW
VenEC	TMOD3	ENSG00000138594	0.999681	-0.0569838	0.079921	0.628155	0.478831	1030	1677	-0.136905	DW
VenEC	MYO5C	ENSG00000128833	1	-0.0326322	0.0413032	0.284466	0.15325	1030	1677	-0.0739354	DW
VenEC	C2CD4B	ENSG00000205502	1	-0.142831	0.198745	0.663107	0.561717	1030	1677	-0.341576	DW
VenEC	TPM1	ENSG00000140416	1	-0.153221	0.156874	0.75534	0.476446	1030	1677	-0.310094	DW
VenEC	GLCE	ENSG00000138604	0.991497	-0.0251024	0.0317664	0.241748	0.144305	1030	1677	-0.0568688	DW
VenEC	RPLP1	ENSG00000137818	0.991591	0.0790849	-0.0579053	0.998058	0.999404	1030	1677	0.13699	UP
VenEC	UACA	ENSG00000137831	0.999955	-0.0725149	0.0867987	0.560194	0.345856	1030	1677	-0.159314	DW
VenEC	PML	ENSG00000140464	0.999855	-0.0371151	0.0500239	0.406796	0.289803	1030	1677	-0.0871389	DW
VenEC	CTSH	ENSG00000103811	1	-0.153525	0.183441	0.7	0.515206	1030	1677	-0.336966	DW
VenEC	HDGFL3	ENSG00000166503	1	-0.0538905	0.0755556	0.532039	0.390578	1030	1677	-0.129446	DW
VenEC	NMB	ENSG00000197696	1	-0.0659126	0.0737068	0.313592	0.143113	1030	1677	-0.139619	DW
VenEC	HAPLN3	ENSG00000140511	1	0.0963947	-0.0676576	0.467961	0.550984	1030	1677	0.164052	UP
VenEC	MFGE8	ENSG00000140545	1	0.179555	-0.201555	0.0912621	0.206917	1030	1677	0.38111	UP
VenEC	NR2F2	ENSG00000185551	1	-0.20213	0.225659	0.661165	0.412045	1030	1677	-0.427789	DW
VenEC	IGF1R	ENSG00000140443	0.995917	-0.0362882	0.040482	0.178641	0.090638	1030	1677	-0.0767702	DW
VenEC	CHSY1	ENSG00000131873	0.999281	-0.0399279	0.0497529	0.349515	0.219439	1030	1677	-0.0896808	DW
VenEC	TMEM204	ENSG00000131634	1	-0.0818327	0.0986148	0.557282	0.310674	1030	1677	-0.180447	DW
VenEC	RPS2	ENSG00000140988	1	0.186353	-0.151552	0.993204	0.998807	1030	1677	0.337905	UP
VenEC	SNHG9	ENSG00000255198	1	-0.100396	0.112383	0.538835	0.270722	1030	1677	-0.212779	DW
VenEC	SLC9A3R2	ENSG00000065054	1	-0.294084	0.338468	0.851456	0.595707	1030	1677	-0.632552	DW
VenEC	NTHL1	ENSG00000065057	1	-0.0569698	0.0610095	0.271845	0.113298	1030	1677	-0.117979	DW
VenEC	EMP2	ENSG00000213853	1	-0.161793	0.196145	0.791262	0.598688	1030	1677	-0.357938	DW
VenEC	CIITA	ENSG00000179583	1	-0.026175	0.0315583	0.21068	0.115683	1030	1677	-0.0577332	DW
VenEC	LINC02185	ENSG00000262097	0.998139	0.0291976	-0.010651	0.345631	0.326774	1030	1677	0.0398487	UP
VenEC	MKL2	ENSG00000186260	1	-0.0660227	0.0909816	0.536893	0.383423	1030	1677	-0.157004	DW
VenEC	ARL6IP1	ENSG00000170540	0.998416	-0.0788781	0.1059	0.809709	0.651759	1030	1677	-0.184778	DW
VenEC	NUPR1	ENSG00000176046	1	0.177596	-0.165093	0.47767	0.67263	1030	1677	0.342688	UP
VenEC	SULT1A4	ENSG00000213648	0.965703	-0.0218527	0.0307653	0.290291	0.205725	1030	1677	-0.052618	DW
VenEC	SULT1A3	ENSG00000261052	0.935113	-0.0229273	0.0326923	0.32233	0.224806	1030	1677	-0.0556196	DW
VenEC	ZNF267	ENSG00000185947	0.999188	0.0475793	-0.0470588	0.139806	0.194991	1030	1677	0.0946382	UP
VenEC	MT1M	ENSG00000205364	0.999968	-0.144876	0.15909	0.54466	0.234347	1030	1677	-0.303966	DW
VenEC	MT1A	ENSG00000205362	1	-0.166668	0.182955	0.485437	0.211688	1030	1677	-0.349623	DW
VenEC	CX3CL1	ENSG00000006210	1	-0.0380676	0.0442765	0.219417	0.117472	1030	1677	-0.0823441	DW
VenEC	CDH5	ENSG00000179776	1	-0.0319588	0.0539398	0.538835	0.434705	1030	1677	-0.0858986	DW
VenEC	NQO1	ENSG00000181019	1	-0.0939928	0.104852	0.438835	0.199761	1030	1677	-0.198845	DW
VenEC	COTL1	ENSG00000103187	1	0.085538	-0.0897569	0.338835	0.500894	1030	1677	0.175295	UP
VenEC	USP10	ENSG00000103194	0.987349	0.0666457	-0.071376	0.158252	0.11449	1030	1677	0.138022	UP
VenEC	FBXO31	ENSG00000103264	0.99712	-0.029329	0.039262	0.291262	0.194991	1030	1677	-0.068591	DW
VenEC	PIEZO1	ENSG00000103335	1	-0.0679197	0.0765813	0.350485	0.146094	1030	1677	-0.144501	DW
VenEC	RPL13	ENSG00000167526	0.992668	0.0781502	-0.0521121	0.999029	1	1030	1677	0.130262	UP
VenEC	DOC2B	ENSG00000272636	1	-0.0779504	0.101908	0.542718	0.355397	1030	1677	-0.179858	DW
VenEC	AC129507.4	ENSG00000262920	1	0.0127289	-0.0105131	0.0475728	0.0596303	1030	1677	0.023242	UP
VenEC	POLR2A	ENSG00000181222	0.988968	-0.0519777	0.0608109	0.383495	0.244484	1030	1677	-0.112789	DW
VenEC	TMEM88	ENSG00000167874	1	-0.0948026	0.14716	0.774757	0.6613	1030	1677	-0.241963	DW
VenEC	CYB5D1	ENSG00000182224	0.999893	-0.0237008	0.0280106	0.172816	0.0930233	1030	1677	-0.0517114	DW
VenEC	RPL26	ENSG00000161970	0.999918	0.09885	-0.0672463	0.997087	0.998807	1030	1677	0.166096	UP
VenEC	TRIM16	ENSG00000221926	0.999846	0.0407498	-0.0355142	0.142718	0.189624	1030	1677	0.0762639	UP
VenEC	UBB	ENSG00000170315	0.998878	-0.128009	0.127623	0.946602	0.934407	1030	1677	-0.255632	DW
VenEC	GRAP	ENSG00000154016	0.940688	0.0144993	-0.0138458	0.0359223	0.0608229	1030	1677	0.0283451	UP
VenEC	NUFIP2	ENSG00000108256	0.978302	-0.0601099	0.0765501	0.54466	0.376267	1030	1677	-0.13666	DW
VenEC	GIT1	ENSG00000108262	0.905177	-0.0293996	0.0362132	0.272816	0.156828	1030	1677	-0.0656127	DW
VenEC	CCL2	ENSG00000108691	0.911266	-0.0515911	0.128924	0.707767	0.694693	1030	1677	-0.180515	DW
VenEC	SLFN11	ENSG00000172716	1	-0.0664874	0.0742387	0.346602	0.15325	1030	1677	-0.140726	DW
VenEC	CCL14	ENSG00000276409	1	0.041139	0.0337429	0.829126	0.806798	1030	1677	0.00739609	UP
VenEC	CCL23	ENSG00000274736	1	0.0517656	-0.0417521	0.171845	0.213476	1030	1677	0.0935177	UP
VenEC	RPL19	ENSG00000108298	0.997938	0.0897198	-0.0646515	0.992233	0.996422	1030	1677	0.154371	UP
VenEC	PNMT	ENSG00000141744	1	-0.172627	0.182879	0.427184	0.0345856	1030	1677	-0.355506	DW
VenEC	CSF3	ENSG00000108342	1	0.0991992	-0.0732724	0.287379	0.344663	1030	1677	0.172472	UP
VenEC	IGFBP4	ENSG00000141753	0.999995	0.0680221	0.0442291	0.95534	0.957662	1030	1677	0.023793	UP
VenEC	RAMP2	ENSG00000131477	0.961574	0.0664266	-0.00251792	0.854369	0.825283	1030	1677	0.0689445	UP
VenEC	ARL4D	ENSG00000175906	0.999991	-0.0523646	0.0540494	0.235922	0.0900417	1030	1677	-0.106414	DW
VenEC	MEOX1	ENSG00000005102	1	0.0877999	-0.0699815	0.291262	0.397138	1030	1677	0.157781	UP
VenEC	HEXIM1	ENSG00000186834	0.976033	-0.0568549	0.0646048	0.409709	0.243888	1030	1677	-0.12146	DW
VenEC	CDC27	ENSG00000004897	0.999993	-0.0597304	0.0730149	0.446602	0.292188	1030	1677	-0.132745	DW
VenEC	NFE2L1	ENSG00000082641	0.971404	-0.0621953	0.0745727	0.483495	0.32737	1030	1677	-0.136768	DW
VenEC	HOXB3	ENSG00000120093	1	-0.0383078	0.0453003	0.243689	0.119857	1030	1677	-0.0836081	DW
VenEC	HOXB4	ENSG00000182742	1	-0.0549568	0.0674596	0.38835	0.23554	1030	1677	-0.122416	DW
VenEC	CALCOCO2	ENSG00000136436	1	-0.104323	0.122853	0.701942	0.449612	1030	1677	-0.227176	DW
VenEC	TRIM25	ENSG00000121060	1	-0.041725	0.0493861	0.28835	0.16935	1030	1677	-0.091111	DW
VenEC	VMP1	ENSG00000062716	0.999853	0.096764	-0.0942545	0.42233	0.478831	1030	1677	0.191018	UP
VenEC	PECAM1	ENSG00000261371	1	-0.0104124	0.110913	0.96699	0.950507	1030	1677	-0.121325	DW
VenEC	BPTF	ENSG00000171634	0.994159	-0.0691318	0.081399	0.520388	0.328563	1030	1677	-0.150531	DW
VenEC	AC005332.7	ENSG00000278730	0.99991	-0.0274731	0.0314168	0.178641	0.0691711	1030	1677	-0.0588899	DW
VenEC	KIF19	ENSG00000196169	1	0.0549411	-0.054823	0.038835	0.143709	1030	1677	0.109764	UP
VenEC	CASKIN2	ENSG00000177303	1	-0.0708895	0.0803998	0.370874	0.17412	1030	1677	-0.151289	DW
VenEC	ITGB4	ENSG00000132470	1	-0.044487	0.0599087	0.419417	0.305307	1030	1677	-0.104396	DW
VenEC	PRPSAP1	ENSG00000161542	0.943845	0.0498402	-0.0403992	0.309709	0.335122	1030	1677	0.0902395	UP
VenEC	SPHK1	ENSG00000176170	1	0.099389	-0.0852922	0.262136	0.40489	1030	1677	0.184681	UP
VenEC	CYGB	ENSG00000161544	1	0.145031	-0.131068	0.374757	0.494931	1030	1677	0.2761	UP
VenEC	ST6GALNAC1	ENSG00000070526	1	-0.0333016	0.0391396	0.203883	0.0888491	1030	1677	-0.0724412	DW
VenEC	SEC14L1	ENSG00000129657	1	-0.0908944	0.120619	0.724272	0.56768	1030	1677	-0.211514	DW
VenEC	TK1	ENSG00000167900	0.999008	-0.0168037	0.0182624	0.105825	0.033393	1030	1677	-0.0350661	DW
VenEC	SOCS3	ENSG00000184557	0.999853	-0.0785396	0.166423	0.905825	0.865236	1030	1677	-0.244963	DW
VenEC	CYTH1	ENSG00000108669	0.999998	0.0674248	-0.052577	0.426214	0.435301	1030	1677	0.120002	UP
VenEC	CBX2	ENSG00000173894	0.999998	-0.0106618	0.0126573	0.0815534	0.0411449	1030	1677	-0.023319	DW
VenEC	DCXR	ENSG00000169738	0.999994	0.10057	-0.112267	0.266019	0.159809	1030	1677	0.212838	UP
VenEC	TBCD	ENSG00000141556	0.979247	-0.031293	0.0388661	0.287379	0.167561	1030	1677	-0.0701591	DW
VenEC	PTPRM	ENSG00000173482	1	-0.103813	0.125788	0.56699	0.351819	1030	1677	-0.229601	DW
VenEC	TUBB6	ENSG00000176014	1	0.0915353	-0.0744066	0.38932	0.477042	1030	1677	0.165942	UP
VenEC	GATA6	ENSG00000141448	1	-0.0212332	0.0241445	0.113592	0.0465116	1030	1677	-0.0453777	DW
VenEC	ANKRD29	ENSG00000154065	0.999959	0.0454255	-0.0317405	0.321359	0.342874	1030	1677	0.0771661	UP
VenEC	DSG2	ENSG00000046604	0.999416	-0.01337	0.015982	0.103883	0.053071	1030	1677	-0.029352	DW
VenEC	RNF125	ENSG00000101695	0.999993	-0.0453143	0.0541271	0.362136	0.207513	1030	1677	-0.0994414	DW
VenEC	CCDC178	ENSG00000166960	0.999997	-0.00745168	0.0105242	0.0873786	0.0620155	1030	1677	-0.0179759	DW
VenEC	SMAD7	ENSG00000101665	1	-0.0429681	0.0471974	0.215534	0.0733453	1030	1677	-0.0901654	DW
VenEC	RPL17	ENSG00000265681	0.999008	0.118331	-0.0978286	0.834951	0.836613	1030	1677	0.21616	UP
VenEC	CCDC68	ENSG00000166510	1	-0.0615596	0.0733311	0.358252	0.187239	1030	1677	-0.134891	DW
VenEC	TCF15	ENSG00000125878	0.997795	-0.0303992	0.0326847	0.084466	0.0322004	1030	1677	-0.0630838	DW
VenEC	SDCBP2	ENSG00000125775	1	0.0434473	-0.038373	0.0970874	0.169946	1030	1677	0.0818203	UP
VenEC	FKBP1A	ENSG00000088832	1	0.292265	-0.209621	0.949515	0.975552	1030	1677	0.501886	UP
VenEC	CDC25B	ENSG00000101224	0.99805	0.0473691	-0.0394006	0.21068	0.268933	1030	1677	0.0867696	UP
VenEC	PLCB4	ENSG00000101333	1	-0.0749166	0.0900685	0.430097	0.252832	1030	1677	-0.164985	DW
VenEC	RIN2	ENSG00000132669	0.999992	-0.0615403	0.0673142	0.33301	0.167561	1030	1677	-0.128854	DW
VenEC	RALGAPA2	ENSG00000188559	1	-0.0438397	0.0682594	0.553398	0.40966	1030	1677	-0.112099	DW
VenEC	THBD	ENSG00000178726	1	-0.100829	0.148192	0.75534	0.633274	1030	1677	-0.249021	DW
VenEC	CD93	ENSG00000125810	1	-0.0484412	0.0918863	0.779612	0.652952	1030	1677	-0.140327	DW
VenEC	CST3	ENSG00000101439	1	0.226792	-0.20035	0.962136	0.971377	1030	1677	0.427142	UP
VenEC	ID1	ENSG00000125968	1	-0.286644	0.335984	0.820388	0.597496	1030	1677	-0.622628	DW
VenEC	CCM2L	ENSG00000101331	0.999998	-0.0148084	0.0220554	0.229126	0.151461	1030	1677	-0.0368638	DW
VenEC	ASXL1	ENSG00000171456	1	-0.0827632	0.0956194	0.462136	0.252236	1030	1677	-0.178383	DW
VenEC	BLCAP	ENSG00000166619	0.921615	-0.0560062	0.0666015	0.448544	0.323792	1030	1677	-0.122608	DW
VenEC	TGM2	ENSG00000198959	1	-0.347706	0.409713	0.809709	0.554562	1030	1677	-0.75742	DW
VenEC	PPP1R16B	ENSG00000101445	1	-0.035734	0.0388537	0.194175	0.0560525	1030	1677	-0.0745877	DW
VenEC	PLCG1	ENSG00000124181	0.994743	-0.0288169	0.0325047	0.191262	0.0948122	1030	1677	-0.0613216	DW
VenEC	ARFGEF2	ENSG00000124198	0.999985	-0.0367371	0.0395806	0.180583	0.0614192	1030	1677	-0.0763177	DW
VenEC	SNAI1	ENSG00000124216	1	-0.0444196	0.0551944	0.329126	0.19201	1030	1677	-0.099614	DW
VenEC	TSHZ2	ENSG00000182463	1	-0.0654178	0.124198	0.803883	0.754323	1030	1677	-0.189616	DW
VenEC	GNAS	ENSG00000087460	1	-0.12749	0.153137	0.845631	0.688134	1030	1677	-0.280627	DW
VenEC	CDH26	ENSG00000124215	1	0.0201165	-0.0179856	0.0427184	0.0733453	1030	1677	0.0381021	UP
VenEC	LAMA5	ENSG00000130702	1	-0.0578482	0.0749682	0.481553	0.29994	1030	1677	-0.132816	DW
VenEC	SLCO4A1	ENSG00000101187	1	-0.129813	0.160862	0.681553	0.426953	1030	1677	-0.290674	DW
VenEC	SOX18	ENSG00000203883	1	-0.120928	0.141138	0.499029	0.265355	1030	1677	-0.262065	DW
VenEC	PLPP2	ENSG00000141934	0.999999	0.0227425	-0.0204473	0.0796117	0.103757	1030	1677	0.0431898	UP
VenEC	MIER2	ENSG00000105556	0.976083	-0.0281311	0.0392042	0.350485	0.228384	1030	1677	-0.0673352	DW
VenEC	MIDN	ENSG00000167470	0.999998	-0.0827562	0.112426	0.7	0.556351	1030	1677	-0.195183	DW
VenEC	MKNK2	ENSG00000099875	0.99939	-0.0845363	0.0954697	0.56699	0.360763	1030	1677	-0.180006	DW
VenEC	GNA11	ENSG00000088256	0.925543	-0.0366661	0.0424432	0.228155	0.118068	1030	1677	-0.0791092	DW
VenEC	EEF2	ENSG00000167658	0.999877	0.12772	-0.119878	0.87767	0.930829	1030	1677	0.247598	UP
VenEC	LRG1	ENSG00000171236	1	-0.0814107	0.115156	0.532039	0.411449	1030	1677	-0.196567	DW
VenEC	CD320	ENSG00000167775	1	-0.121553	0.150543	0.661165	0.485391	1030	1677	-0.272096	DW
VenEC	ICAM1	ENSG00000090339	0.983099	0.0593952	0.00902898	0.754369	0.752534	1030	1677	0.0503662	UP
VenEC	ICAM4	ENSG00000105371	1	-0.0959564	0.115295	0.402913	0.241503	1030	1677	-0.211251	DW
VenEC	ICAM5	ENSG00000105376	1	-0.0171572	0.0197947	0.0990291	0.0483005	1030	1677	-0.0369519	DW
VenEC	LDLR	ENSG00000130164	0.983328	-0.0495462	0.0656137	0.45534	0.331544	1030	1677	-0.11516	DW
VenEC	JUNB	ENSG00000171223	0.999843	-0.153239	0.202524	0.945631	0.942755	1030	1677	-0.355762	DW
VenEC	IER2	ENSG00000160888	1	-0.177326	0.221607	0.876699	0.799642	1030	1677	-0.398934	DW
VenEC	NR2F6	ENSG00000160113	0.970383	-0.029132	0.034577	0.21068	0.10316	1030	1677	-0.063709	DW
VenEC	PLVAP	ENSG00000130300	1	0.0642407	0.0440743	0.93301	0.928444	1030	1677	0.0201664	UP
VenEC	BST2	ENSG00000130303	1	-0.0922034	0.121574	0.762136	0.627907	1030	1677	-0.213778	DW
VenEC	RPL18A	ENSG00000105640	0.967472	0.0834423	-0.0632227	0.993204	0.997615	1030	1677	0.146665	UP
VenEC	IQCN	ENSG00000130518	0.998021	-0.0130382	0.0157149	0.0951456	0.0483005	1030	1677	-0.0287531	DW
VenEC	KIAA0355	ENSG00000166398	0.999865	-0.0466023	0.0643062	0.513592	0.356589	1030	1677	-0.110909	DW
VenEC	PRX	ENSG00000105227	1	-0.0393092	0.0366127	0.135922	0.0375671	1030	1677	-0.0759219	DW
VenEC	PCAT19	ENSG00000267107	1	-0.0861701	0.157412	0.882524	0.802624	1030	1677	-0.243582	DW
VenEC	ERF	ENSG00000105722	1	-0.0872285	0.0991956	0.413592	0.226595	1030	1677	-0.186424	DW
VenEC	AC243964.2	ENSG00000266903	1	-0.0165136	0.0203864	0.152427	0.0661896	1030	1677	-0.0369	DW
VenEC	BCL3	ENSG00000069399	1	-0.0577397	0.0747773	0.500971	0.3548	1030	1677	-0.132517	DW
VenEC	BCAM	ENSG00000187244	1	-0.0240908	0.0885228	0.870874	0.817531	1030	1677	-0.112614	DW
VenEC	FOSB	ENSG00000125740	0.999999	-0.147446	0.14572	0.596117	0.364341	1030	1677	-0.293166	DW
VenEC	NOVA2	ENSG00000104967	0.999996	-0.0236092	0.0309845	0.238835	0.147883	1030	1677	-0.0545936	DW
VenEC	HIF3A	ENSG00000124440	0.998735	-0.048273	0.0607272	0.445631	0.221825	1030	1677	-0.109	DW
VenEC	RASIP1	ENSG00000105538	1	-0.037254	0.0574437	0.51068	0.361956	1030	1677	-0.0946978	DW
VenEC	HSD17B14	ENSG00000087076	0.998931	0.0265164	-0.0243295	0.068932	0.117472	1030	1677	0.0508459	UP
VenEC	PPFIA3	ENSG00000177380	1	-0.0297554	0.0377405	0.266019	0.150268	1030	1677	-0.0674959	DW
VenEC	RPL13A	ENSG00000142541	0.997978	0.0837744	-0.0658196	0.996117	0.998807	1030	1677	0.149594	UP
VenEC	RRAS	ENSG00000126458	0.985072	-0.0600631	0.0670745	0.386408	0.16458	1030	1677	-0.127138	DW
VenEC	ADM5	ENSG00000224420	1	0.142226	-0.123547	0.247573	0.394156	1030	1677	0.265773	UP
VenEC	CDC42EP5	ENSG00000167617	1	-0.0291827	0.0433035	0.403883	0.276088	1030	1677	-0.0724862	DW
VenEC	RPL28	ENSG00000108107	1	0.131352	-0.107578	0.992233	0.999404	1030	1677	0.23893	UP
VenEC	RPS4Y1	ENSG00000129824	0.990522	-0.0836301	0.101582	0.868932	0.662493	1030	1677	-0.185212	DW
VenEC	DDX3Y	ENSG00000067048	0.99938	-0.0639186	0.0714198	0.48932	0.254025	1030	1677	-0.135338	DW
VenEC	CLDN5	ENSG00000184113	1	0.219326	-0.154994	0.703883	0.773405	1030	1677	0.374319	UP
VenEC	BCR	ENSG00000186716	1	-0.0398648	0.0496358	0.332039	0.182469	1030	1677	-0.0895006	DW
VenEC	GGT5	ENSG00000099998	1	-0.0949893	0.105542	0.443689	0.176506	1030	1677	-0.200532	DW
VenEC	TPST2	ENSG00000128294	1	-0.0993392	0.11723	0.587379	0.381634	1030	1677	-0.216569	DW
VenEC	CASTOR1	ENSG00000239282	0.999883	-0.0273283	0.0311833	0.187379	0.084675	1030	1677	-0.0585115	DW
VenEC	TCN2	ENSG00000185339	1	-0.153312	0.179336	0.620388	0.360167	1030	1677	-0.332648	DW
VenEC	TIMP3	ENSG00000100234	1	-0.131388	0.162429	0.892233	0.7096	1030	1677	-0.293817	DW
VenEC	LGALS1	ENSG00000100097	0.998404	-0.152388	0.08034	0.492233	0.468098	1030	1677	-0.232728	DW
VenEC	NPTXR	ENSG00000221890	1	-0.0228211	0.0249895	0.105825	0.0244484	1030	1677	-0.0478106	DW
VenEC	RPL3	ENSG00000100316	1	0.138335	-0.0939396	0.996117	0.998807	1030	1677	0.232275	UP
VenEC	PIM3	ENSG00000198355	1	0.160128	-0.127684	0.664078	0.735242	1030	1677	0.287812	UP
VenEC	MAPK11	ENSG00000185386	0.998409	-0.0099235	0.0203043	0.282524	0.207513	1030	1677	-0.0302278	DW
VenEC	SHANK3	ENSG00000251322	1	-0.0857971	0.0939818	0.307767	0.0870602	1030	1677	-0.179779	DW
VenEC	FP671120.3	ENSG00000280800	0.956179	-0.0384542	0.0398002	0.128155	0.0172928	1030	1677	-0.0782544	DW
VenEC	JAM2	ENSG00000154721	0.999938	0.0236789	0.0280697	0.758252	0.735838	1030	1677	-0.00439075	DW
VenEC	CYYR1	ENSG00000166265	0.999244	-0.00216585	0.0453743	0.715534	0.659511	1030	1677	-0.0475401	DW
VenEC	ADAMTS1	ENSG00000154734	1	-0.15095	0.205182	0.792233	0.678593	1030	1677	-0.356132	DW
VenEC	TIAM1	ENSG00000156299	0.999535	0.0258809	-0.0251732	0.031068	0.0745379	1030	1677	0.0510541	UP
VenEC	EVA1C	ENSG00000166979	1	0.071407	-0.0381357	0.604854	0.598092	1030	1677	0.109543	UP
VenEC	RCAN1	ENSG00000159200	1	0.1628	-0.148231	0.221359	0.36136	1030	1677	0.31103	UP
VenEC	AP000692.2	ENSG00000273199	0.998692	-0.0190755	0.0211729	0.0864078	0.0345856	1030	1677	-0.0402483	DW
VenEC	BACE2	ENSG00000182240	1	0.119684	-0.0935744	0.470874	0.556351	1030	1677	0.213259	UP
VenEC	ABCG1	ENSG00000160179	1	0.10211	-0.0885895	0.266019	0.40489	1030	1677	0.190699	UP
VenEC	MT-ND1	ENSG00000198888	0.909378	-0.0677976	0.104333	0.986408	0.970781	1030	1677	-0.172131	DW
VenEC	MT-CO2	ENSG00000198712	0.906395	-0.0795365	0.0934778	0.990291	0.977937	1030	1677	-0.173014	DW
VenEC	MT-ATP6	ENSG00000198899	0.936384	-0.0800131	0.103466	0.992233	0.976148	1030	1677	-0.183479	DW
VenEC	MT-CO3	ENSG00000198938	0.982456	-0.0803295	0.105565	0.992233	0.985092	1030	1677	-0.185894	DW
VenEC	MT-ND3	ENSG00000198840	1	-0.120623	0.143812	0.994175	0.970185	1030	1677	-0.264435	DW
ArtEC	ISG15	ENSG00000187608	1	0.117016	-0.0833132	0.496292	0.564497	1618	845	0.200329	UP
ArtEC	TNFRSF4	ENSG00000186827	0.999999	-0.0394142	0.0565106	0.298517	0.213018	1618	845	-0.0959249	DW
ArtEC	ENO1	ENSG00000074800	0.924985	0.100239	-0.108051	0.465389	0.454438	1618	845	0.20829	UP
ArtEC	CTNNBIP1	ENSG00000178585	1	0.0736029	-0.0585149	0.248455	0.31716	1618	845	0.132118	UP
ArtEC	RBP7	ENSG00000162444	1	0.0777137	-0.055143	0.283066	0.366864	1618	845	0.132857	UP
ArtEC	SRARP	ENSG00000183888	1	-0.0336714	0.045082	0.194067	0.115976	1618	845	-0.0787534	DW
ArtEC	ALPL	ENSG00000162551	1	-0.0537202	0.0613143	0.195921	0.0970414	1618	845	-0.115034	DW
ArtEC	HSPG2	ENSG00000142798	1	-0.115498	0.144221	0.49382	0.32071	1618	845	-0.259718	DW
ArtEC	LUZP1	ENSG00000169641	1	-0.0686809	0.0881584	0.434487	0.300592	1618	845	-0.156839	DW
ArtEC	STMN1	ENSG00000117632	1	0.0985715	-0.0905933	0.323239	0.394083	1618	845	0.189165	UP
ArtEC	MAP3K6	ENSG00000142733	1	-0.0557368	0.0633121	0.206428	0.087574	1618	845	-0.119049	DW
ArtEC	FCN3	ENSG00000142748	1	-0.0530689	0.0716669	0.269468	0.172781	1618	845	-0.124736	DW
ArtEC	WASF2	ENSG00000158195	0.999999	-0.11328	0.127146	0.558096	0.347929	1618	845	-0.240426	DW
ArtEC	IFI6	ENSG00000126709	0.999973	0.0894459	-0.0377352	0.567985	0.629586	1618	845	0.127181	UP
ArtEC	LAPTM5	ENSG00000162511	0.999955	0.0484112	-0.082272	0.0667491	0.15858	1618	845	0.130683	UP
ArtEC	SDC3	ENSG00000162512	0.999899	-0.0260017	0.0298878	0.145241	0.0745562	1618	845	-0.0558895	DW
ArtEC	TINAGL1	ENSG00000142910	1	-0.151868	0.224359	0.83869	0.687574	1618	845	-0.376228	DW
ArtEC	TIE1	ENSG00000066056	1	-0.0330726	0.0810536	0.60754	0.537278	1618	845	-0.114126	DW
ArtEC	PLK3	ENSG00000173846	0.999797	0.0677175	-0.0649104	0.150803	0.213018	1618	845	0.132628	UP
ArtEC	PIK3R3	ENSG00000117461	1	-0.0868361	0.11805	0.472806	0.323077	1618	845	-0.204886	DW
ArtEC	TAL1	ENSG00000162367	1	-0.021833	0.0260838	0.111867	0.0579882	1618	845	-0.0479169	DW
ArtEC	JUN	ENSG00000177606	1	0.53002	-0.510001	0.719407	0.878107	1618	845	1.04002	UP
ArtEC	ST6GALNAC3	ENSG00000184005	0.995177	-0.0154316	0.0305904	0.280593	0.217751	1618	845	-0.046022	DW
ArtEC	GIPC2	ENSG00000137960	1	0.0378236	-0.024833	0.193449	0.221302	1618	845	0.0626566	UP
ArtEC	IFI44L	ENSG00000137959	1	0.119735	-0.0889293	0.343016	0.436686	1618	845	0.208664	UP
ArtEC	ADGRL4	ENSG00000162618	1	-0.0652191	0.120233	0.674289	0.581065	1618	845	-0.185452	DW
ArtEC	CYR61	ENSG00000142871	1	0.330411	-0.308021	0.305933	0.531361	1618	845	0.638432	UP
ArtEC	FNBP1L	ENSG00000137942	1	-0.0537351	0.066937	0.303461	0.184615	1618	845	-0.120672	DW
ArtEC	ARHGAP29	ENSG00000137962	1	-0.0746986	0.127888	0.700247	0.610651	1618	845	-0.202587	DW
ArtEC	PALMD	ENSG00000099260	1	-0.0713561	0.130348	0.671817	0.595266	1618	845	-0.201704	DW
ArtEC	AL109741.1	ENSG00000225938	0.999901	0.0184249	-0.0146203	0.0642769	0.0769231	1618	845	0.0330452	UP
ArtEC	S1PR1	ENSG00000170989	1	-0.0877199	0.136477	0.621137	0.515976	1618	845	-0.224197	DW
ArtEC	CTTNBP2NL	ENSG00000143079	1	-0.125956	0.150647	0.459827	0.273373	1618	845	-0.276603	DW
ArtEC	WNT2B	ENSG00000134245	0.999932	-0.0232041	0.0262521	0.0957973	0.0485207	1618	845	-0.0494562	DW
ArtEC	RHOC	ENSG00000155366	0.999613	-0.0549189	0.116919	0.812114	0.786982	1618	845	-0.171838	DW
ArtEC	TSPAN2	ENSG00000134198	1	0.063784	-0.0463707	0.254635	0.297041	1618	845	0.110155	UP
ArtEC	CD58	ENSG00000116815	0.999607	-0.0560061	0.0653754	0.300371	0.177515	1618	845	-0.121381	DW
ArtEC	GJA5	ENSG00000265107	1	-0.0355248	0.0512148	0.238566	0.163314	1618	845	-0.0867395	DW
ArtEC	MCL1	ENSG00000143384	0.999995	0.128951	-0.139127	0.404203	0.455621	1618	845	0.268078	UP
ArtEC	S100A10	ENSG00000197747	1	-0.326624	0.366609	0.9178	0.786982	1618	845	-0.693233	DW
ArtEC	S100A4	ENSG00000196154	0.999972	-0.175961	0.113244	0.34178	0.371598	1618	845	-0.289206	DW
ArtEC	NPR1	ENSG00000169418	1	-0.054981	0.0682751	0.286774	0.164497	1618	845	-0.123256	DW
ArtEC	TPM3	ENSG00000143549	0.978524	0.0872911	-0.0884068	0.536465	0.480473	1618	845	0.175698	UP
ArtEC	KCNN3	ENSG00000143603	0.999994	-0.0453698	0.0512727	0.134734	0.0816568	1618	845	-0.0966425	DW
ArtEC	ADAM15	ENSG00000143537	1	-0.0969899	0.132243	0.560569	0.394083	1618	845	-0.229233	DW
ArtEC	FDPS	ENSG00000160752	1	-0.0923261	0.120215	0.569839	0.428402	1618	845	-0.212541	DW
ArtEC	SYT11	ENSG00000132718	1	-0.043916	0.0515944	0.21199	0.111243	1618	845	-0.0955104	DW
ArtEC	NES	ENSG00000132688	1	-0.0691582	0.0862762	0.365266	0.220118	1618	845	-0.155434	DW
ArtEC	MGST3	ENSG00000143198	0.944525	-0.0916246	0.108768	0.629172	0.542012	1618	845	-0.200392	DW
ArtEC	FMO2	ENSG00000094963	1	-0.127745	0.155534	0.502472	0.307692	1618	845	-0.283279	DW
ArtEC	GLUL	ENSG00000135821	0.983884	0.109694	-0.133675	0.482077	0.439053	1618	845	0.243369	UP
ArtEC	HMCN1	ENSG00000143341	1	-0.0334848	0.0398048	0.134116	0.0840237	1618	845	-0.0732896	DW
ArtEC	CAMSAP2	ENSG00000118200	0.957234	-0.0388054	0.046923	0.212608	0.12071	1618	845	-0.0857284	DW
ArtEC	NAV1	ENSG00000134369	1	-0.0627301	0.073894	0.24042	0.133728	1618	845	-0.136624	DW
ArtEC	BTG2	ENSG00000159388	1	0.241339	-0.240174	0.504944	0.579882	1618	845	0.481513	UP
ArtEC	CD46	ENSG00000117335	0.996401	-0.0656137	0.0899203	0.525958	0.423669	1618	845	-0.155534	DW
ArtEC	CD34	ENSG00000174059	1	-0.0676922	0.123967	0.653276	0.59645	1618	845	-0.191659	DW
ArtEC	PLXNA2	ENSG00000076356	1	-0.0737572	0.0870416	0.276885	0.147929	1618	845	-0.160799	DW
ArtEC	IRF6	ENSG00000117595	1	-0.0168602	0.0238516	0.13597	0.0934911	1618	845	-0.0407118	DW
ArtEC	SERTAD4-AS1	ENSG00000203706	0.999577	-0.030638	0.0402636	0.204574	0.142012	1618	845	-0.0709017	DW
ArtEC	ATF3	ENSG00000162772	1	0.239554	-0.251322	0.20581	0.332544	1618	845	0.490875	UP
ArtEC	C1orf115	ENSG00000162817	0.99999	-0.0208715	0.033	0.254635	0.186982	1618	845	-0.0538715	DW
ArtEC	ITPKB	ENSG00000143772	0.999997	-0.0426505	0.049137	0.189122	0.0982249	1618	845	-0.0917875	DW
ArtEC	FAM89A	ENSG00000182118	0.999997	-0.0337895	0.0487393	0.272559	0.201183	1618	845	-0.0825288	DW
ArtEC	AKT3	ENSG00000117020	0.997605	-0.0509836	0.0601331	0.243511	0.143195	1618	845	-0.111117	DW
ArtEC	CMPK2	ENSG00000134326	1	0.0307963	-0.0224522	0.127318	0.151479	1618	845	0.0532486	UP
ArtEC	RSAD2	ENSG00000134321	1	0.0524122	-0.0429856	0.114957	0.173964	1618	845	0.0953979	UP
ArtEC	HPCAL1	ENSG00000115756	0.999996	-0.0566776	0.0809037	0.475896	0.373964	1618	845	-0.137581	DW
ArtEC	RHOB	ENSG00000143878	0.999998	0.183528	-0.136664	0.791718	0.779882	1618	845	0.320193	UP
ArtEC	LTBP1	ENSG00000049323	0.996934	-0.0570184	0.0628711	0.160692	0.0887574	1618	845	-0.119889	DW
ArtEC	CRIM1	ENSG00000150938	0.999988	-0.0602288	0.0857324	0.436959	0.327811	1618	845	-0.145961	DW
ArtEC	CYP1B1	ENSG00000138061	0.999861	-0.0785442	0.0886264	0.243511	0.171598	1618	845	-0.167171	DW
ArtEC	TMEM178A	ENSG00000152154	1	0.0473811	-0.0398798	0.0815822	0.147929	1618	845	0.0872608	UP
ArtEC	EPAS1	ENSG00000116016	1	-0.153555	0.241452	0.843634	0.744379	1618	845	-0.395007	DW
ArtEC	SPTBN1	ENSG00000115306	1	-0.137728	0.179849	0.684178	0.530178	1618	845	-0.317577	DW
ArtEC	CCDC85A	ENSG00000055813	1	-0.0487438	0.0624782	0.252163	0.159763	1618	845	-0.111222	DW
ArtEC	TMSB10	ENSG00000034510	1	-0.155188	0.248276	0.999382	1	1618	845	-0.403464	DW
ArtEC	ATOH8	ENSG00000168874	1	-0.0576871	0.0687202	0.29419	0.144379	1618	845	-0.126407	DW
ArtEC	TEKT4	ENSG00000163060	1	0.0626858	-0.0570099	0.038937	0.128994	1618	845	0.119696	UP
ArtEC	KIAA1211L	ENSG00000196872	0.999983	-0.0162339	0.0203279	0.0957973	0.0591716	1618	845	-0.0365618	DW
ArtEC	MALL	ENSG00000144063	1	0.0516447	-0.0329967	0.260816	0.301775	1618	845	0.0846413	UP
ArtEC	RALB	ENSG00000144118	1	0.10277	-0.080536	0.382571	0.459172	1618	845	0.183306	UP
ArtEC	GYPC	ENSG00000136732	1	-0.194118	0.208561	0.577874	0.404734	1618	845	-0.402679	DW
ArtEC	MYO7B	ENSG00000169994	1	-0.028888	0.0327298	0.102596	0.0390533	1618	845	-0.0616179	DW
ArtEC	LIMS2	ENSG00000072163	1	-0.0919312	0.120667	0.501236	0.366864	1618	845	-0.212598	DW
ArtEC	NR4A2	ENSG00000153234	0.986413	0.0731276	-0.0933246	0.0580964	0.15858	1618	845	0.166452	UP
ArtEC	TANC1	ENSG00000115183	1	-0.0536454	0.0655978	0.251545	0.151479	1618	845	-0.119243	DW
ArtEC	NOSTRIN	ENSG00000163072	1	-0.0462545	0.0494389	0.10445	0.0319527	1618	845	-0.0956935	DW
ArtEC	ITGA6	ENSG00000091409	1	-0.155137	0.188388	0.561187	0.35858	1618	845	-0.343524	DW
ArtEC	RAPGEF4	ENSG00000091428	0.937605	-0.0147273	0.0171709	0.0648949	0.0366864	1618	845	-0.0318982	DW
ArtEC	NCKAP1	ENSG00000061676	0.989551	-0.0571965	0.0759943	0.383807	0.267456	1618	845	-0.133191	DW
ArtEC	CALCRL	ENSG00000064989	1	-0.101388	0.113389	0.357849	0.16213	1618	845	-0.214777	DW
ArtEC	MFSD6	ENSG00000151690	0.999996	-0.0372614	0.0426704	0.139061	0.0769231	1618	845	-0.0799318	DW
ArtEC	CAVIN2	ENSG00000168497	1	-0.148227	0.240738	0.87021	0.733728	1618	845	-0.388964	DW
ArtEC	HSPE1	ENSG00000115541	0.997641	0.125043	-0.156988	0.52534	0.578698	1618	845	0.282031	UP
ArtEC	CFLAR	ENSG00000003402	0.999911	-0.0974429	0.120735	0.602596	0.454438	1618	845	-0.218178	DW
ArtEC	BMPR2	ENSG00000204217	1	-0.100908	0.119684	0.38937	0.218935	1618	845	-0.220592	DW
ArtEC	MAP2	ENSG00000078018	1	-0.0393605	0.0457853	0.171817	0.0923077	1618	845	-0.0851458	DW
ArtEC	IGFBP2	ENSG00000115457	1	-0.184904	0.211633	0.512979	0.27574	1618	845	-0.396538	DW
ArtEC	IGFBP5	ENSG00000115461	0.9999	0.121008	-0.150251	0.0772559	0.133728	1618	845	0.271259	UP
ArtEC	EPHA4	ENSG00000116106	1	-0.0252342	0.0369337	0.231768	0.157396	1618	845	-0.0621679	DW
ArtEC	SLC16A14	ENSG00000163053	1	-0.0152282	0.0191126	0.091471	0.052071	1618	845	-0.0343408	DW
ArtEC	INPP5D	ENSG00000168918	0.999996	0.0502534	-0.0470882	0.118047	0.168047	1618	845	0.0973416	UP
ArtEC	EGOT	ENSG00000235947	1	0.0342625	-0.030583	0.0377009	0.0852071	1618	845	0.0648455	UP
ArtEC	BHLHE40	ENSG00000134107	0.999997	0.114555	-0.0905516	0.36712	0.492308	1618	845	0.205107	UP
ArtEC	LMCD1	ENSG00000071282	1	0.117373	-0.0948924	0.3733	0.44497	1618	845	0.212265	UP
ArtEC	SSUH2	ENSG00000125046	1	0.0273761	-0.0201111	0.0760198	0.0970414	1618	845	0.0474872	UP
ArtEC	SYN2	ENSG00000157152	1	0.034154	-0.029149	0.0599506	0.104142	1618	845	0.0633031	UP
ArtEC	CMTM8	ENSG00000170293	0.999214	-0.0280774	0.0506523	0.360939	0.297041	1618	845	-0.0787296	DW
ArtEC	ITGA9	ENSG00000144668	1	-0.0426074	0.0492669	0.176761	0.0792899	1618	845	-0.0918743	DW
ArtEC	CSRNP1	ENSG00000144655	1	0.143402	-0.13779	0.257726	0.375148	1618	845	0.281191	UP
ArtEC	NKTR	ENSG00000114857	1	-0.153058	0.184916	0.639679	0.448521	1618	845	-0.337974	DW
ArtEC	CLEC3B	ENSG00000163815	1	-0.0484531	0.0537754	0.139679	0.0639053	1618	845	-0.102228	DW
ArtEC	MAP4	ENSG00000047849	1	-0.171181	0.205211	0.618047	0.433136	1618	845	-0.376393	DW
ArtEC	LAMB2	ENSG00000172037	0.999972	-0.0678122	0.08434	0.372682	0.233136	1618	845	-0.152152	DW
ArtEC	SEMA3F	ENSG00000001617	1	-0.0244128	0.0288368	0.115575	0.0544379	1618	845	-0.0532497	DW
ArtEC	HYAL2	ENSG00000068001	1	-0.209924	0.262828	0.712608	0.51716	1618	845	-0.472752	DW
ArtEC	RASSF1	ENSG00000068028	0.99811	0.0693556	-0.0592727	0.230532	0.289941	1618	845	0.128628	UP
ArtEC	SEMA3G	ENSG00000010319	1	-0.0512904	0.0900999	0.49691	0.4	1618	845	-0.14139	DW
ArtEC	FLNB	ENSG00000136068	1	-0.0581115	0.0829977	0.430161	0.310059	1618	845	-0.141109	DW
ArtEC	FAM107A	ENSG00000168309	1	-0.0910029	0.149367	0.694685	0.571598	1618	845	-0.24037	DW
ArtEC	PTPRG	ENSG00000144724	0.999996	-0.0708536	0.088572	0.406057	0.216568	1618	845	-0.159426	DW
ArtEC	PROS1	ENSG00000184500	0.999883	-0.0501764	0.0562489	0.182324	0.12426	1618	845	-0.106425	DW
ArtEC	ARHGAP31	ENSG00000031081	0.999998	-0.0247	0.0362015	0.234858	0.171598	1618	845	-0.0609015	DW
ArtEC	PARP14	ENSG00000173193	0.998565	-0.0444669	0.0666806	0.426452	0.32071	1618	845	-0.111147	DW
ArtEC	HEG1	ENSG00000173706	1	-0.0445388	0.0673548	0.388133	0.295858	1618	845	-0.111894	DW
ArtEC	GATA2	ENSG00000179348	1	-0.030418	0.0659307	0.511125	0.443787	1618	845	-0.0963487	DW
ArtEC	GATA2-AS1	ENSG00000244300	1	-0.0220822	0.0331508	0.225587	0.147929	1618	845	-0.055233	DW
ArtEC	SLCO2A1	ENSG00000174640	1	-0.0353272	0.0402993	0.153894	0.0591716	1618	845	-0.0756265	DW
ArtEC	RBP1	ENSG00000114115	0.999987	-0.0610527	0.0682409	0.12979	0.118343	1618	845	-0.129294	DW
ArtEC	CP	ENSG00000047457	1	0.0573444	-0.0521169	0.0370828	0.118343	1618	845	0.109461	UP
ArtEC	TM4SF1	ENSG00000169908	1	-0.00740062	0.146204	0.961681	0.947929	1618	845	-0.153604	DW
ArtEC	WWTR1	ENSG00000018408	1	-0.125069	0.145913	0.433251	0.255621	1618	845	-0.270982	DW
ArtEC	MECOM	ENSG00000085276	1	-0.0243041	0.0569159	0.44314	0.389349	1618	845	-0.0812201	DW
ArtEC	EIF4A2	ENSG00000156976	1	0.150557	-0.163506	0.568603	0.617751	1618	845	0.314063	UP
ArtEC	CCDC50	ENSG00000152492	0.983607	-0.055599	0.0754957	0.425834	0.325444	1618	845	-0.131095	DW
ArtEC	FGF12	ENSG00000114279	1	-0.0202633	0.0253658	0.106304	0.0662722	1618	845	-0.0456291	DW
ArtEC	HES1	ENSG00000114315	1	0.348246	-0.319184	0.421508	0.614201	1618	845	0.667431	UP
ArtEC	FAM43A	ENSG00000185112	1	-0.0733654	0.0784119	0.21508	0.0982249	1618	845	-0.151777	DW
ArtEC	APOD	ENSG00000189058	1	0.1696	-0.213586	0.105686	0.185799	1618	845	0.383186	UP
ArtEC	CPLX1	ENSG00000168993	1	0.0372067	-0.029791	0.110012	0.157396	1618	845	0.0669977	UP
ArtEC	FGFR3	ENSG00000068078	1	-0.0228165	0.0249892	0.0747837	0.0189349	1618	845	-0.0478057	DW
ArtEC	MXD4	ENSG00000123933	1	-0.109827	0.124426	0.383807	0.204734	1618	845	-0.234253	DW
ArtEC	SH3BP2	ENSG00000087266	0.980793	-0.0378153	0.0406448	0.184178	0.095858	1618	845	-0.0784601	DW
ArtEC	CYTL1	ENSG00000170891	0.94526	-0.0119913	0.0145221	0.0729295	0.0378698	1618	845	-0.0265134	DW
ArtEC	LDB2	ENSG00000169744	0.999994	-0.0072732	0.0522674	0.581582	0.539645	1618	845	-0.0595406	DW
ArtEC	LIMCH1	ENSG00000064042	1	-0.158258	0.179908	0.466625	0.256805	1618	845	-0.338165	DW
ArtEC	OCIAD2	ENSG00000145247	0.99977	0.055407	-0.0214876	0.472188	0.491124	1618	845	0.0768946	UP
ArtEC	LNX1	ENSG00000072201	1	-0.0277415	0.0438399	0.26885	0.2	1618	845	-0.0715815	DW
ArtEC	KDR	ENSG00000128052	1	-0.0362347	0.0494451	0.24042	0.156213	1618	845	-0.0856798	DW
ArtEC	IGFBP7	ENSG00000163453	1	0.252825	-0.276234	0.404203	0.461538	1618	845	0.529059	UP
ArtEC	CXCL3	ENSG00000163734	1	0.115827	-0.11027	0.136588	0.220118	1618	845	0.226096	UP
ArtEC	CXCL2	ENSG00000081041	1	0.227603	-0.179426	0.523486	0.589349	1618	845	0.407029	UP
ArtEC	ANXA3	ENSG00000138772	1	-0.171059	0.23234	0.73115	0.56213	1618	845	-0.403398	DW
ArtEC	SPARCL1	ENSG00000152583	1	-0.239114	0.385134	0.997528	0.96568	1618	845	-0.624248	DW
ArtEC	EMCN	ENSG00000164035	1	-0.00181202	0.0596252	0.669963	0.626036	1618	845	-0.0614372	DW
ArtEC	FGF2	ENSG00000138685	1	-0.0579989	0.0690209	0.226205	0.125444	1618	845	-0.12702	DW
ArtEC	SPRY1	ENSG00000164056	1	-0.14086	0.167599	0.451174	0.349112	1618	845	-0.308459	DW
ArtEC	PGRMC2	ENSG00000164040	0.996185	-0.0637038	0.075173	0.312732	0.216568	1618	845	-0.138877	DW
ArtEC	MGST2	ENSG00000085871	1	-0.0862613	0.131656	0.694685	0.570414	1618	845	-0.217917	DW
ArtEC	GUCY1A1	ENSG00000164116	0.999935	0.0599576	-0.0519721	0.196539	0.213018	1618	845	0.11193	UP
ArtEC	SH3RF1	ENSG00000154447	0.957552	-0.0363194	0.0417804	0.15204	0.0828402	1618	845	-0.0780998	DW
ArtEC	ANKRD37	ENSG00000186352	0.966929	0.0588639	-0.0626886	0.115575	0.150296	1618	845	0.121553	UP
ArtEC	SORBS2	ENSG00000154556	1	-0.128029	0.139112	0.365266	0.177515	1618	845	-0.267141	DW
ArtEC	PDZD2	ENSG00000133401	0.994195	-0.022823	0.0282315	0.144005	0.0923077	1618	845	-0.0510545	DW
ArtEC	LIFR	ENSG00000113594	0.996793	-0.0548586	0.0846517	0.487639	0.371598	1618	845	-0.13951	DW
ArtEC	ITGA1	ENSG00000213949	1	-0.124416	0.159748	0.545735	0.364497	1618	845	-0.284163	DW
ArtEC	ARL15	ENSG00000185305	1	0.0625829	-0.0441743	0.247837	0.295858	1618	845	0.106757	UP
ArtEC	PLPP1	ENSG00000067113	1	-0.125974	0.160861	0.555624	0.40355	1618	845	-0.286835	DW
ArtEC	IL6ST	ENSG00000134352	1	-0.114428	0.1354	0.521014	0.340828	1618	845	-0.249828	DW
ArtEC	PLK2	ENSG00000145632	1	0.099567	-0.0809962	0.300989	0.373964	1618	845	0.180563	UP
ArtEC	RASGRF2	ENSG00000113319	1	-0.0262826	0.0379166	0.221879	0.15503	1618	845	-0.0641993	DW
ArtEC	MCTP1	ENSG00000175471	1	0.0522334	-0.0422914	0.188504	0.221302	1618	845	0.0945248	UP
ArtEC	ERAP2	ENSG00000164308	0.95978	0.0377817	-0.0355669	0.0488257	0.125444	1618	845	0.0733485	UP
ArtEC	EPB41L4A	ENSG00000129595	0.965808	-0.0256804	0.0305948	0.126082	0.0721893	1618	845	-0.0562753	DW
ArtEC	ISOC1	ENSG00000066583	1	0.0908068	-0.075602	0.218171	0.314793	1618	845	0.166409	UP
ArtEC	IRF1	ENSG00000125347	1	0.150382	-0.146362	0.336836	0.372781	1618	845	0.296744	UP
ArtEC	EGR1	ENSG00000120738	1	0.289486	-0.286669	0.232386	0.413018	1618	845	0.576155	UP
ArtEC	ECSCR	ENSG00000249751	1	0.051808	-0.000789771	0.625464	0.621302	1618	845	0.0525978	UP
ArtEC	ARAP3	ENSG00000120318	0.989418	-0.0137669	0.0224582	0.176143	0.131361	1618	845	-0.0362251	DW
ArtEC	PCDH1	ENSG00000156453	1	-0.0867129	0.103236	0.346724	0.176331	1618	845	-0.189949	DW
ArtEC	CD74	ENSG00000019582	1	0.293628	-0.208949	0.843634	0.949112	1618	845	0.502576	UP
ArtEC	SMIM3	ENSG00000256235	1	0.111888	-0.11105	0.149567	0.215385	1618	845	0.222938	UP
ArtEC	GPX3	ENSG00000211445	1	0.146316	-0.155268	0.458591	0.395266	1618	845	0.301584	UP
ArtEC	LCP2	ENSG00000043462	0.947042	0.0394153	-0.0470267	0.0457355	0.0615385	1618	845	0.086442	UP
ArtEC	FGF18	ENSG00000156427	0.979617	-0.0213927	0.0246936	0.0889988	0.0378698	1618	845	-0.0460863	DW
ArtEC	DUSP1	ENSG00000120129	1	0.368156	-0.326824	0.897404	0.923077	1618	845	0.69498	UP
ArtEC	SCGB3A1	ENSG00000161055	1	-0.0199424	0.0231958	0.0877627	0.0485207	1618	845	-0.0431382	DW
ArtEC	FLT4	ENSG00000037280	1	-0.0172718	0.0241815	0.146477	0.0994083	1618	845	-0.0414533	DW
ArtEC	BTNL9	ENSG00000165810	1	-0.130247	0.194866	0.710754	0.544379	1618	845	-0.325113	DW
ArtEC	NRN1	ENSG00000124785	1	0.10495	-0.0711873	0.475278	0.542012	1618	845	0.176138	UP
ArtEC	NEDD9	ENSG00000111859	1	0.194512	-0.147741	0.559333	0.636686	1618	845	0.342253	UP
ArtEC	EDN1	ENSG00000078401	1	-0.125349	0.158923	0.425216	0.271006	1618	845	-0.284271	DW
ArtEC	GFOD1	ENSG00000145990	1	-0.0594607	0.0859085	0.47466	0.345562	1618	845	-0.145369	DW
ArtEC	SOX4	ENSG00000124766	0.999995	-0.102157	0.114044	0.320148	0.260355	1618	845	-0.216201	DW
ArtEC	GMNN	ENSG00000112312	0.913787	-0.0341725	0.039468	0.150185	0.102959	1618	845	-0.0736405	DW
ArtEC	BTN3A3	ENSG00000111801	0.999737	0.0346679	-0.0310962	0.066131	0.123077	1618	845	0.0657641	UP
ArtEC	HLA-E	ENSG00000204592	0.999985	0.153337	-0.0698034	0.970952	0.964497	1618	845	0.223141	UP
ArtEC	IER3	ENSG00000137331	0.999564	0.113947	-0.125297	0.174289	0.218935	1618	845	0.239244	UP
ArtEC	HSPA1A	ENSG00000204389	1	0.211663	-0.221019	0.849815	0.798817	1618	845	0.432682	UP
ArtEC	HSPA1B	ENSG00000204388	1	0.262639	-0.28007	0.711372	0.669822	1618	845	0.542709	UP
ArtEC	NOTCH4	ENSG00000204301	1	-0.00889013	0.0720698	0.688504	0.642604	1618	845	-0.0809599	DW
ArtEC	HLA-DRA	ENSG00000204287	1	0.201401	-0.152489	0.698393	0.818935	1618	845	0.35389	UP
ArtEC	HLA-DRB5	ENSG00000198502	1	0.174539	-0.154235	0.328801	0.492308	1618	845	0.328773	UP
ArtEC	HLA-DRB1	ENSG00000196126	1	0.216727	-0.156874	0.718171	0.833136	1618	845	0.373601	UP
ArtEC	HLA-DQB1	ENSG00000179344	1	0.13484	-0.131551	0.169963	0.391716	1618	845	0.266391	UP
ArtEC	PSMB9	ENSG00000240065	1	0.103305	-0.0748836	0.493201	0.579882	1618	845	0.178189	UP
ArtEC	HLA-DPA1	ENSG00000231389	1	0.127987	-0.0937196	0.606304	0.693491	1618	845	0.221707	UP
ArtEC	HLA-DPB1	ENSG00000223865	1	0.112987	-0.0997909	0.451174	0.608284	1618	845	0.212778	UP
ArtEC	RPL10A	ENSG00000198755	0.999547	0.0946574	-0.11631	0.78801	0.867456	1618	845	0.210967	UP
ArtEC	SRSF3	ENSG00000112081	0.999999	0.147413	-0.1479	0.5822	0.655621	1618	845	0.295313	UP
ArtEC	CDKN1A	ENSG00000124762	1	0.18251	-0.1784	0.317058	0.422485	1618	845	0.360911	UP
ArtEC	HSP90AB1	ENSG00000096384	1	0.156178	-0.174825	0.769468	0.801183	1618	845	0.331003	UP
ArtEC	CLIC5	ENSG00000112782	1	-0.0565314	0.0758949	0.342398	0.242604	1618	845	-0.132426	DW
ArtEC	ADGRF5	ENSG00000069122	1	-0.222855	0.294705	0.792954	0.585799	1618	845	-0.51756	DW
ArtEC	EEF1A1	ENSG00000156508	1	0.124146	-0.122424	0.946848	0.981065	1618	845	0.24657	UP
ArtEC	CD109	ENSG00000156535	1	-0.0569457	0.0632338	0.15822	0.0568047	1618	845	-0.120179	DW
ArtEC	SH3BGRL2	ENSG00000198478	1	-0.031677	0.0385077	0.186032	0.111243	1618	845	-0.0701847	DW
ArtEC	GJA1	ENSG00000152661	0.936062	-0.0305846	0.0489782	0.2911	0.23787	1618	845	-0.0795628	DW
ArtEC	IFNGR1	ENSG00000027697	1	-0.0947965	0.143142	0.739184	0.601183	1618	845	-0.237939	DW
ArtEC	TNFAIP3	ENSG00000118503	0.982209	0.0656673	-0.0908091	0.0414091	0.0970414	1618	845	0.156476	UP
ArtEC	ARFGEF3	ENSG00000112379	0.98334	-0.014875	0.0171544	0.0723115	0.0319527	1618	845	-0.0320293	DW
ArtEC	PLEKHG1	ENSG00000120278	1	-0.061533	0.0724003	0.247219	0.121893	1618	845	-0.133933	DW
ArtEC	SYNE1	ENSG00000131018	1	-0.203076	0.225636	0.483931	0.213018	1618	845	-0.428712	DW
ArtEC	MYCT1	ENSG00000120279	0.999811	0.0110127	0.0315774	0.541409	0.518343	1618	845	-0.0205648	DW
ArtEC	RPS6KA2	ENSG00000071242	1	-0.062791	0.0771733	0.320766	0.189349	1618	845	-0.139964	DW
ArtEC	AFDN	ENSG00000130396	1	-0.029456	0.0684818	0.542645	0.462722	1618	845	-0.0979378	DW
ArtEC	SUN1	ENSG00000164828	0.999992	-0.0669261	0.083629	0.396168	0.268639	1618	845	-0.150555	DW
ArtEC	THSD7A	ENSG00000005108	0.999845	0.0298481	-0.0193799	0.169345	0.188166	1618	845	0.049228	UP
ArtEC	TSPAN13	ENSG00000106537	0.997954	-0.0237054	0.0484573	0.379481	0.325444	1618	845	-0.0721627	DW
ArtEC	IL6	ENSG00000136244	1	0.0846423	-0.0802161	0.078492	0.132544	1618	845	0.164858	UP
ArtEC	IGFBP3	ENSG00000146674	0.999997	-0.0576655	0.134155	0.644005	0.560947	1618	845	-0.191821	DW
ArtEC	GRB10	ENSG00000106070	1	-0.0759407	0.0886813	0.279357	0.147929	1618	845	-0.164622	DW
ArtEC	EGFR	ENSG00000146648	0.947013	-0.0673722	0.0705718	0.106922	0.0449704	1618	845	-0.137944	DW
ArtEC	HIP1	ENSG00000127946	1	-0.0571325	0.0692735	0.307169	0.194083	1618	845	-0.126406	DW
ArtEC	TMEM120A	ENSG00000189077	0.925849	0.0620653	-0.0661672	0.0865266	0.119527	1618	845	0.128233	UP
ArtEC	HSPB1	ENSG00000106211	0.999842	0.179798	-0.166122	0.857231	0.933728	1618	845	0.34592	UP
ArtEC	FGL2	ENSG00000127951	0.999951	-0.0833452	0.0803432	0.244747	0.133728	1618	845	-0.163688	DW
ArtEC	PTPN12	ENSG00000127947	1	-0.0957401	0.116795	0.445612	0.313609	1618	845	-0.212535	DW
ArtEC	CD36	ENSG00000135218	1	-0.202493	0.254579	0.617429	0.461538	1618	845	-0.457072	DW
ArtEC	GNG11	ENSG00000127920	1	-0.0692963	0.180924	0.941286	0.912426	1618	845	-0.250221	DW
ArtEC	EPHB4	ENSG00000196411	1	-0.0714666	0.0802275	0.233004	0.0934911	1618	845	-0.151694	DW
ArtEC	BCAP29	ENSG00000075790	0.998392	-0.0695144	0.0878533	0.431397	0.330178	1618	845	-0.157368	DW
ArtEC	DOCK4	ENSG00000128512	1	-0.0358904	0.0429746	0.171199	0.0934911	1618	845	-0.078865	DW
ArtEC	CAV1	ENSG00000105974	1	0.00688026	0.13253	0.975278	0.96213	1618	845	-0.12565	DW
ArtEC	CADPS2	ENSG00000081803	0.999998	-0.0250777	0.0293443	0.111867	0.060355	1618	845	-0.054422	DW
ArtEC	HILPDA	ENSG00000135245	0.999596	0.0522523	-0.0491711	0.0741656	0.136095	1618	845	0.101423	UP
ArtEC	PODXL	ENSG00000128567	1	-0.224657	0.281486	0.702101	0.473373	1618	845	-0.506143	DW
ArtEC	HIPK2	ENSG00000064393	1	-0.0890593	0.103415	0.360939	0.171598	1618	845	-0.192474	DW
ArtEC	GIMAP7	ENSG00000179144	0.960455	0.0123647	0.0512272	0.710754	0.702959	1618	845	-0.0388625	DW
ArtEC	GIMAP4	ENSG00000133574	0.994854	0.0626446	-0.00420578	0.676761	0.695858	1618	845	0.0668503	UP
ArtEC	GIMAP6	ENSG00000133561	1	-0.0587089	0.083369	0.439431	0.334911	1618	845	-0.142078	DW
ArtEC	ESYT2	ENSG00000117868	0.998713	-0.0568933	0.0636688	0.234858	0.125444	1618	845	-0.120562	DW
ArtEC	WDR60	ENSG00000126870	1	-0.0828805	0.0931224	0.304697	0.149112	1618	845	-0.176003	DW
ArtEC	IL3RA	ENSG00000185291	0.999936	-0.0105763	0.0427288	0.455501	0.410651	1618	845	-0.0533051	DW
ArtEC	PRKX	ENSG00000183943	0.999995	-0.0530296	0.0644053	0.283684	0.179882	1618	845	-0.117435	DW
ArtEC	TMSB4X	ENSG00000205542	1	-0.172701	0.226274	0.997528	0.988166	1618	845	-0.398976	DW
ArtEC	SAT1	ENSG00000130066	1	0.295403	-0.323157	0.466007	0.626036	1618	845	0.61856	UP
ArtEC	SRPX	ENSG00000101955	0.931728	0.0600444	-0.0618477	0.092707	0.100592	1618	845	0.121892	UP
ArtEC	RPGR	ENSG00000156313	1	-0.0784331	0.0968857	0.390606	0.246154	1618	845	-0.175319	DW
ArtEC	TSPAN7	ENSG00000156298	1	-0.130626	0.18014	0.670581	0.518343	1618	845	-0.310766	DW
ArtEC	MAOA	ENSG00000189221	1	0.0738434	-0.0751824	0.0908529	0.0816568	1618	845	0.149026	UP
ArtEC	SHROOM4	ENSG00000158352	1	-0.0792964	0.0927031	0.280593	0.127811	1618	845	-0.171999	DW
ArtEC	STARD8	ENSG00000130052	1	-0.0272998	0.0325328	0.130408	0.0698225	1618	845	-0.0598326	DW
ArtEC	EFNB1	ENSG00000090776	1	-0.0659535	0.0738368	0.217553	0.100592	1618	845	-0.13979	DW
ArtEC	RPS4X	ENSG00000198034	0.958895	0.0734843	-0.0905755	0.862794	0.931361	1618	845	0.16406	UP
ArtEC	XIST	ENSG00000229807	1	0.115937	-0.114219	0	0.179882	1618	845	0.230156	UP
ArtEC	ITM2A	ENSG00000078596	1	-0.096115	0.151832	0.745365	0.63432	1618	845	-0.247947	DW
ArtEC	TSC22D3	ENSG00000157514	1	0.195622	-0.214849	0.579728	0.572781	1618	845	0.410471	UP
ArtEC	FHL1	ENSG00000022267	0.999646	-0.109733	0.0951244	0.275031	0.106509	1618	845	-0.204857	DW
ArtEC	F8	ENSG00000185010	1	-0.138834	0.202506	0.699629	0.552663	1618	845	-0.34134	DW
ArtEC	ARHGEF10	ENSG00000104728	0.999997	-0.0413949	0.0460405	0.153276	0.0662722	1618	845	-0.0874354	DW
ArtEC	ANGPT2	ENSG00000091879	0.999981	-0.0409591	0.0546203	0.243511	0.175148	1618	845	-0.0955794	DW
ArtEC	TUSC3	ENSG00000104723	1	-0.0300391	0.0533076	0.378863	0.301775	1618	845	-0.0833466	DW
ArtEC	MTUS1	ENSG00000129422	1	-0.127872	0.183033	0.71508	0.590533	1618	845	-0.310905	DW
ArtEC	TNFRSF10D	ENSG00000173530	0.985799	0.0290146	-0.025045	0.07911	0.111243	1618	845	0.0540596	UP
ArtEC	STC1	ENSG00000159167	1	0.0826236	-0.071318	0.145859	0.190533	1618	845	0.153942	UP
ArtEC	DPYSL2	ENSG00000092964	1	-0.153211	0.171382	0.488257	0.298225	1618	845	-0.324593	DW
ArtEC	TACC1	ENSG00000147526	0.999745	-0.0800687	0.124929	0.772559	0.635503	1618	845	-0.204998	DW
ArtEC	IDO1	ENSG00000131203	1	0.0484817	-0.0450016	0.0339926	0.107692	1618	845	0.0934833	UP
ArtEC	TCIM	ENSG00000176907	1	0.206326	-0.176752	0.300371	0.461538	1618	845	0.383078	UP
ArtEC	SOX17	ENSG00000164736	1	0.176443	-0.120448	0.546354	0.6	1618	845	0.296891	UP
ArtEC	SDR16C5	ENSG00000170786	0.99987	-0.00679122	0.00951641	0.065513	0.0414201	1618	845	-0.0163076	DW
ArtEC	CA8	ENSG00000178538	0.999966	-0.0199033	0.0351173	0.260816	0.201183	1618	845	-0.0550206	DW
ArtEC	HEY1	ENSG00000164683	1	0.133675	-0.0898143	0.440667	0.543195	1618	845	0.223489	UP
ArtEC	FABP5	ENSG00000164687	1	-0.163212	0.280546	0.925216	0.848521	1618	845	-0.443758	DW
ArtEC	FABP4	ENSG00000170323	1	-0.047495	0.174767	0.904821	0.784615	1618	845	-0.222262	DW
ArtEC	CHMP4C	ENSG00000164695	1	-0.0144815	0.0176096	0.0865266	0.0414201	1618	845	-0.0320911	DW
ArtEC	RUNX1T1	ENSG00000079102	1	-0.0643404	0.0797863	0.301607	0.213018	1618	845	-0.144127	DW
ArtEC	PLEKHF2	ENSG00000175895	0.959153	0.0432724	-0.0381467	0.124227	0.176331	1618	845	0.0814191	UP
ArtEC	NOV	ENSG00000136999	1	-0.07346	0.0801619	0.15513	0.0828402	1618	845	-0.153622	DW
ArtEC	ENPP2	ENSG00000136960	1	0.0518172	-0.0197721	0.357231	0.35503	1618	845	0.0715892	UP
ArtEC	FAM84B	ENSG00000168672	0.966209	-0.0232311	0.028362	0.143387	0.0781065	1618	845	-0.0515932	DW
ArtEC	ASAP1	ENSG00000153317	1	-0.0901306	0.101642	0.371446	0.207101	1618	845	-0.191773	DW
ArtEC	PTP4A3	ENSG00000184489	0.999847	-0.0649434	0.080962	0.356613	0.259172	1618	845	-0.145905	DW
ArtEC	GPIHBP1	ENSG00000277494	1	-0.216469	0.267306	0.62979	0.407101	1618	845	-0.483775	DW
ArtEC	TSTA3	ENSG00000104522	1	-0.0619182	0.0736542	0.349815	0.213018	1618	845	-0.135572	DW
ArtEC	IL33	ENSG00000137033	1	0.0896617	-0.070165	0.179852	0.318343	1618	845	0.159827	UP
ArtEC	AL583785.1	ENSG00000226197	1	0.0638465	-0.0551847	0.0871446	0.172781	1618	845	0.119031	UP
ArtEC	NFIB	ENSG00000147862	0.999946	-0.0849507	0.118399	0.55068	0.473373	1618	845	-0.20335	DW
ArtEC	RPS6	ENSG00000137154	0.9988	0.0894768	-0.0962251	0.922744	0.968047	1618	845	0.185702	UP
ArtEC	TEK	ENSG00000120156	1	-0.0455285	0.0637574	0.329419	0.236686	1618	845	-0.109286	DW
ArtEC	DNAJA1	ENSG00000086061	1	0.162927	-0.174135	0.507417	0.539645	1618	845	0.337063	UP
ArtEC	AQP7	ENSG00000165269	1	-0.0430519	0.0540286	0.228059	0.131361	1618	845	-0.0970804	DW
ArtEC	HRCT1	ENSG00000196196	0.999955	-0.0421477	0.0491069	0.217553	0.104142	1618	845	-0.0912546	DW
ArtEC	SPAAR	ENSG00000235387	1	-0.0353385	0.0423275	0.15513	0.0745562	1618	845	-0.077666	DW
ArtEC	CNTNAP3	ENSG00000106714	1	0.0207821	-0.0179414	0.0451174	0.0769231	1618	845	0.0387234	UP
ArtEC	CNTNAP3B	ENSG00000154529	1	0.0539509	-0.0455762	0.113721	0.195266	1618	845	0.0995271	UP
ArtEC	GNAQ	ENSG00000156052	0.99999	-0.0641109	0.0823538	0.378863	0.287574	1618	845	-0.146465	DW
ArtEC	NTRK2	ENSG00000148053	0.999932	-0.0638622	0.068374	0.197157	0.0934911	1618	845	-0.132236	DW
ArtEC	GSN	ENSG00000148180	1	-0.191637	0.265783	0.95241	0.866272	1618	845	-0.457421	DW
ArtEC	DAB2IP	ENSG00000136848	1	-0.0493278	0.0576783	0.21199	0.0852071	1618	845	-0.107006	DW
ArtEC	RPL12	ENSG00000197958	1	0.146705	-0.167007	0.847342	0.932544	1618	845	0.313712	UP
ArtEC	ENG	ENSG00000106991	1	-0.137603	0.18996	0.682942	0.537278	1618	845	-0.327562	DW
ArtEC	SPTAN1	ENSG00000197694	0.971465	-0.0495249	0.0640195	0.368974	0.260355	1618	845	-0.113544	DW
ArtEC	PKN3	ENSG00000160447	0.999999	-0.017049	0.029816	0.238566	0.175148	1618	845	-0.046865	DW
ArtEC	LRRC8A	ENSG00000136802	1	-0.121746	0.13808	0.386279	0.184615	1618	845	-0.259827	DW
ArtEC	ASS1	ENSG00000130707	1	0.0753524	-0.0579541	0.302225	0.312426	1618	845	0.133307	UP
ArtEC	AIF1L	ENSG00000126878	1	-0.103439	0.126507	0.423362	0.257988	1618	845	-0.229946	DW
ArtEC	RAPGEF1	ENSG00000107263	1	-0.0837818	0.0992841	0.355995	0.211834	1618	845	-0.183066	DW
ArtEC	ABO	ENSG00000175164	0.997356	0.0190116	-0.0145822	0.0809642	0.0923077	1618	845	0.0335938	UP
ArtEC	NOTCH1	ENSG00000148400	0.999998	-0.0361666	0.0484681	0.266378	0.190533	1618	845	-0.0846347	DW
ArtEC	AL590226.1	ENSG00000228401	1	-0.0396297	0.0480473	0.186032	0.100592	1618	845	-0.087677	DW
ArtEC	EGFL7	ENSG00000172889	1	-0.0711335	0.171397	0.889988	0.823669	1618	845	-0.242531	DW
ArtEC	LCN6	ENSG00000267206	1	-0.162866	0.182706	0.386897	0.144379	1618	845	-0.345572	DW
ArtEC	NPDC1	ENSG00000107281	0.950386	-0.0109383	0.0628031	0.646477	0.60355	1618	845	-0.0737415	DW
ArtEC	TUBB4B	ENSG00000188229	0.996273	0.105153	-0.102496	0.304079	0.378698	1618	845	0.207649	UP
ArtEC	TOR4A	ENSG00000198113	0.998886	-0.0217145	0.0248423	0.0988875	0.0426036	1618	845	-0.0465568	DW
ArtEC	IFITM3	ENSG00000142089	1	0.180438	-0.073615	0.995056	0.990533	1618	845	0.254053	UP
ArtEC	CD81	ENSG00000110651	1	-0.115126	0.13906	0.407911	0.292308	1618	845	-0.254187	DW
ArtEC	CDKN1C	ENSG00000129757	0.999963	-0.0916647	0.113563	0.374536	0.28284	1618	845	-0.205228	DW
ArtEC	GALNT18	ENSG00000110328	1	-0.043263	0.0642509	0.362794	0.263905	1618	845	-0.107514	DW
ArtEC	CD59	ENSG00000085063	1	-0.134959	0.198324	0.856613	0.798817	1618	845	-0.333284	DW
ArtEC	MDK	ENSG00000110492	0.998491	0.0448932	-0.0332932	0.182942	0.259172	1618	845	0.0781864	UP
ArtEC	SLC15A3	ENSG00000110446	0.983009	-0.0267373	0.0360154	0.232386	0.163314	1618	845	-0.0627527	DW
ArtEC	AHNAK	ENSG00000124942	1	-0.167243	0.192264	0.65822	0.467456	1618	845	-0.359507	DW
ArtEC	MAP4K2	ENSG00000168067	0.995608	-0.0248627	0.0296588	0.144005	0.0852071	1618	845	-0.0545215	DW
ArtEC	MALAT1	ENSG00000251562	1	-0.143482	0.172738	0.995674	0.990533	1618	845	-0.31622	DW
ArtEC	PDE2A	ENSG00000186642	1	-0.0475609	0.0519803	0.15204	0.0508876	1618	845	-0.0995412	DW
ArtEC	LRRC32	ENSG00000137507	0.987409	-0.000281311	0.0444167	0.558096	0.501775	1618	845	-0.044698	DW
ArtEC	RDX	ENSG00000137710	0.985356	-0.0525492	0.101497	0.68047	0.602367	1618	845	-0.154046	DW
ArtEC	LAYN	ENSG00000204381	0.999973	0.033275	-0.0285452	0.0896168	0.126627	1618	845	0.0618202	UP
ArtEC	NNMT	ENSG00000166741	1	0.252743	-0.267378	0.118665	0.224852	1618	845	0.520121	UP
ArtEC	HSPA8	ENSG00000109971	0.991745	0.121451	-0.14848	0.589617	0.617751	1618	845	0.269931	UP
ArtEC	ESAM	ENSG00000149564	1	-0.0408334	0.11685	0.809023	0.739645	1618	845	-0.157683	DW
ArtEC	ROBO4	ENSG00000154133	1	-0.0399329	0.0573715	0.304079	0.229586	1618	845	-0.0973043	DW
ArtEC	FLI1	ENSG00000151702	0.99999	-0.044204	0.0565863	0.311496	0.214201	1618	845	-0.10079	DW
ArtEC	RBM17	ENSG00000134453	1	-0.0999999	0.133314	0.622373	0.502959	1618	845	-0.233314	DW
ArtEC	VIM	ENSG00000026025	1	0.145771	-0.136367	0.849815	0.886391	1618	845	0.282138	UP
ArtEC	PLXDC2	ENSG00000120594	1	-0.13795	0.161851	0.407293	0.288757	1618	845	-0.299801	DW
ArtEC	NEBL	ENSG00000078114	1	-0.0727434	0.0908892	0.320766	0.190533	1618	845	-0.163633	DW
ArtEC	JCAD	ENSG00000165757	1	-0.0348144	0.0576158	0.379481	0.298225	1618	845	-0.0924302	DW
ArtEC	CCNY	ENSG00000108100	0.999805	-0.0506641	0.0651791	0.317058	0.216568	1618	845	-0.115843	DW
ArtEC	DEPP1	ENSG00000165507	1	0.381294	-0.295649	0.677998	0.820118	1618	845	0.676942	UP
ArtEC	TMEM273	ENSG00000204161	1	-0.0514156	0.0640383	0.288628	0.204734	1618	845	-0.115454	DW
ArtEC	REEP3	ENSG00000165476	0.99662	-0.0607676	0.0738157	0.39555	0.246154	1618	845	-0.134583	DW
ArtEC	SRGN	ENSG00000122862	1	-0.0626342	0.135055	0.966625	0.921893	1618	845	-0.19769	DW
ArtEC	UNC5B	ENSG00000107731	1	-0.0245189	0.0296615	0.121755	0.0639053	1618	845	-0.0541804	DW
ArtEC	RPS24	ENSG00000138326	0.999973	0.0923596	-0.101971	0.901112	0.930178	1618	845	0.194331	UP
ArtEC	MMRN2	ENSG00000173269	1	-0.0923926	0.152207	0.694685	0.581065	1618	845	-0.2446	DW
ArtEC	SNCG	ENSG00000173267	1	-0.131503	0.149039	0.430161	0.304142	1618	845	-0.280542	DW
ArtEC	ADIRF	ENSG00000148671	1	-0.273284	0.286724	0.600124	0.523077	1618	845	-0.560008	DW
ArtEC	PAPSS2	ENSG00000198682	1	-0.0699597	0.0801034	0.242892	0.12071	1618	845	-0.150063	DW
ArtEC	IFIT3	ENSG00000119917	0.999447	0.0520153	-0.0337841	0.256489	0.298225	1618	845	0.0857994	UP
ArtEC	IFIT1	ENSG00000185745	1	0.0595101	-0.0467745	0.167491	0.265089	1618	845	0.106285	UP
ArtEC	MYOF	ENSG00000138119	0.992882	-0.0344752	0.0384216	0.124845	0.0710059	1618	845	-0.0728968	DW
ArtEC	ENTPD1	ENSG00000138185	0.995655	-0.0310134	0.0473745	0.326329	0.265089	1618	845	-0.0783879	DW
ArtEC	ITPRIP	ENSG00000148841	0.930808	0.0412691	-0.0385006	0.106304	0.152663	1618	845	0.0797698	UP
ArtEC	ABLIM1	ENSG00000099204	0.999872	-0.067947	0.0956826	0.443758	0.337278	1618	845	-0.16363	DW
ArtEC	WNK1	ENSG00000060237	1	-0.191879	0.22089	0.568603	0.327811	1618	845	-0.412769	DW
ArtEC	TSPAN9	ENSG00000011105	0.999062	-0.0246655	0.0362137	0.234858	0.169231	1618	845	-0.0608792	DW
ArtEC	ANO2	ENSG00000047617	1	-0.0195181	0.0219791	0.0679852	0.0284024	1618	845	-0.0414972	DW
ArtEC	VWF	ENSG00000110799	1	-0.279501	0.372268	0.874536	0.693491	1618	845	-0.651769	DW
ArtEC	CD9	ENSG00000010278	1	-0.238415	0.294293	0.834363	0.734911	1618	845	-0.532708	DW
ArtEC	A2M	ENSG00000175899	1	-0.0893501	0.18685	0.907911	0.830769	1618	845	-0.2762	DW
ArtEC	LINC00987	ENSG00000237248	0.993059	-0.0154168	0.0197255	0.105068	0.0674556	1618	845	-0.0351423	DW
ArtEC	APOLD1	ENSG00000178878	0.939048	0.0683224	-0.0443757	0.34796	0.350296	1618	845	0.112698	UP
ArtEC	MGP	ENSG00000111341	1	-0.236948	0.264592	0.520396	0.379882	1618	845	-0.50154	DW
ArtEC	LDHB	ENSG00000111716	0.999203	0.0994849	-0.122189	0.246601	0.291124	1618	845	0.221674	UP
ArtEC	ITPR2	ENSG00000123104	0.914757	-0.0345132	0.0505336	0.333127	0.23787	1618	845	-0.0850468	DW
ArtEC	TMTC1	ENSG00000133687	1	-0.102288	0.12509	0.415946	0.247337	1618	845	-0.227378	DW
ArtEC	RAPGEF3	ENSG00000079337	1	-0.0282367	0.0489322	0.352287	0.274556	1618	845	-0.0771689	DW
ArtEC	RND1	ENSG00000172602	1	0.0606933	-0.0590964	0.0482077	0.110059	1618	845	0.11979	UP
ArtEC	NR4A1	ENSG00000123358	1	0.399312	-0.387576	0.436959	0.64497	1618	845	0.786887	UP
ArtEC	IGFBP6	ENSG00000167779	1	0.122939	-0.154048	0.053152	0.0733728	1618	845	0.276987	UP
ArtEC	HNRNPA1	ENSG00000135486	0.997489	0.113459	-0.125178	0.690358	0.707692	1618	845	0.238637	UP
ArtEC	RBMS2	ENSG00000076067	1	-0.0433589	0.0537063	0.247219	0.143195	1618	845	-0.0970652	DW
ArtEC	LINC02388	ENSG00000257259	0.984784	-0.00708667	0.00998389	0.0568603	0.0390533	1618	845	-0.0170706	DW
ArtEC	PTPRB	ENSG00000127329	1	-0.199165	0.255813	0.708282	0.510059	1618	845	-0.454978	DW
ArtEC	NAP1L1	ENSG00000187109	0.99998	0.128814	-0.146805	0.454265	0.486391	1618	845	0.275619	UP
ArtEC	CSRP2	ENSG00000175183	0.996348	0.0792912	-0.0812319	0.156366	0.191716	1618	845	0.160523	UP
ArtEC	BTG1	ENSG00000133639	0.997505	0.125504	-0.129187	0.731768	0.781065	1618	845	0.254691	UP
ArtEC	CDK17	ENSG00000059758	0.994929	-0.0382706	0.0495104	0.266996	0.178698	1618	845	-0.087781	DW
ArtEC	ALDH2	ENSG00000111275	0.993573	0.0767522	-0.0861825	0.130408	0.134911	1618	845	0.162935	UP
ArtEC	OAS1	ENSG00000089127	0.99952	0.027579	-0.0255765	0.0444994	0.0923077	1618	845	0.0531555	UP
ArtEC	OAS2	ENSG00000111335	0.999996	0.0282353	-0.0237811	0.07911	0.111243	1618	845	0.0520164	UP
ArtEC	PEBP1	ENSG00000089220	0.939937	0.0902431	-0.115311	0.378863	0.392899	1618	845	0.205554	UP
ArtEC	RPLP0	ENSG00000089157	0.999997	0.117452	-0.142678	0.700247	0.772781	1618	845	0.26013	UP
ArtEC	MLEC	ENSG00000110917	0.999997	-0.0779729	0.0831154	0.275649	0.127811	1618	845	-0.161088	DW
ArtEC	HIP1R	ENSG00000130787	1	-0.0260449	0.0380056	0.231768	0.169231	1618	845	-0.0640504	DW
ArtEC	UBC	ENSG00000150991	1	0.206973	-0.183702	0.948084	0.932544	1618	845	0.390675	UP
ArtEC	SPATA13	ENSG00000182957	0.999795	-0.0405834	0.0512413	0.269468	0.182249	1618	845	-0.0918247	DW
ArtEC	C1QTNF9	ENSG00000240654	1	0.0584007	-0.0445057	0.154512	0.235503	1618	845	0.102906	UP
ArtEC	FLT1	ENSG00000102755	1	-0.0394926	0.109167	0.736712	0.653254	1618	845	-0.148659	DW
ArtEC	HSPH1	ENSG00000120694	1	0.158287	-0.194519	0.278739	0.299408	1618	845	0.352806	UP
ArtEC	RGCC	ENSG00000102760	0.953367	-0.069484	0.0950287	0.484549	0.402367	1618	845	-0.164513	DW
ArtEC	EPSTI1	ENSG00000133106	0.999524	0.0317725	-0.0265744	0.110012	0.136095	1618	845	0.0583469	UP
ArtEC	ITM2B	ENSG00000136156	0.999976	-0.097955	0.137505	0.948702	0.914793	1618	845	-0.23546	DW
ArtEC	LPAR6	ENSG00000139679	1	-0.101282	0.135653	0.530902	0.404734	1618	845	-0.236936	DW
ArtEC	THSD1	ENSG00000136114	0.983983	0.030674	-0.0221127	0.148949	0.163314	1618	845	0.0527867	UP
ArtEC	KCTD12	ENSG00000178695	1	-0.115234	0.149043	0.561805	0.390533	1618	845	-0.264278	DW
ArtEC	DOCK9	ENSG00000088387	1	-0.145392	0.181112	0.548208	0.359763	1618	845	-0.326504	DW
ArtEC	EFNB2	ENSG00000125266	1	-0.0584671	0.092375	0.49382	0.378698	1618	845	-0.150842	DW
ArtEC	MCF2L	ENSG00000126217	1	-0.0754729	0.0941863	0.324475	0.192899	1618	845	-0.169659	DW
ArtEC	GAS6	ENSG00000183087	0.999997	-0.0875331	0.11297	0.570457	0.4	1618	845	-0.200503	DW
ArtEC	RNASE1	ENSG00000129538	1	-0.021269	0.139317	0.947466	0.900592	1618	845	-0.160586	DW
ArtEC	NDRG2	ENSG00000165795	0.998437	0.0983113	-0.118195	0.33869	0.260355	1618	845	0.216506	UP
ArtEC	SSTR1	ENSG00000139874	1	-0.0103895	0.0211613	0.188504	0.146746	1618	845	-0.0315508	DW
ArtEC	CLEC14A	ENSG00000176435	1	-0.0330008	0.143534	0.906675	0.861538	1618	845	-0.176535	DW
ArtEC	ARMH4	ENSG00000139971	0.999932	-0.0203796	0.0283354	0.162546	0.118343	1618	845	-0.048715	DW
ArtEC	AL359220.1	ENSG00000247287	0.981987	-0.0171584	0.0202536	0.0729295	0.043787	1618	845	-0.037412	DW
ArtEC	SYNE2	ENSG00000054654	1	-0.245618	0.302658	0.76267	0.551479	1618	845	-0.548276	DW
ArtEC	ALDH6A1	ENSG00000119711	0.993092	0.0570969	-0.0584411	0.0692213	0.0982249	1618	845	0.115538	UP
ArtEC	PGF	ENSG00000119630	1	0.0897702	-0.0930542	0.0723115	0.0769231	1618	845	0.182824	UP
ArtEC	FOS	ENSG00000170345	1	0.364957	-0.409436	0.307787	0.518343	1618	845	0.774393	UP
ArtEC	FBLN5	ENSG00000140092	0.999571	0.0756255	-0.0663935	0.195303	0.248521	1618	845	0.142019	UP
ArtEC	IFI27	ENSG00000165949	1	0.0264094	0.138959	0.980222	0.977515	1618	845	-0.112549	DW
ArtEC	IFI27L2	ENSG00000119632	0.999998	-0.0864245	0.10191	0.414091	0.353846	1618	845	-0.188335	DW
ArtEC	SLC25A29	ENSG00000197119	1	-0.0380829	0.0430084	0.144005	0.0674556	1618	845	-0.0810913	DW
ArtEC	WARS	ENSG00000140105	1	-0.083163	0.11443	0.517305	0.382249	1618	845	-0.197593	DW
ArtEC	HSP90AA1	ENSG00000080824	0.987997	0.130075	-0.160876	0.84178	0.817751	1618	845	0.290951	UP
ArtEC	CDC42BPB	ENSG00000198752	0.996715	-0.03839	0.0454784	0.202719	0.110059	1618	845	-0.0838684	DW
ArtEC	KIF26A	ENSG00000066735	1	-0.0206346	0.0244515	0.092707	0.0497041	1618	845	-0.0450861	DW
ArtEC	JAG2	ENSG00000184916	1	-0.101903	0.121506	0.361557	0.188166	1618	845	-0.223409	DW
ArtEC	CRIP2	ENSG00000182809	1	-0.0637389	0.137768	0.822621	0.770414	1618	845	-0.201507	DW
ArtEC	CRIP1	ENSG00000213145	0.993241	-0.0830088	0.0760664	0.15513	0.114793	1618	845	-0.159075	DW
ArtEC	CYFIP1	ENSG00000273749	0.999947	-0.052071	0.0620847	0.276267	0.159763	1618	845	-0.114156	DW
ArtEC	TJP1	ENSG00000104067	1	-0.0704447	0.111732	0.598269	0.498225	1618	845	-0.182176	DW
ArtEC	DLL4	ENSG00000128917	1	0.108718	-0.0707408	0.440049	0.492308	1618	845	0.179459	UP
ArtEC	B2M	ENSG00000166710	1	-0.0354766	0.11473	1	0.997633	1618	845	-0.150207	DW
ArtEC	MYO5C	ENSG00000128833	0.999718	-0.0151348	0.0214962	0.140297	0.0923077	1618	845	-0.036631	DW
ArtEC	ADAM10	ENSG00000137845	0.905933	-0.0459979	0.0529642	0.283684	0.173964	1618	845	-0.0989622	DW
ArtEC	ANXA2	ENSG00000182718	0.999978	-0.118914	0.1521	0.812732	0.739645	1618	845	-0.271014	DW
ArtEC	RAB11A	ENSG00000103769	1	-0.126293	0.151746	0.615575	0.462722	1618	845	-0.278039	DW
ArtEC	SMAD6	ENSG00000137834	1	-0.0209812	0.0270661	0.132262	0.0792899	1618	845	-0.0480473	DW
ArtEC	UACA	ENSG00000137831	1	-0.123984	0.157996	0.590235	0.418935	1618	845	-0.28198	DW
ArtEC	ISLR2	ENSG00000167178	1	-0.0177355	0.0207784	0.0735476	0.0319527	1618	845	-0.0385138	DW
ArtEC	CYP1A1	ENSG00000140465	1	-0.0478871	0.051891	0.102596	0.0177515	1618	845	-0.0997782	DW
ArtEC	CTSH	ENSG00000103811	1	-0.24571	0.280946	0.637824	0.381065	1618	845	-0.526657	DW
ArtEC	HDGFL3	ENSG00000166503	1	-0.0872815	0.103374	0.350433	0.214201	1618	845	-0.190655	DW
ArtEC	MFGE8	ENSG00000140545	0.999998	0.106023	-0.116519	0.315822	0.250888	1618	845	0.222542	UP
ArtEC	IGF1R	ENSG00000140443	1	-0.059534	0.0655623	0.167491	0.0698225	1618	845	-0.125096	DW
ArtEC	MEF2A	ENSG00000068305	0.999998	-0.0791962	0.0978456	0.444994	0.286391	1618	845	-0.177042	DW
ArtEC	TMEM204	ENSG00000131634	1	-0.167903	0.196213	0.558096	0.302959	1618	845	-0.364116	DW
ArtEC	RPS2	ENSG00000140988	1	0.211597	-0.234177	0.860321	0.947929	1618	845	0.445775	UP
ArtEC	SLC9A3R2	ENSG00000065054	1	-0.179091	0.317131	0.95241	0.861538	1618	845	-0.496222	DW
ArtEC	NTHL1	ENSG00000065057	1	-0.0524014	0.0633042	0.272559	0.179882	1618	845	-0.115706	DW
ArtEC	IL32	ENSG00000008517	1	0.156001	-0.103185	0.658838	0.746746	1618	845	0.259187	UP
ArtEC	EMP2	ENSG00000213853	0.999514	-0.0602499	0.10946	0.689122	0.627219	1618	845	-0.16971	DW
ArtEC	AC130650.2	ENSG00000276564	0.99997	-0.0181255	0.020391	0.0704574	0.0248521	1618	845	-0.0385165	DW
ArtEC	GPRC5B	ENSG00000167191	0.997717	-0.0248772	0.0455728	0.350433	0.284024	1618	845	-0.07045	DW
ArtEC	SCNN1B	ENSG00000168447	1	-0.0250964	0.027726	0.0970334	0.0343195	1618	845	-0.0528224	DW
ArtEC	SULT1A4	ENSG00000213648	0.900512	0.0311135	-0.0195753	0.193449	0.207101	1618	845	0.0506888	UP
ArtEC	SULT1A3	ENSG00000261052	0.999998	0.0447526	-0.0322722	0.208282	0.240237	1618	845	0.0770248	UP
ArtEC	MT1E	ENSG00000169715	1	0.198177	-0.198087	0.440667	0.384615	1618	845	0.396264	UP
ArtEC	MT1X	ENSG00000187193	1	0.344402	-0.377323	0.317058	0.371598	1618	845	0.721725	UP
ArtEC	PLLP	ENSG00000102934	1	-0.0497657	0.0801242	0.484549	0.4	1618	845	-0.12989	DW
ArtEC	NDRG4	ENSG00000103034	1	-0.0285686	0.0362782	0.168727	0.106509	1618	845	-0.0648468	DW
ArtEC	CDH5	ENSG00000179776	1	0.0357352	0.0192142	0.622373	0.604734	1618	845	0.016521	UP
ArtEC	NQO1	ENSG00000181019	1	-0.0943584	0.108369	0.317058	0.171598	1618	845	-0.202727	DW
ArtEC	USP10	ENSG00000103194	0.99934	0.0752655	-0.0812839	0.111867	0.0899408	1618	845	0.156549	UP
ArtEC	PIEZO1	ENSG00000103335	0.927068	-0.0279601	0.0321906	0.157602	0.0662722	1618	845	-0.0601507	DW
ArtEC	AC092384.1	ENSG00000205018	0.999948	-0.0153469	0.0175368	0.0778739	0.0284024	1618	845	-0.0328837	DW
ArtEC	TMEM88	ENSG00000167874	1	0.0169387	0.0473831	0.656366	0.588166	1618	845	-0.0304444	DW
ArtEC	ARHGEF15	ENSG00000198844	0.999983	-0.017903	0.0313108	0.241038	0.185799	1618	845	-0.0492138	DW
ArtEC	LGALS9	ENSG00000168961	0.999987	0.0452646	-0.0411878	0.158838	0.214201	1618	845	0.0864523	UP
ArtEC	GIT1	ENSG00000108262	1	-0.053262	0.061731	0.235476	0.123077	1618	845	-0.114993	DW
ArtEC	ARHGAP23	ENSG00000275832	0.993523	-0.0236926	0.0273788	0.122991	0.0579882	1618	845	-0.0510714	DW
ArtEC	PNMT	ENSG00000141744	1	-0.0853953	0.0915384	0.261434	0.043787	1618	845	-0.176934	DW
ArtEC	IGFBP4	ENSG00000141753	1	-0.100286	0.174152	0.817676	0.730178	1618	845	-0.274438	DW
ArtEC	EIF1	ENSG00000173812	0.986361	0.0797757	-0.0851328	0.94623	0.95503	1618	845	0.164909	UP
ArtEC	RAMP2	ENSG00000131477	0.999998	0.0679419	0.0275584	0.828801	0.83432	1618	845	0.0403836	UP
ArtEC	VAT1	ENSG00000108828	0.986806	-0.052641	0.0624869	0.265142	0.216568	1618	845	-0.115128	DW
ArtEC	CD300LG	ENSG00000161649	1	-0.0470353	0.0569894	0.161928	0.0899408	1618	845	-0.104025	DW
ArtEC	TMEM100	ENSG00000166292	1	0.0961325	-0.0782425	0.226205	0.286391	1618	845	0.174375	UP
ArtEC	ACE	ENSG00000159640	1	0.0486643	-0.0292954	0.245365	0.297041	1618	845	0.0779598	UP
ArtEC	ICAM2	ENSG00000108622	1	-0.0572275	0.176382	0.924598	0.885207	1618	845	-0.233609	DW
ArtEC	PECAM1	ENSG00000261371	1	-0.0418131	0.130534	0.852905	0.815385	1618	845	-0.172347	DW
ArtEC	DDX5	ENSG00000108654	1	0.158421	-0.140197	0.791718	0.853254	1618	845	0.298619	UP
ArtEC	AC005332.6	ENSG00000277476	1	-0.0187312	0.0210567	0.0747837	0.0248521	1618	845	-0.039788	DW
ArtEC	KCNJ2	ENSG00000123700	1	0.039788	-0.0355834	0.0624227	0.0946746	1618	845	0.0753713	UP
ArtEC	CASKIN2	ENSG00000177303	1	-0.0458837	0.0563462	0.260816	0.150296	1618	845	-0.10223	DW
ArtEC	ST6GALNAC1	ENSG00000070526	0.999997	-0.0135069	0.0194416	0.1267	0.0840237	1618	845	-0.0329485	DW
ArtEC	SEC14L1	ENSG00000129657	1	-0.059477	0.106823	0.676143	0.576331	1618	845	-0.1663	DW
ArtEC	LGALS3BP	ENSG00000108679	0.999327	0.0866252	-0.0689605	0.281211	0.366864	1618	845	0.155586	UP
ArtEC	DCXR	ENSG00000169738	1	0.150208	-0.166667	0.123609	0.119527	1618	845	0.316875	UP
ArtEC	YES1	ENSG00000176105	0.990858	-0.042291	0.0524526	0.258344	0.159763	1618	845	-0.0947436	DW
ArtEC	PTPRM	ENSG00000173482	1	-0.0759825	0.1041	0.456119	0.32071	1618	845	-0.180083	DW
ArtEC	ANKRD29	ENSG00000154065	1	0.0660835	-0.053419	0.190358	0.260355	1618	845	0.119503	UP
ArtEC	DSG2	ENSG00000046604	1	-0.0326906	0.0378144	0.122991	0.0579882	1618	845	-0.0705049	DW
ArtEC	RNF125	ENSG00000101695	1	-0.0757524	0.0923518	0.354759	0.223669	1618	845	-0.168104	DW
ArtEC	SLC14A1	ENSG00000141469	1	0.138269	-0.109526	0.292336	0.376331	1618	845	0.247795	UP
ArtEC	CCDC68	ENSG00000166510	1	-0.0439689	0.0585925	0.273177	0.183432	1618	845	-0.102561	DW
ArtEC	TCF4	ENSG00000196628	0.99925	-0.0697141	0.120765	0.703956	0.650888	1618	845	-0.19048	DW
ArtEC	ATP8B1	ENSG00000081923	1	-0.0266711	0.0360505	0.196539	0.131361	1618	845	-0.0627217	DW
ArtEC	FKBP1A	ENSG00000088832	0.999172	0.1284	-0.0688573	0.820148	0.846154	1618	845	0.197258	UP
ArtEC	HSPA12B	ENSG00000132622	0.975381	-0.0116531	0.0348243	0.374536	0.32071	1618	845	-0.0464773	DW
ArtEC	RIN2	ENSG00000132669	1	-0.0605021	0.0786819	0.373918	0.273373	1618	845	-0.139184	DW
ArtEC	THBD	ENSG00000178726	0.994247	-0.0511396	0.0670846	0.389988	0.249704	1618	845	-0.118224	DW
ArtEC	CD93	ENSG00000125810	1	-0.0881826	0.131166	0.621137	0.47574	1618	845	-0.219349	DW
ArtEC	ID1	ENSG00000125968	1	-0.285498	0.366879	0.827565	0.608284	1618	845	-0.652377	DW
ArtEC	MYL9	ENSG00000101335	0.922869	0.0708817	-0.0722978	0.290482	0.421302	1618	845	0.143179	UP
ArtEC	TGM2	ENSG00000198959	1	-0.0895211	0.126603	0.540791	0.391716	1618	845	-0.216124	DW
ArtEC	PPP1R16B	ENSG00000101445	1	-0.0562923	0.0610397	0.166255	0.0426036	1618	845	-0.117332	DW
ArtEC	NCOA3	ENSG00000124151	0.999953	-0.0585207	0.0709962	0.334363	0.197633	1618	845	-0.129517	DW
ArtEC	SULF2	ENSG00000196562	1	-0.0536337	0.0789432	0.431397	0.328994	1618	845	-0.132577	DW
ArtEC	ZFAS1	ENSG00000177410	0.999911	0.110394	-0.135043	0.350433	0.397633	1618	845	0.245437	UP
ArtEC	CEBPB	ENSG00000172216	1	0.152277	-0.197355	0.091471	0.131361	1618	845	0.349631	UP
ArtEC	GNAS	ENSG00000087460	1	-0.140292	0.16008	0.667491	0.533728	1618	845	-0.300372	DW
ArtEC	LAMA5	ENSG00000130702	0.999999	-0.0396253	0.0551111	0.298517	0.20355	1618	845	-0.0947364	DW
ArtEC	SLCO4A1	ENSG00000101187	1	-0.221003	0.253767	0.572311	0.267456	1618	845	-0.474771	DW
ArtEC	KCNQ2	ENSG00000075043	0.999869	-0.00866271	0.0122933	0.0692213	0.052071	1618	845	-0.0209561	DW
ArtEC	ZBTB46	ENSG00000130584	1	-0.0417924	0.0454347	0.117429	0.0319527	1618	845	-0.0872271	DW
ArtEC	SOX18	ENSG00000203883	1	-0.0822161	0.109912	0.439431	0.288757	1618	845	-0.192128	DW
ArtEC	C2CD4C	ENSG00000183186	0.999994	-0.012776	0.0175538	0.0939431	0.0615385	1618	845	-0.0303298	DW
ArtEC	SHC2	ENSG00000129946	0.990695	-0.0211733	0.0252888	0.0970334	0.0473373	1618	845	-0.0464621	DW
ArtEC	PALM	ENSG00000099864	1	-0.0511437	0.0616212	0.254635	0.152663	1618	845	-0.112765	DW
ArtEC	CIRBP	ENSG00000099622	0.924605	0.0976643	-0.108499	0.631026	0.67574	1618	845	0.206163	UP
ArtEC	GADD45B	ENSG00000099860	1	0.273746	-0.285604	0.478986	0.532544	1618	845	0.55935	UP
ArtEC	S1PR4	ENSG00000125910	1	-0.054473	0.0597352	0.197775	0.0982249	1618	845	-0.114208	DW
ArtEC	PIP5K1C	ENSG00000186111	1	-0.0412325	0.0476211	0.187886	0.0816568	1618	845	-0.0888536	DW
ArtEC	EEF2	ENSG00000167658	0.995389	0.104373	-0.125956	0.623609	0.68284	1618	845	0.230329	UP
ArtEC	CD320	ENSG00000167775	0.999999	-0.0587217	0.0880026	0.481459	0.398817	1618	845	-0.146724	DW
ArtEC	KANK3	ENSG00000186994	1	-0.0476473	0.0737935	0.445612	0.342012	1618	845	-0.121441	DW
ArtEC	ANGPTL4	ENSG00000167772	0.999997	0.0827799	-0.0819906	0.142769	0.105325	1618	845	0.164771	UP
ArtEC	ICAM1	ENSG00000090339	1	0.0911331	-0.0887932	0.195921	0.240237	1618	845	0.179926	UP
ArtEC	DOCK6	ENSG00000130158	1	-0.0528115	0.0665336	0.279975	0.171598	1618	845	-0.119345	DW
ArtEC	JUNB	ENSG00000171223	1	0.411637	-0.410943	0.690977	0.801183	1618	845	0.822579	UP
ArtEC	LYL1	ENSG00000104903	0.971113	0.0341144	-0.0275321	0.163164	0.202367	1618	845	0.0616466	UP
ArtEC	IER2	ENSG00000160888	0.999997	0.178867	-0.147443	0.619283	0.655621	1618	845	0.326311	UP
ArtEC	IL27RA	ENSG00000104998	1	-0.0519041	0.0622034	0.247219	0.157396	1618	845	-0.114107	DW
ArtEC	DNAJB1	ENSG00000132002	0.999994	0.173787	-0.210133	0.534611	0.571598	1618	845	0.38392	UP
ArtEC	KLF2	ENSG00000127528	0.999999	0.183963	-0.130632	0.718171	0.706509	1618	845	0.314595	UP
ArtEC	CPAMD8	ENSG00000160111	1	-0.137502	0.152894	0.338072	0.119527	1618	845	-0.290396	DW
ArtEC	PLVAP	ENSG00000130300	0.999996	0.032834	-0.0324582	0.0457355	0.0982249	1618	845	0.0652922	UP
ArtEC	BST2	ENSG00000130303	1	0.120495	-0.0304709	0.856613	0.881657	1618	845	0.150966	UP
ArtEC	RPL18A	ENSG00000105640	0.999987	0.093418	-0.100655	0.916564	0.951479	1618	845	0.194073	UP
ArtEC	KCTD15	ENSG00000153885	0.999958	-0.0182611	0.0214384	0.0828183	0.0414201	1618	845	-0.0396995	DW
ArtEC	KIAA0355	ENSG00000166398	0.941558	-0.0296944	0.0570327	0.445612	0.363314	1618	845	-0.0867271	DW
ArtEC	GRAMD1A	ENSG00000089351	0.912034	0.0537057	-0.0464693	0.201483	0.257988	1618	845	0.100175	UP
ArtEC	LSR	ENSG00000105699	1	-0.0441522	0.0587589	0.298517	0.201183	1618	845	-0.102911	DW
ArtEC	PPP1R14A	ENSG00000167641	1	-0.153968	0.203972	0.713226	0.553846	1618	845	-0.35794	DW
ArtEC	C19orf33	ENSG00000167644	1	-0.207594	0.231014	0.457973	0.192899	1618	845	-0.438608	DW
ArtEC	ACTN4	ENSG00000130402	0.999828	-0.0750561	0.106989	0.608776	0.48284	1618	845	-0.182045	DW
ArtEC	ZFP36	ENSG00000128016	1	0.596178	-0.586797	0.684178	0.820118	1618	845	1.18298	UP
ArtEC	SERTAD3	ENSG00000167565	1	0.110841	-0.104093	0.130408	0.284024	1618	845	0.214934	UP
ArtEC	LTBP4	ENSG00000090006	0.996555	0.0784616	-0.0823635	0.173671	0.226036	1618	845	0.160825	UP
ArtEC	PCAT19	ENSG00000267107	1	-0.0406331	0.0913814	0.644005	0.575148	1618	845	-0.132015	DW
ArtEC	RPS19	ENSG00000105372	0.943668	0.0876202	-0.0838541	0.935105	0.969231	1618	845	0.171474	UP
ArtEC	CNFN	ENSG00000105427	0.996834	-0.0167092	0.0226507	0.137824	0.0887574	1618	845	-0.0393598	DW
ArtEC	AC243964.2	ENSG00000266903	1	-0.0384921	0.0413052	0.101978	0.0106509	1618	845	-0.0797972	DW
ArtEC	BCAM	ENSG00000187244	0.998624	-0.0223249	0.0711306	0.663164	0.59645	1618	845	-0.0934555	DW
ArtEC	FOSB	ENSG00000125740	0.999946	0.129903	-0.147551	0.163164	0.201183	1618	845	0.277455	UP
ArtEC	GPR4	ENSG00000177464	1	-0.0418308	0.051417	0.221261	0.125444	1618	845	-0.0932478	DW
ArtEC	HIF3A	ENSG00000124440	0.999928	0.0704974	-0.0452232	0.408529	0.368047	1618	845	0.115721	UP
ArtEC	FUT1	ENSG00000174951	0.999868	-0.0141597	0.0182272	0.0846724	0.0579882	1618	845	-0.032387	DW
ArtEC	PPP1R15A	ENSG00000087074	1	0.238726	-0.254191	0.502472	0.583432	1618	845	0.492917	UP
ArtEC	ADM5	ENSG00000224420	1	0.0426782	-0.0354816	0.0957973	0.147929	1618	845	0.0781598	UP
ArtEC	CDC42EP5	ENSG00000167617	1	-0.0346595	0.0416221	0.20581	0.114793	1618	845	-0.0762816	DW
ArtEC	USP18	ENSG00000184979	1	0.0381632	-0.0356228	0.0407911	0.0828402	1618	845	0.073786	UP
ArtEC	CLDN5	ENSG00000184113	1	0.107075	0.0156607	0.877627	0.888757	1618	845	0.0914146	UP
ArtEC	DDT	ENSG00000099977	0.963141	0.0881563	-0.0981716	0.278121	0.260355	1618	845	0.186328	UP
ArtEC	TPST2	ENSG00000128294	0.978141	-0.0434896	0.0593389	0.39864	0.307692	1618	845	-0.102829	DW
ArtEC	GAS2L1	ENSG00000185340	0.982229	-0.0371448	0.0450546	0.218171	0.132544	1618	845	-0.0821994	DW
ArtEC	CASTOR1	ENSG00000239282	0.999998	0.0357531	-0.0305527	0.106922	0.128994	1618	845	0.0663058	UP
ArtEC	TIMP3	ENSG00000100234	1	-0.255722	0.348969	0.958591	0.809467	1618	845	-0.604691	DW
ArtEC	APOL1	ENSG00000100342	0.993435	-0.0295867	0.0411817	0.222497	0.166864	1618	845	-0.0707683	DW
ArtEC	MYH9	ENSG00000100345	0.915193	-0.0529485	0.0838895	0.603214	0.494675	1618	845	-0.136838	DW
ArtEC	MPST	ENSG00000128309	0.999998	0.0890184	-0.0935676	0.139679	0.178698	1618	845	0.182586	UP
ArtEC	LGALS1	ENSG00000100097	0.997183	0.131953	-0.138672	0.673053	0.815385	1618	845	0.270625	UP
ArtEC	H1F0	ENSG00000189060	1	0.121171	-0.125035	0.18356	0.24142	1618	845	0.246206	UP
ArtEC	MAFF	ENSG00000185022	1	0.181114	-0.173918	0.23115	0.4	1618	845	0.355033	UP
ArtEC	PDGFB	ENSG00000100311	0.998664	-0.0207445	0.0310004	0.200865	0.137278	1618	845	-0.0517449	DW
ArtEC	ODF3B	ENSG00000177989	1	0.0836565	-0.0654272	0.25958	0.339645	1618	845	0.149084	UP
ArtEC	SHANK3	ENSG00000251322	1	-0.0310269	0.0408547	0.194685	0.111243	1618	845	-0.0718816	DW
ArtEC	SIK1B	ENSG00000275993	0.996667	0.0550671	-0.0486257	0.169963	0.218935	1618	845	0.103693	UP
ArtEC	FP671120.3	ENSG00000280800	0.990932	-0.0414864	0.0442987	0.0988875	0.0284024	1618	845	-0.0857851	DW
ArtEC	FP671120.4	ENSG00000281383	0.981757	-0.0463645	0.0499417	0.0957973	0.0378698	1618	845	-0.0963062	DW
ArtEC	FP236383.2	ENSG00000280614	0.999285	-0.0440319	0.0468607	0.0976514	0.0295858	1618	845	-0.0908927	DW
ArtEC	FP236383.3	ENSG00000281181	0.998998	-0.0392078	0.0410405	0.0815822	0.0153846	1618	845	-0.0802483	DW
ArtEC	JAM2	ENSG00000154721	1	0.0914033	-0.046226	0.527194	0.576331	1618	845	0.137629	UP
ArtEC	APP	ENSG00000142192	1	-0.133856	0.192903	0.807787	0.695858	1618	845	-0.326759	DW
ArtEC	CYYR1	ENSG00000166265	0.999597	0.0113338	0.038505	0.584672	0.582249	1618	845	-0.0271712	DW
ArtEC	ERG	ENSG00000157554	0.983297	-0.00833429	0.0307477	0.358467	0.312426	1618	845	-0.039082	DW
ArtEC	MX1	ENSG00000157601	1	0.067331	-0.0465008	0.305933	0.345562	1618	845	0.113832	UP
ArtEC	ABCG1	ENSG00000160179	1	0.0675731	-0.0614639	0.108776	0.213018	1618	845	0.129037	UP
ArtEC	SIK1	ENSG00000142178	0.999973	0.0627504	-0.0568077	0.156366	0.220118	1618	845	0.119558	UP
ArtEC	COL18A1	ENSG00000182871	0.997328	-0.0684579	0.0777561	0.312114	0.19645	1618	845	-0.146214	DW
ArtEC	MT-ND3	ENSG00000198840	0.99152	-0.106861	0.102098	0.936959	0.849704	1618	845	-0.208959	DW
LymphEC	PRKCZ	ENSG00000067606	0.999018	0.0271478	-0.0174622	0.155556	0.206107	90	131	0.04461	UP
LymphEC	BX284668.5	ENSG00000238142	0.995526	-0.0758715	0.0847746	0.377778	0.114504	90	131	-0.160646	DW
LymphEC	LAPTM5	ENSG00000162511	0.98736	-0.0633628	0.10419	0.822222	0.687023	90	131	-0.167553	DW
LymphEC	MARCKSL1	ENSG00000175130	1	0.164392	-0.118022	0.6	0.725191	90	131	0.282414	UP
LymphEC	TAL1	ENSG00000162367	1	-0.0374397	0.0452561	0.222222	0.0992366	90	131	-0.0826958	DW
LymphEC	NFIA-AS2	ENSG00000237928	1	0.0369149	-0.0305259	0.0555556	0.152672	90	131	0.0674408	UP
LymphEC	ARHGAP29	ENSG00000137962	0.994179	-0.0640275	0.120791	0.811111	0.641221	90	131	-0.184819	DW
LymphEC	TXNIP	ENSG00000265972	0.949191	-0.207752	0.244721	0.966667	0.801527	90	131	-0.452473	DW
LymphEC	SLC27A3	ENSG00000143554	1	0.090019	-0.0692074	0.277778	0.427481	90	131	0.159226	UP
LymphEC	EFNA1	ENSG00000169242	1	-0.0564805	0.0999697	0.7	0.541985	90	131	-0.15645	DW
LymphEC	RCSD1	ENSG00000198771	0.999999	-0.105066	0.114239	0.455556	0.145038	90	131	-0.219304	DW
LymphEC	MFSD4A	ENSG00000174514	1	0.026242	-0.023821	0.0222222	0.0992366	90	131	0.050063	UP
LymphEC	SLC45A3	ENSG00000158715	1	-0.0188855	0.0216038	0.111111	0.0305344	90	131	-0.0404893	DW
LymphEC	PROX1	ENSG00000117707	1	0.0571086	0.00781041	0.688889	0.671756	90	131	0.0492982	UP
LymphEC	SMYD2	ENSG00000143499	0.956014	0.0675222	-0.0546328	0.177778	0.320611	90	131	0.122155	UP
LymphEC	C1orf115	ENSG00000162817	0.999874	-0.041347	0.0490418	0.244444	0.129771	90	131	-0.0903887	DW
LymphEC	SLC35F6	ENSG00000213699	0.999822	-0.0816618	0.101953	0.5	0.236641	90	131	-0.183615	DW
LymphEC	SPTBN1	ENSG00000115306	0.999944	-0.132423	0.185445	0.888889	0.610687	90	131	-0.317868	DW
LymphEC	EFEMP1	ENSG00000115380	0.999144	0.089787	-0.0322748	0.633333	0.679389	90	131	0.122062	UP
LymphEC	IGKC	ENSG00000211592	0.973911	0.0677314	-0.0764955	0.0111111	0.183206	90	131	0.144227	UP
LymphEC	SULT1C4	ENSG00000198075	1	-0.0366677	0.042065	0.2	0.0610687	90	131	-0.0787326	DW
LymphEC	HOXD10	ENSG00000128710	1	0.0334817	-0.0302761	0.0222222	0.114504	90	131	0.0637578	UP
LymphEC	HOXD9	ENSG00000128709	1	0.0544647	-0.043479	0.144444	0.244275	90	131	0.0979437	UP
LymphEC	LINC01117	ENSG00000224577	0.982659	0.0250522	-0.0204058	0.0666667	0.122137	90	131	0.045458	UP
LymphEC	CCDC141	ENSG00000163492	1	-0.0550837	0.0619476	0.222222	0.0763359	90	131	-0.117031	DW
LymphEC	TFPI	ENSG00000003436	1	-0.00387284	0.146721	0.966667	0.916031	90	131	-0.150594	DW
LymphEC	CAVIN2	ENSG00000168497	1	-0.207454	0.29887	0.977778	0.748092	90	131	-0.506324	DW
LymphEC	NRP2	ENSG00000118257	1	0.0938643	-0.0583504	0.455556	0.48855	90	131	0.152215	UP
LymphEC	ACKR3	ENSG00000144476	1	-0.177136	0.196788	0.466667	0.0534351	90	131	-0.373925	DW
LymphEC	TGFBR2	ENSG00000163513	0.992662	-0.100527	0.142134	0.744444	0.519084	90	131	-0.242661	DW
LymphEC	HYAL2	ENSG00000068001	1	-0.0424579	0.126643	0.922222	0.763359	90	131	-0.169101	DW
LymphEC	PLA1A	ENSG00000144837	0.998113	-0.0269498	0.0298162	0.133333	0.0305344	90	131	-0.0567659	DW
LymphEC	TM4SF1	ENSG00000169908	0.999558	0.0857509	-0.00908658	0.788889	0.80916	90	131	0.0948375	UP
LymphEC	APOD	ENSG00000189058	1	-0.299451	0.356535	0.9	0.587786	90	131	-0.655986	DW
LymphEC	STK32B	ENSG00000152953	1	-0.0402468	0.0491508	0.255556	0.114504	90	131	-0.0893976	DW
LymphEC	WFS1	ENSG00000109501	0.999998	-0.0303977	0.058615	0.5	0.374046	90	131	-0.0890127	DW
LymphEC	HS3ST1	ENSG00000002587	0.999693	0.0568324	-0.0431839	0.211111	0.259542	90	131	0.100016	UP
LymphEC	FGFBP1	ENSG00000137440	1	0.0172505	-0.0136142	0.0555556	0.0687023	90	131	0.0308647	UP
LymphEC	LDB2	ENSG00000169744	0.999997	0.085732	-0.0500273	0.533333	0.534351	90	131	0.135759	UP
LymphEC	CCDC149	ENSG00000181982	0.967451	-0.0393057	0.0471521	0.244444	0.0992366	90	131	-0.0864578	DW
LymphEC	KDR	ENSG00000128052	0.999994	-0.0357988	0.0562377	0.388889	0.290076	90	131	-0.0920365	DW
LymphEC	JCHAIN	ENSG00000132465	1	0.0535342	-0.0566065	0	0.0992366	90	131	0.110141	UP
LymphEC	SNCA	ENSG00000145335	1	-0.0541276	0.0782268	0.5	0.312977	90	131	-0.132354	DW
LymphEC	MMRN1	ENSG00000138722	1	-0.169514	0.282402	0.911111	0.740458	90	131	-0.451916	DW
LymphEC	TSPAN5	ENSG00000168785	1	0.0850935	-0.0489471	0.466667	0.549618	90	131	0.134041	UP
LymphEC	MGST2	ENSG00000085871	0.999993	-0.0766524	0.13172	0.888889	0.648855	90	131	-0.208372	DW
LymphEC	SMAD1	ENSG00000170365	0.991738	-0.0240562	0.0559784	0.522222	0.458015	90	131	-0.0800346	DW
LymphEC	TLL1	ENSG00000038295	1	-0.0241846	0.0322872	0.2	0.114504	90	131	-0.0564718	DW
LymphEC	GPM6A	ENSG00000150625	1	-0.127965	0.150783	0.5	0.21374	90	131	-0.278748	DW
LymphEC	ROPN1L	ENSG00000145491	1	-0.0308265	0.0332149	0.111111	0.0152672	90	131	-0.0640415	DW
LymphEC	CARD6	ENSG00000132357	0.982838	-0.0470365	0.0533646	0.211111	0.0687023	90	131	-0.100401	DW
LymphEC	ITGA1	ENSG00000213949	1	-0.136562	0.153814	0.488889	0.183206	90	131	-0.290376	DW
LymphEC	PLPP1	ENSG00000067113	1	-0.186945	0.246724	0.866667	0.557252	90	131	-0.433668	DW
LymphEC	IL6ST	ENSG00000134352	0.99999	-0.142495	0.181563	0.722222	0.51145	90	131	-0.324058	DW
LymphEC	NR2F1-AS1	ENSG00000237187	1	0.0308406	-0.0173957	0.244444	0.251908	90	131	0.0482363	UP
LymphEC	NR2F1	ENSG00000175745	1	-0.0617957	0.102607	0.566667	0.450382	90	131	-0.164403	DW
LymphEC	EFNA5	ENSG00000184349	1	0.0414884	-0.0155835	0.344444	0.381679	90	131	0.0570719	UP
LymphEC	LINC02147	ENSG00000249797	1	-0.0306271	0.0390426	0.211111	0.10687	90	131	-0.0696697	DW
LymphEC	LOX	ENSG00000113083	1	-0.0632457	0.0836087	0.355556	0.198473	90	131	-0.146854	DW
LymphEC	ECSCR	ENSG00000249751	1	0.0450702	0.0475596	0.911111	0.824427	90	131	-0.00248942	DW
LymphEC	PCDH12	ENSG00000113555	0.984011	0.0323601	-0.0256926	0.1	0.152672	90	131	0.0580527	UP
LymphEC	N4BP3	ENSG00000145911	0.999643	0.0432128	-0.0348511	0.122222	0.206107	90	131	0.0780639	UP
LymphEC	FLT4	ENSG00000037280	1	-0.0189248	0.0413246	0.4	0.290076	90	131	-0.0602494	DW
LymphEC	SERPINB1	ENSG00000021355	0.919208	-0.146564	0.138616	0.455556	0.183206	90	131	-0.28518	DW
LymphEC	SLC22A23	ENSG00000137266	1	-0.0554915	0.0656093	0.277778	0.10687	90	131	-0.121101	DW
LymphEC	AL031058.1	ENSG00000261189	1	0.00339526	0.0048012	0.155556	0.122137	90	131	-0.00140594	DW
LymphEC	DSP	ENSG00000096696	1	-0.0412003	0.077742	0.533333	0.427481	90	131	-0.118942	DW
LymphEC	HLA-B	ENSG00000234745	0.998583	-0.172455	0.191774	0.966667	0.725191	90	131	-0.36423	DW
LymphEC	ANKS1A	ENSG00000064999	1	-0.0965843	0.110776	0.411111	0.152672	90	131	-0.20736	DW
LymphEC	DLK2	ENSG00000171462	1	0.0183597	-0.0137672	0.0777778	0.0916031	90	131	0.0321269	UP
LymphEC	C6orf141	ENSG00000197261	1	-0.0364543	0.0643266	0.488889	0.343511	90	131	-0.100781	DW
LymphEC	LRRC1	ENSG00000137269	1	-0.0628311	0.0841884	0.444444	0.267176	90	131	-0.14702	DW
LymphEC	SH3BGRL2	ENSG00000198478	1	-0.0808521	0.110048	0.555556	0.312977	90	131	-0.1909	DW
LymphEC	MAN1A1	ENSG00000111885	0.99999	-0.108803	0.130158	0.555556	0.267176	90	131	-0.238961	DW
LymphEC	GJA1	ENSG00000152661	0.952591	0.0785113	-0.0637596	0.2	0.290076	90	131	0.142271	UP
LymphEC	EPB41L2	ENSG00000079819	0.999997	-0.127879	0.156171	0.633333	0.412214	90	131	-0.284049	DW
LymphEC	AKAP12	ENSG00000131016	0.991995	-0.0434048	0.125629	0.844444	0.778626	90	131	-0.169034	DW
LymphEC	LINC01558	ENSG00000146521	1	-0.0151185	0.0190223	0.1	0.0610687	90	131	-0.0341409	DW
LymphEC	ACTB	ENSG00000075624	0.906194	0.159412	-0.166831	0.966667	0.984733	90	131	0.326243	UP
LymphEC	FSCN1	ENSG00000075618	1	0.184798	-0.159276	0.288889	0.496183	90	131	0.344074	UP
LymphEC	ARL4A	ENSG00000122644	1	-0.0907375	0.160384	0.922222	0.671756	90	131	-0.251122	DW
LymphEC	AGMO	ENSG00000187546	0.999352	-0.0269999	0.0293505	0.122222	0.0152672	90	131	-0.0563504	DW
LymphEC	AC004130.1	ENSG00000271133	0.999283	-0.0200202	0.0227251	0.1	0.0381679	90	131	-0.0427453	DW
LymphEC	RAMP3	ENSG00000122679	0.99391	-0.0348474	0.0571049	0.388889	0.290076	90	131	-0.0919523	DW
LymphEC	FGL2	ENSG00000127951	0.99991	-0.125608	0.143698	0.6	0.343511	90	131	-0.269306	DW
LymphEC	HGF	ENSG00000019991	0.983759	-0.0416159	0.047708	0.188889	0.0610687	90	131	-0.0893239	DW
LymphEC	PCLO	ENSG00000186472	0.999398	-0.0150662	0.0198312	0.144444	0.0687023	90	131	-0.0348973	DW
LymphEC	SEMA3A	ENSG00000075213	1	-0.0428593	0.0645866	0.388889	0.251908	90	131	-0.107446	DW
LymphEC	SEMA3D	ENSG00000153993	1	0.0220795	-0.0137584	0.122222	0.167939	90	131	0.0358379	UP
LymphEC	GNG11	ENSG00000127920	1	0.052441	0.0753353	0.977778	0.961832	90	131	-0.0228943	DW
LymphEC	EPHB4	ENSG00000196411	0.999852	-0.0338997	0.0484816	0.377778	0.21374	90	131	-0.0823812	DW
LymphEC	RELN	ENSG00000189056	1	-0.0316917	0.0530039	0.377778	0.267176	90	131	-0.0846956	DW
LymphEC	ZNF467	ENSG00000181444	0.916698	0.03331	-0.0173492	0.277778	0.312977	90	131	0.0506592	UP
LymphEC	CD99	ENSG00000002586	1	-0.210906	0.254725	0.888889	0.740458	90	131	-0.465631	DW
LymphEC	RPGR	ENSG00000156313	1	-0.116776	0.13919	0.555556	0.244275	90	131	-0.255966	DW
LymphEC	TSPAN7	ENSG00000156298	0.999968	-0.093681	0.115779	0.533333	0.29771	90	131	-0.20946	DW
LymphEC	CXorf36	ENSG00000147113	0.999972	0.0699894	-0.0491694	0.311111	0.374046	90	131	0.119159	UP
LymphEC	POF1B	ENSG00000124429	1	0.00767649	-0.00480024	0.0666667	0.0687023	90	131	0.0124767	UP
LymphEC	KLHL4	ENSG00000102271	1	0.0248376	-0.0167677	0.122222	0.152672	90	131	0.0416054	UP
LymphEC	BCAP31	ENSG00000185825	1	-0.185159	0.226668	0.822222	0.549618	90	131	-0.411827	DW
LymphEC	DLGAP2	ENSG00000198010	1	0.0165652	-0.0142678	0.0333333	0.0687023	90	131	0.030833	UP
LymphEC	KBTBD11	ENSG00000176595	1	-0.0679909	0.0893928	0.444444	0.229008	90	131	-0.157384	DW
LymphEC	ANGPT2	ENSG00000091879	1	-0.0301303	0.0866033	0.655556	0.526718	90	131	-0.116734	DW
LymphEC	MTUS1	ENSG00000129422	0.999982	-0.129362	0.177182	0.788889	0.519084	90	131	-0.306544	DW
LymphEC	STC1	ENSG00000159167	0.999933	0.0713296	-0.0634508	0.0888889	0.183206	90	131	0.13478	UP
LymphEC	DOCK5	ENSG00000147459	0.956226	-0.0530492	0.0683454	0.4	0.21374	90	131	-0.121395	DW
LymphEC	SCARA3	ENSG00000168077	0.999904	-0.0447425	0.0511162	0.2	0.0839695	90	131	-0.0958588	DW
LymphEC	RAB11FIP1	ENSG00000156675	1	-0.10288	0.127484	0.644444	0.381679	90	131	-0.230364	DW
LymphEC	CEBPD	ENSG00000221869	0.998035	-0.227477	0.249425	0.877778	0.580153	90	131	-0.476902	DW
LymphEC	IL7	ENSG00000104432	0.996936	0.0185424	-0.00821734	0.144444	0.183206	90	131	0.0267597	UP
LymphEC	FABP5	ENSG00000164687	1	0.364089	-0.314674	0.5	0.770992	90	131	0.678763	UP
LymphEC	FABP4	ENSG00000170323	0.992192	0.142447	-0.107831	0.488889	0.480916	90	131	0.250278	UP
LymphEC	CTHRC1	ENSG00000164932	1	0.122014	-0.102276	0.188889	0.396947	90	131	0.22429	UP
LymphEC	PKHD1L1	ENSG00000205038	1	-0.116717	0.135808	0.455556	0.129771	90	131	-0.252525	DW
LymphEC	LY6E	ENSG00000160932	0.999999	-0.136413	0.190111	0.877778	0.656489	90	131	-0.326523	DW
LymphEC	TSTA3	ENSG00000104522	1	-0.142188	0.195882	0.822222	0.549618	90	131	-0.33807	DW
LymphEC	GLIS3	ENSG00000107249	0.999913	-0.0532652	0.0591427	0.233333	0.0763359	90	131	-0.112408	DW
LymphEC	LINC01235	ENSG00000270547	1	-0.0283583	0.0315326	0.1	0.0229008	90	131	-0.0598909	DW
LymphEC	CCL21	ENSG00000137077	1	0.378055	-0.192065	0.844444	0.89313	90	131	0.57012	UP
LymphEC	MSMP	ENSG00000215183	1	0.0398426	-0.0259171	0.155556	0.236641	90	131	0.0657598	UP
LymphEC	CNTNAP3B	ENSG00000154529	1	-0.0492684	0.064315	0.377778	0.175573	90	131	-0.113583	DW
LymphEC	ANKRD20A4	ENSG00000172014	0.996367	-0.0353678	0.043504	0.244444	0.129771	90	131	-0.0788718	DW
LymphEC	ANKRD20A1	ENSG00000260691	1	-0.0540076	0.0630361	0.244444	0.0992366	90	131	-0.117044	DW
LymphEC	PGM5-AS1	ENSG00000224958	1	0.0629703	-0.0523109	0.0888889	0.145038	90	131	0.115281	UP
LymphEC	FAM189A2	ENSG00000135063	1	-0.0326481	0.0412943	0.233333	0.0839695	90	131	-0.0739424	DW
LymphEC	DAPK1	ENSG00000196730	1	-0.0539705	0.059393	0.233333	0.0610687	90	131	-0.113363	DW
LymphEC	EGFL7	ENSG00000172889	1	-0.00683093	0.0695661	0.811111	0.709924	90	131	-0.0763971	DW
LymphEC	LYVE1	ENSG00000133800	1	0.0201912	0.0681917	0.666667	0.687023	90	131	-0.0480005	DW
LymphEC	GALNT18	ENSG00000110328	0.999998	-0.0620147	0.0788401	0.422222	0.236641	90	131	-0.140855	DW
LymphEC	DKK3	ENSG00000050165	0.999999	-0.0809979	0.105092	0.511111	0.312977	90	131	-0.18609	DW
LymphEC	SCGB1D2	ENSG00000124935	0.999196	-0.00420839	0.010291	0.1	0.0916031	90	131	-0.0144994	DW
LymphEC	NEAT1	ENSG00000245532	0.998535	-0.215238	0.239638	0.933333	0.832061	90	131	-0.454876	DW
LymphEC	PDE2A	ENSG00000186642	1	-0.0323467	0.0587101	0.488889	0.328244	90	131	-0.0910568	DW
LymphEC	SLCO2B1	ENSG00000137491	0.999995	-0.0401884	0.0550944	0.344444	0.198473	90	131	-0.0952828	DW
LymphEC	LAYN	ENSG00000204381	1	-0.135016	0.175824	0.677778	0.435115	90	131	-0.31084	DW
LymphEC	BCO2	ENSG00000197580	1	-0.051142	0.0552953	0.144444	0.0305344	90	131	-0.106437	DW
LymphEC	SCN3B	ENSG00000166257	1	-0.0412022	0.0763991	0.555556	0.427481	90	131	-0.117601	DW
LymphEC	VIM	ENSG00000026025	0.979093	-0.0990223	0.166928	1	0.984733	90	131	-0.26595	DW
LymphEC	PLXDC2	ENSG00000120594	0.906751	-0.114858	0.123085	0.377778	0.114504	90	131	-0.237943	DW
LymphEC	PALD1	ENSG00000107719	1	-0.0316136	0.0427222	0.3	0.175573	90	131	-0.0743358	DW
LymphEC	PLAC9	ENSG00000189129	1	-0.152441	0.20026	0.855556	0.557252	90	131	-0.352701	DW
LymphEC	SNCG	ENSG00000173267	0.963274	-0.0115787	0.0717851	0.766667	0.641221	90	131	-0.0833637	DW
LymphEC	EMP1	ENSG00000134531	1	-0.165484	0.197563	0.766667	0.419847	90	131	-0.363046	DW
LymphEC	ART4	ENSG00000111339	1	-0.0549931	0.0673686	0.311111	0.114504	90	131	-0.122362	DW
LymphEC	PIK3C2G	ENSG00000139144	1	0.00598345	0.000791333	0.111111	0.10687	90	131	0.00519212	UP
LymphEC	PPFIBP1	ENSG00000110841	1	-0.0624342	0.153086	0.911111	0.793893	90	131	-0.21552	DW
LymphEC	TSPAN11	ENSG00000110900	1	0.0276903	-0.0231561	0.0666667	0.129771	90	131	0.0508464	UP
LymphEC	KRT8	ENSG00000170421	1	-0.0278817	0.0335338	0.188889	0.0763359	90	131	-0.0614156	DW
LymphEC	KRT18	ENSG00000111057	1	-0.0292324	0.0508312	0.388889	0.305344	90	131	-0.0800635	DW
LymphEC	GPR182	ENSG00000166856	1	-0.0121954	0.019302	0.166667	0.10687	90	131	-0.0314974	DW
LymphEC	NTS	ENSG00000133636	1	0.101304	-0.0700154	0.211111	0.343511	90	131	0.17132	UP
LymphEC	MGAT4C	ENSG00000182050	1	0.0119039	-0.00783083	0.0555556	0.0839695	90	131	0.0197348	UP
LymphEC	IGF1	ENSG00000017427	0.999408	0.170205	-0.153693	0.144444	0.396947	90	131	0.323898	UP
LymphEC	STAB2	ENSG00000136011	1	0.0177548	-0.0153516	0.0333333	0.0763359	90	131	0.0331064	UP
LymphEC	RPLP0	ENSG00000089157	0.984885	0.184248	-0.176063	0.922222	0.923664	90	131	0.360311	UP
LymphEC	LRCOL1	ENSG00000204583	1	-0.0254285	0.0299968	0.133333	0.0458015	90	131	-0.0554253	DW
LymphEC	LHFPL6	ENSG00000183722	1	-0.185478	0.209509	0.711111	0.396947	90	131	-0.394987	DW
LymphEC	EDNRB	ENSG00000136160	0.994348	-0.0692438	0.111443	0.633333	0.465649	90	131	-0.180687	DW
LymphEC	DOCK9	ENSG00000088387	0.963929	-0.0715644	0.0885571	0.477778	0.221374	90	131	-0.160121	DW
LymphEC	NALCN	ENSG00000102452	1	-0.0189711	0.0225383	0.1	0.0458015	90	131	-0.0415093	DW
LymphEC	EFNB2	ENSG00000125266	1	-0.0674131	0.0815405	0.422222	0.175573	90	131	-0.148954	DW
LymphEC	ADCY4	ENSG00000129467	1	-0.0595226	0.0793948	0.455556	0.267176	90	131	-0.138917	DW
LymphEC	TC2N	ENSG00000165929	0.979701	-0.0540546	0.0822528	0.477778	0.305344	90	131	-0.136307	DW
LymphEC	DEGS2	ENSG00000168350	0.99761	-0.0266966	0.0370797	0.2	0.122137	90	131	-0.0637763	DW
LymphEC	CRIP2	ENSG00000182809	0.999992	-0.0895726	0.158627	0.922222	0.748092	90	131	-0.248199	DW
LymphEC	B2M	ENSG00000166710	1	-0.153901	0.181032	1	0.992366	90	131	-0.334933	DW
LymphEC	SCG3	ENSG00000104112	1	-0.0469853	0.0657212	0.233333	0.129771	90	131	-0.112707	DW
LymphEC	TMOD2	ENSG00000128872	0.999561	-0.0482311	0.0583388	0.322222	0.137405	90	131	-0.10657	DW
LymphEC	MYZAP	ENSG00000263155	1	0.0320369	-0.0129176	0.3	0.312977	90	131	0.0449545	UP
LymphEC	SLC24A1	ENSG00000074621	1	0.0438287	-0.0249978	0.255556	0.328244	90	131	0.0688265	UP
LymphEC	ISG20	ENSG00000172183	1	-0.176279	0.186981	0.544444	0.198473	90	131	-0.36326	DW
LymphEC	LINC00924	ENSG00000259134	0.940239	0.0325251	-0.0287478	0.0333333	0.10687	90	131	0.0612729	UP
LymphEC	SLC9A3R2	ENSG00000065054	1	-0.147067	0.200036	0.855556	0.580153	90	131	-0.347103	DW
LymphEC	NTAN1	ENSG00000157045	0.999246	-0.0668796	0.107946	0.677778	0.503817	90	131	-0.174825	DW
LymphEC	ARL6IP1	ENSG00000170540	1	-0.170914	0.227693	0.9	0.656489	90	131	-0.398607	DW
LymphEC	VPS35L	ENSG00000103544	1	0.0252202	0.0393936	0.744444	0.656489	90	131	-0.0141734	DW
LymphEC	HS3ST2	ENSG00000122254	0.999986	-0.023708	0.027084	0.122222	0.0305344	90	131	-0.050792	DW
LymphEC	USP31	ENSG00000103404	1	-0.0571133	0.0650185	0.266667	0.0763359	90	131	-0.122132	DW
LymphEC	SCNN1B	ENSG00000168447	1	-0.094105	0.124887	0.555556	0.282443	90	131	-0.218992	DW
LymphEC	ADGRG3	ENSG00000182885	0.999886	0.0312935	-0.0102318	0.3	0.328244	90	131	0.0415253	UP
LymphEC	DPEP2	ENSG00000167261	1	-0.0380066	0.0492107	0.277778	0.145038	90	131	-0.0872173	DW
LymphEC	MAF	ENSG00000178573	1	-0.123876	0.151209	0.555556	0.320611	90	131	-0.275085	DW
LymphEC	PIEZO1	ENSG00000103335	0.999811	-0.0495225	0.0647275	0.366667	0.198473	90	131	-0.11425	DW
LymphEC	AC092384.1	ENSG00000205018	1	-0.0319583	0.0357619	0.155556	0.0381679	90	131	-0.0677203	DW
LymphEC	SCARF1	ENSG00000074660	0.999892	0.0532426	-0.0426881	0.166667	0.251908	90	131	0.0959307	UP
LymphEC	SLC16A11	ENSG00000174326	1	-0.0374099	0.0504538	0.311111	0.160305	90	131	-0.0878637	DW
LymphEC	ASGR1	ENSG00000141505	0.998852	0.028062	-0.0111202	0.277778	0.29771	90	131	0.0391822	UP
LymphEC	GRAP	ENSG00000154016	0.994073	0.0175615	-0.00111456	0.277778	0.274809	90	131	0.0186761	UP
LymphEC	MAPK7	ENSG00000166484	0.999522	-0.0548646	0.0637201	0.3	0.114504	90	131	-0.118585	DW
LymphEC	OMG	ENSG00000126861	1	0.0288661	-0.0238902	0.0555556	0.0992366	90	131	0.0527563	UP
LymphEC	RAMP2	ENSG00000131477	0.943671	0.0755774	-0.00633541	0.788889	0.778626	90	131	0.0819128	UP
LymphEC	VAT1	ENSG00000108828	0.911327	-0.0812966	0.0973692	0.444444	0.244275	90	131	-0.178666	DW
LymphEC	NME1	ENSG00000239672	0.999883	0.131942	-0.126259	0.0777778	0.374046	90	131	0.2582	UP
LymphEC	PECAM1	ENSG00000261371	0.999946	-0.0435506	0.0879376	0.777778	0.603053	90	131	-0.131488	DW
LymphEC	HID1	ENSG00000167861	1	-0.0258437	0.038901	0.277778	0.206107	90	131	-0.0647448	DW
LymphEC	ITGB4	ENSG00000132470	0.995	-0.0259892	0.0397719	0.311111	0.236641	90	131	-0.0657611	DW
LymphEC	SPHK1	ENSG00000176170	1	0.0777001	-0.0656895	0.166667	0.282443	90	131	0.14339	UP
LymphEC	YES1	ENSG00000176105	0.917658	-0.0592536	0.0793851	0.522222	0.29771	90	131	-0.138639	DW
LymphEC	RALBP1	ENSG00000017797	0.976814	-0.125634	0.138665	0.577778	0.267176	90	131	-0.264299	DW
LymphEC	PIEZO2	ENSG00000154864	1	-0.00995212	0.0244202	0.322222	0.206107	90	131	-0.0343723	DW
LymphEC	AC007998.3	ENSG00000267583	1	0.00178734	0.0160699	0.288889	0.244275	90	131	-0.0142826	DW
LymphEC	TNFRSF11A	ENSG00000141655	0.993939	0.0240768	-0.0205052	0.0444444	0.10687	90	131	0.044582	UP
LymphEC	PARD6G	ENSG00000178184	1	-0.000170217	0.0232461	0.411111	0.335878	90	131	-0.0234163	DW
LymphEC	ZNF341-AS1	ENSG00000230753	1	-0.0201168	0.0228905	0.1	0.0381679	90	131	-0.0430073	DW
LymphEC	PROCR	ENSG00000101000	0.99999	-0.101377	0.130267	0.588889	0.374046	90	131	-0.231644	DW
LymphEC	ZMYND8	ENSG00000101040	0.995364	-0.0785995	0.0886435	0.388889	0.129771	90	131	-0.167243	DW
LymphEC	TSHZ2	ENSG00000182463	1	-0.100068	0.139574	0.688889	0.51145	90	131	-0.239642	DW
LymphEC	C20orf204	ENSG00000196421	1	0.0286533	-0.026625	0.0111111	0.0916031	90	131	0.0552783	UP
LymphEC	PLIN5	ENSG00000214456	0.999944	-0.0573887	0.0895574	0.533333	0.396947	90	131	-0.146946	DW
LymphEC	AC011498.4	ENSG00000267385	0.999969	-0.0248632	0.03461	0.222222	0.114504	90	131	-0.0594732	DW
LymphEC	KANK3	ENSG00000186994	0.999999	-0.0287537	0.0745169	0.666667	0.580153	90	131	-0.103271	DW
LymphEC	F2RL3	ENSG00000127533	1	-0.0956072	0.110552	0.366667	0.122137	90	131	-0.206159	DW
LymphEC	CPAMD8	ENSG00000160111	1	-0.0538691	0.0603227	0.244444	0.0458015	90	131	-0.114192	DW
LymphEC	PCAT19	ENSG00000267107	1	0.0481463	0.0189251	0.755556	0.740458	90	131	0.0292212	UP
LymphEC	PHLDB3	ENSG00000176531	0.995617	-0.0406969	0.0477903	0.244444	0.0916031	90	131	-0.0884873	DW
LymphEC	SELENOW	ENSG00000178980	0.992569	-0.158864	0.196769	0.911111	0.709924	90	131	-0.355632	DW
LymphEC	CDC42EP5	ENSG00000167617	1	-0.0900874	0.117871	0.588889	0.312977	90	131	-0.207959	DW
LymphEC	RPS4Y1	ENSG00000129824	0.999857	-0.179017	0.193315	0.9	0.259542	90	131	-0.372331	DW
LymphEC	CLDN5	ENSG00000184113	1	-0.105671	0.272176	0.988889	0.946565	90	131	-0.377846	DW
LymphEC	TBX1	ENSG00000184058	1	-0.0395103	0.0554739	0.322222	0.183206	90	131	-0.0949843	DW
LymphEC	IGLC2	ENSG00000211677	1	0.093475	-0.0940954	0	0.152672	90	131	0.18757	UP
LymphEC	GGT5	ENSG00000099998	1	-0.15926	0.179045	0.511111	0.122137	90	131	-0.338305	DW
LymphEC	TPST2	ENSG00000128294	0.997156	-0.0816796	0.101795	0.544444	0.328244	90	131	-0.183475	DW
LymphEC	TIMP3	ENSG00000100234	1	-0.247896	0.332733	0.955556	0.80916	90	131	-0.580629	DW
LymphEC	KCTD17	ENSG00000100379	0.999664	0.0587972	-0.0431641	0.211111	0.305344	90	131	0.101961	UP
LymphEC	CARD10	ENSG00000100065	1	-0.0464743	0.0584907	0.333333	0.160305	90	131	-0.104965	DW
LymphEC	PRR5	ENSG00000186654	0.988765	-0.0445473	0.0527447	0.277778	0.129771	90	131	-0.097292	DW
LymphEC	CELSR1	ENSG00000075275	1	-0.0158901	0.018887	0.1	0.0458015	90	131	-0.0347771	DW
LymphEC	BACE2	ENSG00000182240	1	-0.0839273	0.106655	0.533333	0.320611	90	131	-0.190582	DW
LymphEC	TFF3	ENSG00000160180	1	0.0751067	0.092233	0.922222	0.931298	90	131	-0.0171263	DW
CapEC	ISG15	ENSG00000187608	0.99999	0.0958054	-0.0696403	0.475515	0.55035	1552	1430	0.165446	UP
CapEC	TNFRSF4	ENSG00000186827	1	-0.0631458	0.0791789	0.309278	0.225175	1552	1430	-0.142325	DW
CapEC	CTNNBIP1	ENSG00000178585	1	0.113292	-0.0839363	0.409149	0.523077	1552	1430	0.197229	UP
CapEC	RBP7	ENSG00000162444	1	0.0799683	-0.0503368	0.366624	0.469231	1552	1430	0.130305	UP
CapEC	PLOD1	ENSG00000083444	0.968662	0.0646405	-0.0590478	0.224227	0.267133	1552	1430	0.123688	UP
CapEC	SRARP	ENSG00000183888	1	-0.0283927	0.0345377	0.142397	0.0888112	1552	1430	-0.0629304	DW
CapEC	CDA	ENSG00000158825	1	-0.0457166	0.0473598	0.139175	0.0727273	1552	1430	-0.0930765	DW
CapEC	KIF17	ENSG00000117245	0.999996	0.0254561	-0.0181986	0.137887	0.175524	1552	1430	0.0436547	UP
CapEC	HSPG2	ENSG00000142798	1	-0.112587	0.139302	0.521907	0.357343	1552	1430	-0.25189	DW
CapEC	LUZP1	ENSG00000169641	1	-0.0684617	0.0804331	0.384021	0.225175	1552	1430	-0.148895	DW
CapEC	ID3	ENSG00000117318	0.987844	-0.0783352	0.136913	0.801546	0.666434	1552	1430	-0.215248	DW
CapEC	SELENON	ENSG00000162430	0.989852	-0.0341324	0.0406064	0.214562	0.109091	1552	1430	-0.0747388	DW
CapEC	CD52	ENSG00000169442	0.9813	-0.0658437	0.0427242	0.0869845	0.12028	1552	1430	-0.108568	DW
CapEC	MAP3K6	ENSG00000142733	1	-0.0509688	0.0580613	0.217139	0.0895105	1552	1430	-0.10903	DW
CapEC	FCN3	ENSG00000142748	1	-0.130851	0.148764	0.317655	0.151748	1552	1430	-0.279616	DW
CapEC	WASF2	ENSG00000158195	0.999957	-0.0949855	0.110377	0.56701	0.398601	1552	1430	-0.205362	DW
CapEC	SDC3	ENSG00000162512	1	-0.0333973	0.0379919	0.155928	0.0811189	1552	1430	-0.0713893	DW
CapEC	TINAGL1	ENSG00000142910	1	0.0169021	0.0657185	0.784794	0.825175	1552	1430	-0.0488164	DW
CapEC	FAM167B	ENSG00000183615	1	0.0453165	-0.0307554	0.194588	0.238462	1552	1430	0.0760719	UP
CapEC	GJA4	ENSG00000187513	1	0.0878804	-0.0676197	0.300902	0.374126	1552	1430	0.1555	UP
CapEC	TIE1	ENSG00000066056	1	-0.02526	0.0596964	0.525129	0.474825	1552	1430	-0.0849564	DW
CapEC	PLK3	ENSG00000173846	0.924483	0.0553736	-0.0479091	0.224871	0.253846	1552	1430	0.103283	UP
CapEC	PIK3R3	ENSG00000117461	1	-0.106312	0.134684	0.484536	0.316783	1552	1430	-0.240995	DW
CapEC	TAL1	ENSG00000162367	0.999968	-0.0149448	0.0177174	0.0914948	0.0426573	1552	1430	-0.0326623	DW
CapEC	JUN	ENSG00000177606	1	0.43018	-0.374159	0.857603	0.962937	1552	1430	0.804338	UP
CapEC	GIPC2	ENSG00000137960	0.999937	0.0255451	-0.0191791	0.117912	0.155245	1552	1430	0.0447242	UP
CapEC	IFI44L	ENSG00000137959	1	0.0810661	-0.0624108	0.249356	0.331469	1552	1430	0.143477	UP
CapEC	ADGRL4	ENSG00000162618	1	-0.0742697	0.130562	0.698454	0.606993	1552	1430	-0.204831	DW
CapEC	CYR61	ENSG00000142871	1	0.28669	-0.234979	0.563144	0.700699	1552	1430	0.521669	UP
CapEC	FNBP1L	ENSG00000137942	0.999984	-0.0372702	0.050866	0.320876	0.244056	1552	1430	-0.0881362	DW
CapEC	ARHGAP29	ENSG00000137962	0.99995	-0.0316973	0.0918619	0.749356	0.70979	1552	1430	-0.123559	DW
CapEC	PALMD	ENSG00000099260	0.998262	-0.029411	0.0729815	0.599871	0.558741	1552	1430	-0.102393	DW
CapEC	AL109741.1	ENSG00000225938	0.974381	0.0149787	-0.0113571	0.0618557	0.086014	1552	1430	0.0263359	UP
CapEC	S1PR1	ENSG00000170989	1	-0.0669944	0.10833	0.593428	0.507692	1552	1430	-0.175324	DW
CapEC	CTTNBP2NL	ENSG00000143079	1	-0.0556538	0.0669685	0.306701	0.192308	1552	1430	-0.122622	DW
CapEC	RHOC	ENSG00000155366	1	-0.0651517	0.132704	0.856959	0.844056	1552	1430	-0.197856	DW
CapEC	SELENBP1	ENSG00000143416	1	0.0831276	-0.0708964	0.244845	0.342657	1552	1430	0.154024	UP
CapEC	S100A10	ENSG00000197747	1	-0.200109	0.240284	0.899485	0.865734	1552	1430	-0.440393	DW
CapEC	NPR1	ENSG00000169418	0.999952	-0.028037	0.0386272	0.248067	0.163636	1552	1430	-0.0666642	DW
CapEC	RPS27	ENSG00000177954	1	0.0860389	-0.0936026	0.979381	0.988811	1552	1430	0.179642	UP
CapEC	SHE	ENSG00000169291	0.941037	-0.0177676	0.0311187	0.293814	0.227273	1552	1430	-0.0488863	DW
CapEC	ADAM15	ENSG00000143537	1	-0.0935064	0.11574	0.47616	0.295105	1552	1430	-0.209246	DW
CapEC	EFNA1	ENSG00000169242	1	0.0901198	-0.0665707	0.385309	0.448252	1552	1430	0.15669	UP
CapEC	FDPS	ENSG00000160752	1	-0.0772869	0.102331	0.574742	0.448951	1552	1430	-0.179618	DW
CapEC	SYT11	ENSG00000132718	0.999997	-0.0348677	0.0400595	0.177835	0.0916084	1552	1430	-0.0749272	DW
CapEC	NES	ENSG00000132688	1	-0.128337	0.149524	0.448454	0.243357	1552	1430	-0.27786	DW
CapEC	TAGLN2	ENSG00000158710	0.999969	-0.0966961	0.135294	0.795103	0.735664	1552	1430	-0.23199	DW
CapEC	RGS5	ENSG00000143248	1	0.204521	-0.130677	0.474871	0.585315	1552	1430	0.335198	UP
CapEC	FMO2	ENSG00000094963	1	0.114777	-0.0587041	0.628866	0.681818	1552	1430	0.173481	UP
CapEC	HMCN1	ENSG00000143341	0.999979	-0.0213331	0.0270658	0.12951	0.0867133	1552	1430	-0.0483988	DW
CapEC	PKP1	ENSG00000081277	1	-0.041505	0.0461844	0.119201	0.0335664	1552	1430	-0.0876893	DW
CapEC	TNNT2	ENSG00000118194	1	-0.0284268	0.0300544	0.0708763	0.0293706	1552	1430	-0.0584812	DW
CapEC	NAV1	ENSG00000134369	0.999066	-0.0470991	0.0576722	0.255155	0.141259	1552	1430	-0.104771	DW
CapEC	PLXNA2	ENSG00000076356	1	-0.0950569	0.108379	0.3125	0.13007	1552	1430	-0.203436	DW
CapEC	SERTAD4-AS1	ENSG00000203706	0.998887	-0.0301381	0.0358877	0.16817	0.106993	1552	1430	-0.0660259	DW
CapEC	EPHX1	ENSG00000143819	1	0.130479	-0.107152	0.444588	0.566434	1552	1430	0.237631	UP
CapEC	ITPKB	ENSG00000143772	1	-0.0420518	0.0496428	0.237758	0.124476	1552	1430	-0.0916946	DW
CapEC	FAM89A	ENSG00000182118	1	-0.0804225	0.0957585	0.336985	0.172028	1552	1430	-0.176181	DW
CapEC	RSAD2	ENSG00000134321	1	0.0589701	-0.0504678	0.0992268	0.191608	1552	1430	0.109438	UP
CapEC	PDIA6	ENSG00000143870	0.993256	0.0921992	-0.0777179	0.481959	0.548951	1552	1430	0.169917	UP
CapEC	TRIB2	ENSG00000071575	0.999898	-0.0389996	0.0474501	0.282861	0.17972	1552	1430	-0.0864496	DW
CapEC	RHOB	ENSG00000143878	1	0.267277	-0.219452	0.757732	0.856643	1552	1430	0.486729	UP
CapEC	CRIM1	ENSG00000150938	1	-0.0989328	0.124556	0.489691	0.330769	1552	1430	-0.223489	DW
CapEC	EPAS1	ENSG00000116016	1	-0.0545847	0.124481	0.765464	0.73007	1552	1430	-0.179065	DW
CapEC	SPTBN1	ENSG00000115306	1	-0.157702	0.208742	0.755155	0.647552	1552	1430	-0.366444	DW
CapEC	AC007743.1	ENSG00000233251	1	0.0181431	-0.0137931	0.068299	0.086014	1552	1430	0.0319363	UP
CapEC	DYSF	ENSG00000135636	0.999172	-0.0278718	0.031345	0.128222	0.0608392	1552	1430	-0.0592168	DW
CapEC	EVA1A	ENSG00000115363	1	0.0308751	-0.0270374	0.0463918	0.0846154	1552	1430	0.0579124	UP
CapEC	TMSB10	ENSG00000034510	1	-0.166233	0.242236	0.994845	0.996503	1552	1430	-0.408469	DW
CapEC	TEKT4	ENSG00000163060	1	0.0304601	-0.0272197	0.0335052	0.102797	1552	1430	0.0576798	UP
CapEC	GPAT2	ENSG00000186281	1	0.0980156	-0.0822829	0.22616	0.337063	1552	1430	0.180299	UP
CapEC	ADRA2B	ENSG00000274286	1	0.0410318	-0.0364316	0.0934278	0.169231	1552	1430	0.0774634	UP
CapEC	MGAT4A	ENSG00000071073	0.999986	-0.0435686	0.049574	0.219716	0.118881	1552	1430	-0.0931426	DW
CapEC	KIAA1211L	ENSG00000196872	1	-0.0354339	0.0419686	0.170103	0.086014	1552	1430	-0.0774025	DW
CapEC	IL1RL1	ENSG00000115602	1	-0.0885256	0.0920171	0.132088	0.0104895	1552	1430	-0.180543	DW
CapEC	MALL	ENSG00000144063	1	0.0579304	-0.046186	0.197165	0.268531	1552	1430	0.104116	UP
CapEC	GYPC	ENSG00000136732	1	-0.221274	0.254856	0.734536	0.623077	1552	1430	-0.47613	DW
CapEC	AC010976.2	ENSG00000272789	1	-0.0260696	0.0289269	0.0786082	0.0216783	1552	1430	-0.0549965	DW
CapEC	NOSTRIN	ENSG00000163072	1	-0.0614989	0.0798948	0.331186	0.206993	1552	1430	-0.141394	DW
CapEC	ITGA6	ENSG00000091409	1	-0.0701749	0.114893	0.632732	0.536364	1552	1430	-0.185068	DW
CapEC	INPP1	ENSG00000151689	1	-0.06498	0.07312	0.289304	0.151748	1552	1430	-0.1381	DW
CapEC	CAVIN2	ENSG00000168497	1	-0.00113457	0.11264	0.889175	0.911189	1552	1430	-0.113774	DW
CapEC	STK17B	ENSG00000081320	0.99738	0.0580334	-0.0722053	0.0721649	0.0804196	1552	1430	0.130239	UP
CapEC	CFLAR	ENSG00000003402	0.941021	-0.0754096	0.0939778	0.582474	0.455944	1552	1430	-0.169387	DW
CapEC	BMPR2	ENSG00000204217	0.971131	-0.0425956	0.0546387	0.315722	0.198601	1552	1430	-0.0972342	DW
CapEC	MAP2	ENSG00000078018	0.997761	-0.0247227	0.0294407	0.167526	0.0874126	1552	1430	-0.0541634	DW
CapEC	IGFBP2	ENSG00000115457	1	-0.177386	0.215095	0.572809	0.420979	1552	1430	-0.392481	DW
CapEC	IGFBP5	ENSG00000115461	1	0.221046	-0.218797	0.314433	0.427273	1552	1430	0.439842	UP
CapEC	KCNE4	ENSG00000152049	1	0.0699467	-0.0617913	0.141753	0.241958	1552	1430	0.131738	UP
CapEC	ITM2C	ENSG00000135916	0.994396	0.0649591	-0.0632955	0.249356	0.327972	1552	1430	0.128255	UP
CapEC	EGOT	ENSG00000235947	0.999922	-0.023692	0.0284599	0.0940722	0.0496503	1552	1430	-0.0521519	DW
CapEC	SYN2	ENSG00000157152	1	0.0256484	-0.0185541	0.11018	0.145455	1552	1430	0.0442025	UP
CapEC	TIMP4	ENSG00000157150	1	0.32388	-0.265713	0.561856	0.723776	1552	1430	0.589593	UP
CapEC	PPARG	ENSG00000132170	0.999999	0.0413838	-0.0264296	0.240335	0.272727	1552	1430	0.0678135	UP
CapEC	RPL32	ENSG00000144713	0.998102	0.0689699	-0.0762575	0.952964	0.984615	1552	1430	0.145227	UP
CapEC	FGD5	ENSG00000154783	0.965695	-0.0194651	0.0253394	0.164948	0.106993	1552	1430	-0.0448045	DW
CapEC	CMTM8	ENSG00000170293	0.968927	-0.0193447	0.0431714	0.399485	0.339161	1552	1430	-0.0625161	DW
CapEC	ITGA9	ENSG00000144668	0.999999	-0.0207342	0.0229484	0.0953608	0.0342657	1552	1430	-0.0436825	DW
CapEC	CSRNP1	ENSG00000144655	1	0.1076	-0.0988639	0.320876	0.374126	1552	1430	0.206464	UP
CapEC	NKTR	ENSG00000114857	1	-0.115161	0.140139	0.62049	0.45035	1552	1430	-0.2553	DW
CapEC	CLEC3B	ENSG00000163815	1	-0.0369657	0.0411079	0.127577	0.0762238	1552	1430	-0.0780736	DW
CapEC	LAMB2	ENSG00000172037	0.904447	-0.0499426	0.0628021	0.354381	0.254545	1552	1430	-0.112745	DW
CapEC	SEMA3F	ENSG00000001617	1	-0.0272789	0.0300135	0.0947165	0.0244755	1552	1430	-0.0572924	DW
CapEC	GNAI2	ENSG00000114353	0.997092	-0.0687205	0.0970892	0.651418	0.52028	1552	1430	-0.16581	DW
CapEC	HYAL1	ENSG00000114378	1	-0.0353155	0.0524159	0.335052	0.262238	1552	1430	-0.0877314	DW
CapEC	HYAL2	ENSG00000068001	1	-0.265851	0.309698	0.672036	0.447552	1552	1430	-0.575549	DW
CapEC	SEMA3G	ENSG00000010319	1	-0.0395368	0.0504328	0.228093	0.163636	1552	1430	-0.0899696	DW
CapEC	FLNB	ENSG00000136068	1	-0.10736	0.121879	0.381443	0.18951	1552	1430	-0.22924	DW
CapEC	FAM107A	ENSG00000168309	1	-0.103161	0.149424	0.630799	0.507692	1552	1430	-0.252585	DW
CapEC	PTPRG	ENSG00000144724	0.901841	-0.0498018	0.0633419	0.369845	0.227972	1552	1430	-0.113144	DW
CapEC	ADAMTS9	ENSG00000163638	1	-0.0987748	0.121225	0.42268	0.218881	1552	1430	-0.219999	DW
CapEC	MAGI1	ENSG00000151276	0.999724	-0.0266136	0.0326388	0.166237	0.117483	1552	1430	-0.0592524	DW
CapEC	FILIP1L	ENSG00000168386	1	-0.0975728	0.120338	0.514175	0.367133	1552	1430	-0.217911	DW
CapEC	ARHGAP31	ENSG00000031081	0.996869	-0.0207782	0.0279775	0.199098	0.133566	1552	1430	-0.0487557	DW
CapEC	PARP14	ENSG00000173193	0.96544	-0.0422077	0.0556644	0.367268	0.241259	1552	1430	-0.0978721	DW
CapEC	HEG1	ENSG00000173706	1	-0.0521857	0.0643861	0.306057	0.188811	1552	1430	-0.116572	DW
CapEC	MGLL	ENSG00000074416	1	0.131188	-0.0431525	0.829253	0.872028	1552	1430	0.17434	UP
CapEC	GATA2-AS1	ENSG00000244300	1	-0.0257917	0.0321478	0.172036	0.101399	1552	1430	-0.0579395	DW
CapEC	H1FX	ENSG00000184897	0.999283	0.10398	-0.0958391	0.346005	0.394406	1552	1430	0.199819	UP
CapEC	TM4SF1	ENSG00000169908	1	-0.0180214	0.12525	0.906572	0.918182	1552	1430	-0.143271	DW
CapEC	WWTR1	ENSG00000018408	1	-0.101232	0.117407	0.409794	0.218182	1552	1430	-0.218639	DW
CapEC	TNFSF10	ENSG00000121858	1	0.179115	-0.132632	0.540593	0.699301	1552	1430	0.311747	UP
CapEC	EIF4A2	ENSG00000156976	0.999999	0.138425	-0.140262	0.617268	0.753147	1552	1430	0.278687	UP
CapEC	CCDC50	ENSG00000152492	1	-0.0774694	0.0963823	0.459407	0.321678	1552	1430	-0.173852	DW
CapEC	FGF12	ENSG00000114279	1	-0.0268174	0.0319452	0.124356	0.0664336	1552	1430	-0.0587626	DW
CapEC	HES1	ENSG00000114315	1	0.540938	-0.476959	0.599871	0.851049	1552	1430	1.0179	UP
CapEC	FAM43A	ENSG00000185112	1	-0.100812	0.111636	0.329253	0.151748	1552	1430	-0.212447	DW
CapEC	APOD	ENSG00000189058	1	0.194821	-0.201983	0.37951	0.445455	1552	1430	0.396805	UP
CapEC	CPLX1	ENSG00000168993	1	0.0374737	-0.0321536	0.0934278	0.148951	1552	1430	0.0696273	UP
CapEC	MXD4	ENSG00000123933	0.999996	-0.0613307	0.0734223	0.365335	0.224476	1552	1430	-0.134753	DW
CapEC	MSX1	ENSG00000163132	1	-0.0671203	0.0794464	0.275129	0.148252	1552	1430	-0.146567	DW
CapEC	LDB2	ENSG00000169744	1	0.0724792	-0.0307357	0.563789	0.597902	1552	1430	0.103215	UP
CapEC	KLHL5	ENSG00000109790	1	-0.0460111	0.0559695	0.255799	0.161538	1552	1430	-0.101981	DW
CapEC	RPL9	ENSG00000163682	0.967619	0.0746348	-0.0777852	0.925902	0.956643	1552	1430	0.15242	UP
CapEC	LIMCH1	ENSG00000064042	1	-0.106249	0.120086	0.397552	0.222378	1552	1430	-0.226335	DW
CapEC	LNX1	ENSG00000072201	0.99998	0.0382527	-0.0206953	0.271263	0.304895	1552	1430	0.0589481	UP
CapEC	KDR	ENSG00000128052	1	-0.0424137	0.058583	0.321521	0.218182	1552	1430	-0.100997	DW
CapEC	IGFBP7	ENSG00000163453	1	0.311444	-0.241505	0.80799	0.883217	1552	1430	0.552949	UP
CapEC	CXCL2	ENSG00000081041	0.999733	-0.0659182	0.128886	0.688789	0.57972	1552	1430	-0.194804	DW
CapEC	ANXA3	ENSG00000138772	1	-0.113703	0.180715	0.719072	0.671329	1552	1430	-0.294418	DW
CapEC	HSD17B11	ENSG00000198189	0.999955	0.109647	-0.0836828	0.554768	0.655245	1552	1430	0.19333	UP
CapEC	SPARCL1	ENSG00000152583	1	-0.0809136	0.231184	0.994845	0.988811	1552	1430	-0.312098	DW
CapEC	EMCN	ENSG00000164035	1	0.0305007	0.0321018	0.729381	0.707692	1552	1430	-0.00160107	DW
CapEC	RPL34	ENSG00000109475	0.976158	0.0664228	-0.0696921	0.974871	0.98951	1552	1430	0.136115	UP
CapEC	CFI	ENSG00000205403	0.994434	0.0316058	-0.0211914	0.189433	0.209091	1552	1430	0.0527972	UP
CapEC	FGF2	ENSG00000138685	0.951005	-0.0248896	0.0299208	0.132732	0.0804196	1552	1430	-0.0548105	DW
CapEC	SPRY1	ENSG00000164056	1	-0.110901	0.14573	0.565722	0.483217	1552	1430	-0.256631	DW
CapEC	MGST2	ENSG00000085871	0.999249	-0.0423969	0.0771069	0.632732	0.557343	1552	1430	-0.119504	DW
CapEC	RPS3A	ENSG00000145425	0.992748	0.0699297	-0.0865885	0.911082	0.953846	1552	1430	0.156518	UP
CapEC	PLPP1	ENSG00000067113	1	-0.111817	0.127867	0.485825	0.325175	1552	1430	-0.239684	DW
CapEC	IL6ST	ENSG00000134352	0.998523	-0.0715405	0.0930266	0.528351	0.384615	1552	1430	-0.164567	DW
CapEC	MAST4	ENSG00000069020	1	-0.066634	0.0891144	0.41366	0.298601	1552	1430	-0.155748	DW
CapEC	RASGRF2	ENSG00000113319	1	-0.0334511	0.042961	0.227448	0.138462	1552	1430	-0.0764121	DW
CapEC	MEF2C	ENSG00000081189	0.989707	-0.0596453	0.0946727	0.679124	0.603497	1552	1430	-0.154318	DW
CapEC	ERAP2	ENSG00000164308	1	0.0565599	-0.0529845	0.0631443	0.201399	1552	1430	0.109544	UP
CapEC	PPIC	ENSG00000168938	1	0.140536	-0.0999387	0.535438	0.645455	1552	1430	0.240475	UP
CapEC	ISOC1	ENSG00000066583	1	0.0846768	-0.0612022	0.35116	0.453846	1552	1430	0.145879	UP
CapEC	REEP2	ENSG00000132563	1	0.111459	-0.0959871	0.138531	0.256643	1552	1430	0.207446	UP
CapEC	ECSCR	ENSG00000249751	1	-0.0392866	0.0811701	0.634665	0.565035	1552	1430	-0.120457	DW
CapEC	PCDH1	ENSG00000156453	1	-0.0373276	0.0492086	0.277706	0.159441	1552	1430	-0.0865362	DW
CapEC	PCDH12	ENSG00000113555	1	0.0283484	-0.0201484	0.125644	0.137063	1552	1430	0.0484969	UP
CapEC	SPRY4	ENSG00000187678	0.999591	-0.0280614	0.0322505	0.125	0.0587413	1552	1430	-0.0603119	DW
CapEC	PDGFRB	ENSG00000113721	0.999652	0.0768136	-0.0596831	0.288015	0.358042	1552	1430	0.136497	UP
CapEC	CD74	ENSG00000019582	1	0.564457	-0.487881	0.780928	0.962937	1552	1430	1.05234	UP
CapEC	SMIM3	ENSG00000256235	1	0.132964	-0.113549	0.380155	0.467832	1552	1430	0.246513	UP
CapEC	GPX3	ENSG00000211445	1	0.25792	-0.258544	0.409149	0.574126	1552	1430	0.516464	UP
CapEC	NEURL1B	ENSG00000214357	1	-0.104243	0.120311	0.371134	0.176923	1552	1430	-0.224554	DW
CapEC	DUSP1	ENSG00000120129	1	0.251467	-0.214085	0.869845	0.946154	1552	1430	0.465551	UP
CapEC	DBN1	ENSG00000113758	1	-0.0636696	0.0751056	0.329253	0.186014	1552	1430	-0.138775	DW
CapEC	N4BP3	ENSG00000145911	1	-0.0255618	0.0332701	0.168814	0.118182	1552	1430	-0.0588319	DW
CapEC	CANX	ENSG00000127022	0.99999	0.109382	-0.0960597	0.432345	0.522378	1552	1430	0.205442	UP
CapEC	FLT4	ENSG00000037280	0.999998	-0.016803	0.0203596	0.112113	0.0699301	1552	1430	-0.0371626	DW
CapEC	BTNL9	ENSG00000165810	1	0.0927812	-0.0307843	0.653351	0.706993	1552	1430	0.123565	UP
CapEC	TUBB2A	ENSG00000137267	0.989586	-0.0546488	0.064743	0.308634	0.177622	1552	1430	-0.119392	DW
CapEC	PXDC1	ENSG00000168994	1	-0.0683003	0.0739436	0.216495	0.072028	1552	1430	-0.142244	DW
CapEC	NRN1	ENSG00000124785	1	0.124139	-0.0966322	0.436856	0.555944	1552	1430	0.220771	UP
CapEC	NEDD9	ENSG00000111859	1	0.226932	-0.163776	0.681701	0.793007	1552	1430	0.390708	UP
CapEC	EDN1	ENSG00000078401	1	-0.0924607	0.106769	0.266108	0.146154	1552	1430	-0.199229	DW
CapEC	SOX4	ENSG00000124766	0.994513	-0.0756338	0.0924625	0.413015	0.325874	1552	1430	-0.168096	DW
CapEC	HIST1H1C	ENSG00000187837	0.99416	0.0695028	-0.077302	0.0844072	0.144755	1552	1430	0.146805	UP
CapEC	BTN3A2	ENSG00000186470	1	0.061799	-0.0542623	0.159794	0.268531	1552	1430	0.116061	UP
CapEC	BTN3A1	ENSG00000026950	0.998891	0.0357624	-0.0325041	0.0721649	0.137762	1552	1430	0.0682666	UP
CapEC	BTN3A3	ENSG00000111801	0.98269	0.0296007	-0.0247306	0.0889175	0.153147	1552	1430	0.0543313	UP
CapEC	HLA-F	ENSG00000204642	0.937793	0.0673513	-0.0456804	0.463918	0.498601	1552	1430	0.113032	UP
CapEC	HLA-A	ENSG00000206503	1	0.162197	-0.089306	0.972294	0.983916	1552	1430	0.251503	UP
CapEC	HLA-E	ENSG00000204592	1	0.22641	-0.143267	0.96134	0.979021	1552	1430	0.369676	UP
CapEC	TNXB	ENSG00000168477	1	-0.08845	0.0905296	0.139175	0.0587413	1552	1430	-0.17898	DW
CapEC	NOTCH4	ENSG00000204301	1	0.060812	-0.00976441	0.613402	0.627273	1552	1430	0.0705764	UP
CapEC	HLA-DRA	ENSG00000204287	1	0.443142	-0.388267	0.699098	0.920979	1552	1430	0.83141	UP
CapEC	HLA-DRB5	ENSG00000198502	1	0.347174	-0.325004	0.282861	0.659441	1552	1430	0.672178	UP
CapEC	HLA-DRB1	ENSG00000196126	1	0.282857	-0.214875	0.774485	0.920979	1552	1430	0.497731	UP
CapEC	HLA-DQA1	ENSG00000196735	1	0.064024	-0.0714386	0.0940722	0.207692	1552	1430	0.135463	UP
CapEC	HLA-DQB1	ENSG00000179344	1	0.216347	-0.202075	0.260954	0.547552	1552	1430	0.418422	UP
CapEC	HLA-DQA2	ENSG00000237541	0.9961	0.0290395	-0.0319256	0.0773196	0.0300699	1552	1430	0.0609651	UP
CapEC	TAP2	ENSG00000204267	0.999727	0.0444809	-0.0342694	0.20683	0.251049	1552	1430	0.0787503	UP
CapEC	PSMB8-AS1	ENSG00000204261	0.999988	0.0478581	-0.0400501	0.175258	0.256643	1552	1430	0.0879082	UP
CapEC	PSMB9	ENSG00000240065	0.999814	0.0816107	-0.0532305	0.532216	0.625175	1552	1430	0.134841	UP
CapEC	HLA-DMB	ENSG00000242574	0.999403	0.038619	-0.0371891	0.115979	0.196503	1552	1430	0.0758081	UP
CapEC	HLA-DMA	ENSG00000204257	1	0.103753	-0.0860535	0.375	0.50979	1552	1430	0.189807	UP
CapEC	HLA-DPA1	ENSG00000231389	1	0.356577	-0.310394	0.66366	0.867133	1552	1430	0.666971	UP
CapEC	HLA-DPB1	ENSG00000223865	1	0.282379	-0.25929	0.49549	0.756643	1552	1430	0.541669	UP
CapEC	ANKS1A	ENSG00000064999	0.994742	-0.0267272	0.0311117	0.153995	0.079021	1552	1430	-0.0578389	DW
CapEC	RPL10A	ENSG00000198755	0.999886	0.0914211	-0.113604	0.798325	0.875524	1552	1430	0.205025	UP
CapEC	SRSF3	ENSG00000112081	1	0.199274	-0.172967	0.733247	0.832867	1552	1430	0.372241	UP
CapEC	CLIC5	ENSG00000112782	1	-0.0556668	0.0758718	0.358247	0.260839	1552	1430	-0.131539	DW
CapEC	ADGRF5	ENSG00000069122	1	-0.0703418	0.135269	0.73067	0.66993	1552	1430	-0.205611	DW
CapEC	EEF1A1	ENSG00000156508	0.999914	0.0855709	-0.0822929	0.964562	0.982517	1552	1430	0.167864	UP
CapEC	CD109	ENSG00000156535	1	-0.0472754	0.0514713	0.143686	0.048951	1552	1430	-0.0987467	DW
CapEC	SH3BGRL2	ENSG00000198478	1	-0.0529832	0.0601462	0.215851	0.122378	1552	1430	-0.113129	DW
CapEC	FAM229B	ENSG00000203778	0.984368	0.0411487	-0.0352879	0.128222	0.179021	1552	1430	0.0764366	UP
CapEC	CALHM5	ENSG00000178033	1	0.0277919	-0.0225192	0.0914948	0.128671	1552	1430	0.0503111	UP
CapEC	DCBLD1	ENSG00000164465	0.999355	0.0366032	-0.0320684	0.107603	0.162238	1552	1430	0.0686716	UP
CapEC	SGK1	ENSG00000118515	1	-0.108849	0.116907	0.404639	0.208392	1552	1430	-0.225756	DW
CapEC	PHACTR2	ENSG00000112419	1	0.128394	-0.0728081	0.658505	0.728671	1552	1430	0.201202	UP
CapEC	PLEKHG1	ENSG00000120278	1	-0.0804772	0.0945843	0.323454	0.143357	1552	1430	-0.175062	DW
CapEC	AKAP12	ENSG00000131016	1	-0.294597	0.32088	0.563789	0.25035	1552	1430	-0.615477	DW
CapEC	SYNE1	ENSG00000131018	1	-0.210782	0.233068	0.527062	0.234965	1552	1430	-0.44385	DW
CapEC	MYCT1	ENSG00000120279	1	0.128764	-0.0903814	0.477448	0.590909	1552	1430	0.219145	UP
CapEC	MTRF1L	ENSG00000112031	1	-0.0804553	0.0884816	0.309923	0.148252	1552	1430	-0.168937	DW
CapEC	AFDN	ENSG00000130396	0.999996	-0.0222035	0.0616509	0.577964	0.502797	1552	1430	-0.0838544	DW
CapEC	KIF25	ENSG00000125337	1	0.129486	-0.107667	0.199742	0.316084	1552	1430	0.237153	UP
CapEC	ACTB	ENSG00000075624	1	-0.164713	0.18345	0.981959	0.966434	1552	1430	-0.348163	DW
CapEC	TSPAN13	ENSG00000106537	0.997648	0.0396693	0.0012443	0.524485	0.56014	1552	1430	0.038425	UP
CapEC	RAPGEF5	ENSG00000136237	1	-0.0843809	0.101899	0.375644	0.217483	1552	1430	-0.18628	DW
CapEC	CREB5	ENSG00000146592	0.992211	-0.0601068	0.0726643	0.246134	0.218182	1552	1430	-0.132771	DW
CapEC	INMT	ENSG00000241644	1	0.132247	-0.117307	0.162371	0.293007	1552	1430	0.249554	UP
CapEC	AQP1	ENSG00000240583	1	0.27964	-0.191453	0.679768	0.774126	1552	1430	0.471093	UP
CapEC	FKBP9	ENSG00000122642	0.946373	0.0525403	-0.0373423	0.282216	0.348951	1552	1430	0.0898825	UP
CapEC	EEPD1	ENSG00000122547	1	0.0547138	-0.0447535	0.144974	0.229371	1552	1430	0.0994673	UP
CapEC	GRB10	ENSG00000106070	1	-0.0499793	0.0579826	0.222294	0.11958	1552	1430	-0.107962	DW
CapEC	EGFR	ENSG00000146648	0.994649	-0.0675181	0.0721356	0.155284	0.0846154	1552	1430	-0.139654	DW
CapEC	TPST1	ENSG00000169902	0.999969	0.0448715	-0.0383257	0.117912	0.174825	1552	1430	0.0831972	UP
CapEC	HSPB1	ENSG00000106211	1	-0.219167	0.241827	0.94201	0.93007	1552	1430	-0.460994	DW
CapEC	PTPN12	ENSG00000127947	0.999172	-0.0654	0.0845118	0.460696	0.344056	1552	1430	-0.149912	DW
CapEC	CD36	ENSG00000135218	1	0.0665896	0.0436279	0.878866	0.895105	1552	1430	0.0229617	UP
CapEC	TFPI2	ENSG00000105825	1	-0.0228412	0.0364363	0.210696	0.17972	1552	1430	-0.0592775	DW
CapEC	GNG11	ENSG00000127920	1	-0.0569635	0.175901	0.954897	0.963636	1552	1430	-0.232864	DW
CapEC	BAIAP2L1	ENSG00000006453	0.992521	-0.0129737	0.0173043	0.108247	0.0671329	1552	1430	-0.030278	DW
CapEC	EPHB4	ENSG00000196411	1	-0.0712925	0.0780669	0.219072	0.0685315	1552	1430	-0.149359	DW
CapEC	CAV2	ENSG00000105971	0.993618	0.0610006	0.00326791	0.762887	0.795105	1552	1430	0.0577327	UP
CapEC	CAV1	ENSG00000105974	1	0.0730066	0.0598732	0.971005	0.977622	1552	1430	0.0131334	UP
CapEC	CADPS2	ENSG00000081803	1	-0.0246519	0.0285062	0.112758	0.0601399	1552	1430	-0.0531581	DW
CapEC	PODXL	ENSG00000128567	1	-0.177938	0.210424	0.5625	0.334965	1552	1430	-0.388363	DW
CapEC	CALD1	ENSG00000122786	0.999999	-0.0757058	0.124285	0.731959	0.630769	1552	1430	-0.199991	DW
CapEC	HIPK2	ENSG00000064393	1	-0.105315	0.127722	0.472294	0.281119	1552	1430	-0.233037	DW
CapEC	GIMAP4	ENSG00000133574	1	0.116977	-0.0768051	0.574098	0.662937	1552	1430	0.193782	UP
CapEC	GIMAP1	ENSG00000213203	0.999998	0.065941	-0.0324544	0.508376	0.541958	1552	1430	0.0983954	UP
CapEC	GIMAP5	ENSG00000196329	1	0.0327308	-0.0273164	0.0824742	0.116783	1552	1430	0.0600472	UP
CapEC	NOS3	ENSG00000164867	0.999383	-0.0140356	0.0177909	0.0979381	0.0587413	1552	1430	-0.0318265	DW
CapEC	WDR60	ENSG00000126870	0.999997	-0.0560267	0.0696114	0.351804	0.229371	1552	1430	-0.125638	DW
CapEC	IL3RA	ENSG00000185291	0.999997	-0.025396	0.0458277	0.385309	0.318881	1552	1430	-0.0712237	DW
CapEC	TMSB4X	ENSG00000205542	0.995075	-0.0436352	0.10819	0.999356	0.999301	1552	1430	-0.151825	DW
CapEC	AP1S2	ENSG00000182287	1	0.116249	-0.111038	0.331186	0.473427	1552	1430	0.227287	UP
CapEC	PRRG1	ENSG00000130962	0.998463	-0.0269184	0.0316235	0.136598	0.0755245	1552	1430	-0.0585419	DW
CapEC	RPGR	ENSG00000156313	1	-0.0742426	0.0874839	0.35116	0.202797	1552	1430	-0.161727	DW
CapEC	TSPAN7	ENSG00000156298	0.990473	-0.0214503	0.0598528	0.582474	0.544056	1552	1430	-0.0813031	DW
CapEC	WDR13	ENSG00000101940	0.999985	-0.0712081	0.083995	0.415593	0.291608	1552	1430	-0.155203	DW
CapEC	SHROOM4	ENSG00000158352	1	-0.0452031	0.0563868	0.25451	0.144755	1552	1430	-0.10159	DW
CapEC	EFNB1	ENSG00000090776	1	-0.0365743	0.0490129	0.273196	0.186014	1552	1430	-0.0855871	DW
CapEC	RPS4X	ENSG00000198034	1	0.0966732	-0.111725	0.886598	0.953147	1552	1430	0.208399	UP
CapEC	ITM2A	ENSG00000078596	1	0.132793	-0.0538659	0.824098	0.87972	1552	1430	0.186658	UP
CapEC	TSC22D3	ENSG00000157514	0.975151	0.112982	-0.133239	0.572165	0.677622	1552	1430	0.246221	UP
CapEC	FHL1	ENSG00000022267	0.999914	-0.105448	0.0944322	0.329253	0.204196	1552	1430	-0.19988	DW
CapEC	F8	ENSG00000185010	1	0.0184422	0.0491064	0.727448	0.733566	1552	1430	-0.0306642	DW
CapEC	ANGPT2	ENSG00000091879	1	-0.073486	0.0880627	0.304124	0.174825	1552	1430	-0.161549	DW
CapEC	PRAG1	ENSG00000275342	0.995428	-0.0149639	0.0206859	0.143686	0.0818182	1552	1430	-0.0356498	DW
CapEC	TUSC3	ENSG00000104723	1	-0.0391552	0.0582417	0.361469	0.292308	1552	1430	-0.0973968	DW
CapEC	CSGALNACT1	ENSG00000147408	0.964365	0.0328831	-0.0236045	0.221005	0.237063	1552	1430	0.0564876	UP
CapEC	LPL	ENSG00000175445	1	0.308079	-0.253783	0.503222	0.692308	1552	1430	0.561861	UP
CapEC	TNFRSF10A	ENSG00000104689	0.990582	-0.0183897	0.023134	0.134021	0.0762238	1552	1430	-0.0415237	DW
CapEC	DPYSL2	ENSG00000092964	1	-0.105788	0.130363	0.54768	0.422378	1552	1430	-0.236151	DW
CapEC	LEPROTL1	ENSG00000104660	0.984745	0.0679502	-0.0530622	0.39433	0.442657	1552	1430	0.121012	UP
CapEC	IDO1	ENSG00000131203	1	0.0578408	-0.0483265	0.112758	0.196503	1552	1430	0.106167	UP
CapEC	TCIM	ENSG00000176907	1	0.254536	-0.18639	0.614046	0.755245	1552	1430	0.440925	UP
CapEC	SOX17	ENSG00000164736	1	0.157657	-0.107133	0.52384	0.581119	1552	1430	0.264791	UP
CapEC	HEY1	ENSG00000164683	0.999805	0.0610092	-0.0457383	0.218428	0.304895	1552	1430	0.106748	UP
CapEC	FABP5	ENSG00000164687	1	0.0319253	0.116691	0.968428	0.967133	1552	1430	-0.0847662	DW
CapEC	FABP4	ENSG00000170323	1	0.0968033	0.0702057	0.958763	0.966434	1552	1430	0.0265976	UP
CapEC	FAM84B	ENSG00000168672	1	-0.0303754	0.0365543	0.164948	0.0958042	1552	1430	-0.0669297	DW
CapEC	ASAP1	ENSG00000153317	1	-0.0640394	0.0766219	0.38982	0.255944	1552	1430	-0.140661	DW
CapEC	NDRG1	ENSG00000104419	0.999999	-0.0827324	0.0963391	0.494201	0.336364	1552	1430	-0.179071	DW
CapEC	GPIHBP1	ENSG00000277494	1	0.0488909	0.0219814	0.701675	0.722378	1552	1430	0.0269095	UP
CapEC	LURAP1L	ENSG00000153714	0.999384	0.0369084	-0.0318212	0.0786082	0.147552	1552	1430	0.0687296	UP
CapEC	MPDZ	ENSG00000107186	0.958723	-0.0352017	0.0436373	0.228737	0.147552	1552	1430	-0.078839	DW
CapEC	AL583785.1	ENSG00000226197	1	0.0451975	-0.0343912	0.141753	0.203497	1552	1430	0.0795886	UP
CapEC	TEK	ENSG00000120156	1	-0.02906	0.041665	0.261598	0.18951	1552	1430	-0.070725	DW
CapEC	AQP3	ENSG00000165272	1	-0.0681915	0.0787255	0.220361	0.151748	1552	1430	-0.146917	DW
CapEC	CNTNAP3B	ENSG00000154529	1	0.0509599	-0.0435044	0.108247	0.188811	1552	1430	0.0944643	UP
CapEC	GNAQ	ENSG00000156052	0.996368	-0.0544158	0.0653627	0.335696	0.234965	1552	1430	-0.119779	DW
CapEC	KLF4	ENSG00000136826	0.999999	0.13694	-0.0962069	0.583763	0.646853	1552	1430	0.233147	UP
CapEC	AKAP2	ENSG00000241978	0.934121	-0.0111419	0.0134939	0.0734536	0.034965	1552	1430	-0.0246358	DW
CapEC	GSN	ENSG00000148180	1	-0.146473	0.211305	0.924613	0.876224	1552	1430	-0.357778	DW
CapEC	STOM	ENSG00000148175	0.999832	0.11033	-0.0272567	0.856314	0.891608	1552	1430	0.137587	UP
CapEC	DAB2IP	ENSG00000136848	1	-0.0552098	0.0616776	0.198454	0.0706294	1552	1430	-0.116887	DW
CapEC	SH2D3C	ENSG00000095370	0.960466	-0.019349	0.0360187	0.336985	0.272727	1552	1430	-0.0553677	DW
CapEC	ENG	ENSG00000106991	1	-0.0629955	0.113474	0.685567	0.607692	1552	1430	-0.176469	DW
CapEC	SPTAN1	ENSG00000197694	0.997021	-0.0546817	0.0621372	0.324742	0.2	1552	1430	-0.116819	DW
CapEC	PKN3	ENSG00000160447	1	-0.0274772	0.0351043	0.186856	0.116783	1552	1430	-0.0625816	DW
CapEC	LRRC8A	ENSG00000136802	1	-0.0929121	0.109182	0.396263	0.211888	1552	1430	-0.202094	DW
CapEC	ASS1	ENSG00000130707	0.999996	0.064786	-0.0541587	0.219072	0.255944	1552	1430	0.118945	UP
CapEC	AIF1L	ENSG00000126878	1	-0.0971367	0.112712	0.351804	0.204196	1552	1430	-0.209848	DW
CapEC	RAPGEF1	ENSG00000107263	1	-0.0650811	0.0779137	0.351804	0.195105	1552	1430	-0.142995	DW
CapEC	SLC2A6	ENSG00000160326	0.980539	0.0216361	-0.0209363	0.0476804	0.0699301	1552	1430	0.0425724	UP
CapEC	EGFL7	ENSG00000172889	1	0.0241387	0.0701385	0.876289	0.862937	1552	1430	-0.0459998	DW
CapEC	FAM69B	ENSG00000165716	1	-0.0188678	0.0234127	0.119845	0.0797203	1552	1430	-0.0422805	DW
CapEC	LCN6	ENSG00000267206	1	-0.100392	0.111151	0.258376	0.104895	1552	1430	-0.211543	DW
CapEC	TOR4A	ENSG00000198113	0.990943	-0.0197026	0.0215583	0.0960052	0.0356643	1552	1430	-0.0412609	DW
CapEC	IFITM3	ENSG00000142089	1	0.153482	-0.0538945	0.988402	0.986713	1552	1430	0.207377	UP
CapEC	IGF2	ENSG00000167244	1	-0.0791089	0.0918498	0.282216	0.135664	1552	1430	-0.170959	DW
CapEC	CD81	ENSG00000110651	0.999997	-0.0904352	0.109903	0.409149	0.286014	1552	1430	-0.200338	DW
CapEC	CDKN1C	ENSG00000129757	0.956546	-0.0583464	0.0917738	0.502577	0.420979	1552	1430	-0.15012	DW
CapEC	OR51E1	ENSG00000180785	0.999907	0.0340241	-0.0308693	0.0689433	0.126573	1552	1430	0.0648934	UP
CapEC	ADM	ENSG00000148926	1	0.199567	-0.163685	0.385309	0.493007	1552	1430	0.363252	UP
CapEC	GALNT18	ENSG00000110328	0.990239	-0.0234489	0.038318	0.302835	0.24965	1552	1430	-0.0617668	DW
CapEC	PIK3C2A	ENSG00000011405	1	-0.0645444	0.0754269	0.326031	0.165734	1552	1430	-0.139971	DW
CapEC	RCN1	ENSG00000049449	0.999613	0.0858708	-0.0558229	0.471649	0.552448	1552	1430	0.141694	UP
CapEC	CD59	ENSG00000085063	1	-0.0813725	0.150996	0.856314	0.858042	1552	1430	-0.232369	DW
CapEC	CD82	ENSG00000085117	0.980765	0.0722702	-0.0443568	0.473582	0.513986	1552	1430	0.116627	UP
CapEC	TSPAN18	ENSG00000157570	1	-0.0409462	0.0553906	0.290593	0.208392	1552	1430	-0.0963368	DW
CapEC	CREB3L1	ENSG00000157613	1	0.0455659	-0.0352561	0.163015	0.213287	1552	1430	0.080822	UP
CapEC	MDK	ENSG00000110492	0.903346	0.0357996	-0.0297266	0.133376	0.227972	1552	1430	0.0655262	UP
CapEC	DDB2	ENSG00000134574	0.99781	0.0418518	-0.039775	0.0670103	0.157343	1552	1430	0.0816267	UP
CapEC	APLNR	ENSG00000134817	1	0.0524211	-0.0449621	0.0786082	0.162937	1552	1430	0.0973832	UP
CapEC	UBE2L6	ENSG00000156587	1	0.0905143	-0.0753469	0.300258	0.430769	1552	1430	0.165861	UP
CapEC	CTNND1	ENSG00000198561	1	-0.0508519	0.0699195	0.409149	0.298601	1552	1430	-0.120771	DW
CapEC	AHNAK	ENSG00000124942	1	-0.126588	0.146834	0.648196	0.462937	1552	1430	-0.273422	DW
CapEC	FRMD8	ENSG00000126391	0.996471	-0.037369	0.0431569	0.228093	0.132867	1552	1430	-0.0805259	DW
CapEC	CCND1	ENSG00000110092	1	-0.0554131	0.0583975	0.167526	0.0888112	1552	1430	-0.113811	DW
CapEC	PDE2A	ENSG00000186642	1	-0.0743458	0.084403	0.276418	0.120979	1552	1430	-0.158749	DW
CapEC	ATG16L2	ENSG00000168010	0.999231	0.0374743	-0.0357713	0.066366	0.137762	1552	1430	0.0732456	UP
CapEC	UVRAG	ENSG00000198382	0.966038	-0.0391228	0.0472956	0.266753	0.168531	1552	1430	-0.0864184	DW
CapEC	LRRC32	ENSG00000137507	1	-0.0323913	0.0641207	0.503222	0.425175	1552	1430	-0.096512	DW
CapEC	PRCP	ENSG00000137509	1	0.0811333	-0.074217	0.218428	0.3	1552	1430	0.15535	UP
CapEC	PICALM	ENSG00000073921	0.999993	-0.0684978	0.0811492	0.433634	0.278322	1552	1430	-0.149647	DW
CapEC	PRSS23	ENSG00000150687	0.992609	-0.0498003	0.045189	0.0612113	0.0475524	1552	1430	-0.0949893	DW
CapEC	FZD4	ENSG00000174804	0.999999	-0.0456858	0.0539601	0.239046	0.118182	1552	1430	-0.0996459	DW
CapEC	ENDOD1	ENSG00000149218	0.948573	-0.0344735	0.0398864	0.230026	0.133566	1552	1430	-0.0743599	DW
CapEC	ZBTB16	ENSG00000109906	0.999999	0.117044	-0.0996064	0.47616	0.532867	1552	1430	0.21665	UP
CapEC	NNMT	ENSG00000166741	1	0.154237	-0.166706	0.145619	0.0979021	1552	1430	0.320943	UP
CapEC	RPS25	ENSG00000118181	0.998084	0.0759331	-0.0780208	0.942655	0.972727	1552	1430	0.153954	UP
CapEC	MCAM	ENSG00000076706	1	-0.0617586	0.0771277	0.356959	0.244755	1552	1430	-0.138886	DW
CapEC	ESAM	ENSG00000149564	1	0.0606014	0.0140859	0.789948	0.797203	1552	1430	0.0465156	UP
CapEC	ROBO4	ENSG00000154133	1	-0.0377033	0.0602976	0.394974	0.316783	1552	1430	-0.0980009	DW
CapEC	IL15RA	ENSG00000134470	0.999991	-0.0402572	0.0475527	0.210052	0.122378	1552	1430	-0.0878099	DW
CapEC	RBM17	ENSG00000134453	1	-0.131417	0.158465	0.617912	0.472028	1552	1430	-0.289882	DW
CapEC	PLXDC2	ENSG00000120594	1	-0.0894636	0.108098	0.378866	0.306993	1552	1430	-0.197561	DW
CapEC	JCAD	ENSG00000165757	1	-0.0410202	0.0615757	0.385954	0.3	1552	1430	-0.102596	DW
CapEC	CCNY	ENSG00000108100	0.999833	-0.049133	0.0609182	0.310567	0.204895	1552	1430	-0.110051	DW
CapEC	DEPP1	ENSG00000165507	1	0.201443	-0.16016	0.482603	0.678322	1552	1430	0.361603	UP
CapEC	CDK1	ENSG00000170312	1	0.0254342	-0.0226543	0.0412371	0.0748252	1552	1430	0.0480885	UP
CapEC	REEP3	ENSG00000165476	1	-0.103695	0.122122	0.497423	0.321678	1552	1430	-0.225816	DW
CapEC	SRGN	ENSG00000122862	1	-0.146719	0.191854	0.922036	0.876224	1552	1430	-0.338573	DW
CapEC	DDIT4	ENSG00000168209	0.999994	0.167917	-0.153808	0.679124	0.776224	1552	1430	0.321725	UP
CapEC	PLAU	ENSG00000122861	1	0.0786297	-0.0654036	0.20683	0.303497	1552	1430	0.144033	UP
CapEC	VCL	ENSG00000035403	0.999905	-0.0615795	0.073211	0.346005	0.2	1552	1430	-0.134791	DW
CapEC	MMRN2	ENSG00000173269	1	-0.0722147	0.114028	0.598582	0.493007	1552	1430	-0.186243	DW
CapEC	ADIRF	ENSG00000148671	0.984109	-0.0677059	0.107958	0.708119	0.724476	1552	1430	-0.175664	DW
CapEC	PAPSS2	ENSG00000198682	1	-0.0966841	0.107524	0.293814	0.117483	1552	1430	-0.204208	DW
CapEC	IFIT3	ENSG00000119917	0.999999	0.055625	-0.0400629	0.242268	0.302797	1552	1430	0.0956879	UP
CapEC	IFIT1	ENSG00000185745	0.999999	0.0544156	-0.0433506	0.153995	0.279021	1552	1430	0.0977661	UP
CapEC	PDLIM1	ENSG00000107438	1	-0.19226	0.259419	0.839562	0.720979	1552	1430	-0.451678	DW
CapEC	SORBS1	ENSG00000095637	0.956141	-0.0422968	0.0441539	0.165593	0.0475524	1552	1430	-0.0864508	DW
CapEC	ACSL5	ENSG00000197142	0.984047	0.026362	-0.0234794	0.0889175	0.113986	1552	1430	0.0498414	UP
CapEC	ABLIM1	ENSG00000099204	1	-0.130763	0.158928	0.506443	0.334965	1552	1430	-0.289691	DW
CapEC	WNK1	ENSG00000060237	1	-0.119214	0.139959	0.516108	0.32028	1552	1430	-0.259174	DW
CapEC	ADIPOR2	ENSG00000006831	0.950307	-0.0353513	0.0498589	0.356314	0.271329	1552	1430	-0.0852102	DW
CapEC	TSPAN9	ENSG00000011105	0.999603	-0.0252255	0.0345232	0.22616	0.155944	1552	1430	-0.0597487	DW
CapEC	KCNA5	ENSG00000130037	1	0.060151	-0.0519643	0.112758	0.182517	1552	1430	0.112115	UP
CapEC	VWF	ENSG00000110799	1	-0.156616	0.249985	0.869201	0.793706	1552	1430	-0.406601	DW
CapEC	CD9	ENSG00000010278	1	-0.154037	0.202797	0.820232	0.773427	1552	1430	-0.356835	DW
CapEC	GAPDH	ENSG00000111640	1	-0.146846	0.135473	0.860825	0.758042	1552	1430	-0.282318	DW
CapEC	A2M	ENSG00000175899	0.999963	0.0118092	0.0715251	0.852448	0.852448	1552	1430	-0.0597159	DW
CapEC	CDKN1B	ENSG00000111276	0.992795	0.0774713	-0.0690378	0.292526	0.393706	1552	1430	0.146509	UP
CapEC	APOLD1	ENSG00000178878	1	0.145504	-0.0903839	0.612113	0.666434	1552	1430	0.235888	UP
CapEC	EMP1	ENSG00000134531	1	-0.181761	0.206947	0.585696	0.351748	1552	1430	-0.388709	DW
CapEC	EPS8	ENSG00000151491	0.909692	0.069438	-0.0510839	0.351804	0.407692	1552	1430	0.120522	UP
CapEC	KCNJ8	ENSG00000121361	0.987909	0.0389888	-0.0298471	0.169459	0.2	1552	1430	0.0688359	UP
CapEC	TMTC1	ENSG00000133687	1	-0.0786964	0.0987335	0.402706	0.263636	1552	1430	-0.17743	DW
CapEC	AC023157.3	ENSG00000276900	0.999996	0.0447799	-0.0390664	0.0979381	0.151049	1552	1430	0.0838463	UP
CapEC	TUBA1B	ENSG00000123416	0.938364	-0.0908703	0.121448	0.773196	0.743357	1552	1430	-0.212318	DW
CapEC	TUBA1A	ENSG00000167552	0.999998	-0.12409	0.125453	0.454897	0.358741	1552	1430	-0.249543	DW
CapEC	ACVRL1	ENSG00000139567	1	-0.0583317	0.0792021	0.421392	0.318182	1552	1430	-0.137534	DW
CapEC	NR4A1	ENSG00000123358	1	0.295603	-0.269897	0.57732	0.679021	1552	1430	0.5655	UP
CapEC	RPL41	ENSG00000229117	0.997343	0.064127	-0.0800298	0.948454	0.98042	1552	1430	0.144157	UP
CapEC	MYL6	ENSG00000092841	0.969959	-0.0726912	0.110186	0.949098	0.928671	1552	1430	-0.182877	DW
CapEC	RBMS2	ENSG00000076067	1	-0.0586658	0.0698979	0.29317	0.160839	1552	1430	-0.128564	DW
CapEC	NDUFA4L2	ENSG00000185633	1	0.0961186	-0.0513563	0.402706	0.488112	1552	1430	0.147475	UP
CapEC	PTPRB	ENSG00000127329	1	-0.0760619	0.114228	0.567655	0.451748	1552	1430	-0.19029	DW
CapEC	DUSP6	ENSG00000139318	0.915628	-0.0436471	0.0553539	0.342784	0.248951	1552	1430	-0.099001	DW
CapEC	BTG1	ENSG00000133639	1	0.288117	-0.269664	0.795747	0.92028	1552	1430	0.55778	UP
CapEC	SOCS2	ENSG00000120833	0.999933	-0.0523937	0.0641734	0.314433	0.201399	1552	1430	-0.116567	DW
CapEC	CDK17	ENSG00000059758	1	-0.0530235	0.0632988	0.286727	0.165035	1552	1430	-0.116322	DW
CapEC	TBX3	ENSG00000135111	0.998356	-0.0380896	0.0492279	0.253866	0.176923	1552	1430	-0.0873175	DW
CapEC	MED13L	ENSG00000123066	0.953558	-0.0547796	0.0605708	0.271263	0.143357	1552	1430	-0.11535	DW
CapEC	PEBP1	ENSG00000089220	0.997279	0.100678	-0.11632	0.449742	0.501399	1552	1430	0.216998	UP
CapEC	PXN	ENSG00000089159	0.999695	-0.0499635	0.0595081	0.330541	0.205594	1552	1430	-0.109472	DW
CapEC	CABP1	ENSG00000157782	1	0.039652	-0.0232878	0.230026	0.248252	1552	1430	0.0629398	UP
CapEC	MLEC	ENSG00000110917	0.999977	-0.064943	0.0777068	0.391753	0.248252	1552	1430	-0.14265	DW
CapEC	HIP1R	ENSG00000130787	0.99992	-0.0211899	0.0274837	0.165593	0.111888	1552	1430	-0.0486736	DW
CapEC	PITPNM2	ENSG00000090975	0.989149	-0.0142313	0.0169276	0.064433	0.034965	1552	1430	-0.0311589	DW
CapEC	UBC	ENSG00000150991	0.999998	0.166427	-0.126164	0.963273	0.982517	1552	1430	0.29259	UP
CapEC	C1QTNF9	ENSG00000240654	1	0.0538733	-0.0249424	0.36018	0.421678	1552	1430	0.0788157	UP
CapEC	FLT1	ENSG00000102755	1	-0.0153362	0.0868349	0.755799	0.735664	1552	1430	-0.102171	DW
CapEC	STARD13	ENSG00000133121	0.99552	-0.0326558	0.0371027	0.153995	0.0895105	1552	1430	-0.0697585	DW
CapEC	RGCC	ENSG00000102760	0.998787	0.0882536	0.00579004	0.854381	0.87972	1552	1430	0.0824635	UP
CapEC	EPSTI1	ENSG00000133106	1	0.0436401	-0.0387331	0.0998711	0.151748	1552	1430	0.0823731	UP
CapEC	DACH1	ENSG00000276644	0.999941	0.028446	-0.016619	0.21134	0.234965	1552	1430	0.0450651	UP
CapEC	KCTD12	ENSG00000178695	1	-0.165311	0.189007	0.561211	0.314685	1552	1430	-0.354318	DW
CapEC	DOCK9	ENSG00000088387	1	-0.099435	0.116809	0.407216	0.235664	1552	1430	-0.216244	DW
CapEC	EFNB2	ENSG00000125266	1	-0.0604021	0.0775569	0.364691	0.232168	1552	1430	-0.137959	DW
CapEC	MCF2L	ENSG00000126217	1	-0.0738576	0.0985421	0.430412	0.31049	1552	1430	-0.1724	DW
CapEC	GAS6	ENSG00000183087	0.969164	0.0850842	-0.0602867	0.483247	0.534965	1552	1430	0.145371	UP
CapEC	RNASE1	ENSG00000129538	1	0.0509491	0.0554677	0.912371	0.925175	1552	1430	-0.00451866	DW
CapEC	NDRG2	ENSG00000165795	0.998377	0.104911	-0.100678	0.478093	0.523776	1552	1430	0.20559	UP
CapEC	STXBP6	ENSG00000168952	1	0.0944244	-0.0772801	0.284794	0.376224	1552	1430	0.171705	UP
CapEC	FAM177A1	ENSG00000151327	0.951288	-0.070628	0.0806768	0.496778	0.331469	1552	1430	-0.151305	DW
CapEC	CLEC14A	ENSG00000176435	1	0.080868	0.00877934	0.814433	0.85035	1552	1430	0.0720887	UP
CapEC	FERMT2	ENSG00000073712	0.973455	-0.0471091	0.0781415	0.556701	0.44965	1552	1430	-0.125251	DW
CapEC	LGALS3	ENSG00000131981	0.956851	-0.0279698	0.103962	0.89884	0.921678	1552	1430	-0.131932	DW
CapEC	SYNE2	ENSG00000054654	1	-0.125595	0.161123	0.64433	0.501399	1552	1430	-0.286718	DW
CapEC	ZFP36L1	ENSG00000185650	0.993134	0.130525	-0.106504	0.606959	0.698601	1552	1430	0.237029	UP
CapEC	CALM1	ENSG00000198668	1	-0.176223	0.217559	0.901418	0.833566	1552	1430	-0.393782	DW
CapEC	IFI27	ENSG00000165949	1	0.0205649	0.133782	0.978737	0.986014	1552	1430	-0.113217	DW
CapEC	WARS	ENSG00000140105	1	-0.206281	0.24915	0.675902	0.43986	1552	1430	-0.455431	DW
CapEC	CDC42BPB	ENSG00000198752	0.999998	-0.0447152	0.0500661	0.208119	0.0783217	1552	1430	-0.0947813	DW
CapEC	JAG2	ENSG00000184916	1	-0.0605673	0.0691768	0.231314	0.100699	1552	1430	-0.129744	DW
CapEC	NUDT14	ENSG00000183828	0.993213	-0.0417804	0.0473765	0.205541	0.103497	1552	1430	-0.089157	DW
CapEC	CRIP2	ENSG00000182809	1	-0.0538973	0.112537	0.784149	0.751748	1552	1430	-0.166435	DW
CapEC	TJP1	ENSG00000104067	1	-0.0528273	0.089068	0.600515	0.508392	1552	1430	-0.141895	DW
CapEC	DLL4	ENSG00000128917	1	0.0515255	-0.0264971	0.364691	0.39021	1552	1430	0.0780226	UP
CapEC	PDIA3	ENSG00000167004	0.999999	0.123953	-0.108778	0.552191	0.634965	1552	1430	0.232731	UP
CapEC	B2M	ENSG00000166710	0.995011	0.067387	0.0080143	0.998067	0.999301	1552	1430	0.0593727	UP
CapEC	MYO5C	ENSG00000128833	0.999964	-0.0167511	0.0205628	0.114046	0.072028	1552	1430	-0.0373139	DW
[truncated: 11,552 more rows]

## Sheet: AgeDEGs_sn_broad_celltypes
celltype	SYMBOL	ENSEMBL	ltsr	beta_old	beta_young	prop_young	prop_old	n_cells_young	n_cells_old	log2fc	REGULATION
Hyb	EFCAB7	ENSG00000203965	0.980494	0.137209	-0.1094	0.183406	0.264865	229	185	0.246609	UP
Hyb	LPIN1	ENSG00000134324	0.972309	-0.230362	0.276733	0.672489	0.286486	229	185	-0.507094	DW
Hyb	WDPCP	ENSG00000143951	0.999992	-0.350915	0.433672	0.777293	0.481081	229	185	-0.784586	DW
Hyb	NEB	ENSG00000183091	0.996794	0.152972	0.0916645	0.991266	0.983784	229	185	0.0613077	UP
Hyb	TTN	ENSG00000155657	0.999981	0.127483	0.120364	0.995633	0.989189	229	185	0.00711848	UP
Hyb	PPARGC1A	ENSG00000109819	1	-0.308923	0.366662	0.567686	0.248649	229	185	-0.675585	DW
Hyb	TBC1D1	ENSG00000065882	1	-0.267818	0.283743	0.445415	0.113514	229	185	-0.551561	DW
Hyb	TSPAN5	ENSG00000168785	0.948378	-0.139888	0.154843	0.244541	0.0702703	229	185	-0.294731	DW
Hyb	ACSL1	ENSG00000151726	0.986754	-0.246615	0.291698	0.668122	0.340541	229	185	-0.538313	DW
Hyb	FST	ENSG00000134363	0.999995	0.0763337	-0.0689775	0.00873362	0.113514	229	185	0.145311	UP
Hyb	CKMT2	ENSG00000131730	0.998361	-0.220242	0.251896	0.462882	0.210811	229	185	-0.472138	DW
Hyb	FKBP5	ENSG00000096060	0.996233	-0.324886	0.368147	0.895197	0.556757	229	185	-0.693033	DW
Hyb	CDKN1A	ENSG00000124762	0.998974	0.159521	-0.144146	0.131004	0.216216	229	185	0.303668	UP
Hyb	PRKAG2	ENSG00000106617	1	-0.266509	0.274101	0.30131	0.0486486	229	185	-0.54061	DW
Hyb	MYOM2	ENSG00000036448	1	-0.30986	0.364978	0.554585	0.210811	229	185	-0.674838	DW
Hyb	ANK1	ENSG00000029534	0.931396	-0.179463	0.22069	0.458515	0.243243	229	185	-0.400152	DW
Hyb	PDE7A	ENSG00000205268	0.962696	-0.241211	0.316792	0.764192	0.502703	229	185	-0.558003	DW
Hyb	NR4A3	ENSG00000119508	0.999954	-0.178929	0.199906	0.292576	0.0810811	229	185	-0.378835	DW
Hyb	OTUD1	ENSG00000165312	0.972473	0.248787	-0.206523	0.152838	0.248649	229	185	0.45531	UP
Hyb	LDB3	ENSG00000122367	0.992458	-0.216569	0.309538	0.759825	0.616216	229	185	-0.526107	DW
Hyb	ADIRF	ENSG00000148671	0.999999	0.103064	-0.114701	0.00873362	0.102703	229	185	0.217765	UP
Hyb	ANKRD2	ENSG00000165887	0.999999	-0.340178	0.431725	0.764192	0.345946	229	185	-0.771903	DW
Hyb	ACACB	ENSG00000076555	0.990007	-0.242716	0.292849	0.672489	0.318919	229	185	-0.535565	DW
Hyb	RORA	ENSG00000069667	0.984625	-0.256347	0.358571	0.873362	0.789189	229	185	-0.614917	DW
Hyb	MYH2	ENSG00000125414	0.991078	-0.156515	0.188175	0.279476	0.183784	229	185	-0.34469	DW
Hyb	MAP3K7CL	ENSG00000156265	0.998594	0.144941	-0.129542	0.0436681	0.189189	229	185	0.274483	UP
MF-I	RERE	ENSG00000142599	1	-0.212371	0.260542	0.773134	0.622004	22110	19942	-0.472914	DW
MF-I	SLC2A5	ENSG00000142583	0.972044	0.0544701	-0.0439739	0.0605156	0.133036	22110	19942	0.098444	UP
MF-I	ARHGEF10L	ENSG00000074964	0.996877	-0.0785409	0.0878301	0.215875	0.119146	22110	19942	-0.166371	DW
MF-I	MYOM3	ENSG00000142661	1	-0.281121	0.348499	0.614699	0.320379	22110	19942	-0.62962	DW
MF-I	STX12	ENSG00000117758	1	-0.132124	0.127942	0.232564	0.092418	22110	19942	-0.260066	DW
MF-I	AL139260.1	ENSG00000228436	1	-0.0959308	0.110809	0.199955	0.0937719	22110	19942	-0.20674	DW
MF-I	MKNK1	ENSG00000079277	1	-0.0962484	0.0980893	0.19507	0.0757697	22110	19942	-0.194338	DW
MF-I	EPS15	ENSG00000085832	1	0.173356	-0.153122	0.398281	0.460987	22110	19942	0.326478	UP
MF-I	OSBPL9	ENSG00000117859	1	0.292355	-0.187068	0.681547	0.666483	22110	19942	0.479423	UP
MF-I	ACOT11	ENSG00000162390	1	-0.098257	0.115235	0.236499	0.0870023	22110	19942	-0.213492	DW
MF-I	DHCR24	ENSG00000116133	1	-0.131581	0.146122	0.245771	0.043777	22110	19942	-0.277703	DW
MF-I	PRKAA2	ENSG00000162409	1	0.200625	-0.154895	0.308639	0.42082	22110	19942	0.35552	UP
MF-I	JUN	ENSG00000177606	1	0.197346	-0.154689	0.368838	0.460836	22110	19942	0.352035	UP
MF-I	NFIA	ENSG00000162599	0.99822	-0.141499	0.156948	0.610041	0.464246	22110	19942	-0.298447	DW
MF-I	NEXN-AS1	ENSG00000235927	1	0.159867	-0.126933	0.180687	0.281266	22110	19942	0.2868	UP
MF-I	CYR61	ENSG00000142871	1	0.164549	-0.147602	0.108865	0.242353	22110	19942	0.312151	UP
MF-I	FNBP1L	ENSG00000137942	0.999706	-0.0740694	0.0841411	0.231705	0.123859	22110	19942	-0.158211	DW
MF-I	PALMD	ENSG00000099260	1	-0.178145	0.197873	0.407056	0.166031	22110	19942	-0.376018	DW
MF-I	AGL	ENSG00000162688	0.999878	-0.115492	0.150532	0.472863	0.300923	22110	19942	-0.266024	DW
MF-I	LRRC39	ENSG00000122477	0.999967	-0.0907192	0.12974	0.415332	0.27585	22110	19942	-0.220459	DW
MF-I	SYPL2	ENSG00000143028	0.986508	-0.0805164	0.116446	0.385029	0.272189	22110	19942	-0.196962	DW
MF-I	DENND2C	ENSG00000175984	1	0.206055	-0.115253	0.532564	0.627821	22110	19942	0.321308	UP
MF-I	AMPD1	ENSG00000116748	0.998619	0.11883	-0.0808185	0.273541	0.358389	22110	19942	0.199648	UP
MF-I	CSDE1	ENSG00000009307	0.994978	0.136997	-0.106226	0.413116	0.500351	22110	19942	0.243223	UP
MF-I	CASQ2	ENSG00000118729	1	-0.166651	0.222698	0.553234	0.32424	22110	19942	-0.389348	DW
MF-I	ATP1A1	ENSG00000163399	0.999999	-0.114168	0.114175	0.282949	0.0985358	22110	19942	-0.228342	DW
MF-I	TBX15	ENSG00000092607	1	-0.113884	0.138595	0.340027	0.15846	22110	19942	-0.252479	DW
MF-I	RNF115	ENSG00000265491	1	0.283576	-0.218444	0.541701	0.546736	22110	19942	0.502021	UP
MF-I	TXNIP	ENSG00000265972	1	0.374278	-0.352526	0.494256	0.756143	22110	19942	0.726804	UP
MF-I	NBPF14	ENSG00000270629	0.999995	-0.0751986	0.0724732	0.112393	0.027229	22110	19942	-0.147672	DW
MF-I	AC245297.3	ENSG00000274265	0.963592	-0.0869822	0.166537	0.696834	0.635443	22110	19942	-0.253519	DW
MF-I	NBPF19	ENSG00000271383	0.999996	-0.0837903	0.0808011	0.124514	0.0477886	22110	19942	-0.164591	DW
MF-I	TPM3	ENSG00000143549	1	0.257076	-0.131004	0.764541	0.851419	22110	19942	0.38808	UP
MF-I	ATP1A2	ENSG00000018625	0.999987	-0.108156	0.190193	0.712347	0.595928	22110	19942	-0.298349	DW
MF-I	CASQ1	ENSG00000143318	0.99814	-0.0779463	0.0997394	0.258073	0.169492	22110	19942	-0.177686	DW
MF-I	PBX1	ENSG00000185630	1	-0.210974	0.271933	0.650611	0.485608	22110	19942	-0.482907	DW
MF-I	UCK2	ENSG00000143179	0.999963	0.105003	-0.0859735	0.14645	0.218935	22110	19942	0.190977	UP
MF-I	DUSP27	ENSG00000198842	0.999857	0.118362	-0.0807904	0.261375	0.305285	22110	19942	0.199153	UP
MF-I	POU2F1	ENSG00000143190	0.905902	-0.0956683	0.0986132	0.307779	0.20359	22110	19942	-0.194281	DW
MF-I	PRRX1	ENSG00000116132	0.988323	-0.0998676	0.136877	0.476481	0.33778	22110	19942	-0.236744	DW
MF-I	PRDX6	ENSG00000117592	0.999618	-0.111745	0.125861	0.431072	0.221743	22110	19942	-0.237606	DW
MF-I	RASAL2	ENSG00000075391	1	0.161084	-0.152823	0.216508	0.323037	22110	19942	0.313907	UP
MF-I	QSOX1	ENSG00000116260	1	-0.0851036	0.0924323	0.196427	0.053455	22110	19942	-0.177536	DW
MF-I	IER5	ENSG00000162783	1	0.168979	-0.129375	0.294482	0.311854	22110	19942	0.298353	UP
MF-I	IGFN1	ENSG00000163395	0.977913	0.12046	-0.0807962	0.244776	0.357186	22110	19942	0.201257	UP
MF-I	TNNI1	ENSG00000159173	0.999875	0.171018	-0.0908256	0.577114	0.640106	22110	19942	0.261844	UP
MF-I	PLXNA2	ENSG00000076356	1	-0.101553	0.106674	0.193985	0.0845452	22110	19942	-0.208227	DW
MF-I	ATF3	ENSG00000162772	1	0.162702	-0.139203	0.108051	0.212366	22110	19942	0.301905	UP
MF-I	PTPN14	ENSG00000152104	0.999981	-0.109078	0.142982	0.417865	0.283271	22110	19942	-0.252059	DW
MF-I	ESRRG	ENSG00000196482	0.999999	-0.107137	0.174338	0.505156	0.389028	22110	19942	-0.281475	DW
MF-I	TGFB2	ENSG00000092969	0.999529	0.107588	-0.0778845	0.167436	0.211012	22110	19942	0.185472	UP
MF-I	DUSP10	ENSG00000143507	0.975939	0.0503367	-0.0459976	0.0314337	0.100441	22110	19942	0.0963343	UP
MF-I	TP53BP2	ENSG00000143514	1	0.116554	-0.10917	0.0563998	0.17601	22110	19942	0.225723	UP
MF-I	AC099066.2	ENSG00000227496	1	-0.159742	0.20393	0.417051	0.216327	22110	19942	-0.363672	DW
MF-I	TAF5L	ENSG00000135801	0.982757	-0.0497617	0.0561069	0.128494	0.0472871	22110	19942	-0.105869	DW
MF-I	C1orf198	ENSG00000119280	0.999553	-0.0553168	0.0646399	0.169064	0.0563635	22110	19942	-0.119957	DW
MF-I	EGLN1	ENSG00000135766	0.999995	-0.121543	0.159663	0.527815	0.323689	22110	19942	-0.281207	DW
MF-I	CNST	ENSG00000162852	0.998368	-0.0852875	0.0975462	0.312483	0.159713	22110	19942	-0.182834	DW
MF-I	GREB1	ENSG00000196208	1	-0.0871678	0.0979121	0.166757	0.0299368	22110	19942	-0.18508	DW
MF-I	LPIN1	ENSG00000134324	1	-0.228285	0.265285	0.596834	0.256494	22110	19942	-0.493571	DW
MF-I	LAPTM4A	ENSG00000068697	0.988318	-0.103541	0.0955029	0.249389	0.16202	22110	19942	-0.199044	DW
MF-I	ITSN2	ENSG00000198399	0.948612	-0.100933	0.0939437	0.304342	0.217431	22110	19942	-0.194877	DW
MF-I	NCOA1	ENSG00000084676	0.906982	-0.11104	0.152013	0.69611	0.600592	22110	19942	-0.263053	DW
MF-I	HADHA	ENSG00000084754	0.999997	-0.108361	0.1291	0.388467	0.247317	22110	19942	-0.237461	DW
MF-I	HADHB	ENSG00000138029	1	-0.126144	0.166543	0.539032	0.352522	22110	19942	-0.292687	DW
MF-I	FOSL2	ENSG00000075426	0.99955	-0.109222	0.118278	0.41393	0.15866	22110	19942	-0.2275	DW
MF-I	TOGARAM2	ENSG00000189350	1	-0.246674	0.281688	0.401266	0.134139	22110	19942	-0.528361	DW
MF-I	LINC00486	ENSG00000230876	0.996721	-0.0640202	0.0980453	0.554591	0.510079	22110	19942	-0.162066	DW
MF-I	FEZ2	ENSG00000171055	0.999962	-0.130021	0.187402	0.647987	0.513589	22110	19942	-0.317423	DW
MF-I	PPM1B	ENSG00000138032	1	0.245563	-0.168654	0.554003	0.594524	22110	19942	0.414217	UP
MF-I	PRKCE	ENSG00000171132	0.98412	-0.10532	0.116279	0.389055	0.261759	22110	19942	-0.221598	DW
MF-I	RTN4	ENSG00000115310	0.998332	-0.134445	0.149792	0.580687	0.475679	22110	19942	-0.284237	DW
MF-I	WDPCP	ENSG00000143951	1	-0.214765	0.309392	0.792085	0.594073	22110	19942	-0.524157	DW
MF-I	MDH1	ENSG00000014641	0.999129	-0.0854701	0.0999603	0.301357	0.180524	22110	19942	-0.18543	DW
MF-I	UGP2	ENSG00000169764	1	-0.276213	0.334123	0.699638	0.411443	22110	19942	-0.610336	DW
MF-I	RETSAT	ENSG00000042445	1	-0.0785558	0.0940057	0.215604	0.108164	22110	19942	-0.172561	DW
MF-I	TBC1D8	ENSG00000204634	0.999994	-0.119909	0.198044	0.669109	0.544479	22110	19942	-0.317953	DW
MF-I	TMEM182	ENSG00000170417	1	-0.12574	0.151278	0.3237	0.166583	22110	19942	-0.277018	DW
MF-I	SH3RF3	ENSG00000172985	1	-0.11265	0.122674	0.246902	0.112727	22110	19942	-0.235324	DW
MF-I	NPHP1	ENSG00000144061	1	-0.116781	0.149998	0.355721	0.213569	22110	19942	-0.266779	DW
MF-I	BIN1	ENSG00000136717	1	-0.162688	0.208795	0.626006	0.413449	22110	19942	-0.371483	DW
MF-I	NEB	ENSG00000183091	1	0.226191	0.0330508	0.986431	0.990021	22110	19942	0.19314	UP
MF-I	ARL5A	ENSG00000162980	0.936996	0.0662294	-0.0604611	0.0759837	0.152843	22110	19942	0.12669	UP
MF-I	TANC1	ENSG00000115183	1	-0.0890562	0.0839845	0.137947	0.0375589	22110	19942	-0.173041	DW
MF-I	XIRP2	ENSG00000163092	1	0.394979	-0.262301	0.686431	0.653144	22110	19942	0.65728	UP
MF-I	CERS6	ENSG00000172292	1	-0.134126	0.143972	0.341655	0.163574	22110	19942	-0.278098	DW
MF-I	KLHL41	ENSG00000239474	1	0.170691	-0.118668	0.398734	0.477836	22110	19942	0.289359	UP
MF-I	FASTKD1	ENSG00000138399	0.987494	-0.0578542	0.0645599	0.128946	0.0558119	22110	19942	-0.122414	DW
MF-I	SLC25A12	ENSG00000115840	1	-0.140313	0.165521	0.404568	0.235082	22110	19942	-0.305834	DW
MF-I	MAP3K20	ENSG00000091436	1	0.262768	-0.160741	0.711714	0.718233	22110	19942	0.423509	UP
MF-I	OSBPL6	ENSG00000079156	0.999944	-0.125716	0.167364	0.453143	0.304132	22110	19942	-0.29308	DW
MF-I	TTN	ENSG00000155657	1	0.239812	0.0133324	0.99905	0.994434	22110	19942	0.226479	UP
MF-I	ZNF385B	ENSG00000144331	1	-0.207236	0.298814	0.676798	0.443486	22110	19942	-0.50605	DW
MF-I	ITGAV	ENSG00000138448	0.999696	0.112522	-0.0897775	0.239123	0.251078	22110	19942	0.2023	UP
MF-I	ANKRD44	ENSG00000065413	0.999546	-0.110273	0.055104	0.0935776	0.0708555	22110	19942	-0.165377	DW
MF-I	SPATS2L	ENSG00000196141	1	-0.131604	0.139882	0.269787	0.134691	22110	19942	-0.271486	DW
MF-I	CFLAR	ENSG00000003402	1	-0.166148	0.219958	0.731796	0.585899	22110	19942	-0.386106	DW
MF-I	BARD1	ENSG00000138376	0.995161	-0.07175	0.0798372	0.159475	0.0742152	22110	19942	-0.151587	DW
MF-I	TNS1	ENSG00000079308	1	-0.133562	0.133652	0.292537	0.1378	22110	19942	-0.267215	DW
MF-I	CYP27A1	ENSG00000135929	1	-0.0954481	0.106683	0.176888	0.0514492	22110	19942	-0.202131	DW
MF-I	PRKAG3	ENSG00000115592	1	-0.0754529	0.0859521	0.168838	0.0289841	22110	19942	-0.161405	DW
MF-I	SPEG	ENSG00000072195	1	-0.112861	0.138963	0.346314	0.179721	22110	19942	-0.251824	DW
MF-I	DOCK10	ENSG00000135905	0.993773	-0.0706179	0.0493214	0.129579	0.0715074	22110	19942	-0.119939	DW
MF-I	HDAC4	ENSG00000068024	1	-0.157563	0.230056	0.70787	0.550547	22110	19942	-0.387619	DW
MF-I	SUMF1	ENSG00000144455	0.999996	-0.123501	0.125183	0.324107	0.18604	22110	19942	-0.248684	DW
MF-I	BHLHE40	ENSG00000134107	0.999838	-0.112964	0.131002	0.343374	0.226306	22110	19942	-0.243966	DW
MF-I	LMCD1-AS1	ENSG00000227110	1	0.178903	-0.115347	0.362189	0.334971	22110	19942	0.29425	UP
MF-I	LMCD1	ENSG00000071282	1	0.286053	-0.178645	0.607553	0.48606	22110	19942	0.464697	UP
MF-I	SETD5	ENSG00000168137	0.938949	-0.105655	0.116624	0.427408	0.305937	22110	19942	-0.222278	DW
MF-I	GRIP2	ENSG00000144596	0.999997	-0.0849881	0.104227	0.241022	0.122154	22110	19942	-0.189215	DW
MF-I	ANKRD28	ENSG00000206560	1	-0.152991	0.167974	0.43555	0.236887	22110	19942	-0.320965	DW
MF-I	TBC1D5	ENSG00000131374	0.992554	-0.1317	0.129834	0.480778	0.38607	22110	19942	-0.261534	DW
MF-I	ZNF385D	ENSG00000151789	1	-0.217387	0.236659	0.319946	0.147428	22110	19942	-0.454046	DW
MF-I	UBE2E2	ENSG00000182247	0.986434	-0.102079	0.181046	0.843419	0.732474	22110	19942	-0.283126	DW
MF-I	THRB	ENSG00000151090	0.975871	-0.0936114	0.176817	0.743284	0.661619	22110	19942	-0.270428	DW
MF-I	SLC4A7	ENSG00000033867	0.997117	-0.0915958	0.0925769	0.272637	0.174305	22110	19942	-0.184173	DW
MF-I	ARPP21	ENSG00000172995	1	-0.120934	0.221058	0.740253	0.566192	22110	19942	-0.341992	DW
MF-I	XIRP1	ENSG00000168334	1	0.239503	-0.170579	0.396291	0.419517	22110	19942	0.410081	UP
MF-I	KLHL40	ENSG00000157119	0.999982	0.137286	-0.092446	0.318318	0.329957	22110	19942	0.229732	UP
MF-I	LRRC2	ENSG00000163827	0.99326	0.152576	-0.0813017	0.49403	0.574366	22110	19942	0.233878	UP
MF-I	ARIH2	ENSG00000177479	0.99992	0.132284	-0.0991829	0.318996	0.423278	22110	19942	0.231466	UP
MF-I	CACNA2D3	ENSG00000157445	0.996927	-0.101292	0.131858	0.353641	0.260656	22110	19942	-0.23315	DW
MF-I	SLMAP	ENSG00000163681	1	0.196731	-0.134239	0.543374	0.606709	22110	19942	0.33097	UP
MF-I	FHIT	ENSG00000189283	1	-0.207844	0.246345	0.572275	0.360495	22110	19942	-0.454189	DW
MF-I	ARL6IP5	ENSG00000144746	0.952323	-0.0962645	0.134995	0.511262	0.442985	22110	19942	-0.231259	DW
MF-I	GBE1	ENSG00000114480	1	-0.236297	0.389571	0.89991	0.819326	22110	19942	-0.625867	DW
MF-I	CADM2	ENSG00000175161	1	-0.168587	0.202402	0.476165	0.276251	22110	19942	-0.370989	DW
MF-I	CRYBG3	ENSG00000080200	0.991236	-0.0765892	0.0939019	0.266124	0.16553	22110	19942	-0.170491	DW
MF-I	TBC1D23	ENSG00000036054	0.999987	0.115417	-0.0970564	0.183175	0.298716	22110	19942	0.212474	UP
MF-I	NAA50	ENSG00000121579	0.999875	0.130171	-0.106204	0.317549	0.376091	22110	19942	0.236375	UP
MF-I	ATP2C1	ENSG00000017260	0.997102	-0.0953972	0.116864	0.349932	0.247718	22110	19942	-0.212261	DW
MF-I	NEK11	ENSG00000114670	0.999874	-0.0647601	0.0734113	0.114699	0.0505466	22110	19942	-0.138171	DW
MF-I	PPP2R3A	ENSG00000073711	1	0.305397	-0.22781	0.457395	0.535152	22110	19942	0.533207	UP
MF-I	SLC25A36	ENSG00000114120	0.995481	-0.0839245	0.0998978	0.312754	0.201183	22110	19942	-0.183822	DW
MF-I	PXYLP1	ENSG00000155893	0.99274	-0.0404894	0.0449404	0.0813207	0.021713	22110	19942	-0.0854298	DW
MF-I	ZBTB38	ENSG00000177311	0.99975	-0.0960084	0.117532	0.379195	0.221843	22110	19942	-0.213541	DW
MF-I	ZIC1	ENSG00000152977	1	-0.0801155	0.0929405	0.195929	0.0585699	22110	19942	-0.173056	DW
MF-I	WWTR1	ENSG00000018408	0.983756	-0.0856901	0.0859748	0.203844	0.121201	22110	19942	-0.171665	DW
MF-I	CCNL1	ENSG00000163660	0.936743	-0.100155	0.108784	0.359294	0.259402	22110	19942	-0.208939	DW
MF-I	PPM1L	ENSG00000163590	1	-0.288599	0.368812	0.786929	0.559523	22110	19942	-0.657411	DW
MF-I	TBL1XR1	ENSG00000177565	0.911812	-0.106957	0.113781	0.417006	0.324591	22110	19942	-0.220738	DW
MF-I	USP13	ENSG00000058056	1	0.294657	-0.218812	0.480823	0.570504	22110	19942	0.513469	UP
MF-I	ATP11B	ENSG00000058063	1	0.18028	-0.16447	0.2199	0.349564	22110	19942	0.344751	UP
MF-I	RUBCN	ENSG00000145016	0.99952	0.0918325	-0.0731007	0.152646	0.23453	22110	19942	0.164933	UP
MF-I	AC093607.1	ENSG00000250137	0.989406	-0.0457695	0.0563172	0.115649	0.0578177	22110	19942	-0.102087	DW
MF-I	PPARGC1A	ENSG00000109819	1	-0.281918	0.330894	0.528223	0.210912	22110	19942	-0.612812	DW
MF-I	RBPJ	ENSG00000168214	0.999999	-0.137683	0.108396	0.252194	0.158058	22110	19942	-0.246078	DW
MF-I	TBC1D1	ENSG00000065882	1	-0.182246	0.181955	0.296427	0.0812857	22110	19942	-0.364201	DW
MF-I	GPAT3	ENSG00000138678	1	0.218758	-0.162352	0.363817	0.447748	22110	19942	0.38111	UP
MF-I	MAPK10	ENSG00000109339	0.999202	-0.0647036	0.0659554	0.134238	0.0475379	22110	19942	-0.130659	DW
MF-I	PDLIM5	ENSG00000163110	1	-0.0880635	0.223221	0.948123	0.875689	22110	19942	-0.311284	DW
MF-I	BMPR1B	ENSG00000138696	0.989263	-0.0777982	0.0912938	0.215739	0.139404	22110	19942	-0.169092	DW
MF-I	EIF4E	ENSG00000151247	0.968064	0.0926608	-0.0770454	0.177205	0.254087	22110	19942	0.169706	UP
MF-I	C4orf54	ENSG00000248713	1	0.23906	-0.199099	0.173994	0.287434	22110	19942	0.438159	UP
MF-I	HADH	ENSG00000138796	0.934942	-0.0629654	0.0767495	0.240163	0.118343	22110	19942	-0.139715	DW
MF-I	EGF	ENSG00000138798	0.998409	-0.108492	0.158358	0.449751	0.319176	22110	19942	-0.266849	DW
MF-I	ANK2	ENSG00000145362	1	-0.135308	0.154787	0.375124	0.219637	22110	19942	-0.290096	DW
MF-I	AC108866.1	ENSG00000250938	0.999975	-0.0959351	0.117159	0.280687	0.151239	22110	19942	-0.213094	DW
MF-I	LINC01091	ENSG00000249464	0.9349	0.116647	-0.0894182	0.208005	0.308495	22110	19942	0.206065	UP
MF-I	INPP4B	ENSG00000109452	0.999803	-0.110195	0.141276	0.46237	0.345703	22110	19942	-0.251471	DW
MF-I	AC139720.1	ENSG00000249806	0.962914	-0.0404916	0.0465097	0.0851651	0.0402166	22110	19942	-0.0870013	DW
MF-I	AC104596.1	ENSG00000250326	0.977629	-0.0691606	0.0810125	0.146133	0.0691004	22110	19942	-0.150173	DW
MF-I	FAM160A1	ENSG00000164142	1	0.219238	-0.135501	0.536273	0.612276	22110	19942	0.354739	UP
MF-I	ASB5	ENSG00000164122	1	0.315731	-0.140131	0.828313	0.830759	22110	19942	0.455862	UP
MF-I	ACSL1	ENSG00000151726	1	-0.236991	0.291361	0.695929	0.423478	22110	19942	-0.528351	DW
MF-I	ANKRD37	ENSG00000186352	0.998475	0.0518956	-0.0473811	0.0485301	0.0947748	22110	19942	0.0992766	UP
MF-I	RETREG1	ENSG00000154153	0.999519	-0.116281	0.184465	0.647354	0.509126	22110	19942	-0.300745	DW
MF-I	PDZD2	ENSG00000133401	0.926	-0.0842268	0.0809653	0.164179	0.105105	22110	19942	-0.165192	DW
MF-I	SLC1A3	ENSG00000079215	1	-0.149961	0.190792	0.466938	0.280213	22110	19942	-0.340753	DW
MF-I	LIFR	ENSG00000113594	0.999375	-0.10689	0.114975	0.335188	0.161719	22110	19942	-0.221865	DW
MF-I	RICTOR	ENSG00000164327	1	0.206423	-0.160382	0.486974	0.552302	22110	19942	0.366806	UP
MF-I	GHR	ENSG00000112964	0.999556	-0.130907	0.183408	0.599729	0.463193	22110	19942	-0.314315	DW
MF-I	NNT-AS1	ENSG00000248092	1	-0.0910112	0.109548	0.236002	0.118243	22110	19942	-0.200559	DW
MF-I	NNT	ENSG00000112992	0.999999	-0.109634	0.126911	0.344324	0.200431	22110	19942	-0.236545	DW
MF-I	ARL15	ENSG00000185305	0.999787	-0.112626	0.0704643	0.127861	0.0653395	22110	19942	-0.18309	DW
MF-I	PDE4D	ENSG00000113448	1	-0.0763598	0.261313	0.976662	0.943486	22110	19942	-0.337673	DW
MF-I	MAST4	ENSG00000069020	0.996851	0.127939	-0.101611	0.259068	0.332865	22110	19942	0.229549	UP
MF-I	SERINC5	ENSG00000164300	0.982168	-0.0655388	0.0554371	0.119765	0.0457828	22110	19942	-0.120976	DW
MF-I	CKMT2-AS1	ENSG00000247572	1	-0.14878	0.166815	0.252827	0.0843947	22110	19942	-0.315595	DW
MF-I	CKMT2	ENSG00000131730	1	-0.256578	0.305671	0.570556	0.281918	22110	19942	-0.562248	DW
MF-I	SSBP2	ENSG00000145687	1	-0.181971	0.203795	0.602668	0.43446	22110	19942	-0.385766	DW
MF-I	TMEM161B-AS1	ENSG00000247828	1	-0.169408	0.210701	0.472953	0.303982	22110	19942	-0.380109	DW
MF-I	MEF2C-AS1	ENSG00000248309	0.999999	0.189846	-0.114389	0.480054	0.542824	22110	19942	0.304236	UP
MF-I	LUCAT1	ENSG00000248323	1	0.138553	-0.1211	0.0742198	0.201835	22110	19942	0.259654	UP
MF-I	PAM	ENSG00000145730	1	0.240932	-0.162839	0.689869	0.739093	22110	19942	0.403771	UP
MF-I	ZNF608	ENSG00000168916	1	-0.0828868	0.0928218	0.195703	0.0612777	22110	19942	-0.175709	DW
MF-I	SLC22A4	ENSG00000197208	0.986567	-0.0574045	0.0772619	0.214835	0.111223	22110	19942	-0.134666	DW
MF-I	SLC22A5	ENSG00000197375	1	-0.152531	0.197457	0.458073	0.259352	22110	19942	-0.349988	DW
MF-I	AC116366.3	ENSG00000283782	0.999998	-0.102126	0.111529	0.260923	0.156454	22110	19942	-0.213655	DW
MF-I	HSPA4	ENSG00000170606	0.999893	0.0893903	-0.0788258	0.144233	0.212266	22110	19942	0.168216	UP
MF-I	EGR1	ENSG00000120738	1	0.230172	-0.211286	0.121212	0.345301	22110	19942	0.441458	UP
MF-I	HBEGF	ENSG00000113070	1	0.0880677	-0.0768837	0.054455	0.173303	22110	19942	0.164951	UP
MF-I	NR3C1	ENSG00000113580	1	-0.175023	0.198689	0.569697	0.452412	22110	19942	-0.373711	DW
MF-I	CSNK1A1	ENSG00000113712	0.999363	0.145909	-0.130572	0.429489	0.51725	22110	19942	0.276481	UP
MF-I	SLC36A2	ENSG00000186335	0.920575	0.127395	-0.0676636	0.379919	0.485508	22110	19942	0.195059	UP
MF-I	SGCD	ENSG00000170624	1	-0.247753	0.368314	0.850746	0.681075	22110	19942	-0.616068	DW
MF-I	COL23A1	ENSG00000050767	0.99227	-0.0502648	0.059019	0.140299	0.0593722	22110	19942	-0.109284	DW
MF-I	SERPINB6	ENSG00000124570	0.929618	-0.0702158	0.066379	0.172411	0.0772741	22110	19942	-0.136595	DW
MF-I	SLC22A23	ENSG00000137266	0.999995	-0.0865339	0.102954	0.253867	0.123659	22110	19942	-0.189488	DW
MF-I	JARID2	ENSG00000008083	0.999994	-0.133272	0.12679	0.349163	0.201885	22110	19942	-0.260062	DW
MF-I	RBM24	ENSG00000112183	0.983907	-0.0756214	0.159624	0.678426	0.542774	22110	19942	-0.235246	DW
MF-I	CAP2	ENSG00000112186	0.989626	-0.0695119	0.182101	0.808593	0.725805	22110	19942	-0.251613	DW
MF-I	E2F3	ENSG00000112242	0.998909	-0.0723711	0.0826018	0.209272	0.118393	22110	19942	-0.154973	DW
MF-I	RIPOR2	ENSG00000111913	0.987097	0.0581891	-0.0666785	0.0659882	0.197874	22110	19942	0.124868	UP
MF-I	HSPA1A	ENSG00000204389	0.999484	0.158802	-0.10779	0.41583	0.361448	22110	19942	0.266592	UP
MF-I	HSPA1B	ENSG00000204388	1	0.129816	-0.102179	0.211217	0.23784	22110	19942	0.231995	UP
MF-I	FKBP5	ENSG00000096060	1	-0.277544	0.321334	0.8891	0.643466	22110	19942	-0.598878	DW
MF-I	VEGFA	ENSG00000112715	1	-0.184987	0.22145	0.509679	0.243205	22110	19942	-0.406437	DW
MF-I	CLIC5	ENSG00000112782	1	-0.168667	0.226704	0.514383	0.378197	22110	19942	-0.395371	DW
MF-I	RCAN2	ENSG00000172348	1	-0.165037	0.222194	0.54957	0.357537	22110	19942	-0.387231	DW
MF-I	FOXO3	ENSG00000118689	1	-0.191975	0.237319	0.771777	0.536857	22110	19942	-0.429293	DW
MF-I	REV3L	ENSG00000009413	1	-0.198491	0.235998	0.641655	0.426637	22110	19942	-0.434489	DW
MF-I	NKAIN2	ENSG00000188580	0.976317	-0.0862456	0.124211	0.375938	0.280463	22110	19942	-0.210456	DW
MF-I	TPD52L1	ENSG00000111907	0.999983	-0.0959766	0.187611	0.666214	0.574265	22110	19942	-0.283587	DW
MF-I	HDDC2	ENSG00000111906	0.999999	-0.0854767	0.103631	0.261827	0.14136	22110	19942	-0.189108	DW
MF-I	EYA4	ENSG00000112319	1	-0.123479	0.23213	0.802081	0.680574	22110	19942	-0.355608	DW
MF-I	PDE7B	ENSG00000171408	0.999923	-0.105668	0.10157	0.230665	0.103751	22110	19942	-0.207238	DW
MF-I	MAP3K5	ENSG00000197442	0.94806	-0.0735248	0.0545581	0.125283	0.0596229	22110	19942	-0.128083	DW
MF-I	SYNE1	ENSG00000131018	0.993362	-0.101403	0.0873995	0.246721	0.146425	22110	19942	-0.188802	DW
MF-I	TIAM2	ENSG00000146426	0.982257	0.139347	-0.0921852	0.397965	0.445442	22110	19942	0.231532	UP
MF-I	SYNJ2	ENSG00000078269	0.999984	-0.0783054	0.0873151	0.193578	0.0787283	22110	19942	-0.165621	DW
MF-I	PRKN	ENSG00000185345	0.999974	-0.130576	0.204636	0.765084	0.645221	22110	19942	-0.335212	DW
MF-I	RPS6KA2	ENSG00000071242	1	-0.127476	0.128401	0.246404	0.0797814	22110	19942	-0.255877	DW
MF-I	ACTB	ENSG00000075624	0.999995	-0.187145	0.126781	0.460425	0.30699	22110	19942	-0.313926	DW
MF-I	AC011287.1	ENSG00000229618	1	-0.219735	0.269138	0.438173	0.22771	22110	19942	-0.488873	DW
MF-I	HDAC9	ENSG00000048052	1	0.244771	-0.212698	0.298146	0.409086	22110	19942	0.457469	UP
MF-I	DNAH11	ENSG00000105877	0.999994	-0.0865213	0.103753	0.26228	0.109668	22110	19942	-0.190275	DW
MF-I	CREB5	ENSG00000146592	1	0.183379	-0.156561	0.232293	0.324892	22110	19942	0.33994	UP
MF-I	CPVL	ENSG00000106066	1	-0.110152	0.102983	0.136047	0.0148932	22110	19942	-0.213134	DW
MF-I	AUTS2	ENSG00000158321	1	-0.252621	0.254334	0.485165	0.316718	22110	19942	-0.506955	DW
MF-I	POR	ENSG00000127948	1	-0.164777	0.184929	0.370873	0.128473	22110	19942	-0.349706	DW
MF-I	HSPB1	ENSG00000106211	1	0.251214	-0.163095	0.699955	0.759452	22110	19942	0.414308	UP
MF-I	MAGI2	ENSG00000187391	0.999311	-0.10828	0.111156	0.294618	0.150236	22110	19942	-0.219436	DW
MF-I	CD36	ENSG00000135218	0.985134	-0.0908674	0.140634	0.521891	0.388226	22110	19942	-0.231501	DW
MF-I	CDK14	ENSG00000058091	1	-0.136091	0.148116	0.365717	0.25188	22110	19942	-0.284206	DW
MF-I	PDK4	ENSG00000004799	1	0.246236	-0.151828	0.581275	0.579882	22110	19942	0.398064	UP
MF-I	NAMPT	ENSG00000105835	1	-0.171199	0.153342	0.318001	0.101595	22110	19942	-0.324541	DW
MF-I	DOCK4	ENSG00000128512	0.976508	0.107216	-0.103076	0.211036	0.338983	22110	19942	0.210292	UP
MF-I	IFRD1	ENSG00000006652	1	0.251659	-0.183553	0.416825	0.501855	22110	19942	0.435212	UP
MF-I	CPED1	ENSG00000106034	1	-0.228788	0.328846	0.79118	0.642062	22110	19942	-0.557634	DW
MF-I	ASB15	ENSG00000146809	0.999995	-0.0895503	0.120046	0.314337	0.193962	22110	19942	-0.209597	DW
MF-I	LMOD2	ENSG00000170807	1	0.173683	-0.112321	0.40398	0.477485	22110	19942	0.286004	UP
MF-I	HYAL4	ENSG00000106302	0.9243	-0.0293114	0.0369128	0.0828584	0.0292849	22110	19942	-0.0662242	DW
MF-I	CALU	ENSG00000128595	0.998452	0.0904181	-0.0782494	0.138625	0.225855	22110	19942	0.168668	UP
MF-I	FLNC	ENSG00000128591	1	0.233759	-0.160674	0.572682	0.511734	22110	19942	0.394433	UP
MF-I	FLNC-AS1	ENSG00000242902	1	0.174064	-0.123112	0.255676	0.369873	22110	19942	0.297177	UP
MF-I	KCP	ENSG00000135253	1	0.104541	-0.0794506	0.12578	0.224401	22110	19942	0.183992	UP
MF-I	STRIP2	ENSG00000128578	0.999998	0.110458	-0.0860485	0.15251	0.230468	22110	19942	0.196506	UP
MF-I	AC016831.7	ENSG00000285106	0.999836	-0.129882	0.205594	0.920262	0.854729	22110	19942	-0.335477	DW
MF-I	HIPK2	ENSG00000064393	1	0.179448	-0.153244	0.381682	0.393942	22110	19942	0.332692	UP
MF-I	PRKAG2	ENSG00000106617	1	-0.224998	0.228885	0.275531	0.0540066	22110	19942	-0.453884	DW
MF-I	PPP2R3B	ENSG00000167393	1	-0.0991963	0.115852	0.287698	0.0897603	22110	19942	-0.215049	DW
MF-I	CD99	ENSG00000002586	1	-0.183601	0.172518	0.353686	0.13454	22110	19942	-0.356119	DW
MF-I	CLCN4	ENSG00000073464	0.999936	-0.0676901	0.0780092	0.181185	0.0627821	22110	19942	-0.145699	DW
MF-I	ASB11	ENSG00000165192	0.999967	-0.0623837	0.0763256	0.164179	0.0671949	22110	19942	-0.138709	DW
MF-I	AP1S2	ENSG00000182287	0.990494	0.113843	-0.0812782	0.311307	0.3621	22110	19942	0.195121	UP
MF-I	RBBP7	ENSG00000102054	0.955693	-0.0622593	0.0672016	0.177476	0.0824391	22110	19942	-0.129461	DW
MF-I	SCML1	ENSG00000047634	0.963135	-0.0747931	0.0938519	0.298688	0.191054	22110	19942	-0.168645	DW
MF-I	RPS6KA3	ENSG00000177189	0.979005	-0.111368	0.130998	0.440072	0.354478	22110	19942	-0.242366	DW
MF-I	TMEM47	ENSG00000147027	0.905357	-0.0463673	0.0516849	0.131886	0.0495437	22110	19942	-0.0980522	DW
MF-I	HS6ST2	ENSG00000171004	1	-0.0881533	0.0972873	0.153596	0.047237	22110	19942	-0.185441	DW
MF-I	MYOM2	ENSG00000036448	1	-0.270565	0.303862	0.431841	0.107662	22110	19942	-0.574428	DW
MF-I	MTUS1	ENSG00000129422	1	-0.198061	0.233833	0.565988	0.308394	22110	19942	-0.431894	DW
MF-I	ANK1	ENSG00000029534	1	-0.262921	0.303056	0.502714	0.181978	22110	19942	-0.565977	DW
MF-I	PPDPFL	ENSG00000168333	1	0.291912	-0.256473	0.175577	0.447799	22110	19942	0.548385	UP
MF-I	FAM110B	ENSG00000169122	1	-0.119366	0.131451	0.251289	0.0907131	22110	19942	-0.250817	DW
MF-I	ASPH	ENSG00000198363	1	-0.225727	0.269761	0.683265	0.485859	22110	19942	-0.495488	DW
MF-I	PDE7A	ENSG00000205268	1	-0.156776	0.243463	0.786612	0.604453	22110	19942	-0.40024	DW
MF-I	TRIM55	ENSG00000147573	0.999901	0.098891	-0.0761799	0.14559	0.215475	22110	19942	0.175071	UP
MF-I	MSC-AS1	ENSG00000235531	0.999992	-0.0975033	0.101205	0.132655	0.0266774	22110	19942	-0.198708	DW
MF-I	ABRA	ENSG00000174429	0.986887	0.121078	-0.0772882	0.326097	0.321382	22110	19942	0.198366	UP
MF-I	DEPTOR	ENSG00000155792	0.96078	-0.0953771	0.1561	0.575396	0.456975	22110	19942	-0.251477	DW
MF-I	COL14A1	ENSG00000187955	1	-0.167033	0.188136	0.22664	0.123809	22110	19942	-0.355169	DW
MF-I	ST3GAL1	ENSG00000008513	1	-0.139036	0.148718	0.352872	0.16553	22110	19942	-0.287754	DW
MF-I	KHDRBS3	ENSG00000131773	1	-0.1377	0.157745	0.299457	0.143717	22110	19942	-0.295445	DW
MF-I	KANK1	ENSG00000107104	0.995771	-0.0973101	0.112819	0.348078	0.191054	22110	19942	-0.210129	DW
MF-I	CDC37L1	ENSG00000106993	0.998059	0.109366	-0.0806389	0.258299	0.306639	22110	19942	0.190005	UP
MF-I	JAK2	ENSG00000096968	0.999954	0.148798	-0.113128	0.334374	0.359693	22110	19942	0.261926	UP
MF-I	RIC1	ENSG00000107036	0.999918	-0.116938	0.132599	0.412347	0.243657	22110	19942	-0.249537	DW
MF-I	BNC2	ENSG00000173068	1	-0.199668	0.202913	0.416463	0.229666	22110	19942	-0.402581	DW
MF-I	PLIN2	ENSG00000147872	1	-0.144508	0.18045	0.413252	0.258399	22110	19942	-0.324957	DW
MF-I	FOCAD	ENSG00000188352	1	-0.122716	0.139121	0.370285	0.228964	22110	19942	-0.261837	DW
MF-I	DNAJA1	ENSG00000086061	0.999439	0.0771697	-0.0734971	0.101854	0.165831	22110	19942	0.150667	UP
MF-I	RNF38	ENSG00000137075	0.99002	0.0842447	-0.0850704	0.141882	0.245763	22110	19942	0.169315	UP
MF-I	FAM189A2	ENSG00000135063	1	-0.330362	0.37525	0.3545	0.138803	22110	19942	-0.705612	DW
MF-I	GADD45G	ENSG00000130222	0.927267	-0.0875326	0.12519	0.461511	0.219336	22110	19942	-0.212723	DW
MF-I	AL606807.1	ENSG00000237372	0.999999	-0.0694544	0.0791808	0.137313	0.0207602	22110	19942	-0.148635	DW
MF-I	NR4A3	ENSG00000119508	1	-0.133406	0.147375	0.210855	0.0654398	22110	19942	-0.280781	DW
MF-I	EPB41L4B	ENSG00000095203	1	-0.0696245	0.0771955	0.120172	0.0245211	22110	19942	-0.14682	DW
MF-I	RAPGEF1	ENSG00000107263	0.98871	-0.101432	0.0902048	0.297874	0.161167	22110	19942	-0.191637	DW
MF-I	UBAC1	ENSG00000130560	0.999965	-0.0989819	0.125866	0.360018	0.205245	22110	19942	-0.224848	DW
MF-I	STIM1	ENSG00000167323	0.999771	-0.128536	0.150001	0.495839	0.347809	22110	19942	-0.278537	DW
MF-I	WEE1	ENSG00000166483	0.9993	0.0616903	-0.0528107	0.053867	0.116438	22110	19942	0.114501	UP
MF-I	AMPD3	ENSG00000133805	1	0.159684	-0.113383	0.312483	0.383061	22110	19942	0.273067	UP
MF-I	GALNT18	ENSG00000110328	0.959071	-0.0541189	0.0476831	0.081773	0.0189048	22110	19942	-0.101802	DW
MF-I	SPON1	ENSG00000262655	1	0.0629462	-0.0563611	0.0339665	0.102898	22110	19942	0.119307	UP
MF-I	SPON1-AS1	ENSG00000254418	1	0.0757724	-0.0631526	0.0613749	0.14131	22110	19942	0.138925	UP
MF-I	RRAS2	ENSG00000133818	1	0.324728	-0.272338	0.282316	0.389931	22110	19942	0.597066	UP
MF-I	SOX6	ENSG00000110693	1	-0.167306	0.25289	0.741429	0.594675	22110	19942	-0.420196	DW
MF-I	CSRP3	ENSG00000129170	1	0.335945	-0.245726	0.434555	0.614733	22110	19942	0.581672	UP
MF-I	ANO5	ENSG00000171714	1	-0.144768	0.196856	0.490592	0.313158	22110	19942	-0.341623	DW
MF-I	GAS2	ENSG00000148935	1	-0.115672	0.152478	0.352329	0.204493	22110	19942	-0.26815	DW
MF-I	AC006299.1	ENSG00000246225	0.999994	-0.0519508	0.0625619	0.124288	0.0532043	22110	19942	-0.114513	DW
MF-I	BDNF-AS	ENSG00000245573	1	0.0676268	-0.0572285	0.0521031	0.111022	22110	19942	0.124855	UP
MF-I	BDNF	ENSG00000176697	1	0.149469	-0.130738	0.044957	0.143015	22110	19942	0.280207	UP
MF-I	MPPED2	ENSG00000066382	0.929676	0.0501203	-0.0488415	0.0532338	0.101043	22110	19942	0.0989618	UP
MF-I	HIPK3	ENSG00000110422	1	0.194881	-0.175991	0.301312	0.417561	22110	19942	0.370872	UP
MF-I	DGKZ	ENSG00000149091	0.928573	-0.0705259	0.0840323	0.272863	0.165129	22110	19942	-0.154558	DW
MF-I	PTPRJ	ENSG00000149177	1	-0.0892044	0.0670007	0.150837	0.0601244	22110	19942	-0.156205	DW
MF-I	SMTNL1	ENSG00000214872	1	0.0827985	-0.0715128	0.0473089	0.152593	22110	19942	0.154311	UP
MF-I	FADS3	ENSG00000221968	0.939037	-0.0666712	0.0723666	0.216463	0.086902	22110	19942	-0.139038	DW
MF-I	AHNAK	ENSG00000124942	0.999499	-0.117415	0.0767687	0.137133	0.0870023	22110	19942	-0.194184	DW
MF-I	MALAT1	ENSG00000251562	1	0.167766	-0.0128333	0.999276	0.997392	22110	19942	0.180599	UP
MF-I	YAP1	ENSG00000137693	0.994511	-0.102526	0.119276	0.356897	0.23443	22110	19942	-0.221802	DW
MF-I	SLN	ENSG00000170290	1	0.163441	-0.133636	0.333243	0.408986	22110	19942	0.297077	UP
MF-I	IL18	ENSG00000150782	1	0.110741	-0.0963369	0.0772501	0.167285	22110	19942	0.207078	UP
MF-I	BCO2	ENSG00000197580	0.999808	0.0798422	-0.0635094	0.0993216	0.160816	22110	19942	0.143352	UP
MF-I	USP28	ENSG00000048028	0.999991	0.135769	-0.0955908	0.302126	0.347407	22110	19942	0.23136	UP
MF-I	HSPA8	ENSG00000109971	0.972899	0.0867794	-0.0840527	0.211307	0.238642	22110	19942	0.170832	UP
MF-I	IDI2	ENSG00000148377	0.999985	-0.0728341	0.0985332	0.292356	0.163825	22110	19942	-0.171367	DW
MF-I	AKR1C1	ENSG00000187134	1	-0.171519	0.186419	0.296924	0.0766222	22110	19942	-0.357938	DW
MF-I	AKR1C3	ENSG00000196139	1	-0.0948474	0.105533	0.183989	0.0742152	22110	19942	-0.200381	DW
MF-I	OTUD1	ENSG00000165312	1	0.280637	-0.221787	0.213026	0.325644	22110	19942	0.502425	UP
MF-I	SVIL	ENSG00000197321	0.999994	0.206553	-0.0225582	0.966621	0.946946	22110	19942	0.229111	UP
MF-I	NRP1	ENSG00000099250	1	-0.110582	0.0936544	0.117006	0.041019	22110	19942	-0.204236	DW
MF-I	BICC1	ENSG00000122870	1	-0.160113	0.203952	0.473677	0.305235	22110	19942	-0.364065	DW
MF-I	PHYHIPL	ENSG00000165443	0.999927	0.0505676	-0.0442543	0.021981	0.0813359	22110	19942	0.0948219	UP
MF-I	ANK3	ENSG00000151150	0.999977	-0.114243	0.135643	0.415604	0.239194	22110	19942	-0.249887	DW
MF-I	MYPN	ENSG00000138347	1	0.243831	-0.105361	0.779014	0.781767	22110	19942	0.349192	UP
MF-I	NUDT13	ENSG00000166321	1	0.126972	-0.104085	0.120081	0.219135	22110	19942	0.231057	UP
MF-I	SYNPO2L	ENSG00000166317	1	0.0810313	-0.0676668	0.0757123	0.160566	22110	19942	0.148698	UP
MF-I	VCL	ENSG00000035403	1	-0.286981	0.320784	0.641882	0.32083	22110	19942	-0.607765	DW
MF-I	KAT6B	ENSG00000156650	0.99887	0.13864	-0.108897	0.338308	0.483753	22110	19942	0.247537	UP
MF-I	KCNMA1	ENSG00000156113	1	-0.23241	0.279426	0.598734	0.325243	22110	19942	-0.511836	DW
MF-I	CCSER2	ENSG00000107771	1	0.201031	-0.169804	0.356807	0.470665	22110	19942	0.370835	UP
MF-I	LDB3	ENSG00000122367	1	-0.194307	0.266452	0.690773	0.511784	22110	19942	-0.460759	DW
MF-I	PANK1	ENSG00000152782	1	-0.0687119	0.0793507	0.143917	0.0435764	22110	19942	-0.148063	DW
MF-I	PDLIM1	ENSG00000107438	1	-0.136293	0.162659	0.449435	0.250476	22110	19942	-0.298952	DW
MF-I	ANKRD2	ENSG00000165887	1	-0.336254	0.457706	0.83659	0.511584	22110	19942	-0.79396	DW
MF-I	GOT1	ENSG00000120053	0.999763	-0.0629946	0.0737271	0.182632	0.0733126	22110	19942	-0.136722	DW
MF-I	SH3PXD2A	ENSG00000107957	0.999953	-0.0823075	0.0884641	0.201854	0.0980844	22110	19942	-0.170772	DW
MF-I	NRAP	ENSG00000197893	1	0.372109	-0.225035	0.688919	0.716327	22110	19942	0.597143	UP
MF-I	BAG3	ENSG00000151929	1	0.190789	-0.129683	0.48313	0.479892	22110	19942	0.320472	UP
MF-I	NINJ2	ENSG00000171840	0.998808	-0.0571815	0.0637388	0.115287	0.0422726	22110	19942	-0.12092	DW
MF-I	ABCC9	ENSG00000069431	1	-0.189553	0.228864	0.490909	0.249273	22110	19942	-0.418417	DW
MF-I	AC008250.1	ENSG00000257022	0.996225	-0.0436016	0.0533014	0.117458	0.0419717	22110	19942	-0.0969029	DW
MF-I	BHLHE41	ENSG00000123095	0.998817	-0.05674	0.0648772	0.139756	0.0564136	22110	19942	-0.121617	DW
MF-I	SSPN	ENSG00000123096	1	-0.109791	0.120154	0.248937	0.0783773	22110	19942	-0.229946	DW
MF-I	ANO6	ENSG00000177119	0.993298	-0.110433	0.164475	0.612981	0.511784	22110	19942	-0.274907	DW
MF-I	SLC38A1	ENSG00000111371	1	-0.14393	0.153971	0.406784	0.139505	22110	19942	-0.297902	DW
MF-I	SLC38A2	ENSG00000134294	1	0.292732	-0.213174	0.642198	0.688948	22110	19942	0.505907	UP
MF-I	ATF1	ENSG00000123268	0.983041	0.0898058	-0.0717555	0.159928	0.259904	22110	19942	0.161561	UP
MF-I	NR4A1	ENSG00000123358	0.998159	-0.111638	0.111892	0.245862	0.166383	22110	19942	-0.223529	DW
MF-I	STAC3	ENSG00000185482	1	-0.135723	0.191882	0.620217	0.431301	22110	19942	-0.327606	DW
MF-I	R3HDM2	ENSG00000179912	0.992833	-0.102227	0.124607	0.431796	0.327299	22110	19942	-0.226834	DW
MF-I	PPM1H	ENSG00000111110	1	-0.0868183	0.0892414	0.126232	0.0173002	22110	19942	-0.17606	DW
MF-I	HELB	ENSG00000127311	0.917949	-0.0428626	0.0418679	0.0830846	0.0145923	22110	19942	-0.0847305	DW
MF-I	RAB21	ENSG00000080371	1	0.164944	-0.12911	0.367028	0.426186	22110	19942	0.294054	UP
MF-I	TBC1D15	ENSG00000121749	0.999594	0.132757	-0.107654	0.312573	0.413248	22110	19942	0.240411	UP
MF-I	OSBPL8	ENSG00000091039	1	0.183038	-0.160555	0.329172	0.402918	22110	19942	0.343593	UP
MF-I	MYF6	ENSG00000111046	1	0.313623	-0.213055	0.639756	0.705145	22110	19942	0.526677	UP
MF-I	ACSS3	ENSG00000111058	0.999938	-0.100418	0.132234	0.367526	0.232023	22110	19942	-0.232653	DW
MF-I	NUDT4	ENSG00000173598	1	0.157196	-0.127837	0.286251	0.297613	22110	19942	0.285033	UP
MF-I	ACACB	ENSG00000076555	1	-0.269355	0.332749	0.696427	0.397904	22110	19942	-0.602104	DW
MF-I	ATP2A2	ENSG00000174437	1	-0.0903798	0.213671	0.873768	0.76903	22110	19942	-0.304051	DW
MF-I	PPTC7	ENSG00000196850	1	-0.130369	0.160269	0.441067	0.229265	22110	19942	-0.290638	DW
MF-I	LINC01405	ENSG00000185847	0.998607	-0.0574062	0.0671352	0.163365	0.0964296	22110	19942	-0.124541	DW
MF-I	TRAFD1	ENSG00000135148	1	0.0830985	-0.0723728	0.0567616	0.137398	22110	19942	0.155471	UP
MF-I	HSPB8	ENSG00000152137	1	0.205535	-0.13159	0.557033	0.522565	22110	19942	0.337125	UP
MF-I	PXN	ENSG00000089159	1	-0.123859	0.1373	0.379557	0.191405	22110	19942	-0.26116	DW
MF-I	MLXIP	ENSG00000175727	0.999786	-0.111293	0.149848	0.519493	0.366011	22110	19942	-0.261141	DW
MF-I	UBC	ENSG00000150991	1	0.35426	-0.312355	0.521483	0.699529	22110	19942	0.666615	UP
MF-I	XPO4	ENSG00000132953	1	-0.130029	0.185348	0.546992	0.42428	22110	19942	-0.315377	DW
MF-I	HSPH1	ENSG00000120694	1	0.095051	-0.0879871	0.0724107	0.149534	22110	19942	0.183038	UP
MF-I	LINC00598	ENSG00000215483	0.999999	-0.0738262	0.077186	0.136771	0.0314913	22110	19942	-0.151012	DW
MF-I	FOXO1	ENSG00000150907	1	-0.234801	0.291868	0.817775	0.573764	22110	19942	-0.526669	DW
MF-I	VWA8	ENSG00000102763	1	-0.13944	0.185764	0.584803	0.440177	22110	19942	-0.325204	DW
MF-I	ITM2B	ENSG00000136156	0.993073	-0.122677	0.0895148	0.295794	0.179069	22110	19942	-0.212192	DW
MF-I	LINC00346	ENSG00000255874	1	0.0660617	-0.0547773	0.0603347	0.12747	22110	19942	0.120839	UP
MF-I	SLC7A8	ENSG00000092068	0.971327	-0.064998	0.0780151	0.19991	0.0652893	22110	19942	-0.143013	DW
MF-I	MYH6	ENSG00000197616	1	-0.110193	0.14128	0.307734	0.177364	22110	19942	-0.251474	DW
MF-I	SOS2	ENSG00000100485	0.995866	-0.104308	0.115326	0.35536	0.236937	22110	19942	-0.219634	DW
MF-I	SAMD4A	ENSG00000020577	0.999998	-0.148894	0.196174	0.588602	0.473122	22110	19942	-0.345068	DW
MF-I	KTN1	ENSG00000126777	0.999953	0.179051	-0.131226	0.597739	0.647277	22110	19942	0.310278	UP
MF-I	ZFP36L1	ENSG00000185650	0.999902	-0.136337	0.123346	0.368521	0.131732	22110	19942	-0.259683	DW
MF-I	SLC8A3	ENSG00000100678	0.985696	0.123161	-0.0822829	0.286477	0.367466	22110	19942	0.205444	UP
MF-I	DPF3	ENSG00000205683	1	-0.149973	0.202999	0.479014	0.314362	22110	19942	-0.352972	DW
MF-I	FOS	ENSG00000170345	1	0.214685	-0.177039	0.291859	0.376893	22110	19942	0.391724	UP
MF-I	DIO2	ENSG00000211448	1	-0.199533	0.214987	0.198734	0.0234179	22110	19942	-0.41452	DW
MF-I	DIO2-AS1	ENSG00000258766	1	-0.137218	0.150823	0.156988	0.0171999	22110	19942	-0.288041	DW
MF-I	CEP128	ENSG00000100629	1	-0.139741	0.148006	0.239123	0.0963795	22110	19942	-0.287747	DW
MF-I	STON2	ENSG00000140022	1	-0.15681	0.18746	0.388376	0.194364	22110	19942	-0.34427	DW
MF-I	DGLUCY	ENSG00000133943	1	-0.105938	0.120336	0.300498	0.144569	22110	19942	-0.226273	DW
MF-I	FAM181A-AS1	ENSG00000258584	1	-0.0718432	0.0824202	0.113207	0.0353525	22110	19942	-0.154263	DW
MF-I	HSP90AA1	ENSG00000080824	1	0.248081	-0.239688	0.293713	0.319727	22110	19942	0.487769	UP
MF-I	ANKRD9	ENSG00000156381	0.999023	-0.0686875	0.079799	0.218905	0.0749674	22110	19942	-0.148487	DW
MF-I	AC124312.1	ENSG00000214265	1	-0.105958	0.128299	0.30995	0.197473	22110	19942	-0.234256	DW
MF-I	PWAR6	ENSG00000257151	0.930829	-0.0476483	0.0574584	0.136906	0.0621302	22110	19942	-0.105107	DW
MF-I	FMN1	ENSG00000248905	1	-0.178016	0.173989	0.218815	0.0261759	22110	19942	-0.352005	DW
MF-I	FSIP1	ENSG00000150667	0.99985	0.0673578	-0.0627551	0.0495703	0.0867014	22110	19942	0.130113	UP
MF-I	B2M	ENSG00000166710	0.998239	-0.165288	0.0735619	0.336183	0.250426	22110	19942	-0.23885	DW
MF-I	RORA	ENSG00000069667	1	-0.244818	0.324773	0.822026	0.729917	22110	19942	-0.56959	DW
MF-I	AC012404.1	ENSG00000259481	0.999276	-0.0869651	0.105681	0.231524	0.129425	22110	19942	-0.192646	DW
MF-I	AC104574.2	ENSG00000259616	1	-0.172133	0.190215	0.22076	0.0640858	22110	19942	-0.362348	DW
MF-I	TLN2	ENSG00000171914	0.976696	-0.0837697	0.0856742	0.211805	0.0938722	22110	19942	-0.169444	DW
MF-I	SMAD3	ENSG00000166949	1	-0.154644	0.183117	0.442786	0.288035	22110	19942	-0.33776	DW
MF-I	THSD4	ENSG00000187720	0.994866	0.0683705	-0.0616348	0.076436	0.138953	22110	19942	0.130005	UP
MF-I	NEO1	ENSG00000067141	0.996611	-0.0894468	0.11811	0.340525	0.237439	22110	19942	-0.207557	DW
MF-I	DNAJA4	ENSG00000140403	1	0.250334	-0.212829	0.147399	0.280865	22110	19942	0.463163	UP
MF-I	WDR61	ENSG00000140395	1	0.106933	-0.0902876	0.116463	0.210109	22110	19942	0.197221	UP
MF-I	FSD2	ENSG00000186628	1	-0.17454	0.222238	0.447173	0.255992	22110	19942	-0.396778	DW
MF-I	HOMER2	ENSG00000103942	0.981284	0.104608	-0.068179	0.259249	0.298365	22110	19942	0.172787	UP
MF-I	LINC02253	ENSG00000259485	1	-0.0480759	0.0555198	0.0818182	0.0156955	22110	19942	-0.103596	DW
MF-I	LINC02254	ENSG00000259664	0.99996	-0.0416633	0.0503396	0.101538	0.0336476	22110	19942	-0.0920028	DW
MF-I	ARRDC4	ENSG00000140450	0.997039	0.043512	-0.0378775	0.0284939	0.0885067	22110	19942	0.0813895	UP
MF-I	RAB11FIP3	ENSG00000090565	1	-0.128333	0.148655	0.325599	0.159964	22110	19942	-0.276989	DW
MF-I	SNHG9	ENSG00000255198	0.996995	-0.0657533	0.0750052	0.197015	0.0651389	22110	19942	-0.140758	DW
MF-I	PGP	ENSG00000184207	0.999999	-0.0773259	0.0833261	0.165762	0.0550095	22110	19942	-0.160652	DW
MF-I	TNFRSF12A	ENSG00000006327	0.999522	0.141823	-0.107746	0.266531	0.377394	22110	19942	0.249569	UP
MF-I	SRL	ENSG00000185739	1	-0.165508	0.219604	0.5564	0.335974	22110	19942	-0.385112	DW
MF-I	CIITA	ENSG00000179583	1	-0.0728838	0.0688516	0.107779	0.0105305	22110	19942	-0.141735	DW
MF-I	MIR193BHG	ENSG00000262454	1	-0.0934025	0.111052	0.242877	0.118243	22110	19942	-0.204455	DW
MF-I	ABCC1	ENSG00000103222	0.99393	-0.09387	0.116438	0.372185	0.254187	22110	19942	-0.210308	DW
MF-I	SMG1	ENSG00000157106	0.996856	-0.0948564	0.171375	0.74152	0.594123	22110	19942	-0.266232	DW
MF-I	EEF2K	ENSG00000103319	1	-0.139127	0.15201	0.243329	0.101043	22110	19942	-0.291137	DW
MF-I	NPIPB5	ENSG00000243716	0.99997	-0.0972553	0.128783	0.391135	0.278558	22110	19942	-0.226038	DW
MF-I	SBK1	ENSG00000188322	0.975964	-0.0497541	0.0631614	0.161601	0.0806338	22110	19942	-0.112916	DW
MF-I	ITGAD	ENSG00000156886	0.998308	-0.0479355	0.0566491	0.0928991	0.0407682	22110	19942	-0.104585	DW
MF-I	ZNF423	ENSG00000102935	0.99999	-0.0904411	0.108295	0.254138	0.146324	22110	19942	-0.198736	DW
MF-I	CHD9	ENSG00000177200	1	-0.176271	0.190738	0.569064	0.436265	22110	19942	-0.367009	DW
MF-I	RRAD	ENSG00000166592	1	-0.276554	0.391077	0.761375	0.542273	22110	19942	-0.667631	DW
MF-I	GSE1	ENSG00000131149	0.989696	-0.094591	0.112667	0.370782	0.236837	22110	19942	-0.207257	DW
MF-I	SLC2A4	ENSG00000181856	0.968066	-0.0784811	0.114341	0.430755	0.246565	22110	19942	-0.192822	DW
MF-I	PMP22	ENSG00000109099	1	-0.178195	0.174483	0.320805	0.0828402	22110	19942	-0.352678	DW
MF-I	RASD1	ENSG00000108551	0.990989	-0.0791674	0.0799496	0.157259	0.0160465	22110	19942	-0.159117	DW
MF-I	WSB1	ENSG00000109046	0.989758	-0.124656	0.124063	0.475034	0.376692	22110	19942	-0.248719	DW
MF-I	TCAP	ENSG00000173991	0.992673	0.163078	-0.10961	0.549796	0.596229	22110	19942	0.272688	UP
MF-I	EIF1	ENSG00000173812	0.992119	0.130133	-0.13958	0.476481	0.484856	22110	19942	0.269714	UP
MF-I	STAT5B	ENSG00000173757	0.944526	0.0784043	-0.0780371	0.135414	0.206649	22110	19942	0.156441	UP
MF-I	ACSF2	ENSG00000167107	1	-0.0859025	0.0979707	0.173677	0.0576171	22110	19942	-0.183873	DW
MF-I	SCN4A	ENSG00000007314	1	-0.109891	0.141584	0.357531	0.20359	22110	19942	-0.251476	DW
MF-I	SNHG25	ENSG00000266402	1	-0.207546	0.240938	0.503573	0.246816	22110	19942	-0.448483	DW
MF-I	TEX2	ENSG00000136478	0.999735	-0.0801495	0.0981771	0.251199	0.140758	22110	19942	-0.178327	DW
MF-I	CACNG1	ENSG00000108878	0.999903	-0.0962728	0.115248	0.283039	0.132936	22110	19942	-0.21152	DW
MF-I	MAP2K6	ENSG00000108984	1	-0.0945583	0.107147	0.211398	0.0935714	22110	19942	-0.201705	DW
MF-I	PPP1R27	ENSG00000182676	1	0.27718	-0.145157	0.753641	0.821382	22110	19942	0.422337	UP
MF-I	MYOM1	ENSG00000101605	0.999996	-0.104068	0.22108	0.756083	0.678117	22110	19942	-0.325148	DW
MF-I	AP005329.2	ENSG00000265399	1	-0.0796979	0.0935865	0.158209	0.0594725	22110	19942	-0.173284	DW
MF-I	MYL12A	ENSG00000101608	1	0.221295	-0.176758	0.467662	0.530739	22110	19942	0.398053	UP
MF-I	LDLRAD4	ENSG00000168675	0.999992	-0.118981	0.100213	0.240389	0.138803	22110	19942	-0.219194	DW
MF-I	AC015878.1	ENSG00000265751	0.983971	-0.082169	0.113433	0.33573	0.207452	22110	19942	-0.195602	DW
MF-I	MIR133A1HG	ENSG00000265142	1	-0.286669	0.350504	0.560697	0.295156	22110	19942	-0.637172	DW
MF-I	GAREM1	ENSG00000141441	1	0.177695	-0.126589	0.36047	0.42082	22110	19942	0.304284	UP
MF-I	FHOD3	ENSG00000134775	1	-0.151491	0.179181	0.362189	0.176261	22110	19942	-0.330672	DW
MF-I	SETBP1	ENSG00000152217	0.911868	-0.103563	0.126188	0.439439	0.323137	22110	19942	-0.229751	DW
MF-I	MBP	ENSG00000197971	1	-0.158523	0.171137	0.364405	0.263865	22110	19942	-0.329661	DW
MF-I	PQLC1	ENSG00000122490	1	-0.0932399	0.0970704	0.187607	0.045532	22110	19942	-0.19031	DW
MF-I	PLCB1	ENSG00000182621	1	-0.151204	0.155776	0.359475	0.239745	22110	19942	-0.30698	DW
MF-I	CST3	ENSG00000101439	1	-0.278845	0.251597	0.526685	0.191656	22110	19942	-0.530442	DW
MF-I	BCL2L1	ENSG00000171552	1	-0.107411	0.111444	0.249254	0.127018	22110	19942	-0.218855	DW
MF-I	MAFB	ENSG00000204103	0.999975	-0.0742632	0.0755323	0.160697	0.0260756	22110	19942	-0.149795	DW
MF-I	JPH2	ENSG00000149596	1	-0.175491	0.212185	0.436771	0.243857	22110	19942	-0.387676	DW
MF-I	MIR1-1HG	ENSG00000174407	0.977092	-0.0734041	0.109008	0.381773	0.256995	22110	19942	-0.182412	DW
MF-I	BSG	ENSG00000172270	0.993331	-0.0994098	0.128891	0.446766	0.328904	22110	19942	-0.228301	DW
MF-I	GADD45B	ENSG00000099860	0.999996	-0.103627	0.101881	0.186251	0.0392137	22110	19942	-0.205508	DW
MF-I	INSR	ENSG00000171105	0.981011	0.139849	-0.100868	0.474989	0.502307	22110	19942	0.240717	UP
MF-I	TECR	ENSG00000099797	0.997915	-0.0842119	0.0978288	0.271416	0.159813	22110	19942	-0.182041	DW
MF-I	EPS15L1	ENSG00000127527	1	-0.145678	0.175666	0.452058	0.260205	22110	19942	-0.321343	DW
MF-I	JUND	ENSG00000130522	1	0.123986	-0.144768	0.172049	0.246114	22110	19942	0.268754	UP
MF-I	PSMD8	ENSG00000099341	1	-0.118655	0.139583	0.413026	0.220941	22110	19942	-0.258238	DW
MF-I	RYR1	ENSG00000196218	0.999989	-0.0959265	0.200885	0.752646	0.69667	22110	19942	-0.296811	DW
MF-I	MAP4K1	ENSG00000104814	0.999994	-0.0702794	0.0815172	0.152194	0.0718584	22110	19942	-0.151797	DW
MF-I	AC243964.2	ENSG00000266903	0.999998	-0.068855	0.0797246	0.147716	0.0658911	22110	19942	-0.14858	DW
MF-I	TTTY14	ENSG00000176728	1	-0.257419	0.300439	0.516599	0.229415	22110	19942	-0.557858	DW
MF-I	CECR2	ENSG00000099954	0.968652	-0.0882782	0.154015	0.587155	0.490874	22110	19942	-0.242294	DW
MF-I	SLC25A18	ENSG00000182902	0.998981	-0.0550512	0.0657803	0.140253	0.0523518	22110	19942	-0.120832	DW
MF-I	AC008079.2	ENSG00000280007	0.999983	-0.0438049	0.0510997	0.0823157	0.022415	22110	19942	-0.0949046	DW
MF-I	MYH9	ENSG00000100345	1	0.256911	-0.264611	0.08218	0.275599	22110	19942	0.521522	UP
MF-I	PARVB	ENSG00000188677	0.999308	-0.0871919	0.0966574	0.278381	0.164728	22110	19942	-0.183849	DW
MF-I	PPARA	ENSG00000186951	0.999384	-0.0763073	0.0885124	0.229353	0.116438	22110	19942	-0.16482	DW
MF-I	MIR99AHG	ENSG00000215386	0.970436	-0.12428	0.171475	0.652736	0.516999	22110	19942	-0.295755	DW
MF-I	MAP3K7CL	ENSG00000156265	1	0.136333	-0.121895	0.047716	0.183231	22110	19942	0.258228	UP
MF-I	CLIC6	ENSG00000159212	0.999999	-0.0584933	0.0654163	0.111307	0.0196069	22110	19942	-0.12391	DW
MF-I	RUNX1	ENSG00000159216	1	-0.187445	0.193325	0.423293	0.296961	22110	19942	-0.38077	DW
MF-I	ETS2	ENSG00000157557	0.998788	0.098489	-0.0956365	0.136273	0.259653	22110	19942	0.194126	UP
MF-I	SH3BGR	ENSG00000185437	1	0.178858	-0.134743	0.290366	0.378698	22110	19942	0.313601	UP
MF-I	MT-CO2	ENSG00000198712	0.951062	0.0743908	-0.115212	0.165581	0.0756694	22110	19942	0.189603	UP
Pericyte	HES4	ENSG00000188290	1	-0.285928	0.352522	0.529412	0.268041	119	194	-0.63845	DW
Pericyte	ISG15	ENSG00000187608	1	-0.0852089	0.0985437	0.176471	0.0721649	119	194	-0.183753	DW
Pericyte	FBLIM1	ENSG00000162458	0.901933	-0.0142691	0.0400729	0.210084	0.180412	119	194	-0.054342	DW
Pericyte	CAMK2N1	ENSG00000162545	1	-0.095359	0.120631	0.243697	0.118557	119	194	-0.21599	DW
Pericyte	TRNP1	ENSG00000253368	1	0.0316704	-0.024652	0.0336134	0.0773196	119	194	0.0563224	UP
Pericyte	TINAGL1	ENSG00000142910	1	0.0274066	0.0325731	0.394958	0.386598	119	194	-0.00516645	DW
Pericyte	SMIM12	ENSG00000163866	0.999966	0.138138	-0.115768	0.134454	0.231959	119	194	0.253906	UP
Pericyte	GJA4	ENSG00000187513	1	-0.0248079	0.104741	0.445378	0.407216	119	194	-0.129548	DW
Pericyte	EVA1B	ENSG00000142694	1	-0.0695197	0.0879662	0.184874	0.103093	119	194	-0.157486	DW
Pericyte	SGIP1	ENSG00000118473	1	3.28325e-05	0.0946706	0.495798	0.484536	119	194	-0.0946378	DW
Pericyte	NGF	ENSG00000134259	1	0.0570722	-0.0444203	0.0672269	0.118557	119	194	0.101493	UP
Pericyte	GJA5	ENSG00000265107	0.991491	0.015476	-0.0100988	0.0420168	0.056701	119	194	0.0255747	UP
Pericyte	HAPLN2	ENSG00000132702	0.971365	0.0139707	-0.00215132	0.0756303	0.0876289	119	194	0.016122	UP
Pericyte	ADAMTS4	ENSG00000158859	1	-0.0325431	0.0835366	0.310924	0.262887	119	194	-0.11608	DW
Pericyte	RGS5	ENSG00000143248	1	0.0860876	0.0680376	0.714286	0.690722	119	194	0.0180499	UP
Pericyte	LMOD1	ENSG00000163431	1	0.164833	-0.136094	0.12605	0.293814	119	194	0.300927	UP
Pericyte	NFASC	ENSG00000163531	1	0.0352459	0.00108631	0.218487	0.257732	119	194	0.0341596	UP
Pericyte	ADCY3	ENSG00000138031	0.996911	-0.0412441	0.103491	0.453782	0.365979	119	194	-0.144735	DW
Pericyte	DNAJC27	ENSG00000115137	0.999916	-0.0877254	0.104064	0.184874	0.0618557	119	194	-0.191789	DW
Pericyte	LBH	ENSG00000213626	1	-0.057941	0.08391	0.243697	0.164948	119	194	-0.141851	DW
Pericyte	CYTOR	ENSG00000222041	0.999609	0.111271	-0.0734488	0.218487	0.35567	119	194	0.18472	UP
Pericyte	GPAT2	ENSG00000186281	1	-0.0320328	0.0956201	0.411765	0.340206	119	194	-0.127653	DW
Pericyte	ADRA2B	ENSG00000274286	1	-0.032854	0.0528501	0.168067	0.103093	119	194	-0.085704	DW
Pericyte	NCKAP5	ENSG00000176771	0.99594	-0.084135	0.0971962	0.184874	0.0927835	119	194	-0.181331	DW
Pericyte	THSD7B	ENSG00000144229	0.978559	-0.0237077	0.0550304	0.243697	0.180412	119	194	-0.0787381	DW
Pericyte	AC019197.1	ENSG00000236283	1	0.0719785	-0.0650426	0.0168067	0.103093	119	194	0.137021	UP
Pericyte	SLC38A11	ENSG00000169507	1	0.0433328	-0.0174735	0.176471	0.190722	119	194	0.0608063	UP
Pericyte	SCN3A	ENSG00000153253	1	0.0939886	-0.0768252	0.0588235	0.149485	119	194	0.170814	UP
Pericyte	MYO1B	ENSG00000128641	1	-0.0485794	0.18686	0.764706	0.639175	119	194	-0.235439	DW
Pericyte	CAVIN2	ENSG00000168497	0.999995	-0.037707	0.0630286	0.235294	0.170103	119	194	-0.100736	DW
Pericyte	IGFBP2	ENSG00000115457	1	0.0144668	0.04981	0.386555	0.371134	119	194	-0.0353432	DW
Pericyte	KCNE4	ENSG00000152049	1	-0.144661	0.179148	0.302521	0.134021	119	194	-0.323808	DW
Pericyte	ITM2C	ENSG00000135916	0.999981	-0.0434991	0.0768673	0.268908	0.21134	119	194	-0.120366	DW
Pericyte	SLC6A1-AS1	ENSG00000232287	1	-0.0898744	0.105129	0.159664	0.0412371	119	194	-0.195003	DW
Pericyte	RPL32	ENSG00000144713	0.999934	-0.150538	0.207826	0.655462	0.438144	119	194	-0.358364	DW
Pericyte	PTH1R	ENSG00000160801	1	-0.0402981	0.0690233	0.235294	0.154639	119	194	-0.109321	DW
Pericyte	ADAMTS9	ENSG00000163638	1	-0.0976113	0.200599	0.605042	0.510309	119	194	-0.29821	DW
Pericyte	P2RY14	ENSG00000174944	1	-0.106196	0.134567	0.268908	0.159794	119	194	-0.240763	DW
Pericyte	CNGA1	ENSG00000198515	0.996054	0.0457152	-0.010377	0.176471	0.226804	119	194	0.0560922	UP
Pericyte	IGFBP7	ENSG00000163453	1	-0.000739141	0.201792	0.92437	0.907216	119	194	-0.202531	DW
Pericyte	LINC00989	ENSG00000250334	0.999963	0.0256152	-0.00484045	0.117647	0.128866	119	194	0.0304557	UP
Pericyte	EDNRA	ENSG00000151617	0.999999	0.0316517	0.00806878	0.243697	0.283505	119	194	0.0235829	UP
Pericyte	GUCY1A1	ENSG00000164116	1	0.0863271	-0.0343544	0.285714	0.360825	119	194	0.120682	UP
Pericyte	GUCY1B1	ENSG00000061918	1	0.0670187	-0.0274792	0.226891	0.28866	119	194	0.0944978	UP
Pericyte	CPE	ENSG00000109472	1	-0.00395148	0.112157	0.588235	0.56701	119	194	-0.116109	DW
Pericyte	SEMA5A	ENSG00000112902	0.99979	0.102412	-0.0522747	0.302521	0.371134	119	194	0.154686	UP
Pericyte	CDH6	ENSG00000113361	1	0.0897592	-0.0665223	0.117647	0.195876	119	194	0.156281	UP
Pericyte	ADAMTS12	ENSG00000151388	1	0.127937	-0.083379	0.235294	0.340206	119	194	0.211316	UP
Pericyte	EGFLAM	ENSG00000164318	1	0.0377109	0.0903265	0.647059	0.613402	119	194	-0.0526156	DW
Pericyte	OSMR	ENSG00000145623	0.952013	-0.141867	0.18245	0.428571	0.278351	119	194	-0.324317	DW
Pericyte	ITGA1	ENSG00000213949	0.999998	0.106736	-0.050048	0.378151	0.458763	119	194	0.156784	UP
Pericyte	MAP1B	ENSG00000131711	0.999955	0.160709	-0.0952953	0.361345	0.443299	119	194	0.256004	UP
Pericyte	CARMN	ENSG00000249669	1	0.150128	-0.0834623	0.344538	0.448454	119	194	0.23359	UP
Pericyte	AC131025.2	ENSG00000275871	1	0.0461124	-0.035563	0.0588235	0.108247	119	194	0.0816754	UP
Pericyte	PDGFRB	ENSG00000113721	1	0.148611	-0.00816765	0.689076	0.747423	119	194	0.156779	UP
Pericyte	SMIM3	ENSG00000256235	1	-0.120275	0.153091	0.327731	0.175258	119	194	-0.273365	DW
Pericyte	SPARC	ENSG00000113140	0.999969	0.106884	0.011771	0.647059	0.690722	119	194	0.0951129	UP
Pericyte	EBF1	ENSG00000164330	0.994808	0.149611	-0.0542024	0.605042	0.701031	119	194	0.203814	UP
Pericyte	SLIT3	ENSG00000184347	1	0.176275	-0.138108	0.201681	0.329897	119	194	0.314383	UP
Pericyte	NEURL1B	ENSG00000214357	1	0.170398	-0.120844	0.277311	0.402062	119	194	0.291243	UP
Pericyte	ELOVL2	ENSG00000197977	1	-0.0493802	0.0646753	0.12605	0.0670103	119	194	-0.114056	DW
Pericyte	CASC15	ENSG00000272168	1	-0.124445	0.167412	0.394958	0.262887	119	194	-0.291857	DW
Pericyte	ADGRF5	ENSG00000069122	1	0.0749538	-0.00697132	0.378151	0.458763	119	194	0.0819252	UP
Pericyte	TNFRSF21	ENSG00000146072	0.991339	-0.0548947	0.072698	0.184874	0.103093	119	194	-0.127593	DW
Pericyte	ADGRB3	ENSG00000135298	0.985558	0.0708555	0.00288257	0.411765	0.43299	119	194	0.0679729	UP
Pericyte	RIMS1	ENSG00000079841	1	0.131814	-0.0952583	0.159664	0.231959	119	194	0.227072	UP
Pericyte	FHL5	ENSG00000112214	1	0.126028	-0.0800021	0.218487	0.329897	119	194	0.206031	UP
Pericyte	LAMA4	ENSG00000112769	0.999952	-0.068218	0.107456	0.361345	0.283505	119	194	-0.175674	DW
Pericyte	MARCKS	ENSG00000277443	0.999057	-0.110041	0.114996	0.210084	0.0618557	119	194	-0.225037	DW
Pericyte	FAM162B	ENSG00000183807	1	-0.0407879	0.0790088	0.285714	0.226804	119	194	-0.119797	DW
Pericyte	AL132671.2	ENSG00000282218	0.990533	-0.0354076	0.0438814	0.092437	0.0360825	119	194	-0.079289	DW
Pericyte	RAPGEF5	ENSG00000136237	1	-0.0869016	0.102898	0.235294	0.134021	119	194	-0.1898	DW
Pericyte	PDE1C	ENSG00000154678	1	0.091043	-0.0143551	0.420168	0.443299	119	194	0.105398	UP
Pericyte	SEMA3E	ENSG00000170381	0.997293	0.0493388	-0.0451188	0.0168067	0.0721649	119	194	0.0944576	UP
Pericyte	STEAP4	ENSG00000127954	0.99752	0.00902012	0.0853593	0.537815	0.489691	119	194	-0.0763392	DW
Pericyte	PPP1R35	ENSG00000160813	0.999786	-0.0918646	0.097949	0.159664	0.0257732	119	194	-0.189814	DW
Pericyte	MUC3A	ENSG00000169894	0.997004	-0.011028	0.0185793	0.0588235	0.0463918	119	194	-0.0296073	DW
Pericyte	CALD1	ENSG00000122786	0.994428	0.0631585	0.0994839	0.857143	0.824742	119	194	-0.0363255	DW
Pericyte	PCDH11X	ENSG00000102290	1	-0.139782	0.150414	0.159664	0.00515464	119	194	-0.290196	DW
Pericyte	DLC1	ENSG00000164741	1	0.0995782	0.123079	0.907563	0.871134	119	194	-0.0235005	DW
Pericyte	LPL	ENSG00000175445	0.982424	-0.132166	0.170894	0.369748	0.21134	119	194	-0.30306	DW
Pericyte	LZTS1	ENSG00000061337	0.999999	-0.00911344	0.0324343	0.168067	0.154639	119	194	-0.0415478	DW
Pericyte	EBF2	ENSG00000221818	0.999996	0.159034	-0.074912	0.453782	0.57732	119	194	0.233946	UP
Pericyte	RBPMS	ENSG00000157110	0.999364	0.0227601	0.0981651	0.705882	0.649485	119	194	-0.075405	DW
Pericyte	FABP5	ENSG00000164687	1	-0.0121066	0.0843398	0.462185	0.427835	119	194	-0.0964464	DW
Pericyte	FABP4	ENSG00000170323	1	-0.0777976	0.160864	0.529412	0.438144	119	194	-0.238661	DW
Pericyte	LINC02237	ENSG00000253434	1	0.0930504	-0.0764983	0.0504202	0.149485	119	194	0.169549	UP
Pericyte	ASPN	ENSG00000106819	1	0.115697	-0.0923349	0.109244	0.237113	119	194	0.208032	UP
Pericyte	GABBR2	ENSG00000136928	0.999933	-0.0431076	0.055905	0.109244	0.0618557	119	194	-0.0990126	DW
Pericyte	PALM2-AKAP2	ENSG00000157654	0.999998	-0.0759089	0.0877702	0.151261	0.0721649	119	194	-0.163679	DW
Pericyte	CD81	ENSG00000110651	1	-0.223366	0.273339	0.638655	0.371134	119	194	-0.496705	DW
Pericyte	MRVI1	ENSG00000072952	1	0.0710975	-0.047636	0.117647	0.201031	119	194	0.118734	UP
Pericyte	C11orf96	ENSG00000187479	1	-0.283203	0.38796	0.638655	0.42268	119	194	-0.671162	DW
Pericyte	PTGDR2	ENSG00000183134	1	-0.0547809	0.0669587	0.134454	0.0412371	119	194	-0.12174	DW
Pericyte	RASGRP2	ENSG00000068831	1	-0.0645966	0.0898376	0.252101	0.149485	119	194	-0.154434	DW
Pericyte	ANO1	ENSG00000131620	1	0.067933	-0.0185397	0.294118	0.335052	119	194	0.0864728	UP
Pericyte	ARHGEF17	ENSG00000110237	0.998618	-0.00672973	0.0538807	0.310924	0.309278	119	194	-0.0606104	DW
Pericyte	GUCY1A2	ENSG00000152402	1	0.146004	0.0113073	0.672269	0.731959	119	194	0.134697	UP
Pericyte	TAGLN	ENSG00000149591	0.999998	0.131071	-0.0563211	0.403361	0.484536	119	194	0.187393	UP
Pericyte	SCN4B	ENSG00000177098	1	-0.0217789	0.0451596	0.176471	0.128866	119	194	-0.0669385	DW
Pericyte	MCAM	ENSG00000076706	1	0.063449	0.00516199	0.462185	0.463918	119	194	0.058287	UP
Pericyte	ESAM	ENSG00000149564	0.99996	-0.0197923	0.0390838	0.176471	0.139175	119	194	-0.058876	DW
Pericyte	TMEM273	ENSG00000204161	1	-0.0296748	0.0469236	0.176471	0.118557	119	194	-0.0765984	DW
Pericyte	SRGN	ENSG00000122862	0.999994	-0.105417	0.0780113	0.151261	0.0618557	119	194	-0.183428	DW
Pericyte	FAM213A	ENSG00000122378	0.914076	-0.0269142	0.0633491	0.302521	0.221649	119	194	-0.0902633	DW
Pericyte	SNCG	ENSG00000173267	1	0.0858519	-0.0542946	0.168067	0.242268	119	194	0.140146	UP
Pericyte	ACTA2	ENSG00000107796	1	0.0615019	0.0460198	0.579832	0.572165	119	194	0.0154822	UP
Pericyte	SLC16A12	ENSG00000152779	1	-0.0880332	0.147894	0.428571	0.278351	119	194	-0.235927	DW
Pericyte	AC026369.2	ENSG00000256694	0.920725	0.00277731	0.00723653	0.0756303	0.0670103	119	194	-0.00445923	DW
Pericyte	AC007406.3	ENSG00000256540	1	-0.0136744	0.0207193	0.0672269	0.0412371	119	194	-0.0343937	DW
Pericyte	CACNA1C	ENSG00000151067	0.999998	0.0646731	0.0574879	0.613445	0.649485	119	194	0.00718516	UP
Pericyte	APOLD1	ENSG00000178878	0.999853	-0.0425172	0.088987	0.361345	0.293814	119	194	-0.131504	DW
Pericyte	EPS8	ENSG00000151491	1	0.29071	-0.134123	0.731092	0.840206	119	194	0.424833	UP
Pericyte	PDE3A	ENSG00000172572	1	0.137168	-0.0492334	0.478992	0.515464	119	194	0.186401	UP
Pericyte	KCNJ8	ENSG00000121361	1	-0.0464949	0.0983342	0.336134	0.273196	119	194	-0.144829	DW
Pericyte	CCDC184	ENSG00000177875	1	0.0473918	-0.0368176	0.0420168	0.0927835	119	194	0.0842094	UP
Pericyte	NDUFA4L2	ENSG00000185633	1	-0.00193963	0.110705	0.579832	0.479381	119	194	-0.112645	DW
Pericyte	DTX3	ENSG00000178498	1	-0.0718038	0.104209	0.260504	0.154639	119	194	-0.176013	DW
Pericyte	AGAP2	ENSG00000135439	1	-0.0466038	0.071066	0.201681	0.123711	119	194	-0.11767	DW
Pericyte	AVPR1A	ENSG00000166148	1	-0.0765992	0.108603	0.260504	0.154639	119	194	-0.185202	DW
Pericyte	CPM	ENSG00000135678	0.999925	-0.0136939	0.0927949	0.563025	0.469072	119	194	-0.106489	DW
Pericyte	CSRP2	ENSG00000175183	1	-0.0654816	0.0863176	0.210084	0.113402	119	194	-0.151799	DW
Pericyte	PAWR	ENSG00000177425	0.969999	0.0664298	-0.0344218	0.210084	0.283505	119	194	0.100852	UP
Pericyte	NTN4	ENSG00000074527	0.999761	0.128767	-0.104885	0.142857	0.242268	119	194	0.233652	UP
Pericyte	TESC	ENSG00000088992	1	0.051985	-0.0079115	0.268908	0.293814	119	194	0.0598965	UP
Pericyte	FLT1	ENSG00000102755	1	0.00810241	0.0523018	0.428571	0.417526	119	194	-0.0441994	DW
Pericyte	TRPC4	ENSG00000133107	0.999773	-0.0190342	0.0354016	0.109244	0.0979381	119	194	-0.0544358	DW
Pericyte	LHFPL6	ENSG00000183722	0.994618	-0.0173238	0.138974	0.722689	0.685567	119	194	-0.156298	DW
Pericyte	PCDH17	ENSG00000118946	1	-0.108033	0.125386	0.168067	0.056701	119	194	-0.233419	DW
Pericyte	COMMD6	ENSG00000188243	0.961464	0.0842868	-0.0756356	0.0840336	0.170103	119	194	0.159922	UP
Pericyte	SPRY2	ENSG00000136158	0.999602	-0.113141	0.144232	0.327731	0.180412	119	194	-0.257373	DW
Pericyte	DZIP1	ENSG00000134874	0.983631	-0.0445385	0.053463	0.10084	0.0412371	119	194	-0.0980015	DW
Pericyte	NFATC4	ENSG00000100968	1	0.0938154	-0.0765255	0.0840336	0.175258	119	194	0.170341	UP
Pericyte	LGALS3	ENSG00000131981	0.998845	-0.10409	0.132922	0.344538	0.252577	119	194	-0.237012	DW
Pericyte	PELI2	ENSG00000139946	0.994484	0.120345	-0.0858546	0.252101	0.350515	119	194	0.2062	UP
Pericyte	RHOJ	ENSG00000126785	0.908881	0.0709331	-0.0468507	0.168067	0.231959	119	194	0.117784	UP
Pericyte	RGS6	ENSG00000182732	1	-0.0682556	0.105125	0.294118	0.226804	119	194	-0.17338	DW
Pericyte	CLMN	ENSG00000165959	1	-0.0378449	0.126683	0.588235	0.5	119	194	-0.164527	DW
Pericyte	GPR176	ENSG00000166073	0.999157	0.0439239	-0.0335161	0.0504202	0.118557	119	194	0.07744	UP
Pericyte	RASL12	ENSG00000103710	1	0.0509613	-0.0417551	0.0420168	0.0979381	119	194	0.0927164	UP
Pericyte	LINC01197	ENSG00000248441	1	0.0749004	-0.0418547	0.201681	0.247423	119	194	0.116755	UP
Pericyte	LINC00924	ENSG00000259134	0.999954	0.0343426	-0.0283372	0.0336134	0.0670103	119	194	0.0626798	UP
Pericyte	AC012409.2	ENSG00000275443	1	0.208709	-0.118758	0.411765	0.556701	119	194	0.327467	UP
Pericyte	NR2F2-AS1	ENSG00000247809	1	0.0889344	0.0187197	0.588235	0.613402	119	194	0.0702147	UP
Pericyte	NR2F2	ENSG00000185551	0.999944	0.00988092	0.0645409	0.487395	0.453608	119	194	-0.0546599	DW
Pericyte	AC087477.2	ENSG00000259275	1	0.0492228	-0.0435951	0.0252101	0.0824742	119	194	0.0928178	UP
Pericyte	CACNA1H	ENSG00000196557	1	0.0395007	-0.0216338	0.109244	0.139175	119	194	0.0611345	UP
Pericyte	TMEM204	ENSG00000131634	1	-0.0804873	0.104072	0.235294	0.118557	119	194	-0.184559	DW
Pericyte	SLC9A3R2	ENSG00000065054	0.945063	0.0398291	-0.0252473	0.10084	0.139175	119	194	0.0650764	UP
Pericyte	MT1M	ENSG00000205364	1	-0.28794	0.335745	0.445378	0.164948	119	194	-0.623686	DW
Pericyte	MT1A	ENSG00000205362	1	-0.189783	0.227693	0.327731	0.123711	119	194	-0.417476	DW
Pericyte	ATP1B2	ENSG00000129244	1	-0.0361679	0.0493623	0.117647	0.0670103	119	194	-0.0855301	DW
Pericyte	SPECC1	ENSG00000128487	1	0.149615	-0.0997406	0.285714	0.43299	119	194	0.249356	UP
Pericyte	IGFBP4	ENSG00000141753	0.97611	-0.075623	0.104695	0.336134	0.257732	119	194	-0.180318	DW
Pericyte	CCR10	ENSG00000184451	0.996684	-0.031633	0.0454446	0.134454	0.0773196	119	194	-0.0770775	DW
Pericyte	AOC3	ENSG00000131471	1	-0.0338309	0.055125	0.176471	0.134021	119	194	-0.088956	DW
Pericyte	GJC1	ENSG00000182963	1	0.0777861	-0.0330862	0.243697	0.309278	119	194	0.110872	UP
Pericyte	HIGD1B	ENSG00000131097	1	0.0595558	0.0132713	0.378151	0.412371	119	194	0.0462844	UP
Pericyte	2023-09-04	ENSG00000108387	1	0.0423803	-0.0204398	0.142857	0.170103	119	194	0.0628201	UP
Pericyte	TBX2	ENSG00000121068	1	0.027211	0.00540377	0.210084	0.21134	119	194	0.0218072	UP
Pericyte	SSTR2	ENSG00000180616	1	-0.00338984	0.0259245	0.159664	0.128866	119	194	-0.0293143	DW
Pericyte	CDC42EP4	ENSG00000179604	1	-0.119907	0.162788	0.403361	0.226804	119	194	-0.282695	DW
Pericyte	CYGB	ENSG00000161544	0.999996	-0.0521092	0.101146	0.336134	0.28866	119	194	-0.153256	DW
Pericyte	C1QTNF1	ENSG00000173918	1	-0.119545	0.164613	0.394958	0.247423	119	194	-0.284158	DW
Pericyte	RNF152	ENSG00000176641	1	-0.0276228	0.0746409	0.327731	0.237113	119	194	-0.102264	DW
Pericyte	TCF15	ENSG00000125878	1	-0.0961104	0.141629	0.352941	0.226804	119	194	-0.23774	DW
Pericyte	TMEM74B	ENSG00000125895	1	0.0174521	-0.00836505	0.0588235	0.0670103	119	194	0.0258171	UP
Pericyte	SLC4A11	ENSG00000088836	0.99957	0.0195358	-0.00901949	0.0672269	0.0721649	119	194	0.0285553	UP
Pericyte	COX4I2	ENSG00000131055	1	0.0251019	0.0278086	0.344538	0.309278	119	194	-0.00270672	DW
Pericyte	MYL9	ENSG00000101335	1	0.0153263	0.0815386	0.571429	0.546392	119	194	-0.0662124	DW
Pericyte	KANK3	ENSG00000186994	0.999994	-0.020872	0.0476985	0.201681	0.170103	119	194	-0.0685705	DW
Pericyte	LDLR	ENSG00000130164	0.999284	-0.0818536	0.0884612	0.151261	0.0463918	119	194	-0.170315	DW
Pericyte	EPOR	ENSG00000187266	1	-0.065645	0.0869786	0.201681	0.0876289	119	194	-0.152624	DW
Pericyte	NOTCH3	ENSG00000074181	1	-0.000545016	0.129312	0.680672	0.64433	119	194	-0.129857	DW
Pericyte	JUND	ENSG00000130522	0.98505	-0.191119	0.243262	0.621849	0.396907	119	194	-0.434381	DW
Pericyte	ISYNA1	ENSG00000105655	0.999755	0.038856	-0.00582647	0.226891	0.21134	119	194	0.0446825	UP
Pericyte	PPP1R14A	ENSG00000167641	1	-0.0204978	0.0956972	0.453782	0.417526	119	194	-0.116195	DW
Pericyte	EHD2	ENSG00000024422	0.939355	-0.0419362	0.0719936	0.277311	0.216495	119	194	-0.11393	DW
Pericyte	ZSCAN18	ENSG00000121413	0.99193	-0.0701322	0.0790273	0.151261	0.0463918	119	194	-0.14916	DW
Pericyte	TIMP3	ENSG00000100234	1	0.217762	-0.0934496	0.689076	0.798969	119	194	0.311212	UP
FB	GNB1	ENSG00000078369	0.998915	0.0904268	-0.0854775	0.270521	0.413428	2802	6896	0.175904	UP
FB	GPR153	ENSG00000158292	1	0.0302117	-0.0241594	0.0374732	0.0896172	2802	6896	0.0543712	UP
FB	PHF13	ENSG00000116273	0.999969	0.0454988	-0.0393765	0.044611	0.110354	2802	6896	0.0848752	UP
FB	PLOD1	ENSG00000083444	1	-0.0585855	0.0735135	0.192363	0.114849	2802	6896	-0.132099	DW
FB	PDPN	ENSG00000162493	0.999948	-0.0512436	0.072588	0.189151	0.154002	2802	6896	-0.123832	DW
FB	KAZN	ENSG00000189337	1	-0.0709613	0.149282	0.492148	0.467662	2802	6896	-0.220244	DW
FB	MFAP2	ENSG00000117122	1	0.046641	-0.0377097	0.0496074	0.109194	2802	6896	0.0843507	UP
FB	PLA2G2A	ENSG00000188257	1	0.399062	-0.269645	0.403997	0.652842	2802	6896	0.668707	UP
FB	HSPG2	ENSG00000142798	1	0.163809	-0.0961055	0.492862	0.614994	2802	6896	0.259915	UP
FB	HNRNPR	ENSG00000125944	0.965619	0.0895914	-0.0740852	0.234475	0.391821	2802	6896	0.163677	UP
FB	ID3	ENSG00000117318	0.999948	0.0944953	-0.0759019	0.1995	0.285818	2802	6896	0.170397	UP
FB	CLIC4	ENSG00000169504	1	0.167619	-0.139909	0.314775	0.50319	2802	6896	0.307528	UP
FB	SH3BGRL3	ENSG00000142669	1	0.0924865	-0.0742288	0.214847	0.345273	2802	6896	0.166715	UP
FB	KIAA1522	ENSG00000162522	0.954594	0.0245336	-0.0220989	0.0256959	0.0659803	2802	6896	0.0466324	UP
FB	COL8A2	ENSG00000171812	0.999911	0.023623	-0.0189713	0.031763	0.0691705	2802	6896	0.0425943	UP
FB	FHL3	ENSG00000183386	0.952551	0.11335	-0.130343	0.0538901	0.0978828	2802	6896	0.243693	UP
FB	PLK3	ENSG00000173846	1	0.0542144	-0.0478498	0.051035	0.139356	2802	6896	0.102064	UP
FB	PRDX1	ENSG00000117450	0.998611	0.132292	-0.109146	0.372948	0.501885	2802	6896	0.241439	UP
FB	CYP4B1	ENSG00000142973	1	-0.20947	0.254428	0.389008	0.214182	2802	6896	-0.463898	DW
FB	CYP4Z1	ENSG00000186160	1	-0.0300669	0.0562714	0.198787	0.18837	2802	6896	-0.0863383	DW
FB	CYP4A22-AS1	ENSG00000225506	0.990584	-0.0188536	0.0391729	0.159172	0.155887	2802	6896	-0.0580266	DW
FB	EPS15	ENSG00000085832	0.996831	-0.148671	0.133858	0.315846	0.334542	2802	6896	-0.28253	DW
FB	OSBPL9	ENSG00000117859	1	-0.286536	0.268319	0.334047	0.190545	2802	6896	-0.554855	DW
FB	PLPP3	ENSG00000162407	1	-0.178848	0.247587	0.517488	0.37297	2802	6896	-0.426435	DW
FB	LEPR	ENSG00000116678	1	0.216792	-0.181592	0.19379	0.422129	2802	6896	0.398385	UP
FB	GNG12	ENSG00000172380	0.996751	0.0815666	-0.0577781	0.212705	0.340342	2802	6896	0.139345	UP
FB	NEGR1	ENSG00000172260	1	0.162	0.00902395	0.771949	0.847738	2802	6896	0.152976	UP
FB	PTGFR	ENSG00000122420	1	0.168997	-0.141757	0.11349	0.302494	2802	6896	0.310754	UP
FB	CYR61	ENSG00000142871	1	0.249899	-0.206229	0.213062	0.501015	2802	6896	0.456128	UP
FB	RPL5	ENSG00000122406	0.999764	0.116296	-0.0954711	0.427552	0.539443	2802	6896	0.211768	UP
FB	FAM69A	ENSG00000154511	0.990946	0.0783328	-0.0762387	0.0917202	0.201276	2802	6896	0.154571	UP
FB	F3	ENSG00000117525	1	0.210295	-0.167016	0.198787	0.402117	2802	6896	0.377311	UP
FB	CNN3	ENSG00000117519	0.928147	0.0603253	-0.0320378	0.298001	0.37094	2802	6896	0.0923631	UP
FB	DPYD	ENSG00000188641	0.999979	0.15027	-0.136248	0.448965	0.643271	2802	6896	0.286518	UP
FB	CSF1	ENSG00000184371	1	0.108346	-0.0783448	0.181299	0.306119	2802	6896	0.186691	UP
FB	RHOC	ENSG00000155366	0.999655	0.0426944	-0.0391686	0.107423	0.166908	2802	6896	0.081863	UP
FB	MAGI3	ENSG00000081026	0.945719	0.0836173	-0.0570413	0.219486	0.347593	2802	6896	0.140659	UP
FB	OLFML3	ENSG00000116774	1	-0.0607689	0.0849878	0.23733	0.159803	2802	6896	-0.145757	DW
FB	PHGDH	ENSG00000092621	1	0.0361295	-0.0282437	0.0596003	0.102378	2802	6896	0.0643732	UP
FB	NOTCH2	ENSG00000134250	0.997524	0.0878497	-0.0617211	0.300857	0.427204	2802	6896	0.149571	UP
FB	SRGAP2C	ENSG00000171943	0.987373	0.0378604	-0.0360602	0.0938615	0.149507	2802	6896	0.0739206	UP
FB	FP700111.1	ENSG00000224363	1	0.210176	-0.157585	0.315489	0.521317	2802	6896	0.36776	UP
FB	RNF115	ENSG00000265491	1	-0.231472	0.207314	0.25803	0.12442	2802	6896	-0.438787	DW
FB	S100A10	ENSG00000197747	1	0.198065	-0.141912	0.416845	0.565255	2802	6896	0.339977	UP
FB	S100A11	ENSG00000163191	1	0.1733	-0.111782	0.442898	0.607599	2802	6896	0.285082	UP
FB	S100A6	ENSG00000197956	1	0.291877	-0.187945	0.708779	0.796984	2802	6896	0.479823	UP
FB	S100A4	ENSG00000196154	1	0.297542	-0.241971	0.439329	0.633121	2802	6896	0.539513	UP
FB	S100A16	ENSG00000188643	1	0.0887834	-0.076316	0.0863669	0.214182	2802	6896	0.165099	UP
FB	S100A13	ENSG00000189171	0.999972	0.0904617	-0.04277	0.346538	0.456061	2802	6896	0.133232	UP
FB	NPR1	ENSG00000169418	0.999793	0.0262987	-0.0199704	0.0503212	0.0954176	2802	6896	0.046269	UP
FB	TDRD10	ENSG00000163239	0.999932	0.0280472	-0.0243748	0.0342612	0.0722158	2802	6896	0.0524221	UP
FB	ARHGEF2	ENSG00000116584	0.993381	0.0480671	-0.0454783	0.0967166	0.175319	2802	6896	0.0935454	UP
FB	LMNA	ENSG00000160789	1	0.241111	-0.206419	0.342256	0.590777	2802	6896	0.447531	UP
FB	KIRREL1	ENSG00000183853	0.99997	0.0524473	-0.0343021	0.158815	0.25116	2802	6896	0.0867494	UP
FB	IFI16	ENSG00000163565	1	0.0975616	-0.0713411	0.350107	0.489994	2802	6896	0.168903	UP
FB	CADM3	ENSG00000162706	0.997667	0.0225065	-0.0178814	0.0314061	0.0667053	2802	6896	0.0403879	UP
FB	TAGLN2	ENSG00000158710	1	0.0780699	-0.0605275	0.251606	0.371955	2802	6896	0.138597	UP
FB	ADAMTS4	ENSG00000158859	1	-0.121027	0.129963	0.124911	0.0210267	2802	6896	-0.25099	DW
FB	UAP1	ENSG00000117143	1	0.254794	-0.166976	0.442184	0.604698	2802	6896	0.42177	UP
FB	DPT	ENSG00000143196	0.998703	0.0920388	-0.0280773	0.351892	0.459687	2802	6896	0.120116	UP
FB	MYOC	ENSG00000034971	0.999982	-0.0284224	0.0927181	0.365096	0.376015	2802	6896	-0.12114	DW
FB	AL031599.1	ENSG00000224228	1	-0.12767	0.154563	0.194504	0.102523	2802	6896	-0.282233	DW
FB	KIAA0040	ENSG00000235750	1	-0.066204	0.0908876	0.234475	0.18808	2802	6896	-0.157092	DW
FB	RALGPS2	ENSG00000116191	0.999964	-0.0617537	0.0688929	0.201999	0.146172	2802	6896	-0.130647	DW
FB	ARPC5	ENSG00000162704	0.999988	0.0609264	-0.0535319	0.152748	0.281468	2802	6896	0.114458	UP
FB	C1orf21	ENSG00000116667	0.999938	-0.16302	0.197535	0.603498	0.519722	2802	6896	-0.360555	DW
FB	HMCN1	ENSG00000143341	1	0.107746	-0.0866927	0.1399	0.273637	2802	6896	0.194439	UP
FB	PRG4	ENSG00000116690	1	0.361893	-0.279044	0.26838	0.530452	2802	6896	0.640937	UP
FB	RGS2	ENSG00000116741	1	-0.0486747	0.0529249	0.0849393	0.0414733	2802	6896	-0.1016	DW
FB	KCNT2	ENSG00000162687	1	0.0933231	-0.063749	0.200214	0.301334	2802	6896	0.157072	UP
FB	CFH	ENSG00000000971	0.982552	0.121545	-0.0487984	0.475018	0.554234	2802	6896	0.170344	UP
FB	NAV1	ENSG00000134369	1	0.17298	-0.127612	0.32334	0.511311	2802	6896	0.300592	UP
FB	IPO9-AS1	ENSG00000231871	1	0.0655545	-0.0440303	0.167024	0.253915	2802	6896	0.109585	UP
FB	KDM5B	ENSG00000117139	0.990534	0.063618	-0.0503844	0.1399	0.237529	2802	6896	0.114002	UP
FB	PRELP	ENSG00000188783	1	-0.149195	0.216171	0.5	0.429379	2802	6896	-0.365366	DW
FB	CD34	ENSG00000174059	0.999999	0.0627823	-0.0318542	0.239472	0.320766	2802	6896	0.0946365	UP
FB	TGFB2	ENSG00000092969	1	-0.143701	0.141851	0.10207	0.0440835	2802	6896	-0.285553	DW
FB	GUK1	ENSG00000143774	0.968938	0.0618051	-0.0585547	0.169165	0.217227	2802	6896	0.12036	UP
FB	DISC1	ENSG00000162946	1	-0.0947199	0.0885246	0.147752	0.119925	2802	6896	-0.183244	DW
FB	PCNX2	ENSG00000135749	1	0.102481	-0.0842685	0.14561	0.284948	2802	6896	0.186749	UP
FB	KCNK1	ENSG00000135750	1	0.0320231	-0.0256198	0.0346181	0.0923724	2802	6896	0.0576429	UP
FB	NID1	ENSG00000116962	1	-0.076854	0.172846	0.631692	0.601798	2802	6896	-0.249699	DW
FB	PXDN	ENSG00000130508	0.999996	0.0743568	-0.0446052	0.224126	0.326276	2802	6896	0.118962	UP
FB	RNF144A	ENSG00000151692	0.999999	-0.0591735	0.0929878	0.339044	0.273927	2802	6896	-0.152161	DW
FB	ID2	ENSG00000115738	1	0.0428893	-0.043439	0.0695931	0.12384	2802	6896	0.0863283	UP
FB	ASAP2	ENSG00000151693	1	0.101164	-0.0830928	0.183797	0.320621	2802	6896	0.184256	UP
FB	LAPTM4A	ENSG00000068697	0.999966	0.153645	-0.0853214	0.518558	0.659223	2802	6896	0.238967	UP
FB	RHOB	ENSG00000143878	0.999749	0.136189	-0.104564	0.380799	0.4433	2802	6896	0.240754	UP
FB	VIT	ENSG00000205221	0.999999	0.0861116	-0.034503	0.340114	0.434455	2802	6896	0.120615	UP
FB	CYP1B1	ENSG00000138061	1	0.193074	-0.157516	0.181299	0.395447	2802	6896	0.35059	UP
FB	SLC8A1	ENSG00000183023	1	-0.0788626	0.0542448	0.0999286	0.0461137	2802	6896	-0.133107	DW
FB	ZFP36L2	ENSG00000152518	1	0.27967	-0.224843	0.475018	0.678219	2802	6896	0.504512	UP
FB	PPM1B	ENSG00000138032	0.999989	-0.185141	0.162291	0.195931	0.11891	2802	6896	-0.347432	DW
FB	SPTBN1	ENSG00000115306	0.9993	0.133605	-0.0867049	0.5	0.62413	2802	6896	0.22031	UP
FB	EFEMP1	ENSG00000115380	1	0.314595	-0.237508	0.345468	0.623985	2802	6896	0.552104	UP
FB	UGP2	ENSG00000169764	0.998992	0.164072	-0.145986	0.304425	0.429379	2802	6896	0.310058	UP
FB	MEIS1	ENSG00000143995	0.988433	-0.0519267	0.0716854	0.210564	0.147332	2802	6896	-0.123612	DW
FB	GFPT1	ENSG00000198380	0.99146	0.0659577	-0.0587026	0.133119	0.257396	2802	6896	0.12466	UP
FB	CYP26B1	ENSG00000003137	1	0.046205	-0.0406736	0.0199857	0.0729408	2802	6896	0.0868786	UP
FB	LRRTM4	ENSG00000176204	1	-0.0625715	0.122368	0.324768	0.265226	2802	6896	-0.184939	DW
FB	CYTOR	ENSG00000222041	1	0.161449	-0.151612	0.0506781	0.273637	2802	6896	0.313061	UP
FB	AFF3	ENSG00000144218	1	-0.089038	0.104072	0.295146	0.229988	2802	6896	-0.19311	DW
FB	LONRF2	ENSG00000170500	1	-0.0682232	0.08085	0.136688	0.0733759	2802	6896	-0.149073	DW
FB	NPAS2	ENSG00000170485	0.97216	0.106988	-0.0981781	0.138473	0.229988	2802	6896	0.205166	UP
FB	SH3RF3	ENSG00000172985	0.996006	0.104905	-0.100021	0.135974	0.228393	2802	6896	0.204927	UP
FB	MIR4435-2HG	ENSG00000172965	1	0.120519	-0.115166	0.121699	0.305104	2802	6896	0.235684	UP
FB	AC017002.5	ENSG00000280878	0.999926	0.0545757	-0.0501265	0.0249822	0.128045	2802	6896	0.104702	UP
FB	GLI2	ENSG00000074047	1	0.0761894	-0.064074	0.06995	0.167923	2802	6896	0.140263	UP
FB	RND3	ENSG00000115963	1	-0.0888026	0.117771	0.288365	0.200261	2802	6896	-0.206573	DW
FB	DPP4	ENSG00000197635	1	0.0670597	-0.0545492	0.0756602	0.183005	2802	6896	0.121609	UP
FB	FAP	ENSG00000078098	1	0.157112	-0.111153	0.239829	0.400377	2802	6896	0.268266	UP
FB	COBLL1	ENSG00000082438	0.990832	0.0387384	-0.0515774	0.0613847	0.150522	2802	6896	0.0903158	UP
FB	SCN7A	ENSG00000136546	0.99649	-0.0322579	0.0680543	0.288722	0.242604	2802	6896	-0.100312	DW
FB	CYBRD1	ENSG00000071967	1	0.105362	-0.0402985	0.436117	0.561775	2802	6896	0.14566	UP
FB	MAP3K20	ENSG00000091436	1	-0.259531	0.2412	0.328694	0.204756	2802	6896	-0.500731	DW
FB	TTN	ENSG00000155657	0.99879	-0.148611	0.0338188	0.105996	0.0781613	2802	6896	-0.18243	DW
FB	COL3A1	ENSG00000168542	1	0.234223	-0.176648	0.307637	0.517546	2802	6896	0.410871	UP
FB	MYO1B	ENSG00000128641	1	0.0796575	-0.066605	0.115275	0.215777	2802	6896	0.146262	UP
FB	NABP1	ENSG00000173559	0.948344	-0.0561371	0.0489432	0.0642398	0.0645302	2802	6896	-0.10508	DW
FB	STK17B	ENSG00000081320	1	-0.10282	0.083792	0.11242	0.0536543	2802	6896	-0.186612	DW
FB	AOX1	ENSG00000138356	1	-0.0693229	0.123265	0.401499	0.343677	2802	6896	-0.192588	DW
FB	ABI2	ENSG00000138443	0.994236	0.0870086	-0.076842	0.162027	0.288428	2802	6896	0.163851	UP
FB	KLF7	ENSG00000118263	1	0.119099	-0.114687	0.154889	0.320766	2802	6896	0.233786	UP
FB	ACADL	ENSG00000115361	1	-0.0620924	0.0725168	0.130621	0.0690255	2802	6896	-0.134609	DW
FB	FN1	ENSG00000115414	1	0.26732	-0.190544	0.429336	0.607164	2802	6896	0.457864	UP
FB	RPL37A	ENSG00000197756	0.948657	-0.0742828	0.0836366	0.425767	0.296839	2802	6896	-0.157919	DW
FB	IGFBP5	ENSG00000115461	1	-0.189774	0.221713	0.498929	0.291618	2802	6896	-0.411487	DW
FB	TNS1	ENSG00000079308	1	0.137405	-0.125377	0.221627	0.374565	2802	6896	0.262782	UP
FB	ARPC2	ENSG00000163466	0.958376	0.0778923	-0.0855534	0.196288	0.349043	2802	6896	0.163446	UP
FB	SERPINE2	ENSG00000135919	1	0.083154	-0.0579059	0.140971	0.2442	2802	6896	0.14106	UP
FB	PID1	ENSG00000153823	1	-0.246522	0.366938	0.760528	0.643126	2802	6896	-0.61346	DW
FB	PTMA	ENSG00000187514	0.999998	0.165554	-0.133093	0.547109	0.704756	2802	6896	0.298648	UP
FB	EFHD1	ENSG00000115468	1	-0.0716591	0.0947023	0.234832	0.165748	2802	6896	-0.166361	DW
FB	COL6A3	ENSG00000163359	1	0.0679479	0.11291	0.821913	0.862674	2802	6896	-0.0449625	DW
FB	SNED1	ENSG00000162804	1	0.290281	-0.203516	0.466809	0.645882	2802	6896	0.493797	UP
FB	AC005237.1	ENSG00000225521	1	0.204111	-0.16501	0.203426	0.399362	2802	6896	0.369121	UP
FB	CNTN4	ENSG00000144619	1	0.0972664	-0.073438	0.174875	0.297419	2802	6896	0.170704	UP
FB	BHLHE40	ENSG00000134107	1	0.273541	-0.254565	0.148822	0.409078	2802	6896	0.528106	UP
FB	HRH1	ENSG00000196639	1	0.182218	-0.1495	0.15596	0.365574	2802	6896	0.331718	UP
FB	FBLN2	ENSG00000163520	1	0.243396	-0.131204	0.542827	0.746375	2802	6896	0.3746	UP
FB	ZNF385D	ENSG00000151789	0.999792	0.154021	-0.113953	0.326909	0.461282	2802	6896	0.267974	UP
FB	STAC	ENSG00000144681	1	0.0451714	-0.0345106	0.0628123	0.12355	2802	6896	0.079682	UP
FB	MANF	ENSG00000145050	0.999848	0.050863	-0.0445481	0.0742327	0.141241	2802	6896	0.0954111	UP
FB	SLMAP	ENSG00000163681	0.99099	-0.151731	0.128109	0.203426	0.201711	2802	6896	-0.27984	DW
FB	FLNB	ENSG00000136068	1	0.188026	-0.176823	0.0870807	0.291183	2802	6896	0.364848	UP
FB	PTPRG	ENSG00000144724	0.961592	-0.0768774	0.201764	0.885796	0.843677	2802	6896	-0.278642	DW
FB	PRICKLE2	ENSG00000163637	1	-0.0680178	0.101194	0.329408	0.261166	2802	6896	-0.169212	DW
FB	PDZRN3	ENSG00000121440	0.999942	-0.131926	0.144604	0.271592	0.159948	2802	6896	-0.27653	DW
FB	COL8A1	ENSG00000144810	1	0.104826	-0.0722921	0.224839	0.333237	2802	6896	0.177118	UP
FB	ABI3BP	ENSG00000154175	1	-0.0771415	0.136332	0.431834	0.390226	2802	6896	-0.213473	DW
FB	ZPLD1	ENSG00000170044	1	0.0513827	-0.0402557	0.0396146	0.107309	2802	6896	0.0916384	UP
FB	CBLB	ENSG00000114423	0.996024	0.155032	-0.0574769	0.700571	0.789443	2802	6896	0.212509	UP
FB	PHLDB2	ENSG00000144824	0.999425	0.0695424	-0.0406914	0.25339	0.368184	2802	6896	0.110234	UP
FB	CCDC80	ENSG00000091986	1	0.10613	-0.0445534	0.352605	0.449101	2802	6896	0.150683	UP
FB	BOC	ENSG00000144857	1	-0.0345365	0.0796577	0.333333	0.302639	2802	6896	-0.114194	DW
FB	FSTL1	ENSG00000163430	1	0.157206	-0.032894	0.666667	0.766966	2802	6896	0.1901	UP
FB	RPN1	ENSG00000163902	0.998871	0.0798596	-0.0685555	0.157031	0.251305	2802	6896	0.148415	UP
FB	AMOTL2	ENSG00000114019	0.95857	0.0436501	-0.032021	0.0981442	0.163138	2802	6896	0.0756711	UP
FB	PPP2R3A	ENSG00000073711	1	-0.200487	0.183671	0.115632	0.0930974	2802	6896	-0.384159	DW
FB	CLSTN2	ENSG00000158258	0.999978	-0.0439857	0.0753112	0.240899	0.216212	2802	6896	-0.119297	DW
FB	PCOLCE2	ENSG00000163710	1	0.153822	-0.108784	0.232691	0.415023	2802	6896	0.262606	UP
FB	SLC9A9	ENSG00000181804	1	0.132469	-0.0907311	0.40935	0.591212	2802	6896	0.2232	UP
FB	PLOD2	ENSG00000152952	0.999989	0.0789449	-0.0624539	0.154176	0.238109	2802	6896	0.141399	UP
FB	AGTR1	ENSG00000144891	1	-0.0472484	0.0995122	0.377587	0.339182	2802	6896	-0.146761	DW
FB	CPB1	ENSG00000153002	1	-0.0402146	0.0604507	0.158815	0.108179	2802	6896	-0.100665	DW
FB	CP	ENSG00000047457	0.999568	0.0425182	-0.0288269	0.0852962	0.140081	2802	6896	0.0713451	UP
FB	MBNL1	ENSG00000152601	1	-0.304664	0.271108	0.670592	0.594838	2802	6896	-0.575772	DW
FB	MME	ENSG00000196549	0.999996	-0.0594364	0.0898733	0.256602	0.187355	2802	6896	-0.14931	DW
FB	TIPARP	ENSG00000163659	1	-0.0878883	0.102434	0.224483	0.139356	2802	6896	-0.190322	DW
FB	PQLC2L	ENSG00000174899	0.999998	-0.0315669	0.0506615	0.175589	0.135731	2802	6896	-0.0822284	DW
FB	RARRES1	ENSG00000118849	1	0.14151	-0.106656	0.210921	0.348608	2802	6896	0.248166	UP
FB	BCHE	ENSG00000114200	0.983822	-0.016738	0.0256797	0.0935046	0.0616299	2802	6896	-0.0424177	DW
FB	PRKCI	ENSG00000163558	0.999965	0.0713742	-0.0645346	0.0738758	0.19359	2802	6896	0.135909	UP
FB	SKIL	ENSG00000136603	1	0.197737	-0.173017	0.170236	0.416618	2802	6896	0.370754	UP
FB	AC026316.5	ENSG00000285218	1	0.0721942	-0.0566923	0.0742327	0.150667	2802	6896	0.128886	UP
FB	PLD1	ENSG00000075651	1	-0.0646916	0.0856692	0.237687	0.18663	2802	6896	-0.150361	DW
FB	TNFSF10	ENSG00000121858	1	0.115171	-0.0961437	0.128837	0.272912	2802	6896	0.211314	UP
FB	IGF2BP2	ENSG00000073792	0.999209	0.0698	-0.0652542	0.0428266	0.154147	2802	6896	0.135054	UP
FB	BCL6	ENSG00000113916	0.998931	-0.140796	0.176947	0.614204	0.518561	2802	6896	-0.317743	DW
FB	HES1	ENSG00000114315	1	0.193435	-0.186298	0.0695931	0.25551	2802	6896	0.379733	UP
FB	APOD	ENSG00000189058	1	-0.0457269	0.2832	0.857245	0.856439	2802	6896	-0.328927	DW
FB	RUBCN	ENSG00000145016	0.982855	-0.0843792	0.0759469	0.0524625	0.0513341	2802	6896	-0.160326	DW
FB	STK32B	ENSG00000152953	1	0.0762877	-0.0556753	0.120271	0.217227	2802	6896	0.131963	UP
FB	EVC2	ENSG00000173040	0.999897	0.0446823	-0.0282594	0.120271	0.18924	2802	6896	0.0729417	UP
FB	HTRA3	ENSG00000170801	1	-0.0493477	0.103892	0.378301	0.351798	2802	6896	-0.15324	DW
FB	HS3ST1	ENSG00000002587	1	-0.0266607	0.0351839	0.0835118	0.0514791	2802	6896	-0.0618446	DW
FB	AC024230.1	ENSG00000248515	1	-0.18614	0.226572	0.309779	0.152987	2802	6896	-0.412712	DW
FB	SOD3	ENSG00000109610	1	0.0830567	-0.0607047	0.173804	0.272187	2802	6896	0.143761	UP
FB	FAM114A1	ENSG00000197712	1	0.0920443	-0.0721226	0.166667	0.283788	2802	6896	0.164167	UP
FB	UGDH	ENSG00000109814	1	0.17247	-0.143354	0.128123	0.31743	2802	6896	0.315824	UP
FB	SMIM14	ENSG00000163683	0.999999	0.109071	-0.0747928	0.259101	0.408933	2802	6896	0.183863	UP
FB	IGFBP7	ENSG00000163453	1	-0.211018	0.296038	0.645253	0.546694	2802	6896	-0.507056	DW
FB	UBA6	ENSG00000033178	0.997861	0.0717784	-0.0689728	0.114918	0.224043	2802	6896	0.140751	UP
FB	2023-09-11	ENSG00000138758	1	-0.110119	0.12796	0.291577	0.222593	2802	6896	-0.238079	DW
FB	CCNG2	ENSG00000138764	0.999997	-0.0371974	0.0544961	0.185225	0.148927	2802	6896	-0.0916935	DW
FB	LINC01088	ENSG00000249307	1	-0.266311	0.326004	0.468594	0.293648	2802	6896	-0.592315	DW
FB	SPARCL1	ENSG00000152583	1	-0.177178	0.271667	0.694504	0.640081	2802	6896	-0.448845	DW
FB	PDLIM5	ENSG00000163110	1	0.191005	-0.244756	0.144183	0.383846	2802	6896	0.435761	UP
FB	ADH1B	ENSG00000196616	0.99822	0.0996986	0.0395225	0.638829	0.698956	2802	6896	0.0601761	UP
FB	CAMK2D	ENSG00000145349	1	-0.249622	0.249186	0.481799	0.382251	2802	6896	-0.498808	DW
FB	SEC24D	ENSG00000150961	0.994095	0.0817339	-0.0523746	0.281228	0.404292	2802	6896	0.134108	UP
FB	ANXA5	ENSG00000164111	1	0.216502	-0.166954	0.369736	0.603103	2802	6896	0.383456	UP
FB	FGF2	ENSG00000138685	0.999995	0.0455275	-0.0333422	0.105996	0.174159	2802	6896	0.0788697	UP
FB	JADE1	ENSG00000077684	0.999993	-0.0630483	0.0754704	0.182013	0.142111	2802	6896	-0.138519	DW
FB	LINC02511	ENSG00000248869	1	0.106492	-0.0888164	0.0663812	0.171694	2802	6896	0.195308	UP
FB	PCDH18	ENSG00000189184	0.999999	0.0474823	-0.0288908	0.138116	0.1904	2802	6896	0.0763731	UP
FB	CTSO	ENSG00000256043	0.993819	0.0339223	-0.0227441	0.0899358	0.142256	2802	6896	0.0566663	UP
FB	FAM198B	ENSG00000164125	1	-0.0969289	0.110388	0.185225	0.112529	2802	6896	-0.207317	DW
FB	FNIP2	ENSG00000052795	1	-0.179573	0.151865	0.114204	0.0632251	2802	6896	-0.331438	DW
FB	CPE	ENSG00000109472	1	0.107819	-0.0862581	0.158815	0.289878	2802	6896	0.194077	UP
FB	DDX60L	ENSG00000181381	0.99949	-0.0929926	0.0809919	0.0599572	0.0469838	2802	6896	-0.173984	DW
FB	PALLD	ENSG00000129116	0.981523	-0.183945	0.160847	0.260528	0.174594	2802	6896	-0.344792	DW
FB	GALNT7	ENSG00000109586	0.999999	0.0626371	-0.0501452	0.125268	0.222448	2802	6896	0.112782	UP
FB	FAT1	ENSG00000083857	0.999995	0.0439079	-0.0341083	0.08601	0.158788	2802	6896	0.0780162	UP
FB	SEMA5A	ENSG00000112902	1	-0.0448517	0.0599361	0.178444	0.144142	2802	6896	-0.104788	DW
FB	ANKH	ENSG00000154122	1	0.164988	-0.135926	0.243754	0.445621	2802	6896	0.300914	UP
FB	FBXL7	ENSG00000183580	0.998374	0.111608	-0.0431028	0.490007	0.606148	2802	6896	0.154711	UP
FB	RETREG1	ENSG00000154153	0.998091	0.152207	-0.165286	0.0592434	0.211717	2802	6896	0.317493	UP
FB	BASP1	ENSG00000176788	1	0.0630524	-0.0539885	0.0963597	0.18866	2802	6896	0.117041	UP
FB	LIFR	ENSG00000113594	1	-0.106155	0.177165	0.55853	0.502755	2802	6896	-0.28332	DW
FB	RICTOR	ENSG00000164327	1	-0.19212	0.173882	0.280514	0.25406	2802	6896	-0.366003	DW
FB	FST	ENSG00000134363	0.914241	-0.0228217	0.0327921	0.089222	0.075551	2802	6896	-0.0556137	DW
FB	IL6ST	ENSG00000134352	0.999481	0.13899	-0.103549	0.404711	0.567865	2802	6896	0.242539	UP
FB	ADAMTS6	ENSG00000049192	1	0.0841562	-0.0770021	0.0331906	0.108469	2802	6896	0.161158	UP
FB	MAST4	ENSG00000069020	0.91347	-0.116283	0.105387	0.162741	0.163863	2802	6896	-0.221669	DW
FB	BTF3	ENSG00000145741	0.993963	0.0928977	-0.0758446	0.302641	0.380655	2802	6896	0.168742	UP
FB	LHFPL2	ENSG00000145685	1	0.13555	-0.111712	0.147752	0.325551	2802	6896	0.247263	UP
FB	THBS4	ENSG00000113296	1	0.13046	-0.0642715	0.379372	0.486659	2802	6896	0.194732	UP
FB	AC012636.1	ENSG00000249825	1	0.0444486	-0.0391983	0.0314061	0.0906323	2802	6896	0.0836469	UP
FB	VCAN	ENSG00000038427	0.959681	0.00188696	0.0830124	0.543897	0.591502	2802	6896	-0.0811254	DW
FB	EFNA5	ENSG00000184349	0.998784	0.101997	-0.0739475	0.19379	0.341502	2802	6896	0.175945	UP
FB	PPIC	ENSG00000168938	0.932552	0.0603069	-0.0445455	0.138116	0.201856	2802	6896	0.104852	UP
FB	CSNK1G3	ENSG00000151292	0.999819	0.0640774	-0.0594325	0.11242	0.227233	2802	6896	0.12351	UP
FB	2023-03-03	ENSG00000173926	1	-0.134031	0.165962	0.347252	0.280452	2802	6896	-0.299993	DW
FB	CXCL14	ENSG00000145824	1	-0.0658749	0.109596	0.296931	0.224623	2802	6896	-0.17547	DW
FB	EGR1	ENSG00000120738	1	0.25204	-0.1872	0.308708	0.62703	2802	6896	0.43924	UP
FB	CTNNA1	ENSG00000044115	0.998834	0.130402	-0.111018	0.334761	0.532918	2802	6896	0.241421	UP
FB	ABLIM3	ENSG00000173210	1	0.11529	-0.109563	0.076374	0.198811	2802	6896	0.224854	UP
FB	PDGFRB	ENSG00000113721	1	0.159095	-0.111532	0.320128	0.485789	2802	6896	0.270627	UP
FB	GPX3	ENSG00000211445	1	-0.0181996	0.216011	0.887937	0.887616	2802	6896	-0.23421	DW
FB	SPARC	ENSG00000113140	0.999992	0.0776773	-0.0508938	0.280157	0.381816	2802	6896	0.128571	UP
FB	GALNT10	ENSG00000164574	1	0.0858012	-0.0726182	0.153105	0.274942	2802	6896	0.158419	UP
FB	SGCD	ENSG00000170624	0.97385	0.144708	-0.156412	0.1399	0.242169	2802	6896	0.30112	UP
FB	EBF1	ENSG00000164330	1	0.148326	-0.0192506	0.708779	0.836137	2802	6896	0.167576	UP
FB	C1QTNF2	ENSG00000145861	0.999108	0.0234486	-0.0182769	0.0449679	0.0656903	2802	6896	0.0417255	UP
FB	RANBP17	ENSG00000204764	0.926414	-0.033012	0.0376196	0.0960029	0.050029	2802	6896	-0.0706316	DW
FB	NEURL1B	ENSG00000214357	1	-0.0828353	0.0893217	0.148465	0.0722158	2802	6896	-0.172157	DW
FB	DUSP1	ENSG00000120129	0.999282	0.181317	-0.120996	0.484654	0.666763	2802	6896	0.302313	UP
FB	DBN1	ENSG00000113758	0.999993	0.0482556	-0.0321797	0.119914	0.18982	2802	6896	0.0804353	UP
FB	ADAMTS2	ENSG00000087116	1	0.129879	-0.10591	0.131692	0.294519	2802	6896	0.235789	UP
FB	GFPT2	ENSG00000131459	1	0.209733	-0.125848	0.396146	0.56482	2802	6896	0.335581	UP
FB	RACK1	ENSG00000204628	0.999808	0.124706	-0.0946377	0.482156	0.555539	2802	6896	0.219344	UP
FB	PXDC1	ENSG00000168994	1	0.0959244	-0.0699189	0.197359	0.31685	2802	6896	0.165843	UP
FB	CARMIL1	ENSG00000079691	1	0.134533	-0.101619	0.298715	0.445766	2802	6896	0.236152	UP
FB	HLA-A	ENSG00000206503	0.935665	0.101198	-0.0900273	0.416131	0.538428	2802	6896	0.191225	UP
FB	TUBB	ENSG00000196230	0.996799	0.0996038	-0.0911071	0.210921	0.363544	2802	6896	0.190711	UP
FB	IER3	ENSG00000137331	1	0.181805	-0.169297	0.0531763	0.269142	2802	6896	0.351102	UP
FB	HLA-C	ENSG00000204525	0.961684	0.0590676	-0.0620384	0.260528	0.397912	2802	6896	0.121106	UP
FB	HLA-B	ENSG00000234745	1	0.0957821	-0.104576	0.330835	0.477233	2802	6896	0.200358	UP
FB	CLIC1	ENSG00000213719	1	0.076226	-0.0572059	0.260885	0.395012	2802	6896	0.133432	UP
FB	TNXB	ENSG00000168477	1	0.46063	-0.314389	0.593148	0.852088	2802	6896	0.775019	UP
FB	SLC39A7	ENSG00000112473	1	0.063507	-0.0535002	0.0920771	0.18663	2802	6896	0.117007	UP
FB	TRAM2	ENSG00000065308	1	0.0747951	-0.0576988	0.135261	0.25	2802	6896	0.132494	UP
FB	BMP5	ENSG00000112175	1	0.112472	-0.0868885	0.141685	0.258846	2802	6896	0.199361	UP
FB	CD109	ENSG00000156535	0.999986	0.0393825	-0.0300109	0.0781585	0.140371	2802	6896	0.0693934	UP
FB	AL357507.1	ENSG00000223786	1	0.0886227	-0.0688806	0.0863669	0.175319	2802	6896	0.157503	UP
FB	COL12A1	ENSG00000111799	1	0.24037	-0.137619	0.5207	0.704031	2802	6896	0.377989	UP
FB	FILIP1	ENSG00000118407	0.993015	-0.148602	0.15972	0.388651	0.328306	2802	6896	-0.308322	DW
FB	TPBG	ENSG00000146242	0.999997	0.0416577	-0.0300073	0.0842256	0.150377	2802	6896	0.071665	UP
FB	PGM3	ENSG00000013375	0.99429	0.0476807	-0.0398639	0.0753034	0.147477	2802	6896	0.0875447	UP
FB	TBX18	ENSG00000112837	0.999934	0.0297853	-0.023573	0.0538901	0.0993329	2802	6896	0.0533583	UP
FB	NT5E	ENSG00000135318	1	0.127393	-0.107063	0.0999286	0.262761	2802	6896	0.234456	UP
FB	FOXO3	ENSG00000118689	0.958073	-0.138275	0.168349	0.628837	0.533933	2802	6896	-0.306624	DW
FB	FAM162B	ENSG00000183807	1	-0.0414581	0.0505686	0.122769	0.0559745	2802	6896	-0.0920268	DW
FB	FAM184A	ENSG00000111879	0.997928	-0.0265061	0.0340226	0.0967166	0.0549594	2802	6896	-0.0605287	DW
FB	ENPP1	ENSG00000197594	1	0.0666174	-0.0535612	0.0917202	0.189095	2802	6896	0.120179	UP
FB	CTGF	ENSG00000118523	1	0.207891	-0.160777	0.244825	0.448521	2802	6896	0.368668	UP
FB	AHI1	ENSG00000135541	0.999623	0.139911	-0.0974589	0.392577	0.549304	2802	6896	0.23737	UP
FB	UST	ENSG00000111962	0.961224	0.0964043	-0.0508867	0.340828	0.471578	2802	6896	0.147291	UP
FB	ESR1	ENSG00000091831	0.997869	0.108501	-0.0940363	0.152391	0.274652	2802	6896	0.202537	UP
FB	SYNE1	ENSG00000131018	1	0.184151	-0.173476	0.244468	0.460557	2802	6896	0.357627	UP
FB	SMOC2	ENSG00000112562	1	-0.0405949	0.146458	0.557816	0.582947	2802	6896	-0.187053	DW
FB	THBS2	ENSG00000186340	1	0.160143	-0.118957	0.206995	0.385586	2802	6896	0.2791	UP
FB	ACTB	ENSG00000075624	1	0.268431	-0.232948	0.633119	0.757106	2802	6896	0.50138	UP
FB	CYTH3	ENSG00000008256	1	0.129449	-0.09532	0.260171	0.418213	2802	6896	0.224769	UP
FB	NDUFA4	ENSG00000189043	0.901952	0.0873254	-0.102943	0.133476	0.170099	2802	6896	0.190268	UP
FB	CREB5	ENSG00000146592	1	-0.190825	0.254666	0.530335	0.566995	2802	6896	-0.445491	DW
FB	GARS	ENSG00000106105	0.996438	0.0549913	-0.0467656	0.0856531	0.190545	2802	6896	0.101757	UP
FB	PDE1C	ENSG00000154678	1	0.0681396	-0.0599973	0.0599572	0.150812	2802	6896	0.128137	UP
FB	BMPER	ENSG00000164619	1	-0.0998627	0.168045	0.437901	0.388776	2802	6896	-0.267908	DW
FB	GLI3	ENSG00000106571	1	0.12178	-0.0785259	0.287295	0.428364	2802	6896	0.200306	UP
FB	AEBP1	ENSG00000106624	1	0.113669	-0.0767739	0.246966	0.404147	2802	6896	0.190442	UP
FB	IGFBP3	ENSG00000146674	1	-0.0944771	0.136131	0.288009	0.253915	2802	6896	-0.230608	DW
FB	GRB10	ENSG00000106070	0.987843	0.119489	-0.103312	0.190578	0.362819	2802	6896	0.222801	UP
FB	EGFR	ENSG00000146648	1	0.194758	-0.0617333	0.726267	0.824681	2802	6896	0.256491	UP
FB	AUTS2	ENSG00000158321	0.999998	0.192526	-0.143321	0.56424	0.729263	2802	6896	0.335846	UP
FB	ELN	ENSG00000049540	1	0.204302	-0.151546	0.265168	0.410963	2802	6896	0.355848	UP
FB	HIP1	ENSG00000127946	0.926457	0.0603362	-0.0689348	0.0963597	0.211282	2802	6896	0.129271	UP
FB	FGL2	ENSG00000127951	0.994271	-0.0387582	0.0309633	0.0813704	0.0481439	2802	6896	-0.0697215	DW
FB	SEMA3C	ENSG00000075223	0.999983	0.145778	-0.120548	0.185582	0.376885	2802	6896	0.266326	UP
FB	HGF	ENSG00000019991	1	0.0373196	-0.0316889	0.0424697	0.0964327	2802	6896	0.0690085	UP
FB	AC003991.1	ENSG00000228113	0.999992	-0.0303757	0.0395292	0.0849393	0.0640951	2802	6896	-0.0699049	DW
FB	STEAP4	ENSG00000127954	1	-0.0964246	0.142801	0.362241	0.290168	2802	6896	-0.239226	DW
FB	STEAP1	ENSG00000164647	1	0.0342101	-0.0268386	0.0421128	0.100783	2802	6896	0.0610486	UP
FB	COL1A2	ENSG00000164692	1	0.239887	-0.14826	0.475375	0.690255	2802	6896	0.388147	UP
FB	GNB2	ENSG00000172354	1	0.0755755	-0.06414	0.16631	0.261166	2802	6896	0.139715	UP
FB	SERPINE1	ENSG00000106366	1	0.294672	-0.257783	0.0910064	0.313225	2802	6896	0.552455	UP
FB	NAMPT	ENSG00000105835	0.939594	-0.10551	0.120014	0.384011	0.373695	2802	6896	-0.225524	DW
FB	LAMB1	ENSG00000091136	1	-0.0847093	0.144522	0.466809	0.396027	2802	6896	-0.229231	DW
FB	IFRD1	ENSG00000006652	1	-0.21702	0.208774	0.187366	0.105423	2802	6896	-0.425794	DW
FB	TES	ENSG00000135269	1	0.0677158	-0.0635809	0.0571021	0.18257	2802	6896	0.131297	UP
FB	CAV1	ENSG00000105974	1	0.118253	-0.108877	0.173091	0.312065	2802	6896	0.227129	UP
FB	KCND2	ENSG00000184408	1	0.384707	-0.294714	0.321556	0.611369	2802	6896	0.679422	UP
FB	FAM3C	ENSG00000196937	1	0.0974321	-0.0769599	0.184154	0.322216	2802	6896	0.174392	UP
FB	CADPS2	ENSG00000081803	1	0.0933716	-0.0820249	0.152034	0.270302	2802	6896	0.175396	UP
FB	CALD1	ENSG00000122786	1	0.174931	-0.121287	0.505353	0.676479	2802	6896	0.296218	UP
FB	CREB3L2	ENSG00000182158	0.999999	0.0893367	-0.064854	0.265168	0.382976	2802	6896	0.154191	UP
FB	HIPK2	ENSG00000064393	0.998035	-0.148649	0.111895	0.129907	0.139501	2802	6896	-0.260545	DW
FB	EPHA1-AS1	ENSG00000229153	0.959914	0.0292604	-0.0273082	0.0206995	0.0625	2802	6896	0.0565685	UP
FB	RARRES2	ENSG00000106538	1	0.0829707	-0.0743287	0.076374	0.175174	2802	6896	0.157299	UP
FB	TMEM176B	ENSG00000106565	1	0.061521	-0.0407896	0.14561	0.215052	2802	6896	0.102311	UP
FB	TMEM176A	ENSG00000002933	0.991526	0.0326249	-0.0203072	0.0877944	0.128915	2802	6896	0.0529321	UP
FB	DPP6	ENSG00000130226	1	-0.112005	0.131734	0.21556	0.104118	2802	6896	-0.243739	DW
FB	INSIG1	ENSG00000186480	0.944703	-0.0268294	0.0326405	0.100286	0.0778712	2802	6896	-0.05947	DW
FB	SLC25A6	ENSG00000169100	0.999969	0.0870771	-0.0734338	0.23626	0.344838	2802	6896	0.160511	UP
FB	PDK3	ENSG00000067992	1	-0.0603205	0.065929	0.124197	0.0581497	2802	6896	-0.126249	DW
FB	SRPX	ENSG00000101955	1	-0.106036	0.159705	0.423269	0.330336	2802	6896	-0.265741	DW
FB	MAOA	ENSG00000189221	0.970107	-0.0360208	0.0481683	0.129907	0.105568	2802	6896	-0.0841891	DW
FB	MIR222HG	ENSG00000270069	1	0.0706071	-0.0629502	0.0356888	0.138051	2802	6896	0.133557	UP
FB	TIMP1	ENSG00000102265	1	0.145138	-0.0914799	0.423626	0.575261	2802	6896	0.236618	UP
FB	XIST	ENSG00000229807	1	0.130279	-0.126735	0.110992	0.532338	2802	6896	0.257014	UP
FB	ITM2A	ENSG00000078596	1	0.119872	-0.0932291	0.190578	0.328886	2802	6896	0.213101	UP
FB	SRPX2	ENSG00000102359	1	0.108292	-0.0512641	0.372591	0.49884	2802	6896	0.159556	UP
FB	CHRDL1	ENSG00000101938	1	-0.0331599	0.0491674	0.163455	0.127465	2802	6896	-0.0823273	DW
FB	PLS3	ENSG00000102024	0.999989	0.0854074	-0.0664615	0.195218	0.330916	2802	6896	0.151869	UP
FB	DANT2	ENSG00000235244	1	-0.0661158	0.0777975	0.157744	0.0796114	2802	6896	-0.143913	DW
FB	SLC25A5	ENSG00000005022	0.999576	0.0612579	-0.0525233	0.109565	0.203451	2802	6896	0.113781	UP
FB	ELF4	ENSG00000102034	0.999729	0.0229929	-0.020864	0.0192719	0.0635151	2802	6896	0.0438569	UP
FB	BGN	ENSG00000182492	1	0.0809153	-0.0656782	0.0870807	0.207367	2802	6896	0.146593	UP
FB	FLNA	ENSG00000196924	1	0.104618	-0.10147	0.177373	0.329466	2802	6896	0.206089	UP
FB	RPL10	ENSG00000147403	0.962345	0.125852	-0.0897814	0.613133	0.642691	2802	6896	0.215633	UP
FB	LONRF1	ENSG00000154359	1	-0.105322	0.116584	0.254104	0.170534	2802	6896	-0.221907	DW
FB	DLC1	ENSG00000164741	1	0.199829	-0.0901597	0.652748	0.814965	2802	6896	0.289989	UP
FB	PSD3	ENSG00000156011	0.99998	0.0862858	-0.0635625	0.236617	0.363979	2802	6896	0.149848	UP
FB	SLC39A14	ENSG00000104635	0.97565	0.109817	-0.0519628	0.379015	0.50435	2802	6896	0.16178	UP
FB	EGR3	ENSG00000179388	1	0.192596	-0.177608	0.0142755	0.25319	2802	6896	0.370204	UP
FB	LOXL2	ENSG00000134013	1	0.118438	-0.100495	0.0992148	0.238544	2802	6896	0.218933	UP
FB	DOCK5	ENSG00000147459	1	-0.135719	0.140866	0.26374	0.153857	2802	6896	-0.276585	DW
FB	EBF2	ENSG00000221818	0.999978	0.0942042	-0.0142839	0.502498	0.608034	2802	6896	0.108488	UP
FB	DPYSL2	ENSG00000092964	0.999995	0.0828566	-0.0434448	0.359743	0.481003	2802	6896	0.126301	UP
FB	SCARA3	ENSG00000168077	1	0.0362516	-0.027819	0.0571021	0.109049	2802	6896	0.0640706	UP
FB	SCARA5	ENSG00000168079	1	0.0826313	-0.0317185	0.317273	0.411543	2802	6896	0.11435	UP
FB	FGFR1	ENSG00000077782	0.995583	0.0942913	-0.0313532	0.45646	0.556265	2802	6896	0.125645	UP
FB	TACC1	ENSG00000147526	0.999953	-0.052291	0.105981	0.583155	0.61949	2802	6896	-0.158272	DW
FB	SLC20A2	ENSG00000168575	0.986164	-0.166192	0.134313	0.142041	0.0975928	2802	6896	-0.300505	DW
FB	SDCBP	ENSG00000137575	0.999984	0.0945906	-0.0644555	0.357959	0.483324	2802	6896	0.159046	UP
FB	TRAM1	ENSG00000067167	0.999999	0.0909384	-0.0721009	0.223769	0.345998	2802	6896	0.163039	UP
FB	MSC-AS1	ENSG00000235531	0.999997	0.114515	-0.103483	0.111349	0.218823	2802	6896	0.217998	UP
FB	RDH10	ENSG00000121039	1	-0.0963189	0.118864	0.20985	0.108179	2802	6896	-0.215183	DW
FB	RUNX1T1	ENSG00000079102	0.964353	-0.0349934	0.0860655	0.408637	0.396172	2802	6896	-0.121059	DW
FB	LINC00535	ENSG00000246662	0.99971	-0.0378347	0.0530074	0.132762	0.103828	2802	6896	-0.0908422	DW
FB	GEM	ENSG00000164949	0.967734	0.0317992	-0.0230346	0.057459	0.108904	2802	6896	0.0548338	UP
FB	SDC2	ENSG00000169439	1	0.168665	-0.103023	0.403997	0.571636	2802	6896	0.271688	UP
FB	CPQ	ENSG00000104324	1	0.173168	-0.12007	0.425054	0.637471	2802	6896	0.293238	UP
FB	NIPAL2	ENSG00000104361	0.918448	-0.0259226	0.0357677	0.11813	0.101073	2802	6896	-0.0616903	DW
FB	KLF10	ENSG00000155090	1	0.266004	-0.246111	0.0788722	0.367314	2802	6896	0.512116	UP
FB	EXT1	ENSG00000182197	1	0.221094	-0.176477	0.392934	0.595418	2802	6896	0.397571	UP
FB	COL14A1	ENSG00000187955	1	0.214786	-0.179273	0.210564	0.410528	2802	6896	0.394058	UP
FB	MYC	ENSG00000136997	0.999919	0.10106	-0.0791715	0.169165	0.300609	2802	6896	0.180232	UP
FB	NDRG1	ENSG00000104419	1	0.135039	-0.112194	0.234832	0.398927	2802	6896	0.247234	UP
FB	JAK2	ENSG00000096968	1	-0.18555	0.165801	0.157744	0.0822216	2802	6896	-0.351351	DW
FB	IL33	ENSG00000137033	0.999977	0.0382914	-0.0285504	0.0713776	0.127465	2802	6896	0.0668418	UP
FB	BNC2	ENSG00000173068	1	0.225088	-0.144821	0.585653	0.730423	2802	6896	0.369909	UP
FB	GLIPR2	ENSG00000122694	1	0.0608477	-0.0461024	0.12955	0.242894	2802	6896	0.10695	UP
FB	ANXA1	ENSG00000135046	1	0.158924	-0.107722	0.407923	0.592517	2802	6896	0.266646	UP
FB	PCSK5	ENSG00000099139	1	0.154813	-0.117464	0.243041	0.37355	2802	6896	0.272277	UP
FB	NTRK2	ENSG00000148053	1	-0.0420166	0.0588179	0.219843	0.178364	2802	6896	-0.100834	DW
FB	SPIN1	ENSG00000106723	0.930608	0.0476644	-0.040663	0.123483	0.199681	2802	6896	0.0883274	UP
FB	S1PR3	ENSG00000213694	0.952184	0.0241609	-0.0169877	0.0528194	0.0916473	2802	6896	0.0411486	UP
FB	ASPN	ENSG00000106819	0.999982	0.04782	-0.0418692	0.0396146	0.104988	2802	6896	0.0896892	UP
FB	COL15A1	ENSG00000204291	0.992531	-0.0169478	0.0773904	0.390079	0.414008	2802	6896	-0.0943382	DW
FB	KLF4	ENSG00000136826	1	0.0696951	-0.0525063	0.129193	0.232454	2802	6896	0.122201	UP
FB	TXN	ENSG00000136810	0.981344	0.0745347	-0.0605798	0.206638	0.291038	2802	6896	0.135115	UP
FB	SVEP1	ENSG00000165124	0.927324	0.0771067	0.0179645	0.534261	0.625	2802	6896	0.0591422	UP
FB	LPAR1	ENSG00000198121	1	-0.0837036	0.15864	0.561742	0.49942	2802	6896	-0.242344	DW
FB	TNC	ENSG00000041982	1	0.140716	-0.116883	0.0760171	0.181265	2802	6896	0.2576	UP
FB	PAPPA	ENSG00000182752	1	-0.0897882	0.122001	0.238401	0.182425	2802	6896	-0.211789	DW
FB	GSN	ENSG00000148180	1	0.282964	-0.0636308	0.849393	0.952146	2802	6896	0.346595	UP
FB	ANGPTL2	ENSG00000136859	0.999262	0.0708415	-0.0415442	0.203426	0.292778	2802	6896	0.112386	UP
FB	DNM1	ENSG00000106976	1	0.0794405	-0.0556724	0.167024	0.290603	2802	6896	0.135113	UP
FB	GOLGA2	ENSG00000167110	0.995104	0.0587627	-0.0488189	0.115275	0.203161	2802	6896	0.107582	UP
FB	SPTAN1	ENSG00000197694	0.998898	0.0691944	-0.0565	0.170592	0.281613	2802	6896	0.125694	UP
FB	IER5L	ENSG00000188483	1	0.151494	-0.129995	0.118844	0.294374	2802	6896	0.281489	UP
FB	PRRX2	ENSG00000167157	0.999998	0.0426586	-0.0277948	0.100999	0.173579	2802	6896	0.0704535	UP
FB	HMCN2	ENSG00000148357	0.999989	0.103614	-0.015954	0.484297	0.591502	2802	6896	0.119568	UP
FB	VAV2	ENSG00000160293	0.999909	0.0345008	-0.0307965	0.0481799	0.110064	2802	6896	0.0652973	UP
FB	COL5A1	ENSG00000130635	1	0.0830247	-0.0522478	0.213062	0.311195	2802	6896	0.135273	UP
FB	TUBB4B	ENSG00000188229	0.999993	0.11243	-0.106949	0.13419	0.303509	2802	6896	0.219379	UP
FB	RNH1	ENSG00000023191	0.97468	0.0898618	-0.0651516	0.294076	0.403567	2802	6896	0.155013	UP
FB	CD151	ENSG00000177697	0.989748	0.0920225	-0.0829741	0.167737	0.313515	2802	6896	0.174997	UP
FB	LSP1	ENSG00000130592	1	0.0953206	-0.0691422	0.228051	0.350203	2802	6896	0.164463	UP
FB	CAVIN3	ENSG00000170955	1	0.0572293	-0.042501	0.146324	0.203741	2802	6896	0.0997303	UP
FB	ST5	ENSG00000166444	0.999947	0.0815576	-0.0703873	0.098858	0.217807	2802	6896	0.151945	UP
FB	PARVA	ENSG00000197702	0.996277	0.069201	-0.0436067	0.226267	0.346723	2802	6896	0.112808	UP
FB	RRAS2	ENSG00000133818	1	-0.217982	0.202792	0.108137	0.0707657	2802	6896	-0.420773	DW
FB	PAMR1	ENSG00000149090	1	0.0776353	-0.0555637	0.120628	0.220273	2802	6896	0.133199	UP
FB	LDLRAD3	ENSG00000179241	0.969558	-0.0865408	0.102152	0.320842	0.253335	2802	6896	-0.188693	DW
FB	C11orf96	ENSG00000187479	1	0.162745	-0.12048	0.260171	0.422709	2802	6896	0.283225	UP
FB	FAM180B	ENSG00000196666	1	0.0331701	-0.0264773	0.0324768	0.0756961	2802	6896	0.0596474	UP
FB	SERPING1	ENSG00000149131	1	0.180179	-0.0459339	0.698787	0.813805	2802	6896	0.226113	UP
FB	FADS2	ENSG00000134824	1	-0.0680234	0.0800743	0.180942	0.0854118	2802	6896	-0.148098	DW
FB	AHNAK	ENSG00000124942	0.99911	0.112824	-0.0954804	0.37616	0.575261	2802	6896	0.208304	UP
FB	EHD1	ENSG00000110047	0.995595	0.050187	-0.0487102	0.0385439	0.12471	2802	6896	0.0988972	UP
FB	CDC42EP2	ENSG00000149798	1	0.0616489	-0.049001	0.0785153	0.171404	2802	6896	0.11065	UP
FB	CFL1	ENSG00000172757	0.999994	0.104348	-0.0936062	0.296574	0.43576	2802	6896	0.197954	UP
FB	C11orf80	ENSG00000173715	0.999989	0.0428734	-0.039844	0.044611	0.108179	2802	6896	0.0827174	UP
FB	SERPINH1	ENSG00000149257	1	0.0818038	-0.0648945	0.140614	0.25377	2802	6896	0.146698	UP
FB	LRRC32	ENSG00000137507	0.998753	0.0254738	-0.0238221	0.0456817	0.0826566	2802	6896	0.0492959	UP
FB	TSKU	ENSG00000182704	1	-0.0509648	0.0690574	0.179158	0.125145	2802	6896	-0.120022	DW
FB	CTSC	ENSG00000109861	0.913955	-0.0522963	0.045922	0.0628123	0.0510441	2802	6896	-0.0982183	DW
FB	GRM5	ENSG00000168959	1	0.0397367	-0.0345972	0.0196288	0.0704756	2802	6896	0.074334	UP
FB	NOX4	ENSG00000086991	1	0.229798	-0.162946	0.288009	0.521027	2802	6896	0.392744	UP
FB	AP002989.1	ENSG00000254987	1	-0.0398027	0.0478838	0.0820842	0.0445186	2802	6896	-0.0876865	DW
FB	TAGLN	ENSG00000149591	1	0.0903943	-0.0924481	0.076374	0.210992	2802	6896	0.182842	UP
FB	DSCAML1	ENSG00000177103	0.997854	-0.0266503	0.0325486	0.0845824	0.0462587	2802	6896	-0.0591989	DW
FB	PHLDB1	ENSG00000019144	1	0.105764	-0.0767457	0.217345	0.367024	2802	6896	0.18251	UP
FB	KIRREL3	ENSG00000149571	1	0.0690624	-0.0623421	0.0256959	0.099623	2802	6896	0.131405	UP
FB	ETS1	ENSG00000134954	1	0.076952	-0.0769217	0.136331	0.268126	2802	6896	0.153874	UP
FB	AKR1C1	ENSG00000187134	1	0.191819	-0.171267	0.202712	0.334687	2802	6896	0.363086	UP
FB	AKR1C3	ENSG00000196139	1	0.0964963	-0.0958077	0.0592434	0.12123	2802	6896	0.192304	UP
FB	FRMD4A	ENSG00000151474	0.935804	0.0685786	-0.0565489	0.234118	0.332222	2802	6896	0.125128	UP
FB	VIM	ENSG00000026025	1	0.170468	-0.0619635	0.718415	0.835702	2802	6896	0.232432	UP
FB	PLXDC2	ENSG00000120594	0.993283	0.154629	-0.0890898	0.577088	0.725348	2802	6896	0.243719	UP
FB	SVIL	ENSG00000197321	1	-0.224338	0.179875	0.314061	0.123985	2802	6896	-0.404212	DW
FB	ARHGAP12	ENSG00000165322	0.990014	0.0839055	-0.0638096	0.203783	0.326131	2802	6896	0.147715	UP
FB	NRP1	ENSG00000099250	1	0.156838	-0.137377	0.226267	0.399072	2802	6896	0.294215	UP
FB	RASSF4	ENSG00000107551	1	-0.0682875	0.0677945	0.109921	0.0481439	2802	6896	-0.136082	DW
FB	DEPP1	ENSG00000165507	0.996852	0.0702718	-0.0509122	0.188794	0.237674	2802	6896	0.121184	UP
FB	EGR2	ENSG00000122877	1	0.0870719	-0.0797421	0.00606709	0.147332	2802	6896	0.166814	UP
FB	REEP3	ENSG00000165476	0.999776	0.0983882	-0.0875509	0.208779	0.336717	2802	6896	0.185939	UP
FB	PLAU	ENSG00000122861	1	0.118329	-0.0709534	0.246966	0.37761	2802	6896	0.189282	UP
FB	VCL	ENSG00000035403	1	0.224486	-0.223439	0.23626	0.451711	2802	6896	0.447925	UP
FB	PLAC9	ENSG00000189129	1	0.114026	-0.0417894	0.450749	0.549014	2802	6896	0.155816	UP
FB	PAPSS2	ENSG00000198682	1	0.0434794	-0.0433231	0.0521056	0.115864	2802	6896	0.0868025	UP
FB	HECTD2	ENSG00000165338	0.965989	0.0870698	-0.0826339	0.079586	0.204321	2802	6896	0.169704	UP
FB	MYOF	ENSG00000138119	1	0.122258	-0.0998704	0.194504	0.358324	2802	6896	0.222129	UP
FB	UBTD1	ENSG00000165886	0.943783	0.0618566	-0.0546373	0.0713776	0.138196	2802	6896	0.116494	UP
FB	CALHM2	ENSG00000138172	0.999824	0.0361166	-0.0259639	0.0838687	0.145302	2802	6896	0.0620805	UP
FB	ADD3	ENSG00000148700	0.991589	0.0740605	-0.0286881	0.387223	0.486369	2802	6896	0.102749	UP
FB	GFRA1	ENSG00000151892	1	-0.0485865	0.098606	0.378301	0.344548	2802	6896	-0.147192	DW
FB	HTRA1	ENSG00000166033	1	0.0984255	-0.0659234	0.232334	0.351218	2802	6896	0.164349	UP
FB	CPXM2	ENSG00000121898	0.999999	-0.0322034	0.0441082	0.162027	0.128915	2802	6896	-0.0763116	DW
FB	PTPRE	ENSG00000132334	1	0.117299	-0.115256	0.10778	0.282193	2802	6896	0.232555	UP
FB	CACNA1C	ENSG00000151067	0.999953	0.0641369	-0.0496637	0.164882	0.235789	2802	6896	0.113801	UP
FB	CD9	ENSG00000010278	1	0.16709	-0.150872	0.214847	0.389211	2802	6896	0.317962	UP
FB	GAPDH	ENSG00000111640	0.968662	0.119244	-0.142802	0.23055	0.296839	2802	6896	0.262046	UP
FB	PTMS	ENSG00000159335	1	0.134143	-0.112438	0.223769	0.388921	2802	6896	0.246582	UP
FB	C1S	ENSG00000182326	1	0.255415	-0.126903	0.645967	0.81279	2802	6896	0.382318	UP
FB	C1R	ENSG00000159403	1	0.320848	-0.189641	0.605639	0.809455	2802	6896	0.510489	UP
FB	SLC2A3	ENSG00000059804	1	0.0942604	-0.0774736	0.207709	0.354698	2802	6896	0.171734	UP
FB	MFAP5	ENSG00000197614	0.968472	0.0799998	0.0183586	0.532834	0.602378	2802	6896	0.0616412	UP
FB	GPRC5A	ENSG00000013588	1	0.0745031	-0.0604526	0.0585296	0.150812	2802	6896	0.134956	UP
FB	EMP1	ENSG00000134531	1	0.222332	-0.151749	0.457173	0.658643	2802	6896	0.374081	UP
FB	H2AFJ	ENSG00000246705	1	0.0865476	-0.054794	0.250892	0.359629	2802	6896	0.141342	UP
FB	MGP	ENSG00000111341	0.984972	0.0452035	0.0940632	0.688437	0.761311	2802	6896	-0.0488597	DW
FB	MGST1	ENSG00000008394	1	0.296986	-0.1862	0.538544	0.758411	2802	6896	0.483185	UP
FB	LMO3	ENSG00000048540	1	0.0864515	-0.0739747	0.047823	0.155742	2802	6896	0.160426	UP
FB	AC007529.2	ENSG00000283240	1	0.100289	-0.0887698	0.034975	0.156032	2802	6896	0.189058	UP
FB	PLEKHA5	ENSG00000052126	0.999922	0.0796484	-0.0492382	0.285867	0.387036	2802	6896	0.128887	UP
FB	RASSF8-AS1	ENSG00000246695	0.999589	0.0579322	-0.0513833	0.0392577	0.126885	2802	6896	0.109316	UP
FB	SLC2A13	ENSG00000151229	0.999928	-0.0533332	0.0706431	0.213062	0.183005	2802	6896	-0.123976	DW
FB	PDZRN4	ENSG00000165966	1	-0.0918682	0.0949315	0.115989	0.0551044	2802	6896	-0.1868	DW
FB	PRICKLE1	ENSG00000139174	1	0.137573	-0.0915993	0.270164	0.387471	2802	6896	0.229173	UP
FB	TUBA1B	ENSG00000123416	1	0.139831	-0.125083	0.199143	0.399217	2802	6896	0.264914	UP
FB	TUBA1A	ENSG00000167552	1	0.120407	-0.109618	0.117416	0.274942	2802	6896	0.230025	UP
FB	LIMA1	ENSG00000050405	0.999998	0.137628	-0.102344	0.297288	0.49884	2802	6896	0.239972	UP
FB	ACVRL1	ENSG00000139567	1	-0.03489	0.0609887	0.244468	0.219983	2802	6896	-0.0958787	DW
FB	NR4A1	ENSG00000123358	1	0.177748	-0.145653	0.270521	0.464182	2802	6896	0.323402	UP
FB	SPRYD3	ENSG00000167778	0.999997	0.0385431	-0.0304612	0.0603141	0.122245	2802	6896	0.0690042	UP
FB	IGFBP6	ENSG00000167779	1	-0.0273801	0.12413	0.572448	0.595563	2802	6896	-0.15151	DW
FB	ZNF385A	ENSG00000161642	0.99998	0.0706186	-0.0614836	0.0724483	0.160093	2802	6896	0.132102	UP
FB	ITGA5	ENSG00000161638	1	0.188147	-0.143127	0.286224	0.477958	2802	6896	0.331273	UP
FB	CD63	ENSG00000135404	0.999999	0.207226	-0.133013	0.637045	0.794809	2802	6896	0.340238	UP
FB	MMP19	ENSG00000123342	0.999893	0.0297155	-0.0205607	0.0499643	0.101798	2802	6896	0.0502762	UP
FB	RPL41	ENSG00000229117	0.998238	-0.0829358	0.111977	0.638116	0.509861	2802	6896	-0.194913	DW
FB	MYL6	ENSG00000092841	0.999999	0.119168	-0.104037	0.365096	0.515516	2802	6896	0.223205	UP
FB	NACA	ENSG00000196531	0.998668	0.119678	-0.0970182	0.355103	0.437935	2802	6896	0.216696	UP
FB	NAB2	ENSG00000166886	1	0.0733826	-0.0653598	0.0342612	0.155017	2802	6896	0.138742	UP
FB	STAT6	ENSG00000166888	1	0.0731816	-0.0517817	0.21449	0.333672	2802	6896	0.124963	UP
FB	LRP1	ENSG00000123384	1	0.234202	-0.118922	0.642041	0.825116	2802	6896	0.353123	UP
FB	SHMT2	ENSG00000182199	0.991835	0.0307125	-0.027706	0.0403283	0.0780162	2802	6896	0.0584186	UP
FB	SRGAP1	ENSG00000196935	1	0.163376	-0.118431	0.339044	0.503915	2802	6896	0.281807	UP
FB	RAB21	ENSG00000080371	0.995097	-0.123697	0.114999	0.211991	0.174449	2802	6896	-0.238695	DW
FB	PHLDA1	ENSG00000139289	1	-0.0547703	0.0610208	0.104925	0.0411833	2802	6896	-0.115791	DW
FB	NAV3	ENSG00000067798	1	-0.138358	0.174128	0.334404	0.208382	2802	6896	-0.312487	DW
FB	DUSP6	ENSG00000139318	1	0.058615	-0.0550652	0.0517488	0.159513	2802	6896	0.11368	UP
FB	ATP2B1	ENSG00000070961	0.999752	0.106717	-0.106966	0.18237	0.36891	2802	6896	0.213683	UP
FB	DCN	ENSG00000011465	1	0.199187	0.0699452	0.923626	0.952871	2802	6896	0.129242	UP
FB	NUDT4	ENSG00000173598	1	-0.155403	0.141155	0.140614	0.050174	2802	6896	-0.296558	DW
FB	PLXNC1	ENSG00000136040	0.992246	-0.041592	0.0512548	0.17202	0.1221	2802	6896	-0.0928468	DW
FB	ELK3	ENSG00000111145	0.987829	0.0395768	-0.036512	0.0802998	0.157483	2802	6896	0.0760888	UP
FB	IKBIP	ENSG00000166130	1	0.0550687	-0.0453393	0.0863669	0.169664	2802	6896	0.100408	UP
FB	UHRF1BP1L	ENSG00000111647	0.999995	0.110933	-0.0940887	0.178444	0.346723	2802	6896	0.205021	UP
FB	LINC02456	ENSG00000283052	1	-0.164852	0.193146	0.276945	0.113254	2802	6896	-0.357999	DW
FB	IGF1	ENSG00000017427	1	-0.335205	0.40393	0.513205	0.263631	2802	6896	-0.739135	DW
FB	HSP90B1	ENSG00000166598	0.999458	0.0921062	-0.0712198	0.314061	0.434455	2802	6896	0.163326	UP
FB	SLC41A2	ENSG00000136052	1	0.0558371	-0.0493846	0.0749465	0.170679	2802	6896	0.105222	UP
FB	CMKLR1	ENSG00000174600	0.999931	0.0377566	-0.0319099	0.0488936	0.118184	2802	6896	0.0696666	UP
FB	ATP2A2	ENSG00000174437	0.997981	0.135313	-0.151934	0.213062	0.281323	2802	6896	0.287247	UP
FB	ARPC3	ENSG00000111229	0.908365	0.065134	-0.0575532	0.191649	0.302494	2802	6896	0.122687	UP
FB	DTX1	ENSG00000135144	1	0.0311139	-0.0249291	0.0378301	0.0841067	2802	6896	0.0560431	UP
FB	RPLP0	ENSG00000089157	0.999996	0.131025	-0.102789	0.422555	0.530162	2802	6896	0.233814	UP
FB	DYNLL1	ENSG00000088986	0.999999	0.0986765	-0.0769984	0.244468	0.331206	2802	6896	0.175675	UP
FB	ARL6IP4	ENSG00000182196	0.974339	0.0759635	-0.0730615	0.160956	0.236659	2802	6896	0.149025	UP
FB	PITPNM2	ENSG00000090975	0.978015	0.0513777	-0.0468945	0.0485368	0.124855	2802	6896	0.0982722	UP
FB	TMEM132C	ENSG00000181234	0.999636	-0.0343311	0.0358007	0.0810136	0.0392981	2802	6896	-0.0701319	DW
FB	ADGRD1	ENSG00000111452	1	-0.0839963	0.140071	0.407209	0.340777	2802	6896	-0.224067	DW
FB	SLC7A1	ENSG00000139514	1	0.0815252	-0.0701204	0.0899358	0.215632	2802	6896	0.151646	UP
FB	TEX26-AS1	ENSG00000224743	1	-0.0770647	0.0992032	0.193433	0.130365	2802	6896	-0.176268	DW
FB	MEDAG	ENSG00000102802	0.999825	-0.015424	0.077035	0.40257	0.435905	2802	6896	-0.092459	DW
FB	RXFP2	ENSG00000133105	1	-0.0230926	0.0323236	0.0653105	0.0507541	2802	6896	-0.0554162	DW
FB	DCLK1	ENSG00000133083	0.990659	0.0580606	0.0852406	0.702355	0.752465	2802	6896	-0.02718	DW
FB	ITM2B	ENSG00000136156	1	0.200053	-0.10471	0.664882	0.811485	2802	6896	0.304763	UP
FB	WDFY2	ENSG00000139668	0.999926	0.0777013	-0.0663809	0.211991	0.332077	2802	6896	0.144082	UP
FB	EDNRB	ENSG00000136160	1	-0.04013	0.0454266	0.0895789	0.0394432	2802	6896	-0.0855566	DW
FB	GPC6	ENSG00000183098	0.997188	-0.0545131	0.0952054	0.353676	0.321926	2802	6896	-0.149719	DW
FB	IPO5	ENSG00000065150	0.999567	0.078616	-0.0650678	0.135617	0.275667	2802	6896	0.143684	UP
FB	FARP1	ENSG00000152767	1	0.0872301	-0.0753342	0.130621	0.247825	2802	6896	0.162564	UP
FB	ITGBL1	ENSG00000198542	1	0.149294	-0.124373	0.119557	0.311485	2802	6896	0.273667	UP
FB	FGF14	ENSG00000102466	1	0.14173	-0.106329	0.172734	0.30989	2802	6896	0.248059	UP
FB	COL4A1	ENSG00000187498	1	-0.131539	0.248765	0.744111	0.68199	2802	6896	-0.380304	DW
FB	COL4A2	ENSG00000134871	1	-0.10148	0.201039	0.69379	0.651392	2802	6896	-0.302519	DW
FB	PSME1	ENSG00000092010	0.999993	0.0706745	-0.0664711	0.136688	0.214472	2802	6896	0.137146	UP
FB	STXBP6	ENSG00000168952	1	0.0959893	-0.0604085	0.271235	0.396317	2802	6896	0.156398	UP
FB	NOVA1	ENSG00000139910	1	0.334644	-0.162864	0.704497	0.889646	2802	6896	0.497508	UP
FB	SEC23A	ENSG00000100934	0.997091	0.0762836	-0.0642039	0.168094	0.291908	2802	6896	0.140487	UP
FB	LRFN5	ENSG00000165379	1	-0.0395461	0.0474808	0.08601	0.0430684	2802	6896	-0.087027	DW
FB	FRMD6	ENSG00000139926	1	0.090661	-0.0593615	0.209136	0.318445	2802	6896	0.150022	UP
FB	GNPNAT1	ENSG00000100522	1	0.0855661	-0.0731691	0.0642398	0.179089	2802	6896	0.158735	UP
FB	FERMT2	ENSG00000073712	0.952735	0.105751	-0.0708653	0.310493	0.493329	2802	6896	0.176616	UP
FB	DDHD1	ENSG00000100523	0.994218	0.0640779	-0.0519657	0.159529	0.258411	2802	6896	0.116044	UP
FB	BMP4	ENSG00000125378	0.999808	-0.0241105	0.0412851	0.159886	0.119925	2802	6896	-0.0653956	DW
FB	LGALS3	ENSG00000131981	0.992853	0.0725585	-0.0298289	0.374019	0.458962	2802	6896	0.102387	UP
FB	ZFP36L1	ENSG00000185650	0.994944	0.141021	-0.108225	0.432905	0.543794	2802	6896	0.249246	UP
FB	GALNT16	ENSG00000100626	1	0.0432003	-0.0298176	0.0842256	0.147767	2802	6896	0.0730179	UP
FB	SIPA1L1	ENSG00000197555	0.999854	0.063	-0.0884389	0.103498	0.219838	2802	6896	0.151439	UP
FB	LTBP2	ENSG00000119681	1	0.144051	-0.0719367	0.412919	0.557135	2802	6896	0.215988	UP
FB	PGF	ENSG00000119630	1	-0.0561876	0.0857007	0.228051	0.178364	2802	6896	-0.141888	DW
FB	FBLN5	ENSG00000140092	1	0.12523	-0.0544465	0.422555	0.553219	2802	6896	0.179677	UP
FB	SYNE3	ENSG00000176438	1	0.0696848	-0.0521255	0.172734	0.294084	2802	6896	0.12181	UP
FB	EML1	ENSG00000066629	0.97374	0.0506816	-0.0422228	0.0635261	0.132976	2802	6896	0.0929043	UP
FB	EVL	ENSG00000196405	0.936031	0.0584546	-0.0540471	0.12384	0.213892	2802	6896	0.112502	UP
FB	MEG8	ENSG00000225746	1	-0.0714662	0.110963	0.326552	0.31395	2802	6896	-0.182429	DW
FB	DIO3OS	ENSG00000258498	1	-0.0380972	0.0549012	0.170592	0.112964	2802	6896	-0.0929984	DW
FB	CRIP2	ENSG00000182809	0.999973	0.0324443	-0.0354813	0.0517488	0.0783063	2802	6896	0.0679256	UP
FB	ATP10A	ENSG00000206190	1	0.111012	-0.100558	0.103141	0.226073	2802	6896	0.21157	UP
FB	THBS1	ENSG00000137801	1	0.295848	-0.230936	0.343326	0.515661	2802	6896	0.526784	UP
FB	MAP1A	ENSG00000166963	1	0.0402421	-0.027671	0.0931478	0.152407	2802	6896	0.0679131	UP
FB	PDIA3	ENSG00000167004	0.992593	0.078992	-0.0609622	0.237687	0.357889	2802	6896	0.139954	UP
FB	SLC12A1	ENSG00000074803	1	0.0455886	-0.0342735	0.057459	0.107599	2802	6896	0.0798621	UP
FB	FBN1	ENSG00000166147	1	0.287665	-0.13694	0.692006	0.826711	2802	6896	0.424605	UP
FB	EID1	ENSG00000255302	1	0.127768	-0.101053	0.263383	0.414298	2802	6896	0.228821	UP
FB	ALDH1A2	ENSG00000128918	1	-0.0593728	0.0700286	0.124197	0.0590197	2802	6896	-0.129401	DW
FB	RAB8B	ENSG00000166128	0.996003	0.0631063	-0.0548792	0.174875	0.295824	2802	6896	0.117985	UP
FB	PPIB	ENSG00000166794	1	0.106672	-0.0731327	0.316916	0.43924	2802	6896	0.179805	UP
FB	CILP	ENSG00000138615	1	-0.0507027	0.111628	0.394718	0.385441	2802	6896	-0.16233	DW
FB	SMAD3	ENSG00000166949	0.999931	0.167374	-0.120384	0.396859	0.525812	2802	6896	0.287758	UP
FB	ITGA11	ENSG00000137809	1	0.0751977	-0.050152	0.152034	0.2442	2802	6896	0.12535	UP
FB	CORO2B	ENSG00000103647	1	0.0762945	-0.0528709	0.143469	0.242024	2802	6896	0.129165	UP
FB	LARP6	ENSG00000166173	0.999991	0.0589863	-0.0298969	0.209136	0.283498	2802	6896	0.0888832	UP
FB	PKM	ENSG00000067225	0.999999	0.118898	-0.111776	0.231977	0.351508	2802	6896	0.230674	UP
FB	LOXL1	ENSG00000129038	1	0.0977525	-0.0845448	0.0624554	0.184165	2802	6896	0.182297	UP
FB	ISLR	ENSG00000129009	1	0.124566	-0.0764136	0.293005	0.427349	2802	6896	0.200979	UP
FB	ADAMTS7	ENSG00000136378	1	0.0329652	-0.0280925	0.0256959	0.0790313	2802	6896	0.0610577	UP
FB	MORF4L1	ENSG00000185787	0.919381	0.107151	-0.0853975	0.355103	0.512181	2802	6896	0.192549	UP
FB	TMED3	ENSG00000166557	0.999997	0.0363832	-0.0288946	0.0649536	0.126885	2802	6896	0.0652778	UP
FB	IL16	ENSG00000172349	1	-0.0535948	0.0790981	0.238044	0.215777	2802	6896	-0.132693	DW
FB	ADAMTSL3	ENSG00000156218	1	0.241331	-0.163877	0.384011	0.597593	2802	6896	0.405207	UP
FB	MFGE8	ENSG00000140545	0.997097	-0.118947	0.158145	0.512134	0.471143	2802	6896	-0.277092	DW
FB	FURIN	ENSG00000140564	0.998493	0.0350171	-0.0333634	0.0396146	0.0881671	2802	6896	0.0683804	UP
FB	CERS3-AS1	ENSG00000259430	0.903581	0.0226937	-0.0173915	0.0267666	0.0600348	2802	6896	0.0400852	UP
FB	ALDH1A3	ENSG00000184254	1	-0.0621865	0.104528	0.296217	0.264356	2802	6896	-0.166715	DW
FB	AC015712.2	ENSG00000259583	1	-0.0226216	0.0304518	0.0635261	0.049594	2802	6896	-0.0530734	DW
FB	SELENOS	ENSG00000131871	0.99986	0.114163	-0.087122	0.284083	0.419519	2802	6896	0.201285	UP
FB	TNFRSF12A	ENSG00000006327	0.999432	0.13653	-0.132106	0.0410421	0.30931	2802	6896	0.268636	UP
FB	GLIS2	ENSG00000126603	1	0.0385739	-0.0334805	0.0306924	0.0841067	2802	6896	0.0720544	UP
FB	VASN	ENSG00000168140	1	0.0728886	-0.054281	0.113847	0.209542	2802	6896	0.12717	UP
FB	PPL	ENSG00000118898	1	0.162012	-0.122643	0.216274	0.37442	2802	6896	0.284655	UP
FB	XYLT1	ENSG00000103489	1	0.157215	-0.122818	0.298715	0.462007	2802	6896	0.280033	UP
FB	MVP	ENSG00000013364	0.999901	0.0646148	-0.0450721	0.200571	0.282628	2802	6896	0.109687	UP
FB	HSD3B7	ENSG00000099377	0.977845	0.0304499	-0.022718	0.0556745	0.0970128	2802	6896	0.0531679	UP
FB	CHD9	ENSG00000177200	1	0.241549	-0.190039	0.562812	0.727088	2802	6896	0.431588	UP
FB	MMP2	ENSG00000087245	1	-0.0554587	0.151704	0.605639	0.604698	2802	6896	-0.207163	DW
FB	CES1	ENSG00000198848	0.999998	0.0396988	-0.0261049	0.0977873	0.150087	2802	6896	0.0658037	UP
FB	MT1E	ENSG00000169715	0.996338	-0.0930323	0.118177	0.326196	0.225058	2802	6896	-0.211209	DW
FB	MT1M	ENSG00000205364	1	-0.180004	0.218977	0.365453	0.203741	2802	6896	-0.398981	DW
FB	MT1A	ENSG00000205362	1	-0.217032	0.245709	0.29015	0.0971578	2802	6896	-0.462741	DW
FB	MT1X	ENSG00000187193	1	-0.265253	0.302225	0.580657	0.273637	2802	6896	-0.567478	DW
FB	CDH11	ENSG00000140937	1	0.0741235	-0.0500565	0.185225	0.264936	2802	6896	0.12418	UP
FB	TPPP3	ENSG00000159713	0.963144	0.0336694	-0.025849	0.0553176	0.0907773	2802	6896	0.0595184	UP
FB	CRISPLD2	ENSG00000103196	1	-0.21403	0.295726	0.589222	0.431265	2802	6896	-0.509756	DW
FB	KDM6B	ENSG00000132510	0.999996	0.0683812	-0.0584315	0.0838687	0.194751	2802	6896	0.126813	UP
FB	GAS7	ENSG00000007237	1	0.373067	-0.321877	0.322627	0.595128	2802	6896	0.694944	UP
FB	SHISA6	ENSG00000188803	0.999957	-0.0349687	0.03942	0.0820842	0.050609	2802	6896	-0.0743887	DW
FB	PMP22	ENSG00000109099	0.999245	0.155527	-0.0851923	0.533547	0.646172	2802	6896	0.240719	UP
FB	RASD1	ENSG00000108551	0.999997	0.118263	-0.0878855	0.225553	0.277552	2802	6896	0.206149	UP
FB	SREBF1	ENSG00000072310	0.983861	-0.0644965	0.082206	0.26838	0.203306	2802	6896	-0.146703	DW
FB	MFAP4	ENSG00000166482	0.97641	-0.0129643	0.0632292	0.341542	0.332077	2802	6896	-0.0761935	DW
FB	RAB34	ENSG00000109113	0.999566	0.0504015	-0.0310101	0.174161	0.236224	2802	6896	0.0814116	UP
FB	CAVIN1	ENSG00000177469	1	0.181039	-0.136053	0.349036	0.537993	2802	6896	0.317092	UP
FB	RAMP2-AS1	ENSG00000197291	0.97092	-0.0137842	0.0210973	0.06995	0.0513341	2802	6896	-0.0348815	DW
FB	RAMP2	ENSG00000131477	1	-0.0959157	0.117169	0.23162	0.140371	2802	6896	-0.213085	DW
FB	VAT1	ENSG00000108828	0.992601	0.0422461	-0.0257059	0.146324	0.199826	2802	6896	0.067952	UP
FB	AC068234.1	ENSG00000259753	1	0.0873088	-0.0695217	0.0963597	0.212442	2802	6896	0.15683	UP
FB	AC068234.2	ENSG00000263293	0.999898	0.0239049	-0.0192471	0.025339	0.0633701	2802	6896	0.043152	UP
FB	COL1A1	ENSG00000108821	1	0.188983	-0.152113	0.195218	0.407048	2802	6896	0.341097	UP
FB	MRC2	ENSG00000011028	1	0.127167	-0.0804086	0.297645	0.429959	2802	6896	0.207576	UP
FB	CYB561	ENSG00000008283	1	0.028238	-0.0232696	0.0299786	0.074971	2802	6896	0.0515076	UP
FB	SNHG25	ENSG00000266402	0.921798	0.104908	-0.108067	0.126695	0.179959	2802	6896	0.212975	UP
FB	PECAM1	ENSG00000261371	1	0.0455704	-0.0610358	0.034975	0.114559	2802	6896	0.106606	UP
FB	SMURF2	ENSG00000108854	1	0.153321	-0.130462	0.217702	0.408643	2802	6896	0.283783	UP
FB	PITPNC1	ENSG00000154217	1	-0.156024	0.149836	0.316203	0.168068	2802	6896	-0.30586	DW
FB	C17orf58	ENSG00000186665	0.967761	0.0230283	-0.0183031	0.0314061	0.0601798	2802	6896	0.0413314	UP
FB	ABCA8	ENSG00000141338	1	0.244704	-0.114293	0.600999	0.809165	2802	6896	0.358997	UP
FB	AC002546.1	ENSG00000267653	0.999999	-0.0294328	0.0383277	0.0902926	0.0517691	2802	6896	-0.0677605	DW
FB	H3F3B	ENSG00000132475	1	0.231198	-0.177586	0.589222	0.758556	2802	6896	0.408784	UP
FB	TRIM47	ENSG00000132481	1	0.0660326	-0.0525336	0.0881513	0.19301	2802	6896	0.118566	UP
FB	SPHK1	ENSG00000176170	1	0.0518441	-0.045063	0.028551	0.110064	2802	6896	0.0969071	UP
FB	SOCS3	ENSG00000184557	1	0.147872	-0.108578	0.250178	0.418648	2802	6896	0.25645	UP
FB	TIMP2	ENSG00000035862	0.962901	0.0807811	-0.0123643	0.495717	0.600783	2802	6896	0.0931454	UP
FB	C1QTNF1	ENSG00000173918	1	-0.0625212	0.0719364	0.158815	0.0884571	2802	6896	-0.134458	DW
FB	TBC1D16	ENSG00000167291	1	0.0691728	-0.0441678	0.186296	0.282628	2802	6896	0.113341	UP
FB	ACTG1	ENSG00000184009	1	0.334206	-0.294824	0.493576	0.68692	2802	6896	0.62903	UP
FB	METRNL	ENSG00000176845	1	0.109195	-0.0939493	0.148465	0.276392	2802	6896	0.203144	UP
FB	COLEC12	ENSG00000158270	1	-0.096072	0.125976	0.303355	0.253045	2802	6896	-0.222048	DW
FB	LPIN2	ENSG00000101577	0.999823	0.0505416	-0.0484184	0.0920771	0.173289	2802	6896	0.0989601	UP
FB	MYL12B	ENSG00000118680	0.992212	0.102814	-0.0778272	0.330121	0.479698	2802	6896	0.180642	UP
FB	DLGAP1	ENSG00000170579	0.999966	0.0655691	-0.0527156	0.0967166	0.167633	2802	6896	0.118285	UP
FB	EPB41L3	ENSG00000082397	1	0.103081	-0.0719823	0.261956	0.384281	2802	6896	0.175063	UP
FB	APCDD1	ENSG00000154856	1	-0.0730354	0.0871774	0.156674	0.074971	2802	6896	-0.160213	DW
FB	TUBB6	ENSG00000176014	1	0.0848071	-0.0675122	0.164168	0.316125	2802	6896	0.152319	UP
FB	GREB1L	ENSG00000141449	1	-0.186561	0.214389	0.34868	0.140951	2802	6896	-0.40095	DW
FB	GAREM1	ENSG00000141441	0.998528	-0.130481	0.118645	0.114204	0.101073	2802	6896	-0.249125	DW
FB	SMAD7	ENSG00000101665	0.999807	0.0433283	-0.0401605	0.0264097	0.108904	2802	6896	0.0834887	UP
FB	SERPINB8	ENSG00000166401	0.998647	0.029342	-0.0263214	0.0149893	0.074971	2802	6896	0.0556634	UP
FB	AC124254.1	ENSG00000264015	1	0.0295514	-0.024368	0.0246253	0.0646752	2802	6896	0.0539194	UP
FB	NFATC1	ENSG00000131196	0.918969	0.0507273	-0.0472871	0.0567452	0.138631	2802	6896	0.0980143	UP
FB	ADAM33	ENSG00000149451	0.941076	-0.018699	0.0433485	0.218772	0.1875	2802	6896	-0.0620475	DW
FB	RNF24	ENSG00000101236	1	0.0962056	-0.0812407	0.138116	0.271607	2802	6896	0.177446	UP
FB	PLCB1	ENSG00000182621	1	0.174443	-0.147212	0.300143	0.469258	2802	6896	0.321655	UP
FB	DSTN	ENSG00000125868	1	0.190817	-0.149868	0.369736	0.545244	2802	6896	0.340685	UP
FB	RRBP1	ENSG00000125844	1	0.109838	-0.0725651	0.335118	0.488979	2802	6896	0.182404	UP
FB	CST3	ENSG00000101439	0.999999	0.211608	-0.131653	0.694861	0.74884	2802	6896	0.34326	UP
FB	PROCR	ENSG00000101000	1	0.121499	-0.0619289	0.344754	0.484629	2802	6896	0.183428	UP
FB	MYL9	ENSG00000101335	0.999167	0.0374052	-0.0369399	0.100642	0.130075	2802	6896	0.074345	UP
FB	SAMHD1	ENSG00000101347	1	-0.124368	0.148935	0.400428	0.320621	2802	6896	-0.273303	DW
FB	ADA	ENSG00000196839	0.986223	-0.0201652	0.0305149	0.115632	0.0826566	2802	6896	-0.0506801	DW
FB	WISP2	ENSG00000064205	1	0.146748	-0.0638994	0.420771	0.573376	2802	6896	0.210648	UP
FB	YWHAB	ENSG00000166913	0.999998	0.0930692	-0.0762275	0.244111	0.385876	2802	6896	0.169297	UP
FB	EYA2	ENSG00000064655	1	-0.0587651	0.0764475	0.212348	0.149797	2802	6896	-0.135213	DW
FB	PTPN1	ENSG00000196396	0.999989	-0.150202	0.125585	0.151677	0.12442	2802	6896	-0.275787	DW
FB	NFATC2	ENSG00000101096	0.997152	0.057277	-0.0611871	0.0449679	0.130365	2802	6896	0.118464	UP
FB	TSHZ2	ENSG00000182463	1	0.199617	-0.0948662	0.571021	0.708382	2802	6896	0.294483	UP
FB	AL109930.1	ENSG00000271774	1	0.11956	-0.0846588	0.20985	0.349768	2802	6896	0.204219	UP
FB	PMEPA1	ENSG00000124225	0.992744	0.0363255	-0.0331143	0.0467523	0.110644	2802	6896	0.0694398	UP
FB	STMN3	ENSG00000197457	0.949025	0.0200662	-0.016775	0.0306924	0.0606148	2802	6896	0.0368412	UP
FB	FSTL3	ENSG00000070404	0.999756	-0.0288941	0.0431677	0.163812	0.134861	2802	6896	-0.0720617	DW
FB	PALM	ENSG00000099864	0.999983	0.0451318	-0.0291476	0.127409	0.19272	2802	6896	0.0742794	UP
FB	CFD	ENSG00000197766	1	0.22953	0.038426	0.862241	0.93953	2802	6896	0.191104	UP
FB	GPX4	ENSG00000167468	1	0.168533	-0.12716	0.400785	0.536833	2802	6896	0.295693	UP
FB	MIDN	ENSG00000167470	1	0.158041	-0.150995	0.147038	0.37529	2802	6896	0.309036	UP
FB	GADD45B	ENSG00000099860	1	0.239333	-0.185929	0.314061	0.473173	2802	6896	0.425262	UP
FB	ZBTB7A	ENSG00000178951	0.975467	0.0692262	-0.0562153	0.167024	0.271462	2802	6896	0.125441	UP
FB	MYDGF	ENSG00000074842	0.932802	0.073815	-0.0542529	0.221271	0.321636	2802	6896	0.128068	UP
FB	PTPRS	ENSG00000105426	1	-0.114289	0.169397	0.497859	0.405742	2802	6896	-0.283686	DW
FB	RFX2	ENSG00000087903	0.999757	0.051465	-0.0393646	0.0995717	0.171694	2802	6896	0.0908296	UP
FB	C3	ENSG00000125730	1	0.187882	-0.0346813	0.657388	0.789878	2802	6896	0.222564	UP
FB	COL5A3	ENSG00000080573	1	0.0749635	-0.0560878	0.114561	0.219113	2802	6896	0.131051	UP
FB	DNMT1	ENSG00000130816	0.99958	0.0509511	-0.042817	0.0967166	0.197216	2802	6896	0.0937681	UP
FB	ICAM1	ENSG00000090339	0.998343	-0.042601	0.0447126	0.0774447	0.0580046	2802	6896	-0.0873136	DW
FB	KANK2	ENSG00000197256	0.999925	0.065571	-0.0504974	0.140614	0.25174	2802	6896	0.116068	UP
FB	JUNB	ENSG00000171223	1	0.448534	-0.376612	0.395789	0.684455	2802	6896	0.825147	UP
FB	IER2	ENSG00000160888	1	0.274522	-0.24126	0.178801	0.512616	2802	6896	0.515782	UP
FB	ZSWIM4	ENSG00000132003	0.999963	0.0421452	-0.0381683	0.0235546	0.0975928	2802	6896	0.0803135	UP
FB	TPM4	ENSG00000167460	1	0.077291	-0.076906	0.141328	0.339762	2802	6896	0.154197	UP
FB	KLF2	ENSG00000127528	1	0.090631	-0.0883925	0.107066	0.25	2802	6896	0.179023	UP
FB	MYO9B	ENSG00000099331	1	0.168925	-0.166011	0.127409	0.327436	2802	6896	0.334936	UP
FB	BST2	ENSG00000130303	0.998782	-0.0355131	0.0277851	0.0792291	0.0397332	2802	6896	-0.0632982	DW
FB	CRLF1	ENSG00000006016	0.999999	-0.0599686	0.0874796	0.226624	0.176914	2802	6896	-0.147448	DW
FB	TSHZ3	ENSG00000121297	0.999416	0.0515633	-0.0384792	0.113133	0.210122	2802	6896	0.0900425	UP
FB	FXYD5	ENSG00000089327	0.928417	0.0226134	-0.0270243	0.0328337	0.0928074	2802	6896	0.0496377	UP
FB	ZFP36	ENSG00000128016	1	0.324107	-0.272026	0.476445	0.672999	2802	6896	0.596133	UP
FB	SERTAD1	ENSG00000197019	1	0.102236	-0.0906333	0.0735189	0.228248	2802	6896	0.192869	UP
FB	SERTAD3	ENSG00000167565	0.948133	0.0568572	-0.0486529	0.0724483	0.162993	2802	6896	0.10551	UP
FB	LTBP4	ENSG00000090006	1	0.171695	-0.0581888	0.582441	0.740429	2802	6896	0.229884	UP
FB	NUMBL	ENSG00000105245	0.937399	0.0367234	-0.0260543	0.0920771	0.142981	2802	6896	0.0627777	UP
FB	AXL	ENSG00000167601	1	0.101776	-0.0344606	0.435046	0.541183	2802	6896	0.136236	UP
FB	TGFB1	ENSG00000105329	1	0.0898275	-0.0872939	0.10778	0.224043	2802	6896	0.177121	UP
FB	RABAC1	ENSG00000105404	0.992729	0.0744061	-0.0510465	0.265168	0.349043	2802	6896	0.125453	UP
FB	FOSB	ENSG00000125740	1	0.125669	-0.112966	0.0299786	0.199536	2802	6896	0.238634	UP
FB	HIF3A	ENSG00000124440	1	-0.0918666	0.106308	0.180585	0.106874	2802	6896	-0.198175	DW
FB	PTGIR	ENSG00000160013	1	0.043671	-0.03124	0.0738758	0.145737	2802	6896	0.0749111	UP
FB	EMP3	ENSG00000142227	1	0.193298	-0.163773	0.259101	0.479408	2802	6896	0.357072	UP
FB	RRAS	ENSG00000126458	0.999635	-0.0329757	0.0437598	0.181656	0.12964	2802	6896	-0.0767355	DW
FB	ATF5	ENSG00000169136	1	-0.0325004	0.0401574	0.100642	0.0633701	2802	6896	-0.0726578	DW
FB	SPACA6	ENSG00000182310	1	0.0649893	-0.0517574	0.0717345	0.156177	2802	6896	0.116747	UP
FB	HAS1	ENSG00000105509	1	0.0796352	-0.0582644	0.0810136	0.183585	2802	6896	0.1379	UP
FB	MYADM	ENSG00000179820	1	0.109732	-0.0799261	0.230906	0.375145	2802	6896	0.189658	UP
FB	AC008440.2	ENSG00000232220	1	0.0528932	-0.0445417	0.0460385	0.132976	2802	6896	0.0974349	UP
FB	NLGN4Y	ENSG00000165246	1	-0.11157	0.131258	0.218059	0.0703306	2802	6896	-0.242828	DW
FB	SDF2L1	ENSG00000128228	0.997362	0.0381137	-0.0354574	0.0456817	0.102523	2802	6896	0.0735711	UP
FB	TTC28	ENSG00000100154	0.999996	0.169109	-0.112301	0.49429	0.644867	2802	6896	0.28141	UP
FB	KREMEN1	ENSG00000183762	0.969844	0.0586571	-0.0469116	0.109565	0.180394	2802	6896	0.105569	UP
FB	LIF	ENSG00000128342	1	0.0446366	-0.0398013	0.0117773	0.0865719	2802	6896	0.0844379	UP
FB	SELENOM	ENSG00000198832	0.999968	0.103495	-0.05485	0.401856	0.508266	2802	6896	0.158346	UP
FB	SYN3	ENSG00000185666	1	0.121319	-0.0993949	0.137402	0.278712	2802	6896	0.220714	UP
FB	TIMP3	ENSG00000100234	1	0.294746	-0.18789	0.618844	0.770302	2802	6896	0.482636	UP
FB	APOL2	ENSG00000128335	0.998116	-0.0405987	0.0475388	0.102427	0.0770012	2802	6896	-0.0881375	DW
FB	MYH9	ENSG00000100345	1	-0.163469	0.12784	0.122413	0.1904	2802	6896	-0.291309	DW
FB	LGALS1	ENSG00000100097	0.970823	0.0990877	-0.0796388	0.402926	0.424014	2802	6896	0.178726	UP
FB	TRIOBP	ENSG00000100106	1	0.0911156	-0.0708621	0.162027	0.284803	2802	6896	0.161978	UP
FB	RPL3	ENSG00000100316	1	0.133167	-0.107202	0.478587	0.594838	2802	6896	0.240369	UP
FB	TSPO	ENSG00000100300	0.919591	0.0604966	-0.0505227	0.197359	0.287268	2802	6896	0.111019	UP
FB	FBLN1	ENSG00000077942	0.999004	0.0755446	0.05471	0.650964	0.75609	2802	6896	0.0208346	UP
FB	MIRLET7BHG	ENSG00000197182	0.973031	0.0769818	-0.0689704	0.124197	0.229698	2802	6896	0.145952	UP
FB	ADAMTS1	ENSG00000154734	1	-0.103186	0.117553	0.261599	0.175464	2802	6896	-0.220739	DW
FB	ADAMTS5	ENSG00000154736	1	0.0966778	-0.0615197	0.193433	0.302929	2802	6896	0.158197	UP
FB	HUNK	ENSG00000142149	1	0.0659906	-0.0532429	0.057459	0.147042	2802	6896	0.119234	UP
FB	CBR3	ENSG00000159231	0.999996	0.040633	-0.0319804	0.0578158	0.112819	2802	6896	0.0726134	UP
FB	MX2	ENSG00000183486	1	-0.0319224	0.036738	0.0949322	0.0652552	2802	6896	-0.0686604	DW
FB	C2CD2	ENSG00000157617	0.973788	0.0398853	-0.0317958	0.108494	0.165023	2802	6896	0.0716811	UP
FB	COL18A1	ENSG00000182871	1	-0.0935859	0.109389	0.269807	0.154727	2802	6896	-0.202975	DW
FB	COL6A1	ENSG00000142156	1	0.152578	-0.032481	0.652391	0.775377	2802	6896	0.185059	UP
FB	COL6A2	ENSG00000142173	1	0.259677	-0.12392	0.675232	0.830771	2802	6896	0.383597	UP
FB	MT-CO2	ENSG00000198712	1	-0.16483	0.165683	0.433976	0.18344	2802	6896	-0.330513	DW
FB	MT-CO3	ENSG00000198938	0.999991	-0.128215	0.127197	0.412919	0.202291	2802	6896	-0.255412	DW
FB	MT-ND3	ENSG00000198840	1	-0.186601	0.193916	0.460742	0.231003	2802	6896	-0.380517	DW
FB	MT-ND4	ENSG00000198886	0.999863	-0.111454	0.12031	0.43469	0.238399	2802	6896	-0.231764	DW
FB	MT-ND5	ENSG00000198786	0.993734	-0.052101	0.0589868	0.273019	0.142691	2802	6896	-0.111088	DW
FB	MT-CYB	ENSG00000198727	0.999999	-0.11813	0.129435	0.447181	0.235354	2802	6896	-0.247565	DW
MF-II	RERE	ENSG00000142599	1	-0.310907	0.332251	0.671097	0.442182	12940	15618	-0.643158	DW
MF-II	SLC25A33	ENSG00000171612	0.999977	-0.0911963	0.112453	0.255951	0.130875	12940	15618	-0.203649	DW
MF-II	ARHGEF10L	ENSG00000074964	0.96176	-0.0745441	0.0822692	0.192658	0.101037	12940	15618	-0.156813	DW
MF-II	ID3	ENSG00000117318	1	-0.114029	0.107233	0.12473	0.0416186	12940	15618	-0.221262	DW
MF-II	TRIM63	ENSG00000158022	0.999978	-0.109472	0.208027	0.770479	0.600781	12940	15618	-0.317499	DW
MF-II	AL139260.1	ENSG00000228436	0.999985	-0.0884135	0.096282	0.140649	0.0483417	12940	15618	-0.184695	DW
MF-II	OSBPL9	ENSG00000117859	1	0.389184	-0.303115	0.584312	0.581893	12940	15618	0.6923	UP
MF-II	TUT4	ENSG00000134744	1	-0.24077	0.277842	0.561283	0.329876	12940	15618	-0.518612	DW
MF-II	ACOT11	ENSG00000162390	0.999635	-0.0732182	0.0818457	0.145981	0.0444359	12940	15618	-0.155064	DW
MF-II	PRKAA2	ENSG00000162409	1	0.193016	-0.151478	0.26306	0.32168	12940	15618	0.344494	UP
MF-II	JUN	ENSG00000177606	0.99999	0.1676	-0.142805	0.314529	0.334102	12940	15618	0.310405	UP
MF-II	LINC01358	ENSG00000237352	1	-0.0949823	0.110714	0.150696	0.0546165	12940	15618	-0.205697	DW
MF-II	NFIA	ENSG00000162599	1	-0.225813	0.219905	0.521097	0.304713	12940	15618	-0.445719	DW
MF-II	PGM1	ENSG00000079739	1	-0.127399	0.152001	0.346832	0.195864	12940	15618	-0.2794	DW
MF-II	NEXN-AS1	ENSG00000235927	1	0.156538	-0.129704	0.127821	0.189909	12940	15618	0.286242	UP
MF-II	NEXN	ENSG00000162614	0.978831	0.186181	-0.0424552	0.854869	0.840248	12940	15618	0.228637	UP
MF-II	CYR61	ENSG00000142871	1	0.176105	-0.172068	0.0304482	0.129146	12940	15618	0.348173	UP
MF-II	PALMD	ENSG00000099260	0.914924	-0.0897274	0.0984538	0.25456	0.132988	12940	15618	-0.188181	DW
MF-II	AGL	ENSG00000162688	0.996147	-0.104418	0.142254	0.454405	0.296837	12940	15618	-0.246672	DW
MF-II	SORT1	ENSG00000134243	1	-0.147701	0.211701	0.592349	0.324433	12940	15618	-0.359402	DW
MF-II	SYPL2	ENSG00000143028	0.999923	-0.0965319	0.133531	0.367311	0.248623	12940	15618	-0.230063	DW
MF-II	AHCYL1	ENSG00000168710	1	-0.120783	0.165111	0.437326	0.332949	12940	15618	-0.285893	DW
MF-II	CSDE1	ENSG00000009307	0.99999	0.156404	-0.13241	0.331607	0.413241	12940	15618	0.288814	UP
MF-II	TBX15	ENSG00000092607	1	-0.124594	0.14511	0.281066	0.140991	12940	15618	-0.269704	DW
MF-II	NOTCH2	ENSG00000134250	0.999897	-0.0843219	0.0712958	0.115842	0.0307338	12940	15618	-0.155618	DW
MF-II	NBPF26	ENSG00000273136	1	-0.0793984	0.0824922	0.104869	0.0187604	12940	15618	-0.161891	DW
MF-II	RNF115	ENSG00000265491	1	0.216219	-0.174664	0.457032	0.378153	12940	15618	0.390883	UP
MF-II	NBPF14	ENSG00000270629	1	-0.1331	0.136416	0.17898	0.0327187	12940	15618	-0.269516	DW
MF-II	NBPF19	ENSG00000271383	1	-0.164306	0.168532	0.208114	0.0436676	12940	15618	-0.332838	DW
MF-II	ATP1A2	ENSG00000018625	0.999782	-0.104711	0.1799	0.635935	0.534063	12940	15618	-0.284611	DW
MF-II	CASQ1	ENSG00000143318	1	-0.112885	0.13962	0.277666	0.169228	12940	15618	-0.252506	DW
MF-II	PBX1	ENSG00000185630	0.999326	-0.139186	0.168776	0.466461	0.328147	12940	15618	-0.307962	DW
MF-II	UCK2	ENSG00000143179	0.999995	0.108543	-0.0939446	0.0974498	0.159047	12940	15618	0.202488	UP
MF-II	FAM78B	ENSG00000188859	0.995739	-0.0492933	0.0555918	0.102628	0.0256115	12940	15618	-0.104885	DW
MF-II	POU2F1	ENSG00000143190	0.940327	-0.100654	0.10032	0.262365	0.162185	12940	15618	-0.200974	DW
MF-II	SLC19A2	ENSG00000117479	0.999952	-0.118993	0.173056	0.580448	0.323665	12940	15618	-0.29205	DW
MF-II	RC3H1	ENSG00000135870	1	-0.173908	0.20885	0.510896	0.32136	12940	15618	-0.382758	DW
MF-II	QSOX1	ENSG00000116260	0.999786	-0.0742745	0.0815512	0.171793	0.0541042	12940	15618	-0.155826	DW
MF-II	IER5	ENSG00000162783	0.999919	0.127822	-0.0905993	0.300155	0.213023	12940	15618	0.218421	UP
MF-II	GLUL	ENSG00000135821	0.919553	-0.11665	0.141911	0.628284	0.334678	12940	15618	-0.25856	DW
MF-II	C1orf21	ENSG00000116667	0.930608	-0.108347	0.167986	0.692272	0.506723	12940	15618	-0.276333	DW
MF-II	FAM129A	ENSG00000135842	0.999839	-0.104292	0.112738	0.307496	0.197464	12940	15618	-0.217031	DW
MF-II	PPP1R12B	ENSG00000077157	1	-0.183402	0.227228	0.663215	0.459342	12940	15618	-0.41063	DW
MF-II	BTG2	ENSG00000159388	0.99787	0.138991	-0.125909	0.250077	0.225381	12940	15618	0.2649	UP
MF-II	MIR29B2CHG	ENSG00000203709	0.997735	-0.0959317	0.106114	0.256182	0.161224	12940	15618	-0.202046	DW
MF-II	PLXNA2	ENSG00000076356	0.999904	-0.0878085	0.0947901	0.179675	0.0955948	12940	15618	-0.182599	DW
MF-II	ATF3	ENSG00000162772	1	0.12777	-0.120251	0.0176971	0.0801639	12940	15618	0.248021	UP
MF-II	PTPN14	ENSG00000152104	1	-0.131167	0.153521	0.326198	0.193239	12940	15618	-0.284688	DW
MF-II	TGFB2	ENSG00000092969	0.991625	0.094874	-0.0808793	0.0693972	0.0868869	12940	15618	0.175753	UP
MF-II	DUSP10	ENSG00000143507	0.999986	0.0615042	-0.0571337	0.0219474	0.0732488	12940	15618	0.118638	UP
MF-II	TP53BP2	ENSG00000143514	1	0.089881	-0.0862292	0.0377898	0.0916891	12940	15618	0.17611	UP
MF-II	SMYD3	ENSG00000185420	0.998752	-0.135422	0.115785	0.277048	0.194007	12940	15618	-0.251207	DW
MF-II	LPIN1	ENSG00000134324	1	-0.324205	0.37138	0.639413	0.2492	12940	15618	-0.695584	DW
MF-II	RHOB	ENSG00000143878	1	-0.163704	0.165003	0.403787	0.0898963	12940	15618	-0.328707	DW
MF-II	KLHL29	ENSG00000119771	1	-0.158112	0.22373	0.571175	0.371943	12940	15618	-0.381843	DW
MF-II	LINC00486	ENSG00000230876	0.999999	-0.0835561	0.116437	0.50541	0.468242	12940	15618	-0.199993	DW
MF-II	CDC42EP3	ENSG00000163171	0.998976	0.0907489	-0.0848269	0.131221	0.193623	12940	15618	0.175576	UP
MF-II	SRSF7	ENSG00000115875	0.999169	0.0925192	-0.0993257	0.127975	0.190805	12940	15618	0.191845	UP
MF-II	PKDCC	ENSG00000162878	0.940973	-0.0727557	0.0879179	0.27187	0.104111	12940	15618	-0.160674	DW
MF-II	ZFP36L2	ENSG00000152518	0.953304	-0.103086	0.0721482	0.196291	0.0652452	12940	15618	-0.175234	DW
MF-II	PPM1B	ENSG00000138032	1	0.306948	-0.236598	0.494822	0.543604	12940	15618	0.543547	UP
MF-II	MCFD2	ENSG00000180398	0.994088	-0.0669346	0.0733449	0.163756	0.0649891	12940	15618	-0.14028	DW
MF-II	TTC7A	ENSG00000068724	0.999777	-0.0680348	0.0650028	0.103168	0.0345755	12940	15618	-0.133038	DW
MF-II	SPTBN1	ENSG00000115306	1	-0.17789	0.160591	0.283385	0.100397	12940	15618	-0.338481	DW
MF-II	WDPCP	ENSG00000143951	1	-0.464642	0.568691	0.815765	0.538161	12940	15618	-1.03333	DW
MF-II	UGP2	ENSG00000169764	1	-0.243189	0.276734	0.568006	0.28576	12940	15618	-0.519924	DW
MF-II	ANXA4	ENSG00000196975	0.972284	-0.0839361	0.0845764	0.185085	0.105263	12940	15618	-0.168512	DW
MF-II	USP39	ENSG00000168883	0.995018	-0.112661	0.134247	0.452859	0.294724	12940	15618	-0.246908	DW
MF-II	SMYD1	ENSG00000115593	0.913703	-0.0720636	0.0898052	0.241654	0.0903445	12940	15618	-0.161869	DW
MF-II	ARID5A	ENSG00000196843	0.933854	0.0665422	-0.0633944	0.0914219	0.11237	12940	15618	0.129937	UP
MF-II	ANKRD23	ENSG00000163126	0.999113	-0.100362	0.137677	0.371947	0.268024	12940	15618	-0.238039	DW
MF-II	NPAS2	ENSG00000170485	1	-0.196389	0.229369	0.383539	0.149443	12940	15618	-0.425757	DW
MF-II	TBC1D8	ENSG00000204634	1	-0.207006	0.236377	0.497295	0.263478	12940	15618	-0.443383	DW
MF-II	BIN1	ENSG00000136717	0.990826	-0.0983772	0.149847	0.59745	0.422269	12940	15618	-0.248224	DW
MF-II	NEB	ENSG00000183091	0.999992	0.186619	0.0297727	0.983849	0.965937	12940	15618	0.156846	UP
MF-II	ARL5A	ENSG00000162980	0.939579	0.0689024	-0.0599957	0.0940495	0.140863	12940	15618	0.128898	UP
MF-II	TANC1	ENSG00000115183	0.976864	-0.0638612	0.0573771	0.106414	0.0343194	12940	15618	-0.121238	DW
MF-II	XIRP2	ENSG00000163092	1	0.472382	-0.336112	0.718779	0.661224	12940	15618	0.808494	UP
MF-II	KLHL41	ENSG00000239474	1	0.190573	-0.166593	0.224498	0.280702	12940	15618	0.357166	UP
MF-II	FASTKD1	ENSG00000138399	1	-0.0750492	0.0834237	0.140263	0.0526956	12940	15618	-0.158473	DW
MF-II	SLC25A12	ENSG00000115840	1	-0.131338	0.150439	0.338099	0.206557	12940	15618	-0.281777	DW
MF-II	MAP3K20	ENSG00000091436	1	0.305483	-0.213878	0.642968	0.662569	12940	15618	0.519361	UP
MF-II	CHRNA1	ENSG00000138435	1	-0.142187	0.16017	0.287326	0.129914	12940	15618	-0.302357	DW
MF-II	OSBPL6	ENSG00000079156	0.999726	-0.107517	0.174717	0.533694	0.431233	12940	15618	-0.282235	DW
MF-II	TTN	ENSG00000155657	1	0.232929	0.0200175	0.998686	0.992317	12940	15618	0.212912	UP
MF-II	C2orf88	ENSG00000187699	0.999998	-0.0645728	0.0775506	0.138022	0.0716481	12940	15618	-0.142123	DW
MF-II	HIBCH	ENSG00000198130	0.999718	-0.0927375	0.101543	0.253787	0.140735	12940	15618	-0.19428	DW
MF-II	ANKRD44	ENSG00000065413	1	-0.158939	0.112925	0.169165	0.0966193	12940	15618	-0.271864	DW
MF-II	SPATS2L	ENSG00000196141	1	-0.171392	0.181727	0.303014	0.10648	12940	15618	-0.353119	DW
MF-II	CFLAR	ENSG00000003402	1	-0.289526	0.297058	0.527975	0.278781	12940	15618	-0.586584	DW
MF-II	INO80D	ENSG00000114933	0.995081	-0.127482	0.12172	0.422179	0.236138	12940	15618	-0.249203	DW
MF-II	TNS1	ENSG00000079308	0.999361	-0.107247	0.10462	0.24289	0.123255	12940	15618	-0.211867	DW
MF-II	PLCD4	ENSG00000115556	0.999991	-0.0878626	0.113408	0.2449	0.155654	12940	15618	-0.201271	DW
MF-II	CYP27A1	ENSG00000135929	1	-0.114454	0.127141	0.187326	0.0510309	12940	15618	-0.241596	DW
MF-II	PRKAG3	ENSG00000115592	1	-0.114397	0.132322	0.226507	0.0528237	12940	15618	-0.246718	DW
MF-II	SPEG	ENSG00000072195	1	-0.15036	0.174194	0.330912	0.12556	12940	15618	-0.324554	DW
MF-II	CAB39	ENSG00000135932	0.903406	-0.0965569	0.0999929	0.319784	0.217633	12940	15618	-0.19655	DW
MF-II	DGKD	ENSG00000077044	0.999992	0.192711	-0.125276	0.5051	0.563516	12940	15618	0.317987	UP
MF-II	HDAC4	ENSG00000068024	1	-0.251172	0.310941	0.676275	0.431553	12940	15618	-0.562113	DW
MF-II	SUMF1	ENSG00000144455	0.997466	-0.113733	0.103121	0.205951	0.113267	12940	15618	-0.216855	DW
MF-II	LMCD1-AS1	ENSG00000227110	1	0.190717	-0.146992	0.220943	0.225253	12940	15618	0.337708	UP
MF-II	LMCD1	ENSG00000071282	1	0.292974	-0.22241	0.442272	0.323985	12940	15618	0.515384	UP
MF-II	SETD5	ENSG00000168137	0.999888	-0.131609	0.138352	0.384467	0.253169	12940	15618	-0.269961	DW
MF-II	ATP2B2	ENSG00000157087	1	-0.0489625	0.0578631	0.0910355	0.0306697	12940	15618	-0.106826	DW
MF-II	GRIP2	ENSG00000144596	0.999924	-0.0788279	0.100478	0.236708	0.123511	12940	15618	-0.179306	DW
MF-II	CAPN7	ENSG00000131375	0.999998	-0.115651	0.126967	0.285781	0.173454	12940	15618	-0.242619	DW
MF-II	SH3BP5	ENSG00000131370	0.999065	-0.0837862	0.0779697	0.144359	0.0830452	12940	15618	-0.161756	DW
MF-II	TBC1D5	ENSG00000131374	0.999753	-0.14597	0.145135	0.458578	0.349853	12940	15618	-0.291105	DW
MF-II	UBE2E2	ENSG00000182247	0.999966	-0.142758	0.200074	0.760355	0.605263	12940	15618	-0.342833	DW
MF-II	CLASP2	ENSG00000163539	0.953867	-0.101971	0.0881113	0.227357	0.130811	12940	15618	-0.190082	DW
MF-II	LRRFIP2	ENSG00000093167	0.929193	-0.0967571	0.156826	0.624266	0.490972	12940	15618	-0.253583	DW
MF-II	XIRP1	ENSG00000168334	1	0.293403	-0.249033	0.258114	0.28115	12940	15618	0.542435	UP
MF-II	MYRIP	ENSG00000170011	1	-0.068386	0.0728136	0.123338	0.058074	12940	15618	-0.1412	DW
MF-II	KLHL40	ENSG00000157119	1	0.182715	-0.148896	0.234544	0.243949	12940	15618	0.331612	UP
MF-II	LRRC2	ENSG00000163827	0.999973	0.164501	-0.115733	0.35626	0.41068	12940	15618	0.280234	UP
MF-II	CACNA2D3	ENSG00000157445	1	-0.177394	0.213154	0.389876	0.236202	12940	15618	-0.390548	DW
MF-II	ARHGEF3	ENSG00000163947	0.999699	-0.0772913	0.0644173	0.108037	0.0448841	12940	15618	-0.141709	DW
MF-II	SLMAP	ENSG00000163681	0.989369	0.14948	-0.113829	0.416692	0.428736	12940	15618	0.263308	UP
MF-II	FHIT	ENSG00000189283	0.999609	-0.134562	0.171785	0.499845	0.362787	12940	15618	-0.306348	DW
MF-II	PTPRG	ENSG00000144724	1	-0.288363	0.308048	0.693586	0.363747	12940	15618	-0.596411	DW
MF-II	MITF	ENSG00000187098	0.999955	-0.133526	0.178749	0.491345	0.377705	12940	15618	-0.312275	DW
MF-II	FOXP1	ENSG00000114861	0.987851	-0.148297	0.101744	0.296986	0.204059	12940	15618	-0.250042	DW
MF-II	PDZRN3	ENSG00000121440	0.998525	-0.108222	0.132524	0.311669	0.203611	12940	15618	-0.240745	DW
MF-II	ROBO1	ENSG00000169855	1	-0.238623	0.271982	0.428284	0.1602	12940	15618	-0.510605	DW
MF-II	CADM2	ENSG00000175161	1	-0.152952	0.159041	0.290726	0.130939	12940	15618	-0.311993	DW
MF-II	TBC1D23	ENSG00000036054	0.985695	0.0965189	-0.0844366	0.136012	0.203611	12940	15618	0.180955	UP
MF-II	OSBPL11	ENSG00000144909	0.994588	-0.0833756	0.0938076	0.228594	0.115252	12940	15618	-0.177183	DW
MF-II	ATP2C1	ENSG00000017260	0.999874	-0.107808	0.126238	0.320093	0.197208	12940	15618	-0.234046	DW
MF-II	NEK11	ENSG00000114670	1	-0.103696	0.118613	0.167543	0.0677423	12940	15618	-0.222309	DW
MF-II	EPHB1	ENSG00000154928	0.999231	-0.0638777	0.075643	0.160278	0.0620438	12940	15618	-0.139521	DW
MF-II	PPP2R3A	ENSG00000073711	1	0.247481	-0.189972	0.350696	0.427071	12940	15618	0.437453	UP
MF-II	NME9	ENSG00000181322	0.998439	-0.0522685	0.0624901	0.112751	0.0585862	12940	15618	-0.114759	DW
MF-II	PIK3CB	ENSG00000051382	1	-0.130416	0.133621	0.238872	0.115188	12940	15618	-0.264037	DW
MF-II	ZIC1	ENSG00000152977	0.958232	-0.0599763	0.0678062	0.142736	0.0329748	12940	15618	-0.127783	DW
MF-II	PPM1L	ENSG00000163590	1	-0.253509	0.312615	0.694281	0.462287	12940	15618	-0.566124	DW
MF-II	TNIK	ENSG00000154310	0.979316	-0.107887	0.137927	0.411128	0.3026	12940	15618	-0.245814	DW
MF-II	USP13	ENSG00000058056	0.999999	0.173399	-0.136988	0.295363	0.305097	12940	15618	0.310387	UP
MF-II	ATP11B	ENSG00000058063	0.999963	0.117901	-0.11159	0.168393	0.217954	12940	15618	0.229491	UP
MF-II	DCUN1D1	ENSG00000043093	1	-0.0992145	0.111548	0.267233	0.11077	12940	15618	-0.210763	DW
MF-II	BCL6	ENSG00000113916	1	-0.202986	0.329858	0.90425	0.732744	12940	15618	-0.532843	DW
MF-II	LPP	ENSG00000145012	0.999978	-0.164719	0.185691	0.786167	0.60283	12940	15618	-0.35041	DW
MF-II	TP63	ENSG00000073282	1	0.234905	-0.16663	0.431453	0.536432	12940	15618	0.401535	UP
MF-II	FYTTD1	ENSG00000122068	0.999107	0.0942777	-0.0797514	0.134158	0.171981	12940	15618	0.174029	UP
MF-II	ZFYVE28	ENSG00000159733	0.997859	-0.0557837	0.0571461	0.114219	0.0454604	12940	15618	-0.11293	DW
MF-II	KIAA0232	ENSG00000170871	0.993797	0.138241	-0.106378	0.330448	0.400692	12940	15618	0.24462	UP
MF-II	ABLIM2	ENSG00000163995	0.97676	0.175698	-0.0735509	0.678671	0.701306	12940	15618	0.249249	UP
MF-II	CD38	ENSG00000004468	0.906345	-0.04222	0.045349	0.096677	0.0361122	12940	15618	-0.087569	DW
MF-II	PPARGC1A	ENSG00000109819	1	-0.235274	0.268118	0.414065	0.158663	12940	15618	-0.503392	DW
MF-II	RBPJ	ENSG00000168214	0.999991	-0.135351	0.101892	0.194359	0.139454	12940	15618	-0.237243	DW
MF-II	TBC1D1	ENSG00000065882	1	-0.282773	0.298231	0.424498	0.122295	12940	15618	-0.581003	DW
MF-II	ATP8A1	ENSG00000124406	0.971892	-0.098161	0.101199	0.245209	0.168459	12940	15618	-0.19936	DW
MF-II	ART3	ENSG00000156219	1	-0.124537	0.230718	0.703323	0.602958	12940	15618	-0.355255	DW
MF-II	GPAT3	ENSG00000138678	1	0.299978	-0.259831	0.221947	0.360417	12940	15618	0.559809	UP
MF-II	TSPAN5	ENSG00000168785	1	-0.168414	0.192627	0.291345	0.117301	12940	15618	-0.361041	DW
MF-II	C4orf54	ENSG00000248713	1	0.188467	-0.163778	0.0937403	0.154885	12940	15618	0.352245	UP
MF-II	LINC01091	ENSG00000249464	0.998999	0.127951	-0.11075	0.126816	0.21456	12940	15618	0.238701	UP
MF-II	MAML3	ENSG00000196782	0.999998	-0.117777	0.0921449	0.17102	0.053528	12940	15618	-0.209922	DW
MF-II	AC104596.1	ENSG00000250326	1	-0.118355	0.136094	0.189413	0.0788833	12940	15618	-0.254449	DW
MF-II	ASB5	ENSG00000164122	1	0.408818	-0.25074	0.786167	0.774171	12940	15618	0.659558	UP
MF-II	ACSL1	ENSG00000151726	1	-0.29251	0.33015	0.613679	0.286528	12940	15618	-0.62266	DW
MF-II	PDZD2	ENSG00000133401	1	-0.134378	0.145214	0.264992	0.157126	12940	15618	-0.279592	DW
MF-II	RICTOR	ENSG00000164327	0.999724	0.16413	-0.126583	0.424034	0.448393	12940	15618	0.290713	UP
MF-II	GHR	ENSG00000112964	1	-0.246588	0.306795	0.622025	0.439429	12940	15618	-0.553382	DW
MF-II	ARL15	ENSG00000185305	1	-0.155336	0.11332	0.140108	0.0389294	12940	15618	-0.268656	DW
MF-II	HSPB3	ENSG00000169271	0.992697	-0.0843897	0.0974422	0.239799	0.0928416	12940	15618	-0.181832	DW
MF-II	AC106798.1	ENSG00000250421	1	0.0884805	-0.0783408	0.0234158	0.0924574	12940	15618	0.166821	UP
MF-II	CKMT2-AS1	ENSG00000247572	0.999893	-0.077895	0.085321	0.135858	0.0529517	12940	15618	-0.163216	DW
MF-II	CKMT2	ENSG00000131730	1	-0.12714	0.143699	0.340726	0.145217	12940	15618	-0.270839	DW
MF-II	SSBP2	ENSG00000145687	0.999985	-0.160014	0.176744	0.544745	0.380779	12940	15618	-0.336758	DW
MF-II	TMEM161B-AS1	ENSG00000247828	0.993884	-0.108239	0.13216	0.337249	0.225637	12940	15618	-0.240398	DW
MF-II	LUCAT1	ENSG00000248323	0.999999	0.104472	-0.0899081	0.0686244	0.145025	12940	15618	0.19438	UP
MF-II	RHOBTB3	ENSG00000164292	0.983457	-0.104595	0.125792	0.397682	0.262582	12940	15618	-0.230387	DW
MF-II	EFNA5	ENSG00000184349	0.999419	0.088889	-0.083244	0.0645286	0.12524	12940	15618	0.172133	UP
MF-II	FBXL17	ENSG00000145743	0.995513	-0.126149	0.167387	0.600927	0.51255	12940	15618	-0.293536	DW
MF-II	SLC22A5	ENSG00000197375	0.999991	-0.108089	0.12509	0.236862	0.111538	12940	15618	-0.233179	DW
MF-II	AC116366.3	ENSG00000283782	0.995525	-0.0914845	0.0896863	0.160278	0.0926495	12940	15618	-0.181171	DW
MF-II	EGR1	ENSG00000120738	1	0.250509	-0.228428	0.113369	0.300423	12940	15618	0.478937	UP
MF-II	NRG2	ENSG00000158458	1	-0.149821	0.196605	0.454946	0.234985	12940	15618	-0.346426	DW
MF-II	HBEGF	ENSG00000113070	1	0.107725	-0.0976909	0.0299845	0.118645	12940	15618	0.205416	UP
MF-II	SH3RF2	ENSG00000156463	1	-0.219412	0.252881	0.382998	0.141247	12940	15618	-0.472293	DW
MF-II	SLC36A2	ENSG00000186335	1	-0.124267	0.154336	0.292427	0.221411	12940	15618	-0.278603	DW
MF-II	SGCD	ENSG00000170624	1	-0.22249	0.303416	0.716924	0.512101	12940	15618	-0.525906	DW
MF-II	CPEB4	ENSG00000113742	0.988741	0.159558	-0.104803	0.538794	0.502689	12940	15618	0.264361	UP
MF-II	SIMC1	ENSG00000170085	1	-0.236542	0.262675	0.361283	0.118005	12940	15618	-0.499216	DW
MF-II	MYLK4	ENSG00000145949	0.987273	-0.0686417	0.143668	0.494668	0.398963	12940	15618	-0.21231	DW
MF-II	JARID2	ENSG00000008083	1	-0.157417	0.150367	0.328284	0.162953	12940	15618	-0.307784	DW
MF-II	ATXN1	ENSG00000124788	0.997738	-0.131152	0.143288	0.507032	0.375848	12940	15618	-0.27444	DW
MF-II	CAP2	ENSG00000112186	0.948194	-0.0723646	0.173107	0.758501	0.66052	12940	15618	-0.245471	DW
MF-II	RNF144B	ENSG00000137393	1	0.146257	-0.137469	0.171947	0.227942	12940	15618	0.283727	UP
MF-II	IP6K3	ENSG00000161896	0.954123	-0.0845327	0.128754	0.478516	0.317646	12940	15618	-0.213286	DW
MF-II	FKBP5	ENSG00000096060	1	-0.471502	0.532946	0.928284	0.611218	12940	15618	-1.00445	DW
MF-II	CDKN1A	ENSG00000124762	0.999987	0.0805075	-0.079459	0.07017	0.123127	12940	15618	0.159966	UP
MF-II	DAAM2	ENSG00000146122	1	-0.121881	0.132805	0.227202	0.0812524	12940	15618	-0.254686	DW
MF-II	VEGFA	ENSG00000112715	1	-0.184778	0.217578	0.451468	0.190229	12940	15618	-0.402356	DW
MF-II	CLIC5	ENSG00000112782	0.999982	-0.114607	0.153135	0.369861	0.28973	12940	15618	-0.267742	DW
MF-II	RCAN2	ENSG00000172348	1	-0.293329	0.315148	0.404869	0.0926495	12940	15618	-0.608477	DW
MF-II	DST	ENSG00000151914	0.999994	0.20814	-0.148453	0.599382	0.634012	12940	15618	0.356593	UP
MF-II	AL136164.2	ENSG00000269966	0.999972	-0.0504211	0.0595832	0.112133	0.0452043	12940	15618	-0.110004	DW
MF-II	KCNQ5	ENSG00000185760	1	0.357723	-0.163652	0.826352	0.895121	12940	15618	0.521375	UP
MF-II	PNRC1	ENSG00000146278	0.947535	0.124298	-0.102338	0.353632	0.381483	12940	15618	0.226637	UP
MF-II	AL133406.2	ENSG00000231628	1	-0.0732008	0.0844644	0.133849	0.0431553	12940	15618	-0.157665	DW
MF-II	FOXO3	ENSG00000118689	1	-0.200708	0.248258	0.749227	0.511397	12940	15618	-0.448966	DW
MF-II	SESN1	ENSG00000080546	0.987701	-0.076879	0.194862	0.834312	0.717954	12940	15618	-0.271741	DW
MF-II	REV3L	ENSG00000009413	0.999958	-0.149398	0.176974	0.537094	0.368421	12940	15618	-0.326372	DW
MF-II	ROS1	ENSG00000047936	1	-0.0512848	0.0632721	0.1051	0.0435395	12940	15618	-0.114557	DW
MF-II	SMPDL3A	ENSG00000172594	0.99998	-0.0794256	0.0950873	0.227048	0.0818287	12940	15618	-0.174513	DW
MF-II	TRDN-AS1	ENSG00000235535	0.915139	-0.0789218	0.135432	0.396986	0.356768	12940	15618	-0.214354	DW
MF-II	RNF217-AS1	ENSG00000236548	0.981166	-0.067755	0.075911	0.108578	0.0480855	12940	15618	-0.143666	DW
MF-II	LAMA2	ENSG00000196569	1	-0.16776	0.14029	0.302164	0.122039	12940	15618	-0.30805	DW
MF-II	ARHGAP18	ENSG00000146376	0.999111	-0.0711927	0.0578039	0.103014	0.0466129	12940	15618	-0.128997	DW
MF-II	EYA4	ENSG00000112319	1	-0.186828	0.281335	0.75711	0.574017	12940	15618	-0.468164	DW
MF-II	PDE7B	ENSG00000171408	0.999015	-0.103164	0.0945471	0.18524	0.0626201	12940	15618	-0.197712	DW
MF-II	HIVEP2	ENSG00000010818	1	0.162349	-0.151698	0.216924	0.304456	12940	15618	0.314048	UP
MF-II	RPS6KA2	ENSG00000071242	0.958762	-0.080816	0.076294	0.173879	0.0632603	12940	15618	-0.15711	DW
MF-II	HDAC9	ENSG00000048052	1	0.172676	-0.165344	0.179289	0.225829	12940	15618	0.33802	UP
MF-II	DNAH11	ENSG00000105877	0.99999	-0.0874056	0.103657	0.245595	0.0942502	12940	15618	-0.191063	DW
MF-II	CREB5	ENSG00000146592	1	0.221901	-0.22095	0.0580371	0.155782	12940	15618	0.442851	UP
MF-II	CPVL	ENSG00000106066	1	-0.0938531	0.0849397	0.105796	0.0101165	12940	15618	-0.178793	DW
MF-II	EEPD1	ENSG00000122547	1	-0.172432	0.215838	0.485858	0.269817	12940	15618	-0.388271	DW
MF-II	EGFR	ENSG00000146648	0.995888	-0.0974485	0.101184	0.289104	0.167883	12940	15618	-0.198633	DW
MF-II	HSPB1	ENSG00000106211	1	0.296935	-0.216025	0.699614	0.689589	12940	15618	0.51296	UP
MF-II	CDK14	ENSG00000058091	1	-0.158803	0.161097	0.288872	0.153989	12940	15618	-0.319899	DW
MF-II	IFRD1	ENSG00000006652	1	0.261064	-0.224856	0.229598	0.318671	12940	15618	0.485921	UP
MF-II	FOXP2	ENSG00000128573	0.948324	-0.106696	0.156455	0.502473	0.385389	12940	15618	-0.26315	DW
MF-II	CPED1	ENSG00000106034	1	-0.295469	0.335456	0.557419	0.3398	12940	15618	-0.630925	DW
MF-II	ASB15	ENSG00000146809	0.985295	-0.0760194	0.0988532	0.245827	0.145857	12940	15618	-0.174873	DW
MF-II	LMOD2	ENSG00000170807	1	0.152189	-0.134739	0.162674	0.213472	12940	15618	0.286928	UP
MF-II	CALU	ENSG00000128595	0.999997	0.102605	-0.0963859	0.0775116	0.129274	12940	15618	0.198991	UP
MF-II	FLNC	ENSG00000128591	1	0.238431	-0.183267	0.488253	0.36618	12940	15618	0.421698	UP
MF-II	FLNC-AS1	ENSG00000242902	1	0.188591	-0.15751	0.110433	0.224869	12940	15618	0.346101	UP
MF-II	KCP	ENSG00000135253	1	0.101709	-0.0875916	0.0341577	0.115828	12940	15618	0.189301	UP
MF-II	STRIP2	ENSG00000128578	1	0.143302	-0.11408	0.143122	0.233513	12940	15618	0.257382	UP
MF-II	AC016831.7	ENSG00000285106	0.999997	-0.152634	0.221572	0.896986	0.824049	12940	15618	-0.374207	DW
MF-II	TMEM140	ENSG00000146859	0.925571	-0.0714409	0.0848309	0.209196	0.10251	12940	15618	-0.156272	DW
MF-II	HIPK2	ENSG00000064393	1	0.232305	-0.222613	0.236321	0.26271	12940	15618	0.454918	UP
MF-II	PRKAG2	ENSG00000106617	0.999195	-0.110541	0.0986496	0.163138	0.0213216	12940	15618	-0.209191	DW
MF-II	PPP2R3B	ENSG00000167393	1	-0.111943	0.128097	0.266151	0.0628762	12940	15618	-0.240041	DW
MF-II	CD99	ENSG00000002586	1	-0.215035	0.207403	0.380371	0.154245	12940	15618	-0.422437	DW
MF-II	ASB11	ENSG00000165192	0.999999	-0.0690181	0.0814175	0.140804	0.053464	12940	15618	-0.150436	DW
MF-II	SMPX	ENSG00000091482	0.999999	0.141611	-0.125141	0.206491	0.262774	12940	15618	0.266752	UP
MF-II	DMD	ENSG00000198947	0.981191	0.144457	0.0900608	0.980294	0.969202	12940	15618	0.0543965	UP
MF-II	PHKA1	ENSG00000067177	0.999999	-0.103005	0.143011	0.408655	0.240108	12940	15618	-0.246016	DW
MF-II	PGK1	ENSG00000102144	0.994108	-0.0896776	0.0905424	0.268238	0.152772	12940	15618	-0.18022	DW
MF-II	DIAPH2-AS1	ENSG00000236256	0.976072	-0.0709791	0.0947055	0.203014	0.172237	12940	15618	-0.165685	DW
MF-II	AMMECR1	ENSG00000101935	0.998372	-0.0633481	0.0692506	0.100696	0.0545524	12940	15618	-0.132599	DW
MF-II	MYOM2	ENSG00000036448	1	-0.397186	0.458343	0.567311	0.1974	12940	15618	-0.855529	DW
MF-II	LONRF1	ENSG00000154359	0.998078	-0.0797161	0.0726438	0.15541	0.0373287	12940	15618	-0.15236	DW
MF-II	SLC7A2	ENSG00000003989	0.999984	-0.101737	0.186915	0.649459	0.48156	12940	15618	-0.288651	DW
MF-II	MTUS1	ENSG00000129422	0.999981	-0.133668	0.143306	0.368006	0.195416	12940	15618	-0.276974	DW
MF-II	PPP3CC	ENSG00000120910	0.99998	-0.138284	0.159924	0.476043	0.288897	12940	15618	-0.298208	DW
MF-II	ANK1	ENSG00000029534	1	-0.213359	0.237622	0.385008	0.0970035	12940	15618	-0.45098	DW
MF-II	SMIM19	ENSG00000176209	0.99993	0.0883787	-0.0748818	0.0910355	0.128185	12940	15618	0.16326	UP
MF-II	ASPH	ENSG00000198363	1	-0.275391	0.332411	0.700309	0.486362	12940	15618	-0.607802	DW
MF-II	MTFR1	ENSG00000066855	0.996036	-0.0923372	0.115153	0.302705	0.192342	12940	15618	-0.20749	DW
MF-II	PDE7A	ENSG00000205268	1	-0.294053	0.367355	0.761206	0.443719	12940	15618	-0.661408	DW
MF-II	MSC-AS1	ENSG00000235531	1	-0.142154	0.15353	0.193818	0.0467409	12940	15618	-0.295683	DW
MF-II	DEPTOR	ENSG00000155792	1	-0.168698	0.237	0.617079	0.457677	12940	15618	-0.405698	DW
MF-II	AC091563.1	ENSG00000254343	0.999393	-0.0596664	0.0736578	0.152396	0.0811884	12940	15618	-0.133324	DW
MF-II	COL14A1	ENSG00000187955	1	-0.193444	0.226001	0.28153	0.175823	12940	15618	-0.419445	DW
MF-II	FBXO32	ENSG00000156804	1	-0.277634	0.402562	0.890649	0.741964	12940	15618	-0.680195	DW
MF-II	PVT1	ENSG00000249859	0.999993	0.134308	-0.120539	0.154328	0.216033	12940	15618	0.254847	UP
MF-II	EFR3A	ENSG00000132294	0.978776	-0.0970697	0.104851	0.293354	0.178	12940	15618	-0.201921	DW
MF-II	ST3GAL1	ENSG00000008513	1	-0.152116	0.154079	0.292968	0.111986	12940	15618	-0.306194	DW
MF-II	NFIB	ENSG00000147862	0.999999	-0.159773	0.15672	0.4051	0.20931	12940	15618	-0.316493	DW
MF-II	BNC2	ENSG00000173068	1	-0.188087	0.192738	0.412365	0.227238	12940	15618	-0.380826	DW
MF-II	FAM166B	ENSG00000215187	1	-0.0829391	0.104446	0.217852	0.0990524	12940	15618	-0.187385	DW
MF-II	FAM189A2	ENSG00000135063	1	-0.242881	0.281894	0.314683	0.140991	12940	15618	-0.524776	DW
MF-II	AL606807.1	ENSG00000237372	0.994158	-0.0560856	0.0671656	0.142504	0.0397618	12940	15618	-0.123251	DW
MF-II	NR4A3	ENSG00000119508	1	-0.149617	0.162561	0.209274	0.0509028	12940	15618	-0.312177	DW
MF-II	UBAC1	ENSG00000130560	0.999802	-0.0958478	0.123463	0.344436	0.203931	12940	15618	-0.219311	DW
MF-II	TNNI2	ENSG00000130598	1	-0.109548	0.192231	0.568161	0.523434	12940	15618	-0.30178	DW
MF-II	STIM1	ENSG00000167323	0.999755	-0.125576	0.156205	0.505873	0.358048	12940	15618	-0.281781	DW
MF-II	AMPD3	ENSG00000133805	1	0.188171	-0.163507	0.165765	0.216161	12940	15618	0.351678	UP
MF-II	GALNT18	ENSG00000110328	1	-0.0736998	0.069481	0.0938176	0.0195287	12940	15618	-0.143181	DW
MF-II	RRAS2	ENSG00000133818	1	0.208101	-0.18617	0.137249	0.184851	12940	15618	0.394271	UP
MF-II	SOX6	ENSG00000110693	1	-0.160297	0.252307	0.711128	0.596491	12940	15618	-0.412604	DW
MF-II	CSRP3	ENSG00000129170	0.999998	0.180006	-0.141884	0.256337	0.353694	12940	15618	0.32189	UP
MF-II	ANO5	ENSG00000171714	0.999998	-0.118938	0.162591	0.413679	0.27225	12940	15618	-0.281529	DW
MF-II	HIPK3	ENSG00000110422	1	0.211647	-0.20232	0.211515	0.314957	12940	15618	0.413967	UP
MF-II	ABTB2	ENSG00000166016	1	0.120997	-0.102259	0.128825	0.208029	12940	15618	0.223256	UP
MF-II	PHF21A	ENSG00000135365	0.951773	-0.108246	0.102817	0.290495	0.183122	12940	15618	-0.211064	DW
MF-II	FNBP4	ENSG00000109920	0.926869	-0.10149	0.126033	0.449614	0.327571	12940	15618	-0.227524	DW
MF-II	NEAT1	ENSG00000245532	0.994598	0.170739	0.0266457	0.994513	0.990204	12940	15618	0.144094	UP
MF-II	MALAT1	ENSG00000251562	0.998426	0.141186	0.0302328	0.999691	0.996799	12940	15618	0.110953	UP
MF-II	PICALM	ENSG00000073921	0.999841	0.135499	-0.14935	0.319243	0.408311	12940	15618	0.284849	UP
MF-II	PRSS23	ENSG00000150687	1	-0.10085	0.105848	0.153941	0.0541042	12940	15618	-0.206698	DW
MF-II	IL18	ENSG00000150782	0.941314	0.0664593	-0.0600531	0.0371716	0.078051	12940	15618	0.126512	UP
MF-II	USP28	ENSG00000048028	1	0.144695	-0.104673	0.282689	0.275451	12940	15618	0.249368	UP
MF-II	ZBTB16	ENSG00000109906	1	-0.241538	0.307766	0.82983	0.620502	12940	15618	-0.549304	DW
MF-II	AP002518.2	ENSG00000256947	0.998952	-0.0939637	0.109816	0.189954	0.12524	12940	15618	-0.203779	DW
MF-II	HSPA8	ENSG00000109971	0.991635	0.0841873	-0.0956481	0.12102	0.102126	12940	15618	0.179835	UP
MF-II	KLF6	ENSG00000067082	0.999904	0.16275	-0.13164	0.465611	0.479767	12940	15618	0.294391	UP
MF-II	PRKCQ	ENSG00000065675	0.999867	-0.0973964	0.118802	0.304869	0.184018	12940	15618	-0.216198	DW
MF-II	OTUD1	ENSG00000165312	1	0.418897	-0.387374	0.0394127	0.204956	12940	15618	0.806271	UP
MF-II	KIAA1217	ENSG00000120549	1	-0.218307	0.267838	0.684158	0.432066	12940	15618	-0.486145	DW
MF-II	ZNF438	ENSG00000183621	0.959164	-0.100398	0.119338	0.363756	0.231784	12940	15618	-0.219736	DW
MF-II	PRKG1	ENSG00000185532	0.999999	0.246762	-0.114267	0.815533	0.847356	12940	15618	0.36103	UP
MF-II	CTNNA3	ENSG00000183230	0.999986	-0.103147	0.218983	0.70881	0.680561	12940	15618	-0.322131	DW
MF-II	LRRTM3	ENSG00000198739	0.960562	-0.0844673	0.126695	0.340881	0.297925	12940	15618	-0.211163	DW
MF-II	MYPN	ENSG00000138347	0.999463	0.204681	-0.0728418	0.760896	0.717826	12940	15618	0.277523	UP
MF-II	SGPL1	ENSG00000166224	0.975262	-0.0732073	0.0815097	0.21847	0.0995006	12940	15618	-0.154717	DW
MF-II	MICU1	ENSG00000107745	0.923363	0.130365	-0.107827	0.28694	0.386797	12940	15618	0.238191	UP
MF-II	MCU	ENSG00000156026	1	0.189211	-0.146137	0.304405	0.450506	12940	15618	0.335348	UP
MF-II	VCL	ENSG00000035403	1	-0.344649	0.40297	0.730448	0.368933	12940	15618	-0.747619	DW
MF-II	KAT6B	ENSG00000156650	0.974609	0.124806	-0.105918	0.253632	0.376297	12940	15618	0.230724	UP
MF-II	CCSER2	ENSG00000107771	0.999989	0.145909	-0.134806	0.24544	0.29959	12940	15618	0.280715	UP
MF-II	LDB3	ENSG00000122367	1	-0.236117	0.300625	0.653941	0.419324	12940	15618	-0.536742	DW
MF-II	ANKRD1	ENSG00000148677	1	0.275622	-0.176705	0.358733	0.360353	12940	15618	0.452327	UP
MF-II	ANKRD2	ENSG00000165887	0.999994	-0.153877	0.204773	0.571484	0.243245	12940	15618	-0.35865	DW
MF-II	NRAP	ENSG00000197893	1	0.513146	-0.417329	0.475502	0.577667	12940	15618	0.930475	UP
MF-II	BAG3	ENSG00000151929	0.999954	0.15755	-0.112826	0.422334	0.348892	12940	15618	0.270376	UP
MF-II	BHLHE41	ENSG00000123095	1	-0.074579	0.0826779	0.136708	0.0377769	12940	15618	-0.157257	DW
MF-II	SSPN	ENSG00000123096	0.999877	-0.088889	0.0951499	0.188794	0.057946	12940	15618	-0.184039	DW
MF-II	FGD4	ENSG00000139132	0.997219	-0.112797	0.105737	0.322798	0.163721	12940	15618	-0.218535	DW
MF-II	ANO6	ENSG00000177119	0.998662	-0.118399	0.174034	0.591731	0.48156	12940	15618	-0.292433	DW
MF-II	SLC38A1	ENSG00000111371	1	-0.262921	0.281527	0.448764	0.105647	12940	15618	-0.544447	DW
MF-II	SLC38A2	ENSG00000134294	0.997714	0.179422	-0.0997081	0.652164	0.612178	12940	15618	0.27913	UP
MF-II	LIMA1	ENSG00000050405	0.999851	-0.104035	0.104198	0.196832	0.133756	12940	15618	-0.208233	DW
MF-II	NR4A1	ENSG00000123358	1	-0.140186	0.148095	0.289104	0.169036	12940	15618	-0.28828	DW
MF-II	MYL6	ENSG00000092841	0.995658	-0.105224	0.0618243	0.114838	0.0500064	12940	15618	-0.167048	DW
MF-II	STAC3	ENSG00000185482	0.999997	-0.133006	0.167364	0.514297	0.311692	12940	15618	-0.30037	DW
MF-II	RAB21	ENSG00000080371	0.999073	0.127983	-0.108536	0.261747	0.272058	12940	15618	0.236519	UP
MF-II	TBC1D15	ENSG00000121749	0.999908	0.138967	-0.114305	0.281839	0.36125	12940	15618	0.253272	UP
MF-II	NUDT4	ENSG00000173598	1	0.189456	-0.160917	0.248918	0.267896	12940	15618	0.350373	UP
MF-II	ANKS1B	ENSG00000185046	1	-0.205526	0.235721	0.393509	0.166923	12940	15618	-0.441247	DW
MF-II	MYBPC1	ENSG00000196091	1	-0.294507	0.409954	0.867929	0.67371	12940	15618	-0.70446	DW
MF-II	ACACB	ENSG00000076555	1	-0.358548	0.405417	0.647295	0.260149	12940	15618	-0.763965	DW
MF-II	HSPB8	ENSG00000152137	0.998154	0.171494	-0.0934935	0.585008	0.487899	12940	15618	0.264987	UP
MF-II	PXN	ENSG00000089159	0.998542	-0.103752	0.115398	0.341808	0.163081	12940	15618	-0.21915	DW
MF-II	MLXIP	ENSG00000175727	0.993934	-0.108667	0.135292	0.435394	0.286272	12940	15618	-0.243958	DW
MF-II	UBC	ENSG00000150991	1	0.379511	-0.350236	0.482535	0.60251	12940	15618	0.729747	UP
MF-II	FOXO1	ENSG00000150907	0.999999	-0.147165	0.234868	0.848918	0.671853	12940	15618	-0.382033	DW
MF-II	VWA8	ENSG00000102763	1	-0.149643	0.168783	0.422334	0.269945	12940	15618	-0.318426	DW
MF-II	ITM2B	ENSG00000136156	1	-0.186669	0.14516	0.256337	0.111474	12940	15618	-0.331829	DW
MF-II	KPNA3	ENSG00000102753	0.96514	-0.0985937	0.117116	0.362056	0.226854	12940	15618	-0.215709	DW
MF-II	KLF5	ENSG00000102554	0.999982	0.0700307	-0.0616641	0.0496909	0.0975157	12940	15618	0.131695	UP
MF-II	LMO7	ENSG00000136153	0.999992	0.172445	-0.120053	0.33864	0.323921	12940	15618	0.292498	UP
MF-II	ABCC4	ENSG00000125257	0.999999	-0.102412	0.108263	0.187249	0.08471	12940	15618	-0.210675	DW
MF-II	SLC7A8	ENSG00000092068	1	-0.0883927	0.102867	0.201005	0.0630042	12940	15618	-0.191259	DW
MF-II	STRN3	ENSG00000196792	0.990118	0.157614	-0.105393	0.465997	0.526636	12940	15618	0.263007	UP
MF-II	AKAP6	ENSG00000151320	1	0.239541	-0.148525	0.567929	0.654437	12940	15618	0.388066	UP
MF-II	NPAS3	ENSG00000151322	1	-0.119003	0.124589	0.192195	0.0764502	12940	15618	-0.243592	DW
MF-II	SOS2	ENSG00000100485	0.999557	-0.1134	0.123562	0.327743	0.194519	12940	15618	-0.236962	DW
MF-II	KTN1	ENSG00000126777	0.999638	0.169528	-0.131821	0.527357	0.557562	12940	15618	0.301348	UP
MF-II	ESR2	ENSG00000140009	0.997595	-0.0793287	0.0912647	0.187481	0.133372	12940	15618	-0.170593	DW
MF-II	MAX	ENSG00000125952	1	-0.165925	0.191508	0.399227	0.2225	12940	15618	-0.357433	DW
MF-II	ZFP36L1	ENSG00000185650	1	-0.171693	0.161759	0.387403	0.12524	12940	15618	-0.333452	DW
MF-II	DPF3	ENSG00000205683	0.998999	-0.0987629	0.131159	0.316692	0.214752	12940	15618	-0.229922	DW
MF-II	FOS	ENSG00000170345	1	0.281241	-0.265776	0.148764	0.268024	12940	15618	0.547016	UP
MF-II	FAM181A-AS1	ENSG00000258584	1	-0.0825411	0.0924691	0.11051	0.0241388	12940	15618	-0.17501	DW
MF-II	ASB2	ENSG00000100628	1	-0.161415	0.224884	0.570866	0.437572	12940	15618	-0.386299	DW
MF-II	HSP90AA1	ENSG00000080824	0.997077	0.11534	-0.13381	0.192195	0.132155	12940	15618	0.24915	UP
MF-II	ANKRD9	ENSG00000156381	0.993581	-0.0677192	0.0757366	0.176198	0.0496222	12940	15618	-0.143456	DW
MF-II	AC124312.1	ENSG00000214265	1	-0.12651	0.144832	0.267156	0.149763	12940	15618	-0.271342	DW
MF-II	PWAR6	ENSG00000257151	0.942743	-0.0503248	0.0575041	0.106878	0.0407863	12940	15618	-0.107829	DW
MF-II	ACTC1	ENSG00000159251	0.99976	0.0873482	-0.0819299	0.0374807	0.0721603	12940	15618	0.169278	UP
MF-II	CHAC1	ENSG00000128965	1	-0.0647222	0.0769754	0.162056	0.0348316	12940	15618	-0.141698	DW
MF-II	SNAP23	ENSG00000092531	0.998419	-0.105365	0.131461	0.394281	0.247919	12940	15618	-0.236826	DW
MF-II	UNC13C	ENSG00000137766	0.999914	-0.0844553	0.103293	0.17442	0.0901524	12940	15618	-0.187749	DW
MF-II	NEDD4	ENSG00000069869	1	-0.177833	0.285569	0.725811	0.584454	12940	15618	-0.463402	DW
MF-II	RORA	ENSG00000069667	1	-0.338708	0.457752	0.90456	0.800679	12940	15618	-0.79646	DW
MF-II	AC012404.1	ENSG00000259481	1	-0.159452	0.190488	0.330139	0.171213	12940	15618	-0.349939	DW
MF-II	AC104574.2	ENSG00000259616	1	-0.17085	0.199056	0.263988	0.103983	12940	15618	-0.369906	DW
MF-II	TPM1	ENSG00000140416	1	-0.122021	0.149412	0.440417	0.391087	12940	15618	-0.271432	DW
MF-II	DAPK2	ENSG00000035664	0.994697	-0.100352	0.127565	0.352241	0.220259	12940	15618	-0.227917	DW
MF-II	NEO1	ENSG00000067141	0.990515	-0.0905423	0.114703	0.290263	0.197977	12940	15618	-0.205245	DW
MF-II	DNAJA4	ENSG00000140403	1	0.202405	-0.185208	0.020711	0.117172	12940	15618	0.387613	UP
MF-II	FSD2	ENSG00000186628	1	-0.189087	0.220148	0.357419	0.139519	12940	15618	-0.409235	DW
MF-II	RGMA	ENSG00000182175	0.910052	-0.0801636	0.0954186	0.275348	0.149059	12940	15618	-0.175582	DW
MF-II	TTC23	ENSG00000103852	1	-0.0807773	0.0925571	0.150773	0.0731208	12940	15618	-0.173334	DW
MF-II	RAB11FIP3	ENSG00000090565	1	-0.114104	0.131641	0.282844	0.141695	12940	15618	-0.245745	DW
MF-II	SNHG9	ENSG00000255198	0.998656	-0.0704454	0.0759669	0.158501	0.035728	12940	15618	-0.146412	DW
MF-II	PGP	ENSG00000184207	1	-0.100243	0.107276	0.175657	0.0436035	12940	15618	-0.20752	DW
MF-II	TNFRSF12A	ENSG00000006327	1	0.216575	-0.164195	0.314606	0.399667	12940	15618	0.38077	UP
MF-II	ADCY9	ENSG00000162104	0.999933	-0.123269	0.159428	0.453323	0.30785	12940	15618	-0.282696	DW
MF-II	SRL	ENSG00000185739	1	-0.14109	0.185431	0.462056	0.277564	12940	15618	-0.32652	DW
MF-II	PDXDC1	ENSG00000179889	0.999871	-0.130375	0.163107	0.520247	0.413881	12940	15618	-0.293482	DW
MF-II	C16orf45	ENSG00000166780	0.991795	-0.088811	0.102186	0.277048	0.113971	12940	15618	-0.190997	DW
MF-II	ABCC1	ENSG00000103222	0.985621	-0.0978785	0.111169	0.299227	0.167499	12940	15618	-0.209047	DW
MF-II	GPRC5B	ENSG00000167191	0.906535	-0.0541169	0.0611638	0.139181	0.0461007	12940	15618	-0.115281	DW
MF-II	EEF2K	ENSG00000103319	1	-0.208326	0.230367	0.323957	0.121014	12940	15618	-0.438693	DW
MF-II	NPIPB5	ENSG00000243716	0.999919	-0.102157	0.123376	0.313447	0.171661	12940	15618	-0.225533	DW
MF-II	TNRC6A	ENSG00000090905	0.926804	-0.11467	0.113612	0.339645	0.249456	12940	15618	-0.228283	DW
MF-II	MYLPF	ENSG00000180209	1	-0.250541	0.334134	0.685549	0.454155	12940	15618	-0.584674	DW
MF-II	ITGAD	ENSG00000156886	1	-0.0710216	0.0812731	0.109583	0.0384172	12940	15618	-0.152295	DW
MF-II	CHD9	ENSG00000177200	0.999966	-0.154115	0.165137	0.512751	0.397746	12940	15618	-0.319252	DW
MF-II	PLA2G15	ENSG00000103066	0.999908	-0.0716323	0.0867772	0.179134	0.0992445	12940	15618	-0.158409	DW
MF-II	ZFHX3	ENSG00000140836	0.999999	-0.163265	0.191656	0.636244	0.410616	12940	15618	-0.354921	DW
MF-II	CDH13	ENSG00000140945	0.99965	-0.114291	0.171022	0.548609	0.453067	12940	15618	-0.285313	DW
MF-II	MAP1LC3B	ENSG00000140941	0.968697	0.0894851	-0.0844203	0.139954	0.181393	12940	15618	0.173905	UP
MF-II	SERPINF1	ENSG00000132386	1	-0.157913	0.162227	0.322102	0.167627	12940	15618	-0.32014	DW
MF-II	MYH2	ENSG00000125414	1	-0.114793	0.144939	0.275193	0.181265	12940	15618	-0.259732	DW
MF-II	PMP22	ENSG00000109099	1	-0.173491	0.17702	0.345054	0.138302	12940	15618	-0.350511	DW
MF-II	TTC19	ENSG00000011295	0.980182	-0.0906881	0.10116	0.264065	0.193239	12940	15618	-0.191848	DW
MF-II	WSB1	ENSG00000109046	1	-0.163981	0.166812	0.476971	0.326546	12940	15618	-0.330793	DW
MF-II	ABHD15-AS1	ENSG00000264031	0.999964	-0.114736	0.141599	0.352396	0.241068	12940	15618	-0.256336	DW
MF-II	RHOT1	ENSG00000126858	0.915568	-0.0797788	0.0883481	0.227898	0.136637	12940	15618	-0.168127	DW
MF-II	UNC45B	ENSG00000141161	1	-0.089163	0.105546	0.186476	0.082597	12940	15618	-0.194709	DW
MF-II	TCAP	ENSG00000173991	0.999997	0.177748	-0.161974	0.343663	0.423166	12940	15618	0.339722	UP
MF-II	EIF1	ENSG00000173812	1	0.202953	-0.224877	0.398686	0.433346	12940	15618	0.42783	UP
MF-II	MAPT	ENSG00000186868	0.999997	-0.116418	0.15618	0.400309	0.262582	12940	15618	-0.272598	DW
MF-II	NSF	ENSG00000073969	0.999966	0.130867	-0.122658	0.225966	0.305993	12940	15618	0.253524	UP
MF-II	OSBPL7	ENSG00000006025	0.99897	-0.0386506	0.0468364	0.0945131	0.0351517	12940	15618	-0.0854871	DW
MF-II	ACSF2	ENSG00000167107	0.999999	-0.0745089	0.0833465	0.133849	0.0462287	12940	15618	-0.157855	DW
MF-II	SCN4A	ENSG00000007314	1	-0.108186	0.132708	0.287172	0.150916	12940	15618	-0.240893	DW
MF-II	SNHG25	ENSG00000266402	1	-0.200324	0.217744	0.382071	0.153733	12940	15618	-0.418068	DW
MF-II	CACNG1	ENSG00000108878	0.999979	-0.0907661	0.129405	0.378594	0.239915	12940	15618	-0.220171	DW
MF-II	ABCA10	ENSG00000154263	0.99967	-0.113483	0.145385	0.364297	0.262454	12940	15618	-0.258867	DW
MF-II	RNF157	ENSG00000141576	1	-0.0947143	0.113185	0.239876	0.0975797	12940	15618	-0.207899	DW
MF-II	MYOM1	ENSG00000101605	1	-0.2449	0.313538	0.593663	0.405302	12940	15618	-0.558439	DW
MF-II	AP005329.2	ENSG00000265399	0.995827	-0.0539138	0.0630965	0.101314	0.0326546	12940	15618	-0.11701	DW
MF-II	MYL12A	ENSG00000101608	1	0.250566	-0.255636	0.223802	0.288129	12940	15618	0.506202	UP
MF-II	LDLRAD4	ENSG00000168675	0.999991	-0.123843	0.0979896	0.189645	0.102702	12940	15618	-0.221833	DW
MF-II	MIR133A1HG	ENSG00000265142	1	-0.276263	0.323661	0.447527	0.200538	12940	15618	-0.599924	DW
MF-II	AQP4	ENSG00000171885	0.996942	-0.0399017	0.0490063	0.0960587	0.0371366	12940	15618	-0.088908	DW
MF-II	SETBP1	ENSG00000152217	0.999995	-0.136044	0.166884	0.471638	0.314765	12940	15618	-0.302928	DW
MF-II	MBP	ENSG00000197971	0.99969	-0.120524	0.125989	0.302705	0.238891	12940	15618	-0.246512	DW
MF-II	MACROD2	ENSG00000172264	0.999991	-0.137717	0.163237	0.342968	0.228839	12940	15618	-0.300954	DW
MF-II	CST3	ENSG00000101439	1	-0.234868	0.20691	0.503555	0.21059	12940	15618	-0.441779	DW
MF-II	GGT7	ENSG00000131067	0.999967	-0.0928232	0.159614	0.510433	0.374376	12940	15618	-0.252437	DW
MF-II	MAFB	ENSG00000204103	1	-0.0900309	0.0923682	0.17102	0.0199769	12940	15618	-0.182399	DW
MF-II	JPH2	ENSG00000149596	1	-0.126173	0.168954	0.427125	0.292419	12940	15618	-0.295127	DW
MF-II	TNNC2	ENSG00000101470	0.98013	0.171041	-0.0709411	0.615997	0.690741	12940	15618	0.241982	UP
MF-II	DOK5	ENSG00000101134	0.999832	0.0838438	-0.0702647	0.0896445	0.165642	12940	15618	0.154109	UP
MF-II	EPS15L1	ENSG00000127527	1	-0.169369	0.195199	0.418779	0.211935	12940	15618	-0.364568	DW
MF-II	TMEM38A	ENSG00000072954	0.999967	-0.111345	0.138923	0.344822	0.205276	12940	15618	-0.250268	DW
MF-II	JUND	ENSG00000130522	1	0.207983	-0.225783	0.154482	0.227686	12940	15618	0.433766	UP
MF-II	RYR1	ENSG00000196218	0.999956	-0.106396	0.191266	0.632998	0.577859	12940	15618	-0.297662	DW
MF-II	MAP4K1	ENSG00000104814	0.999998	-0.0735109	0.0845029	0.140031	0.0626201	12940	15618	-0.158014	DW
MF-II	FTL	ENSG00000087086	0.999999	0.115209	-0.182542	0.139567	0.168331	12940	15618	0.297751	UP
MF-II	MYBPC2	ENSG00000086967	1	-0.144871	0.190155	0.356491	0.244974	12940	15618	-0.335026	DW
MF-II	TTTY14	ENSG00000176728	0.900759	-0.103959	0.103679	0.27272	0.0845819	12940	15618	-0.207638	DW
MF-II	CECR2	ENSG00000099954	1	-0.179905	0.238872	0.552628	0.398386	12940	15618	-0.418778	DW
MF-II	YPEL1	ENSG00000100027	0.999997	-0.0646597	0.0746484	0.148068	0.0562812	12940	15618	-0.139308	DW
MF-II	MYH9	ENSG00000100345	1	0.142109	-0.164757	0.035085	0.121975	12940	15618	0.306866	UP
MF-II	MAP3K7CL	ENSG00000156265	1	0.109079	-0.101057	0.0106646	0.0933538	12940	15618	0.210135	UP
MF-II	ETS2	ENSG00000157557	1	0.18013	-0.168208	0.139258	0.338071	12940	15618	0.348338	UP
MF-II	SH3BGR	ENSG00000185437	0.999993	0.130853	-0.108451	0.186862	0.207581	12940	15618	0.239304	UP
MF-II	PCNT	ENSG00000160299	0.967728	-0.0732942	0.169005	0.690108	0.583621	12940	15618	-0.242299	DW
MF-II	MT-CO1	ENSG00000198804	0.986777	0.0756614	-0.141181	0.0921947	0.0322705	12940	15618	0.216843	UP
MTJ	MYOM3	ENSG00000142661	0.998999	-0.151135	0.214296	0.54386	0.335601	513	441	-0.365431	DW
MTJ	TUT4	ENSG00000134744	0.972645	-0.192171	0.221813	0.526316	0.294785	513	441	-0.413985	DW
MTJ	PRKAA2	ENSG00000162409	0.993111	0.197912	-0.149907	0.31384	0.405896	513	441	0.347819	UP
MTJ	RNF115	ENSG00000265491	0.905931	0.251747	-0.167865	0.641326	0.632653	513	441	0.419612	UP
MTJ	MLLT11	ENSG00000213190	1	0.0689975	-0.0493248	0.134503	0.174603	513	441	0.118322	UP
MTJ	C1orf198	ENSG00000119280	0.998009	-0.0917473	0.102505	0.19883	0.0430839	513	441	-0.194252	DW
MTJ	BIN1	ENSG00000136717	0.999795	-0.180159	0.264219	0.758285	0.557823	513	441	-0.444378	DW
MTJ	NEB	ENSG00000183091	0.99999	0.215363	0.0377113	0.990253	0.975057	513	441	0.177651	UP
MTJ	XIRP2	ENSG00000163092	0.999978	0.404513	-0.221672	0.820663	0.802721	513	441	0.626185	UP
MTJ	TTN	ENSG00000155657	1	0.216527	0.0230841	0.998051	0.986395	513	441	0.193443	UP
MTJ	TNS1	ENSG00000079308	0.999758	-0.173062	0.184998	0.37037	0.179138	513	441	-0.35806	DW
MTJ	PRKAG3	ENSG00000115592	0.974015	-0.0964362	0.109181	0.196881	0.0385488	513	441	-0.205618	DW
MTJ	SPEG	ENSG00000072195	0.957689	-0.133334	0.160543	0.358674	0.165533	513	441	-0.293877	DW
MTJ	ABI3BP	ENSG00000154175	0.998779	-0.115976	0.141448	0.259259	0.131519	513	441	-0.257423	DW
MTJ	PPP2R3A	ENSG00000073711	0.999604	0.266672	-0.204044	0.378168	0.485261	513	441	0.470715	UP
MTJ	PPARGC1A	ENSG00000109819	0.909924	-0.186038	0.208855	0.401559	0.136054	513	441	-0.394894	DW
MTJ	TBC1D1	ENSG00000065882	1	-0.207331	0.219409	0.382066	0.131519	513	441	-0.42674	DW
MTJ	GPAT3	ENSG00000138678	0.997986	0.225813	-0.186419	0.265107	0.362812	513	441	0.412231	UP
MTJ	C4orf54	ENSG00000248713	0.999666	0.171771	-0.143806	0.118908	0.231293	513	441	0.315577	UP
MTJ	PDE4D	ENSG00000113448	0.999184	-0.170245	0.2853	0.869396	0.750567	513	441	-0.455545	DW
MTJ	ABLIM3	ENSG00000173210	0.999943	-0.0991186	0.110766	0.239766	0.0929705	513	441	-0.209884	DW
MTJ	FKBP5	ENSG00000096060	1	-0.312773	0.360986	0.898635	0.653061	513	441	-0.673759	DW
MTJ	TRDN	ENSG00000186439	0.971657	0.217328	-0.0125612	0.931774	0.956916	513	441	0.229889	UP
MTJ	CTGF	ENSG00000118523	1	-0.13535	0.134893	0.124756	0.0272109	513	441	-0.270243	DW
MTJ	AKR1B15	ENSG00000227471	0.999777	-0.0672915	0.0919268	0.239766	0.122449	513	441	-0.159218	DW
MTJ	ESYT2	ENSG00000117868	0.999999	-0.196957	0.195166	0.374269	0.181406	513	441	-0.392123	DW
MTJ	ANK1	ENSG00000029534	1	-0.208887	0.24292	0.442495	0.174603	513	441	-0.451807	DW
MTJ	ASPH	ENSG00000198363	0.992405	-0.222914	0.242255	0.563353	0.331066	513	441	-0.46517	DW
MTJ	COL22A1	ENSG00000169436	1	-0.0309737	0.0457723	0.109162	0.0702948	513	441	-0.076746	DW
MTJ	ALDH1A1	ENSG00000165092	0.95198	-0.0845701	0.0932371	0.194932	0.0997732	513	441	-0.177807	DW
MTJ	RRAS2	ENSG00000133818	0.993887	0.198837	-0.163059	0.251462	0.285714	513	441	0.361896	UP
MTJ	CSRP3	ENSG00000129170	0.9998	0.270256	-0.199402	0.321637	0.492063	513	441	0.469658	UP
MTJ	MAML2	ENSG00000184384	1	-0.171572	0.144704	0.25731	0.126984	513	441	-0.316276	DW
MTJ	SLN	ENSG00000170290	0.989098	0.202305	-0.148825	0.407407	0.498866	513	441	0.35113	UP
MTJ	AKR1C1	ENSG00000187134	0.997908	-0.140023	0.150014	0.243665	0.0589569	513	441	-0.290038	DW
MTJ	OTUD1	ENSG00000165312	0.998686	0.216376	-0.169833	0.230019	0.272109	513	441	0.386209	UP
MTJ	SVIL	ENSG00000197321	0.997167	0.250144	-0.09768	0.906433	0.900227	513	441	0.347824	UP
MTJ	VCL	ENSG00000035403	0.999998	-0.236753	0.30217	0.734893	0.462585	513	441	-0.538922	DW
MTJ	ABLIM1	ENSG00000099204	0.999669	-0.224476	0.271567	0.598441	0.346939	513	441	-0.496043	DW
MTJ	AC020637.1	ENSG00000258231	0.949448	-0.0291613	0.108766	0.346979	0.315193	513	441	-0.137928	DW
MTJ	OSBPL8	ENSG00000091039	0.949751	0.223756	-0.197044	0.346979	0.433107	513	441	0.4208	UP
MTJ	ATP2A2	ENSG00000174437	0.96142	-0.166462	0.237101	0.678363	0.537415	513	441	-0.403563	DW
MTJ	FOXO1	ENSG00000150907	0.99904	-0.250144	0.301719	0.812865	0.512472	513	441	-0.551863	DW
MTJ	KLF5	ENSG00000102554	0.996353	0.102961	-0.088125	0.08577	0.179138	513	441	0.191086	UP
MTJ	SNHG25	ENSG00000266402	0.930225	-0.151941	0.185221	0.48538	0.283447	513	441	-0.337162	DW
MTJ	CST3	ENSG00000101439	0.999923	-0.266209	0.233565	0.502924	0.190476	513	441	-0.499775	DW
MTJ	TTTY14	ENSG00000176728	0.908509	-0.165733	0.182231	0.339181	0.183673	513	441	-0.347964	DW
MTJ	MYH9	ENSG00000100345	0.952495	0.12533	-0.140948	0.0935673	0.197279	513	441	0.266278	UP
MTJ	MAP3K7CL	ENSG00000156265	0.987786	0.109256	-0.0938559	0.0623782	0.165533	513	441	0.203112	UP
NMJ_accessory	PDE4DIP	ENSG00000178104	0.985346	-0.111695	0.229943	0.830645	0.716305	248	1061	-0.341638	DW
NMJ_accessory	G0S2	ENSG00000123689	0.920212	-0.135042	0.157155	0.362903	0.137606	248	1061	-0.292197	DW
NMJ_accessory	USH2A	ENSG00000042781	0.935316	-0.0398638	0.0511605	0.104839	0.0574929	248	1061	-0.0910243	DW
NMJ_accessory	ESRRG	ENSG00000196482	0.996616	-0.161928	0.233551	0.443548	0.336475	248	1061	-0.395478	DW
NMJ_accessory	RYR2	ENSG00000198626	0.997986	-0.0455936	0.0733454	0.185484	0.131008	248	1061	-0.118939	DW
NMJ_accessory	NEB	ENSG00000183091	0.989744	-0.0666126	0.216193	0.854839	0.731385	248	1061	-0.282805	DW
NMJ_accessory	XIRP2-AS1	ENSG00000254552	0.999638	0.0404964	-0.0342504	0.0241935	0.066918	248	1061	0.0747468	UP
NMJ_accessory	TTN	ENSG00000155657	1	-0.104728	0.260326	0.887097	0.770028	248	1061	-0.365054	DW
NMJ_accessory	KCNH8	ENSG00000183960	1	0.0579697	-0.0468263	0.0443548	0.0876532	248	1061	0.104796	UP
NMJ_accessory	FAM19A4	ENSG00000163377	0.996264	-0.0161664	0.0306295	0.0887097	0.070688	248	1061	-0.0467959	DW
NMJ_accessory	POLQ	ENSG00000051341	1	0.083425	-0.0651675	0.0887097	0.132893	248	1061	0.148593	UP
NMJ_accessory	ARGFX	ENSG00000186103	1	0.0572334	-0.0456093	0.0524194	0.0999057	248	1061	0.102843	UP
NMJ_accessory	IL1RAP	ENSG00000196083	0.946286	0.0771907	-0.0680749	0.0604839	0.140434	248	1061	0.145266	UP
NMJ_accessory	AC093607.1	ENSG00000250137	0.999972	-0.0834339	0.115964	0.274194	0.160226	248	1061	-0.199398	DW
NMJ_accessory	ENAM	ENSG00000132464	1	0.0752372	-0.0647141	0.0685484	0.136664	248	1061	0.139951	UP
NMJ_accessory	AREG	ENSG00000109321	1	0.0846923	-0.0799318	0.0201613	0.0970782	248	1061	0.164624	UP
NMJ_accessory	NPNT	ENSG00000168743	0.991543	0.0485976	-0.031073	0.100806	0.129123	248	1061	0.0796706	UP
NMJ_accessory	COL25A1	ENSG00000188517	1	0.114392	-0.0950937	0.100806	0.139491	248	1061	0.209485	UP
NMJ_accessory	LINC01091	ENSG00000249464	0.980738	0.217213	-0.138151	0.358871	0.491046	248	1061	0.355364	UP
NMJ_accessory	AC108062.1	ENSG00000251432	0.999996	-0.0483111	0.0716681	0.229839	0.125353	248	1061	-0.119979	DW
NMJ_accessory	C4orf45	ENSG00000164123	0.910877	0.0806317	-0.057019	0.129032	0.190386	248	1061	0.137651	UP
NMJ_accessory	KLHL2	ENSG00000109466	0.95914	-0.0691842	0.0656239	0.145161	0.065033	248	1061	-0.134808	DW
NMJ_accessory	DDX60	ENSG00000137628	1	0.140366	-0.123382	0.0685484	0.186616	248	1061	0.263748	UP
NMJ_accessory	SPATA4	ENSG00000150628	0.988209	0.0435892	-0.0265178	0.112903	0.141376	248	1061	0.0701071	UP
NMJ_accessory	STOX2	ENSG00000173320	0.987735	-0.0689937	0.0798951	0.165323	0.0848256	248	1061	-0.148889	DW
NMJ_accessory	AC093797.1	ENSG00000233110	1	0.0467528	-0.0337072	0.0685484	0.110273	248	1061	0.08046	UP
NMJ_accessory	LINC02150	ENSG00000248150	0.996611	-0.0384121	0.0651887	0.185484	0.127238	248	1061	-0.103601	DW
NMJ_accessory	C9	ENSG00000113600	1	0.068813	-0.058897	0.0282258	0.0801131	248	1061	0.12771	UP
NMJ_accessory	IL31RA	ENSG00000164509	1	0.119151	-0.103558	0.0443548	0.144204	248	1061	0.22271	UP
NMJ_accessory	LUCAT1	ENSG00000248323	0.999774	0.15849	-0.131222	0.108871	0.261074	248	1061	0.289712	UP
NMJ_accessory	LINC01950	ENSG00000251027	0.9975	0.100742	-0.0514494	0.193548	0.224317	248	1061	0.152191	UP
NMJ_accessory	EFNA5	ENSG00000184349	0.997618	0.156049	-0.122135	0.201613	0.31951	248	1061	0.278184	UP
NMJ_accessory	ADAMTS19	ENSG00000145808	0.968759	0.0651771	-0.0506425	0.0887097	0.128181	248	1061	0.11582	UP
NMJ_accessory	AC005355.1	ENSG00000250994	0.952647	0.0916269	-0.0711486	0.108871	0.155514	248	1061	0.162775	UP
NMJ_accessory	NSG2	ENSG00000170091	0.999634	0.0428999	-0.0265287	0.0846774	0.109331	248	1061	0.0694286	UP
NMJ_accessory	AL356277.3	ENSG00000272243	0.914922	-0.0376544	0.0484476	0.100806	0.0424128	248	1061	-0.086102	DW
NMJ_accessory	HS3ST5	ENSG00000249853	0.995167	-0.0972324	0.117341	0.237903	0.0895382	248	1061	-0.214574	DW
NMJ_accessory	AC007091.1	ENSG00000223838	1	0.0611475	-0.0425783	0.100806	0.128181	248	1061	0.103726	UP
NMJ_accessory	AC005165.1	ENSG00000223561	0.999962	0.061309	-0.046298	0.0645161	0.114043	248	1061	0.107607	UP
NMJ_accessory	AC002451.1	ENSG00000231170	0.999861	0.044529	-0.0391049	0.016129	0.0678605	248	1061	0.0836339	UP
NMJ_accessory	AC002463.1	ENSG00000223646	0.999852	0.0279063	-0.0155612	0.0725806	0.0772856	248	1061	0.0434676	UP
NMJ_accessory	LINC00589	ENSG00000251191	1	0.0456353	-0.0225022	0.125	0.130066	248	1061	0.0681375	UP
NMJ_accessory	CA3	ENSG00000164879	1	-0.232383	0.271764	0.528226	0.262017	248	1061	-0.504147	DW
NMJ_accessory	NECAB1	ENSG00000123119	0.998841	-0.0255432	0.0354374	0.0806452	0.0461828	248	1061	-0.0609807	DW
NMJ_accessory	FER1L6	ENSG00000214814	0.962696	0.0301792	-0.0185853	0.0604839	0.0744581	248	1061	0.0487645	UP
NMJ_accessory	LURAP1L-AS1	ENSG00000235448	0.980618	-0.0284256	0.0409482	0.104839	0.0593779	248	1061	-0.0693738	DW
NMJ_accessory	SAXO1	ENSG00000155875	0.999988	0.0495436	-0.0235968	0.112903	0.135721	248	1061	0.0731404	UP
NMJ_accessory	ZDHHC13	ENSG00000177054	0.999912	0.130901	-0.112946	0.0846774	0.193214	248	1061	0.243847	UP
NMJ_accessory	AC009652.2	ENSG00000255308	0.931078	0.0577497	-0.0476116	0.0403226	0.100848	248	1061	0.105361	UP
NMJ_accessory	GAS2	ENSG00000148935	1	-0.20258	0.245538	0.427419	0.183789	248	1061	-0.448118	DW
NMJ_accessory	AC006299.1	ENSG00000246225	0.996659	-0.0757979	0.0933366	0.205645	0.0697455	248	1061	-0.169135	DW
NMJ_accessory	BDNF-AS	ENSG00000245573	0.997663	0.0953472	-0.0755484	0.112903	0.190386	248	1061	0.170896	UP
NMJ_accessory	BDNF	ENSG00000176697	0.999904	0.128041	-0.0955537	0.145161	0.235627	248	1061	0.223594	UP
NMJ_accessory	FTH1	ENSG00000167996	0.955895	-0.19442	0.145208	0.383065	0.106503	248	1061	-0.339628	DW
NMJ_accessory	IL18	ENSG00000150782	1	0.16631	-0.146978	0.0967742	0.233742	248	1061	0.313288	UP
NMJ_accessory	AKR1C3	ENSG00000196139	0.999945	-0.121303	0.12997	0.262097	0.0339303	248	1061	-0.251273	DW
NMJ_accessory	AL137145.2	ENSG00000215244	1	0.0590894	-0.0534412	0.0564516	0.0754006	248	1061	0.112531	UP
NMJ_accessory	NUDT13	ENSG00000166321	0.999863	0.136019	-0.109895	0.153226	0.251649	248	1061	0.245914	UP
NMJ_accessory	KLRD1	ENSG00000134539	0.987259	0.0862772	-0.0576741	0.185484	0.225259	248	1061	0.143951	UP
NMJ_accessory	AC022075.1	ENSG00000245648	1	0.0449806	-0.0390333	0.0604839	0.0848256	248	1061	0.0840139	UP
NMJ_accessory	KLRC1	ENSG00000134545	1	0.048153	-0.0390119	0.0483871	0.0867107	248	1061	0.0871649	UP
NMJ_accessory	EIF2S3B	ENSG00000180574	1	0.0405334	-0.02936	0.0645161	0.0801131	248	1061	0.0698934	UP
NMJ_accessory	STYK1	ENSG00000060140	1	0.0639028	-0.0437515	0.100806	0.139491	248	1061	0.107654	UP
NMJ_accessory	TPH2	ENSG00000139287	0.937782	0.0362718	-0.0205053	0.108871	0.111216	248	1061	0.0567771	UP
NMJ_accessory	AC078923.1	ENSG00000258077	0.943554	0.0478413	-0.0178181	0.141129	0.160226	248	1061	0.0656594	UP
NMJ_accessory	NUDT4	ENSG00000173598	0.997983	0.205616	-0.178492	0.241935	0.389255	248	1061	0.384107	UP
NMJ_accessory	LINC02456	ENSG00000283052	0.988793	0.0801107	-0.0725167	0.0443548	0.0867107	248	1061	0.152627	UP
NMJ_accessory	CCDC63	ENSG00000173093	0.999256	-0.0465077	0.0723256	0.197581	0.115928	248	1061	-0.118833	DW
NMJ_accessory	MYL2	ENSG00000111245	0.999997	-0.271785	0.337924	0.66129	0.445806	248	1061	-0.609709	DW
NMJ_accessory	LINC01405	ENSG00000185847	0.987801	-0.0926306	0.10966	0.28629	0.131951	248	1061	-0.202291	DW
NMJ_accessory	TMEM132B	ENSG00000139364	0.995719	0.0653741	-0.0523141	0.0887097	0.129123	248	1061	0.117688	UP
NMJ_accessory	KLF5	ENSG00000102554	0.991565	0.103137	-0.0889799	0.0846774	0.207352	248	1061	0.192117	UP
NMJ_accessory	LMO7DN	ENSG00000178734	1	0.0490376	-0.0390165	0.0524194	0.0876532	248	1061	0.0880542	UP
NMJ_accessory	MYH6	ENSG00000197616	1	-0.195557	0.227024	0.33871	0.138549	248	1061	-0.422581	DW
NMJ_accessory	MYH7	ENSG00000092054	0.998749	-0.200163	0.249787	0.572581	0.39491	248	1061	-0.44995	DW
NMJ_accessory	AL121852.1	ENSG00000258558	0.993527	-0.014388	0.0240382	0.0766129	0.0471254	248	1061	-0.0384262	DW
NMJ_accessory	DIO2	ENSG00000211448	0.999996	-0.16191	0.182846	0.209677	0.0640905	248	1061	-0.344756	DW
[truncated: 6,572 more rows]

## Sheet: AgeDEGs_sc_granular_subtypes
celltype	SYMBOL	ENSEMBL	ltsr	beta_old	beta_young	prop_young	prop_old	n_cells_young	n_cells_old	log2fc	REGULATION
Vein	VWA1	ENSG00000179403	0.915272	0.0752398	-0.0615385	0.216783	0.355263	143	228	0.136778	UP
Vein	SELENON	ENSG00000162430	0.999586	-0.0620456	0.0723445	0.293706	0.153509	143	228	-0.13439	DW
Vein	FAM110D	ENSG00000197245	1	-0.0386539	0.0696899	0.517483	0.447368	143	228	-0.108344	DW
Vein	FAM167B	ENSG00000183615	1	0.136714	-0.105477	0.335664	0.552632	143	228	0.242192	UP
Vein	MARCKSL1	ENSG00000175130	0.999988	0.118382	-0.0882611	0.524476	0.631579	143	228	0.206643	UP
Vein	TSPAN1	ENSG00000117472	0.999844	0.0205412	-0.0159424	0.0699301	0.114035	143	228	0.0364837	UP
Vein	TAL1	ENSG00000162367	0.971886	-0.0212507	0.0241992	0.0909091	0.0438596	143	228	-0.0454499	DW
Vein	ADGRL4	ENSG00000162618	1	-0.0288071	0.0730627	0.678322	0.622807	143	228	-0.10187	DW
Vein	VCAM1	ENSG00000162692	0.999306	-0.0569366	0.0728113	0.321678	0.201754	143	228	-0.129748	DW
Vein	S1PR1	ENSG00000170989	0.999966	-0.0511001	0.0770193	0.552448	0.416667	143	228	-0.128119	DW
Vein	NPR1	ENSG00000169418	0.999799	-0.0392036	0.0561877	0.405594	0.258772	143	228	-0.0953913	DW
Vein	RAB13	ENSG00000143545	1	0.198141	-0.158421	0.615385	0.758772	143	228	0.356562	UP
Vein	TPM3	ENSG00000143549	0.999997	0.182537	-0.162503	0.685315	0.776316	143	228	0.34504	UP
Vein	SHE	ENSG00000169291	0.999984	-0.0436905	0.0590877	0.356643	0.245614	143	228	-0.102778	DW
Vein	CADM3-AS1	ENSG00000225670	0.999998	0.00840681	0.00749018	0.265734	0.258772	143	228	0.000916634	UP
Vein	ACKR1	ENSG00000213088	1	0.154108	0.00536035	0.986014	0.986842	143	228	0.148747	UP
Vein	DUSP23	ENSG00000158716	1	-0.0428435	0.10913	0.832168	0.776316	143	228	-0.151973	DW
Vein	F11R	ENSG00000158769	0.910669	-0.0406443	0.0480686	0.230769	0.144737	143	228	-0.0887129	DW
Vein	SELP	ENSG00000174175	1	-0.0344651	0.0517441	0.328671	0.254386	143	228	-0.0862092	DW
Vein	RASAL2	ENSG00000075391	0.99998	-0.0693178	0.0833031	0.356643	0.20614	143	228	-0.152621	DW
Vein	LYST	ENSG00000143669	1	-0.117386	0.141258	0.552448	0.368421	143	228	-0.258644	DW
Vein	TPO	ENSG00000115705	1	-0.0651063	0.0761282	0.27972	0.149123	143	228	-0.141235	DW
Vein	TRIB2	ENSG00000071575	0.999985	-0.0703825	0.0806125	0.342657	0.171053	143	228	-0.150995	DW
Vein	RHOB	ENSG00000143878	0.998235	0.208403	-0.225942	0.34965	0.473684	143	228	0.434345	UP
Vein	EPAS1	ENSG00000116016	1	-0.162702	0.216836	0.846154	0.697368	143	228	-0.379538	DW
Vein	AC007681.1	ENSG00000270571	0.999953	0.0186194	-0.0156918	0.034965	0.0745614	143	228	0.0343112	UP
Vein	LIMS4	ENSG00000256671	0.999398	0.0291015	-0.0267297	0.013986	0.0789474	143	228	0.0558312	UP
Vein	TANC1	ENSG00000115183	0.999861	-0.0460605	0.0538357	0.237762	0.122807	143	228	-0.0998963	DW
Vein	NOSTRIN	ENSG00000163072	1	-0.0626265	0.0995496	0.587413	0.5	143	228	-0.162176	DW
Vein	ITGA6	ENSG00000091409	0.957263	-0.0396792	0.0669124	0.524476	0.442982	143	228	-0.106592	DW
Vein	RAPGEF4	ENSG00000091428	1	-0.0358741	0.04222	0.174825	0.0833333	143	228	-0.0780941	DW
Vein	CALCRL	ENSG00000064989	0.999993	-0.0461004	0.0837102	0.629371	0.504386	143	228	-0.129811	DW
Vein	CFLAR	ENSG00000003402	0.954617	-0.137037	0.152093	0.622378	0.412281	143	228	-0.28913	DW
Vein	IGFBP2	ENSG00000115457	0.979068	-0.0706384	0.0894304	0.517483	0.315789	143	228	-0.160069	DW
Vein	EPHA4	ENSG00000116106	0.998533	-0.0381118	0.0438679	0.188811	0.0921053	143	228	-0.0819797	DW
Vein	ZNF385D	ENSG00000151789	1	0.105357	-0.0749982	0.41958	0.52193	143	228	0.180355	UP
Vein	LINC01985	ENSG00000227260	0.999999	0.0216101	-0.0182452	0.034965	0.0833333	143	228	0.0398553	UP
Vein	MYRIP	ENSG00000170011	0.999573	-0.0163964	0.0217289	0.132867	0.0877193	143	228	-0.0381253	DW
Vein	NKTR	ENSG00000114857	1	-0.153967	0.187987	0.755245	0.526316	143	228	-0.341954	DW
Vein	SEMA3F	ENSG00000001617	1	-0.0313226	0.0357235	0.146853	0.0570175	143	228	-0.0670461	DW
Vein	HYAL2	ENSG00000068001	1	-0.090452	0.136581	0.72028	0.592105	143	228	-0.227033	DW
Vein	FLNB	ENSG00000136068	1	-0.0949166	0.114739	0.496503	0.285088	143	228	-0.209655	DW
Vein	FAM107A	ENSG00000168309	1	-0.11748	0.130931	0.454545	0.197368	143	228	-0.248411	DW
Vein	HEG1	ENSG00000173706	0.961627	-0.0501005	0.0687602	0.398601	0.302632	143	228	-0.118861	DW
Vein	SLCO2A1	ENSG00000174640	1	-0.0383896	0.0520898	0.27972	0.188596	143	228	-0.0904793	DW
Vein	ATP1B3	ENSG00000069849	0.9081	0.138601	-0.140964	0.293706	0.421053	143	228	0.279565	UP
Vein	PLOD2	ENSG00000152952	0.972423	-0.0578002	0.063446	0.216783	0.0570175	143	228	-0.121246	DW
Vein	PLSCR4	ENSG00000114698	1	-0.105204	0.118752	0.384615	0.188596	143	228	-0.223956	DW
Vein	TM4SF1	ENSG00000169908	0.999997	0.122666	-0.069752	0.734266	0.815789	143	228	0.192418	UP
Vein	CPLX1	ENSG00000168993	1	-0.0344293	0.0501649	0.321678	0.241228	143	228	-0.0845941	DW
Vein	LDB2	ENSG00000169744	1	-0.0772661	0.118629	0.664336	0.583333	143	228	-0.195895	DW
Vein	IGFBP7	ENSG00000163453	1	0.426497	-0.368876	0.818182	0.942982	143	228	0.795372	UP
Vein	SPARCL1	ENSG00000152583	0.999999	0.0369196	0.0786725	0.993007	0.986842	143	228	-0.0417529	DW
Vein	MMRN1	ENSG00000138722	0.999994	-0.0238255	0.0288566	0.111888	0.0833333	143	228	-0.0526821	DW
Vein	EMCN	ENSG00000164035	1	-0.0675179	0.115314	0.713287	0.631579	143	228	-0.182832	DW
Vein	SLC12A7	ENSG00000113504	0.999922	-0.0482952	0.0532629	0.160839	0.0701754	143	228	-0.101558	DW
Vein	LIFR	ENSG00000113594	1	-0.253631	0.304764	0.797203	0.504386	143	228	-0.558395	DW
Vein	OSMR	ENSG00000145623	0.999998	-0.0811635	0.0935159	0.328671	0.149123	143	228	-0.174679	DW
Vein	IL6ST	ENSG00000134352	1	-0.162966	0.218285	0.818182	0.671053	143	228	-0.381252	DW
Vein	RAB3C	ENSG00000152932	1	0.0599956	-0.0510754	0.104895	0.214912	143	228	0.111071	UP
Vein	ECSCR	ENSG00000249751	1	0.11007	-0.0436968	0.797203	0.820175	143	228	0.153767	UP
Vein	ARAP3	ENSG00000120318	0.999997	-0.0353099	0.0394585	0.13986	0.0657895	143	228	-0.0747684	DW
Vein	SPINK5	ENSG00000133710	1	-0.0418367	0.0469009	0.125874	0.0350877	143	228	-0.0887376	DW
Vein	CD74	ENSG00000019582	1	0.194988	-0.0676964	0.986014	0.995614	143	228	0.262684	UP
Vein	SPARC	ENSG00000113140	0.993882	0.156406	-0.143549	0.41958	0.618421	143	228	0.299955	UP
Vein	LTC4S	ENSG00000213316	1	-0.129334	0.144893	0.426573	0.214912	143	228	-0.274227	DW
Vein	FOXC1	ENSG00000054598	1	-0.0821063	0.0971076	0.356643	0.188596	143	228	-0.179214	DW
Vein	EDN1	ENSG00000078401	1	-0.144005	0.171257	0.454545	0.254386	143	228	-0.315261	DW
Vein	NOTCH4	ENSG00000204301	1	-0.107758	0.114886	0.335664	0.118421	143	228	-0.222644	DW
Vein	HLA-DRA	ENSG00000204287	1	0.131673	-0.0263567	0.993007	0.982456	143	228	0.15803	UP
Vein	HLA-DRB5	ENSG00000198502	1	0.247858	-0.205885	0.447552	0.745614	143	228	0.453744	UP
Vein	HLA-DRB1	ENSG00000196126	1	0.114219	-0.0231258	0.944056	0.964912	143	228	0.137344	UP
Vein	HLA-DQA1	ENSG00000196735	1	0.216354	-0.174702	0.51049	0.75	143	228	0.391056	UP
Vein	HLA-DQB1	ENSG00000179344	1	0.229945	-0.1876	0.538462	0.785088	143	228	0.417545	UP
Vein	HLA-DQA2	ENSG00000237541	1	-0.0754807	0.0951217	0.405594	0.263158	143	228	-0.170602	DW
Vein	HLA-DPA1	ENSG00000231389	1	0.239129	-0.153887	0.895105	0.969298	143	228	0.393016	UP
Vein	HLA-DPB1	ENSG00000223865	1	0.188121	-0.118202	0.839161	0.929825	143	228	0.306322	UP
Vein	C6orf141	ENSG00000197261	1	0.0248446	-0.0203621	0.0559441	0.109649	143	228	0.0452067	UP
Vein	LRRC1	ENSG00000137269	1	-0.0184225	0.0409583	0.412587	0.342105	143	228	-0.0593808	DW
Vein	FKBP1C	ENSG00000198225	0.94563	0.0398201	-0.0350549	0.0769231	0.144737	143	228	0.074875	UP
Vein	SH3BGRL2	ENSG00000198478	1	-0.055709	0.0746259	0.398601	0.263158	143	228	-0.130335	DW
Vein	ADGRG6	ENSG00000112414	1	-0.0246948	0.0370742	0.258741	0.197368	143	228	-0.061769	DW
Vein	PLEKHG1	ENSG00000120278	1	-0.0548499	0.0628711	0.237762	0.122807	143	228	-0.117721	DW
Vein	SYNE1	ENSG00000131018	1	-0.135136	0.144701	0.405594	0.144737	143	228	-0.279837	DW
Vein	AFDN	ENSG00000130396	1	-0.0840114	0.101371	0.447552	0.258772	143	228	-0.185382	DW
Vein	ARL4A	ENSG00000122644	1	0.163802	-0.127932	0.538462	0.666667	143	228	0.291734	UP
Vein	MEOX2	ENSG00000106511	0.999971	0.100295	-0.0866271	0.188811	0.416667	143	228	0.186922	UP
Vein	MINDY4	ENSG00000106125	1	0.0512844	-0.0389301	0.160839	0.263158	143	228	0.0902145	UP
Vein	AQP1	ENSG00000240583	1	-0.00406457	0.124163	0.965035	0.921053	143	228	-0.128227	DW
Vein	RAMP3	ENSG00000122679	1	0.104768	-0.000688073	0.895105	0.938596	143	228	0.105456	UP
Vein	CD36	ENSG00000135218	0.999667	-0.108888	0.110797	0.328671	0.201754	143	228	-0.219685	DW
Vein	GNG11	ENSG00000127920	0.999033	-0.0116257	0.0938814	0.93007	0.899123	143	228	-0.105507	DW
Vein	EPHB4	ENSG00000196411	1	-0.0765722	0.0894861	0.363636	0.149123	143	228	-0.166058	DW
Vein	RASA4B	ENSG00000170667	0.999944	-0.0695837	0.0811447	0.300699	0.171053	143	228	-0.150728	DW
Vein	RASA4	ENSG00000105808	1	-0.0917191	0.122559	0.573427	0.399123	143	228	-0.214278	DW
Vein	DOCK4	ENSG00000128512	1	-0.0631663	0.0727017	0.251748	0.114035	143	228	-0.135868	DW
Vein	CAV1	ENSG00000105974	0.999913	-0.114031	0.16539	0.874126	0.842105	143	228	-0.279421	DW
Vein	PODXL	ENSG00000128567	1	-0.0813419	0.0906142	0.342657	0.144737	143	228	-0.171956	DW
Vein	GIMAP2	ENSG00000106560	0.999589	0.0636785	-0.056966	0.104895	0.245614	143	228	0.120644	UP
Vein	WDR60	ENSG00000126870	1	-0.106917	0.122356	0.440559	0.214912	143	228	-0.229272	DW
Vein	MID1	ENSG00000101871	0.998233	0.0372861	-0.0332726	0.048951	0.135965	143	228	0.0705587	UP
Vein	TMSB4X	ENSG00000205542	0.999943	-0.11429	0.173513	1	1	143	228	-0.287804	DW
Vein	PRRG1	ENSG00000130962	0.982682	-0.0417373	0.0480361	0.188811	0.0833333	143	228	-0.0897734	DW
Vein	TSPAN7	ENSG00000156298	0.982134	0.0289431	0.0260697	0.741259	0.719298	143	228	0.00287343	UP
Vein	CXorf36	ENSG00000147113	0.999998	-0.011859	0.0488228	0.587413	0.557018	143	228	-0.0606818	DW
Vein	TIMP1	ENSG00000102265	0.996638	0.178931	-0.179864	0.377622	0.662281	143	228	0.358795	UP
Vein	STARD8	ENSG00000130052	0.984634	-0.0321877	0.034832	0.111888	0.0263158	143	228	-0.0670197	DW
Vein	ITM2A	ENSG00000078596	1	-0.120795	0.183175	0.881119	0.758772	143	228	-0.303971	DW
Vein	BCAP31	ENSG00000185825	0.938728	-0.105143	0.129776	0.671329	0.526316	143	228	-0.234918	DW
Vein	F8	ENSG00000185010	1	-0.0780414	0.102576	0.51049	0.381579	143	228	-0.180617	DW
Vein	STC1	ENSG00000159167	1	-0.108195	0.134841	0.475524	0.27193	143	228	-0.243037	DW
Vein	CLU	ENSG00000120885	0.962587	0.116897	-0.0215263	0.916084	0.929825	143	228	0.138423	UP
Vein	PLAT	ENSG00000104368	1	-0.0873883	0.155485	0.797203	0.710526	143	228	-0.242873	DW
Vein	PREX2	ENSG00000046889	1	-0.0708235	0.0882169	0.384615	0.25	143	228	-0.15904	DW
Vein	SULF1	ENSG00000137573	0.999967	-0.0466387	0.056311	0.237762	0.144737	143	228	-0.10295	DW
Vein	FABP5	ENSG00000164687	1	-0.176469	0.260246	0.93007	0.864035	143	228	-0.436715	DW
Vein	FABP4	ENSG00000170323	0.999995	-0.0802249	0.13434	0.769231	0.684211	143	228	-0.214564	DW
Vein	RUNX1T1	ENSG00000079102	0.999995	-0.0950177	0.107365	0.314685	0.184211	143	228	-0.202383	DW
Vein	NDRG1	ENSG00000104419	1	-0.178862	0.214994	0.741259	0.469298	143	228	-0.393856	DW
Vein	LY6E	ENSG00000160932	0.955199	-0.0542037	0.116446	0.86014	0.868421	143	228	-0.170649	DW
Vein	IL33	ENSG00000137033	0.961517	-0.0389247	0.068998	0.482517	0.464912	143	228	-0.107923	DW
Vein	HRCT1	ENSG00000196196	0.993961	-0.0535605	0.0655765	0.307692	0.188596	143	228	-0.119137	DW
Vein	GSN	ENSG00000148180	1	-0.175503	0.208855	0.895105	0.75	143	228	-0.384358	DW
Vein	LHX6	ENSG00000106852	1	-0.0174716	0.0331897	0.258741	0.236842	143	228	-0.0506613	DW
Vein	ENG	ENSG00000106991	0.986714	0.0314727	0.0331499	0.783217	0.807018	143	228	-0.00167728	DW
Vein	OLFM1	ENSG00000130558	1	-0.0579461	0.100732	0.601399	0.54386	143	228	-0.158678	DW
Vein	EGFL7	ENSG00000172889	1	-0.0864285	0.158861	0.874126	0.776316	143	228	-0.24529	DW
Vein	LCN6	ENSG00000267206	1	-0.0870366	0.103318	0.307692	0.20614	143	228	-0.190355	DW
Vein	NPDC1	ENSG00000107281	0.999997	0.0307306	0.047145	0.881119	0.877193	143	228	-0.0164144	DW
Vein	IFITM3	ENSG00000142089	0.999893	0.147671	-0.0511082	1	1	143	228	0.198779	UP
Vein	APLNR	ENSG00000134817	1	0.0519818	-0.0462519	0.048951	0.175439	143	228	0.0982336	UP
Vein	PDE2A	ENSG00000186642	0.999902	-0.0379036	0.0526038	0.363636	0.245614	143	228	-0.0905074	DW
Vein	MPZL2	ENSG00000149573	1	-0.0509566	0.0762382	0.440559	0.350877	143	228	-0.127195	DW
Vein	CXCL12	ENSG00000107562	0.999954	-0.154096	0.158569	0.412587	0.22807	143	228	-0.312665	DW
Vein	DEPP1	ENSG00000165507	0.940271	0.175521	-0.121341	0.566434	0.679825	143	228	0.296862	UP
Vein	SYT15	ENSG00000204176	1	-0.0237044	0.0349842	0.223776	0.179825	143	228	-0.0586886	DW
Vein	TMEM273	ENSG00000204161	0.999965	-0.0365665	0.0673968	0.503497	0.451754	143	228	-0.103963	DW
Vein	SRGN	ENSG00000122862	1	-0.262505	0.262535	0.881119	0.671053	143	228	-0.525039	DW
Vein	MMRN2	ENSG00000173269	0.999325	-0.0266498	0.0593099	0.58042	0.508772	143	228	-0.0859598	DW
Vein	SNCG	ENSG00000173267	0.940418	0.0569336	-0.0013471	0.741259	0.77193	143	228	0.0582807	UP
Vein	ADIRF	ENSG00000148671	0.999153	0.0369512	0.0710386	0.972028	0.97807	143	228	-0.0340874	DW
Vein	CRTAC1	ENSG00000095713	1	0.0526853	-0.0484375	0.027972	0.140351	143	228	0.101123	UP
Vein	CPXM2	ENSG00000121898	1	0.0772195	-0.0563646	0.27972	0.399123	143	228	0.133584	UP
Vein	WNK1	ENSG00000060237	1	-0.146955	0.162824	0.573427	0.25	143	228	-0.309779	DW
Vein	VWF	ENSG00000110799	1	-0.214379	0.299908	0.951049	0.811404	143	228	-0.514287	DW
Vein	A2M	ENSG00000175899	0.999999	-0.0906432	0.140396	0.811189	0.714912	143	228	-0.231039	DW
Vein	RAPGEF3	ENSG00000079337	0.966671	-0.0195572	0.0427728	0.461538	0.390351	143	228	-0.06233	DW
Vein	FKBP11	ENSG00000134285	1	0.134665	-0.12072	0.230769	0.421053	143	228	0.255385	UP
Vein	KRT7	ENSG00000135480	0.99992	-0.028209	0.0350708	0.167832	0.0921053	143	228	-0.0632798	DW
Vein	PTPRB	ENSG00000127329	1	-0.206482	0.250194	0.776224	0.504386	143	228	-0.456677	DW
Vein	NUAK1	ENSG00000074590	1	-0.097509	0.122567	0.482517	0.307018	143	228	-0.220076	DW
Vein	FLT1	ENSG00000102755	1	-0.209908	0.244808	0.72028	0.434211	143	228	-0.454716	DW
Vein	POSTN	ENSG00000133110	1	-0.26361	0.319065	0.72028	0.482456	143	228	-0.582675	DW
Vein	FAM155A	ENSG00000204442	1	-0.0121077	0.0155756	0.0699301	0.0570175	143	228	-0.0276833	DW
Vein	MCF2L	ENSG00000126217	1	-0.0630913	0.0785757	0.342657	0.214912	143	228	-0.141667	DW
Vein	TMEM255B	ENSG00000184497	1	0.0614394	-0.0372527	0.370629	0.464912	143	228	0.0986921	UP
Vein	RNASE1	ENSG00000129538	0.993715	0.0441835	0.0136343	0.783217	0.802632	143	228	0.0305492	UP
Vein	ADCY4	ENSG00000129467	1	-0.0405926	0.063432	0.426573	0.355263	143	228	-0.104025	DW
Vein	CLEC14A	ENSG00000176435	0.999999	-0.0527146	0.10294	0.755245	0.671053	143	228	-0.155655	DW
Vein	CDKN3	ENSG00000100526	0.904136	0.0309888	-0.030025	0.027972	0.0964912	143	228	0.0610138	UP
Vein	IFI27	ENSG00000165949	1	-0.0222242	0.134344	0.972028	0.951754	143	228	-0.156568	DW
Vein	SLC25A29	ENSG00000197119	0.99999	-0.0509197	0.0551674	0.167832	0.0438596	143	228	-0.106087	DW
Vein	TJP1	ENSG00000104067	0.999944	-0.101186	0.118209	0.482517	0.289474	143	228	-0.219395	DW
Vein	LPCAT4	ENSG00000176454	1	-0.0725158	0.101129	0.496503	0.416667	143	228	-0.173645	DW
Vein	HAPLN3	ENSG00000140511	1	0.0820003	-0.0642356	0.244755	0.377193	143	228	0.146236	UP
Vein	MFGE8	ENSG00000140545	0.993901	0.12389	-0.141505	0.0909091	0.214912	143	228	0.265395	UP
Vein	RPS2	ENSG00000140988	0.999986	0.163512	-0.144763	0.979021	0.995614	143	228	0.308275	UP
Vein	SLC9A3R2	ENSG00000065054	1	-0.224357	0.259174	0.769231	0.504386	143	228	-0.483531	DW
Vein	LINC02185	ENSG00000262097	1	0.0774885	-0.0592496	0.237762	0.372807	143	228	0.136738	UP
Vein	MT2A	ENSG00000125148	0.999808	-0.309143	0.29206	0.888112	0.539474	143	228	-0.601203	DW
Vein	MT1X	ENSG00000187193	0.963647	-0.21499	0.21462	0.776224	0.381579	143	228	-0.42961	DW
Vein	CDH5	ENSG00000179776	0.97847	-0.0426375	0.0598573	0.398601	0.311404	143	228	-0.102495	DW
Vein	PIEZO1	ENSG00000103335	1	-0.0730086	0.0799528	0.27972	0.0877193	143	228	-0.152961	DW
Vein	DOC2B	ENSG00000272636	1	-0.107989	0.123228	0.391608	0.157895	143	228	-0.231216	DW
Vein	SPNS2	ENSG00000183018	0.975354	-0.0164252	0.0283585	0.265734	0.197368	143	228	-0.0447836	DW
Vein	TMEM88	ENSG00000167874	1	-0.0659055	0.11706	0.72028	0.640351	143	228	-0.182966	DW
Vein	MMP28	ENSG00000271447	0.988011	0.0324343	-0.0268993	0.0979021	0.153509	143	228	0.0593336	UP
Vein	CCL14	ENSG00000276409	1	-0.0217522	0.0903319	0.797203	0.75	143	228	-0.112084	DW
Vein	CCL23	ENSG00000274736	1	0.0647913	-0.0561443	0.0839161	0.214912	143	228	0.120936	UP
Vein	PNMT	ENSG00000141744	1	-0.110963	0.118949	0.293706	0.0307018	143	228	-0.229912	DW
Vein	IGFBP4	ENSG00000141753	0.999875	0.0579765	0.0369878	0.923077	0.925439	143	228	0.0209886	UP
Vein	RAMP2	ENSG00000131477	1	0.159176	-0.100749	0.727273	0.807018	143	228	0.259925	UP
Vein	MEOX1	ENSG00000005102	1	0.0838176	-0.066801	0.195804	0.355263	143	228	0.150619	UP
Vein	PECAM1	ENSG00000261371	1	0.0209908	0.067355	0.937063	0.921053	143	228	-0.0463642	DW
Vein	CASKIN2	ENSG00000177303	0.931718	-0.0396541	0.046741	0.237762	0.109649	143	228	-0.0863951	DW
Vein	SPHK1	ENSG00000176170	0.991738	0.0549179	-0.0491146	0.0769231	0.210526	143	228	0.104032	UP
Vein	SEC14L1	ENSG00000129657	0.997013	-0.0941364	0.118083	0.594406	0.451754	143	228	-0.212219	DW
Vein	PTPRM	ENSG00000173482	1	-0.0830355	0.0984714	0.405594	0.219298	143	228	-0.181507	DW
Vein	CCDC68	ENSG00000166510	1	-0.0556691	0.0640396	0.251748	0.114035	143	228	-0.119709	DW
Vein	FKBP1A	ENSG00000088832	1	0.244548	-0.169171	0.888112	0.969298	143	228	0.413719	UP
Vein	CST3	ENSG00000101439	0.980513	0.173264	-0.137304	0.937063	0.951754	143	228	0.310569	UP
Vein	TGM2	ENSG00000198959	1	-0.212761	0.256278	0.671329	0.438596	143	228	-0.469039	DW
Vein	SLCO4A1	ENSG00000101187	1	-0.128221	0.145558	0.482517	0.197368	143	228	-0.273779	DW
Vein	SOX18	ENSG00000203883	0.998287	-0.0343912	0.0517191	0.342657	0.280702	143	228	-0.0861103	DW
Vein	AC008543.1	ENSG00000197332	0.985309	0.0159366	-0.0135585	0.041958	0.0657895	143	228	0.029495	UP
Vein	KLF2	ENSG00000127528	0.999527	0.230335	-0.207668	0.503497	0.662281	143	228	0.438003	UP
Vein	PLVAP	ENSG00000130300	1	0.0737797	0.0173966	0.874126	0.872807	143	228	0.0563832	UP
Vein	PCAT19	ENSG00000267107	1	0.122194	-0.0605038	0.706294	0.785088	143	228	0.182697	UP
Vein	ADM5	ENSG00000224420	1	0.120914	-0.104424	0.146853	0.346491	143	228	0.225338	UP
Vein	BCR	ENSG00000186716	0.999717	-0.0418458	0.0483565	0.202797	0.0921053	143	228	-0.0902023	DW
Vein	TPST2	ENSG00000128294	0.954763	-0.0727205	0.0869324	0.433566	0.280702	143	228	-0.159653	DW
Vein	TCN2	ENSG00000185339	0.999893	-0.0537228	0.0714326	0.41958	0.29386	143	228	-0.125155	DW
Vein	TIMP3	ENSG00000100234	0.94214	-0.135382	0.150623	0.776224	0.583333	143	228	-0.286005	DW
Vein	PIM3	ENSG00000198355	0.999757	0.158729	-0.136275	0.468531	0.605263	143	228	0.295005	UP
Vein	SHANK3	ENSG00000251322	1	-0.0582789	0.0654292	0.216783	0.0833333	143	228	-0.123708	DW
Vein	JAM2	ENSG00000154721	0.999999	0.0558215	-0.00829316	0.657343	0.70614	143	228	0.0641147	UP
Vein	CYYR1	ENSG00000166265	0.999703	-0.0357257	0.0698299	0.608392	0.517544	143	228	-0.105556	DW
Vein	BACE2	ENSG00000182240	0.9525	0.0663505	-0.0493307	0.286713	0.385965	143	228	0.115681	UP
Artery	LINC00982	ENSG00000177133	1	-0.0482395	0.0585674	0.290456	0.137405	241	131	-0.106807	DW
Artery	PRDM16	ENSG00000142611	1	-0.0330066	0.0420184	0.257261	0.152672	241	131	-0.0750249	DW
Artery	RBP7	ENSG00000162444	1	0.0927169	-0.0817629	0.190871	0.381679	241	131	0.17448	UP
Artery	TNFRSF8	ENSG00000120949	0.999306	-0.0163107	0.0220609	0.153527	0.0916031	241	131	-0.0383716	DW
Artery	FBLIM1	ENSG00000162458	0.999985	0.0600369	-0.0371751	0.377593	0.480916	241	131	0.0972121	UP
Artery	CDA	ENSG00000158825	1	0.117002	-0.10039	0.26556	0.465649	241	131	0.217392	UP
Artery	ALPL	ENSG00000162551	1	-0.0566674	0.0621462	0.215768	0.0458015	241	131	-0.118814	DW
Artery	SELENON	ENSG00000162430	0.999978	-0.0632805	0.0772214	0.385892	0.244275	241	131	-0.140502	DW
Artery	MAP3K6	ENSG00000142733	0.939173	-0.0459279	0.0516034	0.248963	0.0763359	241	131	-0.0975312	DW
Artery	IFI6	ENSG00000126709	0.979471	-0.0454367	0.0938177	0.738589	0.687023	241	131	-0.139254	DW
[truncated: 24,995 more rows]

## Sheet: AgeDEGs_sn_granular_subtypes
celltype	SYMBOL	ENSEMBL	ltsr	beta_old	beta_young	prop_young	prop_old	n_cells_young	n_cells_old	log2fc	REGULATION
[truncated: 14,855 more rows]
