# Supplementary material for: Human skeletal muscle aging atlas
Source: Nat Aging. 2024 Apr 15;4(5):727–44. doi: 10.1038/s43587-024-00613-3 (PMC11108788; doi:10.1038/s43587-024-00613-3)
Supplement: Supplementary file 6 — (1,2) Table of the marker genes for the subpopulations identified in human MF snRNA-seq (1) and scRNA-seq (2). The genes were obtained using scVI gene expression model while testing current population versus the rest. Genes were pre-filtered to be expressed in at least 10% of cells, to have log2 (FC) above 1 and to have Bayes factor above 2. (3) Table of the marker genes for selected myonuclei populations (I-FAM+ and II-FAM+, I-OTU+ and II-OTU+ and NMJ acc.) obtained by differential expression between the mentioned populations and baseline type I and type II myonuclei clusters. Genes were pre-filtered to be expressed in at least 10% of cells, to have log2 (FC) above 1 and to have Bayes factor above 2. (4) Gene set enrichment results for selected myonuclei populations (I-FAM+ and II-FAM+, I-OTU+ and II-OTU+ and NMJ acc.) performed using gProfiler. Genes in (3) were used as an input; GO BP, KEGG and Reactome gene sets were used for enrichment. [file 43587_2024_613_MOESM6_ESM.xlsx]

## Sheet: Myofiber(sn)_marker_genes
	proba_de	proba_not_de	bayes_factor	scale1	scale2	pseudocounts	delta	lfc_mean	lfc_median	lfc_std	lfc_min	lfc_max	raw_mean1	raw_mean2	non_zeros_proportion1	non_zeros_proportion2	raw_normalized_mean1	raw_normalized_mean2	is_de_fdr_0.05	comparison	group1	group2	cluster
DIO2	0.9702	0.0298	3.48299	0.000823425	0.000175246	0	0.25	3.48512	3.65497	4.29823	-11.4746	15.5603	0.625097	0.157564	0.141427	0.0372263	8.32594	1.44994	TRUE	MF-I vs Rest	MF-I	Rest	MF-I
LINC01405	0.9636	0.0364	3.27611	0.000243387	0.0001125	0	0.25	3.75067	3.7645	4.34532	-9.98763	15.7754	0.187615	0.153026	0.128589	0.0676771	2.19302	1.01986	TRUE	MF-I vs Rest	MF-I	Rest	MF-I
MYH7B	0.962	0.038	3.23143	0.000440739	0.000146846	0	0.25	2.86344	2.97069	3.28991	-9.56173	12.908	0.326947	0.173236	0.16452	0.0742348	4.17789	1.35066	TRUE	MF-I vs Rest	MF-I	Rest	MF-I
AC090403.1	0.9614	0.0386	3.21514	0.000419473	0.000154372	0	0.25	2.87226	2.76579	3.85352	-9.0553	16.712	0.246679	0.118849	0.102994	0.0504408	3.21105	1.08591	TRUE	MF-I vs Rest	MF-I	Rest	MF-I
IDI2	0.961	0.039	3.20441	0.000503594	0.000141938	0	0.25	3.20678	3.1384	2.87998	-8.83571	11.7861	0.423661	0.164876	0.252625	0.0977316	5.2721	1.34491	TRUE	MF-I vs Rest	MF-I	Rest	MF-I
MYL6B	0.96	0.04	3.17805	0.000740663	0.000401264	0	0.25	2.97598	2.98973	3.85167	-10.8102	13.8991	0.492943	0.517281	0.266571	0.17583	6.56978	3.61468	TRUE	MF-I vs Rest	MF-I	Rest	MF-I
MYLK3	0.9596	0.0404	3.16769	0.000201295	4.71091e-05	0	0.25	2.6471	2.61868	2.193	-6.43288	10.775	0.127191	0.0359975	0.101107	0.0307083	1.78077	0.363116	TRUE	MF-I vs Rest	MF-I	Rest	MF-I
TNNI1	0.9594	0.0406	3.16254	0.00277587	0.00120348	0	0.25	2.8884	2.87748	3.5214	-8.73702	13.6128	2.13462	1.48456	0.609844	0.291253	28.6393	11.8976	TRUE	MF-I vs Rest	MF-I	Rest	MF-I
TOGARAM2	0.9592	0.0408	3.15742	0.00105232	0.000240548	0	0.25	3.11089	3.18761	2.8944	-7.95082	11.3318	0.756983	0.194933	0.329984	0.098108	10.8733	2.1428	TRUE	MF-I vs Rest	MF-I	Rest	MF-I
MYH6	0.959	0.041	3.15232	0.00071911	0.00020693	0	0.25	3.4156	3.43864	3.51201	-8.27795	14.4754	0.52083	0.285293	0.234495	0.113502	7.09826	1.96388	TRUE	MF-I vs Rest	MF-I	Rest	MF-I
AQP7	0.9588	0.0412	3.14724	0.000244853	4.60498e-05	0	0.25	3.17213	3.16379	2.78831	-8.35401	11.9728	0.151681	0.0447739	0.124241	0.0380783	2.52487	0.399025	TRUE	MF-I vs Rest	MF-I	Rest	MF-I
MYL2	0.958	0.042	3.12718	0.00420778	0.00207519	0	0.25	2.64886	2.7008	3.73278	-9.01555	14.2304	3.54647	3.14598	0.555291	0.307479	42.5622	23.1346	TRUE	MF-I vs Rest	MF-I	Rest	MF-I
MYL3	0.9566	0.0434	3.09293	0.00073492	0.000279244	0	0.25	2.88711	2.92974	3.51497	-9.74596	13.6584	0.563842	0.312266	0.293314	0.143596	7.22566	2.54632	TRUE	MF-I vs Rest	MF-I	Rest	MF-I
DWORF	0.9552	0.0448	3.05971	0.00117877	0.000395594	0	0.25	3.17715	3.07159	3.38216	-8.75301	13.316	0.847406	0.377336	0.421247	0.163447	11.7555	3.55485	TRUE	MF-I vs Rest	MF-I	Rest	MF-I
LGR5	0.9528	0.0472	3.00501	0.00142105	0.000338523	0	0.25	2.78912	2.73986	2.69141	-6.24068	11.2362	0.988138	0.302087	0.410459	0.139019	15.7204	2.94392	TRUE	MF-I vs Rest	MF-I	Rest	MF-I
TNNC1	0.9528	0.0472	3.00501	0.00310735	0.00130389	0	0.25	3.01944	2.94374	3.43716	-8.01743	13.8809	2.44873	1.68398	0.625923	0.301654	31.2049	13.5314	TRUE	MF-I vs Rest	MF-I	Rest	MF-I
MYH7	0.9524	0.0476	2.99615	0.0022737	0.00108632	0	0.25	2.9208	2.86088	3.43839	-8.94532	13.2562	1.68648	1.5744	0.545406	0.276117	22.6582	11.3985	TRUE	MF-I vs Rest	MF-I	Rest	MF-I
IL17D	0.9524	0.0476	2.99615	0.000374469	0.000117176	0	0.25	2.87527	2.86025	2.75085	-7.00611	10.9781	0.247092	0.14417	0.189007	0.0939475	3.58695	1.09432	TRUE	MF-I vs Rest	MF-I	Rest	MF-I
MYOZ2	0.9516	0.0484	2.97864	0.000798849	0.00061387	0	0.25	2.47291	2.52466	3.39382	-9.7813	11.7114	0.877486	1.27544	0.353897	0.225201	9.24726	7.26222	TRUE	MF-I vs Rest	MF-I	Rest	MF-I
ATP2A2	0.9512	0.0488	2.96999	0.00508382	0.00136198	0	0.25	2.92446	2.93516	2.25358	-5.25724	9.0587	3.9837	1.49501	0.858655	0.416761	54.9573	14.1062	TRUE	MF-I vs Rest	MF-I	Rest	MF-I
ESRRG	0.951	0.049	2.96569	0.0012338	0.000636192	0	0.25	2.72126	2.51105	3.33022	-11.2567	12.2195	1.11336	1.04346	0.39918	0.223913	13.1356	6.91126	TRUE	MF-I vs Rest	MF-I	Rest	MF-I
AC005616.1	0.95	0.05	2.94444	0.000263238	7.32041e-05	0	0.25	2.3825	2.50718	2.51197	-6.50108	10.7709	0.167267	0.0473099	0.120057	0.0353244	2.24873	0.48571	TRUE	MF-I vs Rest	MF-I	Rest	MF-I
CD36	0.9496	0.0504	2.93605	0.00146727	0.000598064	0	0.25	2.14052	2.10454	2.78108	-9.19689	10.5513	1.28114	0.949804	0.462018	0.217593	17.3904	6.17174	TRUE	MF-I vs Rest	MF-I	Rest	MF-I
CA3	0.9492	0.0508	2.92772	0.000850075	0.000510175	0	0.25	1.30228	1.23888	3.43602	-9.30698	11.4441	0.620446	0.525654	0.271985	0.191699	7.3896	4.70849	TRUE	MF-I vs Rest	MF-I	Rest	MF-I
DIO2-AS1	0.9468	0.0532	2.87903	0.000466952	9.1481e-05	0	0.25	2.03917	1.9749	3.43944	-9.22974	12.8914	0.409227	0.0829514	0.110705	0.0312234	4.88328	0.742459	TRUE	MF-I vs Rest	MF-I	Rest	MF-I
FAM13C	0.9456	0.0544	2.85546	0.000356217	0.00010861	0	0.25	2.09896	2.12732	2.3906	-7.23951	11.3486	0.216409	0.0769276	0.160213	0.0583655	3.34102	0.890244	TRUE	MF-I vs Rest	MF-I	Rest	MF-I
TGFBR3	0.9454	0.0546	2.85157	0.000277251	8.87647e-05	0	0.25	2.2914	2.27723	2.24387	-5.38472	9.1683	0.166981	0.0658733	0.125103	0.0452501	2.47065	0.648491	TRUE	MF-I vs Rest	MF-I	Rest	MF-I
PDLIM1	0.9446	0.0554	2.83618	0.000853208	0.000255241	0	0.25	2.90585	2.77704	2.49715	-6.09338	10.9128	0.648084	0.238746	0.375964	0.1516	8.09333	2.13425	TRUE	MF-I vs Rest	MF-I	Rest	MF-I
BICC1	0.944	0.056	2.82477	0.00122069	0.000533416	0	0.25	2.44609	2.363	2.64062	-8.0948	10.759	0.957839	0.59132	0.384495	0.187281	12.062	4.89299	FALSE	MF-I vs Rest	MF-I	Rest	MF-I
COL21A1	0.9438	0.0562	2.821	0.000303771	0.000112914	0	0.25	2.04328	2.04781	2.7134	-7.67685	11.8433	0.169525	0.0798006	0.115012	0.051055	2.39507	0.745001	FALSE	MF-I vs Rest	MF-I	Rest	MF-I
NKAIN3	0.9436	0.0564	2.81723	0.000253322	9.50548e-05	0	0.25	1.92056	1.94607	2.21557	-6.00312	9.84557	0.194012	0.0837033	0.112715	0.053373	2.47018	0.820019	FALSE	MF-I vs Rest	MF-I	Rest	MF-I
LGALS1	0.943	0.057	2.80601	0.000253366	0.000175544	0	0.25	1.10436	1.14179	3.07414	-12.9363	10.5027	0.168089	0.150867	0.120796	0.0902823	2.16307	1.56334	FALSE	MF-I vs Rest	MF-I	Rest	MF-I
RYR3	0.9416	0.0584	2.78026	0.000885211	0.000356489	0	0.25	1.46891	1.51286	2.62401	-6.89377	9.59418	0.609131	0.381694	0.264602	0.156691	7.74453	2.94146	FALSE	MF-I vs Rest	MF-I	Rest	MF-I
PFKFB2	0.9414	0.0586	2.77663	0.000289702	0.000107086	0	0.25	2.30404	2.26731	2.32144	-5.59349	8.94205	0.221619	0.122553	0.170304	0.0886776	2.94962	0.983107	FALSE	MF-I vs Rest	MF-I	Rest	MF-I
TNNT1	0.9412	0.0588	2.77301	0.0163719	0.00486883	0	0.25	3.43553	3.51001	3.09047	-7.3773	13.1726	13.4536	6.31533	0.93224	0.450718	184.925	51.0121	FALSE	MF-I vs Rest	MF-I	Rest	MF-I
TTTY14	0.9412	0.0588	2.77301	0.00138228	0.000876032	0	0.25	1.49217	0.943861	6.2626	-15.0718	19.0264	1.03975	0.728468	0.384085	0.242893	13.5365	7.46394	FALSE	MF-I vs Rest	MF-I	Rest	MF-I
ABLIM1	0.941	0.059	2.76941	0.00161317	0.000879967	0	0.25	1.74959	1.79376	2.66817	-8.19626	9.70366	1.23728	1.03746	0.348687	0.214284	15.9998	8.40026	FALSE	MF-I vs Rest	MF-I	Rest	MF-I
SLC16A7	0.9402	0.0598	2.75509	0.000312894	0.000149953	0	0.25	1.54306	1.51474	2.63947	-6.7822	10.144	0.230602	0.157467	0.146883	0.0905002	2.73991	1.19138	FALSE	MF-I vs Rest	MF-I	Rest	MF-I
AC099066.2	0.9402	0.0598	2.75509	0.00050645	0.000405972	0	0.25	1.37638	1.31908	2.67722	-6.99685	9.96327	0.447125	0.498596	0.238597	0.19998	5.14327	3.88834	FALSE	MF-I vs Rest	MF-I	Rest	MF-I
NDUFB1	0.9398	0.0602	2.74799	0.000165589	9.52071e-05	0	0.25	1.58447	1.41463	3.23201	-9.73985	13.985	0.118742	0.0866152	0.100902	0.0663299	1.70946	0.881904	FALSE	MF-I vs Rest	MF-I	Rest	MF-I
ZNF385D	0.9396	0.0604	2.74446	0.000845877	0.000469082	0	0.25	1.19847	1.2489	2.87636	-8.44377	11.9002	0.92214	0.63515	0.207998	0.137296	8.63321	4.26585	FALSE	MF-I vs Rest	MF-I	Rest	MF-I
AL133406.2	0.9392	0.0608	2.73744	0.000160562	0.000122713	0	0.25	1.27289	1.37172	2.52836	-7.18789	8.60561	0.12633	0.0774625	0.106112	0.0616345	1.76446	1.21941	FALSE	MF-I vs Rest	MF-I	Rest	MF-I
MAP2K6	0.9388	0.0612	2.73046	0.000402912	0.000141059	0	0.25	1.81791	1.89385	2.05777	-6.04968	8.26034	0.314356	0.0971944	0.192822	0.0704705	3.86648	1.11688	FALSE	MF-I vs Rest	MF-I	Rest	MF-I
TECRL	0.9386	0.0614	2.72698	0.000672269	0.000343286	0	0.25	2.53243	2.41531	2.93857	-8.33267	11.2153	0.53686	0.41298	0.301682	0.169292	6.83726	3.31418	FALSE	MF-I vs Rest	MF-I	Rest	MF-I
COX6C	0.9384	0.0616	2.72351	0.000314209	0.000212114	0	0.25	1.26202	1.21942	3.03914	-9.54712	10.6927	0.212184	0.179834	0.153445	0.108053	2.81708	1.89714	FALSE	MF-I vs Rest	MF-I	Rest	MF-I
COX7C	0.9382	0.0618	2.72006	0.000373245	0.000255168	0	0.25	1.24037	1.20225	3.20175	-10.8661	11.249	0.258657	0.223979	0.172806	0.124596	3.35754	2.29228	FALSE	MF-I vs Rest	MF-I	Rest	MF-I
SPOCK1	0.938	0.062	2.71662	0.000947711	0.000440544	0	0.25	1.71076	1.78995	2.46371	-7.4619	9.59114	0.785367	0.587315	0.330886	0.168361	9.70799	4.05224	FALSE	MF-I vs Rest	MF-I	Rest	MF-I
COX6B1	0.9372	0.0628	2.70294	0.000238654	0.000139985	0	0.25	1.27943	1.24782	3.08291	-10.7272	11.1154	0.161977	0.119007	0.126784	0.0853888	2.25559	1.2584	FALSE	MF-I vs Rest	MF-I	Rest	MF-I
PRKAG2	0.937	0.063	2.69955	0.000944506	0.000409426	0	0.25	1.12397	0.980684	3.05067	-8.96467	11.5859	0.874462	0.369547	0.205906	0.100763	9.2894	3.71768	FALSE	MF-I vs Rest	MF-I	Rest	MF-I
LRRC7	0.9368	0.0632	2.69617	0.000283	0.000106785	0	0.25	1.58859	1.61567	2.0169	-5.48237	9.69043	0.209764	0.0949958	0.125636	0.0606043	2.46704	0.819117	FALSE	MF-I vs Rest	MF-I	Rest	MF-I
SLC1A3	0.9366	0.0634	2.69279	0.000723573	0.000583205	0	0.25	1.32266	1.54289	1.97578	-5.93965	6.53804	0.5944	0.586493	0.334947	0.22419	7.44277	5.43857	FALSE	MF-I vs Rest	MF-I	Rest	MF-I
DOCK10	0.9354	0.0646	2.67276	0.000224783	9.50058e-05	0	0.25	1.35436	1.41676	2.51638	-8.24749	9.8123	0.20882	0.0893894	0.111731	0.0504012	2.23539	0.847012	FALSE	MF-I vs Rest	MF-I	Rest	MF-I
AKR1C3	0.9342	0.0658	2.65307	0.000211062	0.000146736	0	0.25	1.37217	1.47412	2.66842	-8.44863	11.4667	0.197169	0.213374	0.11977	0.0753244	2.11667	1.44039	FALSE	MF-I vs Rest	MF-I	Rest	MF-I
SLITRK4	0.9342	0.0658	2.65307	0.000500037	0.00020228	0	0.25	2.084	1.8657	2.51069	-8.57635	11.0673	0.379978	0.18899	0.231706	0.113839	5.07029	1.77171	FALSE	MF-I vs Rest	MF-I	Rest	MF-I
MAMSTR	0.9338	0.0662	2.64658	0.000222534	0.000144542	0	0.25	1.14796	1.22687	2.52248	-6.93093	10.0159	0.14881	0.0920038	0.117514	0.0744131	2.14219	1.3251	FALSE	MF-I vs Rest	MF-I	Rest	MF-I
ZNF385B	0.9336	0.0664	2.64335	0.00182219	0.000797479	0	0.25	2.33821	2.13524	2.83735	-9.00836	10.8129	1.69785	1.1273	0.529245	0.278534	19.7106	7.87761	FALSE	MF-I vs Rest	MF-I	Rest	MF-I
NDUFS5	0.9332	0.0668	2.63692	0.000212119	0.000140667	0	0.25	1.23909	1.11717	2.76756	-9.52567	11.3055	0.129981	0.104386	0.108696	0.0797424	1.74429	1.15373	FALSE	MF-I vs Rest	MF-I	Rest	MF-I
GLIS3	0.9326	0.0674	2.62733	0.000439987	0.000430127	0	0.25	1.18178	1.14451	2.59474	-6.5076	9.73238	0.338593	0.639439	0.165751	0.154968	3.94745	4.2839	FALSE	MF-I vs Rest	MF-I	Rest	MF-I
MB	0.9322	0.0678	2.62099	0.00304486	0.00198038	0	0.25	1.13137	1.18262	2.52231	-7.5875	8.70182	2.35938	1.88478	0.611608	0.416999	29.9511	19.0668	FALSE	MF-I vs Rest	MF-I	Rest	MF-I
PPDPFL	0.931	0.069	2.60215	0.00119461	0.00059585	0	0.25	1.01476	1.04527	2.47685	-7.43277	8.69266	0.859268	0.503556	0.327358	0.224131	12.7321	5.97644	FALSE	MF-I vs Rest	MF-I	Rest	MF-I
GAS2	0.9302	0.0698	2.58977	0.000670507	0.000316202	0	0.25	1.64119	1.66687	2.28927	-7.65436	9.82508	0.530463	0.315598	0.282896	0.146964	6.45864	2.62195	FALSE	MF-I vs Rest	MF-I	Rest	MF-I
PANK1	0.9292	0.0708	2.57446	0.000249675	8.42656e-05	0	0.25	1.60947	1.58854	1.92859	-5.9639	8.45462	0.17498	0.0553729	0.126333	0.0455869	2.28914	0.68532	FALSE	MF-I vs Rest	MF-I	Rest	MF-I
PPARGC1A	0.928	0.072	2.55637	0.00183042	0.00101746	0	0.25	1.10209	1.15156	2.2211	-6.61473	7.94743	1.67595	0.854978	0.475349	0.262625	20.3268	10.4284	FALSE	MF-I vs Rest	MF-I	Rest	MF-I
AC020909.2	0.928	0.072	2.55637	0.00115857	0.000779962	0	0.25	1.00786	1.08426	2.41597	-7.26902	7.99623	0.688813	0.500673	0.348441	0.257296	10.6305	6.92337	FALSE	MF-I vs Rest	MF-I	Rest	MF-I
UQCR10	0.9278	0.0722	2.55338	0.000460361	0.000291715	0	0.25	1.00477	1.01881	2.53561	-9.16943	9.15406	0.300819	0.238265	0.213208	0.151263	4.28043	2.65676	FALSE	MF-I vs Rest	MF-I	Rest	MF-I
TPM3	0.9278	0.0722	2.55338	0.00437491	0.00183089	0	0.25	2.89235	2.9963	2.86189	-5.9116	10.59	3.38374	2.5258	0.819073	0.388569	47.019	19.472	FALSE	MF-I vs Rest	MF-I	Rest	MF-I
NNMT	0.9274	0.0726	2.54742	0.00182566	0.0011269	0	0.25	1.36625	1.41108	2.21132	-5.62786	8.1402	1.36971	1.1806	0.513167	0.338326	19.171	11.1425	FALSE	MF-I vs Rest	MF-I	Rest	MF-I
ATP1B4	0.9268	0.0732	2.53854	0.000214073	8.95323e-05	0	0.25	1.58661	1.59911	1.69337	-5.09541	7.92172	0.142861	0.0718361	0.11776	0.0553938	1.95655	0.705143	FALSE	MF-I vs Rest	MF-I	Rest	MF-I
ARHGAP42	0.9264	0.0736	2.53266	0.000303614	0.00012731	0	0.25	1.90965	1.73718	2.53527	-6.44243	13.3188	0.218993	0.123365	0.150902	0.0808717	2.93824	1.05465	FALSE	MF-I vs Rest	MF-I	Rest	MF-I
BICD1	0.925	0.075	2.51231	0.000251353	0.000164052	0	0.25	1.24566	1.32135	2.20442	-6.54538	8.35808	0.174488	0.170048	0.120919	0.0905795	2.38784	1.39507	FALSE	MF-I vs Rest	MF-I	Rest	MF-I
LPL	0.9244	0.0756	2.50369	0.000310545	0.000141163	0	0.25	1.539	1.54184	2.05608	-6.0016	7.20723	0.256728	0.154197	0.159147	0.0945419	3.18362	1.18815	FALSE	MF-I vs Rest	MF-I	Rest	MF-I
RPS12	0.9638	0.0362	3.28182	0.000191715	5.61521e-05	0	0.25	1.68914	1.66732	4.89098	-13.5173	18.8975	0.342995	0.0538142	0.115942	0.0276192	1.91319	0.450687	TRUE	Hyb vs Rest	Hyb	Rest	Hyb
RPL12	0.9596	0.0404	3.16769	0.000225301	5.73119e-05	0	0.25	1.67576	1.71508	4.37056	-11.9824	16.6524	0.333333	0.0451631	0.108696	0.0274983	1.86225	0.434484	TRUE	Hyb vs Rest	Hyb	Rest	Hyb
RPL35A	0.9588	0.0412	3.14724	0.000246401	6.45471e-05	0	0.25	1.51172	1.41022	4.62478	-11.8828	17.2634	0.437198	0.0539754	0.111111	0.0346046	2.2167	0.532828	TRUE	Hyb vs Rest	Hyb	Rest	Hyb
RPL27	0.958	0.042	3.12718	0.000256407	9.35678e-05	0	0.25	1.20726	1.30519	4.05757	-11.0187	13.9548	0.345411	0.0716538	0.128019	0.049556	2.03676	0.825905	TRUE	Hyb vs Rest	Hyb	Rest	Hyb
RPS15A	0.958	0.042	3.12718	0.000242827	8.50577e-05	0	0.25	1.29354	1.37909	4.17031	-11.5422	14.2119	0.333333	0.0754957	0.120773	0.0465201	2.46179	0.815953	TRUE	Hyb vs Rest	Hyb	Rest	Hyb
RPL32	0.9576	0.0424	3.11728	0.000352104	7.86419e-05	0	0.25	1.70213	1.60884	4.37644	-11.2366	16.9277	0.603865	0.0770003	0.13285	0.0383794	3.43894	0.727984	TRUE	Hyb vs Rest	Hyb	Rest	Hyb
RPS6	0.9574	0.0426	3.11237	0.000282341	8.05674e-05	0	0.25	1.43287	1.35747	4.49719	-11.9734	16.928	0.541063	0.0596981	0.111111	0.0398033	3.07042	0.63064	TRUE	Hyb vs Rest	Hyb	Rest	Hyb
RPS4X	0.9574	0.0426	3.11237	0.000230359	6.71783e-05	0	0.25	1.43348	1.44408	4.23574	-10.8427	15.2113	0.422705	0.054862	0.128019	0.0349539	2.53894	0.55018	TRUE	Hyb vs Rest	Hyb	Rest	Hyb
RPS21	0.9566	0.0434	3.09293	0.000238781	5.6886e-05	0	0.25	1.33421	1.21742	4.34629	-11.7344	15.4183	0.345411	0.0489245	0.108696	0.0285192	2.31636	0.455582	TRUE	Hyb vs Rest	Hyb	Rest	Hyb
MYLPF	0.9562	0.0438	3.08333	0.00360689	0.00172223	0	0.25	1.22753	1.21293	3.59076	-9.80677	12.0956	4.39613	1.14394	0.458937	0.306404	36.914	17.2872	TRUE	Hyb vs Rest	Hyb	Rest	Hyb
RPS18	0.9562	0.0438	3.08333	0.000364089	8.0159e-05	0	0.25	1.66572	1.62	4.67953	-11.9501	18.7518	0.700483	0.0734404	0.123188	0.0392526	4.29687	0.701577	TRUE	Hyb vs Rest	Hyb	Rest	Hyb
RPL35	0.956	0.044	3.07857	0.000272974	7.88065e-05	0	0.25	1.54984	1.52536	4.33454	-11.4368	15.7754	0.432367	0.0647893	0.118357	0.0409183	2.30841	0.681614	TRUE	Hyb vs Rest	Hyb	Rest	Hyb
RPL29	0.9554	0.0446	3.0644	0.000333031	9.73784e-05	0	0.25	1.48223	1.46459	4.47209	-11.8449	15.7579	0.471014	0.0835692	0.125604	0.0475141	2.98884	0.847302	TRUE	Hyb vs Rest	Hyb	Rest	Hyb
RPS2	0.9552	0.0448	3.05971	0.000744986	0.000239721	0	0.25	1.15141	1.10409	3.76981	-9.44979	13.9608	1.02899	0.171113	0.258454	0.113647	8.06598	2.13529	TRUE	Hyb vs Rest	Hyb	Rest	Hyb
RPS3	0.9552	0.0448	3.05971	0.000246691	7.69346e-05	0	0.25	1.3365	1.33769	3.95384	-11.1136	13.3105	0.444444	0.0710627	0.149758	0.0461171	3.02201	0.758503	TRUE	Hyb vs Rest	Hyb	Rest	Hyb
RPL30	0.9552	0.0448	3.05971	0.000260862	7.71537e-05	0	0.25	1.33562	1.28805	4.20371	-11.4819	14.3343	0.403382	0.0671133	0.115942	0.037036	2.3612	0.637435	TRUE	Hyb vs Rest	Hyb	Rest	Hyb
RPL34	0.9548	0.0452	3.0504	0.000437204	7.9066e-05	0	0.25	1.85689	1.79524	4.4464	-11.0882	16.8186	0.669082	0.0607324	0.108696	0.0348598	3.56655	0.593869	TRUE	Hyb vs Rest	Hyb	Rest	Hyb
RPL23A	0.9546	0.0454	3.04578	0.00035084	7.34131e-05	0	0.25	1.46687	1.34646	4.24859	-11.1443	16.293	0.577295	0.0592279	0.140097	0.0377749	3.52404	0.642586	TRUE	Hyb vs Rest	Hyb	Rest	Hyb
RPS19	0.9546	0.0454	3.04578	0.000402404	9.64257e-05	0	0.25	1.41796	1.33544	4.10372	-10.2413	14.9621	0.734299	0.0751733	0.144928	0.0487903	4.27162	0.805558	TRUE	Hyb vs Rest	Hyb	Rest	Hyb
RPS5	0.9546	0.0454	3.04578	0.000250722	9.23522e-05	0	0.25	1.16375	1.12585	3.56279	-9.30813	12.8766	0.386473	0.0700552	0.142512	0.0480649	2.42195	0.752142	TRUE	Hyb vs Rest	Hyb	Rest	Hyb
RPS16	0.9542	0.0458	3.03659	0.000276266	7.85493e-05	0	0.25	1.44297	1.36743	4.06158	-10.5693	16.1575	0.449275	0.0605712	0.123188	0.0408108	2.54448	0.673095	TRUE	Hyb vs Rest	Hyb	Rest	Hyb
RPL13	0.9536	0.0464	3.02294	0.000642263	0.000180703	0	0.25	1.25024	1.22781	3.43018	-10.3794	12.9321	0.995169	0.160509	0.231884	0.0882712	7.5933	1.70715	TRUE	Hyb vs Rest	Hyb	Rest	Hyb
RPS27	0.9536	0.0464	3.02294	0.000441541	0.000135113	0	0.25	1.34252	1.31749	3.89299	-9.80443	14.8725	0.647343	0.105882	0.164251	0.0575758	4.13777	1.11968	TRUE	Hyb vs Rest	Hyb	Rest	Hyb
TNNC2	0.9532	0.0468	3.01394	0.00608583	0.00294032	0	0.25	1.13123	1.18542	3.6589	-10.5411	13.0565	8.18117	1.62907	0.572464	0.37161	65.7207	27.1691	TRUE	Hyb vs Rest	Hyb	Rest	Hyb
RPS7	0.9532	0.0468	3.01394	0.000289586	0.000113801	0	0.25	1.13754	1.08013	3.72305	-11.1417	13.7484	0.381642	0.0873977	0.128019	0.0608267	1.97085	0.930007	TRUE	Hyb vs Rest	Hyb	Rest	Hyb
RPL36	0.9524	0.0476	2.99615	0.000248715	7.45843e-05	0	0.25	1.4906	1.45366	3.89513	-9.66021	14.3959	0.335749	0.0621295	0.118357	0.0393869	2.32094	0.640664	TRUE	Hyb vs Rest	Hyb	Rest	Hyb
RPL6	0.9522	0.0478	2.99175	0.000324348	0.000125008	0	0.25	1.21279	1.23754	3.59666	-9.91727	13.3044	0.507246	0.098225	0.173913	0.0682017	3.57592	1.14406	TRUE	Hyb vs Rest	Hyb	Rest	Hyb
RPS23	0.9522	0.0478	2.99175	0.000373286	0.000114368	0	0.25	1.32735	1.30649	4.06357	-10.8935	15.3546	0.620773	0.106151	0.125604	0.052686	3.40055	1.02154	TRUE	Hyb vs Rest	Hyb	Rest	Hyb
RPL18A	0.952	0.048	2.98736	0.000299837	0.000134176	0	0.25	1.18636	1.20229	3.88257	-9.77381	13.2078	0.487922	0.11542	0.144928	0.0702838	3.16177	1.23473	TRUE	Hyb vs Rest	Hyb	Rest	Hyb
RPL8	0.9518	0.0482	2.983	0.000403161	0.000134932	0	0.25	1.29803	1.29219	3.59205	-9.20056	12.5615	0.751208	0.11992	0.219807	0.0752811	5.04433	1.28332	TRUE	Hyb vs Rest	Hyb	Rest	Hyb
RPL13A	0.9518	0.0482	2.983	0.000499364	0.000136669	0	0.25	1.15412	1.13026	3.84271	-10.3299	14.492	0.758454	0.094813	0.149758	0.0639701	4.79366	1.18245	TRUE	Hyb vs Rest	Hyb	Rest	Hyb
RPL27A	0.9516	0.0484	2.97864	0.000179971	5.81716e-05	0	0.25	1.22532	1.13701	3.79001	-9.55348	14.033	0.323671	0.0419525	0.111111	0.0297685	2.08516	0.47394	TRUE	Hyb vs Rest	Hyb	Rest	Hyb
RPS27A	0.9516	0.0484	2.97864	0.000496755	0.00012033	0	0.25	1.20809	1.16661	3.7501	-10.4342	14.5299	0.830918	0.0979026	0.171498	0.061673	5.49426	1.00593	TRUE	Hyb vs Rest	Hyb	Rest	Hyb
PPDPF	0.9506	0.0494	2.95714	0.000140344	6.29841e-05	0	0.25	1.33638	1.26224	3.66473	-10.6213	13.1992	0.157005	0.0407704	0.10628	0.0342822	1.4816	0.47184	TRUE	Hyb vs Rest	Hyb	Rest	Hyb
RPS3A	0.9504	0.0496	2.95289	0.000318703	8.81194e-05	0	0.25	1.27377	1.24887	3.67305	-11.0288	13.4142	0.557971	0.0749315	0.128019	0.0490053	3.3066	0.81722	TRUE	Hyb vs Rest	Hyb	Rest	Hyb
TNNT3	0.95	0.05	2.94444	0.00491791	0.00388092	0	0.25	1.10642	1.20065	3.53394	-10.1821	11.374	5.30193	2.52569	0.60628	0.408982	52.448	40.8866	TRUE	Hyb vs Rest	Hyb	Rest	Hyb
RPS28	0.9498	0.0502	2.94024	0.000349775	0.000126629	0	0.25	1.09412	1.08015	3.52061	-9.85971	13.3335	0.557971	0.112612	0.173913	0.0656896	3.42296	1.1519	TRUE	Hyb vs Rest	Hyb	Rest	Hyb
RPL37A	0.9492	0.0508	2.92772	0.000433454	0.000139002	0	0.25	1.23287	1.13191	3.50026	-9.77464	12.4791	0.693237	0.113405	0.173913	0.0602759	4.47485	1.15637	TRUE	Hyb vs Rest	Hyb	Rest	Hyb
RPS13	0.9492	0.0508	2.92772	0.000437099	0.000123134	0	0.25	1.35406	1.38024	3.81478	-10.7886	13.4428	0.618358	0.0994475	0.171498	0.0595639	4.2509	1.06523	TRUE	Hyb vs Rest	Hyb	Rest	Hyb
RPS15	0.949	0.051	2.92358	0.000427102	0.000165537	0	0.25	1.13467	1.16706	3.59748	-9.91021	12.5829	0.611111	0.130628	0.188406	0.0803589	4.15116	1.52267	TRUE	Hyb vs Rest	Hyb	Rest	Hyb
AC068413.1	0.9484	0.0516	2.91125	0.00027827	0.000180094	0	0.25	1.0957	1.16026	3.42792	-8.71034	13.1433	0.256039	0.102336	0.111111	0.052995	2.93974	1.49332	TRUE	Hyb vs Rest	Hyb	Rest	Hyb
RPLP2	0.9484	0.0516	2.91125	0.000343616	0.00012501	0	0.25	1.14168	1.08432	3.36856	-8.95578	12.0116	0.461352	0.0844424	0.157005	0.058946	3.03897	0.99648	TRUE	Hyb vs Rest	Hyb	Rest	Hyb
RPL41	0.9482	0.0518	2.90718	0.000703952	0.000143401	0	0.25	1.43388	1.3505	3.71343	-10.5817	13.538	1.19565	0.131031	0.210145	0.0617267	8.03715	1.3091	TRUE	Hyb vs Rest	Hyb	Rest	Hyb
FTH1	0.9482	0.0518	2.90718	0.00066818	0.000343417	0	0.25	1.03578	1.04876	3.22174	-8.30177	10.8488	0.913043	0.288478	0.251208	0.123359	6.25692	3.03321	TRUE	Hyb vs Rest	Hyb	Rest	Hyb
S100A6	0.9482	0.0518	2.90718	0.000585099	0.00022918	0	0.25	1.0166	1.02293	3.23939	-9.10787	10.9245	0.719807	0.184868	0.193237	0.0777126	5.11848	1.89883	TRUE	Hyb vs Rest	Hyb	Rest	Hyb
MYH1	0.9478	0.0522	2.89906	0.000881439	0.000599436	0	0.25	1.37893	1.39463	3.59563	-11.5048	12.211	0.939613	0.323723	0.236715	0.124528	9.63037	5.56044	TRUE	Hyb vs Rest	Hyb	Rest	Hyb
RPS14	0.9476	0.0524	2.89503	0.000362921	0.000151311	0	0.25	1.09005	1.06074	3.70113	-9.44644	13.7243	0.615942	0.122042	0.164251	0.076302	3.63203	1.33848	TRUE	Hyb vs Rest	Hyb	Rest	Hyb
PLXDC2	0.9472	0.0528	2.887	0.000792396	0.00083268	0	0.25	1.02782	1.11228	3.34444	-9.42891	10.4954	0.483092	0.404017	0.214976	0.137599	6.06753	7.42755	TRUE	Hyb vs Rest	Hyb	Rest	Hyb
MYBPC2	0.9472	0.0528	2.887	0.000671219	0.000471278	0	0.25	1.32913	1.37857	3.51875	-9.47183	11.1292	0.729468	0.312586	0.292271	0.142099	7.0277	4.75035	TRUE	Hyb vs Rest	Hyb	Rest	Hyb
RPL9	0.9466	0.0534	2.87507	0.000283442	8.35895e-05	0	0.25	1.37521	1.28222	3.69934	-9.29265	13.2645	0.516908	0.065864	0.161836	0.044008	3.42687	0.687416	TRUE	Hyb vs Rest	Hyb	Rest	Hyb
TNNI2	0.946	0.054	2.86326	0.00250818	0.00124751	0	0.25	1.28244	1.31193	3.45351	-8.65581	10.325	3.36715	0.804023	0.444444	0.276904	27.3319	11.9885	TRUE	Hyb vs Rest	Hyb	Rest	Hyb
ATP2A1	0.9458	0.0542	2.85935	0.000898208	0.000634357	0	0.25	1.26007	1.33844	3.17938	-8.90755	9.96746	0.758454	0.341603	0.304348	0.166158	8.65092	6.11366	TRUE	Hyb vs Rest	Hyb	Rest	Hyb
RPLP1	0.9442	0.0558	2.82856	0.00131366	0.000422451	0	0.25	1.04858	0.990984	3.19424	-9.4968	11.6842	2.12319	0.352081	0.321256	0.137921	14.1281	3.5578	FALSE	Hyb vs Rest	Hyb	Rest	Hyb
RPL7	0.944	0.056	2.82477	0.000329554	7.98437e-05	0	0.25	1.14833	1.02297	3.48225	-8.96283	13.4994	0.62802	0.0587174	0.120773	0.0414556	4.02393	0.674355	FALSE	Hyb vs Rest	Hyb	Rest	Hyb
TPM1	0.9428	0.0572	2.8023	0.00147968	0.000696227	0	0.25	1.20902	1.1966	3.05996	-8.56137	10.3375	2.05556	0.519605	0.388889	0.20928	16.7898	7.21186	FALSE	Hyb vs Rest	Hyb	Rest	Hyb
RPS24	0.942	0.058	2.78756	0.000338869	0.000118966	0	0.25	1.05592	0.950951	3.03466	-8.21688	10.8412	0.599034	0.103612	0.166667	0.060961	3.90641	0.978518	FALSE	Hyb vs Rest	Hyb	Rest	Hyb
MYH2	0.9416	0.0584	2.78026	0.00087799	0.000428324	0	0.25	1.48028	1.56798	3.17756	-10.3047	12.1318	1.38889	0.364626	0.236715	0.112734	11.9234	4.72698	FALSE	Hyb vs Rest	Hyb	Rest	Hyb
RPL21	0.9396	0.0604	2.74446	0.00048348	0.000148223	0	0.25	1.21113	1.15833	3.18239	-8.68123	12.5061	0.637681	0.107561	0.18599	0.0672479	5.05619	1.23771	FALSE	Hyb vs Rest	Hyb	Rest	Hyb
RPS9	0.9388	0.0612	2.73046	0.000260778	0.000135101	0	0.25	1.05247	0.948202	3.32881	-8.2435	11.6169	0.398551	0.09934	0.164251	0.0767453	2.63232	1.1769	FALSE	Hyb vs Rest	Hyb	Rest	Hyb
CA3	0.9376	0.0624	2.70976	0.000894132	0.000596506	0	0.25	1.00336	0.914688	3.34163	-8.82623	11.4087	1.68599	0.550295	0.28744	0.217461	11.6365	5.54806	FALSE	Hyb vs Rest	Hyb	Rest	Hyb
PRUNE2	0.9294	0.0706	2.57751	0.000282913	0.000153896	0	0.25	1.25339	1.36194	2.1591	-6.92713	8.5585	0.323671	0.140247	0.123188	0.0464126	3.43338	1.36846	FALSE	Hyb vs Rest	Hyb	Rest	Hyb
ATP2A1	0.9688	0.0312	3.43564	0.00187616	0.000292043	0	0.25	3.41607	3.46744	2.66749	-7.4588	11.0686	1.00855	0.165402	0.427796	0.0968802	19.8559	2.44175	TRUE	MF-II vs Rest	MF-II	Rest	MF-II
ATP2A1-AS1	0.9654	0.0346	3.32869	0.000325197	6.0086e-05	0	0.25	3.23327	3.34363	2.83476	-7.08361	12.7803	0.137401	0.0291983	0.109316	0.024792	2.95034	0.47322	TRUE	MF-II vs Rest	MF-II	Rest	MF-II
MYH1	0.9648	0.0352	3.31087	0.00162198	0.000331488	0	0.25	3.67464	3.70291	3.01632	-7.82572	15.7224	0.858271	0.184486	0.311601	0.0750877	16.4849	2.6559	TRUE	MF-II vs Rest	MF-II	Rest	MF-II
TNNT3	0.9648	0.0352	3.31087	0.0105567	0.00203105	0	0.25	3.77688	4.02735	2.85233	-5.99606	10.9794	6.64296	1.43965	0.825549	0.298521	119.709	19.8044	TRUE	MF-II vs Rest	MF-II	Rest	MF-II
TNNI2	0.9636	0.0364	3.27611	0.00283726	0.000858265	0	0.25	3.08139	3.29402	2.7591	-7.25955	9.92363	1.70436	0.580227	0.576117	0.197743	28.9793	7.53425	TRUE	MF-II vs Rest	MF-II	Rest	MF-II
PLXDC2	0.963	0.037	3.25914	0.00162869	0.000626582	0	0.25	3.02201	3.19022	3.09916	-7.34629	14.5688	0.732723	0.316281	0.267546	0.103252	14.3574	5.5574	TRUE	MF-II vs Rest	MF-II	Rest	MF-II
TPM1	0.9626	0.0374	3.24797	0.00164933	0.000475061	0	0.25	2.77145	2.84457	2.42453	-6.58601	9.40192	1.12809	0.366939	0.440419	0.148481	18.2296	4.32084	TRUE	MF-II vs Rest	MF-II	Rest	MF-II
MYLPF	0.9618	0.0382	3.22597	0.0038622	0.00119468	0	0.25	2.86281	2.97985	2.94371	-7.68968	11.4197	2.30312	0.855494	0.591644	0.230889	40.3948	11.2206	TRUE	MF-II vs Rest	MF-II	Rest	MF-II
TNNC2	0.9604	0.0396	3.18852	0.00641209	0.00205491	0	0.25	2.72154	2.86354	3.02765	-7.96908	11.6268	3.17345	1.2603	0.683981	0.289149	63.4704	17.6928	TRUE	MF-II vs Rest	MF-II	Rest	MF-II
ATRNL1	0.9586	0.0414	3.14219	0.000951508	0.000266948	0	0.25	2.71954	2.88543	2.59192	-6.0469	10.7562	0.695668	0.203296	0.251641	0.0884242	10.4027	2.48936	TRUE	MF-II vs Rest	MF-II	Rest	MF-II
MYBPC2	0.9562	0.0438	3.08333	0.00111258	0.000290899	0	0.25	2.66403	2.89074	3.54365	-8.51937	12.1953	0.761449	0.194956	0.329967	0.0927115	12.688	2.63515	TRUE	MF-II vs Rest	MF-II	Rest	MF-II
TSPAN5	0.9542	0.0458	3.03659	0.000719683	0.000208095	0	0.25	2.60458	2.87993	2.47839	-9.19221	9.63301	0.417071	0.118145	0.203547	0.0659369	6.54329	1.64276	TRUE	MF-II vs Rest	MF-II	Rest	MF-II
AJ009632.2	0.9538	0.0462	3.02747	0.000491659	0.000156424	0	0.25	2.18154	2.20698	2.92435	-10.0935	12.1561	0.234097	0.0839154	0.114554	0.0418058	4.88994	1.22167	TRUE	MF-II vs Rest	MF-II	Rest	MF-II
MYH2	0.9522	0.0478	2.99175	0.00106802	0.000264622	0	0.25	2.78983	2.80418	2.85958	-7.95761	11.8225	0.848603	0.24185	0.26824	0.071851	12.6472	2.65094	TRUE	MF-II vs Rest	MF-II	Rest	MF-II
FAM166B	0.9486	0.0514	2.91535	0.000469523	0.000184946	0	0.25	1.37274	1.40512	3.03033	-8.893	9.70529	0.279354	0.122378	0.180636	0.0843572	5.62739	1.73385	TRUE	MF-II vs Rest	MF-II	Rest	MF-II
MYLK4	0.9482	0.0518	2.90718	0.00253115	0.000873826	0	0.25	2.43057	2.55101	2.65552	-6.19625	9.92933	1.39832	0.53023	0.459796	0.196116	25.6723	7.78091	TRUE	MF-II vs Rest	MF-II	Rest	MF-II
AC104574.2	0.9478	0.0522	2.89906	0.00136966	0.000968935	0	0.25	1.19364	1.28899	3.26001	-11.939	10.5127	0.816093	0.726868	0.186822	0.146091	14.4205	9.38036	TRUE	MF-II vs Rest	MF-II	Rest	MF-II
GGT7	0.946	0.054	2.86326	0.00224148	0.000715944	0	0.25	2.23868	2.37705	2.61297	-8.51934	10.268	1.05898	0.43978	0.447804	0.213265	23.4726	7.04961	TRUE	MF-II vs Rest	MF-II	Rest	MF-II
LINC01358	0.9452	0.0548	2.84771	0.000348431	9.14245e-05	0	0.25	2.07267	2.26599	2.90723	-8.74635	11.2781	0.238072	0.0688857	0.131848	0.0440087	3.44526	0.692684	TRUE	MF-II vs Rest	MF-II	Rest	MF-II
ENOX1	0.942	0.058	2.78756	0.000600065	0.000198713	0	0.25	2.0781	2.17241	2.00147	-4.94823	9.91925	0.310028	0.120092	0.183224	0.076562	6.03223	1.68221	TRUE	MF-II vs Rest	MF-II	Rest	MF-II
EGFR	0.941	0.059	2.76941	0.00064818	0.00022835	0	0.25	2.13018	2.11606	2.03207	-6.48656	11.2989	0.370685	0.15061	0.232265	0.095694	6.28172	1.85098	FALSE	MF-II vs Rest	MF-II	Rest	MF-II
KLHL29	0.941	0.059	2.76941	0.00194845	0.000660773	0	0.25	2.12321	2.22116	2.07727	-5.0241	8.80917	1.23391	0.480058	0.458659	0.205453	20.0584	5.89242	FALSE	MF-II vs Rest	MF-II	Rest	MF-II
SIMC1	0.941	0.059	2.76941	0.000813771	0.000212266	0	0.25	2.05637	2.05033	2.04768	-5.11319	10.3463	0.541539	0.147965	0.260982	0.101642	7.70465	1.84324	FALSE	MF-II vs Rest	MF-II	Rest	MF-II
AL133406.2	0.9398	0.0602	2.74799	0.000247824	0.000102382	0	0.25	1.09178	1.08659	2.79782	-8.98863	10.3375	0.153813	0.0771541	0.115754	0.0654793	2.69824	1.04754	FALSE	MF-II vs Rest	MF-II	Rest	MF-II
MLF1	0.9394	0.0606	2.74095	0.000357708	0.000137492	0	0.25	1.95787	2.08774	2.0357	-4.75611	8.56039	0.184046	0.087812	0.136392	0.0660555	3.38202	1.1919	FALSE	MF-II vs Rest	MF-II	Rest	MF-II
FAM129A	0.9388	0.0612	2.73046	0.00106229	0.000332605	0	0.25	2.3257	2.34581	2.12743	-6.44702	8.84595	0.587555	0.220592	0.274741	0.112962	10.2562	2.84173	FALSE	MF-II vs Rest	MF-II	Rest	MF-II
DAAM2	0.9372	0.0628	2.70294	0.000451136	0.000158334	0	0.25	1.86015	1.87326	2.27978	-7.83848	9.5934	0.254735	0.0929637	0.166372	0.0701734	4.10883	1.25179	FALSE	MF-II vs Rest	MF-II	Rest	MF-II
PGAM2	0.9368	0.0632	2.69617	0.000400051	0.000178938	0	0.25	1.20186	1.26131	2.51414	-7.76965	9.00967	0.227849	0.150556	0.16694	0.11242	4.37183	1.81562	FALSE	MF-II vs Rest	MF-II	Rest	MF-II
AC112206.2	0.9364	0.0636	2.68943	0.0014514	0.000578625	0	0.25	1.60174	1.63756	2.17027	-6.24026	8.96016	0.767889	0.380056	0.378187	0.205894	15.5882	5.3064	FALSE	MF-II vs Rest	MF-II	Rest	MF-II
DIAPH2-AS1	0.9352	0.0648	2.66945	0.000657628	0.000316836	0	0.25	1.10514	1.16505	2.23599	-6.62112	8.60951	0.432282	0.27028	0.208533	0.147769	6.33655	2.85253	FALSE	MF-II vs Rest	MF-II	Rest	MF-II
MYL1	0.9346	0.0654	2.6596	0.00114788	0.000463219	0	0.25	1.49965	1.47011	2.87052	-8.73879	11.1869	0.693532	0.372297	0.301313	0.152328	11.7586	4.11204	FALSE	MF-II vs Rest	MF-II	Rest	MF-II
SDK1	0.9336	0.0664	2.64335	0.000547233	0.000215008	0	0.25	1.72543	1.75135	1.88422	-5.18629	8.36016	0.260416	0.141561	0.150656	0.0891529	4.45703	1.81996	FALSE	MF-II vs Rest	MF-II	Rest	MF-II
ENO3	0.9334	0.0666	2.64013	0.00212684	0.000914182	0	0.25	1.5258	1.56951	2.12336	-7.33154	8.56205	1.22024	0.683043	0.527392	0.330955	22.7775	8.67386	FALSE	MF-II vs Rest	MF-II	Rest	MF-II
AKT3	0.9332	0.0668	2.63692	0.000496296	0.000199093	0	0.25	1.80734	1.91046	1.64718	-3.69237	7.49253	0.281942	0.133783	0.196163	0.0956601	5.03894	1.82182	FALSE	MF-II vs Rest	MF-II	Rest	MF-II
EEF2K	0.9326	0.0674	2.62733	0.00073675	0.00033183	0	0.25	1.29016	1.40966	2.43972	-6.93694	8.11369	0.519322	0.30241	0.264138	0.16563	7.53555	3.05996	FALSE	MF-II vs Rest	MF-II	Rest	MF-II
AC097662.1	0.9316	0.0684	2.61153	0.000396321	0.000211804	0	0.25	1.49302	1.49137	2.35561	-7.49346	8.75682	0.219455	0.151099	0.165804	0.110471	4.00518	2.03317	FALSE	MF-II vs Rest	MF-II	Rest	MF-II
SH3RF2	0.931	0.069	2.60215	0.000903291	0.000367248	0	0.25	1.46224	1.45873	2.26255	-6.96003	9.74064	0.538323	0.248532	0.278465	0.139347	8.88086	2.93125	FALSE	MF-II vs Rest	MF-II	Rest	MF-II
SLC22A3	0.9294	0.0706	2.57751	0.0015356	0.00074382	0	0.25	1.49442	1.46001	2.05952	-6.84991	8.6729	0.882757	0.503934	0.343916	0.183627	14.7591	6.00738	FALSE	MF-II vs Rest	MF-II	Rest	MF-II
GPD1	0.9292	0.0708	2.57446	0.000358025	0.000143893	0	0.25	1.36698	1.45619	2.3051	-4.98024	7.54763	0.191366	0.0987076	0.147879	0.0823236	3.52431	1.28951	FALSE	MF-II vs Rest	MF-II	Rest	MF-II
SLC25A33	0.9258	0.0742	2.52389	0.000668829	0.000315404	0	0.25	1.2404	1.32728	1.85841	-5.4712	7.43357	0.388736	0.261005	0.243688	0.165732	6.34671	2.84046	FALSE	MF-II vs Rest	MF-II	Rest	MF-II
GDNF	0.9256	0.0744	2.52099	0.000913713	0.000426862	0	0.25	1.43289	1.47707	1.60204	-4.60264	6.7916	0.431594	0.272922	0.256438	0.150362	8.20931	3.55217	FALSE	MF-II vs Rest	MF-II	Rest	MF-II
ROBO1	0.9256	0.0744	2.52099	0.00115524	0.000509288	0	0.25	1.69003	1.68199	2.03967	-6.77711	8.90614	0.620249	0.325363	0.290709	0.157089	10.2562	3.98663	FALSE	MF-II vs Rest	MF-II	Rest	MF-II
MAFG	0.9254	0.0746	2.51809	0.000624303	0.000238655	0	0.25	1.51298	1.53178	1.90285	-5.28169	7.19424	0.391576	0.189865	0.242616	0.139991	6.44244	2.36983	FALSE	MF-II vs Rest	MF-II	Rest	MF-II
RNF150	0.9254	0.0746	2.51809	0.000547457	0.000195092	0	0.25	1.62623	1.58229	1.92872	-4.68228	8.83455	0.309964	0.129463	0.184865	0.085984	5.2699	1.58729	FALSE	MF-II vs Rest	MF-II	Rest	MF-II
ANKS1B	0.9242	0.0758	2.50083	0.000988977	0.000482953	0	0.25	1.31241	1.36447	1.97844	-7.33995	7.91793	0.589321	0.351187	0.264075	0.170239	9.35613	4.17393	FALSE	MF-II vs Rest	MF-II	Rest	MF-II
COX6C	0.9974	0.0026	5.94964	0.00275173	0.000223244	0	0.25	4.97083	4.64794	2.38459	-1.13897	13.8109	2.2163	0.171935	0.771852	0.116932	27.0525	1.97059	TRUE	MF-Isn(fg) vs Rest	MF-Isn(fg)	Rest	MF-Isn(fg)
RPL29	0.9972	0.0028	5.87533	0.00201122	8.95644e-05	0	0.25	7.00765	6.82614	3.16313	-2.58814	17.7705	1.62815	0.0716768	0.675556	0.0422351	18.9332	0.69468	TRUE	MF-Isn(fg) vs Rest	MF-Isn(fg)	Rest	MF-Isn(fg)
RPL23A	0.997	0.003	5.80614	0.00118526	6.832e-05	0	0.25	6.34319	6.28721	2.96584	-3.08955	15.7094	1.01778	0.0533973	0.497778	0.0341602	11.4757	0.560092	TRUE	MF-Isn(fg) vs Rest	MF-Isn(fg)	Rest	MF-Isn(fg)
COX7C	0.9968	0.0032	5.7414	0.00315348	0.000265601	0	0.25	5.02575	4.72173	2.4886	-0.963436	15.377	2.58519	0.213888	0.834074	0.133985	31.2227	2.37914	TRUE	MF-Isn(fg) vs Rest	MF-Isn(fg)	Rest	MF-Isn(fg)
RPL14	0.9966	0.0034	5.68057	0.00143071	0.00013569	0	0.25	4.73801	4.51585	2.31103	-3.03094	12.378	1.31111	0.107763	0.628148	0.0751955	15.3459	1.13201	TRUE	MF-Isn(fg) vs Rest	MF-Isn(fg)	Rest	MF-Isn(fg)
MTRNR2L12	0.9964	0.0036	5.62321	0.000513137	2.90734e-05	0	0.25	7.65066	7.80377	3.32206	-6.27837	17.1175	0.362963	0.0381506	0.241481	0.0115665	4.78094	0.173163	TRUE	MF-Isn(fg) vs Rest	MF-Isn(fg)	Rest	MF-Isn(fg)
RPS13	0.9964	0.0036	5.62321	0.00177071	0.000114949	0	0.25	5.78918	5.76707	2.59849	-3.58074	13.5731	1.41037	0.0904136	0.634074	0.0549609	16.4951	0.942605	TRUE	MF-Isn(fg) vs Rest	MF-Isn(fg)	Rest	MF-Isn(fg)
RPL8	0.996	0.004	5.51745	0.0018928	0.00012827	0	0.25	5.54772	5.40024	2.53929	-2.09378	13.8167	1.58815	0.110082	0.677037	0.070612	19.5442	1.13815	TRUE	MF-Isn(fg) vs Rest	MF-Isn(fg)	Rest	MF-Isn(fg)
RPL7A	0.996	0.004	5.51745	0.00156311	0.000121698	0	0.25	5.1821	4.93248	2.45783	-1.9952	12.6961	1.5763	0.109798	0.666667	0.0723241	18.7792	1.13119	TRUE	MF-Isn(fg) vs Rest	MF-Isn(fg)	Rest	MF-Isn(fg)
RPL32	0.9958	0.0042	5.46846	0.00136249	7.48245e-05	0	0.25	6.60266	6.49636	3.12744	-4.15861	16.6326	1.28297	0.0689672	0.514074	0.0345781	13.7718	0.624421	TRUE	MF-Isn(fg) vs Rest	MF-Isn(fg)	Rest	MF-Isn(fg)
RPL27	0.9958	0.0042	5.46846	0.00133782	8.42352e-05	0	0.25	6.0255	5.90579	2.83752	-2.62632	15.5388	0.988146	0.0648425	0.533333	0.0455918	12.1782	0.729363	TRUE	MF-Isn(fg) vs Rest	MF-Isn(fg)	Rest	MF-Isn(fg)
PRDX5	0.9958	0.0042	5.46846	0.000553425	5.89036e-05	0	0.25	4.16408	3.859	2.09558	-1.87047	11.6662	0.475555	0.0450393	0.33037	0.0401186	5.98771	0.519127	TRUE	MF-Isn(fg) vs Rest	MF-Isn(fg)	Rest	MF-Isn(fg)
RPS21	0.9956	0.0044	5.42174	0.000900864	5.4699e-05	0	0.25	6.32962	6.3093	2.97521	-3.57858	15.4232	0.761481	0.0440956	0.394074	0.0256403	8.4557	0.39317	TRUE	MF-Isn(fg) vs Rest	MF-Isn(fg)	Rest	MF-Isn(fg)
NDUFB3	0.9956	0.0044	5.42174	0.00110661	0.000122926	0	0.25	4.00128	3.85018	1.829	-1.33288	12.3494	0.857777	0.098757	0.482963	0.0805473	10.4137	1.11929	TRUE	MF-Isn(fg) vs Rest	MF-Isn(fg)	Rest	MF-Isn(fg)
UQCRB	0.9954	0.0046	5.37709	0.00148601	0.000118518	0	0.25	5.34073	4.93845	2.79811	-1.37546	15.7064	1.21778	0.0952656	0.557037	0.0711782	13.5933	1.05836	TRUE	MF-Isn(fg) vs Rest	MF-Isn(fg)	Rest	MF-Isn(fg)
TPT1	0.9954	0.0046	5.37709	0.00609867	0.000377176	0	0.25	5.14323	5.15992	2.09552	-1.59504	12.0229	5.77482	0.330497	0.837037	0.139431	61.9158	3.23406	TRUE	MF-Isn(fg) vs Rest	MF-Isn(fg)	Rest	MF-Isn(fg)
RPS28	0.9954	0.0046	5.37709	0.00179329	0.000120605	0	0.25	5.53447	5.49531	2.43291	-1.8267	13.5415	1.54815	0.102034	0.641481	0.0610542	18.2603	1.0089	TRUE	MF-Isn(fg) vs Rest	MF-Isn(fg)	Rest	MF-Isn(fg)
RPS5	0.9954	0.0046	5.37709	0.00113435	8.63956e-05	0	0.25	5.4099	5.26788	2.53322	-2.95041	12.6259	0.994072	0.0634137	0.557037	0.0439606	11.9182	0.659855	TRUE	MF-Isn(fg) vs Rest	MF-Isn(fg)	Rest	MF-Isn(fg)
RPS15	0.9954	0.0046	5.37709	0.0018591	0.000156668	0	0.25	5.28206	5.20045	2.52065	-2.61029	13.15	1.50667	0.120784	0.662222	0.0756673	18.2919	1.38474	TRUE	MF-Isn(fg) vs Rest	MF-Isn(fg)	Rest	MF-Isn(fg)
TNNC1	0.9952	0.0048	5.33433	0.0227176	0.00170463	0	0.25	5.52278	4.89213	3.0767	-5.02887	15.3105	22.2326	1.74832	0.986667	0.401995	256.183	17.1319	TRUE	MF-Isn(fg) vs Rest	MF-Isn(fg)	Rest	MF-Isn(fg)
PHPT1	0.995	0.005	5.2933	0.000932205	0.000124507	0	0.25	3.59967	3.29537	1.72844	-0.563545	10.2779	0.748147	0.0972742	0.460741	0.0802507	9.32963	1.09573	TRUE	MF-Isn(fg) vs Rest	MF-Isn(fg)	Rest	MF-Isn(fg)
RPL9	0.995	0.005	5.2933	0.0013039	7.482e-05	0	0.25	5.95227	5.98623	2.62167	-2.52063	14.0181	1.02518	0.0596525	0.540741	0.0401456	12.4455	0.595713	TRUE	MF-Isn(fg) vs Rest	MF-Isn(fg)	Rest	MF-Isn(fg)
RPS18	0.995	0.005	5.2933	0.00141569	7.61879e-05	0	0.25	6.82708	6.58453	3.36024	-3.28288	18.3193	1.17926	0.0668779	0.524444	0.035306	13.336	0.606675	TRUE	MF-Isn(fg) vs Rest	MF-Isn(fg)	Rest	MF-Isn(fg)
RPL35A	0.995	0.005	5.2933	0.00118672	5.81277e-05	0	0.25	7.06428	6.92835	3.35199	-2.17002	17.6084	0.879999	0.048598	0.459259	0.0311674	10.225	0.454032	TRUE	MF-Isn(fg) vs Rest	MF-Isn(fg)	Rest	MF-Isn(fg)
RPL38	0.995	0.005	5.2933	0.00114866	5.72546e-05	0	0.25	6.54002	6.54892	3.00916	-3.08539	17.1126	0.794073	0.0396738	0.414815	0.0258965	9.27735	0.411653	TRUE	MF-Isn(fg) vs Rest	MF-Isn(fg)	Rest	MF-Isn(fg)
COX5A	0.995	0.005	5.2933	0.00185946	0.000229529	0	0.25	3.68073	3.52117	1.70734	-0.609406	9.74346	1.44593	0.181062	0.687407	0.135913	19.0878	2.15685	TRUE	MF-Isn(fg) vs Rest	MF-Isn(fg)	Rest	MF-Isn(fg)
RPS19	0.9948	0.0052	5.25388	0.00128501	9.19483e-05	0	0.25	5.93905	5.79228	2.88969	-2.13564	14.8606	1.04148	0.0700593	0.533333	0.0449178	12.0315	0.722749	TRUE	MF-Isn(fg) vs Rest	MF-Isn(fg)	Rest	MF-Isn(fg)
ATP5PD	0.9948	0.0052	5.25388	0.000731945	0.000112481	0	0.25	3.27625	3.07611	1.51551	-0.563203	9.68308	0.543703	0.0859782	0.374815	0.0732273	6.88151	0.967356	TRUE	MF-Isn(fg) vs Rest	MF-Isn(fg)	Rest	MF-Isn(fg)
RPL41	0.9948	0.0052	5.25388	0.00199003	0.000138347	0	0.25	5.53144	5.55553	2.49129	-3.46856	13.6714	1.78667	0.121905	0.616296	0.0575088	20.0209	1.17639	TRUE	MF-Isn(fg) vs Rest	MF-Isn(fg)	Rest	MF-Isn(fg)
RPS3A	0.9948	0.0052	5.25388	0.00117281	8.42849e-05	0	0.25	5.43768	5.3437	2.54606	-2.26767	13.2627	1.13926	0.0679428	0.543704	0.0449447	13.0614	0.719698	TRUE	MF-Isn(fg) vs Rest	MF-Isn(fg)	Rest	MF-Isn(fg)
RPL35	0.9948	0.0052	5.25388	0.00146614	7.22295e-05	0	0.25	6.67384	6.51173	3.08151	-3.09605	16.0087	1.07407	0.0576574	0.512593	0.0370585	12.0669	0.587092	TRUE	MF-Isn(fg) vs Rest	MF-Isn(fg)	Rest	MF-Isn(fg)
RPL28	0.9946	0.0054	5.21594	0.000791689	4.17469e-05	0	0.25	6.54045	6.51217	2.90391	-2.53723	15.227	0.691851	0.0364652	0.425185	0.0241305	8.24393	0.326414	TRUE	MF-Isn(fg) vs Rest	MF-Isn(fg)	Rest	MF-Isn(fg)
TOMM7	0.9946	0.0054	5.21594	0.00147848	0.000139532	0	0.25	4.86276	4.67322	2.45035	-1.56757	14.0637	1.41482	0.101211	0.628148	0.0733756	16.177	1.17646	TRUE	MF-Isn(fg) vs Rest	MF-Isn(fg)	Rest	MF-Isn(fg)
UBA52	0.9944	0.0056	5.17937	0.000907884	6.51561e-05	0	0.25	6.18698	5.8858	3.21381	-2.41402	17.1499	0.734814	0.0495014	0.435556	0.0361957	9.06846	0.563701	TRUE	MF-Isn(fg) vs Rest	MF-Isn(fg)	Rest	MF-Isn(fg)
FAU	0.9944	0.0056	5.17937	0.00166014	0.000142642	0	0.25	5.46872	5.25045	2.81031	-1.92549	15.373	1.43111	0.107453	0.653333	0.0724858	17.5432	1.28016	TRUE	MF-Isn(fg) vs Rest	MF-Isn(fg)	Rest	MF-Isn(fg)
RPS29	0.9944	0.0056	5.17937	0.000851912	4.71045e-05	0	0.25	6.19404	6.15491	2.99988	-4.27104	15.7454	0.733332	0.0403343	0.388148	0.0259639	8.2644	0.372179	TRUE	MF-Isn(fg) vs Rest	MF-Isn(fg)	Rest	MF-Isn(fg)
RPS7	0.9944	0.0056	5.17937	0.00145486	0.000107227	0	0.25	5.49588	5.20142	2.68708	-2.46082	13.6455	1.10518	0.0797781	0.568889	0.0565786	12.8915	0.826971	TRUE	MF-Isn(fg) vs Rest	MF-Isn(fg)	Rest	MF-Isn(fg)
RPL19	0.9944	0.0056	5.17937	0.0022155	0.000205141	0	0.25	4.96533	4.75304	2.40054	-1.68799	13.0538	1.9526	0.162147	0.764444	0.103721	24.1937	1.90631	TRUE	MF-Isn(fg) vs Rest	MF-Isn(fg)	Rest	MF-Isn(fg)
RPS4X	0.9944	0.0056	5.17937	0.00108804	6.12172e-05	0	0.25	6.39196	6.33071	2.99672	-2.60899	15.5024	1.00592	0.0482612	0.515556	0.0311	11.4744	0.461875	TRUE	MF-Isn(fg) vs Rest	MF-Isn(fg)	Rest	MF-Isn(fg)
ATP5F1E	0.9944	0.0056	5.17937	0.00135119	0.000103509	0	0.25	5.43596	5.36114	2.57374	-1.58401	13.232	1.16296	0.0774732	0.579259	0.0525479	14.0613	0.80431	TRUE	MF-Isn(fg) vs Rest	MF-Isn(fg)	Rest	MF-Isn(fg)
RPS3	0.9944	0.0056	5.17937	0.00117983	7.26862e-05	0	0.25	5.9987	5.86464	2.74591	-2.19193	13.4143	1.09185	0.0638584	0.561481	0.0420059	13.4562	0.655591	TRUE	MF-Isn(fg) vs Rest	MF-Isn(fg)	Rest	MF-Isn(fg)
RPS24	0.9942	0.0058	5.14408	0.00154238	0.000114093	0	0.25	4.89291	4.85423	2.22358	-2.55473	13.1052	1.41334	0.0944579	0.551111	0.0570909	15.0253	0.867042	TRUE	MF-Isn(fg) vs Rest	MF-Isn(fg)	Rest	MF-Isn(fg)
NDUFB2	0.9942	0.0058	5.14408	0.00177377	0.000210929	0	0.25	3.8907	3.71986	1.7856	-0.84462	12.556	1.31408	0.160946	0.641481	0.119682	16.2098	1.87246	TRUE	MF-Isn(fg) vs Rest	MF-Isn(fg)	Rest	MF-Isn(fg)
RPS6	0.9942	0.0058	5.14408	0.00130905	7.28801e-05	0	0.25	6.55346	6.27072	3.33174	-3.9478	17.798	1.00741	0.0537614	0.518519	0.0358452	11.7107	0.543434	TRUE	MF-Isn(fg) vs Rest	MF-Isn(fg)	Rest	MF-Isn(fg)
RPLP1	0.9942	0.0058	5.14408	0.00492334	0.000399661	0	0.25	4.80037	4.74218	2.17814	-3.06655	11.807	4.74075	0.32199	0.847407	0.132489	52.048	3.17555	TRUE	MF-Isn(fg) vs Rest	MF-Isn(fg)	Rest	MF-Isn(fg)
RPS15A	0.9942	0.0058	5.14408	0.00132344	8.04806e-05	0	0.25	6.21404	6.10403	2.97377	-2.90132	15.4356	1.18074	0.066878	0.565926	0.0422081	14.2528	0.702869	TRUE	MF-Isn(fg) vs Rest	MF-Isn(fg)	Rest	MF-Isn(fg)
OST4	0.9942	0.0058	5.14408	0.000485918	3.9826e-05	0	0.25	5.59696	5.33951	2.97767	-1.81156	15.9328	0.348148	0.024373	0.265185	0.020639	4.30241	0.266187	TRUE	MF-Isn(fg) vs Rest	MF-Isn(fg)	Rest	MF-Isn(fg)
RPS16	0.9942	0.0058	5.14408	0.00107701	7.26097e-05	0	0.25	5.99377	5.84927	2.9138	-2.38983	14.7302	0.948146	0.0546646	0.528889	0.0368293	11.9297	0.581109	TRUE	MF-Isn(fg) vs Rest	MF-Isn(fg)	Rest	MF-Isn(fg)
COX7B	0.9942	0.0058	5.14408	0.0022634	0.000293168	0	0.25	3.88259	3.58877	1.98024	-0.961213	12.7442	1.86371	0.231333	0.721481	0.157563	22.4841	2.68365	TRUE	MF-Isn(fg) vs Rest	MF-Isn(fg)	Rest	MF-Isn(fg)
RPL18A	0.9942	0.0058	5.14408	0.00187503	0.000125244	0	0.25	5.92966	5.78807	2.8299	-2.03868	14.8221	1.84445	0.101764	0.708148	0.0648962	22.0575	1.05601	TRUE	MF-Isn(fg) vs Rest	MF-Isn(fg)	Rest	MF-Isn(fg)
RPS23	0.994	0.006	5.10998	0.00212564	0.000105493	0	0.25	6.38419	6.28173	2.88405	-2.97657	15.3068	1.87112	0.0929617	0.641481	0.0477352	20.3941	0.858538	TRUE	MF-Isn(fg) vs Rest	MF-Isn(fg)	Rest	MF-Isn(fg)
RPL13	0.994	0.006	5.10998	0.0022809	0.00017548	0	0.25	5.13857	5.09686	2.31965	-2.5351	13.6107	1.89926	0.149339	0.654815	0.0839175	22.039	1.55499	TRUE	MF-Isn(fg) vs Rest	MF-Isn(fg)	Rest	MF-Isn(fg)
RPS25	0.994	0.006	5.10998	0.00200294	0.000185987	0	0.25	5.01457	4.83952	2.49612	-1.61844	13.1179	1.67704	0.15449	0.684444	0.101173	19.4018	1.81701	TRUE	MF-Isn(fg) vs Rest	MF-Isn(fg)	Rest	MF-Isn(fg)
RPS14	0.9938	0.0062	5.07699	0.0016864	0.00014162	0	0.25	5.37288	5.23836	2.65421	-1.31346	14.0939	1.52593	0.112022	0.674074	0.0713535	18.6116	1.1941	TRUE	MF-Isn(fg) vs Rest	MF-Isn(fg)	Rest	MF-Isn(fg)
DHFR	0.9938	0.0062	5.07699	0.000530546	2.35839e-05	0	0.25	6.60757	6.68986	2.91521	-3.79109	15.5368	0.447408	0.0269477	0.300741	0.0142626	5.54112	0.143509	TRUE	MF-Isn(fg) vs Rest	MF-Isn(fg)	Rest	MF-Isn(fg)
COPS9	0.9938	0.0062	5.07699	0.000474284	4.54151e-05	0	0.25	5.01013	4.71838	2.67158	-1.82883	14.0177	0.373333	0.0286597	0.275556	0.0245754	4.73096	0.333973	TRUE	MF-Isn(fg) vs Rest	MF-Isn(fg)	Rest	MF-Isn(fg)
RPL30	0.9938	0.0062	5.07699	0.00129057	7.26106e-05	0	0.25	6.34585	6.32096	2.95099	-3.48569	14.9387	1.15259	0.0591131	0.491852	0.0333378	11.9438	0.544174	TRUE	MF-Isn(fg) vs Rest	MF-Isn(fg)	Rest	MF-Isn(fg)
MT-ND3	0.9936	0.0064	5.04504	0.00671081	0.000387517	0	0.25	5.81576	6.12938	2.31419	-3.72048	11.6378	5.4163	0.432009	0.866667	0.0864519	63.8223	3.25099	TRUE	MF-Isn(fg) vs Rest	MF-Isn(fg)	Rest	MF-Isn(fg)
NDUFA4	0.9936	0.0064	5.04504	0.00412758	0.000458891	0	0.25	4.29795	4.03719	2.16126	-0.539438	13.9368	3.28001	0.330201	0.878519	0.203101	40.3839	4.16665	TRUE	MF-Isn(fg) vs Rest	MF-Isn(fg)	Rest	MF-Isn(fg)
RPL34	0.9936	0.0064	5.04504	0.00120615	7.37396e-05	0	0.25	6.35723	6.28032	3.22897	-3.21427	16.1384	0.948147	0.056053	0.428148	0.0316932	10.2237	0.522833	TRUE	MF-Isn(fg) vs Rest	MF-Isn(fg)	Rest	MF-Isn(fg)
COX5B	0.9934	0.0066	5.01406	0.00258571	0.000306582	0	0.25	4.24614	3.92804	2.19313	-1.5528	13.4957	2.25038	0.234152	0.773333	0.156174	29.1906	2.85529	TRUE	MF-Isn(fg) vs Rest	MF-Isn(fg)	Rest	MF-Isn(fg)
RPL36	0.9934	0.0066	5.01406	0.000997199	6.9649e-05	0	0.25	5.84142	5.70051	2.77835	-2.56162	13.865	0.878517	0.0562282	0.46963	0.0359126	10.1121	0.563856	TRUE	MF-Isn(fg) vs Rest	MF-Isn(fg)	Rest	MF-Isn(fg)
OOEP	0.9934	0.0066	5.01406	0.000162326	1.18981e-05	0	0.25	5.75166	5.72681	2.88043	-3.85504	16.5361	0.13037	0.00754924	0.114074	0.00655163	1.5914	0.0728658	TRUE	MF-Isn(fg) vs Rest	MF-Isn(fg)	Rest	MF-Isn(fg)
RPS11	0.9932	0.0068	4.98401	0.000625293	4.91524e-05	0	0.25	5.73998	5.62356	2.91316	-2.133	14.8821	0.462222	0.0344564	0.294815	0.0271637	5.39695	0.403672	TRUE	MF-Isn(fg) vs Rest	MF-Isn(fg)	Rest	MF-Isn(fg)
RPS27A	0.9932	0.0068	4.98401	0.00133932	0.000114967	0	0.25	5.14986	5.06752	2.5762	-2.46287	12.6243	1.15111	0.0924088	0.537778	0.0579536	13.4394	0.917846	TRUE	MF-Isn(fg) vs Rest	MF-Isn(fg)	Rest	MF-Isn(fg)
RPL21	0.9932	0.0068	4.98401	0.00160663	0.000140156	0	0.25	4.78982	4.76645	2.25577	-3.1368	11.6744	1.21778	0.100416	0.536296	0.0636425	14.0939	1.14203	TRUE	MF-Isn(fg) vs Rest	MF-Isn(fg)	Rest	MF-Isn(fg)
ATP5F1D	0.993	0.007	4.95482	0.00229654	0.000369213	0	0.25	3.12231	3.00395	1.41169	-1.03002	9.94996	1.73926	0.299158	0.728889	0.208493	22.5496	3.59494	TRUE	MF-Isn(fg) vs Rest	MF-Isn(fg)	Rest	MF-Isn(fg)
FTH1	0.993	0.007	4.95482	0.004693	0.000319317	0	0.25	5.2844	5.19939	2.4025	-2.13019	14.0176	4.10075	0.257255	0.847407	0.117484	48.702	2.63565	TRUE	MF-Isn(fg) vs Rest	MF-Isn(fg)	Rest	MF-Isn(fg)
RPL37	0.9928	0.0072	4.92645	0.000735813	3.50404e-05	0	0.25	6.69513	6.65478	3.16243	-3.30659	17.454	0.719999	0.0310054	0.342222	0.0179563	7.48167	0.244447	TRUE	MF-Isn(fg) vs Rest	MF-Isn(fg)	Rest	MF-Isn(fg)
RPSA	0.9928	0.0072	4.92645	0.000810869	0.000113945	0	0.25	3.62036	3.33159	1.833	-1.08133	9.98122	0.717036	0.0879594	0.444444	0.0731464	8.90546	1.00954	TRUE	MF-Isn(fg) vs Rest	MF-Isn(fg)	Rest	MF-Isn(fg)
MZT2B	0.9928	0.0072	4.92645	0.000368928	3.33545e-05	0	0.25	4.73318	4.372	2.53214	-1.92927	14.0476	0.284445	0.0227957	0.213333	0.0206929	3.33946	0.226427	TRUE	MF-Isn(fg) vs Rest	MF-Isn(fg)	Rest	MF-Isn(fg)
COX7A1	0.9928	0.0072	4.92645	0.00301073	0.000330409	0	0.25	4.27499	4.05869	2.0762	-1.24208	11.9185	2.60445	0.252699	0.822222	0.152912	31.6315	2.87173	TRUE	MF-Isn(fg) vs Rest	MF-Isn(fg)	Rest	MF-Isn(fg)
MRPL33	0.9928	0.0072	4.92645	0.00112679	0.000216524	0	0.25	2.66182	2.50544	1.16453	-1.59592	8.61676	0.992591	0.176924	0.53037	0.139175	12.0319	2.11135	TRUE	MF-Isn(fg) vs Rest	MF-Isn(fg)	Rest	MF-Isn(fg)
RPS12	0.9926	0.0074	4.89885	0.000961968	5.32381e-05	0	0.25	7.12379	6.9029	3.57473	-4.90247	18.9292	0.924443	0.0475062	0.407407	0.0246562	9.57946	0.375782	TRUE	MF-Isn(fg) vs Rest	MF-Isn(fg)	Rest	MF-Isn(fg)
RPL37A	0.9926	0.0074	4.89885	0.00191214	0.000130078	0	0.25	5.44921	5.40689	2.48452	-3.28188	13.5871	1.74075	0.101832	0.617778	0.0558372	19.3907	1.00896	TRUE	MF-Isn(fg) vs Rest	MF-Isn(fg)	Rest	MF-Isn(fg)
RPL39	0.9926	0.0074	4.89885	0.000244522	1.44955e-05	0	0.25	6.23612	6.22493	3.05004	-4.92455	16.1363	0.223704	0.0112295	0.165926	0.00839849	2.31068	0.0936562	TRUE	MF-Isn(fg) vs Rest	MF-Isn(fg)	Rest	MF-Isn(fg)
RPL6	0.9926	0.0074	4.89885	0.00125075	0.000119324	0	0.25	5.03016	4.77234	2.61463	-2.06866	13.8977	1.17037	0.0907508	0.611852	0.0638447	15.0549	1.03105	TRUE	MF-Isn(fg) vs Rest	MF-Isn(fg)	Rest	MF-Isn(fg)
RPL24	0.9924	0.0076	4.87198	0.00149838	0.000174777	0	0.25	4.61799	4.28286	2.51174	-1.77299	13.6091	1.39408	0.131043	0.656296	0.0923025	16.7386	1.5355	TRUE	MF-Isn(fg) vs Rest	MF-Isn(fg)	Rest	MF-Isn(fg)
RPL5	0.9924	0.0076	4.87198	0.00132098	0.00020382	0	0.25	3.28704	2.97737	1.62243	-1.74539	9.28891	1.23556	0.170641	0.638519	0.127972	15.2194	1.91861	TRUE	MF-Isn(fg) vs Rest	MF-Isn(fg)	Rest	MF-Isn(fg)
S100A1	0.9922	0.0078	4.8458	0.00175051	0.000249458	0	0.25	3.6978	3.3859	1.99184	-1.25035	11.9103	1.52297	0.192212	0.631111	0.136465	17.4064	2.29212	TRUE	MF-Isn(fg) vs Rest	MF-Isn(fg)	Rest	MF-Isn(fg)
NDUFB10	0.9922	0.0078	4.8458	0.00139268	0.000171024	0	0.25	4.09635	3.84669	2.14916	-0.989602	13.3321	1.16889	0.13444	0.601481	0.102791	14.6351	1.61457	TRUE	MF-Isn(fg) vs Rest	MF-Isn(fg)	Rest	MF-Isn(fg)
MT-CO3	0.992	0.008	4.82028	0.00465522	0.000331066	0	0.25	5.27618	5.53573	2.20573	-3.77724	11.9564	4.34075	0.338776	0.813333	0.0882583	48.7957	2.63687	TRUE	MF-Isn(fg) vs Rest	MF-Isn(fg)	Rest	MF-Isn(fg)
UQCRH	0.9918	0.0082	4.79539	0.000977605	0.000159033	0	0.25	3.1756	2.97629	1.56684	-1.43163	10.1286	0.817777	0.112344	0.471111	0.0915341	9.83846	1.29861	TRUE	MF-Isn(fg) vs Rest	MF-Isn(fg)	Rest	MF-Isn(fg)
PEBP1	0.9918	0.0082	4.79539	0.00137969	0.000235385	0	0.25	2.7703	2.69048	1.16711	-1.28349	7.50426	1.18963	0.19345	0.597037	0.149582	15.1577	2.24907	TRUE	MF-Isn(fg) vs Rest	MF-Isn(fg)	Rest	MF-Isn(fg)
PPP1R1A	0.9918	0.0082	4.79539	0.000569678	4.93512e-05	0	0.25	4.4267	4.3782	2.00593	-2.13851	11.7966	0.414815	0.0327982	0.293333	0.0280264	5.17855	0.339004	TRUE	MF-Isn(fg) vs Rest	MF-Isn(fg)	Rest	MF-Isn(fg)
RPL15	0.9918	0.0082	4.79539	0.00154498	0.000198935	0	0.25	4.29242	4.01522	2.35034	-1.61666	12.2466	1.25778	0.145455	0.634074	0.105271	15.936	1.80116	TRUE	MF-Isn(fg) vs Rest	MF-Isn(fg)	Rest	MF-Isn(fg)
ATP5PF	0.9916	0.0084	4.77109	0.001685	0.00027507	0	0.25	3.21396	3.05707	1.53504	-1.05049	9.63333	1.39111	0.213257	0.641481	0.158277	17.5585	2.49059	TRUE	MF-Isn(fg) vs Rest	MF-Isn(fg)	Rest	MF-Isn(fg)
MT-ND1	0.9914	0.0086	4.74735	0.00337347	0.000213296	0	0.25	5.35674	5.55804	2.27406	-4.01277	13.6287	2.7763	0.211258	0.752593	0.0734969	35.3867	1.68543	TRUE	MF-Isn(fg) vs Rest	MF-Isn(fg)	Rest	MF-Isn(fg)
ELOB	0.9914	0.0086	4.74735	0.000733521	8.00475e-05	0	0.25	4.69417	4.54707	2.37879	-2.03063	13.6404	0.62074	0.0549748	0.41037	0.0443516	7.81896	0.648848	TRUE	MF-Isn(fg) vs Rest	MF-Isn(fg)	Rest	MF-Isn(fg)
RPL4	0.9912	0.0088	4.72416	0.000748277	0.000103105	0	0.25	3.83629	3.56386	2.02865	-1.60805	10.8367	0.62074	0.0805325	0.41037	0.0661769	7.9033	0.948201	TRUE	MF-Isn(fg) vs Rest	MF-Isn(fg)	Rest	MF-Isn(fg)
MYL2	0.9912	0.0088	4.72416	0.0336056	0.00251336	0	0.25	5.74754	5.28027	3.20187	-3.45583	15.33	37.0963	2.96892	0.986667	0.382745	426.764	25.8469	TRUE	MF-Isn(fg) vs Rest	MF-Isn(fg)	Rest	MF-Isn(fg)
EEF1B2	0.9912	0.0088	4.72416	0.000817823	8.95852e-05	0	0.25	3.99819	3.80525	1.95532	-2.0497	10.4928	0.762962	0.0685493	0.426667	0.0544891	8.92929	0.710362	TRUE	MF-Isn(fg) vs Rest	MF-Isn(fg)	Rest	MF-Isn(fg)
MT-CYB	0.991	0.009	4.70149	0.00448027	0.000257761	0	0.25	5.55414	5.75591	2.20906	-2.94146	12.7836	4.22371	0.271678	0.847407	0.0848477	48.0974	2.14354	TRUE	MF-Isn(fg) vs Rest	MF-Isn(fg)	Rest	MF-Isn(fg)
RNF187	0.991	0.009	4.70149	0.000539802	5.5696e-05	0	0.25	3.16343	3.13045	1.4072	-1.94747	7.58327	0.428148	0.0508091	0.299259	0.0448773	6.48195	0.539727	TRUE	MF-Isn(fg) vs Rest	MF-Isn(fg)	Rest	MF-Isn(fg)
HINT1	0.991	0.009	4.70149	0.0016042	0.000288781	0	0.25	3.02364	2.83136	1.48441	-1.23382	8.74683	1.2	0.223625	0.588148	0.167363	14.4035	2.79189	TRUE	MF-Isn(fg) vs Rest	MF-Isn(fg)	Rest	MF-Isn(fg)
SMIM37	0.9908	0.0092	4.67931	0.00162829	0.000215461	0	0.25	3.6317	3.43509	1.81073	-1.68329	10.8469	1.27704	0.167145	0.622222	0.122311	16.5459	1.95436	TRUE	MF-Isn(fg) vs Rest	MF-Isn(fg)	Rest	MF-Isn(fg)
RPL18	0.9908	0.0092	4.67931	0.00136129	0.000165456	0	0.25	4.19259	4.01807	2.11225	-1.59211	10.9654	1.09926	0.12042	0.580741	0.0879213	13.7006	1.48788	TRUE	MF-Isn(fg) vs Rest	MF-Isn(fg)	Rest	MF-Isn(fg)
RPS26	0.9908	0.0092	4.67931	0.000948247	0.00012354	0	0.25	4.4842	4.03344	2.63933	-1.36727	14.8856	0.730369	0.0950369	0.447407	0.0741575	9.47112	1.13229	TRUE	MF-Isn(fg) vs Rest	MF-Isn(fg)	Rest	MF-Isn(fg)
MT-CO2	0.9908	0.0092	4.67931	0.0048566	0.000386523	0	0.25	4.8034	5.06343	2.11695	-3.69775	11.174	3.88593	0.376466	0.817778	0.0976274	48.5977	3.11723	TRUE	MF-Isn(fg) vs Rest	MF-Isn(fg)	Rest	MF-Isn(fg)
CKM	0.9908	0.0092	4.67931	0.0198165	0.00114311	0	0.25	4.79483	4.83035	2.22231	-2.25613	11.9555	17.7141	0.982217	0.964444	0.296508	214.828	10.4703	TRUE	MF-Isn(fg) vs Rest	MF-Isn(fg)	Rest	MF-Isn(fg)
GPX4	0.9908	0.0092	4.67931	0.001168	0.000173562	0	0.25	3.72423	3.15055	2.11576	-0.9001	11.6302	0.917036	0.1224	0.522963	0.0976004	11.4057	1.52352	TRUE	MF-Isn(fg) vs Rest	MF-Isn(fg)	Rest	MF-Isn(fg)
EEF1A1	0.9904	0.0096	4.63634	0.000497694	3.77641e-05	0	0.25	5.7163	5.54413	3.1762	-3.80959	17.499	0.268148	0.0318951	0.16	0.0164195	3.22164	0.245551	TRUE	MF-Isn(fg) vs Rest	MF-Isn(fg)	Rest	MF-Isn(fg)
MB	0.9904	0.0096	4.63634	0.0229427	0.00215132	0	0.25	4.26677	4.12497	2.06821	-2.04689	11.6539	20.3496	1.87267	0.991111	0.475735	234.062	20.6876	TRUE	MF-Isn(fg) vs Rest	MF-Isn(fg)	Rest	MF-Isn(fg)
ATP5MD	0.9904	0.0096	4.63634	0.00115561	0.000137619	0	0.25	4.26346	3.9532	2.29987	-1.78503	13.4455	0.837036	0.103947	0.48	0.0794149	10.5168	1.14936	TRUE	MF-Isn(fg) vs Rest	MF-Isn(fg)	Rest	MF-Isn(fg)
HEBP2	0.9904	0.0096	4.63634	0.000324022	4.06698e-05	0	0.25	3.60876	3.46453	1.74117	-2.36733	10.135	0.263704	0.0305199	0.207407	0.0274063	3.1993	0.315195	TRUE	MF-Isn(fg) vs Rest	MF-Isn(fg)	Rest	MF-Isn(fg)
MT-ATP8	0.9902	0.0098	4.61552	0.000615503	3.3631e-05	0	0.25	6.67322	6.78526	3.28341	-6.27025	19.3815	0.512593	0.049461	0.30963	0.0139121	7.10642	0.221423	TRUE	MF-Isn(fg) vs Rest	MF-Isn(fg)	Rest	MF-Isn(fg)
NDUFS5	0.9902	0.0098	4.61552	0.00106617	0.000154602	0	0.25	3.88901	3.50293	2.22594	-1.09612	13.2574	0.847406	0.106036	0.515556	0.0852925	10.7943	1.2601	TRUE	MF-Isn(fg) vs Rest	MF-Isn(fg)	Rest	MF-Isn(fg)
MT-ND5	0.9902	0.0098	4.61552	0.000656945	4.63318e-05	0	0.25	5.85349	5.70939	2.99316	-3.43876	14.7178	0.508148	0.0387437	0.354074	0.0248719	6.75255	0.306104	TRUE	MF-Isn(fg) vs Rest	MF-Isn(fg)	Rest	MF-Isn(fg)
MRPL41	0.9902	0.0098	4.61552	0.00101142	9.05871e-05	0	0.25	4.51689	4.26157	2.30826	-1.99199	13.2789	0.75111	0.0665005	0.468148	0.0560528	10.2171	0.748966	TRUE	MF-Isn(fg) vs Rest	MF-Isn(fg)	Rest	MF-Isn(fg)
FIS1	0.9902	0.0098	4.61552	0.00060374	7.06486e-05	0	0.25	3.95614	3.68377	1.96643	-1.48616	11.3249	0.502222	0.0515237	0.351111	0.0450391	6.51644	0.606518	TRUE	MF-Isn(fg) vs Rest	MF-Isn(fg)	Rest	MF-Isn(fg)
MT-ND4L	0.99	0.01	4.59512	0.000501778	3.01207e-05	0	0.25	5.92417	5.98564	2.77323	-3.53624	14.9457	0.417778	0.0325962	0.32	0.0209356	5.82215	0.235908	TRUE	MF-Isn(fg) vs Rest	MF-Isn(fg)	Rest	MF-Isn(fg)
EEF1A2	0.9896	0.0104	4.55549	0.00408171	0.000542255	0	0.25	3.05025	3.05075	1.31313	-1.90804	7.64992	3.11556	0.548654	0.798519	0.318455	38.8273	5.24109	TRUE	MF-Isn(fg) vs Rest	MF-Isn(fg)	Rest	MF-Isn(fg)
DBI	0.9896	0.0104	4.55549	0.00047391	5.71805e-05	0	0.25	4.21264	3.83597	2.43523	-1.17107	15.0578	0.405926	0.0422755	0.300741	0.035697	5.21343	0.399461	TRUE	MF-Isn(fg) vs Rest	MF-Isn(fg)	Rest	MF-Isn(fg)
RPL11	0.9894	0.0106	4.53624	0.0013454	0.000139275	0	0.25	4.43901	4.39596	2.19651	-2.67664	11.7313	1.25778	0.123912	0.555556	0.0802507	14.5486	1.20156	TRUE	MF-Isn(fg) vs Rest	MF-Isn(fg)	Rest	MF-Isn(fg)
MT-ND2	0.9892	0.0108	4.51735	0.00294033	0.000197548	0	0.25	5.2707	5.43907	2.34339	-3.59646	14.2948	2.24149	0.184701	0.703704	0.0669453	29.8287	1.48245	TRUE	MF-Isn(fg) vs Rest	MF-Isn(fg)	Rest	MF-Isn(fg)
ANAPC11	0.989	0.011	4.4988	0.000451741	7.3006e-05	0	0.25	3.81249	3.3764	2.31771	-1.0731	13.1843	0.377778	0.0498386	0.29037	0.0448908	4.9718	0.657346	TRUE	MF-Isn(fg) vs Rest	MF-Isn(fg)	Rest	MF-Isn(fg)
LGALS1	0.989	0.011	4.4988	0.0016515	0.000185339	0	0.25	4.49772	4.27747	2.38372	-2.1732	14.026	1.42963	0.144889	0.638519	0.0953222	18.2608	1.60851	TRUE	MF-Isn(fg) vs Rest	MF-Isn(fg)	Rest	MF-Isn(fg)
UQCR10	0.989	0.011	4.4988	0.00218765	0.000327589	0	0.25	3.64535	3.43733	1.95846	-0.831244	13.2266	1.76297	0.24495	0.711111	0.166527	22.5707	3.00919	TRUE	MF-Isn(fg) vs Rest	MF-Isn(fg)	Rest	MF-Isn(fg)
MT-ATP6	0.989	0.011	4.4988	0.00458205	0.000312559	0	0.25	5.20875	5.42716	2.1991	-3.82752	11.78	4.20001	0.324087	0.832593	0.091642	50.8822	2.56149	TRUE	MF-Isn(fg) vs Rest	MF-Isn(fg)	Rest	MF-Isn(fg)
UQCRQ	0.989	0.011	4.4988	0.00121777	0.000136452	0	0.25	4.67208	4.28935	2.63522	-1.4364	14.3096	1.02222	0.100308	0.537778	0.0757077	12.4661	1.16349	TRUE	MF-Isn(fg) vs Rest	MF-Isn(fg)	Rest	MF-Isn(fg)
RPS8	0.9888	0.0112	4.48058	0.00171493	0.00023095	0	0.25	4.2997	3.94411	2.5264	-2.55315	12.1786	1.2163	0.159125	0.602963	0.1122	14.8032	1.946	TRUE	MF-Isn(fg) vs Rest	MF-Isn(fg)	Rest	MF-Isn(fg)
NDUFB1	0.9888	0.0112	4.48058	0.000835452	0.000110585	0	0.25	4.33505	3.85712	2.60169	-1.21234	15.4687	0.721481	0.0913973	0.447407	0.0742249	8.87656	1.08114	TRUE	MF-Isn(fg) vs Rest	MF-Isn(fg)	Rest	MF-Isn(fg)
EID1	0.9888	0.0112	4.48058	0.000444698	8.68838e-05	0	0.25	2.79266	2.55991	1.47112	-1.72133	8.99344	0.312593	0.0586553	0.259259	0.0517795	4.14963	0.699938	TRUE	MF-Isn(fg) vs Rest	MF-Isn(fg)	Rest	MF-Isn(fg)
LINC01405	0.9886	0.0114	4.46268	0.0020902	0.000145405	0	0.25	6.39305	5.68598	3.97293	-5.68112	17.7346	1.80889	0.149323	0.617778	0.0826908	20.0211	1.23253	TRUE	MF-Isn(fg) vs Rest	MF-Isn(fg)	Rest	MF-Isn(fg)
NENF	0.9886	0.0114	4.46268	0.000248897	3.54959e-05	0	0.25	3.89195	3.57186	2.27928	-2.60305	12.6325	0.186667	0.0229979	0.151111	0.0210704	2.1175	0.259007	TRUE	MF-Isn(fg) vs Rest	MF-Isn(fg)	Rest	MF-Isn(fg)
RPL7	0.9886	0.0114	4.46268	0.000786989	7.44861e-05	0	0.25	4.78299	4.76504	2.46868	-3.20934	13.0786	0.684444	0.0562017	0.425185	0.0384066	9.25038	0.615013	TRUE	MF-Isn(fg) vs Rest	MF-Isn(fg)	Rest	MF-Isn(fg)
SMDT1	0.9884	0.0116	4.44508	0.000381669	6.33196e-05	0	0.25	3.58948	3.30059	2.04247	-1.56677	10.7572	0.312593	0.0468727	0.241481	0.0417363	3.86324	0.561072	TRUE	MF-Isn(fg) vs Rest	MF-Isn(fg)	Rest	MF-Isn(fg)
POLR2I	0.9884	0.0116	4.44508	0.000326762	3.9105e-05	0	0.25	4.40614	4.13338	2.49842	-1.8574	13.9883	0.214815	0.0233349	0.168889	0.0210299	2.81454	0.281596	TRUE	MF-Isn(fg) vs Rest	MF-Isn(fg)	Rest	MF-Isn(fg)
RPL10	0.9882	0.0118	4.42778	0.00318975	0.000390846	0	0.25	4.31059	4.11564	2.26796	-1.84756	11.1475	2.81038	0.301261	0.823704	0.169641	33.333	3.55837	TRUE	MF-Isn(fg) vs Rest	MF-Isn(fg)	Rest	MF-Isn(fg)
ATP5MC2	0.9882	0.0118	4.42778	0.00103721	0.000229826	0	0.25	2.61737	2.45644	1.35635	-1.37775	8.86529	0.922961	0.171693	0.536296	0.137301	11.2179	2.15121	TRUE	MF-Isn(fg) vs Rest	MF-Isn(fg)	Rest	MF-Isn(fg)
CYCS	0.9882	0.0118	4.42778	0.00153479	0.000258654	0	0.25	2.77759	2.76794	1.20777	-2.59072	7.61239	1.14815	0.231767	0.58963	0.172917	15.2034	2.48037	TRUE	MF-Isn(fg) vs Rest	MF-Isn(fg)	Rest	MF-Isn(fg)
COX6A2	0.9882	0.0118	4.42778	0.00654315	0.000975935	0	0.25	3.46187	3.36011	1.67168	-1.00546	10.1993	6.03853	0.787035	0.954074	0.352022	72.2589	9.80678	TRUE	MF-Isn(fg) vs Rest	MF-Isn(fg)	Rest	MF-Isn(fg)
ATP5MC1	0.9882	0.0118	4.42778	0.00120666	0.000199768	0	0.25	3.15009	2.99264	1.5511	-1.41459	10.809	0.959998	0.156295	0.533333	0.124373	12.0918	1.92474	TRUE	MF-Isn(fg) vs Rest	MF-Isn(fg)	Rest	MF-Isn(fg)
NDUFB4	0.9882	0.0118	4.42778	0.00109624	0.00018024	0	0.25	3.40666	3.09044	1.90332	-1.28621	12.1354	0.845924	0.126727	0.482963	0.101752	10.6384	1.58939	TRUE	MF-Isn(fg) vs Rest	MF-Isn(fg)	Rest	MF-Isn(fg)
EEF2	0.9882	0.0118	4.42778	0.0010389	0.000223712	0	0.25	2.38815	2.34654	1.02362	-0.948601	7.18275	0.965924	0.175159	0.484444	0.13962	11.7756	2.03179	TRUE	MF-Isn(fg) vs Rest	MF-Isn(fg)	Rest	MF-Isn(fg)
RACK1	0.988	0.012	4.41078	0.00133444	0.000247404	0	0.25	3.19321	2.90885	1.73684	-1.4536	9.25631	1.14963	0.185971	0.602963	0.140644	14.6709	2.32308	TRUE	MF-Isn(fg) vs Rest	MF-Isn(fg)	Rest	MF-Isn(fg)
YBX1	0.988	0.012	4.41078	0.000965229	0.000134039	0	0.25	3.66061	3.66525	1.8072	-2.11911	9.81522	0.937776	0.0956575	0.497778	0.0750067	11.119	1.20388	TRUE	MF-Isn(fg) vs Rest	MF-Isn(fg)	Rest	MF-Isn(fg)
RPL36AL	0.9878	0.0122	4.39404	0.000765546	8.09296e-05	0	0.25	4.63669	4.44533	2.53304	-3.32458	13.8925	0.54074	0.0564443	0.354074	0.0458075	6.32097	0.680864	TRUE	MF-Isn(fg) vs Rest	MF-Isn(fg)	Rest	MF-Isn(fg)
HSPA8	0.9874	0.0126	4.36138	0.00153853	0.000295115	0	0.25	3.00518	3.03264	1.52834	-2.14263	7.20035	1.31852	0.312092	0.616296	0.183203	16.0559	2.72056	TRUE	MF-Isn(fg) vs Rest	MF-Isn(fg)	Rest	MF-Isn(fg)
RPL22	0.9874	0.0126	4.36138	0.000332583	4.21697e-05	0	0.25	3.97199	3.93593	1.98539	-2.44937	10.1299	0.311111	0.0266646	0.242963	0.0230116	3.75771	0.301319	TRUE	MF-Isn(fg) vs Rest	MF-Isn(fg)	Rest	MF-Isn(fg)
RPS27	0.9872	0.0128	4.34543	0.00139654	0.00012797	0	0.25	5.23192	5.16385	2.86141	-3.84048	14.7128	1.14667	0.0994327	0.435556	0.0547317	12.6059	1.032	TRUE	MF-Isn(fg) vs Rest	MF-Isn(fg)	Rest	MF-Isn(fg)
COX6B1	0.9868	0.0132	4.31425	0.00125094	0.000161689	0	0.25	4.26375	3.90873	2.40745	-1.34948	15.2756	1.07407	0.124436	0.588148	0.094419	13.3387	1.47621	TRUE	MF-Isn(fg) vs Rest	MF-Isn(fg)	Rest	MF-Isn(fg)
NAA38	0.9868	0.0132	4.31425	0.000406862	7.4065e-05	0	0.25	3.14051	2.92178	1.74786	-1.89058	11.115	0.306667	0.0453089	0.241481	0.0406444	4.20252	0.627685	TRUE	MF-Isn(fg) vs Rest	MF-Isn(fg)	Rest	MF-Isn(fg)
ECH1	0.9868	0.0132	4.31425	0.00107424	0.000166354	0	0.25	3.14383	3.1475	1.45391	-1.83583	9.60593	0.928888	0.143299	0.514074	0.115732	11.9858	1.71947	TRUE	MF-Isn(fg) vs Rest	MF-Isn(fg)	Rest	MF-Isn(fg)
COX4I1	0.9868	0.0132	4.31425	0.00144998	0.000245699	0	0.25	3.32711	3.09787	1.77924	-0.955342	10.6739	1.31408	0.174335	0.626667	0.135239	15.8256	2.20774	TRUE	MF-Isn(fg) vs Rest	MF-Isn(fg)	Rest	MF-Isn(fg)
CFL2	0.9864	0.0136	4.28399	0.00207866	0.000543138	0	0.25	2.15054	2.06776	1.02711	-1.86534	6.60039	1.6963	0.576929	0.72	0.328202	21.023	5.70418	TRUE	MF-Isn(fg) vs Rest	MF-Isn(fg)	Rest	MF-Isn(fg)
RPL12	0.9864	0.0136	4.28399	0.000652853	5.70299e-05	0	0.25	5.77899	5.68076	3.28055	-6.06812	15.7531	0.521482	0.0424373	0.265185	0.0257886	5.49341	0.396419	TRUE	MF-Isn(fg) vs Rest	MF-Isn(fg)	Rest	MF-Isn(fg)
CHCHD10	0.9862	0.0138	4.26919	0.00281497	0.000463693	0	0.25	3.1991	2.97525	1.6797	-0.990675	9.30944	2.23556	0.363183	0.788148	0.235508	29.2507	4.20282	TRUE	MF-Isn(fg) vs Rest	MF-Isn(fg)	Rest	MF-Isn(fg)
MYH7	0.9862	0.0138	4.26919	0.0167107	0.00137991	0	0.25	5.18767	4.46625	3.19553	-6.36326	14.6963	18.2652	1.45932	0.952593	0.358466	202.553	13.3597	TRUE	MF-Isn(fg) vs Rest	MF-Isn(fg)	Rest	MF-Isn(fg)
MT-ND4	0.986	0.014	4.2546	0.00330066	0.000320711	0	0.25	4.42869	4.6146	2.12285	-3.64777	11.5886	2.6963	0.279454	0.743704	0.100809	34.494	2.50991	TRUE	MF-Isn(fg) vs Rest	MF-Isn(fg)	Rest	MF-Isn(fg)
EEF1D	0.986	0.014	4.2546	0.000783301	0.000156686	0	0.25	2.65036	2.62145	1.22607	-1.47117	6.98809	0.754073	0.122952	0.460741	0.103357	9.14869	1.49926	TRUE	MF-Isn(fg) vs Rest	MF-Isn(fg)	Rest	MF-Isn(fg)
ATP5MC3	0.9856	0.0144	4.22602	0.00158937	0.000270006	0	0.25	3.08256	2.91345	1.55741	-1.61679	10.2735	1.3363	0.217436	0.598519	0.155325	16.3826	2.42715	TRUE	MF-Isn(fg) vs Rest	MF-Isn(fg)	Rest	MF-Isn(fg)
GNG5	0.9856	0.0144	4.22602	0.00067603	0.000126234	0	0.25	2.98543	2.8514	1.5298	-1.66074	9.1188	0.588148	0.0966407	0.355556	0.0801025	6.88748	1.11411	TRUE	MF-Isn(fg) vs Rest	MF-Isn(fg)	Rest	MF-Isn(fg)
SLC25A4	0.9856	0.0144	4.22602	0.00482209	0.000854493	0	0.25	2.75941	2.70349	1.39632	-1.4129	7.66968	3.69037	0.70289	0.885926	0.382516	49.8051	8.56147	TRUE	MF-Isn(fg) vs Rest	MF-Isn(fg)	Rest	MF-Isn(fg)
BTF3	0.9852	0.0148	4.19822	0.000719886	0.000143678	0	0.25	2.99752	2.73668	1.64328	-0.741041	9.42879	0.773332	0.131878	0.472593	0.10674	9.77462	1.53827	TRUE	MF-Isn(fg) vs Rest	MF-Isn(fg)	Rest	MF-Isn(fg)
RPL23	0.985	0.015	4.18459	0.000649441	7.88918e-05	0	0.25	4.82778	4.62992	2.91366	-2.15971	14.5837	0.50074	0.0492993	0.342222	0.0394311	6.25817	0.603011	TRUE	MF-Isn(fg) vs Rest	MF-Isn(fg)	Rest	MF-Isn(fg)
AC105402.3	0.9848	0.0152	4.17114	0.000357367	2.46968e-05	0	0.25	6.28639	6.76043	4.76042	-10.4078	21.2351	0.308148	0.0352252	0.192593	0.00938258	3.47768	0.143908	TRUE	MF-Isn(fg) vs Rest	MF-Isn(fg)	Rest	MF-Isn(fg)
MYL6B	0.9844	0.0156	4.14476	0.00478528	0.000474934	0	0.25	5.25839	4.57335	3.44409	-7.58653	15.8459	4.04	0.477201	0.76	0.200337	46.6259	4.19451	TRUE	MF-Isn(fg) vs Rest	MF-Isn(fg)	Rest	MF-Isn(fg)
RPS2	0.9842	0.0158	4.13182	0.00187091	0.000228097	0	0.25	4.67017	4.5993	2.75004	-3.77744	13.3378	1.38223	0.16487	0.628148	0.109774	17.4078	2.02942	TRUE	MF-Isn(fg) vs Rest	MF-Isn(fg)	Rest	MF-Isn(fg)
TNNI1	0.9842	0.0158	4.13182	0.0199951	0.00151707	0	0.25	5.29152	4.86072	3.18067	-3.88271	15.288	17.5496	1.55199	0.973333	0.389755	211.768	15.5812	TRUE	MF-Isn(fg) vs Rest	MF-Isn(fg)	Rest	MF-Isn(fg)
NDUFB7	0.984	0.016	4.11904	0.00105261	0.000174574	0	0.25	3.56793	3.1743	2.0694	-0.771619	11.5146	0.825184	0.115997	0.488889	0.0955783	10.8475	1.49347	TRUE	MF-Isn(fg) vs Rest	MF-Isn(fg)	Rest	MF-Isn(fg)
ATP5MPL	0.984	0.016	4.11904	0.00130283	0.000254207	0	0.25	3.05539	2.83955	1.69274	-1.13409	10.689	1.00148	0.181737	0.543704	0.138393	12.3934	2.27817	TRUE	MF-Isn(fg) vs Rest	MF-Isn(fg)	Rest	MF-Isn(fg)
S100A6	0.9838	0.0162	4.10641	0.0016648	0.000221589	0	0.25	4.17416	4.14087	2.31274	-3.6757	12.9783	1.48593	0.176007	0.508148	0.0744406	17.6272	1.77368	TRUE	MF-Isn(fg) vs Rest	MF-Isn(fg)	Rest	MF-Isn(fg)
NDUFC1	0.9838	0.0162	4.10641	0.000781667	0.000167946	0	0.25	2.5575	2.43965	1.23544	-0.88003	7.86842	0.59111	0.122441	0.37037	0.0998787	6.90026	1.41181	TRUE	MF-Isn(fg) vs Rest	MF-Isn(fg)	Rest	MF-Isn(fg)
ATP5ME	0.9838	0.0162	4.10641	0.000900987	0.000128007	0	0.25	4.1708	4.03334	2.32865	-1.73026	12.3625	0.746665	0.096129	0.465185	0.074481	9.53476	1.09723	TRUE	MF-Isn(fg) vs Rest	MF-Isn(fg)	Rest	MF-Isn(fg)
NDUFA1	0.9836	0.0164	4.09394	0.00109084	0.000228685	0	0.25	2.96934	2.74208	1.72364	-0.851848	10.839	0.955554	0.15906	0.528889	0.125586	11.721	2.11513	TRUE	MF-Isn(fg) vs Rest	MF-Isn(fg)	Rest	MF-Isn(fg)
NDUFA3	0.9836	0.0164	4.09394	0.000729956	0.000126354	0	0.25	3.38614	3.08968	1.9848	-1.92768	12.4599	0.6	0.0757746	0.379259	0.063629	7.20874	1.00559	TRUE	MF-Isn(fg) vs Rest	MF-Isn(fg)	Rest	MF-Isn(fg)
RAN	0.983	0.017	4.0574	0.000522861	0.000134693	0	0.25	2.20601	2.18992	1.05506	-1.63029	6.11249	0.419259	0.111737	0.299259	0.0952143	5.09109	1.27633	TRUE	MF-Isn(fg) vs Rest	MF-Isn(fg)	Rest	MF-Isn(fg)
NDUFA2	0.9828	0.0172	4.0455	0.00043647	8.53728e-05	0	0.25	3.13142	2.73586	1.9057	-1.63215	11.0953	0.379259	0.0566333	0.259259	0.0506606	4.45381	0.733558	TRUE	MF-Isn(fg) vs Rest	MF-Isn(fg)	Rest	MF-Isn(fg)
PPP1R14B	0.9828	0.0172	4.0455	0.00070015	0.000158503	0	0.25	2.44399	2.42037	1.19839	-2.11481	6.59995	0.451852	0.1114	0.314074	0.0934214	5.82755	1.3451	TRUE	MF-Isn(fg) vs Rest	MF-Isn(fg)	Rest	MF-Isn(fg)
LDHB	0.9828	0.0172	4.0455	0.00064281	7.57211e-05	0	0.25	4.15859	3.97263	2.19011	-2.46615	10.8753	0.554074	0.0617696	0.362963	0.0505527	6.72512	0.60124	TRUE	MF-Isn(fg) vs Rest	MF-Isn(fg)	Rest	MF-Isn(fg)
MT-CO1	0.9826	0.0174	4.03373	0.00453093	0.000551529	0	0.25	4.0374	4.19666	2.10182	-4.26142	10.7635	4.24594	0.47373	0.816296	0.126112	52.8106	4.23372	TRUE	MF-Isn(fg) vs Rest	MF-Isn(fg)	Rest	MF-Isn(fg)
PPDPF	0.9822	0.0178	4.0106	0.000479057	6.16627e-05	0	0.25	4.62528	4.35123	2.83618	-3.83104	14.2378	0.351111	0.0385951	0.260741	0.0326233	4.05838	0.44484	TRUE	MF-Isn(fg) vs Rest	MF-Isn(fg)	Rest	MF-Isn(fg)
MYL3	0.9822	0.0178	4.0106	0.00366736	0.000378081	0	0.25	5.10866	4.65068	3.10264	-4.06077	15.592	3.25482	0.368173	0.783704	0.186978	40.0489	3.74298	TRUE	MF-Isn(fg) vs Rest	MF-Isn(fg)	Rest	MF-Isn(fg)
S100A13	0.9818	0.0182	3.98797	0.000325341	3.98547e-05	0	0.25	4.95261	4.55275	3.21016	-4.05997	17.4618	0.287408	0.0256536	0.21037	0.0193314	3.61255	0.285719	TRUE	MF-Isn(fg) vs Rest	MF-Isn(fg)	Rest	MF-Isn(fg)
UBL5	0.9816	0.0184	3.97683	0.000836333	0.000154553	0	0.25	3.51775	3.0266	2.26943	-1.48603	13.4647	0.56	0.0991209	0.385185	0.0833783	7.03926	1.36727	TRUE	MF-Isn(fg) vs Rest	MF-Isn(fg)	Rest	MF-Isn(fg)
LSM10	0.9816	0.0184	3.97683	0.000317973	5.61695e-05	0	0.25	2.93444	2.8269	1.55359	-1.58514	10.3754	0.263704	0.0372604	0.21037	0.0345646	3.45929	0.497549	TRUE	MF-Isn(fg) vs Rest	MF-Isn(fg)	Rest	MF-Isn(fg)
VAMP5	0.9814	0.0186	3.96582	0.000244419	3.04343e-05	0	0.25	4.23808	4.15826	2.34428	-2.45069	11.6219	0.244445	0.0215825	0.197037	0.0197762	2.94669	0.238705	TRUE	MF-Isn(fg) vs Rest	MF-Isn(fg)	Rest	MF-Isn(fg)
ADI1	0.9812	0.0188	3.95492	0.00047691	0.000105488	0	0.25	2.54157	2.36189	1.42635	-1.73743	8.40484	0.44	0.0941465	0.305185	0.0814775	5.41608	1.06108	TRUE	MF-Isn(fg) vs Rest	MF-Isn(fg)	Rest	MF-Isn(fg)
DES	0.981	0.019	3.94413	0.0103162	0.00239954	0	0.25	2.18613	2.20619	1.00657	-1.58267	5.64984	10.5926	1.98405	0.968889	0.693084	120.219	25.1024	TRUE	MF-Isn(fg) vs Rest	MF-Isn(fg)	Rest	MF-Isn(fg)
POLR2L	0.981	0.019	3.94413	0.000812785	0.00012764	0	0.25	4.13191	3.75324	2.58192	-1.58719	14.6187	0.662222	0.0861805	0.435556	0.0700998	8.61405	1.17561	TRUE	MF-Isn(fg) vs Rest	MF-Isn(fg)	Rest	MF-Isn(fg)
HSPB6	0.981	0.019	3.94413	0.00136879	0.000224738	0	0.25	3.16652	3.06893	1.62211	-2.70995	8.37204	1.08148	0.182422	0.580741	0.136304	13.7805	2.16032	TRUE	MF-Isn(fg) vs Rest	MF-Isn(fg)	Rest	MF-Isn(fg)
SERF2	0.9804	0.0196	3.91243	0.00132847	0.000265115	0	0.25	3.31221	3.00934	1.97408	-1.39682	10.0607	1.15111	0.200868	0.6	0.150593	14.4224	2.60143	TRUE	MF-Isn(fg) vs Rest	MF-Isn(fg)	Rest	MF-Isn(fg)
RPLP2	0.9802	0.0198	3.90207	0.000902439	0.000118698	0	0.25	4.28253	4.28803	2.49549	-3.29059	12.7797	0.665184	0.0812607	0.374815	0.056619	7.83593	0.945641	TRUE	MF-Isn(fg) vs Rest	MF-Isn(fg)	Rest	MF-Isn(fg)
RPL27A	0.98	0.02	3.89182	0.000639735	5.46155e-05	0	0.25	5.17097	5.22314	2.9358	-4.36349	14.8254	0.50963	0.0392693	0.275556	0.027986	5.73954	0.435018	TRUE	MF-Isn(fg) vs Rest	MF-Isn(fg)	Rest	MF-Isn(fg)
ETFB	0.98	0.02	3.89182	0.000524687	9.7084e-05	0	0.25	2.83112	2.83492	1.33564	-1.79776	8.22369	0.448889	0.0784832	0.324444	0.0672553	5.88463	0.885606	TRUE	MF-Isn(fg) vs Rest	MF-Isn(fg)	Rest	MF-Isn(fg)
RPL13A	0.9798	0.0202	3.88167	0.00105096	0.000128525	0	0.25	4.47402	4.39816	2.78894	-4.08131	15.0399	0.807406	0.0920304	0.377778	0.0615934	9.59609	1.12604	TRUE	MF-Isn(fg) vs Rest	MF-Isn(fg)	Rest	MF-Isn(fg)
MRPL34	0.9798	0.0202	3.88167	0.000468717	8.96453e-05	0	0.25	3.02389	2.99395	1.60861	-2.47465	8.08514	0.371852	0.0647889	0.274074	0.0571448	4.81853	0.834388	TRUE	MF-Isn(fg) vs Rest	MF-Isn(fg)	Rest	MF-Isn(fg)
UBB	0.9794	0.0206	3.86165	0.00350364	0.000638247	0	0.25	2.9668	2.9126	1.62953	-2.02465	8.84805	2.92593	0.623547	0.841481	0.304085	40.2906	6.60843	TRUE	MF-Isn(fg) vs Rest	MF-Isn(fg)	Rest	MF-Isn(fg)
TCAP	0.9792	0.0208	3.85178	0.00908311	0.00175085	0	0.25	2.6889	2.63491	1.4189	-1.96269	8.14423	10.9318	1.43384	0.945185	0.500404	117.767	17.0281	TRUE	MF-Isn(fg) vs Rest	MF-Isn(fg)	Rest	MF-Isn(fg)
SOD1	0.9788	0.0212	3.83233	0.00124875	0.000318458	0	0.25	2.46468	2.27003	1.41366	-1.6457	8.15247	0.946665	0.229938	0.543704	0.174993	12.7922	3.0867	TRUE	MF-Isn(fg) vs Rest	MF-Isn(fg)	Rest	MF-Isn(fg)
SELENOW	0.9788	0.0212	3.83233	0.00179159	0.000398602	0	0.25	2.5523	2.55086	1.33503	-1.90714	7.87614	1.43852	0.286062	0.62963	0.207563	17.5637	3.68326	TRUE	MF-Isn(fg) vs Rest	MF-Isn(fg)	Rest	MF-Isn(fg)
GAPDH	0.9786	0.0214	3.82273	0.00981339	0.00138724	0	0.25	3.58176	3.56416	2.06868	-3.14853	10.8757	7.05778	0.973245	0.93037	0.353667	86.9994	13.0602	TRUE	MF-Isn(fg) vs Rest	MF-Isn(fg)	Rest	MF-Isn(fg)
CA3	0.978	0.022	3.79447	0.00520459	0.000565094	0	0.25	4.58551	4.55871	2.80936	-4.13909	13.2233	4.4889	0.520702	0.805926	0.212497	57.0384	5.11348	TRUE	MF-Isn(fg) vs Rest	MF-Isn(fg)	Rest	MF-Isn(fg)
SEC61G	0.978	0.022	3.79447	0.000316817	5.15139e-05	0	0.25	3.60246	3.35648	2.17471	-1.68799	10.9271	0.231111	0.0342137	0.191111	0.0308843	2.91721	0.380688	TRUE	MF-Isn(fg) vs Rest	MF-Isn(fg)	Rest	MF-Isn(fg)
CKB	0.9776	0.0224	3.77604	0.000213996	3.1573e-05	0	0.25	4.49243	4.25947	3.022	-5.99676	15.9209	0.168889	0.0268128	0.136296	0.0229307	2.13024	0.234957	TRUE	MF-Isn(fg) vs Rest	MF-Isn(fg)	Rest	MF-Isn(fg)
CHMP2A	0.9768	0.0232	3.74013	0.000219881	4.67048e-05	0	0.25	2.98799	2.6191	1.84431	-1.49082	12.0536	0.164445	0.0354675	0.145185	0.0327447	2.17873	0.444688	TRUE	MF-Isn(fg) vs Rest	MF-Isn(fg)	Rest	MF-Isn(fg)
TIMM10	0.9766	0.0234	3.73134	0.000265784	4.47117e-05	0	0.25	3.11118	3.03662	1.70654	-2.50803	9.84022	0.168889	0.0305063	0.142222	0.0284443	2.0923	0.359586	TRUE	MF-Isn(fg) vs Rest	MF-Isn(fg)	Rest	MF-Isn(fg)
MRPL14	0.9764	0.0236	3.72263	0.000816861	0.000227172	0	0.25	2.13565	2.10035	1.11995	-2.67949	6.27285	0.61037	0.169738	0.413333	0.137854	8.23707	2.19015	TRUE	MF-Isn(fg) vs Rest	MF-Isn(fg)	Rest	MF-Isn(fg)
RPS9	0.9762	0.0238	3.71398	0.000751144	0.000129412	0	0.25	3.99821	3.80072	2.55174	-2.32845	12.1471	0.685925	0.0956704	0.438519	0.0739418	8.13144	1.12174	TRUE	MF-Isn(fg) vs Rest	MF-Isn(fg)	Rest	MF-Isn(fg)
GSTO1	0.9758	0.0242	3.6969	0.000320337	6.70775e-05	0	0.25	2.69355	2.59836	1.45968	-1.75915	7.94783	0.266667	0.0552447	0.219259	0.0493394	3.44804	0.622918	TRUE	MF-Isn(fg) vs Rest	MF-Isn(fg)	Rest	MF-Isn(fg)
GNAS	0.9746	0.0254	3.64728	0.00170856	0.000400644	0	0.25	2.0722	2.16984	1.06326	-3.03681	5.75465	1.37333	0.356515	0.588148	0.244028	16.0658	3.82998	TRUE	MF-Isn(fg) vs Rest	MF-Isn(fg)	Rest	MF-Isn(fg)
COX17	0.9746	0.0254	3.64728	0.000820191	0.000196165	0	0.25	2.50662	2.40186	1.4269	-1.95017	8.75237	0.70074	0.14586	0.413333	0.117916	8.42377	1.88553	TRUE	MF-Isn(fg) vs Rest	MF-Isn(fg)	Rest	MF-Isn(fg)
TUBA1B	0.9744	0.0256	3.63923	0.000175548	3.92048e-05	0	0.25	3.17926	3.07972	2.07618	-3.71393	10.4895	0.114074	0.0223509	0.103704	0.019547	1.5515	0.28344	TRUE	MF-Isn(fg) vs Rest	MF-Isn(fg)	Rest	MF-Isn(fg)
TMA7	0.9742	0.0258	3.63124	0.000653352	0.000125726	0	0.25	3.57333	3.44815	2.16905	-2.37922	10.6456	0.503704	0.0770281	0.348148	0.0647209	6.24353	1.04748	TRUE	MF-Isn(fg) vs Rest	MF-Isn(fg)	Rest	MF-Isn(fg)
MYL12A	0.9732	0.0268	3.59219	0.00692347	0.00127235	0	0.25	3.17089	3.09712	1.81705	-2.60778	9.31386	7.09039	1.84023	0.918519	0.408008	79.5002	14.0704	TRUE	MF-Isn(fg) vs Rest	MF-Isn(fg)	Rest	MF-Isn(fg)
ACTA1	0.973	0.027	3.58455	0.038823	0.00527796	0	0.25	3.80698	3.97406	2.32837	-3.39711	9.53997	41.8919	5.43839	0.985185	0.538366	494.931	58.4889	TRUE	MF-Isn(fg) vs Rest	MF-Isn(fg)	Rest	MF-Isn(fg)
C12orf75	0.9728	0.0272	3.57696	0.000391147	5.94909e-05	0	0.25	3.91735	3.71416	2.54775	-4.42893	13.9099	0.386667	0.049461	0.259259	0.0403748	4.7247	0.526266	TRUE	MF-Isn(fg) vs Rest	MF-Isn(fg)	Rest	MF-Isn(fg)
SMPX	0.9724	0.0276	3.56195	0.00202222	0.00060547	0	0.25	1.87918	1.82987	0.945724	-1.26816	5.43551	1.88593	0.671043	0.677037	0.343731	23.0659	6.40159	TRUE	MF-Isn(fg) vs Rest	MF-Isn(fg)	Rest	MF-Isn(fg)
SLN	0.9718	0.0282	3.53983	0.00319288	0.000740676	0	0.25	2.96847	2.83309	1.89516	-3.06223	9.71552	2.89927	0.688603	0.762963	0.310353	34.8759	7.10978	TRUE	MF-Isn(fg) vs Rest	MF-Isn(fg)	Rest	MF-Isn(fg)
C19orf53	0.9714	0.0286	3.52533	0.00024218	4.43742e-05	0	0.25	3.72089	3.44523	2.47051	-2.50436	13.0073	0.21926	0.0291853	0.171852	0.0264357	2.81073	0.382768	TRUE	MF-Isn(fg) vs Rest	MF-Isn(fg)	Rest	MF-Isn(fg)
TPM2	0.971	0.029	3.51103	0.0112037	0.00204823	0	0.25	2.76661	2.7497	1.65667	-2.54244	8.00648	9.74815	1.5184	0.939259	0.540577	112.803	19.3952	TRUE	MF-Isn(fg) vs Rest	MF-Isn(fg)	Rest	MF-Isn(fg)
DWORF	0.9704	0.0296	3.48993	0.00362149	0.000606864	0	0.25	4.28821	3.73947	3.11396	-4.06535	15.3191	2.91557	0.50871	0.794074	0.242437	37.2659	5.94331	TRUE	MF-Isn(fg) vs Rest	MF-Isn(fg)	Rest	MF-Isn(fg)
RPL3	0.9704	0.0296	3.48993	0.000401326	5.78063e-05	0	0.25	4.11786	3.94965	2.85135	-4.94113	13.5954	0.32	0.0511459	0.18963	0.0363845	3.53718	0.486487	TRUE	MF-Isn(fg) vs Rest	MF-Isn(fg)	Rest	MF-Isn(fg)
RPL10A	0.9704	0.0296	3.48993	0.000741486	0.000130051	0	0.25	4.15333	3.93044	2.72256	-3.40442	12.3068	0.666666	0.0936342	0.426667	0.072742	8.28842	1.12407	TRUE	MF-Isn(fg) vs Rest	MF-Isn(fg)	Rest	MF-Isn(fg)
GPX3	0.97	0.03	3.4761	0.000388737	7.29215e-05	0	0.25	3.87831	3.53232	2.86398	-5.98096	15.8473	0.213334	0.0497437	0.158519	0.0319358	3.10537	0.542049	TRUE	MF-Isn(fg) vs Rest	MF-Isn(fg)	Rest	MF-Isn(fg)
HSP90AA1	0.9694	0.0306	3.45568	0.00231717	0.000861007	0	0.25	2.31024	2.55203	1.75076	-5.45564	6.98901	2.09779	1.25125	0.644444	0.252791	24.3733	7.54449	TRUE	MF-Isn(fg) vs Rest	MF-Isn(fg)	Rest	MF-Isn(fg)
CCDC85B	0.9692	0.0308	3.44896	0.00027582	6.04812e-05	0	0.25	2.54906	2.51663	1.52547	-2.52145	8.93313	0.231111	0.0414532	0.188148	0.0374764	2.82691	0.569491	TRUE	MF-Isn(fg) vs Rest	MF-Isn(fg)	Rest	MF-Isn(fg)
PPA1	0.968	0.032	3.4095	0.000364884	0.000108072	0	0.25	1.96075	1.93181	1.07781	-2.00885	5.88641	0.302222	0.084779	0.226667	0.0725263	3.45335	0.984256	TRUE	MF-Isn(fg) vs Rest	MF-Isn(fg)	Rest	MF-Isn(fg)
CRYAB	0.9668	0.0332	3.37144	0.018612	0.004037	0	0.25	2.65813	2.62464	1.56678	-2.7545	8.48005	17.637	4.95083	0.997037	0.675249	219.511	43.0837	TRUE	MF-Isn(fg) vs Rest	MF-Isn(fg)	Rest	MF-Isn(fg)
EIF1	0.9668	0.0332	3.37144	0.00450463	0.00125935	0	0.25	2.30841	2.23615	1.32689	-2.03695	7.12279	3.80445	0.969582	0.931852	0.45759	49.5165	12.6357	TRUE	MF-Isn(fg) vs Rest	MF-Isn(fg)	Rest	MF-Isn(fg)
GAMT	0.966	0.034	3.3468	0.000896484	0.000150581	0	0.25	3.28106	3.25575	2.19854	-3.22078	10.2109	0.727406	0.104756	0.428148	0.08598	9.16326	1.37866	TRUE	MF-Isn(fg) vs Rest	MF-Isn(fg)	Rest	MF-Isn(fg)
AKR1C1	0.966	0.034	3.3468	0.00204247	0.00032249	0	0.25	3.29246	3.34121	2.64036	-5.39352	11.3591	1.48	0.322953	0.524444	0.137813	21.383	2.74666	TRUE	MF-Isn(fg) vs Rest	MF-Isn(fg)	Rest	MF-Isn(fg)
MYL1	0.9654	0.0346	3.32869	0.00319146	0.000607658	0	0.25	3.35766	3.50525	2.54381	-4.91543	11.4554	2.39852	0.422471	0.591111	0.180156	29.48	5.51445	TRUE	MF-Isn(fg) vs Rest	MF-Isn(fg)	Rest	MF-Isn(fg)
COX7A2	0.9654	0.0346	3.32869	0.00057734	0.000131402	0	0.25	2.63355	2.49839	1.65281	-2.44454	9.94414	0.477037	0.104486	0.32	0.0873281	5.90921	1.22839	TRUE	MF-Isn(fg) vs Rest	MF-Isn(fg)	Rest	MF-Isn(fg)
RPS20	0.965	0.035	3.31678	0.000405587	4.69189e-05	0	0.25	3.9497	3.82225	2.87397	-4.68557	12.6303	0.296296	0.0305199	0.195556	0.0239687	3.46816	0.311233	TRUE	MF-Isn(fg) vs Rest	MF-Isn(fg)	Rest	MF-Isn(fg)
FAM162A	0.9642	0.0358	3.29335	0.00025248	7.78517e-05	0	0.25	1.81624	1.83201	0.956417	-1.88344	4.84658	0.208889	0.063185	0.165926	0.0555406	2.48242	0.681037	TRUE	MF-Isn(fg) vs Rest	MF-Isn(fg)	Rest	MF-Isn(fg)
ACTC1	0.9642	0.0358	3.29335	0.00117929	0.000272671	0	0.25	3.13178	3.03852	2.25732	-3.69036	11.0419	0.722963	0.365478	0.18963	0.111054	7.93656	2.48599	TRUE	MF-Isn(fg) vs Rest	MF-Isn(fg)	Rest	MF-Isn(fg)
FTL	0.9638	0.0362	3.28182	0.00228649	0.000570854	0	0.25	3.01105	2.8694	1.99516	-3.5585	9.30634	1.73334	0.442949	0.708148	0.189822	22.9192	5.08484	TRUE	MF-Isn(fg) vs Rest	MF-Isn(fg)	Rest	MF-Isn(fg)
SELENOM	0.9626	0.0374	3.24797	0.000360551	7.98509e-05	0	0.25	3.2977	3.23907	2.29666	-3.14199	12.6442	0.303704	0.0521438	0.237037	0.0448504	3.90984	0.723441	TRUE	MF-Isn(fg) vs Rest	MF-Isn(fg)	Rest	MF-Isn(fg)
HSP90AB1	0.9622	0.0378	3.23691	0.0021235	0.000706794	0	0.25	1.8068	1.74934	1.00496	-1.94806	5.97265	2.10815	0.776273	0.725926	0.382839	25.9408	7.52924	TRUE	MF-Isn(fg) vs Rest	MF-Isn(fg)	Rest	MF-Isn(fg)
PHLDA3	0.9614	0.0386	3.21514	0.00048511	0.000123489	0	0.25	2.4206	2.39112	1.49019	-3.3127	7.64046	0.373333	0.118059	0.281481	0.09543	4.94713	1.24978	TRUE	MF-Isn(fg) vs Rest	MF-Isn(fg)	Rest	MF-Isn(fg)
FITM1	0.9598	0.0402	3.17286	0.000476059	0.000124198	0	0.25	2.46398	2.26536	1.58976	-3.37296	8.34369	0.4	0.0913022	0.278519	0.0803721	4.65486	1.14342	TRUE	MF-Isn(fg) vs Rest	MF-Isn(fg)	Rest	MF-Isn(fg)
PGAM2	0.9586	0.0414	3.14219	0.00104473	0.000224081	0	0.25	2.96769	2.9927	2.0811	-3.17179	9.50328	0.909629	0.160163	0.46963	0.120814	11.5485	2.27303	TRUE	MF-Isn(fg) vs Rest	MF-Isn(fg)	Rest	MF-Isn(fg)
CSRP3	0.9584	0.0416	3.13716	0.0090712	0.00178864	0	0.25	2.87547	2.92012	2.42281	-5.62811	10.7982	10.917	2.83593	0.777778	0.436155	113.352	20.3529	TRUE	MF-Isn(fg) vs Rest	MF-Isn(fg)	Rest	MF-Isn(fg)
OTUD1	0.9582	0.0418	3.13216	0.00131399	0.00104835	0	0.25	1.84952	2.15865	2.93484	-6.90971	10.7333	1.17037	1.94109	0.248889	0.214438	11.5542	10.4274	TRUE	MF-Isn(fg) vs Rest	MF-Isn(fg)	Rest	MF-Isn(fg)
AKR1C3	0.9574	0.0426	3.11237	0.00119671	0.000161508	0	0.25	3.075	3.08888	2.936	-6.9722	12.1819	0.949629	0.201349	0.36	0.0873416	14.2414	1.54617	TRUE	MF-Isn(fg) vs Rest	MF-Isn(fg)	Rest	MF-Isn(fg)
FAM96B	0.957	0.043	3.1026	0.000829121	0.000271014	0	0.25	1.94121	1.78162	1.2644	-1.72621	6.93475	0.631111	0.20668	0.422222	0.165166	8.02253	2.66561	TRUE	MF-Isn(fg) vs Rest	MF-Isn(fg)	Rest	MF-Isn(fg)
KLHDC8B	0.9562	0.0438	3.08333	0.000262146	6.10661e-05	0	0.25	2.38695	2.43363	1.65753	-3.17712	7.67062	0.162963	0.0592755	0.131852	0.0515098	2.02027	0.569232	TRUE	MF-Isn(fg) vs Rest	MF-Isn(fg)	Rest	MF-Isn(fg)
RPLP0	0.9548	0.0452	3.0504	0.00089814	0.000237773	0	0.25	2.59837	2.43072	1.81305	-2.24383	8.49351	0.758517	0.175252	0.454815	0.133068	10.0222	2.28759	TRUE	MF-Isn(fg) vs Rest	MF-Isn(fg)	Rest	MF-Isn(fg)
MYOZ1	0.9538	0.0462	3.02747	0.00299781	0.000673255	0	0.25	2.37705	2.36506	1.53902	-2.90463	8.06565	2.22223	0.504986	0.725926	0.324333	28.0108	6.85233	TRUE	MF-Isn(fg) vs Rest	MF-Isn(fg)	Rest	MF-Isn(fg)
TXN	0.9534	0.0466	3.01843	0.000329964	0.000102709	0	0.25	2.19473	2.03531	1.50546	-2.22834	8.25474	0.278519	0.0820422	0.214815	0.070248	3.54815	1.08541	TRUE	MF-Isn(fg) vs Rest	MF-Isn(fg)	Rest	MF-Isn(fg)
TPM3	0.9532	0.0468	3.01394	0.0100201	0.0025953	0	0.25	3.2492	2.38284	2.72888	-6.55125	11.873	10.0296	2.73981	0.961481	0.524845	116.242	27.6451	TRUE	MF-Isn(fg) vs Rest	MF-Isn(fg)	Rest	MF-Isn(fg)
ENO3	0.9526	0.0474	3.00057	0.00494636	0.00116369	0	0.25	2.54215	2.51603	2.04755	-3.53938	9.52917	3.57778	0.771369	0.768889	0.368927	44.7636	11.3578	TRUE	MF-Isn(fg) vs Rest	MF-Isn(fg)	Rest	MF-Isn(fg)
IDI2	0.9512	0.0488	2.96999	0.000981447	0.000260143	0	0.25	3.35935	2.94201	2.87486	-5.15967	12.8244	0.850369	0.243695	0.447407	0.145457	10.4859	2.55245	TRUE	MF-Isn(fg) vs Rest	MF-Isn(fg)	Rest	MF-Isn(fg)
HIST1H1C	0.951	0.049	2.96569	0.000601432	0.000147079	0	0.25	2.39495	2.42662	1.79668	-3.19756	8.35823	0.423704	0.114299	0.275556	0.0857913	5.89139	1.40548	TRUE	MF-Isn(fg) vs Rest	MF-Isn(fg)	Rest	MF-Isn(fg)
ATF3	0.9494	0.0506	2.93188	0.000367657	0.000269865	0	0.25	1.56854	1.80261	2.72316	-7.34689	10.0154	0.407407	0.512051	0.162963	0.116608	4.06395	2.40272	TRUE	MF-Isn(fg) vs Rest	MF-Isn(fg)	Rest	MF-Isn(fg)
SET	0.9492	0.0508	2.92772	0.000177661	5.43288e-05	0	0.25	1.73796	1.65877	1.13204	-2.61334	8.44765	0.176296	0.040577	0.125926	0.0365193	2.01563	0.473669	TRUE	MF-Isn(fg) vs Rest	MF-Isn(fg)	Rest	MF-Isn(fg)
MYL12B	0.9492	0.0508	2.92772	0.000608024	0.000205192	0	0.25	1.86148	1.80825	1.21855	-2.9246	5.5958	0.567407	0.168823	0.37037	0.133931	7.84181	1.99426	TRUE	MF-Isn(fg) vs Rest	MF-Isn(fg)	Rest	MF-Isn(fg)
MYLPF	0.949	0.051	2.92358	0.00310761	0.00176438	0	0.25	1.99754	2.03654	2.8797	-6.41723	11.6979	1.51704	1.15861	0.306667	0.307253	20.5416	17.367	TRUE	MF-Isn(fg) vs Rest	MF-Isn(fg)	Rest	MF-Isn(fg)
APOBEC2	0.9488	0.0512	2.91946	0.00164935	0.000425595	0	0.25	2.18205	2.16054	1.81298	-4.19465	7.80201	1.31556	0.362785	0.588148	0.235373	17.3518	4.18795	TRUE	MF-Isn(fg) vs Rest	MF-Isn(fg)	Rest	MF-Isn(fg)
TUBA4A	0.9464	0.0536	2.87112	0.00167744	0.000535631	0	0.25	1.99634	2.04521	1.38814	-4.49496	6.00357	1.28	0.453259	0.607407	0.295444	16.8501	5.9602	TRUE	MF-Isn(fg) vs Rest	MF-Isn(fg)	Rest	MF-Isn(fg)
AC016708.1	0.9464	0.0536	2.87112	0.000214807	4.9145e-05	0	0.25	2.35893	2.40711	2.36121	-4.58172	10.2006	0.182222	0.0399433	0.152593	0.033203	2.54215	0.427465	TRUE	MF-Isn(fg) vs Rest	MF-Isn(fg)	Rest	MF-Isn(fg)
TNNI2	0.9458	0.0542	2.85935	0.00158809	0.00128705	0	0.25	1.37768	1.41432	2.83186	-6.00789	11.0438	0.748148	0.818764	0.22963	0.278269	10.052	12.0918	TRUE	MF-Isn(fg) vs Rest	MF-Isn(fg)	Rest	MF-Isn(fg)
AKR1C2	0.9456	0.0544	2.85546	0.000308573	0.000100266	0	0.25	1.96413	1.93254	1.56008	-4.76896	6.71923	0.232593	0.0780801	0.185185	0.0609059	3.42109	0.937826	TRUE	MF-Isn(fg) vs Rest	MF-Isn(fg)	Rest	MF-Isn(fg)
TNNC2	0.9442	0.0558	2.82856	0.00572954	0.00298645	0	0.25	2.10131	2.09269	2.91871	-6.52622	11.8471	3.76889	1.64599	0.468148	0.371852	45.5707	27.2168	TRUE	MF-Isn(fg) vs Rest	MF-Isn(fg)	Rest	MF-Isn(fg)
MYH2	0.9442	0.0558	2.82856	0.000745045	0.000445828	0	0.25	1.39511	1.55348	3.07167	-9.97494	11.1932	0.508148	0.369015	0.152593	0.113063	7.00796	4.74638	TRUE	MF-Isn(fg) vs Rest	MF-Isn(fg)	Rest	MF-Isn(fg)
IL17D	0.9434	0.0566	2.81348	0.000650639	0.00019947	0	0.25	2.76878	2.40282	2.78428	-6.77621	12.4448	0.506667	0.174696	0.30963	0.123227	6.39337	1.86532	TRUE	MF-Isn(fg) vs Rest	MF-Isn(fg)	Rest	MF-Isn(fg)
PYGM	0.943	0.057	2.80601	0.0021145	0.000568098	0	0.25	2.20331	2.18201	1.72831	-3.93979	8.38684	1.59408	0.415618	0.642963	0.269992	20.943	5.49867	TRUE	MF-Isn(fg) vs Rest	MF-Isn(fg)	Rest	MF-Isn(fg)
NES	0.9424	0.0576	2.79491	0.00017531	4.74135e-05	0	0.25	2.18758	2.25208	1.93128	-4.93862	9.07642	0.201482	0.0478164	0.122963	0.0371664	2.20293	0.444401	TRUE	MF-Isn(fg) vs Rest	MF-Isn(fg)	Rest	MF-Isn(fg)
RASD1	0.9424	0.0576	2.79491	0.000317392	0.000193236	0	0.25	1.37191	1.48229	2.76401	-7.80733	9.20929	0.202963	0.14826	0.137778	0.0791588	3.17539	1.65415	TRUE	MF-Isn(fg) vs Rest	MF-Isn(fg)	Rest	MF-Isn(fg)
FLNC	0.9422	0.0578	2.79123	0.00455778	0.00171412	0	0.25	1.9265	2.04933	1.55528	-4.68242	6.49504	4.01038	2.28081	0.859259	0.495511	49.8494	18.7949	TRUE	MF-Isn(fg) vs Rest	MF-Isn(fg)	Rest	MF-Isn(fg)
FABP3	0.9404	0.0596	2.75865	0.00238794	0.000638228	0	0.25	2.1788	2.13488	1.87441	-3.70721	8.04149	1.95704	0.538775	0.638519	0.279873	27.9097	6.6067	TRUE	MF-Isn(fg) vs Rest	MF-Isn(fg)	Rest	MF-Isn(fg)
MAFA	0.9398	0.0602	2.74799	0.000242287	8.10118e-05	0	0.25	1.88687	1.87259	1.76518	-8.9665	8.61216	0.185185	0.0938772	0.151111	0.0770154	2.28893	0.870685	TRUE	MF-Isn(fg) vs Rest	MF-Isn(fg)	Rest	MF-Isn(fg)
CMBL	0.9392	0.0608	2.73744	0.000327406	7.60359e-05	0	0.25	2.04293	2.08431	2.13524	-4.19392	7.65248	0.253334	0.0571182	0.185185	0.050027	3.36531	0.727178	TRUE	MF-Isn(fg) vs Rest	MF-Isn(fg)	Rest	MF-Isn(fg)
KLHL41	0.937	0.063	2.69955	0.00178379	0.000694599	0	0.25	1.67099	1.62976	1.17246	-2.54597	6.18034	1.50223	0.747586	0.666667	0.363589	17.8156	7.39388	TRUE	MF-Isn(fg) vs Rest	MF-Isn(fg)	Rest	MF-Isn(fg)
HSPA1A	0.9366	0.0634	2.69279	0.00207841	0.00118604	0	0.25	1.49923	1.62959	2.05373	-7.94197	8.43075	2.04593	1.69046	0.545185	0.340092	22.6315	11.0114	TRUE	MF-Isn(fg) vs Rest	MF-Isn(fg)	Rest	MF-Isn(fg)
PFN1	0.9354	0.0646	2.67276	0.000553414	0.000180206	0	0.25	2.3318	2.11029	1.8821	-3.17177	8.2735	0.380741	0.118679	0.302222	0.0978026	5.72011	1.80196	TRUE	MF-Isn(fg) vs Rest	MF-Isn(fg)	Rest	MF-Isn(fg)
TPM1	0.9352	0.0648	2.66945	0.0012456	0.000731533	0	0.25	1.5035	1.52235	2.59209	-5.57335	10.3291	0.597037	0.527413	0.25037	0.209908	8.2342	7.25603	TRUE	MF-Isn(fg) vs Rest	MF-Isn(fg)	Rest	MF-Isn(fg)
C4orf54	0.9344	0.0656	2.65633	0.00051031	0.000479113	0	0.25	1.05001	1.32306	1.92626	-8.5267	6.67532	0.487407	0.823882	0.259259	0.19024	5.81074	4.56613	TRUE	MF-Isn(fg) vs Rest	MF-Isn(fg)	Rest	MF-Isn(fg)
MBNL1-AS1	0.9336	0.0664	2.64335	0.000456924	0.000182854	0	0.25	1.88464	1.88526	1.82731	-4.79948	8.88314	0.364445	0.128438	0.26963	0.10151	5.56373	1.85959	TRUE	MF-Isn(fg) vs Rest	MF-Isn(fg)	Rest	MF-Isn(fg)
LDHA	0.933	0.067	2.63371	0.00107943	0.000405579	0	0.25	1.78504	1.75598	1.72649	-4.30451	7.07078	0.742221	0.291535	0.41037	0.200189	9.14294	4.00908	TRUE	MF-Isn(fg) vs Rest	MF-Isn(fg)	Rest	MF-Isn(fg)
XIRP1	0.9328	0.0672	2.63052	0.00192649	0.0011254	0	0.25	1.21143	1.33748	1.88531	-6.5735	7.19653	2.06815	1.75932	0.54963	0.353505	23.0275	11.6338	TRUE	MF-Isn(fg) vs Rest	MF-Isn(fg)	Rest	MF-Isn(fg)
GYPC	0.9304	0.0696	2.59285	0.000286163	0.000122423	0	0.25	1.63187	1.52915	1.54235	-4.37358	6.91617	0.226667	0.0813002	0.195556	0.0666083	2.87144	1.07477	TRUE	MF-Isn(fg) vs Rest	MF-Isn(fg)	Rest	MF-Isn(fg)
G0S2	0.9304	0.0696	2.59285	0.00136207	0.000467124	0	0.25	2.00495	1.93818	2.28592	-5.17913	10.1433	1.12593	0.438564	0.444444	0.16797	15.7146	4.83602	TRUE	MF-Isn(fg) vs Rest	MF-Isn(fg)	Rest	MF-Isn(fg)
PPDPFL	0.93	0.07	2.58669	0.00146205	0.000774562	0	0.25	1.6622	1.6632	2.04234	-7.31707	10.0841	1.50667	0.611277	0.463704	0.255878	17.5232	8.09171	TRUE	MF-Isn(fg) vs Rest	MF-Isn(fg)	Rest	MF-Isn(fg)
HSPA1B	0.929	0.071	2.57143	0.000605073	0.000363276	0	0.25	1.32147	1.4636	2.08803	-8.10618	8.1133	0.500741	0.481157	0.217778	0.172742	5.14398	3.09441	TRUE	MF-Isn(fg) vs Rest	MF-Isn(fg)	Rest	MF-Isn(fg)
IL32	0.928	0.072	2.55637	0.000420056	0.000249382	0	0.25	1.46881	1.47887	1.96963	-5.37641	8.92272	0.223704	0.154919	0.133333	0.0957671	2.9784	2.48877	TRUE	MF-Isn(fg) vs Rest	MF-Isn(fg)	Rest	MF-Isn(fg)
NNMT	0.9242	0.0758	2.50083	0.00329691	0.00128761	0	0.25	1.87843	1.7416	2.01501	-4.48115	10.0262	3.20445	1.22431	0.647407	0.392977	38.569	13.5316	TRUE	MF-Isn(fg) vs Rest	MF-Isn(fg)	Rest	MF-Isn(fg)
RPL32	0.9976	0.0024	6.02988	0.00279257	7.30198e-05	0	0.25	7.69415	7.6158	3.12484	-1.52345	18.6107	2.56589	0.071315	0.736434	0.0364894	29.3108	0.644174	TRUE	MF-IIsn(fg) vs Rest	MF-IIsn(fg)	Rest	MF-IIsn(fg)
RPS15A	0.9976	0.0024	6.02988	0.00233256	8.19542e-05	0	0.25	7.05306	6.98661	2.9675	-1.88543	16.2696	2.07752	0.0700006	0.736434	0.044546	24.2048	0.744195	TRUE	MF-IIsn(fg) vs Rest	MF-IIsn(fg)	Rest	MF-IIsn(fg)
GAPDH	0.9974	0.0026	5.94964	0.0236267	0.00137299	0	0.25	4.95059	4.95678	1.95004	-1.72474	11.2685	19.0388	0.966009	0.988372	0.35669	233.893	12.9654	TRUE	MF-IIsn(fg) vs Rest	MF-IIsn(fg)	Rest	MF-IIsn(fg)
RPS3	0.9974	0.0026	5.94964	0.00171889	7.40148e-05	0	0.25	6.54936	6.47233	2.77482	-1.59253	14.9659	1.57752	0.067923	0.689922	0.0444656	20.1544	0.703981	TRUE	MF-IIsn(fg) vs Rest	MF-IIsn(fg)	Rest	MF-IIsn(fg)
RPL23A	0.9972	0.0028	5.87533	0.00187108	6.95312e-05	0	0.25	7.0879	7.12609	2.95112	-1.83941	16.257	1.44574	0.0573066	0.666667	0.0361677	19.7281	0.59257	TRUE	MF-IIsn(fg) vs Rest	MF-IIsn(fg)	Rest	MF-IIsn(fg)
RPL35	0.9972	0.0028	5.87533	0.00195711	7.62733e-05	0	0.25	7.19181	7.14385	3.05728	-1.06711	16.8076	1.43411	0.0620919	0.689922	0.0391034	19.0248	0.6272	TRUE	MF-IIsn(fg) vs Rest	MF-IIsn(fg)	Rest	MF-IIsn(fg)
RPL28	0.997	0.003	5.80614	0.00127631	4.35912e-05	0	0.25	7.26364	7.23976	2.92275	-2.19105	17.0638	1.12016	0.0386474	0.589147	0.0258053	13.8959	0.351126	TRUE	MF-IIsn(fg) vs Rest	MF-IIsn(fg)	Rest	MF-IIsn(fg)
RPS13	0.997	0.003	5.80614	0.00357015	0.000115402	0	0.25	6.75983	6.76532	2.63842	-1.71595	15.6136	2.76744	0.0930964	0.775194	0.0577101	33.4209	0.971005	TRUE	MF-IIsn(fg) vs Rest	MF-IIsn(fg)	Rest	MF-IIsn(fg)
RPS15	0.9968	0.0032	5.7414	0.00321924	0.000158303	0	0.25	6.04551	6.01465	2.55185	-1.66466	13.9953	2.69768	0.124409	0.817829	0.078408	33.6607	1.4261	TRUE	MF-IIsn(fg) vs Rest	MF-IIsn(fg)	Rest	MF-IIsn(fg)
RPS3A	0.9968	0.0032	5.7414	0.00199551	8.50263e-05	0	0.25	6.24577	6.18354	2.528	-1.08474	14.017	1.83721	0.0715152	0.678295	0.0472673	21.8026	0.758456	TRUE	MF-IIsn(fg) vs Rest	MF-IIsn(fg)	Rest	MF-IIsn(fg)
RPL41	0.9968	0.0032	5.7414	0.00388252	0.000135055	0	0.25	6.50422	6.58738	2.44846	-2.38482	13.7709	3.55427	0.125094	0.79845	0.0600024	40.5313	1.21079	TRUE	MF-IIsn(fg) vs Rest	MF-IIsn(fg)	Rest	MF-IIsn(fg)
RPS7	0.9968	0.0032	5.7414	0.00215313	0.000110592	0	0.25	6.05898	5.77396	2.74205	-1.56395	14.5214	1.56977	0.0839004	0.643411	0.0591847	18.9667	0.873401	TRUE	MF-IIsn(fg) vs Rest	MF-IIsn(fg)	Rest	MF-IIsn(fg)
FAU	0.9966	0.0034	5.68057	0.00245113	0.000147674	0	0.25	6.03896	5.89187	2.85412	-1.41146	15.0166	1.94961	0.113055	0.732558	0.0754588	26.388	1.34047	TRUE	MF-IIsn(fg) vs Rest	MF-IIsn(fg)	Rest	MF-IIsn(fg)
RPL30	0.9966	0.0034	5.68057	0.00223172	7.49656e-05	0	0.25	7.11493	7.13329	2.99133	-3.19468	16.774	1.96124	0.0624275	0.647287	0.0353634	22.823	0.570271	TRUE	MF-IIsn(fg) vs Rest	MF-IIsn(fg)	Rest	MF-IIsn(fg)
RPS23	0.9966	0.0034	5.68057	0.0030484	0.000112968	0	0.25	6.91796	6.90757	2.90466	-2.18044	16.2496	2.6938	0.100054	0.751938	0.0506723	31.4162	0.929622	TRUE	MF-IIsn(fg) vs Rest	MF-IIsn(fg)	Rest	MF-IIsn(fg)
RPL35A	0.9966	0.0034	5.68057	0.00139611	6.15065e-05	0	0.25	7.3457	7.29059	3.37606	-2.07209	18.0224	1.05814	0.0526285	0.55814	0.0332185	13.1059	0.498688	TRUE	MF-IIsn(fg) vs Rest	MF-IIsn(fg)	Rest	MF-IIsn(fg)
ELOB	0.9966	0.0034	5.68057	0.0011528	8.14839e-05	0	0.25	5.32528	5.21794	2.40021	-1.22243	13.7358	0.926357	0.0570781	0.523256	0.0460072	12.2723	0.673527	TRUE	MF-IIsn(fg) vs Rest	MF-IIsn(fg)	Rest	MF-IIsn(fg)
RPS28	0.9966	0.0034	5.68057	0.0026939	0.000122636	0	0.25	6.09887	6.12597	2.46476	-1.31975	14.1606	2.36434	0.107292	0.77907	0.0638229	29.9037	1.06507	TRUE	MF-IIsn(fg) vs Rest	MF-IIsn(fg)	Rest	MF-IIsn(fg)
RPL29	0.9966	0.0034	5.68057	0.00280371	9.40206e-05	0	0.25	7.45759	7.33484	3.20026	-1.59143	17.9709	2.27907	0.0781242	0.755814	0.0454978	27.8996	0.765624	TRUE	MF-IIsn(fg) vs Rest	MF-IIsn(fg)	Rest	MF-IIsn(fg)
RPL39	0.9964	0.0036	5.62321	0.000394083	1.41597e-05	0	0.25	7.00343	7.03483	3.02013	-2.57515	16.5639	0.344961	0.0119979	0.244186	0.00900841	4.08725	0.0999049	TRUE	MF-IIsn(fg) vs Rest	MF-IIsn(fg)	Rest	MF-IIsn(fg)
RPS18	0.9964	0.0036	5.62321	0.00234549	7.64559e-05	0	0.25	7.65129	7.5022	3.34884	-1.45749	19.3897	2.0155	0.0702021	0.72093	0.0373608	24.6206	0.638804	TRUE	MF-IIsn(fg) vs Rest	MF-IIsn(fg)	Rest	MF-IIsn(fg)
RPL36AL	0.9962	0.0038	5.56894	0.00144372	8.39987e-05	0	0.25	5.52719	5.34153	2.57056	-1.97339	13.465	0.972869	0.0576544	0.527132	0.0469322	12.9956	0.689308	TRUE	MF-IIsn(fg) vs Rest	MF-IIsn(fg)	Rest	MF-IIsn(fg)
RPL10	0.9962	0.0038	5.56894	0.00483434	0.00038953	0	0.25	4.90915	4.74297	2.26218	-1.61839	11.8147	4.07752	0.310926	0.891473	0.173063	50.5612	3.66522	TRUE	MF-IIsn(fg) vs Rest	MF-IIsn(fg)	Rest	MF-IIsn(fg)
RPS19	0.9962	0.0038	5.56894	0.00205799	9.14429e-05	0	0.25	6.66031	6.58706	2.89504	-1.58289	15.763	1.61628	0.0734991	0.70155	0.0470662	20.3142	0.75732	TRUE	MF-IIsn(fg) vs Rest	MF-IIsn(fg)	Rest	MF-IIsn(fg)
ATP5F1E	0.9962	0.0038	5.56894	0.00177543	0.000109535	0	0.25	5.7848	5.6833	2.68476	-1.43447	14.5523	1.45736	0.0825203	0.635659	0.0552971	19.7847	0.858622	TRUE	MF-IIsn(fg) vs Rest	MF-IIsn(fg)	Rest	MF-IIsn(fg)
RPL36	0.9962	0.0038	5.56894	0.00160181	7.1245e-05	0	0.25	6.5311	6.45902	2.80207	-1.321	15.4725	1.35659	0.0591699	0.608527	0.0378568	16.8306	0.593995	TRUE	MF-IIsn(fg) vs Rest	MF-IIsn(fg)	Rest	MF-IIsn(fg)
RPS21	0.9962	0.0038	5.56894	0.00178413	5.4228e-05	0	0.25	7.19003	7.2189	3.0217	-3.59789	16.6174	1.56589	0.0453229	0.612403	0.0269448	18.4283	0.403749	TRUE	MF-IIsn(fg) vs Rest	MF-IIsn(fg)	Rest	MF-IIsn(fg)
RPL27	0.996	0.004	5.51745	0.0019589	9.08021e-05	0	0.25	6.56432	6.5626	2.8543	-1.52684	15.5796	1.44186	0.0684319	0.616279	0.0480314	19.169	0.769182	TRUE	MF-IIsn(fg) vs Rest	MF-IIsn(fg)	Rest	MF-IIsn(fg)
RPL13	0.996	0.004	5.51745	0.00380333	0.000173055	0	0.25	5.88774	5.86955	2.2828	-1.78952	13.6618	3.12403	0.154882	0.837209	0.086478	36.8817	1.61816	TRUE	MF-IIsn(fg) vs Rest	MF-IIsn(fg)	Rest	MF-IIsn(fg)
RPS6	0.996	0.004	5.51745	0.00149485	7.78648e-05	0	0.25	6.80095	6.53842	3.38897	-1.84476	18.2989	1.07752	0.058848	0.554264	0.0384198	14.4617	0.596344	TRUE	MF-IIsn(fg) vs Rest	MF-IIsn(fg)	Rest	MF-IIsn(fg)
RPL38	0.9958	0.0042	5.46846	0.00147315	6.3314e-05	0	0.25	6.88869	6.885	3.05182	-3.04585	17.3686	0.984497	0.0432316	0.515504	0.0277223	12.5726	0.449815	TRUE	MF-IIsn(fg) vs Rest	MF-IIsn(fg)	Rest	MF-IIsn(fg)
RPL12	0.9958	0.0042	5.46846	0.00162068	5.18165e-05	0	0.25	7.15862	7.1021	3.21318	-2.4625	18.9716	1.36822	0.0421862	0.492248	0.0263415	14.2678	0.394565	TRUE	MF-IIsn(fg) vs Rest	MF-IIsn(fg)	Rest	MF-IIsn(fg)
RPL19	0.9956	0.0044	5.42174	0.00298123	0.000209058	0	0.25	5.38218	5.20014	2.43468	-0.989934	13.5916	2.56977	0.170019	0.844961	0.107136	33.2675	1.99951	TRUE	MF-IIsn(fg) vs Rest	MF-IIsn(fg)	Rest	MF-IIsn(fg)
RPL24	0.9956	0.0044	5.42174	0.00220445	0.000176882	0	0.25	5.16387	4.88334	2.55607	-1.20398	14.1224	1.76744	0.136809	0.705426	0.0952853	23.6035	1.59674	TRUE	MF-IIsn(fg) vs Rest	MF-IIsn(fg)	Rest	MF-IIsn(fg)
RPL8	0.9956	0.0044	5.42174	0.00262341	0.000131539	0	0.25	6.01947	5.94838	2.57659	-1.47707	14.1462	2.29845	0.115884	0.732558	0.0738099	27.7268	1.21274	TRUE	MF-IIsn(fg) vs Rest	MF-IIsn(fg)	Rest	MF-IIsn(fg)
RPS4X	0.9956	0.0044	5.42174	0.00147182	6.34782e-05	0	0.25	6.89352	6.87149	3.0091	-2.08417	16.7067	1.24806	0.0527759	0.612403	0.0334732	15.892	0.508158	TRUE	MF-IIsn(fg) vs Rest	MF-IIsn(fg)	Rest	MF-IIsn(fg)
RPL7A	0.9954	0.0046	5.37709	0.00225193	0.000123363	0	0.25	5.69325	5.4878	2.49631	-1.64569	14.0125	2.33333	0.115374	0.751938	0.0753516	27.6566	1.19914	TRUE	MF-IIsn(fg) vs Rest	MF-IIsn(fg)	Rest	MF-IIsn(fg)
RPS12	0.9954	0.0046	5.37709	0.00172976	5.2104e-05	0	0.25	7.84042	7.71528	3.64078	-2.88437	21.1738	1.79457	0.049398	0.569767	0.0262343	18.2255	0.397328	TRUE	MF-IIsn(fg) vs Rest	MF-IIsn(fg)	Rest	MF-IIsn(fg)
RPL6	0.9954	0.0046	5.37709	0.00197461	0.000121619	0	0.25	5.71536	5.48622	2.6199	-1.03837	14.2897	1.77132	0.094704	0.74031	0.0664638	23.2569	1.08108	TRUE	MF-IIsn(fg) vs Rest	MF-IIsn(fg)	Rest	MF-IIsn(fg)
RPL21	0.9952	0.0048	5.33433	0.00261493	0.000141383	0	0.25	5.53349	5.56842	2.23773	-1.29488	12.9451	1.95349	0.104114	0.709302	0.0656863	25.869	1.17371	TRUE	MF-IIsn(fg) vs Rest	MF-IIsn(fg)	Rest	MF-IIsn(fg)
TPM1	0.9952	0.0048	5.33433	0.0125967	0.000697565	0	0.25	5.36826	5.39097	2.39957	-2.19729	11.7396	11.1201	0.491433	0.926357	0.207797	129.462	6.84221	TRUE	MF-IIsn(fg) vs Rest	MF-IIsn(fg)	Rest	MF-IIsn(fg)
RPL37A	0.9952	0.0048	5.33433	0.00256994	0.000135525	0	0.25	5.96609	5.99511	2.49271	-2.15639	14.8249	2.21706	0.109343	0.724806	0.0586083	28.964	1.07861	TRUE	MF-IIsn(fg) vs Rest	MF-IIsn(fg)	Rest	MF-IIsn(fg)
UBA52	0.9952	0.0048	5.33433	0.00126878	6.68223e-05	0	0.25	6.71357	6.45299	3.26417	-1.06058	18.034	1.03876	0.0522797	0.565891	0.0379774	13.6834	0.595281	TRUE	MF-IIsn(fg) vs Rest	MF-IIsn(fg)	Rest	MF-IIsn(fg)
TPT1	0.9952	0.0048	5.33433	0.00755336	0.000400928	0	0.25	5.50685	5.5414	2.11133	-1.61655	11.6781	6.0465	0.360008	0.918605	0.143049	79.0837	3.50271	TRUE	MF-IIsn(fg) vs Rest	MF-IIsn(fg)	Rest	MF-IIsn(fg)
POLR2I	0.995	0.005	5.2933	0.000498471	4.00369e-05	0	0.25	5.03603	4.81768	2.50149	-1.09651	14.2147	0.321706	0.024036	0.275194	0.0214888	4.51526	0.289873	TRUE	MF-IIsn(fg) vs Rest	MF-IIsn(fg)	Rest	MF-IIsn(fg)
RPL15	0.995	0.005	5.2933	0.00196956	0.000199971	0	0.25	4.66055	4.44259	2.35721	-0.949918	12.187	1.56589	0.150605	0.689922	0.108034	20.5378	1.86425	TRUE	MF-IIsn(fg) vs Rest	MF-IIsn(fg)	Rest	MF-IIsn(fg)
RPS27A	0.995	0.005	5.2933	0.00208232	0.000115366	0	0.25	5.81269	5.74559	2.56411	-2.51505	13.4732	1.62791	0.096675	0.655039	0.0602303	21.4001	0.960307	TRUE	MF-IIsn(fg) vs Rest	MF-IIsn(fg)	Rest	MF-IIsn(fg)
RPL34	0.995	0.005	5.2933	0.00195046	7.42648e-05	0	0.25	7.21094	7.19116	3.20262	-2.86951	17.2076	1.28295	0.0598805	0.585271	0.033366	16.0928	0.556763	TRUE	MF-IIsn(fg) vs Rest	MF-IIsn(fg)	Rest	MF-IIsn(fg)
RPS16	0.9948	0.0052	5.25388	0.00146685	7.37125e-05	0	0.25	6.41067	6.38849	2.924	-2.17281	15.7269	1.17442	0.0588747	0.627907	0.0392375	16.4797	0.628811	TRUE	MF-IIsn(fg) vs Rest	MF-IIsn(fg)	Rest	MF-IIsn(fg)
RPS5	0.9948	0.0052	5.25388	0.00159007	8.81229e-05	0	0.25	5.82528	5.72117	2.57407	-1.45438	14.1288	1.32946	0.0674535	0.593023	0.0467043	15.4063	0.710726	TRUE	MF-IIsn(fg) vs Rest	MF-IIsn(fg)	Rest	MF-IIsn(fg)
RACK1	0.9948	0.0052	5.25388	0.00182374	0.000247088	0	0.25	3.64397	3.39072	1.72412	-0.768092	9.60117	1.43411	0.190373	0.662791	0.143022	17.8678	2.38105	TRUE	MF-IIsn(fg) vs Rest	MF-IIsn(fg)	Rest	MF-IIsn(fg)
CKM	0.9948	0.0052	5.25388	0.0217803	0.00121124	0	0.25	5.089	5.15766	2.12158	-2.62435	11.2572	20.7636	1.06529	0.992248	0.300146	256.277	11.4693	TRUE	MF-IIsn(fg) vs Rest	MF-IIsn(fg)	Rest	MF-IIsn(fg)
RPS25	0.9946	0.0054	5.21594	0.00285089	0.000192424	0	0.25	5.55821	5.4535	2.52706	-1.01622	13.3724	2.07752	0.161614	0.810078	0.103999	27.3763	1.88772	TRUE	MF-IIsn(fg) vs Rest	MF-IIsn(fg)	Rest	MF-IIsn(fg)
RPL14	0.9946	0.0054	5.21594	0.00205021	0.000137651	0	0.25	5.24035	5.03903	2.35432	-1.66917	12.9418	1.84496	0.112639	0.689922	0.0780728	21.8773	1.18888	TRUE	MF-IIsn(fg) vs Rest	MF-IIsn(fg)	Rest	MF-IIsn(fg)
TNNC2	0.9946	0.0054	5.21594	0.0431944	0.00281815	0	0.25	5.60756	5.63291	2.59943	-0.999435	13.0943	37.8915	1.53992	1	0.370551	475.051	25.8341	TRUE	MF-IIsn(fg) vs Rest	MF-IIsn(fg)	Rest	MF-IIsn(fg)
RPS14	0.9946	0.0054	5.21594	0.00216477	0.000145105	0	0.25	5.77174	5.66406	2.66968	-1.36839	13.9946	1.76744	0.119087	0.736434	0.074507	23.1977	1.2756	TRUE	MF-IIsn(fg) vs Rest	MF-IIsn(fg)	Rest	MF-IIsn(fg)
RPL5	0.9946	0.0054	5.21594	0.00163997	0.000205658	0	0.25	3.59218	3.3169	1.65295	-1.89937	9.4112	1.48837	0.175719	0.658915	0.130756	18.2214	1.98257	TRUE	MF-IIsn(fg) vs Rest	MF-IIsn(fg)	Rest	MF-IIsn(fg)
TOMM7	0.9944	0.0056	5.17937	0.00169559	0.000147452	0	0.25	5.05842	4.88203	2.52353	-1.63085	13.4394	1.37597	0.108685	0.655039	0.0763838	18.229	1.25321	TRUE	MF-IIsn(fg) vs Rest	MF-IIsn(fg)	Rest	MF-IIsn(fg)
RPL37	0.9944	0.0056	5.17937	0.000912231	3.74244e-05	0	0.25	7.24235	7.23163	3.13269	-2.68268	17.0421	0.85659	0.0343847	0.457364	0.0193708	9.64098	0.277436	TRUE	MF-IIsn(fg) vs Rest	MF-IIsn(fg)	Rest	MF-IIsn(fg)
RPS24	0.9944	0.0056	5.17937	0.00177114	0.000118728	0	0.25	5.17497	5.16811	2.20131	-2.30802	12.6647	1.65504	0.100992	0.662791	0.0594662	20.2389	0.928155	TRUE	MF-IIsn(fg) vs Rest	MF-IIsn(fg)	Rest	MF-IIsn(fg)
RPS27	0.9944	0.0056	5.17937	0.00286946	0.000125657	0	0.25	6.42776	6.44179	2.7917	-2.15181	14.6993	2.15116	0.10181	0.689922	0.0559808	26.2102	1.04965	TRUE	MF-IIsn(fg) vs Rest	MF-IIsn(fg)	Rest	MF-IIsn(fg)
RPL9	0.9944	0.0056	5.17937	0.00153166	8.11388e-05	0	0.25	6.20851	6.31122	2.65679	-1.91155	14.8441	1.21318	0.0643974	0.655039	0.0425486	17.5568	0.644275	TRUE	MF-IIsn(fg) vs Rest	MF-IIsn(fg)	Rest	MF-IIsn(fg)
RPLP1	0.9944	0.0056	5.17937	0.00746073	0.00041027	0	0.25	5.38621	5.33693	2.20251	-2.5426	12.2527	6.63177	0.340171	0.922481	0.136225	76.1584	3.36537	TRUE	MF-IIsn(fg) vs Rest	MF-IIsn(fg)	Rest	MF-IIsn(fg)
FTH1	0.9942	0.0058	5.14408	0.00502531	0.00033293	0	0.25	5.46198	5.39857	2.39403	-1.81341	13.3258	4.15116	0.278567	0.872093	0.121479	50.9931	2.88524	TRUE	MF-IIsn(fg) vs Rest	MF-IIsn(fg)	Rest	MF-IIsn(fg)
RPS29	0.994	0.006	5.10998	0.00104767	5.10729e-05	0	0.25	6.54164	6.49837	2.997	-3.54371	15.6885	0.922481	0.0435534	0.472868	0.0276955	11.4626	0.405236	TRUE	MF-IIsn(fg) vs Rest	MF-IIsn(fg)	Rest	MF-IIsn(fg)
RPSA	0.9938	0.0062	5.07699	0.00102807	0.00011684	0	0.25	3.9543	3.66909	1.86233	-1.58858	10.1604	0.736434	0.0914054	0.468992	0.0751371	10.3591	1.04865	TRUE	MF-IIsn(fg) vs Rest	MF-IIsn(fg)	Rest	MF-IIsn(fg)
RPS8	0.9936	0.0064	5.04504	0.0025169	0.000229668	0	0.25	4.89619	4.56963	2.54047	-1.77125	13.8864	1.73643	0.163233	0.751938	0.114428	23.2608	1.98861	TRUE	MF-IIsn(fg) vs Rest	MF-IIsn(fg)	Rest	MF-IIsn(fg)
S100A4	0.9936	0.0064	5.04504	0.00052499	2.39371e-05	0	0.25	6.77415	6.58363	3.58116	-4.34626	18.4678	0.418605	0.0240091	0.20155	0.0117431	5.37033	0.210295	TRUE	MF-IIsn(fg) vs Rest	MF-IIsn(fg)	Rest	MF-IIsn(fg)
HINT1	0.9936	0.0064	5.04504	0.00197197	0.000293507	0	0.25	3.29929	3.13037	1.49774	-1.10818	8.17178	1.46899	0.228154	0.658915	0.169471	18.5135	2.84258	TRUE	MF-IIsn(fg) vs Rest	MF-IIsn(fg)	Rest	MF-IIsn(fg)
RPL11	0.9936	0.0064	5.04504	0.00199129	0.000140814	0	0.25	4.94903	4.94363	2.26633	-2.01235	12.4256	1.82558	0.128283	0.674419	0.0824966	21.6796	1.2515	TRUE	MF-IIsn(fg) vs Rest	MF-IIsn(fg)	Rest	MF-IIsn(fg)
EEF1B2	0.9934	0.0066	5.01406	0.00102533	9.18391e-05	0	0.25	4.30525	4.13583	1.97112	-1.62861	11.1726	0.860465	0.072091	0.449612	0.0564902	9.75514	0.753451	TRUE	MF-IIsn(fg) vs Rest	MF-IIsn(fg)	Rest	MF-IIsn(fg)
YBX1	0.9934	0.0066	5.01406	0.00128086	0.000135802	0	0.25	4.11565	4.0895	1.79001	-1.67665	9.67354	1.15504	0.0996091	0.604651	0.0770004	14.7369	1.24679	TRUE	MF-IIsn(fg) vs Rest	MF-IIsn(fg)	Rest	MF-IIsn(fg)
RPL18A	0.9934	0.0066	5.01406	0.00214001	0.000130788	0	0.25	6.13676	6.03673	2.86534	-1.63244	14.5666	2.02713	0.110871	0.75969	0.0683137	24.5128	1.16492	TRUE	MF-IIsn(fg) vs Rest	MF-IIsn(fg)	Rest	MF-IIsn(fg)
RPL4	0.9932	0.0068	4.98401	0.000974341	0.000104012	0	0.25	4.24083	3.96935	2.04521	-1.88022	11.9831	0.860465	0.0827196	0.51938	0.0677239	12.2827	0.97193	TRUE	MF-IIsn(fg) vs Rest	MF-IIsn(fg)	Rest	MF-IIsn(fg)
UQCRB	0.9932	0.0068	4.98401	0.00146699	0.000127161	0	0.25	5.33182	5.00077	2.89492	-1.61276	16.0033	1.20155	0.101593	0.662791	0.0735284	15.8206	1.12073	TRUE	MF-IIsn(fg) vs Rest	MF-IIsn(fg)	Rest	MF-IIsn(fg)
COX7A1	0.9932	0.0068	4.98401	0.00349886	0.000342007	0	0.25	4.48964	4.27848	2.13299	-1.35027	12.1531	2.7907	0.265203	0.841085	0.156588	36.8712	3.01437	TRUE	MF-IIsn(fg) vs Rest	MF-IIsn(fg)	Rest	MF-IIsn(fg)
PPP1R1A	0.993	0.007	4.95482	0.000648248	5.19264e-05	0	0.25	4.53318	4.50624	2.10751	-2.47118	12.1247	0.426357	0.034894	0.321705	0.0294114	5.19496	0.366	TRUE	MF-IIsn(fg) vs Rest	MF-IIsn(fg)	Rest	MF-IIsn(fg)
COPS9	0.9928	0.0072	4.92645	0.000522109	4.77802e-05	0	0.25	5.13538	4.8732	2.72482	-1.75739	14.3219	0.364341	0.030618	0.263566	0.0260198	4.42802	0.3596	TRUE	MF-IIsn(fg) vs Rest	MF-IIsn(fg)	Rest	MF-IIsn(fg)
OST4	0.9928	0.0072	4.92645	0.000547289	4.16949e-05	0	0.25	5.77175	5.4815	3.04761	-1.89401	15.6223	0.399225	0.0260066	0.306202	0.0218642	4.99934	0.286339	TRUE	MF-IIsn(fg) vs Rest	MF-IIsn(fg)	Rest	MF-IIsn(fg)
NDUFB2	0.9928	0.0072	4.92645	0.00177905	0.00022072	0	0.25	3.88292	3.69416	1.84957	-1.29143	10.2694	1.45349	0.166909	0.643411	0.122592	19.4021	1.94156	TRUE	MF-IIsn(fg) vs Rest	MF-IIsn(fg)	Rest	MF-IIsn(fg)
RPL18	0.9926	0.0074	4.89885	0.00167389	0.000165358	0	0.25	4.50783	4.38778	2.10221	-1.7718	10.762	1.39535	0.124863	0.635659	0.0904862	17.5404	1.54286	TRUE	MF-IIsn(fg) vs Rest	MF-IIsn(fg)	Rest	MF-IIsn(fg)
RPS26	0.9924	0.0076	4.87198	0.00129021	0.000126479	0	0.25	4.90102	4.51151	2.69935	-1.38458	14.8564	1.0155	0.0975985	0.550388	0.0758878	13.7668	1.16404	TRUE	MF-IIsn(fg) vs Rest	MF-IIsn(fg)	Rest	MF-IIsn(fg)
NDUFS5	0.992	0.008	4.82028	0.00120249	0.000156851	0	0.25	4.05937	3.69183	2.26368	-1.05826	12.6266	0.852714	0.110158	0.507752	0.0877247	11.3188	1.31158	TRUE	MF-IIsn(fg) vs Rest	MF-IIsn(fg)	Rest	MF-IIsn(fg)
TNNI2	0.992	0.008	4.82028	0.0172672	0.00122441	0	0.25	5.36654	5.3816	2.59925	-2.10001	12.3327	14.1822	0.772	0.988372	0.275373	173.725	11.5143	TRUE	MF-IIsn(fg) vs Rest	MF-IIsn(fg)	Rest	MF-IIsn(fg)
GPX4	0.9918	0.0082	4.79539	0.00133509	0.000175701	0	0.25	3.91197	3.40105	2.11923	-0.912685	11.3167	1.07752	0.126283	0.596899	0.0997225	14.5438	1.5679	TRUE	MF-IIsn(fg) vs Rest	MF-IIsn(fg)	Rest	MF-IIsn(fg)
COX17	0.9918	0.0082	4.79539	0.00122441	0.000198114	0	0.25	3.07429	2.98111	1.41915	-1.22506	8.31159	1.01938	0.147858	0.542636	0.11912	13.8111	1.90344	TRUE	MF-IIsn(fg) vs Rest	MF-IIsn(fg)	Rest	MF-IIsn(fg)
ENO3	0.9916	0.0084	4.77109	0.0131449	0.00113726	0	0.25	4.12293	4.07476	1.87868	-2.71845	10.693	10.8217	0.762163	0.988372	0.370404	135.128	11.232	TRUE	MF-IIsn(fg) vs Rest	MF-IIsn(fg)	Rest	MF-IIsn(fg)
EEF2	0.9916	0.0084	4.77109	0.00103901	0.000224885	0	0.25	2.43517	2.36929	0.982441	-1.48605	6.648	0.852714	0.17997	0.5	0.141494	11.9185	2.08577	TRUE	MF-IIsn(fg) vs Rest	MF-IIsn(fg)	Rest	MF-IIsn(fg)
RPL22	0.9914	0.0086	4.74735	0.000404736	4.30139e-05	0	0.25	4.31338	4.25907	1.98482	-1.23913	9.9107	0.368217	0.0280576	0.286822	0.0240894	4.94324	0.31654	TRUE	MF-IIsn(fg) vs Rest	MF-IIsn(fg)	Rest	MF-IIsn(fg)
COX7C	0.9914	0.0086	4.74735	0.00258827	0.000286056	0	0.25	4.74894	4.46752	2.55267	-1.71	13.6671	1.95737	0.229315	0.755814	0.138169	25.5267	2.56007	TRUE	MF-IIsn(fg) vs Rest	MF-IIsn(fg)	Rest	MF-IIsn(fg)
RPL7	0.9914	0.0086	4.74735	0.00125132	7.58459e-05	0	0.25	5.44531	5.50422	2.51401	-2.2421	13.8337	1.08915	0.0583114	0.554264	0.0401223	15.8828	0.640345	TRUE	MF-IIsn(fg) vs Rest	MF-IIsn(fg)	Rest	MF-IIsn(fg)
COX6C	0.991	0.009	4.70149	0.0023907	0.00024008	0	0.25	4.75523	4.47746	2.46462	-2.41761	12.6956	1.79457	0.184821	0.728682	0.120742	25.2068	2.11717	TRUE	MF-IIsn(fg) vs Rest	MF-IIsn(fg)	Rest	MF-IIsn(fg)
SELENOW	0.991	0.009	4.70149	0.0027996	0.00040381	0	0.25	3.17857	3.15677	1.35095	-1.22337	7.90321	2.28682	0.28959	0.755814	0.209486	28.5289	3.72292	TRUE	MF-IIsn(fg) vs Rest	MF-IIsn(fg)	Rest	MF-IIsn(fg)
PHPT1	0.991	0.009	4.70149	0.000794062	0.000129045	0	0.25	3.38691	3.06795	1.74957	-1.44945	9.72077	0.651163	0.101244	0.418605	0.0825234	8.34688	1.14516	TRUE	MF-IIsn(fg) vs Rest	MF-IIsn(fg)	Rest	MF-IIsn(fg)
ATP5MC2	0.9908	0.0092	4.67931	0.00126322	0.000234306	0	0.25	2.88771	2.73303	1.37108	-0.737044	8.30111	1.00775	0.175598	0.573643	0.139402	13.1577	2.19518	TRUE	MF-IIsn(fg) vs Rest	MF-IIsn(fg)	Rest	MF-IIsn(fg)
RPLP2	0.9906	0.0094	4.6576	0.00149463	0.000118362	0	0.25	5.10659	5.19172	2.43696	-3.09443	12.8302	1.04264	0.0832165	0.565891	0.0577369	15.0443	0.959227	TRUE	MF-IIsn(fg) vs Rest	MF-IIsn(fg)	Rest	MF-IIsn(fg)
OOEP	0.9906	0.0094	4.6576	0.000210049	1.2323e-05	0	0.25	6.04402	6.018	2.9882	-3.50582	17.4233	0.166667	0.00811028	0.124031	0.00711825	1.67681	0.0810589	TRUE	MF-IIsn(fg) vs Rest	MF-IIsn(fg)	Rest	MF-IIsn(fg)
MTRNR2L12	0.9906	0.0094	4.6576	0.000368874	3.02469e-05	0	0.25	6.97039	7.15581	3.59622	-7.33955	18.479	0.275194	0.0402692	0.209302	0.012963	3.19683	0.204399	TRUE	MF-IIsn(fg) vs Rest	MF-IIsn(fg)	Rest	MF-IIsn(fg)
S100A13	0.9904	0.0096	4.63634	0.000457683	3.80723e-05	0	0.25	5.57513	5.20515	3.10783	-2.70298	17.2597	0.352713	0.0268913	0.25969	0.0202287	5.03166	0.299408	TRUE	MF-IIsn(fg) vs Rest	MF-IIsn(fg)	Rest	MF-IIsn(fg)
UBL5	0.99	0.01	4.59512	0.00105843	0.00015521	0	0.25	3.8905	3.42517	2.26052	-1.23704	12.7611	0.786822	0.100908	0.5	0.0846683	10.7581	1.38612	TRUE	MF-IIsn(fg) vs Rest	MF-IIsn(fg)	Rest	MF-IIsn(fg)
SMDT1	0.99	0.01	4.59512	0.000467054	6.38131e-05	0	0.25	3.84472	3.57639	2.08237	-1.25887	10.977	0.406977	0.0480299	0.294574	0.0426693	5.34252	0.574415	TRUE	MF-IIsn(fg) vs Rest	MF-IIsn(fg)	Rest	MF-IIsn(fg)
COX5A	0.99	0.01	4.59512	0.00156088	0.000238905	0	0.25	3.45872	3.27958	1.72914	-2.18452	9.91572	1.25969	0.188775	0.627907	0.139201	17.1248	2.25829	TRUE	MF-IIsn(fg) vs Rest	MF-IIsn(fg)	Rest	MF-IIsn(fg)
CCDC85B	0.9898	0.0102	4.57511	0.000456224	5.96746e-05	0	0.25	3.31895	3.27548	1.48428	-1.74453	8.88282	0.418605	0.0418641	0.294574	0.0379506	5.31834	0.573492	TRUE	MF-IIsn(fg) vs Rest	MF-IIsn(fg)	Rest	MF-IIsn(fg)
MYLPF	0.9894	0.0106	4.53624	0.0245107	0.00166709	0	0.25	5.40857	5.45222	2.67922	-2.36289	12.7221	21.0232	1.09328	0.984496	0.304905	267.221	16.5316	TRUE	MF-IIsn(fg) vs Rest	MF-IIsn(fg)	Rest	MF-IIsn(fg)
EEF1A2	0.9894	0.0106	4.53624	0.00398063	0.00056197	0	0.25	2.98422	3.05731	1.35841	-4.19419	7.01524	2.77132	0.5643	0.75969	0.321273	34.6539	5.44331	TRUE	MF-IIsn(fg) vs Rest	MF-IIsn(fg)	Rest	MF-IIsn(fg)
ATP5MD	0.9894	0.0106	4.53624	0.00133615	0.000145847	0	0.25	4.45155	4.15915	2.37695	-2.31195	12.6304	0.937985	0.107692	0.534884	0.0814644	12.5724	1.19461	TRUE	MF-IIsn(fg) vs Rest	MF-IIsn(fg)	Rest	MF-IIsn(fg)
EEF1D	0.9892	0.0108	4.51735	0.000916245	0.000157	0	0.25	2.86327	2.83249	1.26241	-1.34004	7.5774	0.782946	0.126376	0.476744	0.105299	10.0611	1.53887	TRUE	MF-IIsn(fg) vs Rest	MF-IIsn(fg)	Rest	MF-IIsn(fg)
DES	0.989	0.011	4.4988	0.011713	0.00243965	0	0.25	2.38319	2.41254	0.961331	-1.91098	5.61483	11.0969	2.03052	0.988372	0.694559	133.27	25.5892	TRUE	MF-IIsn(fg) vs Rest	MF-IIsn(fg)	Rest	MF-IIsn(fg)
RPL23	0.989	0.011	4.4988	0.000835667	8.09045e-05	0	0.25	5.30013	5.13138	2.92601	-2.34438	15.0799	0.573644	0.0515689	0.395349	0.04094	7.60743	0.629957	TRUE	MF-IIsn(fg) vs Rest	MF-IIsn(fg)	Rest	MF-IIsn(fg)
MYL1	0.9886	0.0114	4.46268	0.00807051	0.00059616	0	0.25	4.95089	5.09562	2.36852	-4.30063	11.9129	7.73255	0.415089	0.918605	0.181321	103.079	5.39386	TRUE	MF-IIsn(fg) vs Rest	MF-IIsn(fg)	Rest	MF-IIsn(fg)
COX5B	0.9886	0.0114	4.46268	0.00262628	0.000318998	0	0.25	4.25753	3.97311	2.2497	-1.24558	12.4505	2.08527	0.245994	0.775194	0.159618	28.2397	3.00578	TRUE	MF-IIsn(fg) vs Rest	MF-IIsn(fg)	Rest	MF-IIsn(fg)
FIS1	0.9884	0.0116	4.44508	0.000506665	7.24364e-05	0	0.25	3.71431	3.44265	1.99946	-1.69767	10.7154	0.387597	0.0544373	0.27907	0.0469992	4.78271	0.64555	TRUE	MF-IIsn(fg) vs Rest	MF-IIsn(fg)	Rest	MF-IIsn(fg)
MT-ND1	0.9884	0.0116	4.44508	0.00259352	0.000237588	0	0.25	5.02579	5.20781	2.31634	-4.04307	12.2543	2.00388	0.228268	0.674419	0.0775634	26.2636	1.90538	TRUE	MF-IIsn(fg) vs Rest	MF-IIsn(fg)	Rest	MF-IIsn(fg)
MT-ND4L	0.9884	0.0116	4.44508	0.000432497	3.41168e-05	0	0.25	5.73814	5.77609	2.86271	-5.58554	15.1635	0.387597	0.0348538	0.267442	0.0227891	5.14032	0.269493	TRUE	MF-IIsn(fg) vs Rest	MF-IIsn(fg)	Rest	MF-IIsn(fg)
NDUFA3	0.9882	0.0118	4.42778	0.000854697	0.000128773	0	0.25	3.62761	3.36735	1.98027	-0.884691	11.9577	0.604651	0.078685	0.406977	0.0652975	7.78344	1.03828	TRUE	MF-IIsn(fg) vs Rest	MF-IIsn(fg)	Rest	MF-IIsn(fg)
PRDX5	0.9882	0.0118	4.42778	0.00041065	6.03363e-05	0	0.25	3.80973	3.54477	2.11506	-1.57154	11.707	0.310078	0.0480166	0.282946	0.0419052	4.66556	0.55427	TRUE	MF-IIsn(fg) vs Rest	MF-IIsn(fg)	Rest	MF-IIsn(fg)
DHFR	0.9882	0.0118	4.42778	0.000245402	2.64511e-05	0	0.25	5.48446	5.5396	3.00352	-6.16197	14.8468	0.197674	0.0301622	0.158915	0.0163545	2.35952	0.184685	TRUE	MF-IIsn(fg) vs Rest	MF-IIsn(fg)	Rest	MF-IIsn(fg)
COX6A2	0.9882	0.0118	4.42778	0.00705253	0.00101443	0	0.25	3.53664	3.45486	1.71045	-1.65119	10.1079	5.74805	0.817549	0.934109	0.355457	75.1855	10.1458	TRUE	MF-IIsn(fg) vs Rest	MF-IIsn(fg)	Rest	MF-IIsn(fg)
SOD1	0.988	0.012	4.41078	0.00152584	0.000322377	0	0.25	2.7399	2.5704	1.41152	-1.01285	7.95274	1.1783	0.233145	0.616279	0.176803	16.9807	3.12647	TRUE	MF-IIsn(fg) vs Rest	MF-IIsn(fg)	Rest	MF-IIsn(fg)
RPS2	0.988	0.012	4.41078	0.00254616	0.000228382	0	0.25	5.09744	5.01896	2.7655	-1.89916	14.6288	1.69768	0.170582	0.70155	0.112417	24.4835	2.09091	TRUE	MF-IIsn(fg) vs Rest	MF-IIsn(fg)	Rest	MF-IIsn(fg)
SERF2	0.988	0.012	4.41078	0.00174757	0.000263709	0	0.25	3.69372	3.4124	2.01097	-0.976253	10.6535	1.49612	0.204987	0.709302	0.152727	21.4589	2.64318	TRUE	MF-IIsn(fg) vs Rest	MF-IIsn(fg)	Rest	MF-IIsn(fg)
MT-ND3	0.9878	0.0122	4.39404	0.00502612	0.000429249	0	0.25	5.33179	5.66871	2.45761	-6.48605	11.6966	3.94186	0.464983	0.767442	0.0911565	49.2088	3.64013	TRUE	MF-IIsn(fg) vs Rest	MF-IIsn(fg)	Rest	MF-IIsn(fg)
RPL27A	0.9878	0.0122	4.39404	0.000772193	5.5671e-05	0	0.25	5.66089	5.78224	2.85629	-3.19391	14.6048	0.562016	0.0417169	0.379845	0.0290092	8.00784	0.456826	TRUE	MF-IIsn(fg) vs Rest	MF-IIsn(fg)	Rest	MF-IIsn(fg)
ATP5PD	0.9876	0.0124	4.37758	0.000630588	0.00011603	0	0.25	3.0459	2.88691	1.55303	-1.72891	8.77191	0.48062	0.0887512	0.317829	0.0751103	6.0335	1.00335	TRUE	MF-IIsn(fg) vs Rest	MF-IIsn(fg)	Rest	MF-IIsn(fg)
RPS9	0.9874	0.0126	4.36138	0.00102563	0.000128965	0	0.25	4.45932	4.27853	2.57057	-1.76223	11.9162	0.891473	0.0982551	0.507752	0.0757403	11.4399	1.14948	TRUE	MF-IIsn(fg) vs Rest	MF-IIsn(fg)	Rest	MF-IIsn(fg)
COX7B	0.987	0.013	4.32972	0.00193694	0.000305241	0	0.25	3.67693	3.37213	2.02241	-1.67244	11.7024	1.59302	0.241395	0.709302	0.160757	20.4077	2.80151	TRUE	MF-IIsn(fg) vs Rest	MF-IIsn(fg)	Rest	MF-IIsn(fg)
UQCRQ	0.987	0.013	4.32972	0.00109975	0.000142313	0	0.25	4.57935	4.2168	2.67972	-1.33034	13.1935	0.883721	0.105936	0.492248	0.0784482	12.0049	1.22826	TRUE	MF-IIsn(fg) vs Rest	MF-IIsn(fg)	Rest	MF-IIsn(fg)
MYH2	0.987	0.013	4.32972	0.00739408	0.000426971	0	0.25	5.50674	5.70026	2.7746	-4.51667	12.8809	9.0155	0.340373	0.825581	0.110956	106.194	4.41598	TRUE	MF-IIsn(fg) vs Rest	MF-IIsn(fg)	Rest	MF-IIsn(fg)
EEF1A1	0.987	0.013	4.32972	0.000430272	3.7386e-05	0	0.25	5.54945	5.40872	3.19482	-4.28019	17.5318	0.166667	0.0335671	0.112403	0.0173868	2.68849	0.264031	TRUE	MF-IIsn(fg) vs Rest	MF-IIsn(fg)	Rest	MF-IIsn(fg)
NDUFB3	0.987	0.013	4.32972	0.000868765	0.000130028	0	0.25	3.60798	3.48798	1.90792	-2.45332	10.7306	0.647287	0.103724	0.434109	0.0829658	9.31441	1.17504	TRUE	MF-IIsn(fg) vs Rest	MF-IIsn(fg)	Rest	MF-IIsn(fg)
MZT2B	0.987	0.013	4.32972	0.00030795	3.41012e-05	0	0.25	4.52297	4.16897	2.57404	-2.32428	13.9701	0.251938	0.0243711	0.205426	0.0217971	3.23879	0.244177	TRUE	MF-IIsn(fg) vs Rest	MF-IIsn(fg)	Rest	MF-IIsn(fg)
NDUFB10	0.987	0.013	4.32972	0.00122826	0.000176352	0	0.25	3.95117	3.70845	2.16737	-1.58313	12.4995	1.0155	0.14075	0.534884	0.105809	13.3838	1.69168	TRUE	MF-IIsn(fg) vs Rest	MF-IIsn(fg)	Rest	MF-IIsn(fg)
LSM10	0.987	0.013	4.32972	0.000330245	5.77709e-05	0	0.25	3.03686	2.88648	1.48727	-2.51618	9.2346	0.294574	0.0384193	0.255814	0.0353902	3.9395	0.512444	TRUE	MF-IIsn(fg) vs Rest	MF-IIsn(fg)	Rest	MF-IIsn(fg)
MT-ND2	0.987	0.013	4.32972	0.0030076	0.000220903	0	0.25	5.26947	5.42589	2.44635	-3.80635	12.461	2.28295	0.196055	0.686047	0.0705658	31.7118	1.6344	TRUE	MF-IIsn(fg) vs Rest	MF-IIsn(fg)	Rest	MF-IIsn(fg)
RAN	0.9868	0.0132	4.31425	0.000629465	0.000136857	0	0.25	2.45276	2.45404	1.07509	-1.64734	6.66017	0.5	0.113173	0.329457	0.0962505	6.76296	1.29187	TRUE	MF-IIsn(fg) vs Rest	MF-IIsn(fg)	Rest	MF-IIsn(fg)
ANAPC11	0.9866	0.0134	4.29901	0.000500938	7.45996e-05	0	0.25	3.95837	3.54419	2.35053	-1.18136	12.2962	0.383721	0.051649	0.29845	0.0462351	5.35724	0.680131	TRUE	MF-IIsn(fg) vs Rest	MF-IIsn(fg)	Rest	MF-IIsn(fg)
UQCRH	0.9866	0.0134	4.29901	0.000862847	0.00016422	0	0.25	2.99119	2.79882	1.59151	-1.72679	9.43911	0.651163	0.11686	0.434109	0.0937839	8.95366	1.3494	TRUE	MF-IIsn(fg) vs Rest	MF-IIsn(fg)	Rest	MF-IIsn(fg)
MT-ATP8	0.9864	0.0136	4.28399	0.000337919	3.78186e-05	0	0.25	5.72953	5.87386	3.51415	-7.66984	17.4505	0.244186	0.0529772	0.174419	0.0160328	3.18872	0.27346	TRUE	MF-IIsn(fg) vs Rest	MF-IIsn(fg)	Rest	MF-IIsn(fg)
NDUFA4	0.9862	0.0138	4.26919	0.00348312	0.000482757	0	0.25	4.03763	3.80057	2.2161	-2.00689	12.5363	2.75969	0.348523	0.848837	0.206979	37.7148	4.37834	TRUE	MF-IIsn(fg) vs Rest	MF-IIsn(fg)	Rest	MF-IIsn(fg)
ATP5F1D	0.986	0.014	4.2546	0.00226795	0.000379702	0	0.25	3.08524	3.00438	1.43434	-1.60727	8.84724	1.74806	0.307204	0.72093	0.211429	22.6181	3.70065	TRUE	MF-IIsn(fg) vs Rest	MF-IIsn(fg)	Rest	MF-IIsn(fg)
MT-CYB	0.9858	0.0142	4.24021	0.00316646	0.000288416	0	0.25	5.02402	5.27453	2.32603	-5.04868	11.8622	2.87209	0.298447	0.763566	0.0894004	35.8178	2.44289	TRUE	MF-IIsn(fg) vs Rest	MF-IIsn(fg)	Rest	MF-IIsn(fg)
MT-ND5	0.9858	0.0142	4.24021	0.000491475	5.08203e-05	0	0.25	5.38622	5.2118	3.10968	-3.77936	14.8369	0.290698	0.042119	0.228682	0.0271459	4.39852	0.350282	TRUE	MF-IIsn(fg) vs Rest	MF-IIsn(fg)	Rest	MF-IIsn(fg)
PGAM2	0.9858	0.0142	4.24021	0.00184463	0.000226255	0	0.25	3.89837	3.87743	1.9907	-2.53661	10.26	1.57752	0.16204	0.674419	0.122056	20.7453	2.29307	TRUE	MF-IIsn(fg) vs Rest	MF-IIsn(fg)	Rest	MF-IIsn(fg)
NENF	0.9858	0.0142	4.24021	0.000246482	3.58853e-05	0	0.25	3.88946	3.59286	2.30478	-3.58194	12.6861	0.197674	0.0238751	0.170543	0.0217301	2.44927	0.268248	TRUE	MF-IIsn(fg) vs Rest	MF-IIsn(fg)	Rest	MF-IIsn(fg)
S100A6	0.9856	0.0144	4.22602	0.00210199	0.000226531	0	0.25	4.54137	4.52676	2.28331	-2.71697	12.0345	1.60465	0.182918	0.496124	0.0769066	20.7518	1.85149	TRUE	MF-IIsn(fg) vs Rest	MF-IIsn(fg)	Rest	MF-IIsn(fg)
TPM2	0.9852	0.0148	4.19822	0.0143541	0.00205468	0	0.25	3.19389	3.12027	1.54621	-1.79339	7.80124	13.0155	1.55333	0.96124	0.54273	155.174	19.7709	TRUE	MF-IIsn(fg) vs Rest	MF-IIsn(fg)	Rest	MF-IIsn(fg)
RPS11	0.985	0.015	4.18459	0.000649767	5.20399e-05	0	0.25	5.73171	5.76872	3.01601	-2.93735	14.3344	0.492248	0.0367438	0.356589	0.0284462	6.77937	0.426803	TRUE	MF-IIsn(fg) vs Rest	MF-IIsn(fg)	Rest	MF-IIsn(fg)
NDUFA2	0.985	0.015	4.18459	0.000481978	8.66145e-05	0	0.25	3.27229	2.90522	1.92615	-1.37998	10.0506	0.321706	0.0586326	0.251938	0.051852	5.00511	0.752446	TRUE	MF-IIsn(fg) vs Rest	MF-IIsn(fg)	Rest	MF-IIsn(fg)
CHMP2A	0.985	0.015	4.18459	0.000256591	4.72557e-05	0	0.25	3.19821	2.86302	1.84911	-1.54408	11.3515	0.20155	0.0360601	0.178295	0.0332587	2.80599	0.452211	TRUE	MF-IIsn(fg) vs Rest	MF-IIsn(fg)	Rest	MF-IIsn(fg)
MT-CO3	0.9848	0.0152	4.17114	0.00309445	0.000362521	0	0.25	4.65823	4.94712	2.31936	-5.26306	12.3218	2.48062	0.367592	0.670543	0.0928053	30.8804	2.95686	TRUE	MF-IIsn(fg) vs Rest	MF-IIsn(fg)	Rest	MF-IIsn(fg)
NAA38	0.9846	0.0154	4.15787	0.000434772	7.50561e-05	0	0.25	3.24354	3.06356	1.74346	-2.04098	9.29358	0.321706	0.0467163	0.236434	0.0417845	4.55328	0.646455	TRUE	MF-IIsn(fg) vs Rest	MF-IIsn(fg)	Rest	MF-IIsn(fg)
BTF3	0.9846	0.0154	4.15787	0.00074697	0.000146256	0	0.25	3.03413	2.81928	1.68816	-1.57543	9.34513	0.744186	0.135562	0.465116	0.108811	10.7355	1.58098	TRUE	MF-IIsn(fg) vs Rest	MF-IIsn(fg)	Rest	MF-IIsn(fg)
MYOZ1	0.9842	0.0158	4.13182	0.00379823	0.000687543	0	0.25	2.79145	2.72345	1.43567	-2.8112	7.92689	2.89535	0.512372	0.837209	0.326193	37.6563	6.93723	TRUE	MF-IIsn(fg) vs Rest	MF-IIsn(fg)	Rest	MF-IIsn(fg)
RPL13A	0.9842	0.0158	4.13182	0.00164158	0.000129255	0	0.25	5.1198	5.1193	2.80056	-2.84775	15.6732	1.0814	0.0950793	0.577519	0.0626701	16.5587	1.14931	TRUE	MF-IIsn(fg) vs Rest	MF-IIsn(fg)	Rest	MF-IIsn(fg)
SMIM37	0.9842	0.0158	4.13182	0.00161116	0.000223662	0	0.25	3.62127	3.40367	1.83225	-1.73047	9.8433	1.27132	0.173368	0.658915	0.124978	16.8446	2.03489	TRUE	MF-IIsn(fg) vs Rest	MF-IIsn(fg)	Rest	MF-IIsn(fg)
MT-ATP6	0.9842	0.0158	4.13182	0.00333469	0.000346562	0	0.25	4.71862	4.94053	2.32209	-5.18566	12.015	2.99613	0.349923	0.782946	0.0959556	39.2667	2.87177	TRUE	MF-IIsn(fg) vs Rest	MF-IIsn(fg)	Rest	MF-IIsn(fg)
RPS20	0.984	0.016	4.11904	0.000657339	4.80914e-05	0	0.25	4.83341	4.73756	2.78369	-3.33546	13.6161	0.445737	0.0314894	0.302326	0.0245586	6.44527	0.318584	TRUE	MF-IIsn(fg) vs Rest	MF-IIsn(fg)	Rest	MF-IIsn(fg)
MRPL41	0.984	0.016	4.11904	0.00070653	9.70675e-05	0	0.25	4.01421	3.7883	2.353	-2.56621	13.1227	0.492248	0.0712194	0.348837	0.0587691	6.90379	0.813351	TRUE	MF-IIsn(fg) vs Rest	MF-IIsn(fg)	Rest	MF-IIsn(fg)
COX6B1	0.9836	0.0164	4.09394	0.00122713	0.000168244	0	0.25	4.23546	3.93798	2.46339	-1.63896	14.3619	0.937985	0.130212	0.496124	0.0974972	12.3627	1.54589	TRUE	MF-IIsn(fg) vs Rest	MF-IIsn(fg)	Rest	MF-IIsn(fg)
NDUFA1	0.9836	0.0164	4.09394	0.00114006	0.000233974	0	0.25	3.02295	2.80133	1.75746	-1.05109	10.0474	0.872093	0.163799	0.542636	0.127793	11.8064	2.16854	TRUE	MF-IIsn(fg) vs Rest	MF-IIsn(fg)	Rest	MF-IIsn(fg)
RPL10A	0.9832	0.0168	4.06943	0.000955339	0.000127776	0	0.25	4.59911	4.36776	2.72532	-3.50758	12.9043	0.79845	0.0963785	0.465116	0.0745874	10.8931	1.15511	TRUE	MF-IIsn(fg) vs Rest	MF-IIsn(fg)	Rest	MF-IIsn(fg)
NDUFB4	0.9832	0.0168	4.06943	0.0010065	0.000185582	0	0.25	3.28944	3.02016	1.93199	-1.54026	10.2224	0.682171	0.131311	0.465116	0.103945	9.85981	1.64266	TRUE	MF-IIsn(fg) vs Rest	MF-IIsn(fg)	Rest	MF-IIsn(fg)
C19orf53	0.983	0.017	4.0574	0.000349437	4.48972e-05	0	0.25	4.26414	4.06534	2.50107	-2.6254	12.6675	0.306202	0.0299478	0.251938	0.0269716	4.14353	0.391731	TRUE	MF-IIsn(fg) vs Rest	MF-IIsn(fg)	Rest	MF-IIsn(fg)
HEBP2	0.9828	0.0172	4.0455	0.000321808	4.22304e-05	0	0.25	3.54372	3.41914	1.83335	-2.81432	10.0842	0.286822	0.0317441	0.236434	0.0283121	3.58643	0.329979	TRUE	MF-IIsn(fg) vs Rest	MF-IIsn(fg)	Rest	MF-IIsn(fg)
MRPL33	0.9828	0.0172	4.0455	0.000933214	0.000223472	0	0.25	2.35973	2.23194	1.19494	-1.63744	7.42002	0.709303	0.182463	0.476744	0.141547	9.66121	2.175	TRUE	MF-IIsn(fg) vs Rest	MF-IIsn(fg)	Rest	MF-IIsn(fg)
POLR2L	0.9828	0.0172	4.0455	0.000990079	0.000129247	0	0.25	4.39343	4.02951	2.64743	-1.44632	13.6612	0.790698	0.0889526	0.503876	0.0719064	12.0918	1.20516	TRUE	MF-IIsn(fg) vs Rest	MF-IIsn(fg)	Rest	MF-IIsn(fg)
NDUFC1	0.9822	0.0178	4.0106	0.000748201	0.000170806	0	0.25	2.5215	2.42357	1.25185	-1.50872	7.01438	0.565892	0.125143	0.403101	0.101278	7.3876	1.44081	TRUE	MF-IIsn(fg) vs Rest	MF-IIsn(fg)	Rest	MF-IIsn(fg)
GAMT	0.982	0.018	3.99922	0.00117345	0.000149393	0	0.25	3.81169	3.72978	2.09652	-2.94771	10.3443	0.976745	0.107369	0.546512	0.0874834	12.9621	1.40904	TRUE	MF-IIsn(fg) vs Rest	MF-IIsn(fg)	Rest	MF-IIsn(fg)
ATP5PF	0.982	0.018	3.99922	0.00142316	0.000282638	0	0.25	2.93719	2.8032	1.60229	-1.71215	9.06727	1.13178	0.220738	0.616279	0.161065	15.6743	2.58133	TRUE	MF-IIsn(fg) vs Rest	MF-IIsn(fg)	Rest	MF-IIsn(fg)
MT-CO2	0.9818	0.0182	3.98797	0.00430696	0.000424582	0	0.25	4.55725	4.87142	2.2505	-5.13026	11.2583	3.31395	0.398078	0.713178	0.102015	42.8739	3.39126	TRUE	MF-IIsn(fg) vs Rest	MF-IIsn(fg)	Rest	MF-IIsn(fg)
NANOS1	0.9814	0.0186	3.96582	0.00026835	3.34986e-05	0	0.25	3.32787	3.49907	1.61757	-3.44878	7.73063	0.174419	0.0238349	0.151163	0.021891	2.81084	0.277969	TRUE	MF-IIsn(fg) vs Rest	MF-IIsn(fg)	Rest	MF-IIsn(fg)
SEC61G	0.9812	0.0188	3.95492	0.000326221	5.21625e-05	0	0.25	3.665	3.43039	2.1891	-2.20386	10.9258	0.213178	0.0353765	0.178295	0.0318243	2.73986	0.39548	TRUE	MF-IIsn(fg) vs Rest	MF-IIsn(fg)	Rest	MF-IIsn(fg)
MT-ND4	0.9812	0.0188	3.95492	0.00271373	0.000346273	0	0.25	4.10286	4.29373	2.20971	-3.99731	11.3329	2.05039	0.295204	0.682171	0.104615	26.4153	2.71663	TRUE	MF-IIsn(fg) vs Rest	MF-IIsn(fg)	Rest	MF-IIsn(fg)
NDUFB1	0.9808	0.0192	3.93346	0.000771007	0.000114363	0	0.25	4.23384	3.77742	2.67861	-2.86874	15.1884	0.620155	0.0952659	0.44186	0.0763301	8.74568	1.12517	TRUE	MF-IIsn(fg) vs Rest	MF-IIsn(fg)	Rest	MF-IIsn(fg)
NDUFB7	0.9804	0.0196	3.91243	0.00091573	0.000177087	0	0.25	3.4069	3.00022	2.07991	-1.16525	10.7636	0.713179	0.120345	0.484496	0.0977921	9.86669	1.54915	TRUE	MF-IIsn(fg) vs Rest	MF-IIsn(fg)	Rest	MF-IIsn(fg)
EIF1	0.9802	0.0198	3.90207	0.00585543	0.00128324	0	0.25	2.66453	2.61215	1.36801	-1.56498	7.15159	4.71705	0.982551	0.968992	0.460112	63.6976	12.7929	TRUE	MF-IIsn(fg) vs Rest	MF-IIsn(fg)	Rest	MF-IIsn(fg)
TUBA1B	0.98	0.02	3.89182	0.000244862	3.89873e-05	0	0.25	3.59134	3.46021	2.11339	-3.04843	10.2884	0.205426	0.022548	0.178295	0.0197595	2.6409	0.286761	TRUE	MF-IIsn(fg) vs Rest	MF-IIsn(fg)	Rest	MF-IIsn(fg)
EID1	0.9798	0.0202	3.88167	0.000434097	8.8583e-05	0	0.25	2.71067	2.51854	1.54681	-2.73967	8.67357	0.29845	0.0601205	0.228682	0.053045	4.48916	0.718048	TRUE	MF-IIsn(fg) vs Rest	MF-IIsn(fg)	Rest	MF-IIsn(fg)
TMA7	0.9798	0.0202	3.88167	0.000796041	0.000125942	0	0.25	3.85166	3.721	2.19703	-1.25395	10.6089	0.596899	0.0790871	0.410853	0.0660884	8.43098	1.06896	TRUE	MF-IIsn(fg) vs Rest	MF-IIsn(fg)	Rest	MF-IIsn(fg)
CHCHD10	0.9794	0.0206	3.86165	0.00240438	0.00047497	0	0.25	2.95878	2.7686	1.7193	-1.45592	8.83979	1.60853	0.375866	0.736434	0.238776	21.8287	4.36851	TRUE	MF-IIsn(fg) vs Rest	MF-IIsn(fg)	Rest	MF-IIsn(fg)
GNG5	0.9794	0.0206	3.86165	0.000633678	0.00012914	0	0.25	2.86538	2.69099	1.60219	-2.14118	8.46607	0.550388	0.0995147	0.368217	0.0815985	7.38245	1.14467	TRUE	MF-IIsn(fg) vs Rest	MF-IIsn(fg)	Rest	MF-IIsn(fg)
LDHA	0.979	0.021	3.84201	0.0023895	0.000410945	0	0.25	2.95105	2.90035	1.63505	-2.66163	8.69692	2.15116	0.289198	0.748062	0.200196	27.3232	3.9749	TRUE	MF-IIsn(fg) vs Rest	MF-IIsn(fg)	Rest	MF-IIsn(fg)
VAMP5	0.9786	0.0214	3.82273	0.000216168	3.11515e-05	0	0.25	4.11878	4.13724	2.32092	-3.60644	11.7149	0.155039	0.0231378	0.139535	0.020966	2.05945	0.256912	TRUE	MF-IIsn(fg) vs Rest	MF-IIsn(fg)	Rest	MF-IIsn(fg)
RPLP0	0.9784	0.0216	3.81322	0.00152926	0.000238835	0	0.25	3.32622	3.16271	1.84157	-1.45058	9.08344	1.21318	0.176939	0.604651	0.134349	17.0915	2.30638	TRUE	MF-IIsn(fg) vs Rest	MF-IIsn(fg)	Rest	MF-IIsn(fg)
LGALS1	0.9784	0.0216	3.81322	0.00123647	0.000191971	0	0.25	4.11368	3.91908	2.4206	-3.60496	12.2636	1.10465	0.153193	0.546512	0.0986769	14.7438	1.71376	TRUE	MF-IIsn(fg) vs Rest	MF-IIsn(fg)	Rest	MF-IIsn(fg)
MT-CO1	0.9778	0.0222	3.78521	0.0036578	0.000581864	0	0.25	3.69863	3.8982	2.1808	-5.00634	11.1246	3.3062	0.498085	0.786822	0.130072	43.6118	4.53708	TRUE	MF-IIsn(fg) vs Rest	MF-IIsn(fg)	Rest	MF-IIsn(fg)
MYH1	0.9768	0.0232	3.74013	0.00592092	0.000606171	0	0.25	4.94823	4.88373	3.03482	-3.61975	15.2234	5.39147	0.309593	0.550388	0.123678	63.7341	5.38186	TRUE	MF-IIsn(fg) vs Rest	MF-IIsn(fg)	Rest	MF-IIsn(fg)
GNAS	0.9762	0.0238	3.71398	0.00180375	0.000405974	0	0.25	2.19572	2.28808	1.01087	-2.63934	5.16169	1.44186	0.362017	0.635659	0.245787	18.2594	3.89079	TRUE	MF-IIsn(fg) vs Rest	MF-IIsn(fg)	Rest	MF-IIsn(fg)
ATP5ME	0.9758	0.0242	3.6969	0.000829175	0.000132764	0	0.25	4.0522	3.91015	2.40131	-2.07041	12.2071	0.689923	0.0999576	0.457364	0.0766921	9.23809	1.14542	TRUE	MF-IIsn(fg) vs Rest	MF-IIsn(fg)	Rest	MF-IIsn(fg)
ODC1	0.9746	0.0254	3.64728	0.000250809	6.38759e-05	0	0.25	2.14034	2.20132	1.05751	-3.17214	6.17497	0.20155	0.0518901	0.189922	0.0465836	2.74424	0.646023	TRUE	MF-IIsn(fg) vs Rest	MF-IIsn(fg)	Rest	MF-IIsn(fg)
MRPL34	0.9746	0.0254	3.64728	0.000469417	9.21069e-05	0	0.25	2.96977	2.94778	1.66393	-2.13253	8.15666	0.348837	0.0665812	0.286822	0.0583133	4.95428	0.856188	TRUE	MF-IIsn(fg) vs Rest	MF-IIsn(fg)	Rest	MF-IIsn(fg)
S100A1	0.9744	0.0256	3.63923	0.00141161	0.000256142	0	0.25	3.36782	3.09106	2.06446	-1.94542	11.3513	1.03488	0.201338	0.527132	0.13959	13.8497	2.38891	TRUE	MF-IIsn(fg) vs Rest	MF-IIsn(fg)	Rest	MF-IIsn(fg)
UQCR10	0.9734	0.0266	3.59988	0.00168465	0.000340478	0	0.25	3.27101	3.05171	2.01272	-1.88122	11.0535	1.24031	0.255245	0.624031	0.169873	17.7717	3.13514	TRUE	MF-IIsn(fg) vs Rest	MF-IIsn(fg)	Rest	MF-IIsn(fg)
ATP5MC1	0.9734	0.0266	3.59988	0.000807281	0.000207765	0	0.25	2.57359	2.42243	1.56874	-1.86304	9.92224	0.697675	0.161693	0.453488	0.126935	9.45105	1.99071	TRUE	MF-IIsn(fg) vs Rest	MF-IIsn(fg)	Rest	MF-IIsn(fg)
HSPA8	0.9734	0.0266	3.59988	0.00129321	0.000297596	0	0.25	2.75754	2.80352	1.55658	-3.20827	6.6214	0.965117	0.318972	0.534884	0.185906	12.95	2.80585	TRUE	MF-IIsn(fg) vs Rest	MF-IIsn(fg)	Rest	MF-IIsn(fg)
TCAP	0.973	0.027	3.58455	0.00834506	0.00180546	0	0.25	2.55391	2.52638	1.4212	-3.39709	7.80761	6.78294	1.50137	0.953488	0.502862	90.4262	17.6858	TRUE	MF-IIsn(fg) vs Rest	MF-IIsn(fg)	Rest	MF-IIsn(fg)
CYCS	0.9722	0.0278	3.55453	0.000951566	0.000269484	0	0.25	2.1046	2.11272	1.16097	-2.77596	6.35544	0.639535	0.23865	0.426357	0.175811	8.65434	2.57413	TRUE	MF-IIsn(fg) vs Rest	MF-IIsn(fg)	Rest	MF-IIsn(fg)
DBI	0.9716	0.0284	3.53255	0.000302011	6.02982e-05	0	0.25	3.55429	3.21411	2.50998	-3.27662	13.9188	0.209302	0.0449874	0.189922	0.0375618	2.79657	0.43473	TRUE	MF-IIsn(fg) vs Rest	MF-IIsn(fg)	Rest	MF-IIsn(fg)
TIMM10	0.9716	0.0284	3.53255	0.000268914	4.65382e-05	0	0.25	3.07446	3.03363	1.79036	-2.7613	10.1824	0.205426	0.0311543	0.189922	0.0289154	3.14884	0.365618	TRUE	MF-IIsn(fg) vs Rest	MF-IIsn(fg)	Rest	MF-IIsn(fg)
ATP2A1	0.9714	0.0286	3.52533	0.0027161	0.000648184	0	0.25	3.73277	3.77842	2.59723	-3.58668	10.7909	2.21706	0.337404	0.717054	0.16502	28.8365	6.04915	TRUE	MF-IIsn(fg) vs Rest	MF-IIsn(fg)	Rest	MF-IIsn(fg)
COX4I1	0.9712	0.0288	3.51816	0.00110436	0.000253192	0	0.25	2.93214	2.74843	1.80673	-1.86636	9.26583	0.926357	0.182046	0.55814	0.138223	12.6191	2.29494	TRUE	MF-IIsn(fg) vs Rest	MF-IIsn(fg)	Rest	MF-IIsn(fg)
ACTA1	0.9708	0.0292	3.50395	0.0323781	0.00548811	0	0.25	3.67203	3.86754	2.26807	-3.9273	9.41971	36.3953	5.66017	0.976744	0.540893	436.173	61.1323	TRUE	MF-IIsn(fg) vs Rest	MF-IIsn(fg)	Rest	MF-IIsn(fg)
TXN	0.97	0.03	3.4761	0.000423095	0.00010381	0	0.25	2.50612	2.33348	1.52346	-2.23741	8.30342	0.375969	0.0827997	0.267442	0.0708742	5.03594	1.09403	TRUE	MF-IIsn(fg) vs Rest	MF-IIsn(fg)	Rest	MF-IIsn(fg)
PPDPF	0.9694	0.0306	3.45568	0.000319193	6.39724e-05	0	0.25	4.0718	3.7896	2.90391	-4.68445	13.2334	0.22093	0.0407919	0.178295	0.0341837	3.12253	0.468276	TRUE	MF-IIsn(fg) vs Rest	MF-IIsn(fg)	Rest	MF-IIsn(fg)
IL32	0.9686	0.0314	3.42904	0.00121398	0.000263298	0	0.25	2.86526	2.8197	1.96895	-3.99261	10.6525	0.903101	0.152953	0.399225	0.0950574	12.9871	2.45689	TRUE	MF-IIsn(fg) vs Rest	MF-IIsn(fg)	Rest	MF-IIsn(fg)
MB	0.9684	0.0316	3.42249	0.0104375	0.00229936	0	0.25	3.17849	3.08784	2.07234	-3.51242	10.0085	8.13953	2.01832	0.96124	0.478719	105.972	22.3235	TRUE	MF-IIsn(fg) vs Rest	MF-IIsn(fg)	Rest	MF-IIsn(fg)
ATP5MC3	0.9684	0.0316	3.42249	0.000910067	0.000277234	0	0.25	2.29401	2.15664	1.5598	-3.02775	8.66553	0.748062	0.225726	0.488372	0.158183	10.637	2.52503	TRUE	MF-IIsn(fg) vs Rest	MF-IIsn(fg)	Rest	MF-IIsn(fg)
ATP5MPL	0.9682	0.0318	3.41597	0.00106284	0.000259889	0	0.25	2.76643	2.5586	1.73205	-1.49099	9.09317	0.810078	0.18698	0.472868	0.140904	10.55	2.34108	TRUE	MF-IIsn(fg) vs Rest	MF-IIsn(fg)	Rest	MF-IIsn(fg)
SLN	0.967	0.033	3.37769	0.00354629	0.000740744	0	0.25	3.08568	2.94765	1.97803	-3.4674	9.40458	3.32558	0.699619	0.786822	0.312801	40.0211	7.24723	TRUE	MF-IIsn(fg) vs Rest	MF-IIsn(fg)	Rest	MF-IIsn(fg)
PPA1	0.9668	0.0332	3.37144	0.000343129	0.000109783	0	0.25	1.84353	1.82468	1.0796	-2.94029	6.62728	0.255814	0.0861506	0.209302	0.073448	3.19705	0.998943	TRUE	MF-IIsn(fg) vs Rest	MF-IIsn(fg)	Rest	MF-IIsn(fg)
RPL3	0.9658	0.0342	3.34073	0.000306914	5.75153e-05	0	0.25	3.77503	3.64636	2.82474	-5.1164	15.0035	0.248062	0.0528965	0.158915	0.0373473	3.01544	0.505345	TRUE	MF-IIsn(fg) vs Rest	MF-IIsn(fg)	Rest	MF-IIsn(fg)
PGK1	0.9656	0.0344	3.33469	0.0012472	0.000308416	0	0.25	2.19064	2.16318	1.31437	-2.94519	6.23795	0.879845	0.234894	0.449612	0.173224	12.25	2.97143	TRUE	MF-IIsn(fg) vs Rest	MF-IIsn(fg)	Rest	MF-IIsn(fg)
PFN1	0.9654	0.0346	3.32869	0.000789111	0.000180908	0	0.25	2.85002	2.69804	1.86566	-2.45348	8.8104	0.585272	0.119432	0.391473	0.0986367	8.39648	1.8146	TRUE	MF-IIsn(fg) vs Rest	MF-IIsn(fg)	Rest	MF-IIsn(fg)
PEBP1	0.965	0.035	3.31678	0.000746522	0.000243225	0	0.25	1.89644	1.79842	1.15504	-2.3027	6.3452	0.639535	0.200922	0.406977	0.152741	8.14038	2.3455	TRUE	MF-IIsn(fg) vs Rest	MF-IIsn(fg)	Rest	MF-IIsn(fg)
FAM162A	0.9636	0.0364	3.27611	0.000233257	7.85225e-05	0	0.25	1.71079	1.7196	0.931131	-1.51959	4.9053	0.155039	0.0641819	0.143411	0.0562355	2.29188	0.691765	TRUE	MF-IIsn(fg) vs Rest	MF-IIsn(fg)	Rest	MF-IIsn(fg)
ACTN3	0.9632	0.0368	3.26476	0.000216834	5.95717e-05	0	0.25	3.11661	3.18555	2.41869	-5.67717	11.3909	0.124031	0.0333257	0.116279	0.0282049	2.02786	0.55773	TRUE	MF-IIsn(fg) vs Rest	MF-IIsn(fg)	Rest	MF-IIsn(fg)
SLC25A4	0.963	0.037	3.25914	0.00329072	0.000881815	0	0.25	2.23695	2.18264	1.32703	-2.62771	7.40452	2.54264	0.723724	0.860465	0.385418	36.1821	8.83912	TRUE	MF-IIsn(fg) vs Rest	MF-IIsn(fg)	Rest	MF-IIsn(fg)
GPX3	0.9622	0.0378	3.23691	0.000268739	6.9427e-05	0	0.25	3.3816	3.03773	2.92573	-6.95994	14.6245	0.197675	0.0507118	0.162791	0.0326287	2.81253	0.55739	TRUE	MF-IIsn(fg) vs Rest	MF-IIsn(fg)	Rest	MF-IIsn(fg)
FTL	0.9618	0.0382	3.22597	0.00258771	0.00058554	0	0.25	3.11246	2.98648	2.09971	-2.69763	9.63873	1.53101	0.450893	0.624031	0.19301	21.6206	5.18903	TRUE	MF-IIsn(fg) vs Rest	MF-IIsn(fg)	Rest	MF-IIsn(fg)
PPP1R14B	0.9614	0.0386	3.21514	0.000594426	0.000161174	0	0.25	2.14246	2.13147	1.2728	-2.58743	6.33245	0.403101	0.113468	0.286822	0.0947491	4.66976	1.37416	TRUE	MF-IIsn(fg) vs Rest	MF-IIsn(fg)	Rest	MF-IIsn(fg)
PYGM	0.961	0.039	3.20441	0.00298323	0.000568861	0	0.25	2.63748	2.62185	1.76459	-3.07495	9.03598	2.19768	0.420166	0.666667	0.271995	27.6541	5.56181	TRUE	MF-IIsn(fg) vs Rest	MF-IIsn(fg)	Rest	MF-IIsn(fg)
ETFB	0.961	0.039	3.20441	0.000299018	0.000100305	0	0.25	2.02773	2.05449	1.31831	-2.64313	6.71848	0.213178	0.081366	0.166667	0.0692387	2.47484	0.925342	TRUE	MF-IIsn(fg) vs Rest	MF-IIsn(fg)	Rest	MF-IIsn(fg)
MYBPC2	0.957	0.043	3.1026	0.00133366	0.000483087	0	0.25	3.34815	3.51825	2.92513	-5.49566	12.3481	1.28682	0.311505	0.554264	0.141507	15.8439	4.72463	TRUE	MF-IIsn(fg) vs Rest	MF-IIsn(fg)	Rest	MF-IIsn(fg)
UBB	0.9568	0.0432	3.09775	0.00260824	0.000653964	0	0.25	2.55453	2.5146	1.6591	-2.77767	8.0087	1.91473	0.640022	0.782946	0.307291	28.1975	6.83853	TRUE	MF-IIsn(fg) vs Rest	MF-IIsn(fg)	Rest	MF-IIsn(fg)
AC016708.1	0.9546	0.0454	3.04578	0.000247321	4.90412e-05	0	0.25	2.62269	2.66866	2.27458	-5.12975	9.67667	0.197674	0.0406846	0.162791	0.0338351	2.56911	0.439193	TRUE	MF-IIsn(fg) vs Rest	MF-IIsn(fg)	Rest	MF-IIsn(fg)
MBNL1-AS1	0.9542	0.0458	3.03659	0.000704815	0.000186088	0	0.25	2.45013	2.44484	1.87358	-4.34467	8.60747	0.546512	0.129127	0.379845	0.102068	8.38683	1.87053	TRUE	MF-IIsn(fg) vs Rest	MF-IIsn(fg)	Rest	MF-IIsn(fg)
COX7A2	0.954	0.046	3.03202	0.000454092	0.000134234	0	0.25	2.33737	2.2348	1.63173	-2.49879	8.29617	0.364341	0.106954	0.275194	0.0887837	4.84222	1.25824	TRUE	MF-IIsn(fg) vs Rest	MF-IIsn(fg)	Rest	MF-IIsn(fg)
HSP90AA1	0.9536	0.0464	3.02294	0.00157648	0.000800313	0	0.25	1.88935	2.14918	1.66786	-4.92086	6.83496	1.21318	1.25895	0.589147	0.255171	16.7952	7.66475	TRUE	MF-IIsn(fg) vs Rest	MF-IIsn(fg)	Rest	MF-IIsn(fg)
FAM96B	0.953	0.047	3.00947	0.000865979	0.000276388	0	0.25	1.98804	1.86152	1.26068	-1.30037	7.77623	0.666667	0.20893	0.437984	0.166548	8.5028	2.69389	TRUE	MF-IIsn(fg) vs Rest	MF-IIsn(fg)	Rest	MF-IIsn(fg)
ATP2A1-AS1	0.953	0.047	3.00947	0.000298954	0.000118081	0	0.25	2.84469	2.95633	2.6816	-4.39821	11.5102	0.139535	0.0517968	0.108527	0.0424548	2.25719	0.993178	TRUE	MF-IIsn(fg) vs Rest	MF-IIsn(fg)	Rest	MF-IIsn(fg)
TNNT3	0.952	0.048	2.98736	0.0132091	0.00397979	0	0.25	3.55362	3.67907	2.89269	-4.31836	11.598	11.4147	2.51015	0.98062	0.4081	137.236	40.6177	TRUE	MF-IIsn(fg) vs Rest	MF-IIsn(fg)	Rest	MF-IIsn(fg)
GSTO1	0.9498	0.0502	2.94024	0.000211048	6.84717e-05	0	0.25	2.07064	1.99402	1.48284	-2.737	7.77593	0.166667	0.0567694	0.135659	0.0505784	2.14925	0.643202	TRUE	MF-IIsn(fg) vs Rest	MF-IIsn(fg)	Rest	MF-IIsn(fg)
HIST1H1C	0.9478	0.0522	2.89906	0.000522578	0.000152153	0	0.25	2.1811	2.20181	1.80702	-3.92572	8.23316	0.372093	0.116204	0.236434	0.0869874	5.78128	1.43094	TRUE	MF-IIsn(fg) vs Rest	MF-IIsn(fg)	Rest	MF-IIsn(fg)
MYL12A	0.9462	0.0538	2.86718	0.00331611	0.00130812	0	0.25	2.10582	2.08266	1.83424	-3.87149	8.6208	3.25581	1.8828	0.748062	0.411451	35.0861	14.5898	TRUE	MF-IIsn(fg) vs Rest	MF-IIsn(fg)	Rest	MF-IIsn(fg)
MYL6B	0.9462	0.0538	2.86718	0.000311707	0.000525404	0	0.25	1.29016	0.682704	3.53003	-6.82469	11.9799	0.182171	0.510498	0.139535	0.205611	3.01763	4.58253	TRUE	MF-IIsn(fg) vs Rest	MF-IIsn(fg)	Rest	MF-IIsn(fg)
ECH1	0.9458	0.0542	2.85935	0.000497627	0.00017438	0	0.25	2.02983	2.02362	1.47017	-3.06809	7.72244	0.379845	0.149586	0.271318	0.118798	5.05837	1.80082	TRUE	MF-IIsn(fg) vs Rest	MF-IIsn(fg)	Rest	MF-IIsn(fg)
GPD1	0.9454	0.0546	2.85157	0.000711022	0.000191802	0	0.25	2.20631	2.27254	2.2022	-5.02509	9.06048	0.465116	0.117114	0.294574	0.0955132	5.98723	1.74792	TRUE	MF-IIsn(fg) vs Rest	MF-IIsn(fg)	Rest	MF-IIsn(fg)
CMBL	0.9436	0.0564	2.81723	0.000260361	7.74068e-05	0	0.25	2.04901	2.08114	1.78255	-3.685	7.67398	0.232558	0.0582844	0.178295	0.0508063	3.11525	0.742791	TRUE	MF-IIsn(fg) vs Rest	MF-IIsn(fg)	Rest	MF-IIsn(fg)
TUBA4A	0.9428	0.0572	2.8023	0.00179807	0.000544378	0	0.25	2.04831	2.07672	1.38688	-2.73292	6.72468	1.35659	0.457701	0.616279	0.297157	17.8508	6.0176	TRUE	MF-IIsn(fg) vs Rest	MF-IIsn(fg)	Rest	MF-IIsn(fg)
CA3	0.9426	0.0574	2.7986	0.00116125	0.000595858	0	0.25	2.53784	2.44218	2.78056	-5.21457	10.9703	0.860465	0.555505	0.449612	0.217046	12.5536	5.55759	TRUE	MF-IIsn(fg) vs Rest	MF-IIsn(fg)	Rest	MF-IIsn(fg)
FBP2	0.9424	0.0576	2.79491	0.000155902	6.99073e-05	0	0.25	1.98803	2.08322	2.28456	-6.34091	8.57441	0.124031	0.0425879	0.108527	0.0373339	1.71184	0.65405	TRUE	MF-IIsn(fg) vs Rest	MF-IIsn(fg)	Rest	MF-IIsn(fg)
MYL12B	0.9422	0.0578	2.79123	0.000615671	0.000207766	0	0.25	1.85413	1.82218	1.26326	-2.34272	5.77732	0.527132	0.171189	0.375969	0.135233	8.43608	2.02489	TRUE	MF-IIsn(fg) vs Rest	MF-IIsn(fg)	Rest	MF-IIsn(fg)
CD63	0.9422	0.0578	2.79123	0.00241722	0.000910737	0	0.25	1.74254	1.74485	1.28569	-2.38726	5.80316	1.94186	0.668425	0.666667	0.390686	22.8356	9.90553	TRUE	MF-IIsn(fg) vs Rest	MF-IIsn(fg)	Rest	MF-IIsn(fg)
CALM1	0.9418	0.0582	2.78391	0.0021974	0.000821608	0	0.25	1.79403	1.71693	1.20987	-1.51689	5.91156	1.81783	0.620938	0.728682	0.359264	25.1574	8.59396	TRUE	MF-IIsn(fg) vs Rest	MF-IIsn(fg)	Rest	MF-IIsn(fg)
MYL3	0.9418	0.0582	2.78391	0.000256368	0.000417576	0	0.25	1.03258	0.681262	3.27426	-8.29038	12.5024	0.127907	0.395152	0.108527	0.192648	1.93452	4.07775	TRUE	MF-IIsn(fg) vs Rest	MF-IIsn(fg)	Rest	MF-IIsn(fg)
SET	0.9416	0.0584	2.78026	0.000170374	5.52826e-05	0	0.25	1.66804	1.61314	1.10756	-2.49708	7.0497	0.162791	0.0413815	0.135659	0.0369854	1.79023	0.483067	TRUE	MF-IIsn(fg) vs Rest	MF-IIsn(fg)	Rest	MF-IIsn(fg)
TNNI1	0.9412	0.0588	2.77301	0.00136871	0.00169593	0	0.25	1.20972	0.882147	3.32254	-8.01504	12.8504	0.686047	1.69986	0.306202	0.395324	10.1266	17.3753	TRUE	MF-IIsn(fg) vs Rest	MF-IIsn(fg)	Rest	MF-IIsn(fg)
NQO1	0.9412	0.0588	2.77301	0.000237675	6.53018e-05	0	0.25	2.17062	2.20822	2.12026	-4.30755	10.592	0.193799	0.0406176	0.155039	0.0353634	2.53663	0.614135	TRUE	MF-IIsn(fg) vs Rest	MF-IIsn(fg)	Rest	MF-IIsn(fg)
RNF187	0.9408	0.0592	2.76581	0.000172674	5.89682e-05	0	0.25	1.70905	1.76064	1.22116	-4.89905	6.02797	0.139535	0.0539147	0.124031	0.0469054	2.2323	0.587642	TRUE	MF-IIsn(fg) vs Rest	MF-IIsn(fg)	Rest	MF-IIsn(fg)
FLNC	0.9396	0.0604	2.74446	0.00494744	0.00171319	0	0.25	1.89482	1.99583	1.70286	-3.98241	6.9105	4.12016	2.28957	0.771318	0.497848	54.0544	18.9539	TRUE	MF-IIsn(fg) vs Rest	MF-IIsn(fg)	Rest	MF-IIsn(fg)
MRPL14	0.9388	0.0612	2.73046	0.00060383	0.000229471	0	0.25	1.68681	1.66781	1.13216	-2.73517	5.62163	0.507752	0.172555	0.348837	0.139617	6.41137	2.23027	TRUE	MF-IIsn(fg) vs Rest	MF-IIsn(fg)	Rest	MF-IIsn(fg)
CFL2	0.9386	0.0614	2.72698	0.00142137	0.000558407	0	0.25	1.5443	1.48971	1.08405	-2.55769	5.93889	1.0969	0.585371	0.593023	0.330831	15.4247	5.80918	TRUE	MF-IIsn(fg) vs Rest	MF-IIsn(fg)	Rest	MF-IIsn(fg)
AKR1C1	0.9384	0.0616	2.72351	0.000674054	0.000343283	0	0.25	1.62836	1.65545	2.66217	-6.70943	9.26858	0.620155	0.332408	0.25969	0.14089	8.46655	2.8955	TRUE	MF-IIsn(fg) vs Rest	MF-IIsn(fg)	Rest	MF-IIsn(fg)
MYH7	0.9378	0.0622	2.71318	0.00127076	0.00152109	0	0.25	1.21533	0.655066	3.3599	-8.13561	12.5655	0.581395	1.61443	0.29845	0.364049	8.91004	15.0871	TRUE	MF-IIsn(fg) vs Rest	MF-IIsn(fg)	Rest	MF-IIsn(fg)
MYL2	0.9372	0.0628	2.70294	0.00324676	0.00280898	0	0.25	2.28865	1.8586	3.30304	-5.9644	13.2865	1.2907	3.28323	0.406977	0.388126	20.2961	29.4939	TRUE	MF-IIsn(fg) vs Rest	MF-IIsn(fg)	Rest	MF-IIsn(fg)
NSA2	0.9364	0.0636	2.68943	0.000118864	4.32856e-05	0	0.25	1.5267	1.48697	0.99131	-1.78871	5.31636	0.127907	0.0322668	0.100775	0.0291299	1.62535	0.415907	TRUE	MF-IIsn(fg) vs Rest	MF-IIsn(fg)	Rest	MF-IIsn(fg)
CASQ1	0.9352	0.0648	2.66945	0.00085053	0.000425834	0	0.25	1.28396	1.26721	2.39822	-5.95074	7.42576	0.666667	0.340046	0.372093	0.215598	8.06271	4.32303	TRUE	MF-IIsn(fg) vs Rest	MF-IIsn(fg)	Rest	MF-IIsn(fg)
SELENOM	0.9342	0.0658	2.65307	0.000123366	8.17895e-05	0	0.25	1.77508	1.72946	2.35346	-4.35408	9.63145	0.120155	0.0541826	0.100775	0.046396	2.00205	0.747852	TRUE	MF-IIsn(fg) vs Rest	MF-IIsn(fg)	Rest	MF-IIsn(fg)
CRYAB	0.9336	0.0664	2.64335	0.0115089	0.00412478	0	0.25	1.959	1.9318	1.59558	-3.45083	7.47732	9.56976	5.04903	0.957364	0.677185	131.829	44.3731	TRUE	MF-IIsn(fg) vs Rest	MF-IIsn(fg)	Rest	MF-IIsn(fg)
NES	0.9334	0.0666	2.64013	0.000129202	4.60506e-05	0	0.25	1.73335	1.79738	1.94735	-5.23943	8.18192	0.158915	0.0488212	0.124031	0.0376423	1.72089	0.455898	TRUE	MF-IIsn(fg) vs Rest	MF-IIsn(fg)	Rest	MF-IIsn(fg)
SMPX	0.9322	0.0678	2.62099	0.00151873	0.000619399	0	0.25	1.44413	1.4152	0.983891	-2.09951	4.30262	1.25581	0.680153	0.565891	0.345979	17.2424	6.5149	TRUE	MF-IIsn(fg) vs Rest	MF-IIsn(fg)	Rest	MF-IIsn(fg)
CSRP3	0.9312	0.0688	2.60527	0.00374321	0.00183897	0	0.25	1.61236	1.61325	2.3617	-5.46036	9.20934	4.03101	2.90457	0.620155	0.43861	46.8178	21.1029	TRUE	MF-IIsn(fg) vs Rest	MF-IIsn(fg)	Rest	MF-IIsn(fg)
HSPA2	0.9306	0.0694	2.59594	0.0004623	0.000173521	0	0.25	1.88331	1.86701	1.72541	-4.61177	8.5884	0.368217	0.142694	0.282946	0.11282	6.12522	1.99321	TRUE	MF-IIsn(fg) vs Rest	MF-IIsn(fg)	Rest	MF-IIsn(fg)
TNNC1	0.9298	0.0702	2.58362	0.0020662	0.00192059	0	0.25	1.87812	1.34521	3.22585	-6.77254	13.0431	0.782946	1.93705	0.325581	0.40755	11.4357	19.3147	TRUE	MF-IIsn(fg) vs Rest	MF-IIsn(fg)	Rest	MF-IIsn(fg)
MAFA	0.9294	0.0706	2.57751	0.000198759	8.20112e-05	0	0.25	1.5829	1.5983	1.75269	-5.8459	8.21701	0.143411	0.0945286	0.108527	0.0775768	2.09991	0.879265	TRUE	MF-IIsn(fg) vs Rest	MF-IIsn(fg)	Rest	MF-IIsn(fg)
HSPB6	0.9286	0.0714	2.56538	0.00057107	0.000236577	0	0.25	1.90557	1.7968	1.68278	-3.14668	7.03775	0.406977	0.189781	0.317829	0.139697	6.17779	2.25157	TRUE	MF-IIsn(fg) vs Rest	MF-IIsn(fg)	Rest	MF-IIsn(fg)
RPS27L	0.9254	0.0746	2.51809	0.000646274	0.00021649	0	0.25	1.87363	1.80282	1.3951	-1.91023	7.13796	0.534884	0.145658	0.391473	0.118906	7.92902	2.11972	TRUE	MF-IIsn(fg) vs Rest	MF-IIsn(fg)	Rest	MF-IIsn(fg)
AP002884.1	0.9248	0.0752	2.50943	9.16543e-05	3.47851e-05	0	0.25	1.55759	1.50059	1.25903	-3.45887	6.52184	0.108527	0.0289021	0.108527	0.0258992	1.45887	0.385008	TRUE	MF-IIsn(fg) vs Rest	MF-IIsn(fg)	Rest	MF-IIsn(fg)
LBP	0.9708	0.0292	3.50395	0.00114768	0.000123306	0	0.25	4.02442	4.04849	3.17207	-7.75778	13.8751	1.13449	0.0957974	0.198278	0.034352	13.5303	0.934654	TRUE	I-FAM vs Rest	I-FAM	Rest	I-FAM
MT1M	0.9706	0.0294	3.49692	0.000337324	3.37248e-05	0	0.25	4.3071	4.46231	4.24506	-11.7692	17.5	0.320491	0.0218388	0.13816	0.0121737	2.95432	0.212621	TRUE	I-FAM vs Rest	I-FAM	Rest	I-FAM
KDM5D	0.9662	0.0338	3.35291	0.000389817	0.000107912	0	0.25	2.89828	2.08713	6.47339	-16.8819	20.061	0.39331	0.0768068	0.235253	0.0634951	3.6723	1.0371	TRUE	I-FAM vs Rest	I-FAM	Rest	I-FAM
NRP1	0.9658	0.0342	3.34073	0.000606686	8.98192e-05	0	0.25	3.0794	3.24445	2.40691	-5.98837	9.9766	0.816402	0.0707406	0.244849	0.0382181	6.98606	0.730382	TRUE	I-FAM vs Rest	I-FAM	Rest	I-FAM
PSMB9	0.965	0.035	3.31678	0.000119943	1.90776e-05	0	0.25	2.7431	3.14864	4.06773	-11.1075	14.2697	0.13068	0.0118048	0.10429	0.0102112	1.2322	0.131182	TRUE	I-FAM vs Rest	I-FAM	Rest	I-FAM
PLOD2	0.963	0.037	3.25914	0.000310366	5.46394e-05	0	0.25	2.53095	2.82291	2.90763	-8.40183	11.5508	0.347022	0.0403574	0.153683	0.0253508	2.85196	0.395067	TRUE	I-FAM vs Rest	I-FAM	Rest	I-FAM
C11orf96	0.9628	0.0372	3.25354	0.000338443	8.26472e-05	0	0.25	3.1225	3.17925	3.5235	-9.84921	12.8725	0.295089	0.0661364	0.129692	0.0316221	2.79056	0.584104	TRUE	I-FAM vs Rest	I-FAM	Rest	I-FAM
CDC42EP4	0.961	0.039	3.20441	0.000164846	3.49245e-05	0	0.25	2.49733	2.50091	2.10044	-7.61752	10.515	0.182191	0.0251293	0.132374	0.0219717	1.57725	0.283652	TRUE	I-FAM vs Rest	I-FAM	Rest	I-FAM
SULF1	0.9604	0.0396	3.18852	0.000362799	6.92598e-05	0	0.25	2.8047	2.88537	2.28282	-5.24632	9.21577	0.347869	0.0490191	0.178662	0.0355915	3.32312	0.53746	TRUE	I-FAM vs Rest	I-FAM	Rest	I-FAM
RGS16	0.9598	0.0402	3.17286	0.000175353	4.38161e-05	0	0.25	2.45363	2.59613	1.97961	-5.9105	8.81125	0.161305	0.0251293	0.100339	0.0193894	1.57312	0.322685	TRUE	I-FAM vs Rest	I-FAM	Rest	I-FAM
GADD45B	0.9582	0.0418	3.13216	0.00073821	0.00014984	0	0.25	2.48616	2.573	1.94541	-5.13165	8.59236	0.821205	0.0979247	0.360147	0.0620785	7.8934	1.07854	TRUE	I-FAM vs Rest	I-FAM	Rest	I-FAM
FMN1	0.958	0.042	3.12718	0.000968246	0.000221716	0	0.25	2.6665	2.75472	3.084	-8.22651	14.1707	1.01483	0.151489	0.315975	0.0677006	9.716	1.57922	TRUE	I-FAM vs Rest	I-FAM	Rest	I-FAM
FAM189A2	0.9566	0.0434	3.09293	0.0099094	0.00115345	0	0.25	3.52741	4.01715	3.16705	-8.32505	11.5278	14.7878	1.09158	0.629128	0.192315	129.615	12.4369	TRUE	I-FAM vs Rest	I-FAM	Rest	I-FAM
AL391095.2	0.956	0.044	3.07857	0.000403409	4.14893e-05	0	0.25	2.88801	2.82998	2.61677	-6.838	11.4934	0.277873	0.0322417	0.129975	0.0238752	3.74549	0.342228	TRUE	I-FAM vs Rest	I-FAM	Rest	I-FAM
KIAA0040	0.9556	0.0444	3.0691	0.000163319	4.26777e-05	0	0.25	2.50774	2.58549	2.69069	-7.62349	11.9082	0.148603	0.0247899	0.112475	0.0201862	1.46161	0.299075	TRUE	I-FAM vs Rest	I-FAM	Rest	I-FAM
HELB	0.9556	0.0444	3.0691	0.000300162	5.67726e-05	0	0.25	2.58742	2.83695	2.53725	-8.16971	9.61781	0.283941	0.0367865	0.190093	0.0290693	2.6026	0.446372	TRUE	I-FAM vs Rest	I-FAM	Rest	I-FAM
CLIC4	0.9552	0.0448	3.05971	0.000324745	8.74773e-05	0	0.25	2.21343	2.4259	2.28887	-6.15585	9.70731	0.28634	0.0605582	0.154389	0.0388526	2.59304	0.619618	TRUE	I-FAM vs Rest	I-FAM	Rest	I-FAM
MT1E	0.9544	0.0456	3.04117	0.00156112	0.00033321	0	0.25	2.64919	2.71778	2.67918	-7.05492	11.2107	1.69095	0.225383	0.430003	0.103705	16.5264	2.72178	TRUE	I-FAM vs Rest	I-FAM	Rest	I-FAM
AC008957.2	0.9542	0.0458	3.03659	0.000236655	6.53758e-05	0	0.25	2.30423	2.32065	2.23001	-6.07643	8.93018	0.267148	0.0509226	0.190517	0.0436483	2.52378	0.588165	TRUE	I-FAM vs Rest	I-FAM	Rest	I-FAM
SERPINB1	0.954	0.046	3.03202	0.000887687	0.000207812	0	0.25	2.60084	2.94337	1.96775	-6.14384	7.69182	0.844914	0.142137	0.381456	0.0960764	9.04785	1.94995	TRUE	I-FAM vs Rest	I-FAM	Rest	I-FAM
EPAS1	0.9536	0.0464	3.02294	0.000128306	2.65402e-05	0	0.25	2.4129	2.50022	1.8587	-4.87144	7.78136	0.138019	0.0168365	0.103867	0.0143871	1.35721	0.187998	TRUE	I-FAM vs Rest	I-FAM	Rest	I-FAM
RHBDL2	0.953	0.047	3.00947	0.000284001	6.88738e-05	0	0.25	2.03909	2.24445	2.33771	-7.77132	10.6033	0.299324	0.0474255	0.174993	0.0369343	3.08428	0.646408	TRUE	I-FAM vs Rest	I-FAM	Rest	I-FAM
AC090403.1	0.9526	0.0474	3.00057	0.000303305	0.000232075	0	0.25	1.57757	1.43868	3.89458	-10.5122	14.7898	0.268276	0.149216	0.12433	0.0616211	2.54495	1.69788	TRUE	I-FAM vs Rest	I-FAM	Rest	I-FAM
TGM2	0.9524	0.0476	2.99615	0.000343481	7.75923e-05	0	0.25	2.58688	2.55209	2.35154	-6.48707	10.812	0.268136	0.057489	0.170759	0.0439286	3.26116	0.64554	TRUE	I-FAM vs Rest	I-FAM	Rest	I-FAM
SLC9B2	0.9522	0.0478	2.99175	0.000326478	7.84993e-05	0	0.25	2.21493	2.44603	1.67561	-5.09518	7.37562	0.310754	0.049565	0.214931	0.0402987	3.01076	0.589176	TRUE	I-FAM vs Rest	I-FAM	Rest	I-FAM
GCNT2	0.952	0.048	2.98736	0.000470983	8.03669e-05	0	0.25	2.5165	2.55376	2.6173	-5.5796	10.4149	0.45103	0.0536968	0.121789	0.0276085	3.97822	0.558551	TRUE	I-FAM vs Rest	I-FAM	Rest	I-FAM
RPL10A	0.9498	0.0502	2.94024	0.000223792	0.000134611	0	0.25	1.59695	1.56081	3.39854	-9.45544	11.4921	0.210417	0.0871371	0.161586	0.0669775	2.09713	1.09369	TRUE	I-FAM vs Rest	I-FAM	Rest	I-FAM
OSMR	0.9498	0.0502	2.94024	0.000520259	0.000154319	0	0.25	2.08737	2.29044	2.27516	-6.0151	9.34273	0.403329	0.106397	0.154953	0.0660627	3.88921	1.34157	TRUE	I-FAM vs Rest	I-FAM	Rest	I-FAM
ELMOD1	0.9496	0.0504	2.93605	0.000150534	2.93735e-05	0	0.25	2.13819	2.39229	3.07211	-7.62485	10.3039	0.162011	0.0193598	0.10429	0.0147117	1.53878	0.228868	TRUE	I-FAM vs Rest	I-FAM	Rest	I-FAM
AL139260.1	0.9496	0.0504	2.93605	0.000921593	0.000202519	0	0.25	2.10259	2.22528	2.11302	-6.38375	9.98048	1.01172	0.153469	0.356619	0.0981275	10.2843	1.99377	TRUE	I-FAM vs Rest	I-FAM	Rest	I-FAM
SOCS3	0.9494	0.0506	2.93188	0.000624294	0.000207929	0	0.25	2.05707	2.32065	2.28524	-6.29068	9.61168	0.618406	0.126229	0.343635	0.08104	5.84498	1.59301	TRUE	I-FAM vs Rest	I-FAM	Rest	I-FAM
RPS2	0.9494	0.0506	2.93188	0.000326923	0.000244415	0	0.25	1.24778	1.26116	3.43078	-10.086	11.5045	0.336297	0.159075	0.226926	0.102687	3.28068	2.05176	TRUE	I-FAM vs Rest	I-FAM	Rest	I-FAM
PML	0.949	0.051	2.92358	0.000139017	2.74489e-05	0	0.25	2.25229	2.43421	1.87742	-5.37496	8.22477	0.144793	0.0171316	0.11685	0.015848	1.3558	0.218541	TRUE	I-FAM vs Rest	I-FAM	Rest	I-FAM
MYL3	0.948	0.052	2.90311	0.000450973	0.000447619	0	0.25	1.07118	0.780122	3.58721	-10.949	12.6213	0.439601	0.389443	0.239204	0.18746	4.30945	4.04537	TRUE	I-FAM vs Rest	I-FAM	Rest	I-FAM
EOGT	0.9478	0.0522	2.89906	0.000475057	0.000115568	0	0.25	2.04926	2.07201	1.48907	-2.93516	7.30767	0.466551	0.0820908	0.289021	0.0694713	4.73108	1.07435	TRUE	I-FAM vs Rest	I-FAM	Rest	I-FAM
RRAD	0.9468	0.0532	2.87903	0.00934502	0.00269242	0	0.25	2.31362	2.3909	2.10792	-5.06247	8.23963	11.0354	2.59138	0.870167	0.457731	105.869	25.634	TRUE	I-FAM vs Rest	I-FAM	Rest	I-FAM
TMCC2	0.9466	0.0534	2.87507	0.000143402	4.65389e-05	0	0.25	1.97366	2.12087	2.04304	-5.70123	8.11527	0.145357	0.0315629	0.115439	0.0279774	1.48096	0.422358	TRUE	I-FAM vs Rest	I-FAM	Rest	I-FAM
MYL6B	0.9464	0.0536	2.87112	0.000442766	0.000554397	0	0.25	1.22896	0.786578	3.77005	-9.99357	13.5236	0.442281	0.516354	0.237511	0.202025	3.74085	4.66458	TRUE	I-FAM vs Rest	I-FAM	Rest	I-FAM
STX12	0.9456	0.0544	2.85546	0.000819526	0.000209542	0	0.25	2.03527	2.21287	1.77441	-5.45506	7.76839	0.935942	0.163312	0.446655	0.116735	9.26719	2.1199	TRUE	I-FAM vs Rest	I-FAM	Rest	I-FAM
APOL6	0.9454	0.0546	2.85157	0.000261808	7.13539e-05	0	0.25	2.21488	2.26546	2.27028	-5.58589	8.92688	0.265313	0.0510554	0.190658	0.0421432	2.57246	0.587289	TRUE	I-FAM vs Rest	I-FAM	Rest	I-FAM
SLC1A3	0.9452	0.0548	2.84771	0.00193255	0.000490701	0	0.25	2.22727	2.23113	2.00283	-4.82121	7.79263	2.22893	0.417573	0.607677	0.223937	20.6698	4.56698	TRUE	I-FAM vs Rest	I-FAM	Rest	I-FAM
TNNI1	0.945	0.055	2.84385	0.00162632	0.00188778	0	0.25	1.05795	0.743032	3.56919	-10.0308	12.4616	1.70633	1.69541	0.528648	0.381044	16.0051	17.491	TRUE	I-FAM vs Rest	I-FAM	Rest	I-FAM
AC243964.2	0.9446	0.0554	2.83618	0.000489125	0.000111825	0	0.25	2.08838	2.13509	1.77206	-5.71772	8.87599	0.476995	0.0949005	0.301439	0.0752556	5.24598	1.12656	TRUE	I-FAM vs Rest	I-FAM	Rest	I-FAM
SEMA4B	0.9444	0.0556	2.83237	0.000164278	4.17998e-05	0	0.25	2.22321	2.36373	1.9634	-4.55688	8.39762	0.162293	0.0295266	0.124753	0.0262657	1.63443	0.369546	TRUE	I-FAM vs Rest	I-FAM	Rest	I-FAM
DWORF	0.9442	0.0558	2.82856	0.00058716	0.000673951	0	0.25	1.05328	0.653158	3.44945	-9.78116	13.3314	0.520039	0.531519	0.262489	0.245835	5.28102	6.32454	TRUE	I-FAM vs Rest	I-FAM	Rest	I-FAM
SOCS2	0.9442	0.0558	2.82856	0.000157579	4.32945e-05	0	0.25	1.93019	2.01836	2.23185	-6.61108	8.72942	0.184873	0.0341894	0.130539	0.0292907	1.66854	0.361903	TRUE	I-FAM vs Rest	I-FAM	Rest	I-FAM
BMPR1B	0.944	0.056	2.82477	0.000962023	0.000306678	0	0.25	1.78788	1.90732	1.60211	-5.70401	8.21114	0.993661	0.220974	0.432402	0.129573	9.48273	2.52277	TRUE	I-FAM vs Rest	I-FAM	Rest	I-FAM
PPM1H	0.9434	0.0566	2.81348	0.00042686	8.16734e-05	0	0.25	1.97598	2.07101	2.6692	-6.9117	9.91863	0.437625	0.0569578	0.186565	0.0400478	3.41113	0.584611	FALSE	I-FAM vs Rest	I-FAM	Rest	I-FAM
MT2A	0.9426	0.0574	2.7986	0.0113489	0.00423801	0	0.25	1.91399	1.88673	2.37819	-6.17856	9.59627	12.8441	3.35508	0.861135	0.513627	137.174	44.5311	FALSE	I-FAM vs Rest	I-FAM	Rest	I-FAM
RPS8	0.9424	0.0576	2.79491	0.00030099	0.000247196	0	0.25	1.06648	0.948772	3.0981	-8.78322	11.263	0.28253	0.156759	0.204911	0.107394	2.87994	1.9764	FALSE	I-FAM vs Rest	I-FAM	Rest	I-FAM
CA3	0.9416	0.0584	2.78026	0.00078382	0.000641895	0	0.25	1.0725	1.09309	3.41704	-9.59045	10.9425	0.797639	0.531294	0.352949	0.203721	7.28298	5.40384	FALSE	I-FAM vs Rest	I-FAM	Rest	I-FAM
MAP3K5	0.9414	0.0586	2.77663	0.000398415	9.2694e-05	0	0.25	1.95614	2.13654	1.93336	-5.50768	7.06604	0.470928	0.0786512	0.235394	0.0556892	4.27776	0.779233	FALSE	I-FAM vs Rest	I-FAM	Rest	I-FAM
NAMPT	0.9414	0.0586	2.77663	0.00117312	0.000417802	0	0.25	1.82578	2.01675	1.66478	-4.51519	5.99222	1.25235	0.360249	0.516088	0.198542	12.6997	4.23224	FALSE	I-FAM vs Rest	I-FAM	Rest	I-FAM
SERINC5	0.9412	0.0588	2.77301	0.000356011	8.46473e-05	0	0.25	1.94781	1.96715	1.97286	-5.23467	8.94232	0.38456	0.060632	0.224809	0.0487539	3.51346	0.749982	FALSE	I-FAM vs Rest	I-FAM	Rest	I-FAM
RHOU	0.9406	0.0594	2.76222	0.000191245	6.6788e-05	0	0.25	1.81358	1.93101	1.76483	-4.9865	8.51146	0.187272	0.0459056	0.146627	0.0397379	1.74874	0.57207	FALSE	I-FAM vs Rest	I-FAM	Rest	I-FAM
PLXNA2	0.9402	0.0598	2.75509	0.000686632	0.000194188	0	0.25	1.86062	2.03413	1.6783	-4.88625	6.65456	0.705762	0.150666	0.373977	0.111703	6.81798	1.86808	FALSE	I-FAM vs Rest	I-FAM	Rest	I-FAM
SLC39A14	0.9402	0.0598	2.75509	0.000528142	0.000172178	0	0.25	1.71701	1.77173	1.56518	-4.52466	6.61375	0.509454	0.153084	0.317245	0.109534	5.67793	1.66	FALSE	I-FAM vs Rest	I-FAM	Rest	I-FAM
INTS10	0.9396	0.0604	2.74446	0.000392706	0.000128999	0	0.25	1.57067	1.74323	1.60552	-4.89038	5.8063	0.44228	0.0889088	0.285493	0.0752409	4.19186	1.2092	FALSE	I-FAM vs Rest	I-FAM	Rest	I-FAM
KHDRBS3	0.9392	0.0608	2.73744	0.00141355	0.00035158	0	0.25	2.03068	2.23399	1.63697	-4.25776	6.45556	1.53699	0.301386	0.534011	0.173944	14.1867	3.40256	FALSE	I-FAM vs Rest	I-FAM	Rest	I-FAM
SH3PXD2A	0.939	0.061	2.73394	0.000565677	0.000139341	0	0.25	2.00663	2.05782	1.7857	-3.69242	8.06996	0.564213	0.114854	0.311036	0.0901297	5.41414	1.20495	FALSE	I-FAM vs Rest	I-FAM	Rest	I-FAM
CFH	0.9386	0.0614	2.72698	0.000440358	0.000168299	0	0.25	1.62691	1.655	2.07107	-6.20417	8.43275	0.454699	0.148923	0.231442	0.0930219	4.36905	1.67613	FALSE	I-FAM vs Rest	I-FAM	Rest	I-FAM
ANKRD1	0.9386	0.0614	2.72698	0.00915241	0.00411728	0	0.25	1.77501	1.84541	2.55068	-6.23178	9.07844	11.8593	6.99126	0.65961	0.360873	112.757	48	FALSE	I-FAM vs Rest	I-FAM	Rest	I-FAM
AC099066.2	0.9382	0.0618	2.72006	0.000922132	0.000389964	0	0.25	1.93596	1.782	2.49655	-6.27138	11.0221	0.978701	0.429842	0.418572	0.191017	9.64795	3.73756	FALSE	I-FAM vs Rest	I-FAM	Rest	I-FAM
CRYBG3	0.9378	0.0622	2.71318	0.000743542	0.000234874	0	0.25	1.6738	1.81375	1.45477	-3.66531	6.5054	0.852251	0.212784	0.427463	0.148829	7.92422	2.28382	FALSE	I-FAM vs Rest	I-FAM	Rest	I-FAM
JUNB	0.9378	0.0622	2.71318	0.00107409	0.000480357	0	0.25	1.62307	1.74709	2.07658	-5.76862	8.80708	1.04179	0.314087	0.464296	0.164603	10.8077	4.01568	FALSE	I-FAM vs Rest	I-FAM	Rest	I-FAM
ZNF385D	0.9378	0.0622	2.71318	0.00101414	0.000563822	0	0.25	1.52895	1.54479	2.63294	-8.71542	11.3161	1.25784	0.673294	0.286622	0.147117	10.2251	5.21389	FALSE	I-FAM vs Rest	I-FAM	Rest	I-FAM
TOGARAM2	0.9376	0.0624	2.70976	0.000563069	0.000516804	0	0.25	1.14089	1.06881	3.07247	-8.5552	11.4863	0.379057	0.377876	0.201948	0.170668	5.1084	4.97349	FALSE	I-FAM vs Rest	I-FAM	Rest	I-FAM
TTTY14	0.9366	0.0634	2.69279	0.00182187	0.000945366	0	0.25	2.16446	1.18236	5.9561	-17.8061	19.5447	1.99366	0.708191	0.52385	0.26431	17.8196	8.56578	FALSE	I-FAM vs Rest	I-FAM	Rest	I-FAM
LIMS1	0.9366	0.0634	2.69279	0.00193332	0.000747618	0	0.25	1.48809	1.56021	1.07582	-3.15098	5.05673	1.87329	0.607313	0.688259	0.331317	19.0444	6.98712	FALSE	I-FAM vs Rest	I-FAM	Rest	I-FAM
ABLIM1	0.9364	0.0636	2.68943	0.00202021	0.00105559	0	0.25	1.58707	1.49571	2.52494	-6.90116	11.1232	1.83334	1.0262	0.380469	0.24526	19.5774	9.96551	FALSE	I-FAM vs Rest	I-FAM	Rest	I-FAM
RPS9	0.936	0.064	2.68273	0.000209395	0.000133852	0	0.25	1.5007	1.42413	3.14432	-9.48335	10.7032	0.19461	0.0912101	0.150296	0.0695893	1.94387	1.10559	FALSE	I-FAM vs Rest	I-FAM	Rest	I-FAM
STK24	0.9356	0.0644	2.67607	0.000498468	0.000233291	0	0.25	1.45943	1.65217	1.72512	-6.05369	6.4726	0.52738	0.184942	0.296077	0.11672	4.60675	2.18975	FALSE	I-FAM vs Rest	I-FAM	Rest	I-FAM
PDE4B	0.9356	0.0644	2.67607	0.00101924	0.000434562	0	0.25	1.71164	1.79469	1.78385	-4.63255	7.04795	1.0226	0.304011	0.480384	0.172719	11.3245	3.9657	FALSE	I-FAM vs Rest	I-FAM	Rest	I-FAM
ANGPTL4	0.9352	0.0648	2.66945	0.000462086	0.000203202	0	0.25	1.22973	1.20285	2.36667	-5.33534	9.57345	0.340813	0.127972	0.182896	0.0854225	4.84023	1.90326	FALSE	I-FAM vs Rest	I-FAM	Rest	I-FAM
THBD	0.9346	0.0654	2.6596	0.00100022	0.000382083	0	0.25	1.75539	1.7948	1.82145	-5.10793	7.31273	1.012	0.300396	0.44341	0.170978	11.1163	3.82829	FALSE	I-FAM vs Rest	I-FAM	Rest	I-FAM
TPD52L1	0.9342	0.0658	2.65307	0.0035073	0.00126618	0	0.25	1.58747	1.64004	1.41919	-3.27397	6.17659	3.935	1.19013	0.796641	0.458617	37.1006	12.6783	FALSE	I-FAM vs Rest	I-FAM	Rest	I-FAM
DGKH	0.934	0.066	2.64982	0.0005327	0.000121895	0	0.25	2.04402	2.18807	2.14131	-5.24454	8.16807	0.547842	0.0809529	0.245131	0.0543759	4.66169	0.941957	FALSE	I-FAM vs Rest	I-FAM	Rest	I-FAM
TGFB2	0.934	0.066	2.64982	0.000482577	0.000297953	0	0.25	1.22004	1.51953	2.19703	-6.16327	6.737	0.605422	0.553837	0.241744	0.13397	4.98156	3.05312	FALSE	I-FAM vs Rest	I-FAM	Rest	I-FAM
RALGDS	0.9338	0.0662	2.64658	0.000283511	6.94237e-05	0	0.25	1.84835	1.89809	1.81665	-6.5384	7.43991	0.286764	0.049329	0.203359	0.0436335	2.88822	0.632119	FALSE	I-FAM vs Rest	I-FAM	Rest	I-FAM
ARHGEF6	0.9336	0.0664	2.64335	0.000600863	0.000226277	0	0.25	1.55937	1.54146	1.45323	-5.41908	6.11015	0.64663	0.165715	0.325148	0.119273	6.39183	2.17913	FALSE	I-FAM vs Rest	I-FAM	Rest	I-FAM
HS6ST2	0.9334	0.0666	2.64013	0.00054398	0.000248067	0	0.25	1.47102	1.5116	2.29855	-6.32025	8.35337	0.481936	0.165846	0.198984	0.0756393	4.29422	1.67643	FALSE	I-FAM vs Rest	I-FAM	Rest	I-FAM
NYAP2	0.9328	0.0672	2.63052	0.000178866	0.000113743	0	0.25	1.06628	1.1956	2.34062	-7.13642	10.2944	0.166385	0.0736775	0.102597	0.0464224	1.58475	0.886633	FALSE	I-FAM vs Rest	I-FAM	Rest	I-FAM
ASB18	0.9326	0.0674	2.62733	0.000227475	0.000119484	0	0.25	1.41889	1.49969	2.3874	-7.84688	8.13649	0.250919	0.149864	0.156788	0.0820139	2.10538	1.0931	FALSE	I-FAM vs Rest	I-FAM	Rest	I-FAM
AKR1C3	0.9316	0.0684	2.61153	0.000254807	0.000180168	0	0.25	1.08913	1.09425	2.68321	-9.30432	10.847	0.311742	0.19726	0.164268	0.0820139	2.5987	1.56257	FALSE	I-FAM vs Rest	I-FAM	Rest	I-FAM
UCK2	0.9316	0.0684	2.61153	0.00052677	0.000274002	0	0.25	1.32915	1.43514	1.70488	-4.82887	6.94976	0.551229	0.285248	0.325007	0.142927	5.58165	2.45245	FALSE	I-FAM vs Rest	I-FAM	Rest	I-FAM
ABCA1	0.9314	0.0686	2.6084	0.00180909	0.00064536	0	0.25	1.91139	2.01814	2.04625	-5.68456	8.07652	1.74656	0.408621	0.592577	0.22646	18.1418	5.9964	FALSE	I-FAM vs Rest	I-FAM	Rest	I-FAM
BICC1	0.9314	0.0686	2.6084	0.00163722	0.000674124	0	0.25	2.11541	1.78598	2.57999	-7.67678	11.3489	1.90292	0.586042	0.494778	0.226077	17.5291	6.15082	FALSE	I-FAM vs Rest	I-FAM	Rest	I-FAM
GLIS3	0.9312	0.0688	2.60527	0.00106794	0.000382433	0	0.25	1.86789	1.69095	2.47797	-6.17309	10.5448	1.11559	0.481422	0.320491	0.14154	11.0786	3.45241	FALSE	I-FAM vs Rest	I-FAM	Rest	I-FAM
NNMT	0.9312	0.0688	2.60527	0.00302819	0.00121645	0	0.25	1.92253	1.81294	1.95759	-5.30658	8.37895	2.95192	1.06358	0.758961	0.357243	32.2925	11.8193	FALSE	I-FAM vs Rest	I-FAM	Rest	I-FAM
RPS24	0.9306	0.0694	2.59594	0.00017138	0.000124344	0	0.25	1.2946	1.34359	2.50203	-8.53377	11.2165	0.151426	0.101643	0.102597	0.0572533	1.37869	0.954563	FALSE	I-FAM vs Rest	I-FAM	Rest	I-FAM
TANC1	0.9304	0.0696	2.59285	0.000481992	0.00010838	0	0.25	1.83641	2.05263	2.27941	-5.40396	9.02728	0.546149	0.0852479	0.269122	0.0610309	4.89713	0.953076	FALSE	I-FAM vs Rest	I-FAM	Rest	I-FAM
RPL14	0.93	0.07	2.58669	0.00017138	0.000148726	0	0.25	1.06542	0.993161	2.79148	-7.81403	11.1214	0.156365	0.114673	0.121648	0.0758459	1.4847	1.23671	FALSE	I-FAM vs Rest	I-FAM	Rest	I-FAM
STOM	0.93	0.07	2.58669	0.000764039	0.000319635	0	0.25	1.44911	1.53409	1.25895	-3.48479	7.07357	0.759816	0.257074	0.421253	0.179404	7.61018	2.89754	FALSE	I-FAM vs Rest	I-FAM	Rest	I-FAM
MUSK	0.9298	0.0702	2.58362	0.000268319	0.000157227	0	0.25	1.19573	1.24099	2.50804	-7.62591	10.4484	0.212392	0.121947	0.102738	0.0495212	2.03628	1.14898	FALSE	I-FAM vs Rest	I-FAM	Rest	I-FAM
DOCK10	0.9298	0.0702	2.58362	0.000223284	0.000130058	0	0.25	1.11447	1.1917	2.52873	-8.69887	9.29633	0.276038	0.112844	0.131809	0.0639525	2.26157	1.19857	FALSE	I-FAM vs Rest	I-FAM	Rest	I-FAM
TECRL	0.9298	0.0702	2.58362	0.00103818	0.000393365	0	0.25	2.3791	1.81666	2.88623	-7.28973	13.1985	1.20253	0.374966	0.453853	0.187165	11.2895	3.7477	FALSE	I-FAM vs Rest	I-FAM	Rest	I-FAM
SLC22A4	0.9298	0.0702	2.58362	0.000472034	0.000168106	0	0.25	1.72065	1.7812	1.55508	-4.68916	9.68973	0.506772	0.143864	0.327547	0.112057	5.08497	1.70459	FALSE	I-FAM vs Rest	I-FAM	Rest	I-FAM
SAV1	0.9296	0.0704	2.58056	0.000219408	8.39879e-05	0	0.25	1.50901	1.76089	1.49745	-4.5842	5.66932	0.231162	0.0645574	0.173864	0.0557187	2.34854	0.821499	FALSE	I-FAM vs Rest	I-FAM	Rest	I-FAM
ITSN2	0.9296	0.0704	2.58056	0.000997876	0.000368668	0	0.25	1.54054	1.64246	1.3647	-3.90685	6.20297	1.09655	0.2786	0.508185	0.192964	10.5572	3.59266	FALSE	I-FAM vs Rest	I-FAM	Rest	I-FAM
SLC16A7	0.9296	0.0704	2.58056	0.000378772	0.000191502	0	0.25	1.6576	1.61666	2.37478	-6.99375	8.9266	0.328112	0.165933	0.182614	0.101152	3.22941	1.53536	FALSE	I-FAM vs Rest	I-FAM	Rest	I-FAM
MYOM3	0.9294	0.0706	2.57751	0.00208069	0.000749213	0	0.25	1.66922	1.75669	1.75776	-4.98403	7.49627	2.18885	0.668777	0.657776	0.3039	21.0259	6.92756	FALSE	I-FAM vs Rest	I-FAM	Rest	I-FAM
AC019068.1	0.9292	0.0708	2.57446	0.000121491	7.34883e-05	0	0.25	1.15532	1.27204	2.38503	-6.12863	8.59971	0.142253	0.0771605	0.107959	0.0526642	1.20113	0.638672	FALSE	I-FAM vs Rest	I-FAM	Rest	I-FAM
STON2	0.928	0.072	2.55637	0.000847253	0.000346293	0	0.25	1.55369	1.63954	1.83717	-4.47461	7.13377	0.849574	0.320814	0.409258	0.185763	8.86856	3.56554	FALSE	I-FAM vs Rest	I-FAM	Rest	I-FAM
MYC	0.9276	0.0724	2.55039	0.000378488	0.00017999	0	0.25	1.42652	1.4561	1.8927	-5.72634	7.87742	0.349279	0.132664	0.240474	0.0984226	3.53676	1.55325	FALSE	I-FAM vs Rest	I-FAM	Rest	I-FAM
ENPEP	0.9276	0.0724	2.55039	0.000346979	0.000116824	0	0.25	1.72389	1.74471	1.68799	-4.66949	7.87599	0.347869	0.103296	0.190658	0.0676858	3.07325	0.973174	FALSE	I-FAM vs Rest	I-FAM	Rest	I-FAM
ZFP36	0.9274	0.0726	2.54742	0.00294914	0.00141331	0	0.25	1.50351	1.5761	1.83635	-4.9844	7.14565	3.15472	0.96722	0.759949	0.395018	32.0673	13.53	FALSE	I-FAM vs Rest	I-FAM	Rest	I-FAM
KDSR	0.9274	0.0726	2.54742	0.000306175	9.7641e-05	0	0.25	1.6147	1.75919	1.28732	-3.32725	6.59414	0.318234	0.0750802	0.224668	0.0637902	2.9329	0.87547	FALSE	I-FAM vs Rest	I-FAM	Rest	I-FAM
FOS	0.9272	0.0728	2.54445	0.00130713	0.000971737	0	0.25	1.32619	1.44981	2.15948	-5.40605	7.75548	1.61771	1.57769	0.496754	0.261122	13.7409	9.61664	FALSE	I-FAM vs Rest	I-FAM	Rest	I-FAM
STAT1	0.927	0.073	2.54149	0.000143186	4.72716e-05	0	0.25	1.68708	1.71128	1.40602	-4.24794	5.77629	0.139289	0.029379	0.113887	0.0268559	1.31786	0.378949	FALSE	I-FAM vs Rest	I-FAM	Rest	I-FAM
STAT3	0.9264	0.0736	2.53266	0.00175308	0.000686536	0	0.25	1.59785	1.78448	1.33608	-3.86733	5.26491	1.94752	0.593546	0.680356	0.320427	19.178	7.28387	FALSE	I-FAM vs Rest	I-FAM	Rest	I-FAM
FLOT1	0.9262	0.0738	2.52973	0.000327304	0.000129332	0	0.25	1.42222	1.4746	1.29516	-3.75698	5.31224	0.341799	0.0938243	0.251482	0.0817483	3.38287	1.26352	FALSE	I-FAM vs Rest	I-FAM	Rest	I-FAM
SGMS2	0.9262	0.0738	2.52973	0.000256264	0.000106607	0	0.25	1.53526	1.63628	1.87199	-5.15481	8.55567	0.272934	0.122953	0.150296	0.0744441	2.46945	1.05962	FALSE	I-FAM vs Rest	I-FAM	Rest	I-FAM
HSPG2	0.9258	0.0742	2.52389	0.000187764	0.000101971	0	0.25	1.2934	1.27417	2.27893	-6.23479	9.80832	0.180357	0.0709181	0.14197	0.0543316	1.89394	0.923897	FALSE	I-FAM vs Rest	I-FAM	Rest	I-FAM
ARHGAP26	0.9258	0.0742	2.52389	0.00116656	0.000553321	0	0.25	1.27919	1.53274	1.95837	-5.48475	5.97987	1.19815	0.467817	0.407141	0.210126	11.4994	5.13084	FALSE	I-FAM vs Rest	I-FAM	Rest	I-FAM
TIPARP	0.9254	0.0746	2.51809	0.000234055	0.000102896	0	0.25	1.40302	1.53561	1.89366	-5.85029	6.71153	0.256281	0.0893945	0.167372	0.0652953	2.15171	0.909531	FALSE	I-FAM vs Rest	I-FAM	Rest	I-FAM
SAT1	0.9254	0.0746	2.51809	0.000630036	0.000221636	0	0.25	1.61364	1.53	1.56486	-3.74208	7.25302	0.818096	0.212325	0.270816	0.121353	6.91399	2.30298	FALSE	I-FAM vs Rest	I-FAM	Rest	I-FAM
PXYLP1	0.925	0.075	2.51231	0.000154111	5.28148e-05	0	0.25	1.5844	1.70514	1.87779	-4.6522	6.86312	0.185296	0.038867	0.13689	0.0331568	1.62855	0.438731	FALSE	I-FAM vs Rest	I-FAM	Rest	I-FAM
CDC14B	0.9246	0.0754	2.50655	0.000228535	9.68218e-05	0	0.25	1.4046	1.46056	2.02637	-6.71589	9.93668	0.192211	0.0599532	0.138865	0.0456846	1.96507	0.777727	FALSE	I-FAM vs Rest	I-FAM	Rest	I-FAM
PANX1	0.9244	0.0756	2.50369	0.000129335	6.66556e-05	0	0.25	1.48313	1.5702	1.75078	-4.50278	6.49852	0.150156	0.0735158	0.119955	0.0531659	1.26062	0.548634	FALSE	I-FAM vs Rest	I-FAM	Rest	I-FAM
C11orf96	0.9618	0.0382	3.22597	0.00035232	8.73848e-05	0	0.25	2.87046	2.90994	3.68762	-9.88349	13.9133	0.257766	0.0792918	0.115309	0.0371763	3.06281	0.679199	TRUE	II-FAM vs Rest	II-FAM	Rest	II-FAM
SOCS3	0.9606	0.0394	3.19379	0.000909912	0.000195516	0	0.25	2.74174	2.92659	2.1132	-5.13319	9.37615	0.741398	0.144313	0.391548	0.0915799	9.88463	1.60007	TRUE	II-FAM vs Rest	II-FAM	Rest	II-FAM
OSMR	0.9564	0.0436	3.08812	0.000750106	0.000149104	0	0.25	2.64261	2.86101	2.26605	-5.83321	10.0658	0.52029	0.115165	0.219703	0.0671979	6.87564	1.31743	TRUE	II-FAM vs Rest	II-FAM	Rest	II-FAM
FAM189A2	0.9542	0.0458	3.03659	0.00835335	0.00147591	0	0.25	3.00109	2.97794	3.22493	-8.30263	11.5676	8.56648	2.07843	0.531486	0.218737	104.335	19.4789	TRUE	II-FAM vs Rest	II-FAM	Rest	II-FAM
MYBPC2	0.9522	0.0478	2.99175	0.00115085	0.000436	0	0.25	2.5441	2.69447	3.46438	-9.40267	11.9712	0.864824	0.287284	0.356563	0.132221	12.2731	4.38651	TRUE	II-FAM vs Rest	II-FAM	Rest	II-FAM
MYH1	0.9516	0.0484	2.97864	0.00062471	0.000594932	0	0.25	1.37652	1.37804	3.35732	-9.45135	12.4971	0.340888	0.326396	0.170445	0.122878	5.21958	5.60118	TRUE	II-FAM vs Rest	II-FAM	Rest	II-FAM
TNNI2	0.9516	0.0484	2.97864	0.00266005	0.00117762	0	0.25	2.42958	2.57576	2.91645	-7.72493	10.3345	2.01318	0.758223	0.638399	0.259757	27.4704	11.3016	TRUE	II-FAM vs Rest	II-FAM	Rest	II-FAM
TNNC2	0.9504	0.0496	2.95289	0.0044084	0.0028207	0	0.25	1.68462	1.81243	3.13706	-8.54471	10.8282	2.97484	1.5996	0.661629	0.358239	44.0553	26.5464	TRUE	II-FAM vs Rest	II-FAM	Rest	II-FAM
NAMPT	0.9504	0.0496	2.95289	0.00150105	0.000419555	0	0.25	2.14186	2.35745	1.68687	-4.32094	7.69505	1.33391	0.400139	0.536524	0.213167	17.6135	4.40323	TRUE	II-FAM vs Rest	II-FAM	Rest	II-FAM
MYLPF	0.9496	0.0504	2.93605	0.0030903	0.00167443	0	0.25	1.8566	1.91572	3.18617	-9.35805	10.3172	2.49456	1.09504	0.595018	0.292823	33.9031	16.5682	TRUE	II-FAM vs Rest	II-FAM	Rest	II-FAM
PLOD2	0.9486	0.0514	2.91535	0.000257762	6.703e-05	0	0.25	1.90108	2.10547	2.94696	-8.2805	10.22	0.213825	0.0621482	0.107753	0.0339777	2.42483	0.537561	TRUE	II-FAM vs Rest	II-FAM	Rest	II-FAM
PLXDC2	0.9482	0.0518	2.90718	0.000949713	0.000864172	0	0.25	1.63313	1.73233	3.31072	-10.2691	11.5633	0.570669	0.396087	0.223622	0.133736	9.02338	7.33964	TRUE	II-FAM vs Rest	II-FAM	Rest	II-FAM
ATRNL1	0.9474	0.0526	2.89101	0.000677458	0.000420994	0	0.25	1.41964	1.52409	2.93885	-8.64313	10.543	0.624405	0.291624	0.2281	0.117702	7.48993	3.99764	TRUE	II-FAM vs Rest	II-FAM	Rest	II-FAM
TNNT3	0.9458	0.0542	2.85935	0.00646625	0.00382186	0	0.25	2.27874	2.44672	3.18476	-8.68036	10.9335	5.19006	2.40825	0.774979	0.391782	70.4969	39.4694	TRUE	II-FAM vs Rest	II-FAM	Rest	II-FAM
MTHFD2	0.9458	0.0542	2.85935	0.00029127	8.63616e-05	0	0.25	2.0695	2.04203	1.68974	-4.37549	7.97107	0.225859	0.0624297	0.173804	0.0530288	3.06124	0.808719	TRUE	II-FAM vs Rest	II-FAM	Rest	II-FAM
AC068413.1	0.945	0.055	2.84385	0.000422326	0.000164485	0	0.25	2.37737	2.42985	3.20042	-8.71395	13.3139	0.29387	0.0936299	0.130982	0.0494234	4.05621	1.37326	TRUE	II-FAM vs Rest	II-FAM	Rest	II-FAM
TPM1	0.9448	0.0552	2.84001	0.00107782	0.000702697	0	0.25	1.72286	1.83039	2.56681	-8.08354	9.40696	0.864821	0.51115	0.413658	0.200079	11.5631	7.04936	TRUE	II-FAM vs Rest	II-FAM	Rest	II-FAM
ATP2A1	0.9448	0.0552	2.84001	0.000689248	0.00064305	0	0.25	1.29878	1.41781	2.94818	-8.4858	11.4851	0.419813	0.340036	0.234257	0.163548	6.13318	6.1274	TRUE	II-FAM vs Rest	II-FAM	Rest	II-FAM
SERPINB1	0.9446	0.0554	2.83618	0.000864361	0.000233892	0	0.25	2.23448	2.58881	2.25159	-6.22465	9.17069	0.629164	0.187568	0.306185	0.113914	8.93982	2.30517	TRUE	II-FAM vs Rest	II-FAM	Rest	II-FAM
GGT7	0.9442	0.0558	2.82856	0.00139517	0.00106061	0	0.25	1.22118	1.32039	2.68736	-9.12931	9.92758	0.961102	0.551236	0.393507	0.256362	14.153	10.3439	TRUE	II-FAM vs Rest	II-FAM	Rest	II-FAM
MT1E	0.944	0.056	2.82477	0.000952475	0.000386936	0	0.25	1.57031	1.61007	2.88478	-8.66619	11.2779	0.741678	0.345196	0.241814	0.129219	9.13235	3.77273	TRUE	II-FAM vs Rest	II-FAM	Rest	II-FAM
HELB	0.944	0.056	2.82477	0.000254384	6.51936e-05	0	0.25	2.21056	2.42088	2.59725	-6.56356	11.1149	0.190315	0.0536612	0.130423	0.0399961	2.32171	0.566719	TRUE	II-FAM vs Rest	II-FAM	Rest	II-FAM
ANKRD1	0.9436	0.0564	2.81723	0.00986022	0.00413538	0	0.25	1.92126	2.03148	2.46892	-6.17243	7.82041	10.8228	7.28259	0.620767	0.377543	121.15	50.7707	FALSE	II-FAM vs Rest	II-FAM	Rest	II-FAM
UBASH3B	0.9428	0.0572	2.8023	0.000315482	0.000121223	0	0.25	2.13097	2.22338	2.57886	-7.54293	10.2027	0.269241	0.0857173	0.145536	0.0502371	3.1523	1.1074	FALSE	II-FAM vs Rest	II-FAM	Rest	II-FAM
CLIC4	0.9424	0.0576	2.79491	0.000326515	9.31469e-05	0	0.25	1.37434	1.52179	2.93387	-7.93215	9.35218	0.261684	0.072923	0.139099	0.045313	2.86955	0.703016	FALSE	II-FAM vs Rest	II-FAM	Rest	II-FAM
ITGA3	0.9422	0.0578	2.79123	0.000188211	6.31482e-05	0	0.25	1.58961	1.64022	1.73926	-5.04994	7.45833	0.146375	0.053535	0.105514	0.0439522	1.87168	0.653142	FALSE	II-FAM vs Rest	II-FAM	Rest	II-FAM
DGKH	0.9418	0.0582	2.78391	0.00044	0.000136292	0	0.25	1.8437	1.88446	1.98069	-5.76918	8.48383	0.358521	0.113453	0.176882	0.0671979	4.0312	1.15688	FALSE	II-FAM vs Rest	II-FAM	Rest	II-FAM
JUNB	0.9416	0.0584	2.78026	0.001331	0.000463071	0	0.25	1.93519	2.03417	2.05615	-6.71502	8.31912	0.948792	0.354609	0.440806	0.18055	13.8574	4.19753	FALSE	II-FAM vs Rest	II-FAM	Rest	II-FAM
MYH2	0.9402	0.0598	2.75509	0.000587797	0.000423894	0	0.25	1.22264	1.30296	3.06532	-10.4919	11.0466	0.560873	0.360721	0.195634	0.109298	6.59499	4.67513	FALSE	II-FAM vs Rest	II-FAM	Rest	II-FAM
STK24	0.9402	0.0598	2.75509	0.00083443	0.000223951	0	0.25	1.9458	2.06669	1.93745	-5.47305	7.82972	0.711168	0.192592	0.331934	0.123762	8.59782	2.1088	FALSE	II-FAM vs Rest	II-FAM	Rest	II-FAM
RHOU	0.94	0.06	2.75154	0.00021193	6.90893e-05	0	0.25	1.61436	1.75679	2.07146	-5.02609	9.32142	0.166806	0.0538999	0.130423	0.045818	2.06061	0.614428	FALSE	II-FAM vs Rest	II-FAM	Rest	II-FAM
FARP1	0.9392	0.0608	2.73744	0.000176865	5.44601e-05	0	0.25	1.92698	1.96133	1.74569	-5.42175	7.87322	0.167086	0.0471096	0.121187	0.037527	2.11711	0.611241	FALSE	II-FAM vs Rest	II-FAM	Rest	II-FAM
CACHD1	0.939	0.061	2.73394	0.000235382	6.11784e-05	0	0.25	1.93633	1.99905	2.06233	-5.74126	10.4926	0.188636	0.0463379	0.127064	0.0343565	2.45737	0.464417	FALSE	II-FAM vs Rest	II-FAM	Rest	II-FAM
ZFP36	0.9378	0.0622	2.71318	0.00421322	0.00133403	0	0.25	2.01261	2.03043	1.80014	-4.37518	8.60988	3.33981	1.06547	0.776099	0.412194	47.9495	13.6474	FALSE	II-FAM vs Rest	II-FAM	Rest	II-FAM
TSPAN5	0.9362	0.0638	2.68608	0.000527433	0.000323125	0	0.25	1.53142	1.70376	2.78438	-8.54263	9.78466	0.326335	0.174152	0.174363	0.0910889	4.39358	2.59413	FALSE	II-FAM vs Rest	II-FAM	Rest	II-FAM
KLHL29	0.9352	0.0648	2.66945	0.00151657	0.000917185	0	0.25	1.43594	1.48623	2.20342	-6.48199	9.33455	1.10524	0.61625	0.448922	0.24953	14.8131	8.59397	FALSE	II-FAM vs Rest	II-FAM	Rest	II-FAM
THBD	0.9346	0.0654	2.6596	0.000949177	0.000384759	0	0.25	1.60898	1.65692	1.87628	-5.07509	7.72323	0.744196	0.348886	0.372516	0.187958	11.1829	4.18412	FALSE	II-FAM vs Rest	II-FAM	Rest	II-FAM
EGR1	0.9344	0.0656	2.65633	0.00123213	0.000809174	0	0.25	1.08423	1.01555	2.96321	-7.94064	10.5293	0.823958	0.857372	0.269242	0.219775	10.634	6.92853	FALSE	II-FAM vs Rest	II-FAM	Rest	II-FAM
PDE4B	0.933	0.067	2.63371	0.00106161	0.000443095	0	0.25	1.65975	1.72603	1.86252	-4.32513	7.68079	0.861747	0.347489	0.404702	0.191675	12.3266	4.27812	FALSE	II-FAM vs Rest	II-FAM	Rest	II-FAM
CEBPD	0.9328	0.0672	2.63052	0.00170146	0.000795641	0	0.25	1.52042	1.57733	1.71335	-4.51687	6.81294	1.36162	0.631861	0.540722	0.297102	17.7731	7.4765	FALSE	II-FAM vs Rest	II-FAM	Rest	II-FAM
SOCS2	0.9322	0.0678	2.62099	0.000153468	4.64237e-05	0	0.25	1.72199	1.74924	2.2488	-5.33753	8.31997	0.138259	0.0439531	0.106913	0.0354648	1.65651	0.426901	FALSE	II-FAM vs Rest	II-FAM	Rest	II-FAM
STX12	0.932	0.068	2.61782	0.000661811	0.000238675	0	0.25	1.55904	1.68581	1.89413	-6.60893	7.24067	0.551076	0.220654	0.313182	0.139685	7.31875	2.56981	FALSE	II-FAM vs Rest	II-FAM	Rest	II-FAM
SLC9B2	0.9318	0.0682	2.61467	0.000284134	8.95445e-05	0	0.25	1.6995	1.82186	1.89501	-5.85173	8.25572	0.198152	0.0680834	0.143857	0.0524677	2.51301	0.733467	FALSE	II-FAM vs Rest	II-FAM	Rest	II-FAM
CD38	0.9312	0.0688	2.60527	0.000223633	7.5088e-05	0	0.25	1.96235	1.96454	2.31318	-6.08858	9.34359	0.189476	0.0553588	0.117828	0.0450464	2.20986	0.718979	FALSE	II-FAM vs Rest	II-FAM	Rest	II-FAM
RRAD	0.9312	0.0688	2.60527	0.00575378	0.00300239	0	0.25	1.00109	1.03161	2.53562	-6.74711	8.33406	4.6152	3.32942	0.551917	0.49401	57.2106	32.027	FALSE	II-FAM vs Rest	II-FAM	Rest	II-FAM
GADD45B	0.9312	0.0688	2.60527	0.000473705	0.000180876	0	0.25	1.59049	1.62566	2.10691	-6.20417	9.73793	0.375593	0.155898	0.190596	0.085267	4.91817	1.56353	FALSE	II-FAM vs Rest	II-FAM	Rest	II-FAM
KHDRBS3	0.931	0.069	2.60215	0.00112489	0.000400424	0	0.25	1.59169	1.81233	1.68012	-4.96978	6.71155	1.00924	0.388727	0.414777	0.197666	12.3401	4.02659	FALSE	II-FAM vs Rest	II-FAM	Rest	II-FAM
ROBO1	0.9306	0.0694	2.59594	0.00140912	0.000614318	0	0.25	1.62505	1.60153	2.16885	-5.96024	9.7847	1.00728	0.356719	0.377554	0.175739	12.6873	4.94406	FALSE	II-FAM vs Rest	II-FAM	Rest	II-FAM
RASA3	0.9302	0.0698	2.58977	0.000257153	0.000107796	0	0.25	1.56742	1.60694	1.50506	-4.40517	7.45407	0.2239	0.0947395	0.1822	0.0794871	3.1235	1.1838	FALSE	II-FAM vs Rest	II-FAM	Rest	II-FAM
PLXNA2	0.93	0.07	2.58669	0.000625708	0.000211706	0	0.25	1.65616	1.7495	1.65582	-4.40144	7.08706	0.499297	0.188355	0.301147	0.128279	6.41716	2.13212	FALSE	II-FAM vs Rest	II-FAM	Rest	II-FAM
ABCA1	0.93	0.07	2.58669	0.00179254	0.000667776	0	0.25	1.72276	1.84726	2.15122	-5.10387	9.30689	1.23819	0.500063	0.482508	0.250021	17.6434	6.61992	FALSE	II-FAM vs Rest	II-FAM	Rest	II-FAM
MT2A	0.9292	0.0708	2.57446	0.00951457	0.00440134	0	0.25	1.31503	1.31815	2.61109	-6.90313	9.57278	7.88948	4.07119	0.675623	0.540052	110.234	50.4472	FALSE	II-FAM vs Rest	II-FAM	Rest	II-FAM
MYC	0.9286	0.0714	2.56538	0.000448452	0.00017216	0	0.25	1.70667	1.74916	1.85213	-5.63646	8.94008	0.355161	0.143037	0.245172	0.105188	4.90637	1.58236	FALSE	II-FAM vs Rest	II-FAM	Rest	II-FAM
SGMS2	0.9286	0.0714	2.56538	0.000246463	0.000107722	0	0.25	1.43913	1.55503	1.89772	-5.66619	7.9425	0.195074	0.134242	0.110271	0.0801885	2.29494	1.13784	FALSE	II-FAM vs Rest	II-FAM	Rest	II-FAM
MYO1E	0.9284	0.0716	2.56237	0.00146785	0.00057625	0	0.25	1.67942	1.71229	1.59038	-3.94994	8.61708	1.19816	0.450137	0.458718	0.220995	15.2916	5.30091	FALSE	II-FAM vs Rest	II-FAM	Rest	II-FAM
TIPARP	0.9264	0.0736	2.53266	0.000284466	0.000103993	0	0.25	1.65743	1.73415	1.9042	-5.06169	6.85322	0.243212	0.0982745	0.162329	0.0705788	2.76009	0.940255	FALSE	II-FAM vs Rest	II-FAM	Rest	II-FAM
SLC22A3	0.9242	0.0758	2.50083	0.00163775	0.000894628	0	0.25	1.41057	1.35682	2.0317	-5.60485	8.98783	1.13603	0.556419	0.395186	0.20865	14.9393	7.50495	FALSE	II-FAM vs Rest	II-FAM	Rest	II-FAM
BDNF	0.9746	0.0254	3.64728	0.000703176	7.73063e-05	0	0.25	4.39417	4.72029	3.57261	-11.381	12.9977	1.66964	0.0845033	0.291045	0.0233705	6.69035	0.501755	TRUE	I-OTU+TNF+ vs Rest	I-OTU+TNF+	Rest	I-OTU+TNF+
CREB5	0.9722	0.0278	3.55453	0.00208098	0.000335617	0	0.25	3.21457	3.51671	1.91291	-5.04524	8.06636	4.49764	0.407196	0.721519	0.128289	23.0795	3.02239	TRUE	I-OTU+TNF+ vs Rest	I-OTU+TNF+	Rest	I-OTU+TNF+
IL31RA	0.9712	0.0288	3.51816	0.000207896	1.97599e-05	0	0.25	3.81499	3.87239	3.06373	-8.72176	13.9814	0.476762	0.0268868	0.110901	0.0103005	1.72207	0.159578	TRUE	I-OTU+TNF+ vs Rest	I-OTU+TNF+	Rest	I-OTU+TNF+
OTUD1	0.9696	0.0304	3.46244	0.00394797	0.0005634	0	0.25	4.07819	4.49718	2.7633	-7.71061	11.2775	9.12067	0.750405	0.757132	0.12541	43.9272	4.9214	TRUE	I-OTU+TNF+ vs Rest	I-OTU+TNF+	Rest	I-OTU+TNF+
ATF3	0.965	0.035	3.31678	0.00110675	0.000116593	0	0.25	3.44139	3.90548	2.93943	-8.21306	10.6347	2.66128	0.156945	0.468166	0.0591887	11.1011	0.987434	TRUE	I-OTU+TNF+ vs Rest	I-OTU+TNF+	Rest	I-OTU+TNF+
FSIP1	0.9644	0.0356	3.29916	0.000323598	3.91904e-05	0	0.25	3.44102	3.50095	3.32672	-8.48437	13.4081	0.741174	0.0419176	0.177404	0.019963	2.89116	0.313218	TRUE	I-OTU+TNF+ vs Rest	I-OTU+TNF+	Rest	I-OTU+TNF+
RSPO3	0.9636	0.0364	3.27611	0.000354501	6.3017e-05	0	0.25	2.86263	2.93132	2.31415	-5.90211	9.907	0.668534	0.0566369	0.266106	0.0333131	3.29501	0.499127	TRUE	I-OTU+TNF+ vs Rest	I-OTU+TNF+	Rest	I-OTU+TNF+
CYR61	0.9624	0.0376	3.24243	0.00152166	0.000290762	0	0.25	3.1968	3.46158	2.61878	-6.45543	9.35856	3.51563	0.304497	0.492159	0.0810966	15.7976	2.21922	TRUE	I-OTU+TNF+ vs Rest	I-OTU+TNF+	Rest	I-OTU+TNF+
MMP2	0.9614	0.0386	3.21514	0.000230728	5.12377e-05	0	0.25	3.46764	3.35466	3.70636	-11.0728	16.5579	0.358587	0.0431933	0.164179	0.0247398	2.17724	0.431514	TRUE	I-OTU+TNF+ vs Rest	I-OTU+TNF+	Rest	I-OTU+TNF+
DNAJA4	0.9614	0.0386	3.21514	0.0013997	0.000191243	0	0.25	3.11013	3.25706	2.39698	-6.72266	9.25103	2.93665	0.218264	0.551672	0.0906658	13.2159	1.58564	TRUE	I-OTU+TNF+ vs Rest	I-OTU+TNF+	Rest	I-OTU+TNF+
ITIH4-AS1	0.9612	0.0388	3.20976	7.94217e-05	1.46287e-05	0	0.25	2.75893	3.00314	2.694	-7.12152	10.5802	0.175892	0.0142837	0.117892	0.0112029	0.804631	0.110039	TRUE	I-OTU+TNF+ vs Rest	I-OTU+TNF+	Rest	I-OTU+TNF+
XIRP1	0.96	0.04	3.17805	0.0031947	0.000779936	0	0.25	2.34706	2.52228	1.7651	-4.69839	7.06883	7.19293	0.867597	0.799452	0.282111	35.7546	7.78044	TRUE	I-OTU+TNF+ vs Rest	I-OTU+TNF+	Rest	I-OTU+TNF+
LINC01405	0.96	0.04	3.17805	0.000284617	0.000137923	0	0.25	3.22636	2.86054	4.2004	-9.5902	19.7036	0.466652	0.114483	0.199414	0.0690846	2.43014	1.2326	TRUE	I-OTU+TNF+ vs Rest	I-OTU+TNF+	Rest	I-OTU+TNF+
ENAH	0.9592	0.0408	3.15742	0.00766885	0.00158567	0	0.25	2.37208	2.59594	1.60974	-3.85113	7.22021	18.2999	1.91703	0.892405	0.442764	90.0794	16.3857	TRUE	I-OTU+TNF+ vs Rest	I-OTU+TNF+	Rest	I-OTU+TNF+
XIRP2	0.9584	0.0416	3.13716	0.0187318	0.00520847	0	0.25	2.25336	2.52208	1.93369	-6.0747	6.61283	53.6205	7.51241	0.939826	0.633307	265.75	63.7766	TRUE	I-OTU+TNF+ vs Rest	I-OTU+TNF+	Rest	I-OTU+TNF+
MYOZ2	0.958	0.042	3.12718	0.00210055	0.000470846	0	0.25	3.53445	3.1151	3.04428	-7.84093	13.0867	4.69196	0.561717	0.666446	0.201341	24.8024	5.12609	TRUE	I-OTU+TNF+ vs Rest	I-OTU+TNF+	Rest	I-OTU+TNF+
AC020687.1	0.957	0.043	3.1026	0.00021033	4.36138e-05	0	0.25	2.68566	2.78202	2.33555	-6.46046	10.5374	0.361515	0.0412638	0.160778	0.026887	1.82927	0.399474	TRUE	I-OTU+TNF+ vs Rest	I-OTU+TNF+	Rest	I-OTU+TNF+
MYH7B	0.9562	0.0438	3.08333	0.000414482	0.000192301	0	0.25	1.97519	2.03915	3.41931	-12.1543	13.0494	0.579828	0.164567	0.213584	0.0855311	4.12759	1.96575	TRUE	I-OTU+TNF+ vs Rest	I-OTU+TNF+	Rest	I-OTU+TNF+
MAP3K7CL	0.9534	0.0466	3.01843	0.000462195	0.000107674	0	0.25	2.49221	2.64004	2.34109	-6.66488	7.81157	1.13555	0.134899	0.327225	0.0549254	4.74747	0.989428	TRUE	I-OTU+TNF+ vs Rest	I-OTU+TNF+	Rest	I-OTU+TNF+
NRAP	0.952	0.048	2.98736	0.0151092	0.00337853	0	0.25	2.42867	2.71199	1.79289	-5.92652	6.85003	34.3562	3.91781	0.940299	0.580031	168.799	33.3424	TRUE	I-OTU+TNF+ vs Rest	I-OTU+TNF+	Rest	I-OTU+TNF+
HBEGF	0.9518	0.0482	2.983	0.000289236	9.91695e-05	0	0.25	2.03375	2.2863	1.91728	-5.33344	6.95308	0.57057	0.0996407	0.318817	0.0622695	3.00855	0.902199	TRUE	I-OTU+TNF+ vs Rest	I-OTU+TNF+	Rest	I-OTU+TNF+
MYH9	0.9512	0.0488	2.96999	0.00134954	0.000173341	0	0.25	2.85005	2.89978	2.57577	-6.21841	9.14924	3.2328	0.21856	0.49112	0.0803965	14.0661	1.57618	TRUE	I-OTU+TNF+ vs Rest	I-OTU+TNF+	Rest	I-OTU+TNF+
RRAS2	0.9512	0.0488	2.96999	0.00277131	0.000494559	0	0.25	2.37184	2.29312	1.86088	-4.37715	9.48893	6.47958	0.57389	0.670792	0.197794	28.8805	4.65071	TRUE	I-OTU+TNF+ vs Rest	I-OTU+TNF+	Rest	I-OTU+TNF+
MYL2	0.9512	0.0488	2.96999	0.00461241	0.00242259	0	0.25	2.63186	2.43145	3.47939	-9.84776	17.1404	8.54517	2.40873	0.732949	0.331404	49.6204	26.1417	TRUE	I-OTU+TNF+ vs Rest	I-OTU+TNF+	Rest	I-OTU+TNF+
HSPA1A	0.9504	0.0496	2.95289	0.00368837	0.00076772	0	0.25	2.04254	2.17971	2.41632	-5.4121	8.49959	7.75979	0.694558	0.668524	0.288148	35.0623	7.17194	TRUE	I-OTU+TNF+ vs Rest	I-OTU+TNF+	Rest	I-OTU+TNF+
MYL6B	0.9502	0.0498	2.94866	0.00104549	0.000422253	0	0.25	3.07763	2.7381	3.64552	-7.91364	16.957	1.58209	0.33263	0.49471	0.157728	9.09684	3.83267	TRUE	I-OTU+TNF+ vs Rest	I-OTU+TNF+	Rest	I-OTU+TNF+
C4orf54	0.9496	0.0504	2.93605	0.00160746	0.00028568	0	0.25	2.47173	2.65871	2.26122	-6.10959	8.43809	3.80316	0.329619	0.571132	0.128227	16.6855	2.58297	TRUE	I-OTU+TNF+ vs Rest	I-OTU+TNF+	Rest	I-OTU+TNF+
MYL12A	0.9494	0.0506	2.93188	0.00339713	0.0009712	0	0.25	2.26316	2.26226	1.92652	-5.0339	8.82049	7.21861	1.00952	0.827602	0.344256	40.1947	10.4545	TRUE	I-OTU+TNF+ vs Rest	I-OTU+TNF+	Rest	I-OTU+TNF+
SLC9A1	0.949	0.051	2.92358	0.000183003	6.14444e-05	0	0.25	1.8719	1.89875	1.51098	-5.10351	7.24147	0.281881	0.0477521	0.186189	0.037981	1.64339	0.545795	TRUE	I-OTU+TNF+ vs Rest	I-OTU+TNF+	Rest	I-OTU+TNF+
HDAC9	0.9486	0.0514	2.91535	0.00325235	0.000769463	0	0.25	2.19833	2.38679	2.03277	-6.19172	7.76394	7.65229	0.913577	0.706688	0.224603	36.2105	7.23058	TRUE	I-OTU+TNF+ vs Rest	I-OTU+TNF+	Rest	I-OTU+TNF+
XIST	0.9484	0.0516	2.91125	0.000707671	0.000663317	0	0.25	1.45851	1.61131	3.29766	-8.61903	8.97136	1.23351	0.487323	0.402985	0.198914	6.37181	5.97535	TRUE	I-OTU+TNF+ vs Rest	I-OTU+TNF+	Rest	I-OTU+TNF+
HSPA1B	0.9482	0.0518	2.90718	0.00114709	0.000227849	0	0.25	2.25641	2.43139	2.30129	-5.6548	8.73698	2.25399	0.189366	0.513886	0.117024	10.1037	1.9614	TRUE	I-OTU+TNF+ vs Rest	I-OTU+TNF+	Rest	I-OTU+TNF+
FOS	0.948	0.052	2.90311	0.00259198	0.000732929	0	0.25	2.19395	2.3506	2.4374	-6.48833	8.02951	6.19792	0.820966	0.65256	0.222627	28.6424	6.93752	TRUE	I-OTU+TNF+ vs Rest	I-OTU+TNF+	Rest	I-OTU+TNF+
TGFB2	0.948	0.052	2.90311	0.000921401	0.000218136	0	0.25	2.27377	2.44487	2.11691	-6.39192	7.42821	2.33238	0.266544	0.419044	0.0988968	10.1358	2.09911	TRUE	I-OTU+TNF+ vs Rest	I-OTU+TNF+	Rest	I-OTU+TNF+
ACTC1	0.9478	0.0522	2.89906	0.000604741	0.000234962	0	0.25	2.02073	2.03231	2.45918	-6.55956	9.92189	1.19855	0.232019	0.29983	0.0807854	5.84876	1.98934	TRUE	I-OTU+TNF+ vs Rest	I-OTU+TNF+	Rest	I-OTU+TNF+
MYL3	0.9462	0.0538	2.86718	0.000484902	0.000395223	0	0.25	1.9823	1.70916	3.37595	-8.95936	15.2157	0.764981	0.333105	0.350841	0.166254	4.44795	4.00817	TRUE	I-OTU+TNF+ vs Rest	I-OTU+TNF+	Rest	I-OTU+TNF+
DWORF	0.9456	0.0544	2.85546	0.000718765	0.00063033	0	0.25	1.17906	0.913379	3.72166	-10.3278	15.2528	0.863228	0.475587	0.361704	0.228586	6.63517	6.1583	TRUE	I-OTU+TNF+ vs Rest	I-OTU+TNF+	Rest	I-OTU+TNF+
TNNI1	0.9454	0.0546	2.85157	0.00222183	0.00158543	0	0.25	1.90223	1.6365	3.48588	-8.64419	15.3196	3.64847	1.37475	0.652843	0.352549	21.7816	16.6204	TRUE	I-OTU+TNF+ vs Rest	I-OTU+TNF+	Rest	I-OTU+TNF+
KCP	0.9454	0.0546	2.85157	0.00054878	0.000202478	0	0.25	2.066	2.17077	2.41725	-7.77743	9.28032	1.11846	0.147686	0.437748	0.0838351	6.26118	1.63262	TRUE	I-OTU+TNF+ vs Rest	I-OTU+TNF+	Rest	I-OTU+TNF+
ASB18	0.9452	0.0548	2.84771	0.000289577	9.96951e-05	0	0.25	2.004	2.06067	2.35348	-6.85905	11.0255	0.554226	0.0943974	0.242112	0.0638877	2.6737	0.944369	TRUE	I-OTU+TNF+ vs Rest	I-OTU+TNF+	Rest	I-OTU+TNF+
ANKRD1	0.9448	0.0552	2.84001	0.00825705	0.00390364	0	0.25	1.98663	2.18471	2.3756	-5.63216	8.36428	22.3864	4.99221	0.748441	0.329972	108.469	45.1794	TRUE	I-OTU+TNF+ vs Rest	I-OTU+TNF+	Rest	I-OTU+TNF+
EGR1	0.9446	0.0554	2.83618	0.00170437	0.000703095	0	0.25	2.07838	2.08267	2.7819	-7.8662	10.3889	2.89322	0.520195	0.520215	0.173038	15.7442	5.68249	TRUE	I-OTU+TNF+ vs Rest	I-OTU+TNF+	Rest	I-OTU+TNF+
TNNC1	0.9442	0.0558	2.82856	0.00243457	0.00179432	0	0.25	2.01746	1.64823	3.39868	-8.74476	15.1458	3.97557	1.59675	0.703665	0.358447	24.6632	18.4021	TRUE	I-OTU+TNF+ vs Rest	I-OTU+TNF+	Rest	I-OTU+TNF+
GAREM1	0.9438	0.0562	2.821	0.00175414	0.000497416	0	0.25	1.88581	1.95548	1.5439	-3.63082	7.81781	3.73515	0.45151	0.645947	0.211937	18.3999	4.65677	TRUE	I-OTU+TNF+ vs Rest	I-OTU+TNF+	Rest	I-OTU+TNF+
IFRD1	0.9436	0.0564	2.81723	0.00219651	0.000695189	0	0.25	1.76531	1.86893	1.32975	-3.9302	5.48746	4.77017	0.696342	0.779142	0.316793	24.0782	7.19541	TRUE	I-OTU+TNF+ vs Rest	I-OTU+TNF+	Rest	I-OTU+TNF+
MYH6	0.9426	0.0574	2.7986	0.000603379	0.000361514	0	0.25	2.46349	2.21917	3.57023	-9.14406	14.4232	1.00114	0.256724	0.354336	0.119731	5.75266	3.28752	FALSE	I-OTU+TNF+ vs Rest	I-OTU+TNF+	Rest	I-OTU+TNF+
MYH7	0.9424	0.0576	2.79491	0.00252731	0.00131336	0	0.25	2.56317	2.20738	3.30992	-8.45049	14.9344	4.33105	1.16286	0.686756	0.310632	24.4458	13.5207	FALSE	I-OTU+TNF+ vs Rest	I-OTU+TNF+	Rest	I-OTU+TNF+
AC013652.1	0.9418	0.0582	2.78391	0.000138483	7.13087e-05	0	0.25	1.27106	1.28635	2.93967	-9.33357	11.5632	0.236349	0.0554231	0.100888	0.0319905	1.16992	0.567995	FALSE	I-OTU+TNF+ vs Rest	I-OTU+TNF+	Rest	I-OTU+TNF+
CSRP3	0.9416	0.0584	2.78026	0.00402386	0.00148218	0	0.25	2.00654	2.02151	2.3652	-5.92676	9.18722	10.4243	1.67071	0.759588	0.386469	48.7316	16.6553	FALSE	I-OTU+TNF+ vs Rest	I-OTU+TNF+	Rest	I-OTU+TNF+
CCDC136	0.9414	0.0586	2.77663	7.72035e-05	2.47509e-05	0	0.25	1.96377	2.05353	1.95373	-5.02933	7.58463	0.162573	0.0237591	0.113074	0.0200563	0.773108	0.204807	FALSE	I-OTU+TNF+ vs Rest	I-OTU+TNF+	Rest	I-OTU+TNF+
IDI2	0.9404	0.0596	2.75865	0.000337993	0.000256391	0	0.25	1.37729	1.14918	3.23443	-7.99457	13.2863	0.476949	0.21163	0.255998	0.130421	3.18398	2.53174	FALSE	I-OTU+TNF+ vs Rest	I-OTU+TNF+	Rest	I-OTU+TNF+
AKR1C1	0.9402	0.0598	2.75509	0.000642549	0.000302377	0	0.25	1.39207	1.42411	2.74102	-6.6711	9.17255	0.917818	0.237119	0.251748	0.123108	5.22383	2.53436	FALSE	I-OTU+TNF+ vs Rest	I-OTU+TNF+	Rest	I-OTU+TNF+
RECK	0.9392	0.0608	2.73744	0.000144957	5.66459e-05	0	0.25	1.81894	1.81454	2.50513	-7.80046	9.87043	0.222368	0.0455583	0.130266	0.0344334	1.24162	0.509143	FALSE	I-OTU+TNF+ vs Rest	I-OTU+TNF+	Rest	I-OTU+TNF+
IL17D	0.9388	0.0612	2.73046	0.000250817	0.000189473	0	0.25	1.46328	1.18255	2.88098	-6.95967	11.5295	0.398921	0.141243	0.23994	0.105961	2.3431	1.83419	FALSE	I-OTU+TNF+ vs Rest	I-OTU+TNF+	Rest	I-OTU+TNF+
LMOD2	0.9384	0.0616	2.72351	0.00185119	0.000607003	0	0.25	1.71874	1.82242	1.38627	-3.81352	5.4411	3.40906	0.531999	0.734838	0.277552	18.24	5.71994	FALSE	I-OTU+TNF+ vs Rest	I-OTU+TNF+	Rest	I-OTU+TNF+
RYR3	0.9384	0.0616	2.72351	0.000714606	0.000481078	0	0.25	1.3148	1.41355	2.42221	-5.98605	8.28886	1.08314	0.352403	0.381164	0.160653	6.38306	4.19658	FALSE	I-OTU+TNF+ vs Rest	I-OTU+TNF+	Rest	I-OTU+TNF+
ATP2B4	0.938	0.062	2.71662	0.000449266	0.00012564	0	0.25	1.93683	1.99339	1.82571	-5.41983	8.53125	0.859827	0.109209	0.308804	0.0698159	4.29729	1.13743	FALSE	I-OTU+TNF+ vs Rest	I-OTU+TNF+	Rest	I-OTU+TNF+
JAK2	0.9378	0.0622	2.71318	0.00223982	0.000437468	0	0.25	2.12524	2.254	1.63402	-5.07646	8.78236	5.39997	0.436496	0.631872	0.211097	23.3332	4.16731	FALSE	I-OTU+TNF+ vs Rest	I-OTU+TNF+	Rest	I-OTU+TNF+
GLIS3	0.9378	0.0622	2.71318	0.000830096	0.00038874	0	0.25	1.83918	1.71661	2.40904	-6.76464	10.7597	1.65415	0.358168	0.360098	0.12527	8.07122	3.53245	FALSE	I-OTU+TNF+ vs Rest	I-OTU+TNF+	Rest	I-OTU+TNF+
MYH10	0.9376	0.0624	2.70976	0.000162765	3.65483e-05	0	0.25	1.91754	1.93595	2.08877	-5.80377	9.0439	0.294541	0.0356157	0.11383	0.0253621	1.26745	0.357909	FALSE	I-OTU+TNF+ vs Rest	I-OTU+TNF+	Rest	I-OTU+TNF+
JUN	0.9374	0.0626	2.70634	0.00224351	0.000749514	0	0.25	1.58761	1.75839	1.74722	-4.87812	6.07338	4.9167	0.689945	0.738334	0.316404	24.8841	7.676	FALSE	I-OTU+TNF+ vs Rest	I-OTU+TNF+	Rest	I-OTU+TNF+
BDNF-AS	0.9374	0.0626	2.70634	0.00023643	6.31213e-05	0	0.25	1.87763	1.88431	2.36339	-7.40911	9.41905	0.539677	0.0478768	0.207916	0.0291898	2.21877	0.442203	FALSE	I-OTU+TNF+ vs Rest	I-OTU+TNF+	Rest	I-OTU+TNF+
DDX60L	0.9372	0.0628	2.70294	0.000500788	0.00018206	0	0.25	1.75295	1.81788	2.28108	-6.13179	7.73441	1.13432	0.199682	0.412432	0.111625	5.07619	1.64609	FALSE	I-OTU+TNF+ vs Rest	I-OTU+TNF+	Rest	I-OTU+TNF+
TRIM38	0.937	0.063	2.69955	0.000121316	5.03428e-05	0	0.25	1.48044	1.54131	2.58039	-7.14156	9.41122	0.219912	0.0476278	0.1041	0.0327841	1.0764	0.458401	FALSE	I-OTU+TNF+ vs Rest	I-OTU+TNF+	Rest	I-OTU+TNF+
AC022558.2	0.937	0.063	2.69955	0.000476445	0.000160183	0	0.25	1.62514	1.68396	1.91914	-4.91197	7.88671	0.852653	0.131721	0.374173	0.0904168	4.49172	1.39446	FALSE	I-OTU+TNF+ vs Rest	I-OTU+TNF+	Rest	I-OTU+TNF+
ESRRG	0.9368	0.0632	2.69617	0.00176588	0.000663139	0	0.25	2.61367	2.15664	3.20338	-9.82871	13.8124	3.41653	0.679068	0.574343	0.232678	19.7021	7.16555	FALSE	I-OTU+TNF+ vs Rest	I-OTU+TNF+	Rest	I-OTU+TNF+
ABLIM1	0.9366	0.0634	2.69279	0.00175205	0.00101392	0	0.25	1.2298	1.18923	2.7696	-9.05039	10.6846	2.68644	0.841613	0.424901	0.230578	16.9157	9.88048	FALSE	I-OTU+TNF+ vs Rest	I-OTU+TNF+	Rest	I-OTU+TNF+
HSP90AA1	0.9364	0.0636	2.68943	0.00272185	0.000510624	0	0.25	1.98586	1.99143	2.26295	-5.70188	7.68471	6.03633	0.472006	0.599093	0.199863	26.7933	4.55071	FALSE	I-OTU+TNF+ vs Rest	I-OTU+TNF+	Rest	I-OTU+TNF+
DPYSL3	0.9358	0.0642	2.6794	0.000105537	3.63895e-05	0	0.25	2.02449	1.8833	2.15362	-6.07603	9.53823	0.245227	0.0377473	0.162951	0.0295166	1.24354	0.368549	FALSE	I-OTU+TNF+ vs Rest	I-OTU+TNF+	Rest	I-OTU+TNF+
MT-ND3	0.9356	0.0644	2.67607	0.000589608	0.000415172	0	0.25	1.30477	1.40232	2.7092	-8.62904	11.0499	0.914892	0.404821	0.15426	0.0834773	4.84528	3.62456	FALSE	I-OTU+TNF+ vs Rest	I-OTU+TNF+	Rest	I-OTU+TNF+
WEE1	0.9356	0.0644	2.67607	0.000224124	5.84326e-05	0	0.25	1.92456	2.02073	2.11738	-5.47537	6.80955	0.421974	0.0622851	0.208105	0.0421976	1.87705	0.488679	FALSE	I-OTU+TNF+ vs Rest	I-OTU+TNF+	Rest	I-OTU+TNF+
ASB5	0.9352	0.0648	2.66945	0.014932	0.00559692	0	0.25	1.63112	1.75792	1.5294	-4.22386	6.38148	42.2951	6.51254	0.96212	0.771212	209.523	66.7222	FALSE	I-OTU+TNF+ vs Rest	I-OTU+TNF+	Rest	I-OTU+TNF+
SPON1-AS1	0.935	0.065	2.66616	0.000243531	6.64699e-05	0	0.25	1.72061	1.91618	1.87284	-4.84422	9.25611	0.463255	0.0583175	0.25137	0.0448894	2.17649	0.575282	FALSE	I-OTU+TNF+ vs Rest	I-OTU+TNF+	Rest	I-OTU+TNF+
LMCD1	0.935	0.065	2.66616	0.00764782	0.00186596	0	0.25	1.99989	2.20436	2.10845	-5.77288	6.77541	20.3921	2.34829	0.805309	0.423237	96.0151	19.6244	FALSE	I-OTU+TNF+ vs Rest	I-OTU+TNF+	Rest	I-OTU+TNF+
AC137723.1	0.935	0.065	2.66616	0.000164628	6.49557e-05	0	0.25	2.38603	2.03041	2.9293	-8.30127	13.324	0.200641	0.0395833	0.162006	0.0355692	1.73573	0.599988	FALSE	I-OTU+TNF+ vs Rest	I-OTU+TNF+	Rest	I-OTU+TNF+
CD36	0.9348	0.0652	2.66287	0.00170064	0.000763959	0	0.25	2.2003	2.04547	2.61726	-6.69781	10.5663	3.33339	0.682855	0.535802	0.2579	17.8673	8.50109	FALSE	I-OTU+TNF+ vs Rest	I-OTU+TNF+	Rest	I-OTU+TNF+
DDX60	0.9344	0.0656	2.65633	9.97968e-05	2.44011e-05	0	0.25	2.08907	2.14211	2.29699	-9.0192	8.79368	0.218211	0.0284427	0.127244	0.0138169	0.877525	0.187783	FALSE	I-OTU+TNF+ vs Rest	I-OTU+TNF+	Rest	I-OTU+TNF+
FLNC-AS1	0.9338	0.0662	2.64658	0.00141919	0.000489018	0	0.25	1.86566	1.97739	1.76752	-4.34151	6.69691	2.66252	0.390677	0.64727	0.186622	14.9455	4.4649	FALSE	I-OTU+TNF+ vs Rest	I-OTU+TNF+	Rest	I-OTU+TNF+
ATP6V1FNB	0.933	0.067	2.63371	0.000379605	0.000113841	0	0.25	1.88213	1.87569	1.6567	-3.93418	6.8433	0.708402	0.0915185	0.362176	0.0651636	4.35928	1.07939	FALSE	I-OTU+TNF+ vs Rest	I-OTU+TNF+	Rest	I-OTU+TNF+
ABRA	0.933	0.067	2.63371	0.00134466	0.000513255	0	0.25	1.53539	1.70784	1.7804	-4.67568	5.80344	2.9938	0.482416	0.645664	0.24844	14.5302	5.29464	FALSE	I-OTU+TNF+ vs Rest	I-OTU+TNF+	Rest	I-OTU+TNF+
NUDT13	0.9326	0.0674	2.62733	0.00045558	0.00011944	0	0.25	1.7636	1.93614	1.77096	-4.57206	6.39712	1.02155	0.110018	0.399868	0.0730368	4.93594	1.11475	FALSE	I-OTU+TNF+ vs Rest	I-OTU+TNF+	Rest	I-OTU+TNF+
JUND	0.9324	0.0676	2.62415	0.000696952	0.000341852	0	0.25	1.5941	1.67715	2.36385	-6.73182	8.26645	1.23965	0.276293	0.491215	0.158366	6.92521	3.35539	FALSE	I-OTU+TNF+ vs Rest	I-OTU+TNF+	Rest	I-OTU+TNF+
IER5	0.9322	0.0678	2.62099	0.00110727	0.000464409	0	0.25	1.48148	1.62418	1.85869	-5.23488	6.72088	2.12315	0.427283	0.616569	0.22717	10.9644	4.57378	FALSE	I-OTU+TNF+ vs Rest	I-OTU+TNF+	Rest	I-OTU+TNF+
SLC4A7	0.9318	0.0682	2.61467	0.000459568	0.000191971	0	0.25	1.60783	1.68911	1.93075	-5.67332	7.65278	0.755633	0.179377	0.33242	0.116386	4.12516	1.81588	FALSE	I-OTU+TNF+ vs Rest	I-OTU+TNF+	Rest	I-OTU+TNF+
KLHL40	0.9316	0.0684	2.61153	0.00122366	0.000465223	0	0.25	1.43206	1.53857	1.73868	-4.4106	6.64212	2.64134	0.451085	0.647081	0.233861	13.4406	4.64597	FALSE	I-OTU+TNF+ vs Rest	I-OTU+TNF+	Rest	I-OTU+TNF+
PRKG1-AS1	0.9308	0.0692	2.59904	0.000149817	6.91126e-05	0	0.25	1.23415	1.32984	2.47667	-6.67994	9.00973	0.303419	0.073176	0.165407	0.052218	1.27841	0.62273	FALSE	I-OTU+TNF+ vs Rest	I-OTU+TNF+	Rest	I-OTU+TNF+
SH3BGR	0.9304	0.0696	2.59285	0.00129935	0.000428306	0	0.25	1.51709	1.58242	1.39105	-4.29086	6.00303	2.75699	0.398107	0.63055	0.22619	12.6967	4.09814	FALSE	I-OTU+TNF+ vs Rest	I-OTU+TNF+	Rest	I-OTU+TNF+
IL18	0.9304	0.0696	2.59285	0.00047732	0.000117394	0	0.25	1.67049	1.71226	2.27378	-6.19479	8.10706	1.05913	0.119571	0.280465	0.0659571	4.3733	1.1097	FALSE	I-OTU+TNF+ vs Rest	I-OTU+TNF+	Rest	I-OTU+TNF+
AC019068.1	0.93	0.07	2.58669	0.00013339	6.65985e-05	0	0.25	1.54925	1.59734	2.28394	-6.1309	9.21356	0.218684	0.0610245	0.130833	0.0458853	1.07908	0.628145	FALSE	I-OTU+TNF+ vs Rest	I-OTU+TNF+	Rest	I-OTU+TNF+
AC020908.3	0.9296	0.0704	2.58056	0.00010834	5.70064e-05	0	0.25	1.29184	1.38933	2.19215	-8.02219	8.86841	0.130834	0.0304961	0.107123	0.0277272	1.0672	0.555664	FALSE	I-OTU+TNF+ vs Rest	I-OTU+TNF+	Rest	I-OTU+TNF+
RNF115	0.9296	0.0704	2.58056	0.00366395	0.00125067	0	0.25	1.5812	1.72648	1.30275	-4.26795	5.27847	7.42237	1.18908	0.825997	0.435295	37.7385	12.4897	FALSE	I-OTU+TNF+ vs Rest	I-OTU+TNF+	Rest	I-OTU+TNF+
FNIP2	0.929	0.071	2.57143	0.00185786	0.000757478	0	0.25	1.48204	1.52037	1.70602	-4.6943	8.22098	4.10638	0.821828	0.670225	0.298822	20.387	7.71668	FALSE	I-OTU+TNF+ vs Rest	I-OTU+TNF+	Rest	I-OTU+TNF+
TNNT1	0.9288	0.0712	2.5684	0.0101213	0.00835008	0	0.25	1.87967	1.13759	3.20538	-7.84816	12.4151	16.1976	7.39611	0.938976	0.552957	105.488	92.8381	FALSE	I-OTU+TNF+ vs Rest	I-OTU+TNF+	Rest	I-OTU+TNF+
AC099066.2	0.9284	0.0716	2.56237	0.000813136	0.00036859	0	0.25	2.02471	1.84026	2.36512	-6.64486	9.9941	1.28151	0.350067	0.448895	0.17363	7.78407	3.72271	FALSE	I-OTU+TNF+ vs Rest	I-OTU+TNF+	Rest	I-OTU+TNF+
FTL	0.9284	0.0716	2.56237	0.00083183	0.000549928	0	0.25	1.09603	1.08387	2.48541	-7.09111	9.1634	1.12291	0.344498	0.337805	0.170891	7.55704	4.86494	FALSE	I-OTU+TNF+ vs Rest	I-OTU+TNF+	Rest	I-OTU+TNF+
CYP2J2	0.9272	0.0728	2.54445	0.000143775	5.67307e-05	0	0.25	1.75119	1.78759	2.05967	-4.86986	8.49683	0.266199	0.056528	0.188456	0.0489038	1.39411	0.586622	FALSE	I-OTU+TNF+ vs Rest	I-OTU+TNF+	Rest	I-OTU+TNF+
NEXN-AS1	0.9268	0.0732	2.53854	0.00069847	0.000240593	0	0.25	1.69096	1.77156	1.77892	-5.33907	7.3301	1.60926	0.251929	0.519271	0.148812	8.14785	2.80323	FALSE	I-OTU+TNF+ vs Rest	I-OTU+TNF+	Rest	I-OTU+TNF+
ARHGAP24	0.9266	0.0734	2.5356	0.000163136	7.82622e-05	0	0.25	1.68524	1.61734	2.21451	-7.03648	10.1795	0.263554	0.0754316	0.149915	0.0491372	1.39229	0.732611	FALSE	I-OTU+TNF+ vs Rest	I-OTU+TNF+	Rest	I-OTU+TNF+
SMIM19	0.9258	0.0742	2.52389	0.000368589	0.000141739	0	0.25	1.37221	1.5078	1.84357	-5.51323	6.56374	0.767917	0.156023	0.359154	0.10621	3.9436	1.54901	FALSE	I-OTU+TNF+ vs Rest	I-OTU+TNF+	Rest	I-OTU+TNF+
FLNC	0.9254	0.0746	2.51809	0.00352845	0.00147703	0	0.25	1.5743	1.72501	1.69114	-4.916	6.22644	7.36617	1.46134	0.830909	0.444087	39.0518	15.7844	FALSE	I-OTU+TNF+ vs Rest	I-OTU+TNF+	Rest	I-OTU+TNF+
SPOCK1	0.9252	0.0748	2.51519	0.00093314	0.000570605	0	0.25	1.36529	1.35148	2.36103	-6.8693	9.14048	1.6753	0.483222	0.412054	0.189874	8.9022	5.39885	FALSE	I-OTU+TNF+ vs Rest	I-OTU+TNF+	Rest	I-OTU+TNF+
ID3	0.9666	0.0334	3.36523	0.000487721	0.000114107	0	0.25	3.08418	3.19328	4.23019	-10.7991	16.9665	0.251287	0.0475246	0.132589	0.029111	4.84024	0.841866	TRUE	II-OTU+TNF+ vs Rest	II-OTU+TNF+	Rest	II-OTU+TNF+
MYH1	0.9604	0.0396	3.18852	0.0010204	0.000569244	0	0.25	2.35589	2.43744	3.32014	-10.9666	13.1583	0.576092	0.292454	0.218794	0.112122	9.13283	5.0892	TRUE	II-OTU+TNF+ vs Rest	II-OTU+TNF+	Rest	II-OTU+TNF+
PLXDC2	0.9558	0.0442	3.07382	0.00245458	0.000627253	0	0.25	2.86216	2.9998	3.47967	-9.82133	12.7051	1.29987	0.27986	0.333224	0.110874	25.5979	4.89143	TRUE	II-OTU+TNF+ vs Rest	II-OTU+TNF+	Rest	II-OTU+TNF+
TNNT3	0.9546	0.0454	3.04578	0.00596235	0.00375397	0	0.25	2.30771	2.62628	3.14984	-8.73743	11.2743	4.00649	2.33725	0.716771	0.36741	59.9533	38.3071	TRUE	II-OTU+TNF+ vs Rest	II-OTU+TNF+	Rest	II-OTU+TNF+
MYLPF	0.95	0.05	2.94444	0.00257907	0.0016994	0	0.25	1.59132	1.66004	3.17821	-9.03789	10.1876	1.80559	1.07236	0.488349	0.282056	26.6412	16.1096	TRUE	II-OTU+TNF+ vs Rest	II-OTU+TNF+	Rest	II-OTU+TNF+
ATRNL1	0.95	0.05	2.94444	0.000760162	0.000385616	0	0.25	2.06213	2.23859	2.71606	-6.80897	10.4362	0.608802	0.265599	0.251067	0.105153	8.24898	3.59615	TRUE	II-OTU+TNF+ vs Rest	II-OTU+TNF+	Rest	II-OTU+TNF+
UBASH3B	0.9492	0.0508	2.92772	0.000351194	0.000100074	0	0.25	2.61415	2.78923	2.33857	-6.01092	10.1924	0.303362	0.0654203	0.152719	0.0411632	3.84303	0.838058	TRUE	II-OTU+TNF+ vs Rest	II-OTU+TNF+	Rest	II-OTU+TNF+
TNNC2	0.9484	0.0516	2.91125	0.00428538	0.00283812	0	0.25	1.60173	1.68655	3.20728	-9.39915	10.6618	2.58037	1.53805	0.60803	0.339988	41.824	25.3733	TRUE	II-OTU+TNF+ vs Rest	II-OTU+TNF+	Rest	II-OTU+TNF+
ITGA10	0.9482	0.0518	2.90718	0.000501769	9.63446e-05	0	0.25	2.11014	2.07085	2.81365	-7.71752	12.5632	0.20545	0.0376637	0.125041	0.0292632	4.62983	0.675881	TRUE	II-OTU+TNF+ vs Rest	II-OTU+TNF+	Rest	II-OTU+TNF+
TSPAN5	0.9474	0.0526	2.89101	0.000694698	0.000283554	0	0.25	2.17834	2.46931	2.69204	-6.86854	10.064	0.380707	0.153691	0.191883	0.081596	5.98549	2.22022	TRUE	II-OTU+TNF+ vs Rest	II-OTU+TNF+	Rest	II-OTU+TNF+
MYBPC2	0.9466	0.0534	2.87507	0.000627961	0.000461035	0	0.25	1.18505	1.21823	3.59323	-8.91616	11.9426	0.448317	0.296289	0.211902	0.133335	6.66399	4.49852	TRUE	II-OTU+TNF+ vs Rest	II-OTU+TNF+	Rest	II-OTU+TNF+
ATP2A1	0.9458	0.0542	2.85935	0.000686755	0.000666204	0	0.25	1.08716	1.27479	3.09338	-10.0018	10.99	0.369222	0.340327	0.202385	0.16199	6.16123	6.12305	TRUE	II-OTU+TNF+ vs Rest	II-OTU+TNF+	Rest	II-OTU+TNF+
GGT7	0.9446	0.0554	2.83618	0.00226056	0.00091955	0	0.25	1.81868	2.05586	2.89225	-8.89183	9.67195	1.17241	0.487164	0.432228	0.239355	23.0194	8.78784	TRUE	II-OTU+TNF+ vs Rest	II-OTU+TNF+	Rest	II-OTU+TNF+
TNNI2	0.9446	0.0554	2.83618	0.00179134	0.00121091	0	0.25	1.77841	1.94712	2.98789	-8.01381	9.83435	1.22338	0.761794	0.450498	0.253812	17.05	11.3811	TRUE	II-OTU+TNF+ vs Rest	II-OTU+TNF+	Rest	II-OTU+TNF+
CHSY3	0.9434	0.0566	2.81348	0.000238678	0.000104401	0	0.25	1.97178	2.0764	2.1798	-7.01985	8.51482	0.178647	0.0645836	0.102943	0.0398241	2.43612	0.860288	TRUE	II-OTU+TNF+ vs Rest	II-OTU+TNF+	Rest	II-OTU+TNF+
STK39	0.9432	0.0568	2.80974	0.000232564	6.63657e-05	0	0.25	2.04696	2.11449	2.04439	-5.34556	8.94092	0.16902	0.0427311	0.104693	0.0301762	2.70357	0.569578	TRUE	II-OTU+TNF+ vs Rest	II-OTU+TNF+	Rest	II-OTU+TNF+
CHRND	0.942	0.058	2.78756	0.000346548	0.000130121	0	0.25	1.10004	1.1257	2.91029	-8.19498	10.1307	0.172084	0.0793879	0.123838	0.0623764	3.00673	1.05692	FALSE	II-OTU+TNF+ vs Rest	II-OTU+TNF+	Rest	II-OTU+TNF+
MYLK4	0.9416	0.0584	2.78026	0.00249289	0.00108723	0	0.25	1.83994	1.86459	2.97414	-7.2605	9.94225	1.55465	0.597032	0.464501	0.222357	26.3706	9.50878	FALSE	II-OTU+TNF+ vs Rest	II-OTU+TNF+	Rest	II-OTU+TNF+
EGR1	0.9414	0.0586	2.77663	0.00135094	0.000778008	0	0.25	1.30936	1.34124	3.02992	-8.04393	9.95281	1.08698	0.823649	0.342413	0.205405	12.9328	6.29483	FALSE	II-OTU+TNF+ vs Rest	II-OTU+TNF+	Rest	II-OTU+TNF+
TPM1	0.9408	0.0592	2.76581	0.00107756	0.000694579	0	0.25	1.81874	2.00185	2.50992	-8.79865	9.05024	0.90669	0.475366	0.36659	0.188529	11.2927	6.70453	FALSE	II-OTU+TNF+ vs Rest	II-OTU+TNF+	Rest	II-OTU+TNF+
MYH2	0.94	0.06	2.75154	0.000581106	0.0004277	0	0.25	1.2272	1.35127	3.01503	-11.572	12.8499	0.584949	0.340409	0.15786	0.107237	6.34627	4.54707	FALSE	II-OTU+TNF+ vs Rest	II-OTU+TNF+	Rest	II-OTU+TNF+
ENOX1	0.9398	0.0602	2.74799	0.000570276	0.000248211	0	0.25	1.76505	1.9314	2.1029	-6.95312	9.32224	0.323383	0.137605	0.188273	0.0867395	5.30833	2.22663	FALSE	II-OTU+TNF+ vs Rest	II-OTU+TNF+	Rest	II-OTU+TNF+
PLP2	0.938	0.062	2.71662	0.000397699	0.000103665	0	0.25	1.91762	1.87395	2.21951	-6.87393	10.0902	0.209828	0.0580556	0.1525	0.0492893	3.87221	0.90003	FALSE	II-OTU+TNF+ vs Rest	II-OTU+TNF+	Rest	II-OTU+TNF+
KLHL29	0.936	0.064	2.68273	0.00188266	0.000841186	0	0.25	1.84824	1.93684	2.14491	-5.14834	9.40117	1.31944	0.545057	0.473581	0.229205	18.7926	7.51347	FALSE	II-OTU+TNF+ vs Rest	II-OTU+TNF+	Rest	II-OTU+TNF+
SDK1	0.9346	0.0654	2.6596	0.000513562	0.00026581	0	0.25	1.43255	1.45581	1.95879	-7.15361	8.45302	0.278748	0.151133	0.164315	0.0935265	4.53036	2.07875	FALSE	II-OTU+TNF+ vs Rest	II-OTU+TNF+	Rest	II-OTU+TNF+
AC097662.1	0.9336	0.0664	2.64335	0.000513929	0.000214757	0	0.25	1.4769	1.45599	2.50477	-7.29824	9.36708	0.338372	0.141529	0.229734	0.107222	5.66252	2.00378	FALSE	II-OTU+TNF+ vs Rest	II-OTU+TNF+	Rest	II-OTU+TNF+
TNFRSF12A	0.9334	0.0666	2.64013	0.00238	0.0006708	0	0.25	1.77594	1.82239	2.11128	-6.31767	8.36462	1.6729	0.618034	0.581993	0.300758	29.2961	6.78482	FALSE	II-OTU+TNF+ vs Rest	II-OTU+TNF+	Rest	II-OTU+TNF+
KCP	0.9322	0.0678	2.62099	0.000444903	0.000218909	0	0.25	1.0795	1.10091	2.77262	-7.72755	9.03638	0.274153	0.286484	0.140028	0.133031	3.39311	2.13335	FALSE	II-OTU+TNF+ vs Rest	II-OTU+TNF+	Rest	II-OTU+TNF+
SLC6A6	0.9306	0.0694	2.59594	0.000474352	0.000193108	0	0.25	1.12562	1.25321	2.02929	-5.63329	7.37576	0.314085	0.150763	0.192649	0.114055	5.35457	1.95138	FALSE	II-OTU+TNF+ vs Rest	II-OTU+TNF+	Rest	II-OTU+TNF+
DAAM2	0.9298	0.0702	2.58362	0.000365849	0.000209438	0	0.25	1.06947	1.22575	2.59461	-7.54587	9.61749	0.181163	0.119696	0.130839	0.0849286	3.09115	1.68478	FALSE	II-OTU+TNF+ vs Rest	II-OTU+TNF+	Rest	II-OTU+TNF+
SERTAD1	0.9286	0.0714	2.56538	0.000226053	9.16494e-05	0	0.25	1.17506	1.21971	2.2785	-7.03469	8.70695	0.144843	0.081244	0.113007	0.0690873	2.36558	0.900241	FALSE	II-OTU+TNF+ vs Rest	II-OTU+TNF+	Rest	II-OTU+TNF+
COL4A4	0.9278	0.0722	2.55338	0.00155282	0.000673671	0	0.25	1.5095	1.42395	2.12023	-5.9337	8.07603	0.90537	0.392999	0.461328	0.246584	16.4058	6.10056	FALSE	II-OTU+TNF+ vs Rest	II-OTU+TNF+	Rest	II-OTU+TNF+
NABP1	0.9262	0.0738	2.52973	0.000186335	6.10599e-05	0	0.25	1.43889	1.54723	1.77597	-5.93272	6.4532	0.151078	0.0580403	0.108741	0.0448306	1.95886	0.533093	FALSE	II-OTU+TNF+ vs Rest	II-OTU+TNF+	Rest	II-OTU+TNF+
EGFR	0.926	0.074	2.52681	0.000504167	0.000304347	0	0.25	1.35801	1.32876	2.19718	-5.38678	9.00763	0.307083	0.181899	0.197681	0.114435	4.60022	2.53684	FALSE	II-OTU+TNF+ vs Rest	II-OTU+TNF+	Rest	II-OTU+TNF+
MLF1	0.9252	0.0748	2.51519	0.000303377	0.000170078	0	0.25	1.28741	1.34274	2.22536	-5.6085	8.33374	0.172739	0.0991989	0.127229	0.0745047	2.86159	1.48769	FALSE	II-OTU+TNF+ vs Rest	II-OTU+TNF+	Rest	II-OTU+TNF+
IL32	0.925	0.075	2.51231	0.000460967	0.000228263	0	0.25	1.21023	1.23139	2.2621	-6.84366	8.94232	0.281813	0.137969	0.163111	0.0867852	4.80867	2.17109	FALSE	II-OTU+TNF+ vs Rest	II-OTU+TNF+	Rest	II-OTU+TNF+
CHRNE	0.9968	0.0032	5.7414	0.000631459	9.52841e-06	0	0.25	6.44323	6.50772	2.74906	-6.34159	15.1671	0.780788	0.00143722	0.413793	0.00130291	6.65009	0.018175	TRUE	NMJ vs Rest	NMJ	Rest	NMJ
VMO1	0.9954	0.0046	5.37709	0.00646971	2.77325e-05	0	0.25	7.96974	8.19937	3.5601	-5.124	20.3345	7.78818	0.00484895	0.568966	0.00333114	70.4415	0.0647451	TRUE	NMJ vs Rest	NMJ	Rest	NMJ
DUSP6	0.9942	0.0058	5.14408	0.000565326	6.16707e-06	0	0.25	6.6169	6.77217	2.81789	-3.83403	16.2562	0.692118	0.00182675	0.288177	0.00149095	4.54141	0.0196845	TRUE	NMJ vs Rest	NMJ	Rest	NMJ
PHLDB2	0.9928	0.0072	4.92645	0.000883388	1.28615e-05	0	0.25	6.43412	6.57467	3.1283	-5.50415	16.3613	1.22414	0.00384155	0.349754	0.00283415	9.05641	0.0427473	TRUE	NMJ vs Rest	NMJ	Rest	NMJ
AC104126.1	0.9914	0.0086	4.74735	0.00150171	2.30511e-05	0	0.25	5.71631	5.91824	2.68451	-2.92765	14.0157	1.55911	0.00792488	0.517241	0.00701151	12.9416	0.11662	TRUE	NMJ vs Rest	NMJ	Rest	NMJ
PDZRN4	0.9912	0.0088	4.72416	0.000688551	1.17537e-05	0	0.25	6.11178	6.23561	3.09392	-6.68805	15.4945	0.694581	0.00330427	0.295567	0.00220285	5.38457	0.0442665	TRUE	NMJ vs Rest	NMJ	Rest	NMJ
CALCRL	0.9906	0.0094	4.6576	0.00220119	4.30328e-05	0	0.25	5.87234	5.92601	2.5216	-3.61693	14.0889	3.02463	0.0140903	0.598522	0.00869051	19.3102	0.141214	TRUE	NMJ vs Rest	NMJ	Rest	NMJ
COL25A1	0.9902	0.0098	4.61552	0.00220652	4.98666e-05	0	0.25	5.28519	5.32299	2.90335	-7.65313	15.184	6.72167	0.0450245	0.403941	0.0159572	42.2438	0.406911	TRUE	NMJ vs Rest	NMJ	Rest	NMJ
PLCB4	0.9902	0.0098	4.61552	0.00319925	5.07779e-05	0	0.25	5.68103	5.85241	2.55243	-2.81162	13.944	3.85961	0.0246881	0.660099	0.0192078	32.6718	0.302153	TRUE	NMJ vs Rest	NMJ	Rest	NMJ
EPB41L4A	0.99	0.01	4.59512	0.000985885	2.69111e-05	0	0.25	5.02775	5.27398	2.19922	-5.14158	11.5455	1.38177	0.0127337	0.512315	0.0101009	10.3392	0.140118	TRUE	NMJ vs Rest	NMJ	Rest	NMJ
SCN5A	0.9892	0.0108	4.51735	0.000740042	2.2205e-05	0	0.25	5.12589	5.22778	2.58317	-5.3062	14.7599	0.719211	0.00823383	0.371921	0.00687719	6.13991	0.104456	TRUE	NMJ vs Rest	NMJ	Rest	NMJ
MUSK	0.989	0.011	4.4988	0.00268297	0.000151527	0	0.25	4.71347	4.74176	2.35322	-4.33014	14.6864	3.76848	0.110669	0.758621	0.0507193	26.2235	1.09669	TRUE	NMJ vs Rest	NMJ	Rest	NMJ
KCNE5	0.9888	0.0112	4.48058	0.000276584	2.66113e-06	0	0.25	6.45281	6.55702	3.39575	-4.04594	17.8564	0.29064	0.000523848	0.12069	0.000416392	1.93341	0.0069591	TRUE	NMJ vs Rest	NMJ	Rest	NMJ
OAF	0.9888	0.0112	4.48058	0.000544178	8.38682e-06	0	0.25	6.21916	6.3301	4.25033	-10.4497	18.9781	0.610837	0.00343859	0.295567	0.00308936	4.15421	0.0416767	TRUE	NMJ vs Rest	NMJ	Rest	NMJ
MAGEC3	0.9882	0.0118	4.42778	0.000155091	2.55662e-06	0	0.25	5.91333	6.08616	3.29055	-5.23422	14.7244	0.248769	0.000456688	0.100985	0.000322368	1.51749	0.00655818	TRUE	NMJ vs Rest	NMJ	Rest	NMJ
APP	0.988	0.012	4.41078	0.000632485	2.44779e-05	0	0.25	4.70397	4.82919	2.34224	-4.90564	11.9028	0.783251	0.015138	0.344828	0.0113635	6.0362	0.164293	TRUE	NMJ vs Rest	NMJ	Rest	NMJ
CHRM3	0.9862	0.0138	4.26919	0.00128159	3.42413e-05	0	0.25	4.7619	4.94136	2.45329	-2.98031	12.7123	0.546798	0.0201078	0.105911	0.0188585	5.18704	0.280153	TRUE	NMJ vs Rest	NMJ	Rest	NMJ
SPARCL1	0.9854	0.0146	4.21203	0.00143865	4.48161e-05	0	0.25	5.1059	5.24504	2.75315	-6.63246	13.6339	2.10099	0.036186	0.431034	0.021048	13.9958	0.323814	TRUE	NMJ vs Rest	NMJ	Rest	NMJ
SCN4B	0.9844	0.0156	4.14476	0.000216738	7.35035e-06	0	0.25	5.10225	4.98935	3.1458	-7.16932	18.23	0.246306	0.00217598	0.169951	0.00210883	2.20147	0.0303071	TRUE	NMJ vs Rest	NMJ	Rest	NMJ
ST8SIA4	0.984	0.016	4.11904	0.000237633	2.49592e-06	0	0.25	6.0099	6.22254	3.96101	-6.73134	18.923	0.251232	0.000819352	0.1133	0.000725329	1.95674	0.0106229	TRUE	NMJ vs Rest	NMJ	Rest	NMJ
MSMP	0.9832	0.0168	4.06943	0.00025273	3.30862e-06	0	0.25	5.42247	5.31214	3.33995	-4.52656	19.2566	0.344828	0.000859648	0.135468	0.000819353	2.26624	0.0103993	TRUE	NMJ vs Rest	NMJ	Rest	NMJ
PRELP	0.9826	0.0174	4.03373	0.000178905	4.869e-06	0	0.25	5.4797	5.77312	3.70102	-8.87621	16.0092	0.192118	0.00364007	0.1133	0.00225658	1.57218	0.0293749	TRUE	NMJ vs Rest	NMJ	Rest	NMJ
CYTOR	0.9824	0.0176	4.0221	0.000208065	1.3292e-05	0	0.25	4.13016	4.15958	2.39191	-4.60326	11.9105	0.41133	0.00984569	0.174877	0.00550713	1.975	0.0744363	TRUE	NMJ vs Rest	NMJ	Rest	NMJ
ETV5	0.9824	0.0176	4.0221	0.00158435	0.000110703	0	0.25	3.73655	3.8012	1.89112	-2.69246	11.5643	1.73399	0.0641534	0.64532	0.0546011	14.8442	0.887937	TRUE	NMJ vs Rest	NMJ	Rest	NMJ
FZD10	0.9822	0.0178	4.0106	0.00011744	1.74449e-06	0	0.25	6.37991	6.2611	4.16656	-7.47747	19.4352	0.17734	0.000308936	0.108374	0.000308936	0.905692	0.00301036	TRUE	NMJ vs Rest	NMJ	Rest	NMJ
VAV3	0.9812	0.0188	3.95492	0.000406964	9.92071e-06	0	0.25	4.85556	5.05539	2.74512	-6.69252	13.0471	0.495074	0.00521162	0.23399	0.0047415	3.41024	0.0573271	TRUE	NMJ vs Rest	NMJ	Rest	NMJ
PSD3	0.981	0.019	3.94413	0.000922996	2.92351e-05	0	0.25	4.3859	4.41861	2.60344	-4.62435	14.0478	1.24877	0.0149097	0.211823	0.0124112	7.11775	0.212382	TRUE	NMJ vs Rest	NMJ	Rest	NMJ
DUSP4	0.9804	0.0196	3.91243	0.000236611	7.51666e-06	0	0.25	4.80975	4.92995	3.07544	-5.28333	14.5885	0.32266	0.00444599	0.165025	0.00378783	2.19005	0.0391361	TRUE	NMJ vs Rest	NMJ	Rest	NMJ
AC100849.1	0.98	0.02	3.89182	0.000729123	8.0749e-06	0	0.25	5.88934	6.0479	3.36733	-4.07569	18.4789	1.77586	0.0036938	0.152709	0.0030222	6.22455	0.0506187	TRUE	NMJ vs Rest	NMJ	Rest	NMJ
LAMA2	0.9798	0.0202	3.88167	0.00470179	0.000539722	0	0.25	3.21071	3.27014	1.62549	-3.99232	8.96857	10.2808	0.587024	0.847291	0.22148	78.3249	6.40503	TRUE	NMJ vs Rest	NMJ	Rest	NMJ
PTCHD4	0.9794	0.0206	3.86165	0.000278774	1.46621e-05	0	0.25	4.40972	4.53765	2.60128	-7.43623	13.2704	0.263547	0.0103964	0.150246	0.00546683	2.1885	0.0869706	TRUE	NMJ vs Rest	NMJ	Rest	NMJ
RAPGEF4	0.9792	0.0208	3.85178	0.00139884	5.07517e-05	0	0.25	4.04497	4.22264	2.13692	-3.44359	10.0087	1.79803	0.0391816	0.339901	0.0344263	12.8687	0.426955	TRUE	NMJ vs Rest	NMJ	Rest	NMJ
TSHZ2	0.979	0.021	3.84201	0.00123265	3.99822e-05	0	0.25	4.73295	4.92106	2.84231	-7.89516	13.3727	1.23892	0.0203495	0.320197	0.0131365	10.3114	0.245202	TRUE	NMJ vs Rest	NMJ	Rest	NMJ
ANTXR1	0.9784	0.0216	3.81322	0.00051273	7.56555e-05	0	0.25	3.02998	3.11643	1.70699	-4.36237	9.60456	0.600985	0.0447561	0.295567	0.0346949	4.87676	0.62799	TRUE	NMJ vs Rest	NMJ	Rest	NMJ
FGF6	0.9774	0.0226	3.76695	0.000754956	1.97664e-05	0	0.25	4.79124	4.89696	3.14346	-7.45123	16.8021	0.812807	0.0112158	0.327586	0.00827412	6.14553	0.109751	TRUE	NMJ vs Rest	NMJ	Rest	NMJ
DOCK9	0.9758	0.0242	3.6969	0.00100571	8.21669e-05	0	0.25	3.34144	3.4322	1.77836	-3.36019	8.59841	1.18473	0.0528965	0.440887	0.0433048	9.67618	0.688529	TRUE	NMJ vs Rest	NMJ	Rest	NMJ
RERG	0.9756	0.0244	3.68847	0.000545481	2.20744e-05	0	0.25	4.17219	4.19052	2.60794	-5.23896	13.351	0.512315	0.0125322	0.238916	0.00973821	4.0679	0.137434	TRUE	NMJ vs Rest	NMJ	Rest	NMJ
SLC24A2	0.9746	0.0254	3.64728	0.000672832	2.038e-05	0	0.25	4.30821	4.34229	3.2268	-7.58008	17.6517	0.761084	0.00948303	0.211823	0.00781743	6.05401	0.15243	TRUE	NMJ vs Rest	NMJ	Rest	NMJ
GSN	0.9742	0.0258	3.63124	0.000443551	6.28298e-05	0	0.25	3.69863	3.6508	3.28041	-8.99048	15.4951	0.697044	0.0656292	0.288177	0.0320891	4.29756	0.546222	TRUE	NMJ vs Rest	NMJ	Rest	NMJ
AC104035.1	0.9734	0.0266	3.59988	0.000409723	1.52081e-05	0	0.25	3.85568	3.88166	2.55495	-4.3117	12.7651	0.561577	0.00796518	0.17734	0.00773684	3.62694	0.108761	TRUE	NMJ vs Rest	NMJ	Rest	NMJ
CTDSPL	0.9734	0.0266	3.59988	0.000515591	3.93142e-05	0	0.25	3.63786	3.66904	2.34812	-3.63933	13.2974	0.674876	0.0250239	0.307882	0.0209271	5.65795	0.289036	TRUE	NMJ vs Rest	NMJ	Rest	NMJ
CYSLTR1	0.9734	0.0266	3.59988	0.00011755	9.0576e-06	0	0.25	3.8933	3.97469	2.70466	-6.76366	12.6088	0.211823	0.00557428	0.103448	0.00341173	0.962104	0.0472583	TRUE	NMJ vs Rest	NMJ	Rest	NMJ
SEMA5A	0.973	0.027	3.58455	0.00084153	2.65787e-05	0	0.25	4.00348	4.00691	2.52902	-3.81547	12.5273	1.02956	0.0114576	0.278325	0.00863678	8.52147	0.125926	TRUE	NMJ vs Rest	NMJ	Rest	NMJ
AL354719.2	0.973	0.027	3.58455	0.000136212	1.21722e-05	0	0.25	3.88278	3.93728	2.9945	-7.79627	13.1144	0.248769	0.00424451	0.108374	0.00311623	1.16586	0.0629288	TRUE	NMJ vs Rest	NMJ	Rest	NMJ
FGF14	0.9728	0.0272	3.57696	0.000410845	1.57868e-05	0	0.25	3.85833	3.91467	2.75276	-5.74481	13.2445	0.849754	0.00729358	0.105911	0.00577577	3.84332	0.0902679	TRUE	NMJ vs Rest	NMJ	Rest	NMJ
TMEM100	0.9726	0.0274	3.56943	0.000320102	2.61655e-05	0	0.25	4.10843	4.10532	3.06109	-7.51854	17.9693	0.391626	0.0119009	0.23399	0.00973821	3.41208	0.160937	TRUE	NMJ vs Rest	NMJ	Rest	NMJ
AL109930.1	0.9722	0.0278	3.55453	0.000323253	1.35049e-05	0	0.25	4.07916	4.12611	3.20299	-7.65596	14.1785	0.327586	0.00542653	0.165025	0.00472807	2.58696	0.0779365	TRUE	NMJ vs Rest	NMJ	Rest	NMJ
ANK3	0.972	0.028	3.54715	0.00535996	0.000679613	0	0.25	2.73132	2.8013	1.49745	-2.03247	8.28324	6.7266	0.539467	0.834975	0.289379	52.1089	6.32085	TRUE	NMJ vs Rest	NMJ	Rest	NMJ
NAV2	0.9718	0.0282	3.53983	0.00136178	0.00010853	0	0.25	3.18591	3.35302	1.99531	-5.01406	9.71058	2.03202	0.0869752	0.364532	0.0619216	14.3039	0.957286	TRUE	NMJ vs Rest	NMJ	Rest	NMJ
AC079210.1	0.9714	0.0286	3.52533	0.000280376	3.15293e-05	0	0.25	3.55574	3.59494	2.64273	-5.2294	12.9724	0.246306	0.0150709	0.147783	0.0113366	2.14849	0.215611	TRUE	NMJ vs Rest	NMJ	Rest	NMJ
CHRNA1	0.9714	0.0286	3.52533	0.00323156	0.000560693	0	0.25	2.93659	2.9296	1.90526	-3.83656	10.3008	4.07882	0.372336	0.8867	0.218378	34.6524	5.02802	TRUE	NMJ vs Rest	NMJ	Rest	NMJ
AKAP11	0.9712	0.0288	3.51816	0.000251431	2.69164e-05	0	0.25	3.07535	3.06964	1.84785	-3.49251	10.4883	0.349754	0.0171932	0.214286	0.0162527	2.38808	0.243275	TRUE	NMJ vs Rest	NMJ	Rest	NMJ
HS6ST2	0.971	0.029	3.51103	0.00194162	0.000266529	0	0.25	3.37751	3.33433	2.15298	-3.24518	10.7845	3.08374	0.180014	0.640394	0.0842993	21.1892	1.81917	TRUE	NMJ vs Rest	NMJ	Rest	NMJ
NOG	0.971	0.029	3.51103	0.000342206	2.05582e-05	0	0.25	3.89671	3.94099	2.7224	-5.58083	13.1676	0.408867	0.00993975	0.231527	0.00924123	3.0119	0.13126	TRUE	NMJ vs Rest	NMJ	Rest	NMJ
PRKAR1A	0.971	0.029	3.51103	0.00369521	0.00065613	0	0.25	2.53018	2.6047	1.47727	-4.24001	7.79132	4.93103	0.524771	0.812808	0.297734	37.1431	6.81836	TRUE	NMJ vs Rest	NMJ	Rest	NMJ
CAMK1D	0.9708	0.0292	3.50395	0.000378007	3.88665e-05	0	0.25	3.18655	3.34241	2.23156	-7.41713	9.34507	0.477832	0.0229017	0.189655	0.0193958	2.87571	0.327966	TRUE	NMJ vs Rest	NMJ	Rest	NMJ
PMAIP1	0.9706	0.0294	3.49692	0.00016677	1.30372e-05	0	0.25	4.13476	4.25232	3.5249	-8.08618	16.1525	0.197044	0.00740103	0.140394	0.00658169	1.50584	0.0921091	TRUE	NMJ vs Rest	NMJ	Rest	NMJ
ZDHHC23	0.9706	0.0294	3.49692	0.000127698	9.11436e-06	0	0.25	3.57478	3.63597	2.34168	-4.78759	11.5822	0.174877	0.0047415	0.128079	0.00458032	1.29504	0.0627664	TRUE	NMJ vs Rest	NMJ	Rest	NMJ
PRICKLE2	0.9706	0.0294	3.49692	0.000136622	1.91385e-05	0	0.25	3.13628	3.11003	2.4457	-6.54285	13.3624	0.20936	0.013647	0.135468	0.0106785	1.57707	0.15173	TRUE	NMJ vs Rest	NMJ	Rest	NMJ
NPNT	0.9704	0.0296	3.48993	0.0001775	2.34123e-05	0	0.25	3.27294	3.35185	2.54133	-8.46623	10.6957	0.236453	0.021545	0.115764	0.011565	1.34724	0.158552	TRUE	NMJ vs Rest	NMJ	Rest	NMJ
SMCO4	0.97	0.03	3.4761	0.000271393	3.39353e-05	0	0.25	2.94996	3.02074	1.9362	-3.62552	9.29165	0.369458	0.0303429	0.224138	0.0273341	2.49204	0.301672	TRUE	NMJ vs Rest	NMJ	Rest	NMJ
MYBPH	0.9696	0.0304	3.46244	0.000572385	7.25328e-05	0	0.25	3.57836	3.51999	2.81497	-6.3762	12.7413	1.13547	0.0651196	0.320197	0.0347352	7.35084	0.589017	TRUE	NMJ vs Rest	NMJ	Rest	NMJ
RARB	0.9694	0.0306	3.45568	0.000674024	8.64594e-05	0	0.25	2.87113	2.79944	1.89105	-3.59926	10.6311	0.869458	0.0615604	0.357143	0.0469718	6.34362	0.650855	TRUE	NMJ vs Rest	NMJ	Rest	NMJ
SLC12A7	0.969	0.031	3.44228	0.000111915	5.65874e-06	0	0.25	3.91802	3.82494	2.9269	-4.42372	12.9965	0.137931	0.00323711	0.110837	0.0030625	1.04086	0.0303909	TRUE	NMJ vs Rest	NMJ	Rest	NMJ
SPRED2	0.9684	0.0316	3.42249	0.000590271	9.21211e-05	0	0.25	2.83954	2.90707	1.86172	-4.35332	9.52974	0.699507	0.0633873	0.349754	0.0469986	5.93346	0.849197	TRUE	NMJ vs Rest	NMJ	Rest	NMJ
EEF1A1	0.9674	0.0326	3.3903	0.000200427	4.13186e-05	0	0.25	3.33434	3.35824	3.97061	-9.30486	16.7933	0.376847	0.0321563	0.169951	0.016884	2.13682	0.262219	TRUE	NMJ vs Rest	NMJ	Rest	NMJ
COL13A1	0.967	0.033	3.37769	0.000464882	9.11604e-05	0	0.25	2.69214	2.82796	1.89623	-5.49237	9.61725	0.551724	0.0569802	0.327586	0.0491746	4.43724	0.812603	TRUE	NMJ vs Rest	NMJ	Rest	NMJ
MYH3	0.9668	0.0332	3.37144	0.000767153	5.91509e-05	0	0.25	3.10789	3.05131	2.22541	-4.61417	11.25	2.19704	0.031995	0.216749	0.0268775	8.37929	0.450477	TRUE	NMJ vs Rest	NMJ	Rest	NMJ
SCUBE2	0.9668	0.0332	3.37144	0.000211898	1.37798e-05	0	0.25	3.40982	3.46067	3.13926	-7.51976	12.2354	0.256158	0.00780399	0.140394	0.00660855	2.16685	0.100319	TRUE	NMJ vs Rest	NMJ	Rest	NMJ
LINC02397	0.9666	0.0334	3.36523	0.000200884	3.66203e-05	0	0.25	3.03921	3.11486	3.50917	-8.25818	16.7511	0.221675	0.0182139	0.160099	0.0149364	2.01984	0.250229	TRUE	NMJ vs Rest	NMJ	Rest	NMJ
MMP2	0.966	0.034	3.3468	0.000299933	7.57803e-05	0	0.25	2.975	2.79603	4.08808	-10.3531	14.8211	0.492611	0.0855906	0.189655	0.0436675	3.3016	0.664088	TRUE	NMJ vs Rest	NMJ	Rest	NMJ
OLFML2A	0.9658	0.0342	3.34073	0.000155686	2.21143e-05	0	0.25	2.94356	2.92296	2.37967	-4.80194	13.2494	0.236453	0.0137814	0.137931	0.0125858	1.57919	0.184355	TRUE	NMJ vs Rest	NMJ	Rest	NMJ
MIR4435-2HG	0.9658	0.0342	3.34073	0.000567038	8.48301e-05	0	0.25	2.62803	2.63397	1.64442	-4.80104	8.72572	0.906404	0.0726558	0.374384	0.049188	6.48827	0.747529	TRUE	NMJ vs Rest	NMJ	Rest	NMJ
GRIN2A	0.9654	0.0346	3.32869	0.000166361	9.68171e-06	0	0.25	3.29111	3.29465	2.48906	-5.76535	13.1277	0.206897	0.00513102	0.105911	0.00495641	1.3965	0.0778184	TRUE	NMJ vs Rest	NMJ	Rest	NMJ
LAYN	0.9646	0.0354	3.305	0.000175954	2.65076e-05	0	0.25	2.99823	3.05958	2.99231	-7.01484	11.768	0.226601	0.0190736	0.137931	0.0159035	1.37759	0.183759	TRUE	NMJ vs Rest	NMJ	Rest	NMJ
GRAMD1B	0.9644	0.0356	3.29916	0.000533641	2.89808e-05	0	0.25	3.38446	3.3016	2.6905	-4.6279	11.4751	0.502463	0.0162663	0.224138	0.0118605	5.52961	0.216169	TRUE	NMJ vs Rest	NMJ	Rest	NMJ
MLLT11	0.9636	0.0364	3.27611	0.000219469	3.27373e-05	0	0.25	2.92707	2.9365	2.36675	-5.84277	11.7131	0.312808	0.0169245	0.197044	0.0138618	2.38018	0.224097	TRUE	NMJ vs Rest	NMJ	Rest	NMJ
NES	0.9634	0.0366	3.27042	0.00026868	4.48484e-05	0	0.25	2.66747	2.72003	2.0291	-4.87963	10.3923	0.52463	0.04661	0.243842	0.0368171	3.06144	0.446074	TRUE	NMJ vs Rest	NMJ	Rest	NMJ
RPS12	0.9626	0.0374	3.24797	0.000121693	5.92953e-05	0	0.25	2.71847	2.65288	4.34578	-10.802	16.592	0.194581	0.0546556	0.108374	0.0276699	1.48705	0.453168	TRUE	NMJ vs Rest	NMJ	Rest	NMJ
NR2F2-AS1	0.9624	0.0376	3.24243	0.000264579	2.05549e-05	0	0.25	3.12975	3.06375	2.79449	-6.24734	12.5178	0.29064	0.010974	0.103448	0.00934868	2.54432	0.147916	TRUE	NMJ vs Rest	NMJ	Rest	NMJ
STK39	0.9618	0.0382	3.22597	0.000632657	8.30943e-05	0	0.25	3.04071	3.1169	2.27457	-3.89581	10.9032	0.958128	0.0532457	0.406404	0.0372738	8.31363	0.789361	TRUE	NMJ vs Rest	NMJ	Rest	NMJ
AL133410.1	0.9614	0.0386	3.21514	0.000172344	1.67227e-05	0	0.25	2.90251	2.85608	2.15031	-3.98173	10.6223	0.189655	0.0101815	0.137931	0.00976507	1.64438	0.137234	TRUE	NMJ vs Rest	NMJ	Rest	NMJ
ETV4	0.9612	0.0388	3.20976	0.000244088	2.39448e-05	0	0.25	2.85621	2.80124	2.50327	-5.07163	11.5618	0.20936	0.0114576	0.152709	0.0105173	1.88158	0.16339	TRUE	NMJ vs Rest	NMJ	Rest	NMJ
RPL28	0.961	0.039	3.20441	0.000136061	4.87128e-05	0	0.25	2.81315	2.93732	3.68913	-9.99872	13.9737	0.211823	0.0414517	0.135468	0.0271595	1.50535	0.39177	TRUE	NMJ vs Rest	NMJ	Rest	NMJ
LAMA5	0.9606	0.0394	3.19379	9.29983e-05	1.63574e-05	0	0.25	2.68756	2.62704	2.08575	-4.4096	10.7762	0.123153	0.0106114	0.103448	0.0100069	1.06132	0.116098	TRUE	NMJ vs Rest	NMJ	Rest	NMJ
GREM2	0.9604	0.0396	3.18852	0.000246864	6.60961e-05	0	0.25	2.42439	2.51915	3.57713	-8.97937	13.615	0.248769	0.0305847	0.105911	0.0168572	1.79997	0.523962	TRUE	NMJ vs Rest	NMJ	Rest	NMJ
PARVA	0.9602	0.0398	3.18327	0.000193517	3.90425e-05	0	0.25	2.53614	2.56494	1.86873	-3.9719	9.42375	0.248769	0.0274551	0.174877	0.0225524	2.33123	0.332729	TRUE	NMJ vs Rest	NMJ	Rest	NMJ
RPS16	0.9602	0.0398	3.18327	0.000114244	7.94587e-05	0	0.25	1.69032	1.71486	3.60409	-10.9145	12.3022	0.162562	0.062178	0.12069	0.0408333	1.04245	0.681486	TRUE	NMJ vs Rest	NMJ	Rest	NMJ
LINC01091	0.9598	0.0402	3.17286	0.00355207	0.000616728	0	0.25	2.56792	2.57484	1.78543	-3.74039	8.7377	5.39163	0.580901	0.746305	0.223925	47.1148	6.0328	TRUE	NMJ vs Rest	NMJ	Rest	NMJ
SCN3B	0.9596	0.0404	3.16769	0.000604149	0.000110972	0	0.25	2.44931	2.46596	1.74217	-3.76307	8.93515	0.667487	0.0791583	0.307882	0.0646886	5.57504	0.833981	TRUE	NMJ vs Rest	NMJ	Rest	NMJ
RPS6	0.9596	0.0404	3.16769	0.000163119	8.41764e-05	0	0.25	2.24629	2.11731	4.10149	-9.97277	14.7354	0.194581	0.0616407	0.128079	0.0397185	1.6281	0.638767	TRUE	NMJ vs Rest	NMJ	Rest	NMJ
RPL12	0.9596	0.0404	3.16769	0.000135868	5.79684e-05	0	0.25	2.44812	2.49391	3.91097	-9.79238	16.0407	0.172414	0.0460723	0.12069	0.0274416	1.25331	0.437959	TRUE	NMJ vs Rest	NMJ	Rest	NMJ
RPL34	0.9594	0.0406	3.16254	0.000263853	8.29111e-05	0	0.25	2.89821	2.95651	4.07365	-10.7487	14.4393	0.302956	0.0627957	0.14532	0.034668	1.91396	0.6032	TRUE	NMJ vs Rest	NMJ	Rest	NMJ
DOCK5	0.9592	0.0408	3.15742	0.000468939	8.64248e-05	0	0.25	2.94279	3.00309	2.75068	-6.61321	11.1717	0.578818	0.0563886	0.23399	0.0393021	4.54931	0.761032	TRUE	NMJ vs Rest	NMJ	Rest	NMJ
QTRT2	0.959	0.041	3.15232	0.000255683	3.45404e-05	0	0.25	2.50947	2.55956	1.91193	-3.89416	8.56212	0.246306	0.0199332	0.147783	0.0188854	2.22069	0.3031	TRUE	NMJ vs Rest	NMJ	Rest	NMJ
RPL30	0.9588	0.0412	3.14724	0.000151011	8.35335e-05	0	0.25	2.16058	2.21715	3.53665	-10.8577	13.6308	0.236453	0.068061	0.128079	0.0369783	1.35707	0.643096	TRUE	NMJ vs Rest	NMJ	Rest	NMJ
COL4A6	0.9588	0.0412	3.14724	0.00028151	4.1066e-05	0	0.25	2.70052	2.70924	1.95135	-5.03555	11.1331	0.342364	0.0249298	0.23399	0.0213435	2.67056	0.332138	TRUE	NMJ vs Rest	NMJ	Rest	NMJ
MAP3K7CL	0.9588	0.0412	3.14724	0.000765547	0.00015591	0	0.25	2.58565	2.70084	2.60852	-6.45166	9.31546	1.41626	0.270199	0.35468	0.0920093	6.98661	1.49109	TRUE	NMJ vs Rest	NMJ	Rest	NMJ
CACHD1	0.9586	0.0414	3.14219	0.000382966	6.9827e-05	0	0.25	2.52286	2.57284	2.06062	-4.92171	11.1148	0.463054	0.0508948	0.20936	0.0378514	3.29737	0.544615	TRUE	NMJ vs Rest	NMJ	Rest	NMJ
RPS18	0.9584	0.0416	3.13716	0.000231686	8.61491e-05	0	0.25	2.83468	2.86695	4.18458	-10.9653	15.332	0.327586	0.075543	0.160099	0.0390603	2.03346	0.714305	TRUE	NMJ vs Rest	NMJ	Rest	NMJ
AC007319.1	0.9584	0.0416	3.13716	0.00096938	0.000199457	0	0.25	2.55794	2.52971	2.01531	-5.01918	9.56727	1.69705	0.204521	0.554187	0.117114	11.0058	1.87258	TRUE	NMJ vs Rest	NMJ	Rest	NMJ
RPL23A	0.9582	0.0418	3.13216	0.000181406	7.66472e-05	0	0.25	2.52212	2.64379	3.69225	-11.0422	12.5687	0.182266	0.0614391	0.103448	0.0379857	1.33326	0.654843	TRUE	NMJ vs Rest	NMJ	Rest	NMJ
RPL35A	0.9582	0.0418	3.13216	0.000140095	6.73802e-05	0	0.25	2.5752	2.62252	4.16374	-10.87	14.8895	0.201971	0.0553004	0.12069	0.0345606	1.19013	0.538607	TRUE	NMJ vs Rest	NMJ	Rest	NMJ
UBA52	0.958	0.042	3.12718	0.000122043	7.20547e-05	0	0.25	2.02768	1.92952	3.97749	-10.9718	14.6277	0.157636	0.055126	0.123153	0.0393424	1.28022	0.636902	TRUE	NMJ vs Rest	NMJ	Rest	NMJ
CCDC191	0.9576	0.0424	3.11728	0.000201108	1.96659e-05	0	0.25	2.76606	2.85516	2.18518	-3.9714	10.3313	0.206897	0.0132307	0.118227	0.0124783	1.57001	0.182439	TRUE	NMJ vs Rest	NMJ	Rest	NMJ
UCHL1	0.9576	0.0424	3.11728	0.000458047	6.19184e-05	0	0.25	2.91256	2.96789	2.29401	-4.8469	10.0514	0.603448	0.0377443	0.278325	0.027173	4.09815	0.46445	TRUE	NMJ vs Rest	NMJ	Rest	NMJ
CHRND	0.9574	0.0426	3.11237	0.000614623	0.000148992	0	0.25	2.69392	2.77015	2.3401	-5.32076	10.3602	0.79064	0.0868958	0.399015	0.0680869	7.34002	1.26206	TRUE	NMJ vs Rest	NMJ	Rest	NMJ
DOK5	0.9574	0.0426	3.11237	0.00110255	0.000189096	0	0.25	2.39176	2.40267	1.79378	-3.69702	8.62998	1.78325	0.152143	0.509852	0.0991014	12.2234	1.90142	TRUE	NMJ vs Rest	NMJ	Rest	NMJ
KCNJ12	0.9574	0.0426	3.11237	0.000449452	6.20226e-05	0	0.25	2.81035	2.82408	2.18769	-6.19296	11.2342	0.55665	0.0398399	0.310345	0.0328547	4.81389	0.61087	TRUE	NMJ vs Rest	NMJ	Rest	NMJ
RPS4X	0.9572	0.0428	3.10747	0.000151934	7.09274e-05	0	0.25	2.31177	2.29385	3.76811	-9.69411	13.1839	0.184729	0.0562005	0.130542	0.0349501	1.33734	0.556946	TRUE	NMJ vs Rest	NMJ	Rest	NMJ
FAM20A	0.957	0.043	3.1026	0.00164206	0.000196215	0	0.25	3.14679	3.12105	2.57219	-7.35986	11.602	1.76847	0.12425	0.440887	0.0752596	16.6512	1.90182	TRUE	NMJ vs Rest	NMJ	Rest	NMJ
RPL29	0.9566	0.0434	3.09293	0.000188326	0.000105914	0	0.25	2.18556	2.17828	3.93356	-10.7699	14.0436	0.268473	0.0847174	0.135468	0.0474687	1.69154	0.854606	TRUE	NMJ vs Rest	NMJ	Rest	NMJ
RPS15A	0.956	0.044	3.07857	0.000227083	9.15658e-05	0	0.25	2.32247	2.36015	3.77325	-11.5298	12.6883	0.29064	0.0757583	0.152709	0.0463539	2.3915	0.816512	TRUE	NMJ vs Rest	NMJ	Rest	NMJ
TRIM38	0.9554	0.0446	3.0644	0.000195977	5.79186e-05	0	0.25	2.52666	2.53515	2.26266	-5.59233	9.2898	0.330049	0.0705869	0.182266	0.0421094	2.26064	0.536448	TRUE	NMJ vs Rest	NMJ	Rest	NMJ
RPS23	0.9552	0.0448	3.05971	0.00020864	0.000126155	0	0.25	1.94516	1.9439	3.48568	-9.39776	12.8914	0.278325	0.108076	0.142857	0.0525998	1.81961	1.03042	TRUE	NMJ vs Rest	NMJ	Rest	NMJ
AC012409.2	0.955	0.045	3.05505	0.000376211	2.16199e-05	0	0.25	2.96482	2.74141	3.38029	-9.29384	14.7998	0.495074	0.00754878	0.125616	0.00666228	3.96673	0.112352	TRUE	NMJ vs Rest	NMJ	Rest	NMJ
RPL41	0.9544	0.0456	3.04117	0.000350605	0.00015384	0	0.25	2.14246	2.27663	3.07226	-9.96385	12.6918	0.519704	0.134832	0.221675	0.0616798	3.38944	1.33517	TRUE	NMJ vs Rest	NMJ	Rest	NMJ
HSPG2	0.9544	0.0456	3.04117	0.000469084	0.000107552	0	0.25	2.54144	2.41573	2.2937	-6.06988	10.6157	0.716748	0.0778145	0.408867	0.0607396	6.56469	0.985461	TRUE	NMJ vs Rest	NMJ	Rest	NMJ
AC025627.1	0.9544	0.0456	3.04117	0.000223786	4.43225e-05	0	0.25	2.37658	2.38878	1.80169	-4.1651	9.434	0.201971	0.0369518	0.137931	0.0330293	1.4763	0.405754	TRUE	NMJ vs Rest	NMJ	Rest	NMJ
RPS19	0.9544	0.0456	3.04117	0.000181881	0.000101669	0	0.25	2.17569	2.16679	3.49142	-9.99386	12.9044	0.216749	0.0780687	0.133005	0.0488657	1.42298	0.821464	TRUE	NMJ vs Rest	NMJ	Rest	NMJ
APOD	0.9534	0.0466	3.01843	0.000185914	4.94433e-05	0	0.25	2.35479	2.45907	3.00336	-7.88835	13.4093	0.487685	0.0494033	0.128079	0.0138081	2.36714	0.412902	TRUE	NMJ vs Rest	NMJ	Rest	NMJ
RPL35	0.9534	0.0466	3.01843	0.000141532	8.30109e-05	0	0.25	2.02584	2.05549	3.82213	-10.1533	13.8932	0.189655	0.0661542	0.130542	0.0408602	1.29538	0.687313	TRUE	NMJ vs Rest	NMJ	Rest	NMJ
UTRN	0.9534	0.0466	3.01843	0.00231894	0.000560076	0	0.25	2.16486	2.17869	1.50427	-2.80206	8.34585	3.24138	0.459129	0.731527	0.253556	23.0928	5.33423	TRUE	NMJ vs Rest	NMJ	Rest	NMJ
RPS21	0.9532	0.0468	3.01394	0.000102004	6.08897e-05	0	0.25	1.92535	1.99547	3.64038	-10.6081	13.4753	0.155172	0.0499947	0.103448	0.0285565	1.12658	0.462271	TRUE	NMJ vs Rest	NMJ	Rest	NMJ
GPX3	0.9532	0.0468	3.01394	0.000239998	7.10628e-05	0	0.25	2.43863	2.31542	3.51976	-9.46368	15.4253	0.293104	0.0499003	0.182266	0.0322637	2.33681	0.555502	TRUE	NMJ vs Rest	NMJ	Rest	NMJ
GRAMD1A	0.9532	0.0468	3.01394	0.000609849	0.000112073	0	0.25	2.35745	2.46553	1.98818	-4.43123	9.67577	0.665024	0.0778555	0.325123	0.0683421	5.88715	1.08217	TRUE	NMJ vs Rest	NMJ	Rest	NMJ
GALNT18	0.9532	0.0468	3.01394	0.000502202	0.000108722	0	0.25	2.36278	2.5133	2.21428	-5.23124	9.69525	0.6133	0.0785119	0.293103	0.0522505	4.33763	0.940807	TRUE	NMJ vs Rest	NMJ	Rest	NMJ
GPC4	0.953	0.047	3.00947	0.000744009	0.000107216	0	0.25	2.56927	2.61567	1.79155	-3.68404	8.42252	0.788177	0.0791984	0.381773	0.0619484	6.67562	0.970612	TRUE	NMJ vs Rest	NMJ	Rest	NMJ
LRP5	0.9526	0.0474	3.00057	0.000356287	5.83255e-05	0	0.25	2.37063	2.45702	2.07299	-6.45379	9.15699	0.413793	0.0347354	0.231527	0.0302758	3.75157	0.47212	TRUE	NMJ vs Rest	NMJ	Rest	NMJ
TMEM233	0.952	0.048	2.98736	0.00356979	0.000614477	0	0.25	2.27421	2.28406	1.95173	-4.45092	7.63227	3.83251	0.406606	0.679803	0.214912	33.7184	5.98864	TRUE	NMJ vs Rest	NMJ	Rest	NMJ
EPHA4	0.9518	0.0482	2.983	0.000262548	4.1581e-05	0	0.25	2.49103	2.55659	2.16552	-4.81595	9.31414	0.364532	0.0373146	0.169951	0.0259372	1.93254	0.326438	TRUE	NMJ vs Rest	NMJ	Rest	NMJ
RPL36	0.9518	0.0482	2.983	0.000183039	7.68238e-05	0	0.25	2.31683	2.34351	3.47415	-9.77372	13.2458	0.231527	0.0627285	0.133005	0.0393155	1.52064	0.645207	TRUE	NMJ vs Rest	NMJ	Rest	NMJ
ARHGAP42	0.9514	0.0486	2.97431	0.000862004	0.000178233	0	0.25	2.78157	2.58684	2.54755	-5.97808	12.9723	0.965517	0.15009	0.391626	0.10211	8.00728	1.63355	TRUE	NMJ vs Rest	NMJ	Rest	NMJ
RPS27	0.9514	0.0486	2.97431	0.000278386	0.000136302	0	0.25	1.87278	1.88398	3.51453	-9.79371	12.0003	0.325123	0.1077	0.172414	0.0575427	2.73654	1.12764	TRUE	NMJ vs Rest	NMJ	Rest	NMJ
RPL32	0.9512	0.0488	2.96999	0.000145421	8.53073e-05	0	0.25	2.09082	2.1	3.84398	-10.6996	14.3547	0.211823	0.0791964	0.105911	0.0385364	1.60391	0.738282	TRUE	NMJ vs Rest	NMJ	Rest	NMJ
RPS13	0.9512	0.0488	2.96999	0.000234093	0.000129581	0	0.25	1.83584	1.85469	3.23333	-10.9357	12.6229	0.310345	0.101186	0.172414	0.059571	2.18936	1.07681	TRUE	NMJ vs Rest	NMJ	Rest	NMJ
DGKE	0.9512	0.0488	2.96999	0.00013666	1.58864e-05	0	0.25	2.6652	2.71407	2.12673	-4.01578	9.28626	0.17734	0.0077637	0.137931	0.0071727	1.43303	0.11417	TRUE	NMJ vs Rest	NMJ	Rest	NMJ
C11orf96	0.951	0.049	2.96569	0.000259092	9.98049e-05	0	0.25	2.1865	2.20315	3.66636	-10.1202	13.3677	0.359606	0.0863294	0.14532	0.0403363	2.58871	0.78318	TRUE	NMJ vs Rest	NMJ	Rest	NMJ
RPS3	0.951	0.049	2.96569	0.000156145	8.10027e-05	0	0.25	2.08567	2.08261	3.37626	-10.072	12.077	0.288177	0.0719567	0.167488	0.0460315	1.6052	0.766471	TRUE	NMJ vs Rest	NMJ	Rest	NMJ
ID3	0.9504	0.0496	2.95289	0.000144308	0.000157565	0	0.25	1.53053	1.56009	4.06546	-12.5621	14.0719	0.17734	0.0718358	0.100985	0.0414243	1.2673	1.33047	TRUE	NMJ vs Rest	NMJ	Rest	NMJ
RPL23	0.9504	0.0496	2.95289	0.000124423	8.18433e-05	0	0.25	1.51728	1.52656	3.5602	-10.9536	13.2115	0.162562	0.0527755	0.130542	0.0416795	1.36368	0.650136	TRUE	NMJ vs Rest	NMJ	Rest	NMJ
ITGA10	0.95	0.05	2.94444	0.000318272	0.00013698	0	0.25	2.10656	2.25436	2.47961	-8.26006	10.6888	0.29064	0.0568856	0.174877	0.0402289	2.9092	1.14917	TRUE	NMJ vs Rest	NMJ	Rest	NMJ
RPS27A	0.95	0.05	2.94444	0.000236068	0.000124048	0	0.25	1.76284	1.77796	3.146	-8.58655	11.0323	0.334975	0.100689	0.167488	0.0617067	1.93308	1.02584	TRUE	NMJ vs Rest	NMJ	Rest	NMJ
CLIC4	0.9498	0.0502	2.94024	0.000422546	0.000108961	0	0.25	2.31582	2.42744	2.4057	-6.43551	10.3402	0.694581	0.0785929	0.263547	0.0486239	3.67904	0.790763	TRUE	NMJ vs Rest	NMJ	Rest	NMJ
FAU	0.9494	0.0506	2.93188	0.000231954	0.000154259	0	0.25	1.49879	1.46615	3.52285	-10.1029	13.2175	0.325123	0.118273	0.192118	0.0770998	2.09257	1.42317	TRUE	NMJ vs Rest	NMJ	Rest	NMJ
RPL9	0.949	0.051	2.92358	0.000137969	8.59268e-05	0	0.25	1.76522	1.84197	3.24057	-9.27842	11.6185	0.174877	0.0677795	0.12069	0.0442451	1.11327	0.700328	TRUE	NMJ vs Rest	NMJ	Rest	NMJ
MYRIP	0.9488	0.0512	2.91946	0.000525546	0.000118943	0	0.25	2.33561	2.41262	2.01919	-5.39448	9.3842	0.52463	0.0818984	0.241379	0.0618007	4.47691	1.11558	TRUE	NMJ vs Rest	NMJ	Rest	NMJ
RPL18A	0.9484	0.0516	2.91125	0.0001955	0.000138317	0	0.25	1.62874	1.59517	3.45733	-9.71239	11.9867	0.288177	0.116553	0.179803	0.0701017	1.93524	1.24163	TRUE	NMJ vs Rest	NMJ	Rest	NMJ
RPS28	0.948	0.052	2.90311	0.000281906	0.000133069	0	0.25	1.79419	1.83482	3.15635	-8.99385	11.2542	0.408867	0.113477	0.204433	0.0655348	2.58297	1.15673	TRUE	NMJ vs Rest	NMJ	Rest	NMJ
MYOZ2	0.9474	0.0526	2.89101	0.000880333	0.000696411	0	0.25	1.15736	0.903474	3.55252	-9.67745	11.9676	1.94581	1.14151	0.3867	0.266464	9.86668	7.89805	TRUE	NMJ vs Rest	NMJ	Rest	NMJ
GGT7	0.9474	0.0526	2.89101	0.00353294	0.00103225	0	0.25	2.36244	2.48825	2.8081	-7.23169	10.1875	3.82759	0.553054	0.753695	0.260232	38.1208	10.3753	TRUE	NMJ vs Rest	NMJ	Rest	NMJ
PRUNE2	0.9474	0.0526	2.89101	0.000414422	0.000149715	0	0.25	2.0946	2.15706	1.9891	-6.08991	8.83468	0.682266	0.13831	0.192118	0.0460449	4.98543	1.36022	TRUE	NMJ vs Rest	NMJ	Rest	NMJ
U91328.2	0.9472	0.0528	2.887	0.000124971	3.3616e-05	0	0.25	2.35624	2.35818	2.89198	-9.68353	13.2596	0.187192	0.0319816	0.12069	0.0243522	1.28328	0.289836	TRUE	NMJ vs Rest	NMJ	Rest	NMJ
BICD1	0.947	0.053	2.88301	0.00063513	0.000181962	0	0.25	2.21952	2.22404	2.14708	-5.38987	11.458	1.05172	0.166687	0.401478	0.0988193	7.33157	1.6878	TRUE	NMJ vs Rest	NMJ	Rest	NMJ
UQCRQ	0.947	0.053	2.88301	0.000216643	0.000144397	0	0.25	1.11281	1.0287	3.32009	-9.4275	11.9062	0.293104	0.107622	0.17734	0.0793429	1.92391	1.26181	TRUE	NMJ vs Rest	NMJ	Rest	NMJ
NRP1	0.9468	0.0532	2.87903	0.000437973	0.000135876	0	0.25	2.16463	2.24977	2.48562	-5.85631	10.2777	0.704433	0.138257	0.214286	0.0569249	4.74155	1.30392	TRUE	NMJ vs Rest	NMJ	Rest	NMJ
RPL3	0.9468	0.0532	2.87903	0.000140371	5.86601e-05	0	0.25	2.19008	2.14636	3.23034	-8.0098	12.7854	0.261084	0.0524393	0.150246	0.037153	1.72082	0.507415	TRUE	NMJ vs Rest	NMJ	Rest	NMJ
ATP5F1E	0.9468	0.0532	2.87903	0.00026236	0.000114738	0	0.25	2.07683	2.05364	3.15683	-10.3409	12.5077	0.302956	0.086088	0.150246	0.0567906	2.0801	0.917548	TRUE	NMJ vs Rest	NMJ	Rest	NMJ
XPR1	0.9466	0.0534	2.87507	0.00170765	0.00036544	0	0.25	2.17902	2.22193	1.62346	-3.51982	7.82812	2.60345	0.310685	0.67734	0.198163	19.8003	4.227	TRUE	NMJ vs Rest	NMJ	Rest	NMJ
MAP2K1	0.9466	0.0534	2.87507	0.0010458	0.000222198	0	0.25	2.05465	2.0985	1.35539	-2.58051	6.48634	1.66256	0.210228	0.423645	0.144757	11.1771	2.33879	TRUE	NMJ vs Rest	NMJ	Rest	NMJ
RPS5	0.9464	0.0536	2.87112	0.000167512	9.50044e-05	0	0.25	1.85447	1.83597	3.08373	-8.89593	11.5021	0.23399	0.0709228	0.160099	0.0479792	1.48567	0.757426	TRUE	NMJ vs Rest	NMJ	Rest	NMJ
MYH7B	0.9464	0.0536	2.87112	0.000359836	0.000228261	0	0.25	1.25719	1.18848	3.46237	-9.23525	13.4145	0.522167	0.221657	0.142857	0.103427	3.53131	2.2646	TRUE	NMJ vs Rest	NMJ	Rest	NMJ
RPS15	0.9464	0.0536	2.87112	0.0002717	0.000170087	0	0.25	1.52219	1.57472	3.16717	-10.3557	11.0538	0.384237	0.131919	0.216749	0.080216	2.67604	1.53099	TRUE	NMJ vs Rest	NMJ	Rest	NMJ
CAPN2	0.9462	0.0538	2.86718	0.000333286	0.000110748	0	0.25	1.7021	1.74557	1.16219	-3.01947	5.49822	0.55665	0.0954259	0.325123	0.0822442	3.5808	1.20861	TRUE	NMJ vs Rest	NMJ	Rest	NMJ
UQCRB	0.9458	0.0542	2.85935	0.000166245	0.000131606	0	0.25	1.08333	0.971058	3.46014	-10.0361	13.101	0.204434	0.104855	0.14532	0.075179	1.73272	1.16833	TRUE	NMJ vs Rest	NMJ	Rest	NMJ
RUNX2	0.9456	0.0544	2.85546	0.000153333	3.16683e-05	0	0.25	2.05466	2.03397	1.79147	-4.46935	9.63564	0.224138	0.0224449	0.128079	0.0203226	1.79453	0.283355	TRUE	NMJ vs Rest	NMJ	Rest	NMJ
RPS6KA2	0.9454	0.0546	2.85157	0.000761446	0.000275287	0	0.25	1.62052	1.66017	1.62315	-3.96665	8.4358	0.985221	0.221926	0.44335	0.143279	7.83759	2.49264	TRUE	NMJ vs Rest	NMJ	Rest	NMJ
RPS2	0.9454	0.0546	2.85157	0.00035915	0.000238614	0	0.25	1.54698	1.52329	3.22548	-8.98301	11.3376	0.426108	0.174479	0.241379	0.113756	3.33154	2.16174	TRUE	NMJ vs Rest	NMJ	Rest	NMJ
RPL8	0.9452	0.0548	2.84771	0.000224355	0.00014418	0	0.25	1.61064	1.56195	3.10666	-9.56455	11.1637	0.359606	0.122128	0.221675	0.0752864	2.82644	1.29582	TRUE	NMJ vs Rest	NMJ	Rest	NMJ
RPL13A	0.9452	0.0548	2.84771	0.000229775	0.00013267	0	0.25	1.4569	1.4978	3.36435	-10.3125	12.6226	0.317734	0.0972917	0.179803	0.0638155	2.36682	1.19607	TRUE	NMJ vs Rest	NMJ	Rest	NMJ
RPL7	0.9452	0.0548	2.84771	0.000182741	7.91885e-05	0	0.25	1.72244	1.74126	3.09376	-9.44866	11.3084	0.211823	0.06105	0.155172	0.0412766	1.89866	0.686305	TRUE	NMJ vs Rest	NMJ	Rest	NMJ
NRXN3	0.945	0.055	2.84385	0.000260433	7.01655e-05	0	0.25	1.96236	1.97006	1.71375	-5.63723	8.00282	0.347291	0.0489338	0.1133	0.0343591	2.05849	0.592382	TRUE	NMJ vs Rest	NMJ	Rest	NMJ
RPS24	0.9448	0.0552	2.84001	0.000226487	0.000125934	0	0.25	1.62879	1.67445	2.52444	-7.7446	10.7126	0.293104	0.105337	0.174877	0.0609276	1.9449	0.98953	TRUE	NMJ vs Rest	NMJ	Rest	NMJ
ACHE	0.9448	0.0552	2.84001	0.000936553	0.000218295	0	0.25	2.09053	2.12378	1.74394	-3.20079	8.57772	1.06404	0.140005	0.497537	0.116509	8.71171	2.03323	TRUE	NMJ vs Rest	NMJ	Rest	NMJ
RPL27	0.9446	0.0554	2.83618	0.000136051	9.54486e-05	0	0.25	1.512	1.55221	3.59402	-11.249	14.0001	0.187192	0.0725482	0.125616	0.0495776	1.44561	0.829257	TRUE	NMJ vs Rest	NMJ	Rest	NMJ
RPL6	0.9444	0.0556	2.83237	0.000171893	0.000128895	0	0.25	1.39107	1.38177	3.14107	-9.91146	11.5951	0.270936	0.0995615	0.174877	0.0682078	1.58894	1.15515	TRUE	NMJ vs Rest	NMJ	Rest	NMJ
ALS2CR12	0.9442	0.0558	2.82856	0.000169864	4.27821e-05	0	0.25	1.9862	2.01861	1.76297	-3.5942	8.49961	0.199508	0.0335802	0.152709	0.0286371	1.83658	0.395704	TRUE	NMJ vs Rest	NMJ	Rest	NMJ
GADL1	0.9442	0.0558	2.82856	0.000189961	3.67799e-05	0	0.25	2.23654	2.22853	2.4617	-6.66037	10.7621	0.189655	0.0189258	0.130542	0.0161856	1.76022	0.290465	TRUE	NMJ vs Rest	NMJ	Rest	NMJ
RPS14	0.9442	0.0558	2.82856	0.000259594	0.000152131	0	0.25	1.53588	1.52172	3.42522	-9.67149	12.0844	0.305419	0.123793	0.182266	0.0762132	2.62434	1.34422	TRUE	NMJ vs Rest	NMJ	Rest	NMJ
ATP13A3	0.9438	0.0562	2.821	0.000841684	0.000249502	0	0.25	1.82549	1.92915	1.34801	-3.8121	6.21356	1.39409	0.28494	0.487685	0.162151	8.85123	2.65162	TRUE	NMJ vs Rest	NMJ	Rest	NMJ
RPS3A	0.9432	0.0568	2.80974	0.000148153	9.44049e-05	0	0.25	1.6221	1.69119	3.10745	-10.5739	10.8608	0.224138	0.076806	0.155172	0.0488657	1.55986	0.827013	TRUE	NMJ vs Rest	NMJ	Rest	NMJ
COL21A1	0.9432	0.0568	2.80974	0.000439756	0.000167223	0	0.25	2.30852	2.19641	2.58204	-6.88322	11.9096	0.431035	0.107272	0.179803	0.0712971	2.96769	1.27323	TRUE	NMJ vs Rest	NMJ	Rest	NMJ
SPRY2	0.943	0.057	2.80601	0.00017461	4.79951e-05	0	0.25	2.09242	1.96678	2.44174	-5.77879	11.2769	0.273399	0.0433056	0.184729	0.0388722	2.10779	0.513338	TRUE	NMJ vs Rest	NMJ	Rest	NMJ
TCAF2	0.9428	0.0572	2.8023	0.000149833	5.26518e-05	0	0.25	1.94357	2.02481	1.77279	-4.83517	7.41934	0.189655	0.0594514	0.128079	0.0391006	1.13427	0.401417	TRUE	NMJ vs Rest	NMJ	Rest	NMJ
B4GALNT3	0.9428	0.0572	2.8023	0.000334575	6.73067e-05	0	0.25	2.20905	2.25755	2.18273	-5.70134	10.0485	0.285714	0.0451862	0.192118	0.0360247	2.81979	0.592129	TRUE	NMJ vs Rest	NMJ	Rest	NMJ
RPL37A	0.9418	0.0582	2.78391	0.000204646	0.000142536	0	0.25	1.40609	1.42173	3.01411	-9.00986	10.9329	0.270936	0.115773	0.17734	0.0602694	2.22495	1.16899	TRUE	NMJ vs Rest	NMJ	Rest	NMJ
SLC9A9	0.9418	0.0582	2.78391	0.000264366	8.30179e-05	0	0.25	2.03754	1.89007	1.88226	-4.44044	9.98175	0.399015	0.0578799	0.221675	0.0449704	2.71704	0.709286	TRUE	NMJ vs Rest	NMJ	Rest	NMJ
ATP5ME	0.9416	0.0584	2.78026	0.000205272	0.000133296	0	0.25	1.13813	1.12371	2.93907	-7.46847	10.8535	0.258621	0.101148	0.162562	0.077543	1.86384	1.16954	TRUE	NMJ vs Rest	NMJ	Rest	NMJ
RPL10A	0.9412	0.0588	2.77301	0.000174343	0.000132204	0	0.25	1.36488	1.28218	3.24443	-9.03196	11.3403	0.221675	0.0981387	0.14532	0.0755551	1.63629	1.18624	TRUE	NMJ vs Rest	NMJ	Rest	NMJ
PHLDA1	0.9412	0.0588	2.77301	0.00011672	3.75486e-05	0	0.25	2.03052	2.10614	2.29469	-6.32611	9.30201	0.192118	0.0285026	0.128079	0.0238015	1.13455	0.313878	TRUE	NMJ vs Rest	NMJ	Rest	NMJ
RPS8	0.9412	0.0588	2.77301	0.00033833	0.00024019	0	0.25	1.23146	1.10942	3.08912	-9.12337	10.8124	0.426108	0.167256	0.246305	0.115918	3.20761	2.05568	TRUE	NMJ vs Rest	NMJ	Rest	NMJ
IRAK2	0.9408	0.0592	2.76581	0.000564335	0.000194106	0	0.25	1.6814	1.71215	1.62518	-4.36198	8.34767	0.746305	0.148183	0.389163	0.115918	6.66109	2.08367	TRUE	NMJ vs Rest	NMJ	Rest	NMJ
SLC24A3	0.9408	0.0592	2.76581	0.00071517	0.000217589	0	0.25	1.76995	1.7945	2.14947	-5.98898	9.21877	0.874384	0.162176	0.330049	0.105146	7.3753	1.93728	TRUE	NMJ vs Rest	NMJ	Rest	NMJ
RPLP2	0.9408	0.0592	2.76581	0.000201177	0.000122148	0	0.25	1.45281	1.50766	2.89026	-8.10873	10.1644	0.229064	0.0857529	0.14532	0.0590203	1.78653	1.00353	TRUE	NMJ vs Rest	NMJ	Rest	NMJ
RPL13	0.9404	0.0596	2.75865	0.000305736	0.000193369	0	0.25	1.4219	1.51146	2.91964	-9.21182	10.258	0.46798	0.163467	0.238916	0.0882483	3.36473	1.73084	TRUE	NMJ vs Rest	NMJ	Rest	NMJ
RPS7	0.9402	0.0598	2.75509	0.000190103	0.000120686	0	0.25	1.77951	1.67491	3.1942	-11.0993	12.1063	0.256158	0.0881168	0.160099	0.060659	1.74254	0.931363	TRUE	NMJ vs Rest	NMJ	Rest	NMJ
RPL21	0.94	0.06	2.75154	0.000258362	0.000151265	0	0.25	1.5982	1.66891	2.67856	-9.10892	8.87373	0.330049	0.1093	0.204433	0.0671601	2.87227	1.25003	TRUE	NMJ vs Rest	NMJ	Rest	NMJ
RPL7A	0.94	0.06	2.75154	0.000222028	0.000133024	0	0.25	1.49221	1.46237	3.07888	-9.70341	11.8931	0.374384	0.121658	0.20197	0.0770057	2.10736	1.28587	TRUE	NMJ vs Rest	NMJ	Rest	NMJ
FOCAD	0.9398	0.0602	2.74799	0.00212734	0.000466554	0	0.25	1.98827	2.00417	1.40901	-2.65015	6.89765	2.75616	0.363295	0.566502	0.24723	17.4931	4.49773	TRUE	NMJ vs Rest	NMJ	Rest	NMJ
ST6GAL1	0.9398	0.0602	2.74799	0.000225202	7.36075e-05	0	0.25	1.82761	1.82485	1.86568	-4.55873	9.75417	0.339901	0.0592365	0.194581	0.0471061	2.44489	0.676468	TRUE	NMJ vs Rest	NMJ	Rest	NMJ
PLCE1	0.9398	0.0602	2.74799	0.000647885	0.000171238	0	0.25	2.01288	2.00219	1.9836	-4.81406	9.04164	0.938423	0.133693	0.406404	0.10297	7.10294	1.74985	TRUE	NMJ vs Rest	NMJ	Rest	NMJ
RPL36AL	0.9398	0.0602	2.74799	0.000175034	8.9121e-05	0	0.25	1.59203	1.6028	3.20112	-10.8065	12.804	0.221675	0.0599352	0.152709	0.0480194	1.72548	0.726303	TRUE	NMJ vs Rest	NMJ	Rest	NMJ
RPL19	0.9396	0.0604	2.74446	0.000337453	0.000219478	0	0.25	1.332	1.31945	3.04449	-9.15531	11.2293	0.431034	0.17691	0.224138	0.109055	3.15475	2.10156	TRUE	NMJ vs Rest	NMJ	Rest	NMJ
COX6C	0.9394	0.0606	2.74095	0.000381963	0.000247493	0	0.25	1.18749	1.11489	2.99544	-8.34234	11.2187	0.509852	0.188621	0.23399	0.122231	3.03177	2.1922	TRUE	NMJ vs Rest	NMJ	Rest	NMJ
LGALS1	0.9394	0.0606	2.74095	0.0003705	0.000195545	0	0.25	1.36142	1.33401	3.06982	-9.07639	11.5984	0.517241	0.154509	0.23399	0.0994909	3.82292	1.74741	TRUE	NMJ vs Rest	NMJ	Rest	NMJ
RPS25	0.9392	0.0608	2.73744	0.000299331	0.000201081	0	0.25	1.31283	1.30094	3.14834	-8.18309	10.553	0.406404	0.166917	0.246305	0.10567	3.06187	1.96964	TRUE	NMJ vs Rest	NMJ	Rest	NMJ
LTBP1	0.9386	0.0614	2.72698	0.000638754	0.00022777	0	0.25	1.7229	1.75065	1.44002	-3.80763	7.77894	1.19951	0.261919	0.371921	0.12884	6.69768	2.19122	TRUE	NMJ vs Rest	NMJ	Rest	NMJ
S100A6	0.9386	0.0614	2.72698	0.000355426	0.000229435	0	0.25	1.23021	1.26512	2.82034	-9.74036	10.3995	0.566502	0.185747	0.221675	0.0775699	4.04118	1.90505	TRUE	NMJ vs Rest	NMJ	Rest	NMJ
TANC1	0.9384	0.0616	2.72351	0.000357166	0.000143107	0	0.25	1.61712	1.68615	1.87385	-5.88921	9.46343	0.53202	0.126681	0.219212	0.0799742	2.99003	1.31736	TRUE	NMJ vs Rest	NMJ	Rest	NMJ
SLC38A1	0.9384	0.0616	2.72351	0.00293585	0.00110539	0	0.25	1.84968	1.93796	1.97623	-4.20328	8.18335	4.46305	0.72324	0.793103	0.270051	34.9655	10.0842	TRUE	NMJ vs Rest	NMJ	Rest	NMJ
ITGB5	0.9384	0.0616	2.72351	0.000205085	5.37358e-05	0	0.25	1.9288	1.93464	1.5987	-4.07773	7.93509	0.273399	0.0389131	0.20197	0.0347889	2.36405	0.553384	TRUE	NMJ vs Rest	NMJ	Rest	NMJ
RPL11	0.9382	0.0618	2.72006	0.000260485	0.000149369	0	0.25	1.4632	1.46479	2.65856	-7.34925	10.3269	0.458128	0.132375	0.241379	0.0836814	2.79092	1.3139	TRUE	NMJ vs Rest	NMJ	Rest	NMJ
AKR1C3	0.9382	0.0618	2.72006	0.000284858	0.000171745	0	0.25	1.31818	1.30127	2.63948	-8.1813	10.2133	0.455665	0.206744	0.206897	0.0891617	3.02788	1.65319	TRUE	NMJ vs Rest	NMJ	Rest	NMJ
POLR2L	0.938	0.062	2.71662	0.000207252	0.000131044	0	0.25	1.22512	1.11876	3.27956	-8.63207	11.7758	0.251232	0.0905089	0.165025	0.0728955	1.94889	1.23883	TRUE	NMJ vs Rest	NMJ	Rest	NMJ
RPS9	0.9378	0.0622	2.71318	0.000226032	0.000135313	0	0.25	1.48547	1.42407	3.13197	-9.12901	12.0531	0.305419	0.0998851	0.184729	0.0766431	2.35647	1.17855	TRUE	NMJ vs Rest	NMJ	Rest	NMJ
COLQ	0.9378	0.0622	2.71318	0.000590143	0.00016108	0	0.25	1.99147	1.95139	1.78614	-5.04419	9.22183	0.928571	0.148612	0.413793	0.102177	6.77311	1.6794	TRUE	NMJ vs Rest	NMJ	Rest	NMJ
SELENOM	0.9378	0.0622	2.71318	0.00014398	8.13558e-05	0	0.25	1.299	1.28881	2.86637	-7.29454	10.4845	0.187192	0.0536891	0.133005	0.0461121	1.59409	0.747583	TRUE	NMJ vs Rest	NMJ	Rest	NMJ
VPS37B	0.9374	0.0626	2.70634	9.86956e-05	2.93891e-05	0	0.25	1.75148	1.71184	1.61962	-3.63006	7.45361	0.14532	0.0236673	0.1133	0.0210077	0.879207	0.253442	TRUE	NMJ vs Rest	NMJ	Rest	NMJ
FTH1	0.9374	0.0626	2.70634	0.000509265	0.000354243	0	0.25	1.2465	1.20671	2.95335	-8.8906	10.2457	0.721675	0.289563	0.270936	0.123266	4.96786	3.04059	TRUE	NMJ vs Rest	NMJ	Rest	NMJ
FARP1	0.9372	0.0628	2.70294	0.000233407	6.10333e-05	0	0.25	1.90974	1.87633	2.0034	-4.57165	9.41818	0.371921	0.0510963	0.20197	0.0406453	2.67614	0.67225	TRUE	NMJ vs Rest	NMJ	Rest	NMJ
DBI	0.9368	0.0632	2.69617	0.000130592	6.11025e-05	0	0.25	1.50532	1.46125	3.16095	-9.36978	12.1262	0.167488	0.0448906	0.12069	0.0376365	1.03666	0.439633	TRUE	NMJ vs Rest	NMJ	Rest	NMJ
COL23A1	0.9366	0.0634	2.69279	0.000404804	0.000113488	0	0.25	1.98107	1.92683	1.88478	-4.16418	7.84171	0.561576	0.105257	0.243842	0.0740373	3.755	1.07539	FALSE	NMJ vs Rest	NMJ	Rest	NMJ
ICAM1	0.9366	0.0634	2.69279	0.000109229	3.98443e-05	0	0.25	1.8429	1.84544	2.18433	-5.38926	10.3674	0.152709	0.0289728	0.1133	0.0245403	1.15858	0.323635	FALSE	NMJ vs Rest	NMJ	Rest	NMJ
PCTP	0.9364	0.0636	2.68943	0.000133066	5.07102e-05	0	0.25	1.65876	1.69455	1.54411	-3.62533	6.76347	0.150246	0.0351787	0.135468	0.0311623	1.28384	0.471187	FALSE	NMJ vs Rest	NMJ	Rest	NMJ
TSPAN5	0.9364	0.0636	2.68943	0.000467307	0.000330467	0	0.25	1.10773	1.19785	2.78885	-9.04876	9.62303	0.497537	0.179692	0.211823	0.0944271	4.78349	2.66854	FALSE	NMJ vs Rest	NMJ	Rest	NMJ
ARHGAP24	0.9362	0.0638	2.68608	0.000259011	8.92233e-05	0	0.25	2.10489	2.01407	2.21793	-6.09797	11.2995	0.366995	0.100595	0.184729	0.0627275	2.11416	0.818876	FALSE	NMJ vs Rest	NMJ	Rest	NMJ
RPL14	0.936	0.064	2.68273	0.000206595	0.000146893	0	0.25	1.3031	1.28819	2.80321	-9.39669	9.57887	0.317734	0.117535	0.204433	0.0795041	2.03518	1.25595	FALSE	NMJ vs Rest	NMJ	Rest	NMJ
CYR61	0.936	0.064	2.68273	0.000689618	0.000437477	0	0.25	1.16033	1.19729	2.87471	-7.51722	9.65889	2.00985	0.751787	0.29064	0.138403	8.44419	4.11599	FALSE	NMJ vs Rest	NMJ	Rest	NMJ
PTPRJ	0.9358	0.0642	2.6794	0.000390598	0.000129128	0	0.25	1.84042	1.84933	1.88064	-4.14996	10.2519	0.475369	0.107622	0.221675	0.0747223	3.64886	1.11849	FALSE	NMJ vs Rest	NMJ	Rest	NMJ
HPN	0.9356	0.0644	2.67607	0.000299338	0.000106782	0	0.25	1.57577	1.60545	2.32202	-6.07864	9.00569	0.300493	0.0677128	0.20936	0.0533788	2.71123	0.895848	FALSE	NMJ vs Rest	NMJ	Rest	NMJ
SPRED1	0.9356	0.0644	2.67607	0.000106635	3.05445e-05	0	0.25	1.82282	1.7596	1.90052	-5.69692	10.1534	0.216749	0.0228882	0.118227	0.01906	1.10793	0.269819	FALSE	NMJ vs Rest	NMJ	Rest	NMJ
TOMM7	0.9352	0.0648	2.66945	0.000211256	0.000150384	0	0.25	1.19462	1.12038	3.04217	-8.50505	11.742	0.261084	0.112256	0.157635	0.077946	1.73143	1.30943	FALSE	NMJ vs Rest	NMJ	Rest	NMJ
RPL15	0.935	0.065	2.66616	0.000317575	0.000206497	0	0.25	1.19433	1.12919	2.99917	-8.98424	10.8801	0.455665	0.153851	0.270936	0.109162	3.77394	1.91855	FALSE	NMJ vs Rest	NMJ	Rest	NMJ
BCL2L1	0.9348	0.0652	2.66287	0.000794934	0.000256284	0	0.25	1.79687	1.84968	1.44412	-3.23028	6.6667	1.00985	0.215769	0.482759	0.15428	8.91678	2.55418	FALSE	NMJ vs Rest	NMJ	Rest	NMJ
FAT2	0.9348	0.0652	2.66287	0.000120538	4.20491e-05	0	0.25	1.60055	1.53113	2.51425	-6.47385	8.91549	0.167488	0.0405248	0.123153	0.0351381	1.22407	0.439413	FALSE	NMJ vs Rest	NMJ	Rest	NMJ
NCAM1	0.9348	0.0652	2.66287	0.000357173	0.000190194	0	0.25	1.51157	1.51957	2.12268	-6.15602	8.76897	0.495074	0.131138	0.23399	0.0605515	3.56615	1.45982	FALSE	NMJ vs Rest	NMJ	Rest	NMJ
ATP2B1	0.9338	0.0662	2.64658	0.000788904	0.000268419	0	0.25	1.50375	1.54136	0.970998	-2.41189	4.91851	1.16256	0.221681	0.453202	0.163723	7.41107	2.48862	FALSE	NMJ vs Rest	NMJ	Rest	NMJ
RPLP1	0.9338	0.0662	2.64658	0.000639639	0.000437115	0	0.25	1.21266	1.20992	2.62516	-8.28499	9.52803	0.795566	0.359487	0.263547	0.138256	4.55848	3.61112	FALSE	NMJ vs Rest	NMJ	Rest	NMJ
ST3GAL6	0.9338	0.0662	2.64658	0.000180413	7.47674e-05	0	0.25	1.73759	1.71329	1.72296	-5.99839	8.09642	0.20936	0.0726829	0.135468	0.0530027	1.3063	0.722931	FALSE	NMJ vs Rest	NMJ	Rest	NMJ
NEDD9	0.9338	0.0662	2.64658	8.62992e-05	3.28714e-05	0	0.25	1.55097	1.51888	1.83036	-4.99324	8.25509	0.167488	0.0266491	0.100985	0.0223777	1.01522	0.300071	FALSE	NMJ vs Rest	NMJ	Rest	NMJ
TFPI	0.9334	0.0666	2.64013	0.00166977	0.000590587	0	0.25	1.87216	1.81623	1.86447	-4.81602	7.71788	2.98769	0.584529	0.692118	0.22731	20.1001	5.2996	FALSE	NMJ vs Rest	NMJ	Rest	NMJ
FZD4	0.9332	0.0668	2.63692	0.000199938	0.000116193	0	0.25	1.17208	1.24545	2.39752	-7.62377	8.30319	0.229064	0.0738517	0.17734	0.0571129	1.9864	1.11433	FALSE	NMJ vs Rest	NMJ	Rest	NMJ
AC002070.1	0.9332	0.0668	2.63692	0.00138561	0.000361792	0	0.25	1.8267	1.85002	2.02981	-4.53101	9.14846	1.37685	0.230306	0.470443	0.149391	12.6143	3.36908	FALSE	NMJ vs Rest	NMJ	Rest	NMJ
IL17D	0.933	0.067	2.63371	0.000346153	0.00020038	0	0.25	1.5516	1.29318	2.94894	-7.5951	11.1911	0.504926	0.175905	0.241379	0.124273	2.84154	1.90105	FALSE	NMJ vs Rest	NMJ	Rest	NMJ
AL117381.1	0.9326	0.0674	2.62733	0.000265075	8.89791e-05	0	0.25	1.80981	1.79504	1.81572	-4.03091	10.0696	0.334975	0.0758405	0.226601	0.0652259	2.75482	0.903235	FALSE	NMJ vs Rest	NMJ	Rest	NMJ
RPS26	0.9326	0.0674	2.62733	0.000189104	0.000129261	0	0.25	1.04549	0.968966	3.52193	-10.1674	12.1811	0.256158	0.0999251	0.169951	0.0770192	1.74166	1.20457	FALSE	NMJ vs Rest	NMJ	Rest	NMJ
CALD1	0.9324	0.0676	2.62415	0.000395222	0.000120571	0	0.25	1.72376	1.71709	1.87986	-4.81081	8.49442	0.455665	0.0722663	0.184729	0.0547086	2.92634	1.03649	FALSE	NMJ vs Rest	NMJ	Rest	NMJ
KHDRBS3	0.931	0.069	2.60215	0.0010199	0.000452421	0	0.25	1.3928	1.4695	1.61512	-4.53223	6.68862	1.55172	0.412176	0.497537	0.20645	10.7678	4.38883	FALSE	NMJ vs Rest	NMJ	Rest	NMJ
AC017002.5	0.9306	0.0694	2.59594	0.000171761	4.96328e-05	0	0.25	1.71572	1.66951	1.59674	-4.66092	8.46607	0.278325	0.0409011	0.160099	0.0345068	1.80832	0.470788	FALSE	NMJ vs Rest	NMJ	Rest	NMJ
RPL10	0.9296	0.0704	2.58056	0.000592964	0.00041403	0	0.25	1.15552	1.13447	2.84383	-8.01106	9.74572	0.802955	0.321279	0.342365	0.17463	5.58405	3.81725	FALSE	NMJ vs Rest	NMJ	Rest	NMJ
LRP4-AS1	0.9296	0.0704	2.58056	0.000137455	5.47374e-05	0	0.25	1.58227	1.65162	2.11417	-4.87816	7.7698	0.167488	0.0304637	0.130542	0.0272939	1.21077	0.493294	FALSE	NMJ vs Rest	NMJ	Rest	NMJ
APBB2	0.9296	0.0704	2.58056	0.000244139	9.69375e-05	0	0.25	1.73846	1.71546	1.75663	-5.75116	7.83885	0.46798	0.0890706	0.206897	0.0596381	2.56027	0.883499	FALSE	NMJ vs Rest	NMJ	Rest	NMJ
MYO6	0.9294	0.0706	2.57751	0.000280037	9.30394e-05	0	0.25	1.68498	1.63247	1.42925	-3.32422	7.10205	0.431034	0.0796147	0.253695	0.0645946	2.92608	0.900973	FALSE	NMJ vs Rest	NMJ	Rest	NMJ
BTG1	0.929	0.071	2.57143	0.000358897	0.000113611	0	0.25	1.65638	1.63671	1.67273	-4.52938	7.64368	0.55665	0.0884672	0.317734	0.075273	3.58586	1.08475	FALSE	NMJ vs Rest	NMJ	Rest	NMJ
DGKH	0.9286	0.0714	2.56538	0.00038265	0.000153344	0	0.25	1.4038	1.44289	2.00339	-5.7629	8.25689	0.426108	0.123511	0.194581	0.0717673	2.81556	1.28578	FALSE	NMJ vs Rest	NMJ	Rest	NMJ
RPL18	0.9282	0.0718	2.55936	0.000293525	0.000170848	0	0.25	1.31024	1.2847	2.66969	-7.43433	9.77577	0.460591	0.127448	0.278325	0.0913511	3.91641	1.58535	FALSE	NMJ vs Rest	NMJ	Rest	NMJ
MT-ND1	0.9278	0.0722	2.55338	0.000359068	0.000246952	0	0.25	1.17961	1.16385	2.72781	-8.81833	10.2523	0.470443	0.233095	0.147783	0.0792489	2.88055	1.98447	FALSE	NMJ vs Rest	NMJ	Rest	NMJ
GLIS3	0.9276	0.0724	2.55039	0.000546122	0.000438706	0	0.25	1.00174	0.934638	2.4717	-7.60344	11.0118	1.00739	0.538923	0.243842	0.158014	4.97724	4.16994	FALSE	NMJ vs Rest	NMJ	Rest	NMJ
ST3GAL5	0.9272	0.0728	2.54445	0.000137432	6.90447e-05	0	0.25	1.27366	1.28843	1.93075	-6.00539	8.82138	0.162562	0.0413041	0.125616	0.0354874	1.4386	0.548688	FALSE	NMJ vs Rest	NMJ	Rest	NMJ
MRPL14	0.927	0.073	2.54149	0.00082946	0.000229275	0	0.25	1.73546	1.71929	1.58931	-3.41078	6.9098	1.05172	0.168916	0.453202	0.138632	7.9474	2.21357	FALSE	NMJ vs Rest	NMJ	Rest	NMJ
SEC61G	0.9268	0.0732	2.53854	8.24277e-05	5.32595e-05	0	0.25	1.13795	1.07907	2.60297	-7.02929	8.82213	0.118227	0.0355413	0.100985	0.0319548	0.826663	0.401253	FALSE	NMJ vs Rest	NMJ	Rest	NMJ
TMA7	0.9268	0.0732	2.53854	0.000183178	0.00012719	0	0.25	1.00755	0.949985	2.73771	-8.1663	10.3177	0.219212	0.0801253	0.155172	0.0667974	1.71268	1.09096	FALSE	NMJ vs Rest	NMJ	Rest	NMJ
MT-ND2	0.9268	0.0732	2.53854	0.000340515	0.000228781	0	0.25	1.27467	1.28736	2.74287	-8.27301	11.9476	0.371921	0.202322	0.12069	0.0724254	2.05854	1.73631	FALSE	NMJ vs Rest	NMJ	Rest	NMJ
ZNF385D	0.9266	0.0734	2.5356	0.000961794	0.000600853	0	0.25	1.50745	1.40947	2.44424	-5.89057	10.3695	1.46059	0.724618	0.305419	0.159532	7.53438	5.67821	FALSE	NMJ vs Rest	NMJ	Rest	NMJ
LDHB	0.9256	0.0744	2.52099	0.000127944	8.09904e-05	0	0.25	1.30471	1.16966	2.50098	-7.28065	9.49179	0.167488	0.0656578	0.12069	0.0530027	0.855705	0.655375	FALSE	NMJ vs Rest	NMJ	Rest	NMJ
TCF7L1	0.9254	0.0746	2.51809	0.000569854	0.000218509	0	0.25	1.57526	1.58551	1.30553	-3.24752	6.43531	1.0468	0.20291	0.458128	0.139505	7.33324	2.22539	FALSE	NMJ vs Rest	NMJ	Rest	NMJ
SLITRK4	0.9254	0.0746	2.51809	0.00076567	0.000291385	0	0.25	2.10659	1.79066	2.41353	-4.88429	11.4124	1.13547	0.246356	0.509852	0.150277	9.55241	2.80947	FALSE	NMJ vs Rest	NMJ	Rest	NMJ
MSH4	0.9252	0.0748	2.51519	0.000367761	0.000121306	0	0.25	1.54514	1.53708	1.71608	-4.87405	10.7488	0.539409	0.0956001	0.285714	0.078725	4.23408	1.34076	FALSE	NMJ vs Rest	NMJ	Rest	NMJ
ANTXR2	0.925	0.075	2.51231	0.000105887	5.14647e-05	0	0.25	1.43327	1.34404	2.32338	-6.27287	11.4165	0.174877	0.0338488	0.103448	0.0262999	0.869313	0.416908	FALSE	NMJ vs Rest	NMJ	Rest	NMJ
TPT1	0.925	0.075	2.51231	0.000588189	0.000435273	0	0.25	1.15543	1.18524	2.50347	-7.84301	8.32731	0.795566	0.377336	0.283251	0.144972	4.89172	3.75706	FALSE	NMJ vs Rest	NMJ	Rest	NMJ
DAAM2	0.9248	0.0752	2.50943	0.00038936	0.00022713	0	0.25	1.05411	1.05783	2.49999	-8.13773	9.65635	0.431034	0.125554	0.268473	0.0895647	3.87409	1.84551	FALSE	NMJ vs Rest	NMJ	Rest	NMJ
NQO1	0.9246	0.0754	2.50655	0.000175876	6.46184e-05	0	0.25	1.61641	1.60996	2.17631	-5.64264	9.12242	0.224138	0.0401488	0.162562	0.0350844	1.96667	0.613422	FALSE	NMJ vs Rest	NMJ	Rest	NMJ
PITPNC1	0.9244	0.0756	2.50369	0.000244177	8.53111e-05	0	0.25	1.5777	1.60228	1.80896	-4.74359	8.43392	0.406404	0.0583901	0.197044	0.0422705	2.9276	0.780015	FALSE	NMJ vs Rest	NMJ	Rest	NMJ
S100A4	0.9694	0.0306	3.45568	0.000254107	2.3005e-05	0	0.25	4.40211	4.33893	4.07132	-11.5951	18.2917	0.372117	0.0208928	0.107966	0.0111636	2.8769	0.193886	TRUE	MTJ vs Rest	MTJ	Rest	MTJ
NCAM1	0.9672	0.0328	3.38398	0.00173891	0.00017023	0	0.25	3.40627	3.38667	2.42305	-4.5301	12.6267	2.05241	0.108332	0.554507	0.0551278	24.3112	1.1764	TRUE	MTJ vs Rest	MTJ	Rest	MTJ
EEF1A1	0.966	0.034	3.3468	0.000232142	3.60807e-05	0	0.25	3.27933	3.26273	3.84206	-9.68413	16.6979	0.396226	0.02935	0.119497	0.0164003	2.05585	0.249364	TRUE	MTJ vs Rest	MTJ	Rest	MTJ
ACTC1	0.9658	0.0342	3.34073	0.00177205	0.000262254	0	0.25	3.23012	3.23765	2.63612	-5.62773	12.0778	2.68763	0.338767	0.464361	0.107211	23.2113	2.26823	TRUE	MTJ vs Rest	MTJ	Rest	MTJ
RPS12	0.9656	0.0344	3.33469	0.000191233	5.10015e-05	0	0.25	2.88602	2.89677	4.40359	-11.7809	17.1168	0.33543	0.0517984	0.114256	0.0269956	2.0171	0.438659	TRUE	MTJ vs Rest	MTJ	Rest	MTJ
RPL35	0.9646	0.0354	3.305	0.000257507	7.57487e-05	0	0.25	2.48162	2.49805	3.94691	-9.89952	15.2778	0.445492	0.0619332	0.144654	0.040013	2.74817	0.664049	TRUE	MTJ vs Rest	MTJ	Rest	MTJ
RPL32	0.9632	0.0368	3.26476	0.0002482	7.47541e-05	0	0.25	2.46724	2.48399	3.94105	-10.4622	15.8096	0.371069	0.076155	0.129979	0.0377261	2.29083	0.722996	TRUE	MTJ vs Rest	MTJ	Rest	MTJ
RPL12	0.9624	0.0376	3.24243	0.000174633	5.1323e-05	0	0.25	2.402	2.43926	3.97621	-10.7811	15.3224	0.243187	0.0442209	0.113208	0.0268467	1.79244	0.424953	TRUE	MTJ vs Rest	MTJ	Rest	MTJ
SNX7	0.9622	0.0378	3.23691	0.00018614	1.33379e-05	0	0.25	3.43611	3.38021	3.10211	-7.34271	14.5571	0.149895	0.00537206	0.103774	0.00465488	1.88603	0.0718941	TRUE	MTJ vs Rest	MTJ	Rest	MTJ
RPS6	0.962	0.038	3.23143	0.000222962	7.76645e-05	0	0.25	2.5246	2.50157	4.10434	-10.757	16.0467	0.28826	0.0594434	0.119497	0.039174	1.97638	0.626936	TRUE	MTJ vs Rest	MTJ	Rest	MTJ
RPL29	0.9614	0.0386	3.21514	0.000261853	9.63916e-05	0	0.25	2.40897	2.46018	3.97691	-9.92173	15.3692	0.305031	0.0828797	0.127883	0.0469141	2.28621	0.840725	TRUE	MTJ vs Rest	MTJ	Rest	MTJ
S100A6	0.961	0.039	3.20441	0.00132865	0.0002097	0	0.25	3.04641	3.04444	2.77133	-7.88664	12.3392	1.95178	0.16504	0.351153	0.0748298	14.7007	1.75161	TRUE	MTJ vs Rest	MTJ	Rest	MTJ
RPL35A	0.961	0.039	3.20441	0.000213163	6.0972e-05	0	0.25	2.81876	2.87723	4.23237	-11.1399	16.2239	0.256813	0.0535033	0.112159	0.034032	1.96713	0.523746	TRUE	MTJ vs Rest	MTJ	Rest	MTJ
MLLT11	0.9608	0.0392	3.19909	0.000275809	3.00171e-05	0	0.25	2.98773	2.98647	2.5112	-5.70388	11.0144	0.24109	0.0156559	0.15304	0.0130715	2.53733	0.206081	TRUE	MTJ vs Rest	MTJ	Rest	MTJ
APP	0.9608	0.0392	3.19909	0.000205137	2.62869e-05	0	0.25	2.96709	2.99562	2.3847	-7.23452	10.048	0.225367	0.0166438	0.128931	0.0116778	2.05008	0.172209	TRUE	MTJ vs Rest	MTJ	Rest	MTJ
RPS27	0.9608	0.0392	3.19909	0.000422033	0.000124607	0	0.25	2.20137	2.27956	3.58101	-9.58867	13.4633	0.522012	0.103542	0.186583	0.056508	3.99447	1.09948	TRUE	MTJ vs Rest	MTJ	Rest	MTJ
RPS4X	0.9606	0.0394	3.19379	0.000188716	6.59153e-05	0	0.25	2.49382	2.54933	3.72277	-10.5593	14.127	0.21174	0.0548969	0.112159	0.0344786	1.78832	0.545339	TRUE	MTJ vs Rest	MTJ	Rest	MTJ
RPS3	0.9604	0.0396	3.18852	0.000237547	7.61777e-05	0	0.25	2.40528	2.4547	3.45164	-11.4463	12.0767	0.309224	0.070079	0.146751	0.0453986	2.89149	0.743646	TRUE	MTJ vs Rest	MTJ	Rest	MTJ
RPL34	0.9602	0.0398	3.18327	0.000267498	7.58839e-05	0	0.25	2.61954	2.68462	4.01724	-10.7786	15.5404	0.327044	0.0607021	0.127883	0.0340726	2.41076	0.587067	TRUE	MTJ vs Rest	MTJ	Rest	MTJ
UBA52	0.9602	0.0398	3.18327	0.000195485	6.72278e-05	0	0.25	2.54576	2.56611	3.9868	-11.1297	16.4356	0.209644	0.0536926	0.116352	0.0388087	1.87385	0.624469	TRUE	MTJ vs Rest	MTJ	Rest	MTJ
RPS16	0.9596	0.0404	3.16769	0.000217593	7.24536e-05	0	0.25	2.30839	2.39843	3.68771	-9.86495	13.4312	0.305031	0.0595922	0.124738	0.0401889	2.11744	0.664933	TRUE	MTJ vs Rest	MTJ	Rest	MTJ
RPS18	0.9594	0.0406	3.16254	0.000267489	7.65661e-05	0	0.25	2.68628	2.74139	4.16951	-10.8562	16.45	0.440251	0.0722172	0.139413	0.0384298	2.53169	0.698091	TRUE	MTJ vs Rest	MTJ	Rest	MTJ
UCHL1	0.9594	0.0406	3.16254	0.000512405	5.83302e-05	0	0.25	2.89118	2.92492	2.33447	-5.34191	10.671	0.497903	0.0349115	0.237945	0.0258319	5.88987	0.414376	TRUE	MTJ vs Rest	MTJ	Rest	MTJ
RPS19	0.9594	0.0406	3.16254	0.000293206	9.30861e-05	0	0.25	2.36539	2.45709	3.70765	-9.51268	13.3352	0.35849	0.0752072	0.142558	0.0481184	2.53456	0.802654	TRUE	MTJ vs Rest	MTJ	Rest	MTJ
PRUNE2	0.9592	0.0408	3.15742	0.000924671	0.000142273	0	0.25	2.81016	2.84729	2.31109	-5.27422	9.70042	1.21174	0.127439	0.245283	0.0442754	12.0564	1.24206	TRUE	MTJ vs Rest	MTJ	Rest	MTJ
RPL23A	0.959	0.041	3.15232	0.000223826	6.96578e-05	0	0.25	2.45268	2.55288	3.76364	-10.8132	14.2632	0.263103	0.0594977	0.112159	0.0373879	1.80157	0.643768	TRUE	MTJ vs Rest	MTJ	Rest	MTJ
RPL38	0.9582	0.0418	3.13216	0.000214229	5.92768e-05	0	0.25	2.57543	2.64525	3.7528	-9.78721	15.2114	0.298742	0.0432194	0.115304	0.0282946	2.11517	0.47064	TRUE	MTJ vs Rest	MTJ	Rest	MTJ
RPL36	0.9578	0.0422	3.12222	0.000229402	7.10327e-05	0	0.25	2.33215	2.40393	3.53604	-10.013	13.0283	0.338574	0.0600931	0.124738	0.0387275	2.17459	0.630275	TRUE	MTJ vs Rest	MTJ	Rest	MTJ
RPL27	0.9576	0.0424	3.11728	0.00024646	8.85941e-05	0	0.25	2.2465	2.29507	3.53304	-10.0492	15.5361	0.309224	0.0701192	0.139413	0.0488356	2.26571	0.814101	TRUE	MTJ vs Rest	MTJ	Rest	MTJ
AC020637.1	0.9568	0.0432	3.09775	0.00180254	0.00018877	0	0.25	2.67571	2.65764	2.53436	-5.88171	12.9761	2.30084	0.140443	0.332285	0.0458992	28.4235	1.26189	TRUE	MTJ vs Rest	MTJ	Rest	MTJ
MYBPC2	0.9564	0.0436	3.08812	0.000578859	0.000457161	0	0.25	1.24282	1.29778	3.45872	-9.65172	12.4359	0.481132	0.312697	0.21174	0.142041	5.75898	4.7501	TRUE	MTJ vs Rest	MTJ	Rest	MTJ
RPS15A	0.956	0.044	3.07857	0.000207355	8.43357e-05	0	0.25	1.96896	2.02167	3.76456	-10.9246	14.3954	0.281971	0.0742736	0.122642	0.0459534	1.87123	0.811551	TRUE	MTJ vs Rest	MTJ	Rest	MTJ
RPL41	0.956	0.044	3.07857	0.000455608	0.000134659	0	0.25	2.0289	2.14381	3.2063	-9.20268	12.0354	0.708595	0.129535	0.194969	0.0608381	4.67197	1.30338	TRUE	MTJ vs Rest	MTJ	Rest	MTJ
RPS21	0.956	0.044	3.07857	0.000194364	5.24581e-05	0	0.25	2.40582	2.50073	3.77955	-9.37671	14.797	0.287212	0.0475089	0.112159	0.0278887	1.88822	0.447512	TRUE	MTJ vs Rest	MTJ	Rest	MTJ
MAML2	0.9556	0.0444	3.0691	0.000428401	3.87207e-05	0	0.25	2.94659	3.00619	2.54261	-5.53284	12.6812	0.528302	0.0268602	0.197065	0.0172257	5.38957	0.292118	TRUE	MTJ vs Rest	MTJ	Rest	MTJ
RPL9	0.9554	0.0446	3.0644	0.000247285	8.12988e-05	0	0.25	2.27068	2.31895	3.3278	-9.05119	12.5845	0.305031	0.0653023	0.141509	0.0434094	2.24603	0.682643	TRUE	MTJ vs Rest	MTJ	Rest	MTJ
RPL23	0.9554	0.0446	3.0644	0.000181302	7.96662e-05	0	0.25	1.92588	1.89851	3.59431	-10.4489	15.4153	0.206499	0.0513921	0.110063	0.041285	1.74166	0.639966	TRUE	MTJ vs Rest	MTJ	Rest	MTJ
RPS2	0.9552	0.0448	3.05971	0.000522752	0.000226913	0	0.25	1.80797	1.83651	3.37984	-8.1876	12.0424	0.583857	0.17057	0.243187	0.112786	5.03199	2.13113	TRUE	MTJ vs Rest	MTJ	Rest	MTJ
DNER	0.9552	0.0448	3.05971	0.000241455	2.52736e-05	0	0.25	2.73912	2.75695	2.41752	-7.05595	11.6347	0.271488	0.0185654	0.142558	0.0137211	2.51137	0.184848	TRUE	MTJ vs Rest	MTJ	Rest	MTJ
LINC02388	0.9546	0.0454	3.04578	0.000770453	8.27131e-05	0	0.25	2.67353	2.69804	2.63743	-7.22525	11.725	0.902516	0.0698359	0.233753	0.0325571	10.8697	0.637092	TRUE	MTJ vs Rest	MTJ	Rest	MTJ
LAMA2	0.9546	0.0454	3.04578	0.00375485	0.000529867	0	0.25	2.48986	2.47446	1.95774	-5.39607	10.1467	5.71803	0.574035	0.660377	0.219253	64.1864	6.05423	TRUE	MTJ vs Rest	MTJ	Rest	MTJ
RPS13	0.9544	0.0456	3.04117	0.000318492	0.00011719	0	0.25	2.08011	2.14448	3.25301	-9.19633	12.8977	0.367924	0.0988867	0.159329	0.0589031	3.07524	1.05713	TRUE	MTJ vs Rest	MTJ	Rest	MTJ
RPL13A	0.954	0.046	3.03202	0.000349989	0.000126068	0	0.25	1.87621	1.96569	3.42269	-9.96175	13.2207	0.502096	0.0932701	0.183438	0.0629085	3.7116	1.17003	TRUE	MTJ vs Rest	MTJ	Rest	MTJ
PCA3	0.9538	0.0462	3.02747	0.000231922	3.50879e-05	0	0.25	2.78546	2.91902	2.54737	-7.2994	11.5556	0.24738	0.0285517	0.12369	0.0172122	2.2751	0.279499	TRUE	MTJ vs Rest	MTJ	Rest	MTJ
RPS27A	0.9536	0.0464	3.02294	0.000370998	0.000114293	0	0.25	2.21837	2.26478	3.16197	-7.76722	12.1578	0.448637	0.097479	0.188679	0.0606487	3.60929	0.997471	TRUE	MTJ vs Rest	MTJ	Rest	MTJ
RPS23	0.9536	0.0464	3.02294	0.000360685	0.000110744	0	0.25	2.30718	2.27944	3.56329	-8.66046	14.4024	0.465408	0.104394	0.149895	0.0518396	3.14614	1.00744	TRUE	MTJ vs Rest	MTJ	Rest	MTJ
RPL30	0.953	0.047	3.00947	0.000225803	7.30961e-05	0	0.25	2.37279	2.43787	3.63951	-9.6181	14.007	0.267296	0.0664122	0.116352	0.0364542	2.14292	0.627657	TRUE	MTJ vs Rest	MTJ	Rest	MTJ
ATP5F1E	0.953	0.047	3.00947	0.000284693	0.000108739	0	0.25	2.03213	2.07999	3.20231	-8.76364	11.426	0.311321	0.0843677	0.163522	0.0559262	2.81472	0.899444	TRUE	MTJ vs Rest	MTJ	Rest	MTJ
RPL18A	0.952	0.048	2.98736	0.000279578	0.000131858	0	0.25	1.9402	1.9404	3.49299	-9.71931	12.609	0.357442	0.11438	0.172956	0.0693766	3.08958	1.22159	TRUE	MTJ vs Rest	MTJ	Rest	MTJ
RPS15	0.9516	0.0484	2.97864	0.000417192	0.000158827	0	0.25	1.93573	2.01879	3.23192	-9.79628	11.9969	0.502096	0.128519	0.216981	0.0792006	4.41679	1.50004	TRUE	MTJ vs Rest	MTJ	Rest	MTJ
RPS14	0.9514	0.0486	2.97431	0.000353547	0.000144757	0	0.25	1.99092	2.02949	3.31194	-9.50168	12.6242	0.451781	0.12055	0.187631	0.0753576	3.32904	1.32563	TRUE	MTJ vs Rest	MTJ	Rest	MTJ
RPL3	0.9514	0.0486	2.97431	0.000187295	5.63049e-05	0	0.25	2.33573	2.26528	3.23422	-7.69537	13.9612	0.27044	0.0507701	0.129979	0.036576	2.09188	0.493628	TRUE	MTJ vs Rest	MTJ	Rest	MTJ
GSN	0.9512	0.0488	2.96999	0.000202289	6.46047e-05	0	0.25	2.52135	2.40779	3.12473	-9.44349	15.3792	0.186583	0.0675359	0.118449	0.0323812	1.81143	0.550499	TRUE	MTJ vs Rest	MTJ	Rest	MTJ
RPL6	0.95	0.05	2.94444	0.000274027	0.000122568	0	0.25	1.83319	1.82294	3.23293	-9.29405	11.7783	0.310272	0.0977763	0.154088	0.0676851	2.48508	1.14037	TRUE	MTJ vs Rest	MTJ	Rest	MTJ
MYH6	0.9496	0.0504	2.93605	0.000423225	0.000381313	0	0.25	1.13599	0.891742	3.79956	-11.1331	13.5372	0.392033	0.361602	0.196017	0.152352	4.29281	3.62766	TRUE	MTJ vs Rest	MTJ	Rest	MTJ
LINC01405	0.9492	0.0508	2.92772	0.000214208	0.000159936	0	0.25	1.71682	1.33132	4.50758	-11.7338	16.5692	0.212788	0.163659	0.12369	0.0870489	2.00851	1.39413	TRUE	MTJ vs Rest	MTJ	Rest	MTJ
ELOB	0.9492	0.0508	2.92772	0.000215977	8.07745e-05	0	0.25	1.96421	1.99921	2.96534	-7.49418	12.896	0.203354	0.0582253	0.132075	0.0465623	2.01521	0.6967	TRUE	MTJ vs Rest	MTJ	Rest	MTJ
MYL2	0.949	0.051	2.92358	0.00444208	0.00282249	0	0.25	1.70574	1.44923	3.70778	-8.72936	12.7999	5.98742	3.2418	0.536688	0.386274	48.4692	29.2167	TRUE	MTJ vs Rest	MTJ	Rest	MTJ
LRMDA	0.9488	0.0512	2.91946	0.000457678	6.1176e-05	0	0.25	2.19347	2.14809	2.75282	-6.47047	12.3756	0.420335	0.043896	0.181342	0.031258	4.01027	0.48602	TRUE	MTJ vs Rest	MTJ	Rest	MTJ
RPL24	0.9488	0.0512	2.91946	0.000358716	0.000177665	0	0.25	1.59091	1.52777	3.12378	-9.15669	11.9398	0.397274	0.139139	0.207547	0.0959662	3.53493	1.64856	TRUE	MTJ vs Rest	MTJ	Rest	MTJ
RALYL	0.9486	0.0514	2.91535	0.000506577	4.88591e-05	0	0.25	2.24079	2.1533	2.84519	-7.37298	12.0455	0.468553	0.0226519	0.133124	0.0148983	5.07958	0.347723	TRUE	MTJ vs Rest	MTJ	Rest	MTJ
RPS3A	0.9486	0.0514	2.91535	0.0002252	8.78794e-05	0	0.25	1.91488	1.9529	3.16647	-10.4624	12.3083	0.254717	0.0753155	0.132075	0.0483755	1.9562	0.816462	TRUE	MTJ vs Rest	MTJ	Rest	MTJ
RPL10A	0.9486	0.0514	2.91535	0.00027485	0.000129935	0	0.25	1.84701	1.82118	3.31004	-9.02137	12.2321	0.254717	0.0967874	0.156184	0.0748975	2.6318	1.17005	TRUE	MTJ vs Rest	MTJ	Rest	MTJ
RPLP2	0.9486	0.0514	2.91535	0.000332759	0.000115972	0	0.25	1.92634	2.00704	3.03515	-7.37924	11.0604	0.443396	0.0819179	0.181342	0.0579153	3.31194	0.978029	TRUE	MTJ vs Rest	MTJ	Rest	MTJ
FAU	0.9484	0.0516	2.91125	0.000337089	0.000147499	0	0.25	1.90234	1.92556	3.54932	-10.5325	12.8559	0.367924	0.116179	0.165618	0.076589	2.93181	1.40738	TRUE	MTJ vs Rest	MTJ	Rest	MTJ
RPL13	0.948	0.052	2.90311	0.000492077	0.000176318	0	0.25	1.86726	1.92119	2.96979	-7.35999	12.2447	0.701257	0.158192	0.245283	0.0870489	5.29668	1.69379	TRUE	MTJ vs Rest	MTJ	Rest	MTJ
RPS9	0.9474	0.0526	2.89101	0.000260408	0.000130252	0	0.25	1.58385	1.51387	3.15184	-8.35748	11.068	0.307128	0.0983299	0.158281	0.076183	2.69273	1.16548	TRUE	MTJ vs Rest	MTJ	Rest	MTJ
SLPI	0.9472	0.0528	2.887	0.00167795	0.00037975	0	0.25	1.75823	1.75707	3.31476	-9.03671	12.3472	1.53669	0.19681	0.31761	0.0888215	21.2124	3.50555	TRUE	MTJ vs Rest	MTJ	Rest	MTJ
BICD1	0.9472	0.0528	2.887	0.000691301	0.00018518	0	0.25	1.89273	1.94116	2.44676	-7.71222	10.7834	0.720125	0.164403	0.315514	0.0976847	8.07996	1.63629	TRUE	MTJ vs Rest	MTJ	Rest	MTJ
GPX3	0.947	0.053	2.88301	0.000200491	7.14707e-05	0	0.25	2.27433	2.11711	3.33416	-10.4145	16.0728	0.205451	0.0492277	0.112159	0.0320564	2.05513	0.54593	TRUE	MTJ vs Rest	MTJ	Rest	MTJ
RPS28	0.9468	0.0532	2.87903	0.000351445	0.00012425	0	0.25	1.93327	1.98259	3.12478	-8.22864	12.8884	0.447589	0.110781	0.176101	0.0648706	3.17765	1.13848	TRUE	MTJ vs Rest	MTJ	Rest	MTJ
RPS5	0.9468	0.0532	2.87903	0.00020569	8.86032e-05	0	0.25	1.84875	1.84504	3.18574	-9.47918	11.493	0.245283	0.0695645	0.120545	0.0476584	1.88655	0.746851	TRUE	MTJ vs Rest	MTJ	Rest	MTJ
RPL7	0.9466	0.0534	2.87507	0.000189498	7.49064e-05	0	0.25	1.67954	1.76486	3.11631	-8.30917	11.7906	0.279874	0.0590507	0.127883	0.0407843	2.0753	0.675035	TRUE	MTJ vs Rest	MTJ	Rest	MTJ
RPL14	0.9464	0.0536	2.87112	0.000328583	0.000138756	0	0.25	1.71729	1.68418	2.87243	-9.41268	11.2721	0.392033	0.115082	0.175052	0.078957	3.16176	1.23563	TRUE	MTJ vs Rest	MTJ	Rest	MTJ
UQCRQ	0.9464	0.0536	2.87112	0.000308754	0.000140781	0	0.25	1.75513	1.58985	3.21548	-8.27903	13.33	0.320754	0.105881	0.17086	0.0786999	3.10674	1.24164	TRUE	MTJ vs Rest	MTJ	Rest	MTJ
RPL37A	0.9462	0.0538	2.86718	0.000381256	0.000132395	0	0.25	1.87348	1.93096	3.15541	-8.30767	12.839	0.567086	0.110795	0.168763	0.059512	3.56145	1.14391	TRUE	MTJ vs Rest	MTJ	Rest	MTJ
RPL8	0.946	0.054	2.86326	0.000336113	0.000133928	0	0.25	1.9758	2.02304	3.16551	-9.87089	11.9647	0.422432	0.119548	0.19392	0.0745592	3.5254	1.27545	TRUE	MTJ vs Rest	MTJ	Rest	MTJ
MYL6B	0.9458	0.0542	2.85935	0.00092371	0.000518782	0	0.25	1.93571	1.56206	3.90231	-10.2311	13.4811	0.931865	0.503861	0.30608	0.204084	8.12167	4.53137	TRUE	MTJ vs Rest	MTJ	Rest	MTJ
UQCRB	0.9458	0.0542	2.85935	0.000237412	0.000126659	0	0.25	1.70958	1.57289	3.35458	-8.99652	12.8801	0.228512	0.103797	0.137317	0.0747622	1.94923	1.16135	TRUE	MTJ vs Rest	MTJ	Rest	MTJ
RPL10	0.9456	0.0544	2.85546	0.000773947	0.000394871	0	0.25	1.4539	1.44723	2.8049	-6.96463	10.6892	0.918238	0.3162	0.332285	0.173516	8.08515	3.7719	TRUE	MTJ vs Rest	MTJ	Rest	MTJ
CA3	0.9456	0.0544	2.85546	0.00087446	0.000611693	0	0.25	1.37322	1.32905	3.13993	-8.89492	11.7344	1.06394	0.549933	0.281971	0.21702	8.76524	5.54061	TRUE	MTJ vs Rest	MTJ	Rest	MTJ
RPS7	0.9454	0.0546	2.85157	0.000251101	0.000111704	0	0.25	1.78856	1.785	3.37872	-11.7052	12.331	0.267296	0.0867217	0.140461	0.0601751	2.05787	0.921276	TRUE	MTJ vs Rest	MTJ	Rest	MTJ
TNNC1	0.9452	0.0548	2.84771	0.0034678	0.00190325	0	0.25	1.72096	1.40848	3.60588	-9.30002	12.5533	4.47589	1.90047	0.584906	0.404974	37.2537	19.0557	TRUE	MTJ vs Rest	MTJ	Rest	MTJ
ADGRB3	0.945	0.055	2.84385	0.000342269	2.90748e-05	0	0.25	2.2551	2.14128	2.65992	-5.50985	11.915	0.302935	0.0161296	0.129979	0.0124762	3.66128	0.215642	TRUE	MTJ vs Rest	MTJ	Rest	MTJ
ABLIM3	0.9448	0.0552	2.84001	0.000282877	6.98156e-05	0	0.25	2.11761	2.12702	2.08961	-6.07948	10.1272	0.330188	0.0540576	0.171908	0.0407708	3.1452	0.621429	TRUE	MTJ vs Rest	MTJ	Rest	MTJ
LGALS1	0.9448	0.0552	2.84001	0.000497455	0.000190055	0	0.25	1.77464	1.72828	2.98694	-7.36375	11.6968	0.744234	0.148881	0.233753	0.0984966	5.34232	1.71241	TRUE	MTJ vs Rest	MTJ	Rest	MTJ
ALDH1A1	0.9446	0.0554	2.83618	0.000274001	4.52965e-05	0	0.25	2.24111	2.18081	2.24082	-6.59853	11.9845	0.337526	0.0353985	0.150943	0.0289847	2.95325	0.340749	TRUE	MTJ vs Rest	MTJ	Rest	MTJ
RPS26	0.9446	0.0554	2.83618	0.000270486	0.000124703	0	0.25	1.78038	1.66148	3.23681	-8.24727	14.0792	0.327044	0.097843	0.183438	0.0761559	2.89726	1.18567	TRUE	MTJ vs Rest	MTJ	Rest	MTJ
RPL21	0.9446	0.0554	2.83618	0.000330683	0.000141989	0	0.25	1.58426	1.67983	2.85169	-8.51407	10.4451	0.436058	0.106287	0.167715	0.0666161	3.02085	1.23608	TRUE	MTJ vs Rest	MTJ	Rest	MTJ
MYLPF	0.9444	0.0556	2.83237	0.00310391	0.00168532	0	0.25	1.67106	1.70814	3.17676	-8.2478	10.5475	2.82704	1.14038	0.487421	0.304921	32.9585	17.1948	TRUE	MTJ vs Rest	MTJ	Rest	MTJ
CPM	0.9444	0.0556	2.83237	0.000388674	2.59599e-05	0	0.25	2.58622	2.41969	3.0211	-8.61194	15.8621	0.396226	0.0172527	0.103774	0.0143165	4.35224	0.211894	TRUE	MTJ vs Rest	MTJ	Rest	MTJ
AJ009632.2	0.9438	0.0562	2.821	0.000457056	0.000221756	0	0.25	1.36697	1.36155	3.20504	-8.84996	12.5521	0.363732	0.112499	0.131027	0.0562509	5.77272	1.94938	TRUE	MTJ vs Rest	MTJ	Rest	MTJ
FTH1	0.9438	0.0562	2.821	0.000795433	0.000337382	0	0.25	1.75863	1.76994	2.96147	-8.77276	11.6343	1.07862	0.281743	0.261006	0.122299	7.98743	2.98733	TRUE	MTJ vs Rest	MTJ	Rest	MTJ
MYBPH	0.9436	0.0564	2.81723	0.000251638	7.46398e-05	0	0.25	1.96002	1.80119	2.84067	-9.25247	12.4583	0.566037	0.0645312	0.129979	0.035074	3.65586	0.586575	TRUE	MTJ vs Rest	MTJ	Rest	MTJ
RPL36AL	0.9436	0.0564	2.81723	0.000191917	8.35242e-05	0	0.25	1.62215	1.64682	3.16559	-10.6412	12.491	0.184486	0.059213	0.118449	0.0476854	1.73971	0.718712	TRUE	MTJ vs Rest	MTJ	Rest	MTJ
RPS25	0.9432	0.0568	2.80974	0.00045123	0.000190306	0	0.25	1.84873	1.86353	3.12278	-8.47031	10.9316	0.507337	0.163833	0.233753	0.104789	4.44107	1.94375	TRUE	MTJ vs Rest	MTJ	Rest	MTJ
RPL15	0.9424	0.0576	2.79491	0.000406465	0.000201956	0	0.25	1.50641	1.49759	2.92841	-8.95594	11.3558	0.441299	0.15179	0.225367	0.108551	3.88718	1.90334	TRUE	MTJ vs Rest	MTJ	Rest	MTJ
SELENOM	0.9422	0.0578	2.79123	0.000160674	8.28602e-05	0	0.25	1.42776	1.39645	2.76606	-7.8872	10.3947	0.137316	0.0533404	0.116352	0.0456827	2.00313	0.736026	FALSE	MTJ vs Rest	MTJ	Rest	MTJ
RPL19	0.9422	0.0578	2.79123	0.000424371	0.000210442	0	0.25	1.54444	1.59731	3.05188	-9.09279	11.1816	0.526205	0.173791	0.222222	0.108226	4.25254	2.07959	FALSE	MTJ vs Rest	MTJ	Rest	MTJ
MYH2	0.942	0.058	2.78756	0.000608808	0.000440007	0	0.25	1.05989	1.15861	3.12545	-9.00957	12.9261	0.481132	0.368833	0.161426	0.1128	5.52166	4.75704	FALSE	MTJ vs Rest	MTJ	Rest	MTJ
RPS24	0.9418	0.0582	2.78391	0.000353508	0.000118068	0	0.25	1.82902	1.86853	2.74592	-8.34702	10.6807	0.444444	0.101985	0.161426	0.0602563	2.86568	0.970562	FALSE	MTJ vs Rest	MTJ	Rest	MTJ
ATP5ME	0.9416	0.0584	2.78026	0.000257937	0.000130397	0	0.25	1.37785	1.34561	2.94846	-7.61005	10.8554	0.273585	0.0997779	0.16457	0.0768866	2.54836	1.15556	FALSE	MTJ vs Rest	MTJ	Rest	MTJ
MYL1	0.9414	0.0586	2.77663	0.000964161	0.000599664	0	0.25	1.21115	1.24439	2.78022	-8.61024	10.8159	1.00943	0.432919	0.284067	0.182569	9.12339	5.68675	FALSE	MTJ vs Rest	MTJ	Rest	MTJ
RPL7A	0.9404	0.0596	2.75865	0.000280378	0.000125632	0	0.25	1.67128	1.67078	3.08523	-9.72932	11.7993	0.386792	0.119616	0.181342	0.0763454	2.86943	1.26995	FALSE	MTJ vs Rest	MTJ	Rest	MTJ
POLR2L	0.9402	0.0598	2.75509	0.00028486	0.000128124	0	0.25	1.72945	1.6294	3.16398	-8.12356	12.5387	0.284067	0.0888854	0.16457	0.0722182	2.96419	1.22046	FALSE	MTJ vs Rest	MTJ	Rest	MTJ
NES	0.9398	0.0602	2.74799	0.000135996	4.5834e-05	0	0.25	1.80975	1.87586	1.9415	-5.25704	7.2297	0.179245	0.0475222	0.110063	0.037009	1.50894	0.446721	FALSE	MTJ vs Rest	MTJ	Rest	MTJ
RPLP1	0.9398	0.0602	2.74799	0.000995033	0.00040318	0	0.25	1.60227	1.63464	2.6828	-6.65319	10.8403	1.18868	0.351157	0.272537	0.137211	8.45306	3.55383	FALSE	MTJ vs Rest	MTJ	Rest	MTJ
RPL11	0.939	0.061	2.73394	0.00035884	0.000141572	0	0.25	1.75278	1.79078	2.67065	-7.37824	10.1314	0.446541	0.130102	0.197065	0.0830841	3.59203	1.29261	FALSE	MTJ vs Rest	MTJ	Rest	MTJ
EPHA4	0.9384	0.0616	2.72351	0.000166147	4.15767e-05	0	0.25	1.8414	1.8491	2.13366	-5.61548	8.53441	0.221174	0.036738	0.113208	0.0256018	2.29543	0.309843	FALSE	MTJ vs Rest	MTJ	Rest	MTJ
DWORF	0.9382	0.0618	2.72006	0.000835652	0.000649441	0	0.25	1.24033	1.02214	3.63765	-9.28407	11.965	0.892032	0.525733	0.327044	0.246384	7.99238	6.20292	FALSE	MTJ vs Rest	MTJ	Rest	MTJ
RPL4	0.9382	0.0618	2.72006	0.000210655	0.00010412	0	0.25	1.37717	1.33892	2.49808	-7.12794	9.97436	0.265199	0.0830807	0.157233	0.0681452	2.36066	0.993491	FALSE	MTJ vs Rest	MTJ	Rest	MTJ
NDUFB1	0.9376	0.0624	2.70976	0.000187251	0.000115136	0	0.25	1.31744	1.13106	3.13832	-8.43912	12.8996	0.215933	0.0955425	0.144654	0.0767243	2.16582	1.13834	FALSE	MTJ vs Rest	MTJ	Rest	MTJ
RPS8	0.9374	0.0626	2.70634	0.000510749	0.000232714	0	0.25	1.66543	1.63246	3.13193	-8.68706	12.2258	0.534591	0.163926	0.227463	0.115195	4.74518	2.0273	FALSE	MTJ vs Rest	MTJ	Rest	MTJ
COX6C	0.9374	0.0626	2.70634	0.000418364	0.000239519	0	0.25	1.29557	1.18962	2.95171	-7.58188	11.601	0.422432	0.187363	0.196017	0.121893	3.55981	2.17917	FALSE	MTJ vs Rest	MTJ	Rest	MTJ
HSPG2	0.937	0.063	2.69955	0.000378199	0.000105714	0	0.25	1.89401	1.82671	2.47908	-6.55598	9.9911	0.386792	0.0773305	0.232704	0.0604322	4.99146	0.964401	FALSE	MTJ vs Rest	MTJ	Rest	MTJ
TOMM7	0.937	0.063	2.69955	0.000254634	0.000145516	0	0.25	1.34799	1.31728	3.03977	-8.32832	11.8211	0.242138	0.111388	0.144654	0.0775226	2.09272	1.30164	FALSE	MTJ vs Rest	MTJ	Rest	MTJ
KCNB1	0.9366	0.0634	2.69279	0.000246836	6.6734e-05	0	0.25	1.79316	1.90364	2.18085	-7.54758	9.15301	0.227463	0.0469405	0.139413	0.0367519	2.57899	0.527648	FALSE	MTJ vs Rest	MTJ	Rest	MTJ
COX7C	0.9364	0.0636	2.68943	0.000495054	0.000281096	0	0.25	1.38588	1.29132	3.06281	-8.15636	12.2592	0.531446	0.231431	0.248428	0.138902	4.63155	2.61352	FALSE	MTJ vs Rest	MTJ	Rest	MTJ
ADAMTS19	0.936	0.064	2.68273	0.000171261	5.23998e-05	0	0.25	1.66166	1.7206	2.51665	-7.44893	11.0593	0.189727	0.048226	0.111111	0.0294719	2.03542	0.393161	FALSE	MTJ vs Rest	MTJ	Rest	MTJ
TNNI1	0.936	0.064	2.68273	0.00217353	0.00173388	0	0.25	1.27628	0.98709	3.59206	-9.90611	12.2042	2.6478	1.68411	0.519916	0.393405	23.1644	17.2753	FALSE	MTJ vs Rest	MTJ	Rest	MTJ
TMA7	0.9354	0.0646	2.67276	0.000256305	0.00012486	0	0.25	1.46657	1.46543	2.74316	-7.89323	9.80195	0.214885	0.0791433	0.140461	0.066332	2.24932	1.07943	FALSE	MTJ vs Rest	MTJ	Rest	MTJ
CSPG4	0.9348	0.0652	2.66287	0.000219405	7.3349e-05	0	0.25	1.64408	1.70376	1.6969	-4.28716	7.13453	0.22327	0.0624463	0.163522	0.0550196	2.41092	0.748843	FALSE	MTJ vs Rest	MTJ	Rest	MTJ
MUSK	0.9346	0.0654	2.6596	0.00040884	0.000173357	0	0.25	1.62958	1.65276	2.51019	-8.64791	10.6261	0.49371	0.125815	0.16457	0.0531387	4.62232	1.18922	FALSE	MTJ vs Rest	MTJ	Rest	MTJ
ARHGAP24	0.9346	0.0654	2.6596	0.00025673	9.08956e-05	0	0.25	1.74837	1.69753	2.51433	-8.33416	11.5605	0.375262	0.0985075	0.147799	0.0622996	3.09306	0.796635	FALSE	MTJ vs Rest	MTJ	Rest	MTJ
SORBS2	0.9342	0.0658	2.65307	0.00142385	0.000140834	0	0.25	2.17438	1.98724	2.49689	-5.30566	12.4702	0.888888	0.0956244	0.324948	0.0663726	13.1852	1.29151	FALSE	MTJ vs Rest	MTJ	Rest	MTJ
MYH7	0.9342	0.0658	2.65307	0.00219552	0.00149929	0	0.25	1.47704	1.14418	3.5491	-11.56	12.3025	2.30922	1.60206	0.466457	0.362498	21.5383	14.9822	FALSE	MTJ vs Rest	MTJ	Rest	MTJ
ABLIM1	0.934	0.066	2.64982	0.00180036	0.00113086	0	0.25	1.24441	1.19828	2.71292	-7.55158	10.5161	2.03878	1.09046	0.48218	0.255166	20.7146	10.7484	FALSE	MTJ vs Rest	MTJ	Rest	MTJ
ATRNL1	0.934	0.066	2.64982	0.000712606	0.000412703	0	0.25	1.25601	1.19549	3.05544	-8.37227	11.2789	0.538784	0.304518	0.185535	0.122163	7.11284	4.12628	FALSE	MTJ vs Rest	MTJ	Rest	MTJ
MED12L	0.9336	0.0664	2.64335	0.00022715	2.99314e-05	0	0.25	2.00441	1.90793	2.36824	-6.66369	11.1638	0.201258	0.0216236	0.115304	0.0157102	2.54383	0.237267	FALSE	MTJ vs Rest	MTJ	Rest	MTJ
ATP5MD	0.9326	0.0674	2.62733	0.000261398	0.000142019	0	0.25	1.33241	1.28168	2.82017	-7.2333	11.635	0.280922	0.108356	0.162474	0.0820016	2.49282	1.21758	FALSE	MTJ vs Rest	MTJ	Rest	MTJ
MT-ND2	0.9322	0.0678	2.62099	0.000444284	0.000212555	0	0.25	1.42823	1.41879	2.83714	-8.59672	10.8424	0.526205	0.199072	0.165618	0.0714875	3.69657	1.71279	FALSE	MTJ vs Rest	MTJ	Rest	MTJ
MT-ND1	0.9322	0.0678	2.62099	0.000506489	0.000232459	0	0.25	1.49713	1.47618	2.76863	-8.68955	10.3858	0.686582	0.228543	0.174004	0.0784022	4.56093	1.95614	FALSE	MTJ vs Rest	MTJ	Rest	MTJ
ITIH4	0.932	0.068	2.61782	0.000157861	5.62825e-05	0	0.25	1.45597	1.4431	2.36598	-6.52021	8.87123	0.17086	0.0560738	0.112159	0.0435718	1.91643	0.537201	FALSE	MTJ vs Rest	MTJ	Rest	MTJ
MT-ND3	0.9318	0.0682	2.61467	0.000969548	0.000417616	0	0.25	1.44706	1.34506	2.92579	-8.49104	11.3696	1.3522	0.465652	0.219078	0.0918661	9.43572	3.72441	FALSE	MTJ vs Rest	MTJ	Rest	MTJ
SMAD9	0.9314	0.0686	2.6084	0.000296997	7.04805e-05	0	0.25	1.63386	1.64144	2.34849	-6.75466	9.63319	0.243187	0.053503	0.146751	0.0383757	2.99021	0.643075	FALSE	MTJ vs Rest	MTJ	Rest	MTJ
MRPL41	0.931	0.069	2.60215	0.000166233	9.63355e-05	0	0.25	1.21021	1.12866	2.76545	-6.68023	11.6319	0.145702	0.071729	0.109015	0.0591332	1.32761	0.827978	FALSE	MTJ vs Rest	MTJ	Rest	MTJ
SERF2	0.9302	0.0698	2.58977	0.000474309	0.000266486	0	0.25	1.14671	1.088	2.49125	-6.31241	8.81461	0.454926	0.206248	0.257862	0.153313	5.01926	2.6782	FALSE	MTJ vs Rest	MTJ	Rest	MTJ
COX6B1	0.93	0.07	2.58669	0.000288557	0.000166924	0	0.25	1.29212	1.1739	2.97816	-7.91732	12.2402	0.269392	0.131237	0.16457	0.098023	2.71465	1.56857	FALSE	MTJ vs Rest	MTJ	Rest	MTJ
ANAPC11	0.9296	0.0704	2.58056	0.00013257	7.42045e-05	0	0.25	1.36737	1.19431	2.7837	-7.45284	11.1208	0.133124	0.0517573	0.104822	0.0463593	1.4411	0.686637	FALSE	MTJ vs Rest	MTJ	Rest	MTJ
AKR1B15	0.9294	0.0706	2.57751	0.000264841	8.59548e-05	0	0.25	1.78354	1.79292	1.8883	-5.81166	8.11731	0.280922	0.0612018	0.185535	0.0495122	3.12417	0.7385	FALSE	MTJ vs Rest	MTJ	Rest	MTJ
NDUFA4	0.929	0.071	2.57143	0.000765646	0.000480077	0	0.25	1.05042	0.970257	2.70231	-7.24712	11.4588	0.704402	0.352298	0.300839	0.208008	6.43793	4.46813	FALSE	MTJ vs Rest	MTJ	Rest	MTJ
MT-CO1	0.9288	0.0712	2.5684	0.00108536	0.000579547	0	0.25	1.13429	1.06368	2.51577	-7.43227	9.80943	1.45388	0.495524	0.263103	0.130648	9.66818	4.60727	FALSE	MTJ vs Rest	MTJ	Rest	MTJ
TTTY14	0.9278	0.0722	2.55338	0.0010164	0.00105005	0	0.25	1.08785	0.123118	5.77603	-15.6034	18.6489	0.820754	0.829915	0.267296	0.289157	8.85152	9.44939	FALSE	MTJ vs Rest	MTJ	Rest	MTJ
MYL12A	0.9274	0.0726	2.54742	0.00227509	0.00131047	0	0.25	1.1465	1.1485	2.17069	-6.68151	9.15251	3.12265	1.87199	0.611111	0.410049	27.1914	14.4987	FALSE	MTJ vs Rest	MTJ	Rest	MTJ
MT-ATP6	0.9272	0.0728	2.54445	0.000689172	0.000339663	0	0.25	1.36218	1.31453	2.68142	-7.89388	10.6843	0.983228	0.350973	0.203354	0.0969676	6.52201	2.95172	FALSE	MTJ vs Rest	MTJ	Rest	MTJ
NDUFS5	0.9272	0.0728	2.54445	0.000314046	0.000157588	0	0.25	1.43999	1.29319	2.73179	-7.56157	10.9176	0.302935	0.110264	0.199161	0.0877525	3.34489	1.32027	FALSE	MTJ vs Rest	MTJ	Rest	MTJ
TMEM132B	0.927	0.073	2.54149	0.000167952	4.67638e-05	0	0.25	1.38431	1.35749	2.47811	-7.78828	12.2842	0.150943	0.0315828	0.101677	0.0253312	2.00388	0.379175	FALSE	MTJ vs Rest	MTJ	Rest	MTJ
EFNA5	0.927	0.073	2.54149	0.000562442	0.000218807	0	0.25	1.40051	1.42556	2.0867	-6.50015	10.8089	0.590146	0.191075	0.237945	0.0775497	6.52169	1.94983	FALSE	MTJ vs Rest	MTJ	Rest	MTJ
MT-CYB	0.9268	0.0732	2.53854	0.00055366	0.000287387	0	0.25	1.36224	1.29841	2.72648	-8.39416	10.0364	0.772536	0.3013	0.209644	0.0902018	5.89437	2.51486	FALSE	MTJ vs Rest	MTJ	Rest	MTJ
RPL18	0.926	0.074	2.52681	0.000320099	0.000167334	0	0.25	1.37372	1.41261	2.63514	-7.55927	10.3013	0.420335	0.125487	0.206499	0.0908919	3.37743	1.57503	FALSE	MTJ vs Rest	MTJ	Rest	MTJ
COX5B	0.9256	0.0744	2.52099	0.000496676	0.000320107	0	0.25	1.02114	0.9461	2.77517	-7.16089	11.3933	0.47589	0.249426	0.257862	0.160499	4.96969	3.06854	FALSE	MTJ vs Rest	MTJ	Rest	MTJ
UBL5	0.9254	0.0746	2.51809	0.000292816	0.000154709	0	0.25	1.32712	1.19398	2.78433	-7.63911	11.2023	0.244235	0.101455	0.154088	0.0852221	2.44635	1.40516	FALSE	MTJ vs Rest	MTJ	Rest	MTJ
RPSA	0.9254	0.0746	2.51809	0.000215868	0.000116647	0	0.25	1.18858	1.12258	2.22047	-6.08543	9.27276	0.231656	0.0918487	0.140461	0.0756688	2.03874	1.06837	FALSE	MTJ vs Rest	MTJ	Rest	MTJ
ABI3BP	0.9252	0.0748	2.51519	0.000615758	0.000116047	0	0.25	1.9038	1.78838	2.23981	-5.24964	10.022	0.71174	0.0906178	0.20021	0.0693225	6.65325	1.10533	FALSE	MTJ vs Rest	MTJ	Rest	MTJ
FIS1	0.9248	0.0752	2.50943	0.000139354	7.24459e-05	0	0.25	1.20463	1.13365	2.41868	-7.90276	9.49167	0.157233	0.0542741	0.109015	0.0470088	1.51385	0.648785	FALSE	MTJ vs Rest	MTJ	Rest	MTJ
GLIS3	0.9246	0.0754	2.50655	0.000591431	0.000450548	0	0.25	1.01925	0.942424	2.51436	-7.75044	8.57109	0.638364	0.540188	0.220126	0.157684	5.95865	4.15129	FALSE	MTJ vs Rest	MTJ	Rest	MTJ
IL31RA	0.9746	0.0254	3.64728	0.000295407	4.3825e-05	0	0.25	4.04655	4.21098	3.24964	-8.33418	13.7648	0.641712	0.0806983	0.125286	0.0227341	3.58304	0.323546	TRUE	NMJ accessory vs Rest	NMJ accessory	Rest	NMJ accessory
SAXO1	0.9738	0.0262	3.61545	0.000326084	1.53685e-05	0	0.25	3.90286	3.99959	2.71526	-4.5772	14.3569	0.634072	0.00537078	0.131398	0.00456857	5.0053	0.0708584	TRUE	NMJ accessory vs Rest	NMJ accessory	Rest	NMJ accessory
AP001043.1	0.9736	0.0264	3.60764	0.000170395	1.22567e-05	0	0.25	3.49274	3.54894	2.15943	-4.05535	10.5661	0.278075	0.00996658	0.102368	0.0092867	2.15098	0.1068	TRUE	NMJ accessory vs Rest	NMJ accessory	Rest	NMJ accessory
LINC00589	0.973	0.027	3.58455	0.0002811	9.2176e-06	0	0.25	4.18202	4.10075	2.96604	-5.88819	16.9066	0.436975	0.00297773	0.129106	0.00239306	3.28557	0.0381327	TRUE	NMJ accessory vs Rest	NMJ accessory	Rest	NMJ accessory
POLQ	0.9724	0.0276	3.56195	0.000222963	1.46427e-05	0	0.25	3.28075	3.26776	2.40021	-5.42851	12.1164	0.533232	0.00768225	0.124523	0.00607783	2.85752	0.08237	TRUE	NMJ accessory vs Rest	NMJ accessory	Rest	NMJ accessory
CDH2	0.9712	0.0288	3.51816	0.000309473	5.48271e-05	0	0.25	3.14656	3.26535	2.42798	-7.83801	10.7293	0.569901	0.0692768	0.144385	0.0224621	3.54967	0.354416	TRUE	NMJ accessory vs Rest	NMJ accessory	Rest	NMJ accessory
HPGD	0.971	0.029	3.51103	0.000207768	9.66233e-06	0	0.25	4.19368	4.18615	3.01638	-5.05982	14.4005	0.237586	0.0035352	0.106952	0.00288255	2.09188	0.039931	TRUE	NMJ accessory vs Rest	NMJ accessory	Rest	NMJ accessory
AC007091.1	0.9698	0.0302	3.46925	0.000171328	1.42246e-05	0	0.25	3.49045	3.5313	2.82549	-7.70031	18.4199	0.324675	0.00750548	0.122995	0.00636336	2.55197	0.0943588	TRUE	NMJ accessory vs Rest	NMJ accessory	Rest	NMJ accessory
RBM47	0.9688	0.0312	3.43564	0.00027644	1.71598e-05	0	0.25	3.353	3.35745	2.95621	-7.45078	13.0316	0.378151	0.0074375	0.13369	0.00630898	3.34825	0.118815	TRUE	NMJ accessory vs Rest	NMJ accessory	Rest	NMJ accessory
AC093797.1	0.9662	0.0338	3.35291	9.57655e-05	1.02263e-05	0	0.25	3.20214	3.24702	2.32963	-5.40688	11.8785	0.182582	0.0117886	0.102368	0.0102657	1.20992	0.0777418	TRUE	NMJ accessory vs Rest	NMJ accessory	Rest	NMJ accessory
NPNT	0.9658	0.0342	3.34073	0.000209859	1.98981e-05	0	0.25	3.32549	3.38486	2.59754	-5.58758	12.2625	0.360581	0.0166971	0.123759	0.0101433	2.70049	0.119872	TRUE	NMJ accessory vs Rest	NMJ accessory	Rest	NMJ accessory
STYK1	0.9656	0.0344	3.33469	0.000273527	1.49933e-05	0	0.25	3.29305	3.34233	3.05597	-7.73466	14.1299	0.320856	0.00639054	0.132162	0.00583308	2.7261	0.109344	TRUE	NMJ accessory vs Rest	NMJ accessory	Rest	NMJ accessory
PREX2	0.9656	0.0344	3.33469	0.000186743	1.50021e-05	0	0.25	3.35765	3.39919	2.40354	-5.03059	11.5104	0.219251	0.0103609	0.122231	0.0088788	2.00859	0.10714	TRUE	NMJ accessory vs Rest	NMJ accessory	Rest	NMJ accessory
AC010343.3	0.9648	0.0352	3.31087	0.000404052	4.98706e-05	0	0.25	2.91129	3.00774	2.41927	-5.55044	10.4582	0.388083	0.0256714	0.13369	0.0209121	4.29113	0.421638	TRUE	NMJ accessory vs Rest	NMJ accessory	Rest	NMJ accessory
TPH2	0.9648	0.0352	3.31087	0.000168159	1.82832e-05	0	0.25	3.17562	3.30042	2.61097	-5.75094	10.4976	0.195569	0.00664888	0.110772	0.00615941	1.524	0.112715	TRUE	NMJ accessory vs Rest	NMJ accessory	Rest	NMJ accessory
BDNF	0.9638	0.0362	3.28182	0.000723087	0.00016066	0	0.25	3.4946	3.68174	4.00988	-9.56885	13.5986	1.288	0.291238	0.218487	0.058426	7.6735	1.26488	TRUE	NMJ accessory vs Rest	NMJ accessory	Rest	NMJ accessory
ADAM22	0.9636	0.0364	3.27611	0.000160229	2.2791e-05	0	0.25	2.62391	2.64672	1.80838	-4.02401	9.86928	0.305577	0.0193622	0.124523	0.0153373	2.11031	0.209515	TRUE	NMJ accessory vs Rest	NMJ accessory	Rest	NMJ accessory
NPR3	0.9634	0.0366	3.27042	0.000205106	3.24684e-05	0	0.25	2.93765	2.9565	2.24809	-5.76874	10.1452	0.274255	0.0172954	0.123759	0.0129171	2.07894	0.243933	TRUE	NMJ accessory vs Rest	NMJ accessory	Rest	NMJ accessory
ADAMTSL1	0.9634	0.0366	3.27042	0.000325466	2.93538e-05	0	0.25	2.83451	2.79448	2.38896	-5.84517	12.1346	0.472116	0.0201508	0.13751	0.0155141	4.36509	0.250884	TRUE	NMJ accessory vs Rest	NMJ accessory	Rest	NMJ accessory
GRIA2	0.9632	0.0368	3.26476	0.000344327	9.97949e-06	0	0.25	3.77135	3.65286	3.11513	-5.74115	13.0499	0.433919	0.00315448	0.119175	0.00269219	4.95512	0.050747	TRUE	NMJ accessory vs Rest	NMJ accessory	Rest	NMJ accessory
SH3KBP1	0.9626	0.0374	3.24797	0.000177548	3.05803e-05	0	0.25	2.40961	2.46721	1.65474	-3.2725	9.45478	0.23453	0.0238493	0.119175	0.0206673	2.04127	0.276793	TRUE	NMJ accessory vs Rest	NMJ accessory	Rest	NMJ accessory
FBXL7	0.9624	0.0376	3.24243	0.00042019	6.84361e-05	0	0.25	3.19253	3.25884	2.55055	-6.55638	12.8091	0.804431	0.0479161	0.210848	0.0247192	6.32524	0.540673	TRUE	NMJ accessory vs Rest	NMJ accessory	Rest	NMJ accessory
CCDC63	0.962	0.038	3.23143	0.000326585	4.83351e-05	0	0.25	3.26421	3.10505	3.28079	-9.86272	14.1958	0.486631	0.0415121	0.131398	0.0293014	3.20648	0.364221	TRUE	NMJ accessory vs Rest	NMJ accessory	Rest	NMJ accessory
AC108067.1	0.962	0.038	3.23143	0.000209194	2.82336e-05	0	0.25	3.28456	3.41447	3.01625	-7.66714	12.4396	0.249045	0.0112855	0.151261	0.00923232	2.34822	0.217437	TRUE	NMJ accessory vs Rest	NMJ accessory	Rest	NMJ accessory
MAP3K7CL	0.9618	0.0382	3.22597	0.000720324	0.000149116	0	0.25	2.70213	2.80325	2.58121	-5.97025	9.25247	1.45607	0.255408	0.264324	0.0903924	8.71593	1.39283	TRUE	NMJ accessory vs Rest	NMJ accessory	Rest	NMJ accessory
FSIP1	0.9618	0.0382	3.22597	0.000295593	7.69414e-05	0	0.25	3.1206	3.15156	3.37894	-10.9595	14.2349	0.493507	0.134526	0.111536	0.0409948	2.47374	0.645825	TRUE	NMJ accessory vs Rest	NMJ accessory	Rest	NMJ accessory
LY96	0.9614	0.0386	3.21514	0.000196772	2.90053e-05	0	0.25	3.10342	3.03505	2.38203	-7.14541	11.9481	0.240642	0.0194574	0.119175	0.0148207	2.23176	0.193748	TRUE	NMJ accessory vs Rest	NMJ accessory	Rest	NMJ accessory
MIR548A1HG	0.9608	0.0392	3.19909	0.000274251	6.5377e-05	0	0.25	2.52996	2.62246	2.13682	-7.85393	11.2378	0.323911	0.0562105	0.103896	0.0350801	2.76722	0.619448	TRUE	NMJ accessory vs Rest	NMJ accessory	Rest	NMJ accessory
COL25A1	0.9606	0.0394	3.19379	0.00038687	5.5345e-05	0	0.25	2.95361	2.82196	2.56855	-8.17237	12.9315	1.06112	0.0637971	0.132162	0.0160308	7.84135	0.505544	TRUE	NMJ accessory vs Rest	NMJ accessory	Rest	NMJ accessory
AC020687.1	0.9604	0.0396	3.18852	0.000214095	7.15411e-05	0	0.25	2.39625	2.52125	2.44365	-6.62435	11.6366	0.32162	0.0823714	0.10848	0.0447067	1.89012	0.578743	TRUE	NMJ accessory vs Rest	NMJ accessory	Rest	NMJ accessory
IL1RAP	0.9594	0.0406	3.16254	0.000222222	4.50902e-05	0	0.25	2.94551	2.89012	2.65853	-7.18203	11.9345	0.495034	0.0384526	0.125286	0.025807	2.91463	0.341976	TRUE	NMJ accessory vs Rest	NMJ accessory	Rest	NMJ accessory
STK38L	0.9584	0.0416	3.13716	0.000218666	4.0481e-05	0	0.25	2.32981	2.26233	1.6195	-2.62718	10.5082	0.291826	0.0279693	0.119939	0.0245425	1.86182	0.341592	TRUE	NMJ accessory vs Rest	NMJ accessory	Rest	NMJ accessory
ENAM	0.9582	0.0418	3.13216	0.000132694	1.21592e-05	0	0.25	2.87925	2.80221	2.48522	-6.85491	12.8899	0.237586	0.0121693	0.123759	0.0109183	1.51219	0.104702	TRUE	NMJ accessory vs Rest	NMJ accessory	Rest	NMJ accessory
LINC01950	0.9576	0.0424	3.11728	0.0006567	0.000124848	0	0.25	2.79758	2.80987	2.3517	-4.65274	11.5782	2.26891	0.0810656	0.218487	0.0283904	15.5125	0.879389	TRUE	NMJ accessory vs Rest	NMJ accessory	Rest	NMJ accessory
SPATA4	0.9572	0.0428	3.10747	0.000132367	2.03195e-05	0	0.25	2.76125	2.74473	2.36765	-6.5374	11.0745	0.246753	0.0193214	0.135982	0.0151878	1.52429	0.111642	TRUE	NMJ accessory vs Rest	NMJ accessory	Rest	NMJ accessory
CDKL2	0.9572	0.0428	3.10747	0.000215914	1.59219e-05	0	0.25	2.98617	2.99159	2.58228	-5.81485	11.3452	0.249809	0.00624097	0.143621	0.00583308	2.22389	0.0954348	TRUE	NMJ accessory vs Rest	NMJ accessory	Rest	NMJ accessory
WDR17	0.9568	0.0432	3.09775	0.000360384	3.12689e-05	0	0.25	2.96332	2.94759	2.44395	-6.08114	10.5	0.682964	0.0137466	0.185638	0.00940908	5.50544	0.148964	TRUE	NMJ accessory vs Rest	NMJ accessory	Rest	NMJ accessory
HAUS6	0.9566	0.0434	3.09293	0.000275654	3.27101e-05	0	0.25	2.57111	2.57943	1.91308	-4.20197	8.83407	0.356761	0.0237814	0.126814	0.0218367	2.84478	0.312816	TRUE	NMJ accessory vs Rest	NMJ accessory	Rest	NMJ accessory
LINC01405	0.9552	0.0448	3.05971	0.000242505	0.00016159	0	0.25	2.06066	1.63879	4.52694	-11.6529	15.3758	0.299465	0.161883	0.161192	0.0862046	2.26556	1.38658	TRUE	NMJ accessory vs Rest	NMJ accessory	Rest	NMJ accessory
SPARCL1	0.955	0.045	3.05505	0.000286244	5.01052e-05	0	0.25	2.77572	2.82439	2.6202	-7.41301	10.6968	0.392666	0.0412398	0.156608	0.0208985	3.2765	0.346735	TRUE	NMJ accessory vs Rest	NMJ accessory	Rest	NMJ accessory
DDX60	0.955	0.045	3.05505	0.000397772	2.9737e-05	0	0.25	2.94183	2.82504	2.95776	-7.65611	11.3972	0.699771	0.0438099	0.164248	0.0274658	3.92035	0.220628	TRUE	NMJ accessory vs Rest	NMJ accessory	Rest	NMJ accessory
CCDC3	0.9548	0.0452	3.0504	0.000244812	6.38404e-05	0	0.25	2.43672	2.56676	2.32641	-5.91721	9.05391	0.49809	0.0344957	0.107716	0.0209529	3.277	0.559278	TRUE	NMJ accessory vs Rest	NMJ accessory	Rest	NMJ accessory
CCDC26	0.9546	0.0454	3.04578	0.000290498	3.77529e-05	0	0.25	2.40131	2.33777	1.84613	-4.82498	10.4937	0.450726	0.0303215	0.156608	0.0236043	3.68214	0.351308	TRUE	NMJ accessory vs Rest	NMJ accessory	Rest	NMJ accessory
ATF3	0.953	0.047	3.00947	0.00061471	0.000253415	0	0.25	1.53249	1.68598	3.4515	-9.75504	10.1558	1.28648	0.497294	0.258976	0.1145	6.62991	2.34274	TRUE	NMJ accessory vs Rest	NMJ accessory	Rest	NMJ accessory
AJ009632.2	0.953	0.047	3.00947	0.000616039	0.00021662	0	0.25	2.19586	2.17751	3.04012	-8.99534	11.9741	0.630253	0.106547	0.144385	0.0556522	6.77191	1.91314	TRUE	NMJ accessory vs Rest	NMJ accessory	Rest	NMJ accessory
LINC02150	0.9528	0.0472	3.00501	0.000221719	4.16969e-05	0	0.25	2.47632	2.53287	2.40191	-5.44154	10.8666	0.328495	0.02234	0.138273	0.0186414	2.93587	0.371619	TRUE	NMJ accessory vs Rest	NMJ accessory	Rest	NMJ accessory
AC005165.1	0.9524	0.0476	2.99615	0.000195821	2.65127e-05	0	0.25	2.65527	2.59757	2.50052	-5.18215	11.4744	0.252101	0.0169555	0.10466	0.0144263	2.56175	0.228988	TRUE	NMJ accessory vs Rest	NMJ accessory	Rest	NMJ accessory
OTUD1	0.9522	0.0478	2.99175	0.00160854	0.000998933	0	0.25	1.85167	2.06131	3.24354	-8.10397	9.92477	2.88923	1.91709	0.380443	0.211799	15.6461	10.3449	TRUE	NMJ accessory vs Rest	NMJ accessory	Rest	NMJ accessory
AC078923.1	0.952	0.048	2.98736	0.000445815	2.1427e-05	0	0.25	3.12974	3.10459	2.85909	-7.35526	16.7208	0.692132	0.00917794	0.156608	0.00789982	5.50298	0.146193	TRUE	NMJ accessory vs Rest	NMJ accessory	Rest	NMJ accessory
MMP2	0.9516	0.0484	2.97864	0.000154878	7.70108e-05	0	0.25	2.74881	2.44632	3.71806	-10.5437	13.7083	0.278839	0.0843974	0.101604	0.0434422	1.57961	0.662354	TRUE	NMJ accessory vs Rest	NMJ accessory	Rest	NMJ accessory
MYH7B	0.9516	0.0484	2.97864	0.000271495	0.000235829	0	0.25	1.29282	1.22695	3.39949	-9.51704	11.8895	0.297173	0.221966	0.142093	0.102956	2.76303	2.26273	TRUE	NMJ accessory vs Rest	NMJ accessory	Rest	NMJ accessory
AC108062.1	0.9516	0.0484	2.97864	0.000178966	2.82468e-05	0	0.25	2.10677	2.166	2.74667	-6.03115	12.6425	0.256685	0.0177306	0.145149	0.0146031	2.29422	0.186021	TRUE	NMJ accessory vs Rest	NMJ accessory	Rest	NMJ accessory
B3GALT5	0.95	0.05	2.94444	0.000158487	2.38258e-05	0	0.25	2.42591	2.40328	2.19328	-5.86686	9.59601	0.24217	0.0154326	0.101604	0.013257	1.79315	0.166817	TRUE	NMJ accessory vs Rest	NMJ accessory	Rest	NMJ accessory
LRP1B	0.949	0.051	2.92358	0.000446062	9.05528e-05	0	0.25	2.1863	2.24297	1.94054	-4.73477	8.57606	0.688312	0.0865322	0.206264	0.0509885	5.36918	0.736763	TRUE	NMJ accessory vs Rest	NMJ accessory	Rest	NMJ accessory
HDAC2-AS2	0.9488	0.0512	2.91946	0.000287117	6.43973e-05	0	0.25	2.29617	2.27885	1.88215	-4.03709	8.40578	0.415585	0.0641514	0.153552	0.0454817	2.95017	0.55802	TRUE	NMJ accessory vs Rest	NMJ accessory	Rest	NMJ accessory
KLRD1	0.9484	0.0516	2.91125	0.000482833	5.81945e-05	0	0.25	2.4944	2.55799	2.08413	-4.58714	12.5218	0.812071	0.0354886	0.217723	0.0300492	5.75538	0.493333	TRUE	NMJ accessory vs Rest	NMJ accessory	Rest	NMJ accessory
BDNF-AS	0.9482	0.0518	2.90718	0.000333962	8.47826e-05	0	0.25	2.28049	2.32586	2.31414	-6.70605	9.28377	0.502674	0.110572	0.175707	0.0523074	3.07182	0.651113	TRUE	NMJ accessory vs Rest	NMJ accessory	Rest	NMJ accessory
AC090403.1	0.9478	0.0522	2.89906	0.000351389	0.000229803	0	0.25	1.53773	1.23875	3.93122	-8.35245	15.3678	0.289534	0.158185	0.101604	0.0669513	2.9471	1.75725	TRUE	NMJ accessory vs Rest	NMJ accessory	Rest	NMJ accessory
ADAMTS19	0.9478	0.0522	2.89906	0.000186515	5.32129e-05	0	0.25	2.27491	2.31045	2.13693	-5.56694	10.9086	0.278075	0.0459718	0.120703	0.0289071	1.99683	0.385921	TRUE	NMJ accessory vs Rest	NMJ accessory	Rest	NMJ accessory
TRIM38	0.9474	0.0526	2.89101	0.000161816	5.94978e-05	0	0.25	2.09003	2.10019	2.3908	-5.47077	10.1488	0.245225	0.0689103	0.10466	0.0417698	1.70526	0.525164	TRUE	NMJ accessory vs Rest	NMJ accessory	Rest	NMJ accessory
SLC14A2	0.946	0.054	2.86326	0.000275452	1.91341e-05	0	0.25	2.52613	2.52703	2.69411	-6.16627	10.6855	0.424752	0.00958584	0.126814	0.00857966	4.39053	0.135501	TRUE	NMJ accessory vs Rest	NMJ accessory	Rest	NMJ accessory
LINC01088	0.9458	0.0542	2.85935	0.000475416	3.45827e-05	0	0.25	2.39686	2.25415	2.74565	-8.08407	12.499	0.689076	0.0199605	0.172651	0.0166834	7.87557	0.257447	TRUE	NMJ accessory vs Rest	NMJ accessory	Rest	NMJ accessory
MYL6B	0.9458	0.0542	2.85935	0.000615699	0.000513161	0	0.25	1.67851	1.20747	3.85255	-11.8872	14.1166	0.818183	0.503802	0.330023	0.203165	6.11288	4.54979	TRUE	NMJ accessory vs Rest	NMJ accessory	Rest	NMJ accessory
PRKCH	0.9458	0.0542	2.85935	0.000491457	0.000102002	0	0.25	2.16758	2.19502	1.93645	-4.77355	9.86548	0.575249	0.0729489	0.175707	0.0504446	5.66255	0.833971	TRUE	NMJ accessory vs Rest	NMJ accessory	Rest	NMJ accessory
CREB5	0.9454	0.0546	2.85157	0.00165665	0.000562266	0	0.25	2.08133	2.23773	2.44712	-6.29104	7.7192	2.93277	0.950987	0.375095	0.209284	17.0607	5.6595	TRUE	NMJ accessory vs Rest	NMJ accessory	Rest	NMJ accessory
SLC2A9	0.9452	0.0548	2.84771	0.000149503	4.23398e-05	0	0.25	1.65409	1.75011	2.43305	-6.34252	10.6984	0.174943	0.0309471	0.110008	0.0267452	1.44605	0.369107	TRUE	NMJ accessory vs Rest	NMJ accessory	Rest	NMJ accessory
MYL2	0.9448	0.0552	2.84001	0.00278324	0.00282159	0	0.25	1.01905	0.781951	3.75132	-10.2945	13.9809	4.2796	3.25835	0.486631	0.386438	29.665	29.4585	TRUE	NMJ accessory vs Rest	NMJ accessory	Rest	NMJ accessory
MYH6	0.9446	0.0554	2.83618	0.000483199	0.000378994	0	0.25	1.87084	1.38715	3.57709	-10.719	13.5806	0.490451	0.359698	0.176471	0.15249	3.93397	3.63084	TRUE	NMJ accessory vs Rest	NMJ accessory	Rest	NMJ accessory
NUP210L	0.9444	0.0556	2.83237	0.000774535	5.16294e-05	0	0.25	2.5137	2.44754	2.67835	-8.04138	11.7248	1.41482	0.0360189	0.18793	0.029451	11.3063	0.429185	TRUE	NMJ accessory vs Rest	NMJ accessory	Rest	NMJ accessory
CHST11	0.9444	0.0556	2.83237	0.00021297	5.27064e-05	0	0.25	1.68991	1.67373	2.75386	-7.14724	12.2377	0.262796	0.0321164	0.101604	0.0243521	2.32224	0.517938	TRUE	NMJ accessory vs Rest	NMJ accessory	Rest	NMJ accessory
CYR61	0.944	0.056	2.82477	0.000743779	0.000453914	0	0.25	1.40007	1.53926	2.99209	-8.77984	9.25997	1.49962	0.745415	0.282659	0.136676	8.3101	4.06523	TRUE	NMJ accessory vs Rest	NMJ accessory	Rest	NMJ accessory
PRKG1-AS1	0.9434	0.0566	2.81348	0.000285404	7.80237e-05	0	0.25	1.5509	1.63057	2.84821	-6.75624	12.2648	0.33919	0.101585	0.118411	0.067332	1.70584	0.697827	TRUE	NMJ accessory vs Rest	NMJ accessory	Rest	NMJ accessory
DGKB	0.9432	0.0568	2.80974	0.000179878	5.51001e-05	0	0.25	2.16309	2.24207	2.22141	-5.15663	9.94543	0.257449	0.0493711	0.103896	0.0295869	2.45249	0.497123	TRUE	NMJ accessory vs Rest	NMJ accessory	Rest	NMJ accessory
RSPO3	0.9432	0.0568	2.80974	0.00023474	9.79702e-05	0	0.25	1.53589	1.66049	2.78488	-7.14481	9.33895	0.381207	0.138932	0.138273	0.0649525	2.22087	0.870914	TRUE	NMJ accessory vs Rest	NMJ accessory	Rest	NMJ accessory
HCN1	0.9428	0.0572	2.8023	0.000146537	3.30837e-05	0	0.25	1.97277	1.95792	2.2922	-5.75127	9.23646	0.189458	0.0165204	0.100076	0.0130938	1.886	0.235384	TRUE	NMJ accessory vs Rest	NMJ accessory	Rest	NMJ accessory
APBB2	0.9428	0.0572	2.8023	0.000442275	9.07111e-05	0	0.25	2.21267	2.11735	1.96825	-3.73883	10.441	0.796792	0.0785647	0.272727	0.0566584	6.16992	0.798667	TRUE	NMJ accessory vs Rest	NMJ accessory	Rest	NMJ accessory
VLDLR-AS1	0.9428	0.0572	2.8023	0.000405563	0.000106755	0	0.25	1.87471	1.84278	1.44601	-3.46879	7.30517	0.61421	0.0935082	0.227655	0.0699562	4.81763	1.00497	TRUE	NMJ accessory vs Rest	NMJ accessory	Rest	NMJ accessory
KCP	0.9424	0.0576	2.79491	0.000618818	0.000241691	0	0.25	1.82946	1.90439	2.5815	-8.11947	10.5513	0.796792	0.275846	0.220015	0.132353	4.68568	2.2445	TRUE	NMJ accessory vs Rest	NMJ accessory	Rest	NMJ accessory
LINC01483	0.9418	0.0582	2.78391	0.000276486	3.76322e-05	0	0.25	2.20359	2.07473	2.74536	-5.92847	13.6772	0.454546	0.0290434	0.129106	0.0210888	4.62248	0.345513	TRUE	NMJ accessory vs Rest	NMJ accessory	Rest	NMJ accessory
LINC00598	0.9416	0.0584	2.78026	0.000707957	0.000149723	0	0.25	2.05889	2.06019	2.15407	-4.64402	11.8457	1.01452	0.101109	0.194805	0.0670193	9.29956	1.31506	TRUE	NMJ accessory vs Rest	NMJ accessory	Rest	NMJ accessory
TMEM132B	0.9414	0.0586	2.77663	0.000193277	4.6101e-05	0	0.25	2.03864	2.01519	2.11413	-3.83301	12.2524	0.212376	0.0299137	0.121467	0.0246104	1.70296	0.376689	TRUE	NMJ accessory vs Rest	NMJ accessory	Rest	NMJ accessory
COL21A1	0.9414	0.0586	2.77663	0.000415034	0.000165244	0	0.25	2.20578	2.07709	2.56826	-6.4768	11.3969	0.367456	0.104427	0.154316	0.0704185	3.13202	1.2495	TRUE	NMJ accessory vs Rest	NMJ accessory	Rest	NMJ accessory
RYR2	0.941	0.059	2.76941	0.000374176	3.65829e-05	0	0.25	2.00349	1.96873	2.54291	-5.49127	13.2437	0.757067	0.0255355	0.141329	0.0239034	4.88402	0.36986	TRUE	NMJ accessory vs Rest	NMJ accessory	Rest	NMJ accessory
C12orf75	0.9408	0.0592	2.76581	0.000123748	6.34505e-05	0	0.25	1.89349	1.75078	2.74641	-7.4365	11.6896	0.152025	0.0507312	0.116119	0.0410355	1.37	0.549782	TRUE	NMJ accessory vs Rest	NMJ accessory	Rest	NMJ accessory
ELOVL6	0.9406	0.0594	2.76222	0.000133314	2.73554e-05	0	0.25	1.85389	1.90121	2.76783	-7.32742	11.5572	0.203973	0.0193486	0.10466	0.0168602	1.71334	0.262561	TRUE	NMJ accessory vs Rest	NMJ accessory	Rest	NMJ accessory
C4orf45	0.9406	0.0594	2.76222	0.000290431	6.1014e-05	0	0.25	2.13219	2.09886	1.97556	-4.51657	9.36607	0.501146	0.0708279	0.178762	0.0543469	3.2904	0.603346	TRUE	NMJ accessory vs Rest	NMJ accessory	Rest	NMJ accessory
ATRNL1	0.9404	0.0596	2.75865	0.000520517	0.000410641	0	0.25	1.39505	1.43425	2.64493	-6.70913	9.88922	0.520245	0.303715	0.186402	0.121842	4.70409	4.15473	TRUE	NMJ accessory vs Rest	NMJ accessory	Rest	NMJ accessory
DPYSL3	0.9402	0.0598	2.75509	0.000130966	4.53386e-05	0	0.25	2.03788	1.8976	2.24344	-6.43912	9.38958	0.249045	0.0638524	0.142093	0.0467191	1.65711	0.471558	TRUE	NMJ accessory vs Rest	NMJ accessory	Rest	NMJ accessory
NSG2	0.9394	0.0606	2.74095	0.000175107	1.24716e-05	0	0.25	2.6007	2.43383	2.49072	-4.27094	12.0387	0.220015	0.00663528	0.10466	0.00634977	2.07608	0.092516	FALSE	NMJ accessory vs Rest	NMJ accessory	Rest	NMJ accessory
KLHL3	0.9386	0.0614	2.72698	0.000268869	4.4262e-05	0	0.25	2.27449	2.23579	1.77073	-3.34403	9.98632	0.443087	0.0411722	0.168067	0.0327958	3.15135	0.376763	FALSE	NMJ accessory vs Rest	NMJ accessory	Rest	NMJ accessory
SLC28A1	0.938	0.062	2.71662	0.000205226	7.34463e-05	0	0.25	1.67071	1.73375	2.18399	-6.56633	9.35394	0.245225	0.0545927	0.110008	0.0399478	2.00527	0.576039	FALSE	NMJ accessory vs Rest	NMJ accessory	Rest	NMJ accessory
HS6ST3	0.9378	0.0622	2.71318	0.000407213	0.000152172	0	0.25	2.00629	1.98834	2.48002	-6.22559	9.95112	0.569137	0.100714	0.1589	0.0446523	4.30241	1.07217	FALSE	NMJ accessory vs Rest	NMJ accessory	Rest	NMJ accessory
AC022217.3	0.9376	0.0624	2.70976	0.000159849	3.25101e-05	0	0.25	2.02604	2.01219	1.7805	-4.19939	10.0045	0.202445	0.0284589	0.110008	0.0262965	1.87538	0.326614	FALSE	NMJ accessory vs Rest	NMJ accessory	Rest	NMJ accessory
NAV3	0.9374	0.0626	2.70634	0.000316029	0.000125204	0	0.25	1.52566	1.57369	2.44523	-7.1915	9.81363	0.409473	0.0755863	0.111536	0.0376635	4.0286	1.1132	FALSE	NMJ accessory vs Rest	NMJ accessory	Rest	NMJ accessory
DDX60L	0.9374	0.0626	2.70634	0.000679112	0.000216694	0	0.25	1.52786	1.60921	2.70312	-7.01865	9.61819	1.14362	0.317387	0.318564	0.151239	6.61453	2.05138	FALSE	NMJ accessory vs Rest	NMJ accessory	Rest	NMJ accessory
GLIS3	0.9372	0.0628	2.70294	0.00113737	0.000439671	0	0.25	2.0944	1.9736	2.4929	-6.46502	10.6669	2.22689	0.511432	0.320856	0.15559	14.3544	3.99314	FALSE	NMJ accessory vs Rest	NMJ accessory	Rest	NMJ accessory
SORBS2	0.937	0.063	2.69955	0.000783912	0.000149839	0	0.25	2.0772	2.09514	2.10512	-6.18204	8.93034	1.15814	0.0870085	0.297173	0.0656188	9.34952	1.30237	FALSE	NMJ accessory vs Rest	NMJ accessory	Rest	NMJ accessory
DNAJA4	0.937	0.063	2.69955	0.000764839	0.000362448	0	0.25	1.08287	0.99437	3.14175	-8.75497	8.67972	1.23529	0.591413	0.262796	0.153958	6.58273	3.17072	FALSE	NMJ accessory vs Rest	NMJ accessory	Rest	NMJ accessory
EFNA5	0.937	0.063	2.69955	0.000584546	0.000221106	0	0.25	1.72369	1.69773	1.80765	-4.90592	10.4048	1.04431	0.181066	0.297173	0.0757213	8.44044	1.89361	FALSE	NMJ accessory vs Rest	NMJ accessory	Rest	NMJ accessory
ANTXR2	0.9368	0.0632	2.69617	0.000194881	4.98413e-05	0	0.25	2.16477	2.07266	2.4266	-6.04964	11.2014	0.228419	0.0311646	0.126814	0.0249368	2.30547	0.385793	FALSE	NMJ accessory vs Rest	NMJ accessory	Rest	NMJ accessory
CCDC141	0.9366	0.0634	2.69279	0.000380722	0.000108548	0	0.25	2.07498	2.02148	1.89186	-3.8452	8.98865	0.486632	0.123558	0.207792	0.0869116	3.43704	1.01395	FALSE	NMJ accessory vs Rest	NMJ accessory	Rest	NMJ accessory
DOCK10	0.9356	0.0644	2.67607	0.000297136	0.000133277	0	0.25	1.36274	1.41834	2.54999	-7.37246	10.077	0.23071	0.126467	0.113827	0.0696027	2.32973	1.28086	FALSE	NMJ accessory vs Rest	NMJ accessory	Rest	NMJ accessory
STXBP5L	0.9352	0.0648	2.66945	0.000176662	2.02184e-05	0	0.25	2.01121	1.84844	2.33978	-5.87697	12.733	0.280367	0.0151335	0.116883	0.0146303	2.15525	0.197983	FALSE	NMJ accessory vs Rest	NMJ accessory	Rest	NMJ accessory
ALPK1	0.935	0.065	2.66616	0.000173676	6.07981e-05	0	0.25	1.53715	1.47602	2.55769	-6.01653	10.8122	0.203973	0.0437829	0.116883	0.0342099	1.80558	0.524894	FALSE	NMJ accessory vs Rest	NMJ accessory	Rest	NMJ accessory
MYOZ2	0.935	0.065	2.66616	0.00158059	0.000671142	0	0.25	2.35736	1.96893	3.39543	-8.98338	12.4928	3.08326	1.11128	0.489687	0.263155	20.1854	7.6902	FALSE	NMJ accessory vs Rest	NMJ accessory	Rest	NMJ accessory
PCSK5	0.935	0.065	2.66616	0.000171595	5.13022e-05	0	0.25	1.86718	1.86956	1.81348	-4.2201	8.12614	0.233766	0.0352437	0.107716	0.0245833	1.87676	0.419045	FALSE	NMJ accessory vs Rest	NMJ accessory	Rest	NMJ accessory
MPPED2	0.9348	0.0652	2.66287	0.000217005	0.000104028	0	0.25	1.97266	1.79754	2.6245	-6.92452	15.2822	0.219251	0.0683531	0.116119	0.0496832	1.90111	0.803692	FALSE	NMJ accessory vs Rest	NMJ accessory	Rest	NMJ accessory
AC036214.1	0.9348	0.0652	2.66287	0.000177912	4.75779e-05	0	0.25	2.13563	2.05399	2.27956	-5.52796	10.2755	0.232238	0.0480796	0.109244	0.0391048	1.72912	0.473584	FALSE	NMJ accessory vs Rest	NMJ accessory	Rest	NMJ accessory
NCALD	0.9348	0.0652	2.66287	0.000290207	5.27472e-05	0	0.25	2.08354	1.97347	2.04909	-4.55359	9.60339	0.478992	0.0387246	0.141329	0.0287167	4.4049	0.483164	FALSE	NMJ accessory vs Rest	NMJ accessory	Rest	NMJ accessory
PRUNE2	0.9346	0.0654	2.6596	0.000381719	0.000144986	0	0.25	1.77076	1.78575	2.13113	-6.02153	9.26348	0.662338	0.131986	0.132162	0.0453186	5.31942	1.30976	FALSE	NMJ accessory vs Rest	NMJ accessory	Rest	NMJ accessory
ENPEP	0.9344	0.0656	2.65633	0.000445557	0.000134372	0	0.25	1.76435	1.78854	1.83049	-4.3476	8.02836	0.682965	0.116542	0.251337	0.0762652	5.59773	1.0932	FALSE	NMJ accessory vs Rest	NMJ accessory	Rest	NMJ accessory
NUDT13	0.9342	0.0658	2.65307	0.000598266	0.000163238	0	0.25	1.75224	1.80745	2.01857	-4.73766	8.78343	0.913675	0.226904	0.233002	0.117233	5.31211	1.59005	FALSE	NMJ accessory vs Rest	NMJ accessory	Rest	NMJ accessory
PKD2L2	0.9338	0.0662	2.64658	0.00138943	0.000309529	0	0.25	1.97116	1.99432	2.11098	-5.07957	8.62292	1.61421	0.214236	0.320856	0.150219	14.5015	3.19768	FALSE	NMJ accessory vs Rest	NMJ accessory	Rest	NMJ accessory
DIRC3	0.9338	0.0662	2.64658	0.00042302	7.47077e-05	0	0.25	1.88613	1.78884	2.13183	-4.56095	9.28161	0.475936	0.0560476	0.157372	0.0424904	4.62617	0.64812	FALSE	NMJ accessory vs Rest	NMJ accessory	Rest	NMJ accessory
RECK	0.9336	0.0664	2.64335	0.000145945	6.85005e-05	0	0.25	1.65159	1.59146	2.53673	-7.84127	9.93553	0.208556	0.0681082	0.109244	0.0468958	1.38141	0.599049	FALSE	NMJ accessory vs Rest	NMJ accessory	Rest	NMJ accessory
LDHB	0.933	0.067	2.63371	0.000130738	7.94459e-05	0	0.25	1.43202	1.33911	2.47172	-7.27823	9.04446	0.152025	0.064682	0.106188	0.0524298	1.16555	0.647401	FALSE	NMJ accessory vs Rest	NMJ accessory	Rest	NMJ accessory
ARHGAP24	0.9324	0.0676	2.62415	0.00022489	8.74553e-05	0	0.25	1.83173	1.67423	2.24705	-4.75482	11.0868	0.33919	0.0978182	0.167303	0.0615397	2.63896	0.793633	FALSE	NMJ accessory vs Rest	NMJ accessory	Rest	NMJ accessory
EGLN3	0.9322	0.0678	2.62099	0.000311661	8.44152e-05	0	0.25	1.7079	1.73537	1.37109	-3.16878	6.09223	0.53858	0.0878789	0.203972	0.0686917	3.68181	0.897098	FALSE	NMJ accessory vs Rest	NMJ accessory	Rest	NMJ accessory
BMPR1B	0.932	0.068	2.61782	0.00120466	0.00035011	0	0.25	1.73094	1.71035	1.80006	-4.52509	8.44109	1.67303	0.269543	0.36822	0.154502	14.2742	2.98419	FALSE	NMJ accessory vs Rest	NMJ accessory	Rest	NMJ accessory
ARHGEF28	0.932	0.068	2.61782	0.000207753	4.20317e-05	0	0.25	1.98555	1.99274	1.76245	-4.12056	8.61008	0.249809	0.0285268	0.132926	0.0243657	2.18673	0.36777	FALSE	NMJ accessory vs Rest	NMJ accessory	Rest	NMJ accessory
LUCAT1	0.9316	0.0684	2.61153	0.000542802	0.000261329	0	0.25	1.42565	1.51438	1.95515	-5.96483	7.91322	0.927426	0.308076	0.232238	0.123759	6.34329	2.67456	FALSE	NMJ accessory vs Rest	NMJ accessory	Rest	NMJ accessory
PPM1H	0.9308	0.0692	2.59904	0.000193078	0.000114174	0	0.25	1.27921	1.35335	2.21644	-7.4299	8.64234	0.207028	0.0909651	0.12605	0.0526337	1.63903	0.838172	FALSE	NMJ accessory vs Rest	NMJ accessory	Rest	NMJ accessory
MAPK10	0.9306	0.0694	2.59594	0.00031513	0.000121069	0	0.25	1.26325	1.22774	2.47509	-6.23236	10.6028	0.378915	0.101381	0.139037	0.0642319	4.16787	1.07359	FALSE	NMJ accessory vs Rest	NMJ accessory	Rest	NMJ accessory
PLB1	0.9302	0.0698	2.58977	0.000202623	3.80651e-05	0	0.25	1.83062	1.75894	2.23608	-4.98033	8.77961	0.239114	0.028282	0.105424	0.0244745	2.07607	0.323391	FALSE	NMJ accessory vs Rest	NMJ accessory	Rest	NMJ accessory
NRXN3	0.93	0.07	2.58669	0.000266415	6.89883e-05	0	0.25	1.72404	1.69957	1.9305	-4.36412	9.09593	0.479756	0.0429126	0.114591	0.0333669	3.09653	0.555906	FALSE	NMJ accessory vs Rest	NMJ accessory	Rest	NMJ accessory
ESRRG	0.9296	0.0704	2.58056	0.00176416	0.000820775	0	0.25	2.20758	1.6587	3.31924	-8.11281	13.6956	2.96409	1.03237	0.356761	0.279648	19.7519	8.74602	FALSE	NMJ accessory vs Rest	NMJ accessory	Rest	NMJ accessory
HSPH1	0.9296	0.0704	2.58056	0.000244543	9.73271e-05	0	0.25	1.18962	1.26969	2.29118	-6.24609	7.51605	0.398014	0.143742	0.192513	0.0885976	2.48353	1.06942	FALSE	NMJ accessory vs Rest	NMJ accessory	Rest	NMJ accessory
PTPRD	0.9296	0.0704	2.58056	0.000244169	5.82901e-05	0	0.25	1.83251	1.80132	1.78849	-4.6696	8.58845	0.346066	0.0423552	0.134454	0.034373	3.18578	0.52383	FALSE	NMJ accessory vs Rest	NMJ accessory	Rest	NMJ accessory
BICD1	0.9294	0.0706	2.57751	0.000572838	0.00018253	0	0.25	2.10373	2.04364	2.10428	-5.95411	10.5062	0.847212	0.159458	0.262796	0.0975716	5.98878	1.6424	FALSE	NMJ accessory vs Rest	NMJ accessory	Rest	NMJ accessory
SPDYA	0.9294	0.0706	2.57751	0.000334063	7.74214e-05	0	0.25	1.70786	1.64576	1.72337	-4.45794	8.46062	0.361345	0.0634583	0.152024	0.0555843	2.86158	0.833283	FALSE	NMJ accessory vs Rest	NMJ accessory	Rest	NMJ accessory
ACTC1	0.9292	0.0708	2.57446	0.000438759	0.000275996	0	0.25	1.27844	1.26437	2.56545	-8.63243	9.53872	0.737969	0.362121	0.211612	0.109986	4.60394	2.49832	FALSE	NMJ accessory vs Rest	NMJ accessory	Rest	NMJ accessory
IL18	0.9288	0.0712	2.5684	0.000534144	0.000158352	0	0.25	1.76617	1.75103	2.21614	-5.88829	8.70768	0.915967	0.240626	0.207792	0.0943083	5.3543	1.50391	FALSE	NMJ accessory vs Rest	NMJ accessory	Rest	NMJ accessory
RAD51B	0.9284	0.0716	2.56237	0.000829117	0.000161252	0	0.25	1.90339	1.85732	1.78834	-3.2873	8.23677	1.4492	0.132286	0.222307	0.0902428	10.8696	1.50292	FALSE	NMJ accessory vs Rest	NMJ accessory	Rest	NMJ accessory
PANX1	0.928	0.072	2.55637	0.000170087	7.1967e-05	0	0.25	1.21489	1.20842	2.20649	-5.73025	8.10016	0.254393	0.0776809	0.124523	0.0583308	1.53407	0.599694	FALSE	NMJ accessory vs Rest	NMJ accessory	Rest	NMJ accessory
ZNF385D	0.928	0.072	2.55637	0.00107374	0.00061183	0	0.25	1.65479	1.58799	2.48963	-5.78036	10.6304	1.80596	0.709411	0.266616	0.158431	13.214	5.55433	FALSE	NMJ accessory vs Rest	NMJ accessory	Rest	NMJ accessory
SPOCK1	0.9278	0.0722	2.55338	0.0014371	0.000613535	0	0.25	1.88386	1.75372	2.29515	-5.44386	10.6155	2.4301	0.620121	0.38961	0.218299	16.7226	5.70158	FALSE	NMJ accessory vs Rest	NMJ accessory	Rest	NMJ accessory
PLS3	0.9278	0.0722	2.55338	0.000239654	8.15499e-05	0	0.25	1.63505	1.61223	1.33529	-3.33312	7.2606	0.319328	0.075451	0.141329	0.0576102	2.1572	0.779625	FALSE	NMJ accessory vs Rest	NMJ accessory	Rest	NMJ accessory
ZDHHC13	0.9276	0.0724	2.55039	0.000426978	0.000151677	0	0.25	1.52089	1.46179	2.22816	-5.31544	9.41927	0.598931	0.123232	0.172651	0.0917113	4.71271	1.51367	FALSE	NMJ accessory vs Rest	NMJ accessory	Rest	NMJ accessory
EEF1AKMT1	0.9274	0.0726	2.54742	0.000260185	7.29056e-05	0	0.25	1.6854	1.70709	1.62936	-3.75462	7.23771	0.262032	0.0518326	0.130634	0.0444892	2.28766	0.694547	FALSE	NMJ accessory vs Rest	NMJ accessory	Rest	NMJ accessory
FAT4	0.9274	0.0726	2.54742	0.000134889	3.53854e-05	0	0.25	1.71909	1.65004	1.72111	-3.66099	8.57307	0.197861	0.026596	0.113063	0.0231012	1.52268	0.330917	FALSE	NMJ accessory vs Rest	NMJ accessory	Rest	NMJ accessory
SPON1	0.927	0.073	2.54149	0.000168143	5.81079e-05	0	0.25	1.57424	1.66064	1.66263	-4.86072	7.08248	0.215432	0.0665583	0.128342	0.0518859	1.51817	0.594956	FALSE	NMJ accessory vs Rest	NMJ accessory	Rest	NMJ accessory
GCNT2	0.9266	0.0734	2.5356	0.000209277	0.000112416	0	0.25	1.27145	1.30051	2.63101	-7.87598	9.72722	0.311688	0.0873884	0.101604	0.0353656	2.75644	0.848911	FALSE	NMJ accessory vs Rest	NMJ accessory	Rest	NMJ accessory
ADAM32	0.9262	0.0738	2.52973	0.000136773	3.95707e-05	0	0.25	1.54012	1.54692	1.98835	-4.6343	10.3269	0.179526	0.0273574	0.110772	0.0234275	1.69884	0.377699	FALSE	NMJ accessory vs Rest	NMJ accessory	Rest	NMJ accessory
SLC16A7	0.9262	0.0738	2.52973	0.000372426	0.000207989	0	0.25	1.71367	1.56757	2.32549	-5.54832	10.1856	0.478992	0.175974	0.208556	0.107089	3.28761	1.66739	FALSE	NMJ accessory vs Rest	NMJ accessory	Rest	NMJ accessory
LINC01933	0.926	0.074	2.52681	0.000199622	6.59903e-05	0	0.25	1.54765	1.53501	1.84949	-5.35778	9.67495	0.223071	0.0447075	0.13751	0.0347402	2.2401	0.557048	FALSE	NMJ accessory vs Rest	NMJ accessory	Rest	NMJ accessory
TGFB2	0.9252	0.0748	2.51519	0.000601315	0.000313026	0	0.25	1.19449	1.29359	2.28401	-7.17095	6.84185	1.38121	0.54404	0.245989	0.14236	7.65517	3.15701	FALSE	NMJ accessory vs Rest	NMJ accessory	Rest	NMJ accessory
ARHGAP42	0.9252	0.0748	2.51519	0.000418685	0.00018327	0	0.25	1.97107	1.68532	2.38634	-6.88537	12.6873	0.42628	0.149672	0.208556	0.101814	3.79711	1.63023	FALSE	NMJ accessory vs Rest	NMJ accessory	Rest	NMJ accessory
CD36	0.9252	0.0748	2.51519	0.00113581	0.000908613	0	0.25	1.29594	1.033	2.67187	-8.91676	10.7499	1.78686	1.04466	0.350649	0.29625	13.0092	9.76898	FALSE	NMJ accessory vs Rest	NMJ accessory	Rest	NMJ accessory
MANBA	0.9248	0.0752	2.50943	0.000324091	6.57201e-05	0	0.25	1.82064	1.74212	1.76996	-4.17544	8.88023	0.495799	0.0452651	0.232238	0.0372964	4.27369	0.558861	FALSE	NMJ accessory vs Rest	NMJ accessory	Rest	NMJ accessory
HAVCR2	0.9248	0.0752	2.50943	0.000128689	4.07461e-05	0	0.25	1.5569	1.50571	1.67258	-3.59518	7.21517	0.149733	0.0244612	0.10466	0.0221494	1.46803	0.341679	FALSE	NMJ accessory vs Rest	NMJ accessory	Rest	NMJ accessory
FAM20A	0.9244	0.0756	2.50369	0.000374061	0.000196599	0	0.25	1.3167	1.2778	2.31263	-6.88612	9.94449	0.337663	0.129525	0.121467	0.0764556	3.26161	1.95904	FALSE	NMJ accessory vs Rest	NMJ accessory	Rest	NMJ accessory

## Sheet: Myofiber(sc)_marker_genes
	proba_de	proba_not_de	bayes_factor	scale1	scale2	pseudocounts	delta	lfc_mean	lfc_median	lfc_std	lfc_min	lfc_max	raw_mean1	raw_mean2	non_zeros_proportion1	non_zeros_proportion2	raw_normalized_mean1	raw_normalized_mean2	is_de_fdr_0.05	comparison	group1	group2	cluster
MYL3	0.9892	0.0108	4.51735	0.00521383	0.000379441	0	0.25	4.87649	4.99863	2.25758	-5.51876	13.3503	6.46079	0.364269	0.816899	0.0929759			TRUE	MF_typeI(fg) vs Rest	MF_typeI(fg)	Rest	MF_typeI(fg)
RP11-451G4.2	0.9818	0.0182	3.98797	0.0227041	0.00304354	0	0.25	4.29241	4.61782	2.10415	-4.7674	10.1451	28.9051	3.44438	0.989044	0.304886			TRUE	MF_typeI(fg) vs Rest	MF_typeI(fg)	Rest	MF_typeI(fg)
MYH7	0.9816	0.0184	3.97683	0.00501582	0.000454295	0	0.25	5.24716	5.3217	3.08354	-5.0176	15.1677	6.90999	0.597551	0.750975	0.0994231			TRUE	MF_typeI(fg) vs Rest	MF_typeI(fg)	Rest	MF_typeI(fg)
PDLIM1	0.9798	0.0202	3.88167	0.00188466	0.000227257	0	0.25	4.02695	4.15567	2.13863	-4.21563	11.1652	3.17628	0.253478	0.587744	0.0826264			TRUE	MF_typeI(fg) vs Rest	MF_typeI(fg)	Rest	MF_typeI(fg)
LINC01405	0.9788	0.0212	3.83233	0.00327187	0.000413698	0	0.25	4.14736	4.24745	2.46936	-4.91541	14.1493	4.5082	0.410588	0.645311	0.0973872			TRUE	MF_typeI(fg) vs Rest	MF_typeI(fg)	Rest	MF_typeI(fg)
MYL6B	0.9786	0.0214	3.82273	0.00576536	0.000981244	0	0.25	3.36821	3.6619	2.05701	-5.93002	9.23636	9.33778	1.28161	0.784587	0.26247			TRUE	MF_typeI(fg) vs Rest	MF_typeI(fg)	Rest	MF_typeI(fg)
MYOZ2	0.9752	0.0248	3.6718	0.00264688	0.000564615	0	0.25	3.82055	4.20989	2.37053	-5.12755	10.4355	3.44874	0.557003	0.678737	0.13115			TRUE	MF_typeI(fg) vs Rest	MF_typeI(fg)	Rest	MF_typeI(fg)
TPM3	0.9752	0.0248	3.6718	0.0203848	0.00262517	0	0.25	5.41886	5.85073	2.66676	-8.3489	13.0435	26.9104	3.32732	0.982916	0.24228			TRUE	MF_typeI(fg) vs Rest	MF_typeI(fg)	Rest	MF_typeI(fg)
TNNI1	0.9748	0.0252	3.65539	0.0192419	0.0026919	0	0.25	4.61738	4.94899	2.38943	-4.34509	11.7802	26.4786	3.37143	0.986815	0.264846			TRUE	MF_typeI(fg) vs Rest	MF_typeI(fg)	Rest	MF_typeI(fg)
C12orf75	0.9734	0.0266	3.59988	0.00183036	0.00033311	0	0.25	3.36684	3.51726	2.09486	-4.57006	9.79994	2.47731	0.311673	0.604085	0.10604			TRUE	MF_typeI(fg) vs Rest	MF_typeI(fg)	Rest	MF_typeI(fg)
TNNT1	0.9732	0.0268	3.59219	0.0499573	0.00558009	0	0.25	5.98482	6.42567	2.86259	-7.25401	13.9526	67.4451	7.67328	0.995915	0.246352			TRUE	MF_typeI(fg) vs Rest	MF_typeI(fg)	Rest	MF_typeI(fg)
MYL2	0.9714	0.0286	3.52533	0.0883438	0.0106567	0	0.25	5.4909	5.8826	2.6437	-5.20441	12.8897	148.063	17.022	0.998329	0.377333			TRUE	MF_typeI(fg) vs Rest	MF_typeI(fg)	Rest	MF_typeI(fg)
TECRL	0.9698	0.0302	3.46925	0.000151143	4.83169e-05	0	0.25	3.27777	3.42146	2.72069	-6.88532	12.521	0.166016	0.0366475	0.115135	0.021208			TRUE	MF_typeI(fg) vs Rest	MF_typeI(fg)	Rest	MF_typeI(fg)
IL17D	0.9662	0.0338	3.35291	0.000343784	5.98679e-05	0	0.25	3.0862	3.38543	2.29966	-6.12021	10.5039	0.445493	0.0400408	0.250511	0.0256193			TRUE	MF_typeI(fg) vs Rest	MF_typeI(fg)	Rest	MF_typeI(fg)
IDI2	0.9582	0.0418	3.13216	0.0018433	0.000326282	0	0.25	2.60333	2.7398	2.11315	-4.49427	7.59067	1.72854	0.242959	0.546704	0.131659			TRUE	MF_typeI(fg) vs Rest	MF_typeI(fg)	Rest	MF_typeI(fg)
TNNC1	0.9562	0.0438	3.08333	0.0393648	0.00688302	0	0.25	4.90769	5.41625	2.56336	-5.6582	12.4034	54.2966	9.02677	0.9974	0.318629			TRUE	MF_typeI(fg) vs Rest	MF_typeI(fg)	Rest	MF_typeI(fg)
SLPI	0.9516	0.0484	2.97864	0.000415314	0.000512295	0	0.25	1.24242	1.46437	3.13264	-11.1114	11.0691	0.341874	0.604171	0.103064	0.103665			TRUE	MF_typeI(fg) vs Rest	MF_typeI(fg)	Rest	MF_typeI(fg)
NNMT	0.9516	0.0484	2.97864	0.00409948	0.000833353	0	0.25	2.42955	2.42502	2.89817	-7.33082	11.3972	7.02632	1.16032	0.488394	0.194605			TRUE	MF_typeI(fg) vs Rest	MF_typeI(fg)	Rest	MF_typeI(fg)
MT2A	0.9512	0.0488	2.96999	0.0164516	0.00586718	0	0.25	1.97076	1.97497	2.85906	-6.24679	9.82688	31.7214	10.2401	0.839183	0.591279			TRUE	MF_typeI(fg) vs Rest	MF_typeI(fg)	Rest	MF_typeI(fg)
LPL	0.951	0.049	2.96569	0.000131677	3.13222e-05	0	0.25	2.15003	2.21455	2.11553	-5.56388	9.73593	0.180686	0.024771	0.106964	0.0183237			TRUE	MF_typeI(fg) vs Rest	MF_typeI(fg)	Rest	MF_typeI(fg)
ATP2A2	0.949	0.051	2.92358	0.000610249	0.000138954	0	0.25	2.43033	2.46971	2.27167	-5.53766	11.0131	0.618575	0.147608	0.304178	0.0809298			TRUE	MF_typeI(fg) vs Rest	MF_typeI(fg)	Rest	MF_typeI(fg)
RSPO3	0.9486	0.0514	2.91535	0.000179799	4.46435e-05	0	0.25	2.31029	2.30802	1.84021	-5.12439	8.49248	0.214483	0.0273159	0.13909	0.0176451			TRUE	MF_typeI(fg) vs Rest	MF_typeI(fg)	Rest	MF_typeI(fg)
AKR1C3	0.9432	0.0568	2.80974	0.000893771	0.000198394	0	0.25	2.14929	2.10075	2.39144	-7.02446	12.9302	1.26019	0.189345	0.308821	0.0787241			TRUE	MF_typeI(fg) vs Rest	MF_typeI(fg)	Rest	MF_typeI(fg)
LDHB	0.942	0.058	2.78756	0.000669869	0.000223203	0	0.25	1.9076	1.9824	1.70064	-4.44128	7.73115	1.23085	0.264846	0.391086	0.135731			TRUE	MF_typeI(fg) vs Rest	MF_typeI(fg)	Rest	MF_typeI(fg)
ANKRD2	0.9412	0.0588	2.77301	0.00561479	0.00163095	0	0.25	1.84196	1.85602	1.58538	-3.33773	7.15619	7.75259	2.13044	0.811328	0.498134			TRUE	MF_typeI(fg) vs Rest	MF_typeI(fg)	Rest	MF_typeI(fg)
PLN	0.9342	0.0658	2.65307	0.00166468	0.000629436	0	0.25	1.70061	1.74708	1.41976	-2.91268	7.58152	2.53432	0.738702	0.637883	0.288259			TRUE	MF_typeI(fg) vs Rest	MF_typeI(fg)	Rest	MF_typeI(fg)
RRAD	0.9314	0.0686	2.6084	0.00142826	0.000581334	0	0.25	1.46159	1.47313	2.45982	-6.55238	9.93393	2.03122	0.917698	0.44104	0.224975			TRUE	MF_typeI(fg) vs Rest	MF_typeI(fg)	Rest	MF_typeI(fg)
ACSL1	0.929	0.071	2.57143	0.000252245	0.000145619	0	0.25	1.03085	1.05996	2.34791	-7.19667	9.30036	0.420239	0.233458	0.195729	0.130302			FALSE	MF_typeI(fg) vs Rest	MF_typeI(fg)	Rest	MF_typeI(fg)
CD36	0.9272	0.0728	2.54445	0.000104392	4.65319e-05	0	0.25	1.43078	1.44068	2.12689	-6.97481	9.2386	0.168987	0.0357992	0.110864	0.0264676			FALSE	MF_typeI(fg) vs Rest	MF_typeI(fg)	Rest	MF_typeI(fg)
AKR1C1	0.9256	0.0744	2.52099	0.000604504	0.000264575	0	0.25	1.25673	1.16538	2.62273	-7.23402	10.3046	1.11255	0.297082	0.265924	0.107058			FALSE	MF_typeI(fg) vs Rest	MF_typeI(fg)	Rest	MF_typeI(fg)
MYL12A	0.9244	0.0756	2.50369	0.0133363	0.00670286	0	0.25	1.40661	1.46626	1.91039	-5.79436	8.41744	23.1899	9.27127	0.923491	0.750254			FALSE	MF_typeI(fg) vs Rest	MF_typeI(fg)	Rest	MF_typeI(fg)
FNDC5	0.9232	0.0768	2.48664	0.000388948	0.000155461	0	0.25	1.13547	1.25555	2.34408	-6.4841	9.57139	0.405382	0.113845	0.226927	0.0797421			FALSE	MF_typeI(fg) vs Rest	MF_typeI(fg)	Rest	MF_typeI(fg)
CA3	0.9232	0.0768	2.48664	0.0203277	0.00731135	0	0.25	1.5294	1.53171	1.41627	-5.00152	6.72451	27.1097	9.45617	0.980316	0.879878			FALSE	MF_typeI(fg) vs Rest	MF_typeI(fg)	Rest	MF_typeI(fg)
FEZ2	0.9148	0.0852	2.3737	0.00247614	0.00114686	0	0.25	1.15318	1.21728	1.9703	-4.43421	6.98538	2.83684	1.2168	0.645125	0.432304			FALSE	MF_typeI(fg) vs Rest	MF_typeI(fg)	Rest	MF_typeI(fg)
PRKG1	0.9124	0.0876	2.3433	0.000127902	6.30918e-05	0	0.25	1.21928	1.20312	1.72734	-4.32134	7.63927	0.136861	0.0544623	0.102693	0.0453003			FALSE	MF_typeI(fg) vs Rest	MF_typeI(fg)	Rest	MF_typeI(fg)
TMEM159	0.9104	0.0896	2.31853	0.000138965	6.33177e-05	0	0.25	1.14167	1.10274	1.83172	-8.29518	8.6395	0.161559	0.078894	0.110864	0.0653207			FALSE	MF_typeI(fg) vs Rest	MF_typeI(fg)	Rest	MF_typeI(fg)
CITED2	0.9104	0.0896	2.31853	0.000256498	0.000125554	0	0.25	1.1302	1.17517	1.79016	-5.52207	8.56923	0.415968	0.125043	0.200929	0.086359			FALSE	MF_typeI(fg) vs Rest	MF_typeI(fg)	Rest	MF_typeI(fg)
HADHB	0.909	0.091	2.30149	0.00109654	0.000404773	0	0.25	1.3819	1.35879	1.27691	-3.79259	6.12895	1.66911	0.58313	0.473352	0.281133			FALSE	MF_typeI(fg) vs Rest	MF_typeI(fg)	Rest	MF_typeI(fg)
KLHDC8B	0.9054	0.0946	2.25872	0.000103254	4.2056e-05	0	0.25	1.23306	1.21184	1.43337	-3.86758	8.11714	0.139832	0.0381745	0.101393	0.0318968			FALSE	MF_typeI(fg) vs Rest	MF_typeI(fg)	Rest	MF_typeI(fg)
CYB5R1	0.9024	0.0976	2.22418	0.000556848	0.000265831	0	0.25	1.14513	1.16749	1.4029	-3.86386	5.62799	0.869838	0.388532	0.361931	0.203936			FALSE	MF_typeI(fg) vs Rest	MF_typeI(fg)	Rest	MF_typeI(fg)
PLIN2	0.8988	0.1012	2.18396	0.00100143	0.000275171	0	0.25	1.25715	1.08698	1.94397	-4.14217	7.223	2.17588	0.458433	0.357474	0.211401			FALSE	MF_typeI(fg) vs Rest	MF_typeI(fg)	Rest	MF_typeI(fg)
TPD52L1	0.898	0.102	2.1752	0.000486732	0.000224058	0	0.25	1.18161	1.15509	1.19322	-4.4958	6.47261	0.76584	0.278929	0.34299	0.178656			FALSE	MF_typeI(fg) vs Rest	MF_typeI(fg)	Rest	MF_typeI(fg)
VIMP	0.8962	0.1038	2.1557	0.000199835	0.0001021	0	0.25	1.21226	1.12529	1.68889	-4.16886	7.02406	0.182357	0.148456	0.126834	0.0977265			FALSE	MF_typeI(fg) vs Rest	MF_typeI(fg)	Rest	MF_typeI(fg)
TOR1AIP2	0.8956	0.1044	2.14926	0.00016314	8.31502e-05	0	0.25	1.00492	1.04439	1.47817	-4.34303	6.02016	0.159888	0.0965391	0.112721	0.0765185			FALSE	MF_typeI(fg) vs Rest	MF_typeI(fg)	Rest	MF_typeI(fg)
PAIP2B	0.894	0.106	2.13227	0.000275742	0.000133005	0	0.25	1.02474	1.03118	1.42173	-3.62329	6.53514	0.280593	0.122837	0.179016	0.0973872			FALSE	MF_typeI(fg) vs Rest	MF_typeI(fg)	Rest	MF_typeI(fg)
ME2	0.8928	0.1072	2.11967	0.00014555	6.67464e-05	0	0.25	1.06394	1.04638	1.33418	-3.55299	5.33389	0.133333	0.0615882	0.108449	0.0525959			FALSE	MF_typeI(fg) vs Rest	MF_typeI(fg)	Rest	MF_typeI(fg)
TNNI2	0.9864	0.0136	4.28399	0.0383882	0.00305078	0	0.25	6.17478	6.42181	2.95332	-2.97535	16.1124	44.6606	3.972	0.995574	0.232935			TRUE	MF_typeII(fg) vs Rest	MF_typeII(fg)	Rest	MF_typeII(fg)
TPM1	0.986	0.014	4.2546	0.0398772	0.00357736	0	0.25	5.9315	6.12782	2.78352	-2.39646	16.6826	45.4742	4.045	0.995785	0.221304			TRUE	MF_typeII(fg) vs Rest	MF_typeII(fg)	Rest	MF_typeII(fg)
MYH2	0.9834	0.0166	4.08161	0.0106212	0.000852361	0	0.25	5.16023	5.30391	3.30849	-6.08293	15.94	13.2124	1.03398	0.755532	0.105908			TRUE	MF_typeII(fg) vs Rest	MF_typeII(fg)	Rest	MF_typeII(fg)
TNNT3	0.9808	0.0192	3.93346	0.0360486	0.00330716	0	0.25	5.72046	5.87761	2.80247	-2.35089	16.4692	41.193	3.84068	0.996839	0.238751			TRUE	MF_typeII(fg) vs Rest	MF_typeII(fg)	Rest	MF_typeII(fg)
MYH1	0.9804	0.0196	3.91243	0.00197638	0.000174795	0	0.25	5.24202	5.13784	3.5953	-6.81805	25.0457	2.29675	0.162075	0.432666	0.0344353			TRUE	MF_typeII(fg) vs Rest	MF_typeII(fg)	Rest	MF_typeII(fg)
MYBPC2	0.9782	0.0218	3.8038	0.00555965	0.000579469	0	0.25	4.35881	4.4891	2.49131	-3.41327	13.5203	6.20118	0.517906	0.804426	0.136823			TRUE	MF_typeII(fg) vs Rest	MF_typeII(fg)	Rest	MF_typeII(fg)
ATP2A1	0.977	0.023	3.74899	0.00674937	0.000666124	0	0.25	4.1727	4.25297	2.50696	-3.8183	11.8829	8.04733	0.654575	0.837935	0.179063			TRUE	MF_typeII(fg) vs Rest	MF_typeII(fg)	Rest	MF_typeII(fg)
TNNC2	0.97	0.03	3.4761	0.0792179	0.0128539	0	0.25	4.17082	4.06275	2.49859	-4.02559	11.7911	114.288	16.6768	0.999368	0.67738			TRUE	MF_typeII(fg) vs Rest	MF_typeII(fg)	Rest	MF_typeII(fg)
ACTN3	0.9698	0.0302	3.46925	0.00108187	0.000194119	0	0.25	3.1869	3.13169	2.1476	-3.43188	10.4144	0.975989	0.156412	0.389252	0.0979492			TRUE	MF_typeII(fg) vs Rest	MF_typeII(fg)	Rest	MF_typeII(fg)
MYLPF	0.9654	0.0346	3.32869	0.0490735	0.00898761	0	0.25	4.20075	4.2014	2.73501	-4.48599	12.9832	59.1897	10.4768	0.999157	0.550505			TRUE	MF_typeII(fg) vs Rest	MF_typeII(fg)	Rest	MF_typeII(fg)
AK1	0.9628	0.0372	3.25354	0.00441548	0.00141506	0	0.25	1.77388	1.82132	1.03309	-2.63621	6.00379	5.48715	1.87668	0.868493	0.573768			TRUE	MF_typeII(fg) vs Rest	MF_typeII(fg)	Rest	MF_typeII(fg)
CALML6	0.9536	0.0464	3.02294	0.000500372	0.000100643	0	0.25	2.48987	2.48841	2.34242	-5.08172	10.3793	0.327926	0.0676461	0.183562	0.0376492			TRUE	MF_typeII(fg) vs Rest	MF_typeII(fg)	Rest	MF_typeII(fg)
RHOB	0.9478	0.0522	2.89906	0.000474665	0.000233979	0	0.25	1.4344	1.4644	3.37751	-10.1508	11.3853	0.744999	0.490816	0.206112	0.134221			TRUE	MF_typeII(fg) vs Rest	MF_typeII(fg)	Rest	MF_typeII(fg)
AHNAK	0.9472	0.0528	2.887	0.000279707	0.000107786	0	0.25	1.67919	1.78678	2.86583	-9.3633	10.6215	0.251	0.1382	0.160169	0.0795837			TRUE	MF_typeII(fg) vs Rest	MF_typeII(fg)	Rest	MF_typeII(fg)
ACTB	0.9464	0.0536	2.87112	0.000229324	0.000152078	0	0.25	1.43189	1.4576	3.1457	-11.586	10.8658	0.313384	0.260024	0.139094	0.0951944			TRUE	MF_typeII(fg) vs Rest	MF_typeII(fg)	Rest	MF_typeII(fg)
CHAC1	0.9446	0.0554	2.83618	0.000127548	5.28168e-05	0	0.25	1.64133	1.75359	2.79104	-9.66805	10.821	0.154478	0.0867766	0.100316	0.0583104			TRUE	MF_typeII(fg) vs Rest	MF_typeII(fg)	Rest	MF_typeII(fg)
EHBP1L1	0.9436	0.0564	2.81723	0.00020532	8.10899e-05	0	0.25	1.30195	1.39838	2.88884	-8.84993	10.8798	0.237512	0.125038	0.145627	0.0809611			TRUE	MF_typeII(fg) vs Rest	MF_typeII(fg)	Rest	MF_typeII(fg)
ZBTB18	0.9394	0.0606	2.74095	0.000159709	8.81606e-05	0	0.25	1.12394	1.02783	2.81193	-8.22082	11.3923	0.141622	0.0604531	0.103267	0.0491276			TRUE	MF_typeII(fg) vs Rest	MF_typeII(fg)	Rest	MF_typeII(fg)
LMOD1	0.9394	0.0606	2.74095	0.000143687	3.86384e-05	0	0.25	1.83558	1.84542	2.3477	-6.29757	11.7104	0.16628	0.0229568	0.118862	0.0195898			TRUE	MF_typeII(fg) vs Rest	MF_typeII(fg)	Rest	MF_typeII(fg)
CEBPD	0.939	0.061	2.73394	0.000688745	0.00019399	0	0.25	2.12885	2.21828	2.2662	-5.69685	9.35626	0.793686	0.337618	0.317808	0.138353			TRUE	MF_typeII(fg) vs Rest	MF_typeII(fg)	Rest	MF_typeII(fg)
RRAS	0.9388	0.0612	2.73046	0.00016949	6.82363e-05	0	0.25	1.38049	1.41332	2.65637	-6.44016	9.99814	0.20295	0.0618305	0.140569	0.0514233			TRUE	MF_typeII(fg) vs Rest	MF_typeII(fg)	Rest	MF_typeII(fg)
DDIT4	0.9378	0.0622	2.71318	0.000223022	0.000118978	0	0.25	1.33272	1.31734	2.70503	-7.44266	10.6712	0.28978	0.215182	0.163962	0.112795			TRUE	MF_typeII(fg) vs Rest	MF_typeII(fg)	Rest	MF_typeII(fg)
FAM129A	0.9362	0.0638	2.68608	0.000206921	6.25407e-05	0	0.25	2.19431	2.09188	2.34143	-6.21296	10.5638	0.209272	0.0419345	0.144995	0.0250995			TRUE	MF_typeII(fg) vs Rest	MF_typeII(fg)	Rest	MF_typeII(fg)
GLUL	0.936	0.064	2.68273	0.00437362	0.00246433	0	0.25	1.08905	1.0869	2.56166	-6.42214	7.75025	6.46244	4.75671	0.594099	0.450107			TRUE	MF_typeII(fg) vs Rest	MF_typeII(fg)	Rest	MF_typeII(fg)
PTMS	0.9352	0.0648	2.66945	0.000213368	8.07133e-05	0	0.25	1.70122	1.71257	1.97844	-6.62799	8.09847	0.252686	0.0684114	0.172181	0.0486685			TRUE	MF_typeII(fg) vs Rest	MF_typeII(fg)	Rest	MF_typeII(fg)
OBSCN	0.9352	0.0648	2.66945	0.000233017	9.829e-05	0	0.25	1.07834	1.05859	2.69722	-9.19683	10.0153	0.219177	0.13269	0.134457	0.0847873			TRUE	MF_typeII(fg) vs Rest	MF_typeII(fg)	Rest	MF_typeII(fg)
MYL1	0.9328	0.0672	2.63052	0.035805	0.0124074	0	0.25	2.19377	2.1386	1.95668	-4.35891	8.31452	41.3307	15.102	0.994521	0.791552			TRUE	MF_typeII(fg) vs Rest	MF_typeII(fg)	Rest	MF_typeII(fg)
AGL	0.9304	0.0696	2.59285	0.000777128	0.000396843	0	0.25	1.06195	1.05495	2.4449	-6.45545	7.81272	0.767766	0.423627	0.331296	0.204775			FALSE	MF_typeII(fg) vs Rest	MF_typeII(fg)	Rest	MF_typeII(fg)
MAF	0.9278	0.0722	2.55338	0.000219517	0.00010505	0	0.25	1.23807	1.30814	2.20621	-5.71584	8.63589	0.244467	0.131313	0.169652	0.0979492			FALSE	MF_typeII(fg) vs Rest	MF_typeII(fg)	Rest	MF_typeII(fg)
RYR1	0.9278	0.0722	2.55338	0.000335492	0.000120193	0	0.25	1.12877	1.14152	2.48217	-7.74416	9.33293	0.371974	0.145852	0.196839	0.0896847			FALSE	MF_typeII(fg) vs Rest	MF_typeII(fg)	Rest	MF_typeII(fg)
JPH2	0.9276	0.0724	2.55039	0.000258884	0.000130383	0	0.25	1.09325	1.1157	2.36408	-6.35212	9.44505	0.233719	0.143709	0.158061	0.101928			FALSE	MF_typeII(fg) vs Rest	MF_typeII(fg)	Rest	MF_typeII(fg)
MLF1	0.9264	0.0736	2.53266	0.000383204	0.00014214	0	0.25	1.60985	1.51864	2.08402	-6.93827	8.09482	0.337833	0.112029	0.213699	0.0791246			FALSE	MF_typeII(fg) vs Rest	MF_typeII(fg)	Rest	MF_typeII(fg)
SYNM	0.9254	0.0746	2.51809	0.000506969	0.000215096	0	0.25	1.2765	1.32264	2.10975	-5.73135	10.0438	0.499479	0.20753	0.249737	0.128711			FALSE	MF_typeII(fg) vs Rest	MF_typeII(fg)	Rest	MF_typeII(fg)
LSMEM1	0.925	0.075	2.51231	0.000167613	6.09199e-05	0	0.25	1.68792	1.70185	1.71844	-5.37129	9.15978	0.216016	0.066881	0.160379	0.0561677			FALSE	MF_typeII(fg) vs Rest	MF_typeII(fg)	Rest	MF_typeII(fg)
PTRF	0.924	0.076	2.49798	0.000187937	8.7961e-05	0	0.25	1.21057	1.2164	1.95977	-6.41205	7.50926	0.192413	0.0814202	0.130242	0.0584634			FALSE	MF_typeII(fg) vs Rest	MF_typeII(fg)	Rest	MF_typeII(fg)
PYGM	0.9238	0.0762	2.49513	0.0048595	0.00179175	0	0.25	1.64561	1.56184	1.4269	-3.57536	6.56968	5.38831	2.15019	0.830558	0.588766			FALSE	MF_typeII(fg) vs Rest	MF_typeII(fg)	Rest	MF_typeII(fg)
MYOM2	0.9238	0.0762	2.49513	0.000243027	9.19617e-05	0	0.25	1.34322	1.35316	2.15418	-6.70102	11.0837	0.259641	0.0846341	0.167123	0.0618304			FALSE	MF_typeII(fg) vs Rest	MF_typeII(fg)	Rest	MF_typeII(fg)
MSS51	0.9236	0.0764	2.4923	0.000454832	0.000204775	0	0.25	1.1449	1.21284	2.08054	-5.57455	8.00257	0.426138	0.177227	0.236881	0.118916			FALSE	MF_typeII(fg) vs Rest	MF_typeII(fg)	Rest	MF_typeII(fg)
TTN	0.9228	0.0772	2.48101	0.0125427	0.00468061	0	0.25	1.16589	1.18578	2.44969	-7.59437	9.40228	15.5913	7.20351	0.787987	0.684573			FALSE	MF_typeII(fg) vs Rest	MF_typeII(fg)	Rest	MF_typeII(fg)
CDKN1A	0.9218	0.0782	2.46706	0.000179575	0.000115389	0	0.25	1.21473	1.26735	2.26556	-9.31654	10.0005	0.197681	0.215182	0.128556	0.0956535			FALSE	MF_typeII(fg) vs Rest	MF_typeII(fg)	Rest	MF_typeII(fg)
PFKM	0.9218	0.0782	2.46706	0.000908995	0.000368292	0	0.25	1.37686	1.39036	1.41403	-4.30502	5.93566	1.23058	0.548205	0.456691	0.27686			FALSE	MF_typeII(fg) vs Rest	MF_typeII(fg)	Rest	MF_typeII(fg)
ARRDC2	0.9212	0.0788	2.45876	0.000306782	0.000108908	0	0.25	1.30497	1.29133	2.07667	-5.46523	7.11029	0.369656	0.151056	0.205058	0.106061			FALSE	MF_typeII(fg) vs Rest	MF_typeII(fg)	Rest	MF_typeII(fg)
PMP22	0.9206	0.0794	2.45053	0.000283331	0.000182919	0	0.25	1.09978	1.27601	1.86307	-5.12127	5.76055	0.281349	0.265993	0.156375	0.112948			FALSE	MF_typeII(fg) vs Rest	MF_typeII(fg)	Rest	MF_typeII(fg)
PKM	0.9202	0.0798	2.44507	0.00184649	0.000697646	0	0.25	1.58169	1.5858	1.33153	-2.65099	5.72955	2.32249	0.9544	0.647629	0.387358			FALSE	MF_typeII(fg) vs Rest	MF_typeII(fg)	Rest	MF_typeII(fg)
PLP2	0.9198	0.0802	2.43963	0.000289046	0.000122343	0	0.25	1.54295	1.5478	1.49992	-4.78994	7.13749	0.307061	0.157637	0.199157	0.0990205			FALSE	MF_typeII(fg) vs Rest	MF_typeII(fg)	Rest	MF_typeII(fg)
CACNA1S	0.9194	0.0806	2.43422	0.000189011	8.16707e-05	0	0.25	1.12628	1.09369	2.16141	-7.77227	8.44946	0.174499	0.0895314	0.115911	0.0688705			FALSE	MF_typeII(fg) vs Rest	MF_typeII(fg)	Rest	MF_typeII(fg)
DDIT4L	0.9172	0.0828	2.4049	0.00112299	0.000464403	0	0.25	1.34039	1.35112	1.70139	-5.836	7.04719	1.14185	0.597796	0.451212	0.2839			FALSE	MF_typeII(fg) vs Rest	MF_typeII(fg)	Rest	MF_typeII(fg)
SLC7A2	0.9166	0.0834	2.39702	0.000132429	7.76961e-05	0	0.25	1.00799	1.01249	2.13167	-7.6923	9.24075	0.143941	0.0685645	0.108325	0.0580043			FALSE	MF_typeII(fg) vs Rest	MF_typeII(fg)	Rest	MF_typeII(fg)
PPP1R3A	0.916	0.084	2.3892	0.000413714	0.000210018	0	0.25	1.00275	0.953645	2.32597	-6.34876	8.78182	0.48578	0.257423	0.256902	0.160086			FALSE	MF_typeII(fg) vs Rest	MF_typeII(fg)	Rest	MF_typeII(fg)
CMYA5	0.9156	0.0844	2.38401	0.00494243	0.00219676	0	0.25	1.24659	1.28029	1.82624	-5.48694	7.2759	6.27281	3.09342	0.774289	0.608968			FALSE	MF_typeII(fg) vs Rest	MF_typeII(fg)	Rest	MF_typeII(fg)
S100A16	0.9148	0.0852	2.3737	0.000126799	5.67934e-05	0	0.25	1.4156	1.35282	1.59341	-5.24359	8.09544	0.143098	0.0609122	0.107271	0.0466789			FALSE	MF_typeII(fg) vs Rest	MF_typeII(fg)	Rest	MF_typeII(fg)
NQO1	0.9146	0.0854	2.37114	0.000250831	0.00012753	0	0.25	1.15157	1.18067	1.79661	-5.77621	8.67597	0.344365	0.158249	0.184615	0.102388			FALSE	MF_typeII(fg) vs Rest	MF_typeII(fg)	Rest	MF_typeII(fg)
SMTNL2	0.9138	0.0862	2.36094	0.000674302	0.000310309	0	0.25	1.24255	1.28712	1.25577	-3.87242	5.54629	0.790529	0.389039	0.371549	0.218243			FALSE	MF_typeII(fg) vs Rest	MF_typeII(fg)	Rest	MF_typeII(fg)
NEDD4	0.9138	0.0862	2.36094	0.000118123	5.96796e-05	0	0.25	1.09922	1.15549	1.86889	-5.22823	8.21392	0.131507	0.0609122	0.10137	0.0497398			FALSE	MF_typeII(fg) vs Rest	MF_typeII(fg)	Rest	MF_typeII(fg)
STAT3	0.9114	0.0886	2.33085	0.000136167	9.8728e-05	0	0.25	1.10979	0.994884	2.3334	-8.01411	8.87065	0.13804	0.124732	0.107482	0.0780533			FALSE	MF_typeII(fg) vs Rest	MF_typeII(fg)	Rest	MF_typeII(fg)
FBP2	0.911	0.089	2.32591	0.00034187	0.000147053	0	0.25	1.3487	1.3238	1.8272	-5.23424	7.23765	0.3882	0.140801	0.232877	0.0997857			FALSE	MF_typeII(fg) vs Rest	MF_typeII(fg)	Rest	MF_typeII(fg)
GPD1	0.9104	0.0896	2.31853	0.000501998	0.000236939	0	0.25	1.26231	1.24232	1.66871	-4.49196	7.46053	0.637524	0.2839	0.335722	0.187328			FALSE	MF_typeII(fg) vs Rest	MF_typeII(fg)	Rest	MF_typeII(fg)
ATP2A1-AS1	0.9096	0.0904	2.30876	0.000124355	5.67071e-05	0	0.25	1.50199	1.46586	1.68961	-4.4099	7.22287	0.160168	0.0509643	0.122023	0.0430058			FALSE	MF_typeII(fg) vs Rest	MF_typeII(fg)	Rest	MF_typeII(fg)
IL32	0.9094	0.0906	2.30633	0.00142663	0.000657979	0	0.25	1.03587	1.06358	1.77609	-4.37514	7.85789	1.91383	0.883381	0.473973	0.302724			FALSE	MF_typeII(fg) vs Rest	MF_typeII(fg)	Rest	MF_typeII(fg)
CMBL	0.9084	0.0916	2.29425	0.00078101	0.000358214	0	0.25	1.25777	1.29597	1.36666	-3.98457	7.08633	0.895063	0.405261	0.41412	0.246403			FALSE	MF_typeII(fg) vs Rest	MF_typeII(fg)	Rest	MF_typeII(fg)
PGAM2	0.9076	0.0924	2.28468	0.00347949	0.00143173	0	0.25	1.56193	1.38858	1.54381	-4.24217	7.1655	3.67215	1.67956	0.777661	0.507958			FALSE	MF_typeII(fg) vs Rest	MF_typeII(fg)	Rest	MF_typeII(fg)
TMEM52	0.9052	0.0948	2.25639	0.000632929	0.0003162	0	0.25	1.21126	1.1141	1.62261	-3.87025	6.05453	0.636471	0.346341	0.344573	0.207377			FALSE	MF_typeII(fg) vs Rest	MF_typeII(fg)	Rest	MF_typeII(fg)
FHL3	0.9038	0.0962	2.24018	0.002432	0.00117936	0	0.25	1.21147	1.26945	1.39785	-3.59825	5.53991	2.77476	1.57549	0.656902	0.481941			FALSE	MF_typeII(fg) vs Rest	MF_typeII(fg)	Rest	MF_typeII(fg)
LPIN1	0.9032	0.0968	2.2333	0.000212312	0.000105925	0	0.25	1.06173	1.09584	1.69705	-5.27795	7.62755	0.233508	0.151209	0.141623	0.0977961			FALSE	MF_typeII(fg) vs Rest	MF_typeII(fg)	Rest	MF_typeII(fg)
RHOD	0.8998	0.1002	2.195	0.0002864	0.00011256	0	0.25	1.01879	0.871954	1.93789	-4.97062	7.43956	0.387989	0.142332	0.176185	0.0930517			FALSE	MF_typeII(fg) vs Rest	MF_typeII(fg)	Rest	MF_typeII(fg)
EIF4G1	0.8996	0.1004	2.19279	0.000299929	0.000130191	0	0.25	1.079	1.04373	1.70942	-4.85401	6.50942	0.318653	0.161004	0.201686	0.117845			FALSE	MF_typeII(fg) vs Rest	MF_typeII(fg)	Rest	MF_typeII(fg)
PRKAG3	0.8994	0.1006	2.19058	0.000120119	6.08166e-05	0	0.25	1.01797	1.02289	1.59118	-5.56198	7.77291	0.134668	0.050199	0.100316	0.0440771			FALSE	MF_typeII(fg) vs Rest	MF_typeII(fg)	Rest	MF_typeII(fg)
TSC22D1	0.898	0.102	2.1752	0.000672255	0.000332799	0	0.25	1.12663	1.14086	1.30494	-4.10487	5.80096	0.803175	0.474437	0.377239	0.252831			FALSE	MF_typeII(fg) vs Rest	MF_typeII(fg)	Rest	MF_typeII(fg)
SMPDL3A	0.8972	0.1028	2.16649	0.000100838	5.41704e-05	0	0.25	1.05945	1.09377	1.49734	-4.44953	6.56609	0.130453	0.0798897	0.103056	0.0664218			FALSE	MF_typeII(fg) vs Rest	MF_typeII(fg)	Rest	MF_typeII(fg)
DHRS7C	0.8966	0.1034	2.16	0.000215745	0.000133348	0	0.25	1.04899	0.960804	1.91686	-5.25401	11.3121	0.196417	0.112182	0.141623	0.0815733			FALSE	MF_typeII(fg) vs Rest	MF_typeII(fg)	Rest	MF_typeII(fg)
GATM	0.896	0.104	2.15355	0.000150879	6.66356e-05	0	0.25	1.05609	0.993989	1.74912	-5.02928	8.49432	0.141412	0.074074	0.109168	0.0639731			FALSE	MF_typeII(fg) vs Rest	MF_typeII(fg)	Rest	MF_typeII(fg)
LDHA	0.893	0.107	2.12176	0.00283571	0.00126178	0	0.25	1.27804	1.20927	1.31314	-3.17804	5.87143	3.55666	1.60793	0.74373	0.522804			FALSE	MF_typeII(fg) vs Rest	MF_typeII(fg)	Rest	MF_typeII(fg)
NDRG2	0.8828	0.1172	2.01922	0.00187758	0.000941155	0	0.25	1.08224	1.09152	1.22611	-3.09316	5.65924	2.33218	1.41738	0.620232	0.465565			FALSE	MF_typeII(fg) vs Rest	MF_typeII(fg)	Rest	MF_typeII(fg)
RGCC	0.9824	0.0176	4.0221	0.00260207	0.000170534	0	0.25	5.44206	5.7197	3.34037	-8.39129	16.2937	2.33166	0.0691818	0.517588	0.0258379			TRUE	MF_typeI-UCHL1 vs Rest	MF_typeI-UCHL1	Rest	MF_typeI-UCHL1
C10orf11	0.9812	0.0188	3.95492	0.000409667	2.96034e-05	0	0.25	4.33399	4.50537	3.02893	-7.57886	15.3642	0.303182	0.00730201	0.201005	0.006085			TRUE	MF_typeI-UCHL1 vs Rest	MF_typeI-UCHL1	Rest	MF_typeI-UCHL1
UCHL1	0.9778	0.0222	3.78521	0.0011404	0.000120864	0	0.25	3.89284	3.96642	2.42973	-6.10593	12.4308	1.58292	0.133683	0.475712	0.0634713			TRUE	MF_typeI-UCHL1 vs Rest	MF_typeI-UCHL1	Rest	MF_typeI-UCHL1
TIGD4	0.9764	0.0236	3.72263	0.000288253	1.55594e-05	0	0.25	5.27435	5.55497	4.31115	-10.7221	18.7509	0.311558	0.0054297	0.144054	0.00262123			TRUE	MF_typeI-UCHL1 vs Rest	MF_typeI-UCHL1	Rest	MF_typeI-UCHL1
S100A4	0.9746	0.0254	3.64728	0.00131471	0.000274225	0	0.25	3.20648	3.33626	2.17279	-5.8265	9.8581	1.87102	0.312673	0.482412	0.125445			TRUE	MF_typeI-UCHL1 vs Rest	MF_typeI-UCHL1	Rest	MF_typeI-UCHL1
EEF1A1	0.974	0.026	3.62331	0.00259945	0.000398502	0	0.25	4.3325	4.30086	3.46702	-8.01456	18.7252	3.94808	0.841605	0.58124	0.118985			TRUE	MF_typeI-UCHL1 vs Rest	MF_typeI-UCHL1	Rest	MF_typeI-UCHL1
S100A10	0.9738	0.0262	3.61545	0.000737377	0.000164314	0	0.25	3.89333	4.06506	3.23834	-7.3907	16.0434	0.961476	0.236378	0.356784	0.0709605			TRUE	MF_typeI-UCHL1 vs Rest	MF_typeI-UCHL1	Rest	MF_typeI-UCHL1
SLPI	0.9736	0.0264	3.60764	0.00307384	0.000292393	0	0.25	4.11756	4.12917	2.71219	-6.12831	13.1018	4.02011	0.281032	0.613065	0.0748923			TRUE	MF_typeI-UCHL1 vs Rest	MF_typeI-UCHL1	Rest	MF_typeI-UCHL1
LGALS3	0.9726	0.0274	3.56943	0.000177916	2.78883e-05	0	0.25	3.92817	3.92577	3.97897	-10.8041	18.811	0.227806	0.0337951	0.107203	0.018255			TRUE	MF_typeI-UCHL1 vs Rest	MF_typeI-UCHL1	Rest	MF_typeI-UCHL1
MLLT11	0.9686	0.0314	3.42904	0.0010523	0.000139471	0	0.25	3.28297	3.34627	2.16819	-7.05285	10.8813	1.34003	0.118518	0.435511	0.0586969			TRUE	MF_typeI-UCHL1 vs Rest	MF_typeI-UCHL1	Rest	MF_typeI-UCHL1
SNX7	0.9682	0.0318	3.41597	0.000206892	4.33753e-05	0	0.25	3.32617	3.52172	3.09	-8.84442	13.8768	0.21273	0.0235911	0.142379	0.0149785			TRUE	MF_typeI-UCHL1 vs Rest	MF_typeI-UCHL1	Rest	MF_typeI-UCHL1
RP11-362K2.2	0.9678	0.0322	3.40306	0.000451213	6.86969e-05	0	0.25	3.31086	3.37732	2.68137	-9.05214	16.4532	0.463986	0.0294888	0.244556	0.0211571			TRUE	MF_typeI-UCHL1 vs Rest	MF_typeI-UCHL1	Rest	MF_typeI-UCHL1
S100A6	0.967	0.033	3.37769	0.00631348	0.00133467	0	0.25	2.80695	2.79627	1.77441	-3.81744	10.3022	7.44054	1.96424	0.892797	0.415091			TRUE	MF_typeI-UCHL1 vs Rest	MF_typeI-UCHL1	Rest	MF_typeI-UCHL1
AC131097.4	0.9668	0.0332	3.37144	0.000391283	9.4085e-05	0	0.25	3.23415	3.39765	2.69154	-7.52816	12.1153	0.301507	0.112807	0.177554	0.0421269			TRUE	MF_typeI-UCHL1 vs Rest	MF_typeI-UCHL1	Rest	MF_typeI-UCHL1
LINC00844	0.9658	0.0342	3.34073	0.00062237	8.47371e-05	0	0.25	3.08935	3.14963	2.49311	-5.38711	13.2957	0.479062	0.0424078	0.256281	0.034076			TRUE	MF_typeI-UCHL1 vs Rest	MF_typeI-UCHL1	Rest	MF_typeI-UCHL1
PLA1A	0.9644	0.0356	3.29916	0.000262269	3.66874e-05	0	0.25	3.49217	3.60991	2.93859	-9.55514	14.8489	0.254606	0.0141359	0.157454	0.0105785			TRUE	MF_typeI-UCHL1 vs Rest	MF_typeI-UCHL1	Rest	MF_typeI-UCHL1
RCAN2	0.9644	0.0356	3.29916	0.000440908	9.06824e-05	0	0.25	2.49553	2.51542	1.70862	-3.87065	9.49841	0.582915	0.113743	0.316583	0.0844411			TRUE	MF_typeI-UCHL1 vs Rest	MF_typeI-UCHL1	Rest	MF_typeI-UCHL1
FGF7	0.9628	0.0372	3.25354	0.00024353	4.02201e-05	0	0.25	2.98909	3.08698	2.7663	-11.2784	13.8076	0.19598	0.0190975	0.113903	0.0155402			TRUE	MF_typeI-UCHL1 vs Rest	MF_typeI-UCHL1	Rest	MF_typeI-UCHL1
SORBS2	0.9612	0.0388	3.20976	0.000461904	8.36013e-05	0	0.25	2.70669	2.86485	2.22309	-6.41993	9.85208	0.40871	0.0554204	0.227806	0.0395993			TRUE	MF_typeI-UCHL1 vs Rest	MF_typeI-UCHL1	Rest	MF_typeI-UCHL1
ALDH1A1	0.959	0.041	3.15232	0.000723859	7.86632e-05	0	0.25	3.03734	3.20646	2.43891	-6.67935	12.2294	0.92295	0.0674033	0.341709	0.051114			TRUE	MF_typeI-UCHL1 vs Rest	MF_typeI-UCHL1	Rest	MF_typeI-UCHL1
ATP6V1H	0.9574	0.0426	3.11237	0.00107343	0.000105097	0	0.25	2.88121	2.95142	2.23696	-5.65483	10.5904	1.20268	0.0817266	0.396985	0.064033			TRUE	MF_typeI-UCHL1 vs Rest	MF_typeI-UCHL1	Rest	MF_typeI-UCHL1
ACTC1	0.9574	0.0426	3.11237	0.00546377	0.00154114	0	0.25	2.7871	2.83233	2.41521	-5.37223	10.5077	7.73368	3.15584	0.78392	0.336547			TRUE	MF_typeI-UCHL1 vs Rest	MF_typeI-UCHL1	Rest	MF_typeI-UCHL1
RP11-506F3.1	0.9548	0.0452	3.0504	0.000285695	8.22776e-05	0	0.25	2.28408	2.40372	2.42597	-7.20222	14.1013	0.257956	0.0488673	0.169179	0.0357611			TRUE	MF_typeI-UCHL1 vs Rest	MF_typeI-UCHL1	Rest	MF_typeI-UCHL1
SMAD9	0.954	0.046	3.03202	0.000190647	3.2923e-05	0	0.25	2.56621	2.65027	2.57953	-6.59452	12.0957	0.159129	0.0256506	0.120603	0.0217188			TRUE	MF_typeI-UCHL1 vs Rest	MF_typeI-UCHL1	Rest	MF_typeI-UCHL1
AC002398.12	0.9538	0.0462	3.02747	0.000174211	6.31737e-05	0	0.25	1.81934	2.08514	3.53294	-9.99523	13.1312	0.194305	0.0485865	0.134003	0.0416589			TRUE	MF_typeI-UCHL1 vs Rest	MF_typeI-UCHL1	Rest	MF_typeI-UCHL1
MAP3K7CL	0.9512	0.0488	2.96999	0.000873795	0.000210547	0	0.25	2.1855	2.30218	1.89074	-5.35021	8.60095	0.79732	0.204174	0.353434	0.123198			TRUE	MF_typeI-UCHL1 vs Rest	MF_typeI-UCHL1	Rest	MF_typeI-UCHL1
ABLIM1	0.9498	0.0502	2.94024	0.000177574	5.00296e-05	0	0.25	2.48952	2.37572	2.99853	-7.15484	15.3031	0.234506	0.0492418	0.157454	0.0337952			TRUE	MF_typeI-UCHL1 vs Rest	MF_typeI-UCHL1	Rest	MF_typeI-UCHL1
PTMA	0.9486	0.0514	2.91535	0.000312034	0.000291883	0	0.25	1.27048	1.15549	3.43802	-10.6677	13.6642	0.355109	0.424074	0.145729	0.134432			TRUE	MF_typeI-UCHL1 vs Rest	MF_typeI-UCHL1	Rest	MF_typeI-UCHL1
INPP4B	0.9484	0.0516	2.91125	0.000143171	4.28493e-05	0	0.25	2.07129	2.17723	2.69391	-8.14393	11.1739	0.144054	0.0175061	0.100503	0.0148849			TRUE	MF_typeI-UCHL1 vs Rest	MF_typeI-UCHL1	Rest	MF_typeI-UCHL1
RP11-184I16.4	0.9482	0.0518	2.90718	0.00293009	0.000920454	0	0.25	1.93538	2.02575	2.06864	-5.04262	8.19014	2.64825	0.847979	0.61139	0.329058			TRUE	MF_typeI-UCHL1 vs Rest	MF_typeI-UCHL1	Rest	MF_typeI-UCHL1
HMGB2	0.9482	0.0518	2.90718	0.000132755	3.41472e-05	0	0.25	2.32289	2.35646	2.75281	-7.50764	11.6902	0.182579	0.0629097	0.130653	0.0472758			TRUE	MF_typeI-UCHL1 vs Rest	MF_typeI-UCHL1	Rest	MF_typeI-UCHL1
MTURN	0.9468	0.0532	2.87903	0.000385439	0.000103553	0	0.25	1.73346	1.84486	2.22089	-5.9521	11.2395	0.343383	0.102884	0.207705	0.0821007			TRUE	MF_typeI-UCHL1 vs Rest	MF_typeI-UCHL1	Rest	MF_typeI-UCHL1
HABP4	0.9466	0.0534	2.87507	0.000175331	4.37193e-05	0	0.25	2.16604	2.28394	2.58095	-8.19134	10.6379	0.144054	0.036978	0.103853	0.0337016			TRUE	MF_typeI-UCHL1 vs Rest	MF_typeI-UCHL1	Rest	MF_typeI-UCHL1
MYH7	0.9456	0.0544	2.85546	0.00195384	0.00264248	0	0.25	1.65236	1.15049	3.79769	-10.665	14.3592	2.49247	3.674	0.542714	0.403108			TRUE	MF_typeI-UCHL1 vs Rest	MF_typeI-UCHL1	Rest	MF_typeI-UCHL1
RPL3	0.943	0.057	2.80601	0.000517007	0.000372188	0	0.25	1.38424	1.14213	3.61483	-11.1025	17.0791	0.500837	0.639863	0.164154	0.182269			TRUE	MF_typeI-UCHL1 vs Rest	MF_typeI-UCHL1	Rest	MF_typeI-UCHL1
NMRK2	0.9428	0.0572	2.8023	0.00103791	0.000352079	0	0.25	2.00959	2.02625	1.92601	-5.66831	8.45293	0.966502	0.42145	0.462312	0.193878			TRUE	MF_typeI-UCHL1 vs Rest	MF_typeI-UCHL1	Rest	MF_typeI-UCHL1
CASQ2	0.9418	0.0582	2.78391	0.000180392	6.97834e-05	0	0.25	1.74054	1.81707	2.34261	-8.2522	9.30229	0.207705	0.0846285	0.120603	0.0514885			TRUE	MF_typeI-UCHL1 vs Rest	MF_typeI-UCHL1	Rest	MF_typeI-UCHL1
RP11-356J5.12	0.9416	0.0584	2.78026	0.000913147	0.000280651	0	0.25	1.99586	2.07531	1.7992	-4.52555	8.99424	0.703518	0.238999	0.365159	0.146789			TRUE	MF_typeI-UCHL1 vs Rest	MF_typeI-UCHL1	Rest	MF_typeI-UCHL1
IL17D	0.9404	0.0596	2.75865	0.000257134	0.000193266	0	0.25	1.48697	1.63735	2.53736	-7.93312	10.2484	0.269682	0.231602	0.170854	0.130874			TRUE	MF_typeI-UCHL1 vs Rest	MF_typeI-UCHL1	Rest	MF_typeI-UCHL1
IDI2	0.938	0.062	2.71662	0.00110844	0.00105013	0	0.25	1.04207	1.20295	2.26869	-5.63249	7.07662	0.954776	0.95208	0.40201	0.325782			TRUE	MF_typeI-UCHL1 vs Rest	MF_typeI-UCHL1	Rest	MF_typeI-UCHL1
LINC01405	0.9362	0.0638	2.68608	0.00227389	0.00173829	0	0.25	1.97851	1.74872	2.95525	-8.03301	11.0513	2.40369	2.36496	0.636516	0.343475			TRUE	MF_typeI-UCHL1 vs Rest	MF_typeI-UCHL1	Rest	MF_typeI-UCHL1
HIST1H4C	0.9362	0.0638	2.68608	0.000258459	0.000118261	0	0.25	1.11606	1.3356	2.88662	-8.28842	8.69456	0.289782	0.124228	0.180905	0.0903389			TRUE	MF_typeI-UCHL1 vs Rest	MF_typeI-UCHL1	Rest	MF_typeI-UCHL1
NUPR1	0.936	0.064	2.68273	0.000865297	0.000308723	0	0.25	1.67806	1.75765	1.50053	-4.13834	7.8539	0.979902	0.374736	0.432161	0.211477			TRUE	MF_typeI-UCHL1 vs Rest	MF_typeI-UCHL1	Rest	MF_typeI-UCHL1
PEA15	0.9352	0.0648	2.66945	0.000249174	9.02642e-05	0	0.25	1.68297	1.68845	2.05581	-6.47796	10.4083	0.271357	0.0686203	0.18593	0.0542033			TRUE	MF_typeI-UCHL1 vs Rest	MF_typeI-UCHL1	Rest	MF_typeI-UCHL1
AKR1B15	0.9348	0.0652	2.66287	0.000157134	5.65479e-05	0	0.25	1.97068	1.97283	1.92857	-5.29184	8.75037	0.179229	0.0509269	0.142379	0.0408163			TRUE	MF_typeI-UCHL1 vs Rest	MF_typeI-UCHL1	Rest	MF_typeI-UCHL1
MYL6B	0.9348	0.0652	2.66287	0.00564964	0.00313131	0	0.25	1.99201	2.17731	2.4905	-6.4236	8.23506	7.58292	4.99065	0.79397	0.495975			TRUE	MF_typeI-UCHL1 vs Rest	MF_typeI-UCHL1	Rest	MF_typeI-UCHL1
PDCL3	0.9342	0.0658	2.65307	0.00074269	0.000172903	0	0.25	1.9085	1.83071	1.54309	-2.81388	8.24958	0.715244	0.190506	0.345059	0.142857			TRUE	MF_typeI-UCHL1 vs Rest	MF_typeI-UCHL1	Rest	MF_typeI-UCHL1
P4HA1	0.9336	0.0664	2.64335	0.000178616	6.68273e-05	0	0.25	1.82286	1.74634	1.85325	-4.40967	8.74282	0.18928	0.0702118	0.128978	0.0539225			TRUE	MF_typeI-UCHL1 vs Rest	MF_typeI-UCHL1	Rest	MF_typeI-UCHL1
PDLIM1	0.9332	0.0668	2.63692	0.000971481	0.00101092	0	0.25	1.31165	0.99591	2.74587	-6.71713	10.8148	1.21776	1.67299	0.490787	0.314454			TRUE	MF_typeI-UCHL1 vs Rest	MF_typeI-UCHL1	Rest	MF_typeI-UCHL1
TECRL	0.9322	0.0678	2.62099	0.000203259	9.04077e-05	0	0.25	2.34362	2.03208	2.8254	-5.55723	12.0205	0.18928	0.0933349	0.122278	0.0629096			TRUE	MF_typeI-UCHL1 vs Rest	MF_typeI-UCHL1	Rest	MF_typeI-UCHL1
DUSP23	0.932	0.068	2.61782	0.000371768	0.000132565	0	0.25	1.54033	1.59285	1.38522	-3.78815	7.18843	0.345058	0.147257	0.229481	0.10616			TRUE	MF_typeI-UCHL1 vs Rest	MF_typeI-UCHL1	Rest	MF_typeI-UCHL1
SELM	0.9288	0.0712	2.5684	0.000336597	0.000127901	0	0.25	1.91343	1.91191	1.94517	-5.29182	10.415	0.450586	0.189008	0.236181	0.110092			FALSE	MF_typeI-UCHL1 vs Rest	MF_typeI-UCHL1	Rest	MF_typeI-UCHL1
CMSS1	0.9286	0.0714	2.56538	0.000573628	0.00021574	0	0.25	1.76139	1.74297	1.77697	-4.80966	8.88102	0.40201	0.172626	0.211055	0.094458			FALSE	MF_typeI-UCHL1 vs Rest	MF_typeI-UCHL1	Rest	MF_typeI-UCHL1
EIF1AY	0.9286	0.0714	2.56538	0.000965931	0.00032564	0	0.25	1.64498	1.61211	1.47626	-4.04106	7.55522	1.20101	0.355639	0.463987	0.184329			FALSE	MF_typeI-UCHL1 vs Rest	MF_typeI-UCHL1	Rest	MF_typeI-UCHL1
EMX2	0.926	0.074	2.52681	0.000137689	4.98016e-05	0	0.25	1.6424	1.66489	1.68451	-5.51036	10.5569	0.149079	0.0374462	0.105528	0.0314548			FALSE	MF_typeI-UCHL1 vs Rest	MF_typeI-UCHL1	Rest	MF_typeI-UCHL1
KCNMA1	0.925	0.075	2.51231	0.000151181	7.15824e-05	0	0.25	1.50812	1.3849	2.30005	-7.95432	11.6747	0.155779	0.0814457	0.120603	0.0560756			FALSE	MF_typeI-UCHL1 vs Rest	MF_typeI-UCHL1	Rest	MF_typeI-UCHL1
MYOZ2	0.9242	0.0758	2.50083	0.00367783	0.00142197	0	0.25	2.8182	2.51631	2.67746	-5.69023	10.1209	4.10386	1.81651	0.79062	0.370343			FALSE	MF_typeI-UCHL1 vs Rest	MF_typeI-UCHL1	Rest	MF_typeI-UCHL1
ODC1	0.923	0.077	2.48382	0.000783591	0.000331284	0	0.25	1.41328	1.50897	1.51836	-4.13682	6.89045	0.73367	0.402539	0.38526	0.214754			FALSE	MF_typeI-UCHL1 vs Rest	MF_typeI-UCHL1	Rest	MF_typeI-UCHL1
LINC01420	0.9188	0.0812	2.42615	0.000119346	4.86839e-05	0	0.25	1.40952	1.43175	1.60038	-5.25604	9.23217	0.127303	0.0508333	0.103853	0.0439993			FALSE	MF_typeI-UCHL1 vs Rest	MF_typeI-UCHL1	Rest	MF_typeI-UCHL1
METRN	0.917	0.083	2.40227	0.000169101	8.46667e-05	0	0.25	1.28807	1.14704	2.3415	-7.15449	9.47246	0.137353	0.0742373	0.108878	0.0630968			FALSE	MF_typeI-UCHL1 vs Rest	MF_typeI-UCHL1	Rest	MF_typeI-UCHL1
DSTN	0.9164	0.0836	2.39441	0.000779773	0.000326744	0	0.25	1.2747	1.30342	1.0902	-3.2895	6.49525	0.748745	0.374081	0.353434	0.202584			FALSE	MF_typeI-UCHL1 vs Rest	MF_typeI-UCHL1	Rest	MF_typeI-UCHL1
C12orf75	0.9148	0.0852	2.3737	0.00166004	0.000996937	0	0.25	1.86652	1.63129	2.42726	-4.72278	9.20778	1.73534	1.32381	0.542714	0.332709			FALSE	MF_typeI-UCHL1 vs Rest	MF_typeI-UCHL1	Rest	MF_typeI-UCHL1
ZNF385B	0.9142	0.0858	2.36603	0.000115355	5.65458e-05	0	0.25	1.47735	1.37363	2.16776	-5.47034	9.78849	0.145729	0.0495226	0.112228	0.0404419			FALSE	MF_typeI-UCHL1 vs Rest	MF_typeI-UCHL1	Rest	MF_typeI-UCHL1
TUBA1C	0.9138	0.0862	2.36094	0.000199501	8.29573e-05	0	0.25	1.56648	1.53153	1.6198	-6.01965	7.74213	0.197655	0.0695565	0.157454	0.0549523			FALSE	MF_typeI-UCHL1 vs Rest	MF_typeI-UCHL1	Rest	MF_typeI-UCHL1
FKBP1A	0.9126	0.0874	2.3458	0.000560909	0.000210787	0	0.25	1.44579	1.41244	1.20065	-2.33392	8.05681	0.664993	0.318005	0.383585	0.20118			FALSE	MF_typeI-UCHL1 vs Rest	MF_typeI-UCHL1	Rest	MF_typeI-UCHL1
LDHB	0.9118	0.0882	2.33581	0.000760376	0.00040967	0	0.25	1.46011	1.3944	1.7137	-3.5748	8.68642	1.03518	0.708774	0.427136	0.248174			FALSE	MF_typeI-UCHL1 vs Rest	MF_typeI-UCHL1	Rest	MF_typeI-UCHL1
H3F3B	0.9114	0.0886	2.33085	0.000805333	0.000495497	0	0.25	1.13524	0.978922	2.19984	-5.94236	10.503	1.06198	0.86174	0.423786	0.326156			FALSE	MF_typeI-UCHL1 vs Rest	MF_typeI-UCHL1	Rest	MF_typeI-UCHL1
PCMT1	0.9102	0.0898	2.31608	0.000429618	0.000202271	0	0.25	1.16512	1.1663	1.71579	-4.42409	7.61496	0.499162	0.25304	0.221106	0.15718			FALSE	MF_typeI-UCHL1 vs Rest	MF_typeI-UCHL1	Rest	MF_typeI-UCHL1
NQO1	0.9098	0.0902	2.3112	0.000275103	0.00017509	0	0.25	1.02744	1.06977	1.71837	-4.78683	8.96184	0.299832	0.233008	0.222781	0.132185			FALSE	MF_typeI-UCHL1 vs Rest	MF_typeI-UCHL1	Rest	MF_typeI-UCHL1
HTATIP2	0.9082	0.0918	2.29185	0.000175747	9.52113e-05	0	0.25	1.16668	1.22085	1.50286	-4.35548	5.50701	0.21943	0.13696	0.174204	0.100075			FALSE	MF_typeI-UCHL1 vs Rest	MF_typeI-UCHL1	Rest	MF_typeI-UCHL1
TRIM16L	0.907	0.093	2.27754	0.000194966	9.21916e-05	0	0.25	1.16635	1.16983	1.29559	-4.57336	6.44684	0.132328	0.11056	0.105528	0.0846283			FALSE	MF_typeI-UCHL1 vs Rest	MF_typeI-UCHL1	Rest	MF_typeI-UCHL1
RP11-451G4.2	0.9048	0.0952	2.25173	0.01758	0.0119699	0	0.25	2.04304	1.5506	2.77933	-6.37881	9.8688	20.2378	15.3408	0.971524	0.612526			FALSE	MF_typeI-UCHL1 vs Rest	MF_typeI-UCHL1	Rest	MF_typeI-UCHL1
PPP2R4	0.9014	0.0986	2.21288	0.000266079	0.000152642	0	0.25	1.00073	1.0404	1.63561	-5.4437	6.3197	0.135678	0.155682	0.107203	0.111964			FALSE	MF_typeI-UCHL1 vs Rest	MF_typeI-UCHL1	Rest	MF_typeI-UCHL1
ZFAS1	0.901	0.099	2.20839	0.000146636	9.05383e-05	0	0.25	1.02481	0.879848	2.09223	-6.20355	12.7872	0.149079	0.140049	0.102178	0.0940835			FALSE	MF_typeI-UCHL1 vs Rest	MF_typeI-UCHL1	Rest	MF_typeI-UCHL1
CD151	0.9	0.1	2.19722	0.000265455	0.000128942	0	0.25	1.13923	1.04441	1.9688	-5.21026	8.39678	0.390284	0.210446	0.20603	0.140049			FALSE	MF_typeI-UCHL1 vs Rest	MF_typeI-UCHL1	Rest	MF_typeI-UCHL1
TNNI1	0.899	0.101	2.18616	0.0147776	0.0102143	0	0.25	2.20183	1.14811	3.04819	-6.27138	11.2582	17.9011	14.208	0.958124	0.590058			FALSE	MF_typeI-UCHL1 vs Rest	MF_typeI-UCHL1	Rest	MF_typeI-UCHL1
TPM3	0.8966	0.1034	2.16	0.0184029	0.0105231	0	0.25	2.91447	1.84152	3.43971	-6.07696	11.7098	22.4422	14.1475	0.98325	0.574237			FALSE	MF_typeI-UCHL1 vs Rest	MF_typeI-UCHL1	Rest	MF_typeI-UCHL1
ATPIF1	0.8966	0.1034	2.16	0.00364505	0.00168519	0	0.25	1.11927	1.12748	1.01245	-3.79816	5.59353	4.40369	2.04961	0.812395	0.616551			FALSE	MF_typeI-UCHL1 vs Rest	MF_typeI-UCHL1	Rest	MF_typeI-UCHL1
SNX21	0.8918	0.1082	2.10926	0.000215076	0.000109407	0	0.25	1.14227	1.05939	1.52899	-4.56066	6.97062	0.190955	0.095301	0.149079	0.0785433			FALSE	MF_typeI-UCHL1 vs Rest	MF_typeI-UCHL1	Rest	MF_typeI-UCHL1
CYB5R3	0.8914	0.1086	2.10512	0.000186015	0.000104358	0	0.25	1.01055	0.961044	1.60539	-4.24721	6.90712	0.190955	0.149784	0.118928	0.105411			FALSE	MF_typeI-UCHL1 vs Rest	MF_typeI-UCHL1	Rest	MF_typeI-UCHL1
HOMER2	0.8866	0.1134	2.05647	0.00029365	0.00014699	0	0.25	1.0579	1.08204	1.36966	-6.68533	7.10395	0.291457	0.191629	0.190955	0.136491			FALSE	MF_typeI-UCHL1 vs Rest	MF_typeI-UCHL1	Rest	MF_typeI-UCHL1
MYL2	0.8814	0.1186	2.00575	0.0729751	0.0459197	0	0.25	2.80307	1.5725	3.48251	-5.83359	12.7147	112.72	77.7331	0.99665	0.655776			FALSE	MF_typeI-UCHL1 vs Rest	MF_typeI-UCHL1	Rest	MF_typeI-UCHL1
RGCC	0.9862	0.0138	4.26919	0.00305157	0.000211905	0	0.25	5.69176	5.96105	3.3055	-6.77213	16.5978	2.43636	0.144227	0.618182	0.0406004			TRUE	MF_typeII-UCHL1 vs Rest	MF_typeII-UCHL1	Rest	MF_typeII-UCHL1
S100A4	0.986	0.014	4.2546	0.00297676	0.000254275	0	0.25	4.28899	4.43922	2.19818	-4.43785	11.2733	3.65	0.330408	0.745455	0.132381			TRUE	MF_typeII-UCHL1 vs Rest	MF_typeII-UCHL1	Rest	MF_typeII-UCHL1
S100A10	0.9856	0.0144	4.22602	0.00177789	0.000138405	0	0.25	5.30703	5.41676	3.05679	-5.81069	14.9009	2.20454	0.236369	0.513636	0.0775839			TRUE	MF_typeII-UCHL1 vs Rest	MF_typeII-UCHL1	Rest	MF_typeII-UCHL1
UCHL1	0.9824	0.0176	4.0221	0.00139063	0.000134893	0	0.25	4.14328	4.28281	2.47434	-6.35966	12.3796	2.01364	0.174519	0.563636	0.0757754			TRUE	MF_typeII-UCHL1 vs Rest	MF_typeII-UCHL1	Rest	MF_typeII-UCHL1
SNX7	0.9816	0.0184	3.97683	0.000453886	3.99303e-05	0	0.25	4.66197	4.77891	2.78024	-6.0267	13.6775	0.336364	0.0275793	0.218182	0.0178135			TRUE	MF_typeII-UCHL1 vs Rest	MF_typeII-UCHL1	Rest	MF_typeII-UCHL1
S100A11	0.98	0.02	3.89182	0.000357892	3.49112e-05	0	0.25	5.93987	5.61961	4.75607	-11.1568	24.1597	0.518182	0.0674564	0.259091	0.0289357			TRUE	MF_typeII-UCHL1 vs Rest	MF_typeII-UCHL1	Rest	MF_typeII-UCHL1
DAB2	0.9798	0.0202	3.88167	0.000206986	2.16922e-05	0	0.25	4.39027	4.52451	3.23217	-8.69753	14.6058	0.154545	0.019622	0.109091	0.0114839			TRUE	MF_typeII-UCHL1 vs Rest	MF_typeII-UCHL1	Rest	MF_typeII-UCHL1
C10orf11	0.9792	0.0208	3.85178	0.00028551	4.29725e-05	0	0.25	3.84811	4.04026	2.94074	-7.54639	15.5018	0.2	0.0194412	0.15	0.0137445			TRUE	MF_typeII-UCHL1 vs Rest	MF_typeII-UCHL1	Rest	MF_typeII-UCHL1
MLLT11	0.979	0.021	3.84201	0.00133692	0.000145172	0	0.25	3.59976	3.70779	2.24719	-5.4719	11.0244	1.62273	0.154535	0.545455	0.0693553			TRUE	MF_typeII-UCHL1 vs Rest	MF_typeII-UCHL1	Rest	MF_typeII-UCHL1
SORBS2	0.9744	0.0256	3.63923	0.000715717	8.70042e-05	0	0.25	3.35331	3.48931	2.21325	-6.16087	9.9867	0.713636	0.0613979	0.363636	0.0433131			TRUE	MF_typeII-UCHL1 vs Rest	MF_typeII-UCHL1	Rest	MF_typeII-UCHL1
LGALS3	0.9742	0.0258	3.63124	0.000175927	2.96343e-05	0	0.25	4.16798	4.12451	3.77341	-12.5457	17.1585	0.190909	0.0411429	0.1	0.0214305			TRUE	MF_typeII-UCHL1 vs Rest	MF_typeII-UCHL1	Rest	MF_typeII-UCHL1
MIR4435-2HG	0.9728	0.0272	3.57696	0.00019807	2.778e-05	0	0.25	3.66253	3.80106	3.12006	-7.72429	13.2973	0.181818	0.0198933	0.145455	0.01492			TRUE	MF_typeII-UCHL1 vs Rest	MF_typeII-UCHL1	Rest	MF_typeII-UCHL1
MAP3K7CL	0.972	0.028	3.54715	0.00134261	0.000212022	0	0.25	2.90654	3.06102	1.80097	-4.43399	10.7585	1.05454	0.219278	0.35	0.131115			TRUE	MF_typeII-UCHL1 vs Rest	MF_typeII-UCHL1	Rest	MF_typeII-UCHL1
RP11-506F3.1	0.9702	0.0298	3.48299	0.000546329	8.4108e-05	0	0.25	3.14377	3.24695	2.45687	-5.27713	15.2586	0.495454	0.0512704	0.3	0.0377068			TRUE	MF_typeII-UCHL1 vs Rest	MF_typeII-UCHL1	Rest	MF_typeII-UCHL1
TMSB10	0.969	0.031	3.44228	0.000296028	6.09156e-05	0	0.25	3.4282	3.44909	3.64607	-10.2396	16.5395	0.327273	0.071616	0.140909	0.0346324			TRUE	MF_typeII-UCHL1 vs Rest	MF_typeII-UCHL1	Rest	MF_typeII-UCHL1
RP11-362K2.2	0.9646	0.0354	3.305	0.00048273	7.74551e-05	0	0.25	3.21218	3.21785	2.72303	-8.96394	14.1315	0.413636	0.0453024	0.231818	0.0290261			TRUE	MF_typeII-UCHL1 vs Rest	MF_typeII-UCHL1	Rest	MF_typeII-UCHL1
EEF1A1	0.9644	0.0356	3.29916	0.00135707	0.00046633	0	0.25	3.28855	3.24953	3.35278	-8.6837	16.1636	1.88182	0.988603	0.409091	0.138168			TRUE	MF_typeII-UCHL1 vs Rest	MF_typeII-UCHL1	Rest	MF_typeII-UCHL1
RP11-356J5.12	0.9618	0.0382	3.22597	0.00144002	0.00028488	0	0.25	2.659	2.65175	1.71884	-3.35448	9.36959	1.03636	0.248215	0.472727	0.152093			TRUE	MF_typeII-UCHL1 vs Rest	MF_typeII-UCHL1	Rest	MF_typeII-UCHL1
ATP6V1H	0.9614	0.0386	3.21514	0.000780558	0.000138642	0	0.25	2.63525	2.78771	2.02144	-5.89479	9.51087	0.786363	0.128222	0.386364	0.0755945			TRUE	MF_typeII-UCHL1 vs Rest	MF_typeII-UCHL1	Rest	MF_typeII-UCHL1
EIF4G3	0.9586	0.0414	3.14219	0.000405468	6.40563e-05	0	0.25	2.70068	2.76853	2.40788	-5.50298	10.7897	0.218182	0.0523555	0.140909	0.045212			TRUE	MF_typeII-UCHL1 vs Rest	MF_typeII-UCHL1	Rest	MF_typeII-UCHL1
MYH2	0.958	0.042	3.12718	0.00430894	0.00501661	0	0.25	2.11117	2.09803	3.87223	-9.86434	15.4172	4.75455	6.18525	0.686364	0.37309			TRUE	MF_typeII-UCHL1 vs Rest	MF_typeII-UCHL1	Rest	MF_typeII-UCHL1
DDN	0.957	0.043	3.1026	0.000170261	8.09391e-05	0	0.25	2.18633	2.31618	2.82359	-7.403	12.3316	0.186364	0.072249	0.104545	0.0468397			TRUE	MF_typeII-UCHL1 vs Rest	MF_typeII-UCHL1	Rest	MF_typeII-UCHL1
RCAN2	0.9562	0.0438	3.08333	0.000403498	0.000100224	0	0.25	2.28389	2.41007	1.83893	-6.01332	9.72471	0.504545	0.131297	0.277273	0.0931368			TRUE	MF_typeII-UCHL1 vs Rest	MF_typeII-UCHL1	Rest	MF_typeII-UCHL1
S100A6	0.956	0.044	3.07857	0.00618468	0.00144779	0	0.25	2.62596	2.6183	1.8384	-3.18275	8.80297	7.62274	2.14735	0.877273	0.431685			TRUE	MF_typeII-UCHL1 vs Rest	MF_typeII-UCHL1	Rest	MF_typeII-UCHL1
RP11-96A15.1	0.9554	0.0446	3.0644	0.000397343	0.000101915	0	0.25	2.57023	2.65369	2.00378	-6.03608	9.53815	0.222727	0.0941321	0.118182	0.0617597			TRUE	MF_typeII-UCHL1 vs Rest	MF_typeII-UCHL1	Rest	MF_typeII-UCHL1
SMAD9	0.9552	0.0448	3.05971	0.000140636	3.75643e-05	0	0.25	2.13046	2.23185	2.6656	-10.8528	11.5751	0.218182	0.0290261	0.154545	0.0244145			TRUE	MF_typeII-UCHL1 vs Rest	MF_typeII-UCHL1	Rest	MF_typeII-UCHL1
AKR1B15	0.954	0.046	3.03202	0.000208234	5.52831e-05	0	0.25	2.45089	2.40712	1.80373	-3.63529	8.53337	0.2	0.0548874	0.172727	0.0436748			TRUE	MF_typeII-UCHL1 vs Rest	MF_typeII-UCHL1	Rest	MF_typeII-UCHL1
MYH1	0.9528	0.0472	3.00501	0.0008866	0.000962255	0	0.25	1.99362	1.56973	4.09047	-13.3167	16.6756	1.03182	1.06067	0.295455	0.200109			TRUE	MF_typeII-UCHL1 vs Rest	MF_typeII-UCHL1	Rest	MF_typeII-UCHL1
ANGPTL1	0.9518	0.0482	2.983	0.000235439	6.24621e-05	0	0.25	2.12315	2.16045	1.89729	-6.22475	11.0659	0.2	0.045212	0.127273	0.0392441			TRUE	MF_typeII-UCHL1 vs Rest	MF_typeII-UCHL1	Rest	MF_typeII-UCHL1
NUPR1	0.951	0.049	2.96569	0.00110046	0.000316496	0	0.25	2.02638	2.09626	1.48544	-3.151	7.74828	1.17727	0.391443	0.477273	0.218103			TRUE	MF_typeII-UCHL1 vs Rest	MF_typeII-UCHL1	Rest	MF_typeII-UCHL1
ALDH1A1	0.951	0.049	2.96569	0.000326155	0.000103767	0	0.25	2.00523	2.12722	2.35524	-6.98582	9.40212	0.431818	0.10634	0.213636	0.0635681			TRUE	MF_typeII-UCHL1 vs Rest	MF_typeII-UCHL1	Rest	MF_typeII-UCHL1
ACTC1	0.9506	0.0494	2.95714	0.00490658	0.00161585	0	0.25	2.36921	2.46032	2.46606	-6.5806	10.1332	9.48182	3.27706	0.709091	0.353287			TRUE	MF_typeII-UCHL1 vs Rest	MF_typeII-UCHL1	Rest	MF_typeII-UCHL1
HABP4	0.95	0.05	2.94444	0.000191652	4.86949e-05	0	0.25	2.36792	2.32914	2.42953	-7.60222	11.423	0.163636	0.0402387	0.118182	0.0358079			TRUE	MF_typeII-UCHL1 vs Rest	MF_typeII-UCHL1	Rest	MF_typeII-UCHL1
SLPI	0.9466	0.0534	2.87507	0.000927234	0.000436191	0	0.25	2.0739	2.10264	2.76012	-7.32463	11.3258	1.36818	0.461251	0.309091	0.0992856			TRUE	MF_typeII-UCHL1 vs Rest	MF_typeII-UCHL1	Rest	MF_typeII-UCHL1
NQO1	0.9452	0.0548	2.84771	0.000513558	0.000173769	0	0.25	1.85954	1.92919	1.76814	-5.03408	7.29904	0.640909	0.228502	0.3	0.133737			TRUE	MF_typeII-UCHL1 vs Rest	MF_typeII-UCHL1	Rest	MF_typeII-UCHL1
PEA15	0.9436	0.0564	2.81723	0.000344537	9.29408e-05	0	0.25	2.17423	2.19139	1.95608	-5.73689	10.9997	0.277273	0.075414	0.163636	0.0591374			TRUE	MF_typeII-UCHL1 vs Rest	MF_typeII-UCHL1	Rest	MF_typeII-UCHL1
AP006222.2	0.9424	0.0576	2.79491	0.000154994	4.9326e-05	0	0.25	1.85869	1.92768	1.97821	-5.59129	9.9741	0.127273	0.0339994	0.1	0.0312867			TRUE	MF_typeII-UCHL1 vs Rest	MF_typeII-UCHL1	Rest	MF_typeII-UCHL1
EIF1AY	0.9422	0.0578	2.79123	0.00111269	0.000340229	0	0.25	1.66934	1.73534	1.65345	-4.39608	7.4002	1.23182	0.383847	0.431818	0.194502			TRUE	MF_typeII-UCHL1 vs Rest	MF_typeII-UCHL1	Rest	MF_typeII-UCHL1
MTURN	0.942	0.058	2.78756	0.000374406	0.000113929	0	0.25	1.76071	1.85514	2.21077	-8.67297	10.4826	0.395454	0.110047	0.231818	0.0859029			TRUE	MF_typeII-UCHL1 vs Rest	MF_typeII-UCHL1	Rest	MF_typeII-UCHL1
SORBS1	0.9414	0.0586	2.77663	0.000110044	3.97491e-05	0	0.25	1.93888	1.74668	2.64667	-8.10087	12.4021	0.209091	0.0667331	0.154545	0.0545257			TRUE	MF_typeII-UCHL1 vs Rest	MF_typeII-UCHL1	Rest	MF_typeII-UCHL1
UBE2Q2	0.9402	0.0598	2.75509	0.000243428	8.16284e-05	0	0.25	1.70163	1.69352	1.23222	-3.54647	6.7143	0.254545	0.103175	0.2	0.0842753			TRUE	MF_typeII-UCHL1 vs Rest	MF_typeII-UCHL1	Rest	MF_typeII-UCHL1
MYBPC2	0.9394	0.0606	2.74095	0.00388094	0.00269061	0	0.25	2.28012	1.93799	3.02194	-6.75345	11.7951	3.82273	2.89061	0.781818	0.410435			TRUE	MF_typeII-UCHL1 vs Rest	MF_typeII-UCHL1	Rest	MF_typeII-UCHL1
ODC1	0.9386	0.0614	2.72698	0.00104611	0.000338302	0	0.25	1.84035	1.96469	1.47911	-3.72042	5.98521	0.922727	0.41007	0.409091	0.220092			TRUE	MF_typeII-UCHL1 vs Rest	MF_typeII-UCHL1	Rest	MF_typeII-UCHL1
LMO4	0.9378	0.0622	2.71318	0.00081652	0.000188251	0	0.25	1.89092	2.09293	1.80533	-4.08246	6.67457	0.75	0.168823	0.318182	0.124424			TRUE	MF_typeII-UCHL1 vs Rest	MF_typeII-UCHL1	Rest	MF_typeII-UCHL1
PPP1R14C	0.9378	0.0622	2.71318	0.000655916	0.000214788	0	0.25	1.84516	1.78912	1.81756	-4.9032	8.00619	0.545454	0.184827	0.386364	0.133556			TRUE	MF_typeII-UCHL1 vs Rest	MF_typeII-UCHL1	Rest	MF_typeII-UCHL1
PTMA	0.9374	0.0626	2.70634	0.000305519	0.000273188	0	0.25	1.45174	1.31191	3.2936	-8.52336	13.8563	0.272727	0.423364	0.15	0.134732			TRUE	MF_typeII-UCHL1 vs Rest	MF_typeII-UCHL1	Rest	MF_typeII-UCHL1
HIST1H4C	0.9358	0.0642	2.6794	0.00027652	0.00011962	0	0.25	1.59427	1.61389	2.48683	-6.34557	9.20104	0.227273	0.131116	0.172727	0.0935889			TRUE	MF_typeII-UCHL1 vs Rest	MF_typeII-UCHL1	Rest	MF_typeII-UCHL1
ACTB	0.9358	0.0642	2.6794	0.000230315	0.000179854	0	0.25	1.31593	1.27211	2.91521	-7.55876	11.5426	0.209091	0.283931	0.136364	0.113211			TRUE	MF_typeII-UCHL1 vs Rest	MF_typeII-UCHL1	Rest	MF_typeII-UCHL1
RP11-184I16.4	0.9352	0.0648	2.66945	0.00220694	0.000991305	0	0.25	1.59568	1.70286	1.95422	-5.44583	6.97071	2.12727	0.919689	0.604545	0.338819			TRUE	MF_typeII-UCHL1 vs Rest	MF_typeII-UCHL1	Rest	MF_typeII-UCHL1
UACA	0.9342	0.0658	2.65307	0.00121883	0.000364986	0	0.25	1.831	1.83132	1.99569	-5.04756	8.28644	1.23636	0.375257	0.463636	0.21105			TRUE	MF_typeII-UCHL1 vs Rest	MF_typeII-UCHL1	Rest	MF_typeII-UCHL1
MYL6	0.934	0.066	2.64982	0.000290931	0.000117914	0	0.25	1.78897	1.67916	2.44806	-6.47268	11.2965	0.413636	0.217922	0.213636	0.131025			TRUE	MF_typeII-UCHL1 vs Rest	MF_typeII-UCHL1	Rest	MF_typeII-UCHL1
RP5-966M1.6	0.933	0.067	2.63371	0.000278984	9.24302e-05	0	0.25	1.63671	1.61464	1.8263	-5.20666	8.48054	0.281818	0.0835524	0.168182	0.0596799			TRUE	MF_typeII-UCHL1 vs Rest	MF_typeII-UCHL1	Rest	MF_typeII-UCHL1
LINC00702	0.9328	0.0672	2.63052	0.000151112	5.55649e-05	0	0.25	1.72324	1.75239	1.93944	-4.79396	8.41048	0.145455	0.0372547	0.113636	0.0304729			TRUE	MF_typeII-UCHL1 vs Rest	MF_typeII-UCHL1	Rest	MF_typeII-UCHL1
LINC01420	0.9282	0.0718	2.55936	0.000138584	5.08912e-05	0	0.25	1.64115	1.6349	1.55241	-4.21681	9.9091	0.118182	0.0536214	0.104545	0.0460259			FALSE	MF_typeII-UCHL1 vs Rest	MF_typeII-UCHL1	Rest	MF_typeII-UCHL1
TNNI2	0.9276	0.0724	2.55039	0.0203946	0.0180625	0	0.25	2.67788	1.84871	3.94561	-10.6589	14.7643	19.2591	21.1259	0.977273	0.545348			FALSE	MF_typeII-UCHL1 vs Rest	MF_typeII-UCHL1	Rest	MF_typeII-UCHL1
XIRP2	0.9276	0.0724	2.55039	0.0110175	0.00476371	0	0.25	1.43198	1.48653	2.18456	-6.67391	8.1774	16.8409	6.8273	0.8	0.691473			FALSE	MF_typeII-UCHL1 vs Rest	MF_typeII-UCHL1	Rest	MF_typeII-UCHL1
ENAH	0.927	0.073	2.54149	0.000366477	0.000141187	0	0.25	1.57474	1.61574	1.72156	-7.07401	6.40574	0.372727	0.144408	0.245455	0.0949453			FALSE	MF_typeII-UCHL1 vs Rest	MF_typeII-UCHL1	Rest	MF_typeII-UCHL1
NUCB2	0.926	0.074	2.52681	0.000276098	0.000118781	0	0.25	1.50688	1.55316	1.67203	-4.31014	7.58881	0.172727	0.10001	0.113636	0.0787594			FALSE	MF_typeII-UCHL1 vs Rest	MF_typeII-UCHL1	Rest	MF_typeII-UCHL1
LANCL1-AS1	0.926	0.074	2.52681	0.000194949	7.69416e-05	0	0.25	1.717	1.69288	2.00175	-5.88173	9.33447	0.190909	0.0547969	0.118182	0.0470205			FALSE	MF_typeII-UCHL1 vs Rest	MF_typeII-UCHL1	Rest	MF_typeII-UCHL1
MAF	0.9256	0.0744	2.52099	0.000325508	0.000151408	0	0.25	1.50077	1.46946	2.14934	-6.56383	9.20353	0.309091	0.176328	0.209091	0.126503			FALSE	MF_typeII-UCHL1 vs Rest	MF_typeII-UCHL1	Rest	MF_typeII-UCHL1
DUSP23	0.925	0.075	2.51231	0.000374651	0.000140334	0	0.25	1.51754	1.59342	1.38342	-3.25551	6.10701	0.395454	0.152999	0.281818	0.109323			FALSE	MF_typeII-UCHL1 vs Rest	MF_typeII-UCHL1	Rest	MF_typeII-UCHL1
NMRK2	0.924	0.076	2.49798	0.00071592	0.000379555	0	0.25	1.39135	1.44727	1.96791	-5.82848	8.04435	0.640909	0.44651	0.259091	0.207071			FALSE	MF_typeII-UCHL1 vs Rest	MF_typeII-UCHL1	Rest	MF_typeII-UCHL1
DSTN	0.9236	0.0764	2.4923	0.000772527	0.000341335	0	0.25	1.29101	1.31759	0.967491	-3.52226	4.79936	0.668182	0.388459	0.327273	0.208247			FALSE	MF_typeII-UCHL1 vs Rest	MF_typeII-UCHL1	Rest	MF_typeII-UCHL1
OSBPL1A	0.9236	0.0764	2.4923	0.000984805	0.000410978	0	0.25	1.33658	1.44208	1.54668	-4.65946	7.03008	0.75	0.36088	0.35	0.219007			FALSE	MF_typeII-UCHL1 vs Rest	MF_typeII-UCHL1	Rest	MF_typeII-UCHL1
ANKRD1	0.922	0.078	2.46984	0.00524098	0.00300472	0	0.25	1.27527	1.26631	2.18899	-5.61452	7.37858	6.8591	4.16307	0.790909	0.524279			FALSE	MF_typeII-UCHL1 vs Rest	MF_typeII-UCHL1	Rest	MF_typeII-UCHL1
IL32	0.9208	0.0792	2.45327	0.00189527	0.000919382	0	0.25	1.38679	1.44944	1.60931	-4.85002	6.41586	1.62727	1.31072	0.540909	0.371462			FALSE	MF_typeII-UCHL1 vs Rest	MF_typeII-UCHL1	Rest	MF_typeII-UCHL1
SPATS2L	0.9208	0.0792	2.45327	0.00038181	0.000167071	0	0.25	1.22873	1.29964	1.15417	-3.65832	4.70631	0.363636	0.169817	0.213636	0.125147			FALSE	MF_typeII-UCHL1 vs Rest	MF_typeII-UCHL1	Rest	MF_typeII-UCHL1
MEF2C	0.9206	0.0794	2.45053	0.00386903	0.00132602	0	0.25	1.57678	1.49402	1.38189	-2.5763	7.31825	3.66363	1.4347	0.722727	0.493535			FALSE	MF_typeII-UCHL1 vs Rest	MF_typeII-UCHL1	Rest	MF_typeII-UCHL1
RRAS	0.92	0.08	2.44235	0.000171299	0.000112596	0	0.25	1.18031	1.06404	2.44029	-6.63086	9.78661	0.209091	0.119451	0.15	0.0877114			FALSE	MF_typeII-UCHL1 vs Rest	MF_typeII-UCHL1	Rest	MF_typeII-UCHL1
YAP1	0.9198	0.0802	2.43963	0.000103337	6.36708e-05	0	0.25	1.07162	0.991049	2.29079	-6.3177	9.67004	0.127273	0.0755949	0.104545	0.0596799			FALSE	MF_typeII-UCHL1 vs Rest	MF_typeII-UCHL1	Rest	MF_typeII-UCHL1
PRKCDBP	0.919	0.081	2.42884	0.000168417	7.13217e-05	0	0.25	1.42408	1.40263	1.66347	-4.79267	10.0936	0.122727	0.0627542	0.113636	0.0508183			FALSE	MF_typeII-UCHL1 vs Rest	MF_typeII-UCHL1	Rest	MF_typeII-UCHL1
PRMT2	0.919	0.081	2.42884	0.000163827	7.18438e-05	0	0.25	1.36789	1.39939	1.64131	-4.85867	7.87081	0.15	0.0680894	0.1	0.057148			FALSE	MF_typeII-UCHL1 vs Rest	MF_typeII-UCHL1	Rest	MF_typeII-UCHL1
TRIM16L	0.9168	0.0832	2.39964	0.000252395	9.36701e-05	0	0.25	1.39219	1.44758	1.44611	-3.77653	7.81304	0.177273	0.110409	0.122727	0.0849986			FALSE	MF_typeII-UCHL1 vs Rest	MF_typeII-UCHL1	Rest	MF_typeII-UCHL1
RASSF8	0.9166	0.0834	2.39702	0.000116891	5.80457e-05	0	0.25	1.07712	1.08525	2.18141	-9.53499	9.50271	0.131818	0.0509991	0.1	0.0424993			FALSE	MF_typeII-UCHL1 vs Rest	MF_typeII-UCHL1	Rest	MF_typeII-UCHL1
TNS1	0.9154	0.0846	2.38143	0.000170932	9.7925e-05	0	0.25	1.0456	1.04347	2.25677	-6.52686	9.28597	0.209091	0.105978	0.122727	0.0805679			FALSE	MF_typeII-UCHL1 vs Rest	MF_typeII-UCHL1	Rest	MF_typeII-UCHL1
IVNS1ABP	0.9152	0.0848	2.37885	0.000162765	7.13739e-05	0	0.25	1.11471	1.13981	2.00029	-5.54622	7.60837	0.163636	0.0654671	0.118182	0.0564246			FALSE	MF_typeII-UCHL1 vs Rest	MF_typeII-UCHL1	Rest	MF_typeII-UCHL1
SPAG9	0.9148	0.0852	2.3737	0.000292673	0.000122335	0	0.25	1.39803	1.3999	1.55411	-5.13186	6.97025	0.145455	0.115744	0.118182	0.0903337			FALSE	MF_typeII-UCHL1 vs Rest	MF_typeII-UCHL1	Rest	MF_typeII-UCHL1
DYNLL1	0.9148	0.0852	2.3737	0.000482502	0.000225559	0	0.25	1.32649	1.25608	1.7756	-4.04741	8.03087	0.431818	0.311148	0.281818	0.187992			FALSE	MF_typeII-UCHL1 vs Rest	MF_typeII-UCHL1	Rest	MF_typeII-UCHL1
PPP2R4	0.9128	0.0872	2.34831	0.000286408	0.000153085	0	0.25	1.1781	1.28667	1.59468	-5.15964	6.6969	0.181818	0.154083	0.109091	0.111764			FALSE	MF_typeII-UCHL1 vs Rest	MF_typeII-UCHL1	Rest	MF_typeII-UCHL1
HTATIP2	0.9122	0.0878	2.3408	0.000202828	9.72844e-05	0	0.25	1.32975	1.38977	1.53041	-3.93919	6.54223	0.213636	0.139887	0.181818	0.10245			FALSE	MF_typeII-UCHL1 vs Rest	MF_typeII-UCHL1	Rest	MF_typeII-UCHL1
RP11-554I8.2	0.9112	0.0888	2.32838	0.00017883	8.42308e-05	0	0.25	1.27553	1.24563	1.88103	-5.3553	10.7802	0.154545	0.0895206	0.140909	0.0726105			FALSE	MF_typeII-UCHL1 vs Rest	MF_typeII-UCHL1	Rest	MF_typeII-UCHL1
SELM	0.9112	0.0888	2.32838	0.000185876	0.000139099	0	0.25	1.01745	0.956465	1.9587	-4.50015	9.34276	0.181818	0.203273	0.118182	0.116737			FALSE	MF_typeII-UCHL1 vs Rest	MF_typeII-UCHL1	Rest	MF_typeII-UCHL1
PTMS	0.9094	0.0906	2.30633	0.000265577	0.00013604	0	0.25	1.41758	1.23623	1.89925	-5.92628	9.15609	0.272727	0.143414	0.172727	0.0991952			FALSE	MF_typeII-UCHL1 vs Rest	MF_typeII-UCHL1	Rest	MF_typeII-UCHL1
CD151	0.9092	0.0908	2.30391	0.000296708	0.000133266	0	0.25	1.40959	1.2922	1.84845	-4.34679	8.87237	0.377273	0.216837	0.218182	0.142056			FALSE	MF_typeII-UCHL1 vs Rest	MF_typeII-UCHL1	Rest	MF_typeII-UCHL1
CMSS1	0.9088	0.0912	2.29907	0.000357194	0.000235004	0	0.25	1.01974	1.0335	1.76275	-5.21025	6.89514	0.159091	0.18528	0.109091	0.100461			FALSE	MF_typeII-UCHL1 vs Rest	MF_typeII-UCHL1	Rest	MF_typeII-UCHL1
PTPN11	0.9086	0.0914	2.29666	0.000230879	0.000110176	0	0.25	1.16072	1.11118	1.9154	-5.29356	9.03191	0.236364	0.121893	0.154545	0.0920517			FALSE	MF_typeII-UCHL1 vs Rest	MF_typeII-UCHL1	Rest	MF_typeII-UCHL1
CACNG1	0.9084	0.0916	2.29425	0.0001957	0.000107272	0	0.25	1.15808	1.21809	1.56768	-4.46877	6.91895	0.272727	0.157339	0.163636	0.106881			FALSE	MF_typeII-UCHL1 vs Rest	MF_typeII-UCHL1	Rest	MF_typeII-UCHL1
GCLM	0.9076	0.0924	2.28468	0.000263288	0.000111469	0	0.25	1.25529	1.29804	1.56579	-4.80675	6.99475	0.227273	0.154084	0.145455	0.107876			FALSE	MF_typeII-UCHL1 vs Rest	MF_typeII-UCHL1	Rest	MF_typeII-UCHL1
PPP2CB	0.9054	0.0946	2.25872	0.000313612	0.000154189	0	0.25	1.31349	1.13742	1.83145	-4.57376	8.39945	0.304545	0.179764	0.195455	0.127046			FALSE	MF_typeII-UCHL1 vs Rest	MF_typeII-UCHL1	Rest	MF_typeII-UCHL1
FAM134B	0.905	0.095	2.25406	0.000303663	0.000154609	0	0.25	1.16649	1.21884	1.32227	-4.68413	6.61626	0.290909	0.19197	0.2	0.116737			FALSE	MF_typeII-UCHL1 vs Rest	MF_typeII-UCHL1	Rest	MF_typeII-UCHL1
LSMEM1	0.9042	0.0958	2.24479	0.000187938	0.000104889	0	0.25	1.31488	1.27199	1.71589	-4.36209	7.67291	0.177273	0.128675	0.122727	0.0995569			FALSE	MF_typeII-UCHL1 vs Rest	MF_typeII-UCHL1	Rest	MF_typeII-UCHL1
FKBP1A	0.9038	0.0962	2.24018	0.000500126	0.000217437	0	0.25	1.29643	1.25341	1.15346	-3.94245	6.17867	0.495454	0.33321	0.277273	0.209513			FALSE	MF_typeII-UCHL1 vs Rest	MF_typeII-UCHL1	Rest	MF_typeII-UCHL1
ZNF106	0.9028	0.0972	2.22873	0.0034206	0.0014571	0	0.25	1.19593	1.17177	1.71512	-4.89007	7.00163	3.27273	1.70373	0.654545	0.492811			FALSE	MF_typeII-UCHL1 vs Rest	MF_typeII-UCHL1	Rest	MF_typeII-UCHL1
S100A16	0.9012	0.0988	2.21063	0.000174359	8.4131e-05	0	0.25	1.44672	1.35981	1.58659	-3.89776	8.35865	0.140909	0.0945843	0.122727	0.0711638			FALSE	MF_typeII-UCHL1 vs Rest	MF_typeII-UCHL1	Rest	MF_typeII-UCHL1
RNF115	0.9012	0.0988	2.21063	0.000596183	0.000296361	0	0.25	1.04922	1.0855	0.918472	-3.2912	4.94749	0.65	0.43177	0.377273	0.248757			FALSE	MF_typeII-UCHL1 vs Rest	MF_typeII-UCHL1	Rest	MF_typeII-UCHL1
CD99	0.898	0.102	2.1752	0.000254567	0.000137049	0	0.25	1.0917	1.04596	1.60981	-4.52506	6.45123	0.268182	0.172982	0.190909	0.114567			FALSE	MF_typeII-UCHL1 vs Rest	MF_typeII-UCHL1	Rest	MF_typeII-UCHL1
NEXN	0.8972	0.1028	2.16649	0.00335492	0.00143281	0	0.25	1.20147	1.19149	1.25211	-2.64467	5.56494	3.80454	1.94607	0.722727	0.537842			FALSE	MF_typeII-UCHL1 vs Rest	MF_typeII-UCHL1	Rest	MF_typeII-UCHL1
METRN	0.8964	0.1036	2.15785	0.000151366	8.80301e-05	0	0.25	1.21276	0.950655	2.12661	-7.28587	9.10693	0.127273	0.0765896	0.1	0.0648341			FALSE	MF_typeII-UCHL1 vs Rest	MF_typeII-UCHL1	Rest	MF_typeII-UCHL1
LYSMD2	0.8964	0.1036	2.15785	0.000202452	0.000102725	0	0.25	1.0258	1.0395	1.37651	-3.61439	8.10104	0.168182	0.100914	0.145455	0.0824668			FALSE	MF_typeII-UCHL1 vs Rest	MF_typeII-UCHL1	Rest	MF_typeII-UCHL1
TPM1	0.8954	0.1046	2.14713	0.040204	0.0189943	0	0.25	3.40843	2.93738	3.79033	-11.3368	15.476	40.1727	21.102	0.981818	0.538475			FALSE	MF_typeII-UCHL1 vs Rest	MF_typeII-UCHL1	Rest	MF_typeII-UCHL1
MAPRE3	0.8952	0.1048	2.14499	0.000326852	0.000163001	0	0.25	1.00751	0.993063	1.30912	-3.14379	5.4734	0.304545	0.213039	0.195455	0.14721			FALSE	MF_typeII-UCHL1 vs Rest	MF_typeII-UCHL1	Rest	MF_typeII-UCHL1
MYL1	0.891	0.109	2.101	0.0296966	0.0221821	0	0.25	1.18769	0.82821	1.94779	-3.46434	7.53991	32.2864	26.0144	0.995455	0.874582			FALSE	MF_typeII-UCHL1 vs Rest	MF_typeII-UCHL1	Rest	MF_typeII-UCHL1
PPID	0.8902	0.1098	2.09279	0.000372525	0.000181223	0	0.25	1.03572	1.10309	1.14955	-3.0279	4.86601	0.3	0.205263	0.209091	0.14712			FALSE	MF_typeII-UCHL1 vs Rest	MF_typeII-UCHL1	Rest	MF_typeII-UCHL1
KHDRBS1	0.8864	0.1136	2.05448	0.000193539	0.000111159	0	0.25	1.05128	0.975749	1.56979	-5.54374	8.95057	0.122727	0.105255	0.109091	0.0831902			FALSE	MF_typeII-UCHL1 vs Rest	MF_typeII-UCHL1	Rest	MF_typeII-UCHL1
TNNT3	0.8836	0.1164	2.02697	0.0295485	0.0173597	0	0.25	3.05369	2.38531	3.69357	-11.5801	15.355	28.5591	19.3755	0.990909	0.549055			FALSE	MF_typeII-UCHL1 vs Rest	MF_typeII-UCHL1	Rest	MF_typeII-UCHL1
MYLPF	0.8816	0.1184	2.00767	0.0541441	0.0257342	0	0.25	2.65428	1.53115	3.09102	-7.16865	12.8728	67.2136	30.249	1	0.734063			FALSE	MF_typeII-UCHL1 vs Rest	MF_typeII-UCHL1	Rest	MF_typeII-UCHL1
GPX3	0.9912	0.0088	4.72416	0.00137505	7.52056e-05	0	0.25	5.55401	5.30379	3.006	-3.30711	17.1646	5.17778	0.108598	0.444444	0.051896			TRUE	MF_type-TNNT2+ vs Rest	MF_type-TNNT2+	Rest	MF_type-TNNT2+
LBP	0.9904	0.0096	4.63634	0.00115372	2.32735e-05	0	0.25	8.23159	8.07275	4.92757	-9.27029	25.967	2.66667	0.0236782	0.422222	0.0165569			TRUE	MF_type-TNNT2+ vs Rest	MF_type-TNNT2+	Rest	MF_type-TNNT2+
LINC01554	0.9862	0.0138	4.26919	5.0837e-05	3.9396e-06	0	0.25	5.96916	6.54419	5.84949	-18.4528	27.1887	0.111111	0.00409471	0.111111	0.00373865			TRUE	MF_type-TNNT2+ vs Rest	MF_type-TNNT2+	Rest	MF_type-TNNT2+
ADAMTS17	0.9848	0.0152	4.17114	5.00177e-05	1.20119e-06	0	0.25	6.70649	6.88015	5.3365	-15.184	27.0405	0.133333	0.00160228	0.111111	0.00151326			TRUE	MF_type-TNNT2+ vs Rest	MF_type-TNNT2+	Rest	MF_type-TNNT2+
C11orf96	0.9836	0.0164	4.09394	0.000221023	3.43136e-05	0	0.25	4.9769	5.15434	4.2484	-10.7477	18.8163	1.08889	0.0273278	0.177778	0.00970269			TRUE	MF_type-TNNT2+ vs Rest	MF_type-TNNT2+	Rest	MF_type-TNNT2+
TNNT2	0.9832	0.0168	4.06943	0.00110463	1.00132e-05	0	0.25	6.35011	6.04617	4.40306	-7.2168	22.6636	1.42222	0.00907958	0.133333	0.00453979			TRUE	MF_type-TNNT2+ vs Rest	MF_type-TNNT2+	Rest	MF_type-TNNT2+
IFITM3	0.983	0.017	4.0574	9.55316e-05	1.24634e-05	0	0.25	6.06087	5.85118	5.14858	-10.2331	26.4243	0.422222	0.0188713	0.111111	0.00996973			TRUE	MF_type-TNNT2+ vs Rest	MF_type-TNNT2+	Rest	MF_type-TNNT2+
S100A11	0.9826	0.0174	4.03373	0.0002442	3.75249e-05	0	0.25	6.05774	5.66107	4.38948	-6.31956	23.3497	0.622222	0.0740608	0.288889	0.0324016			TRUE	MF_type-TNNT2+ vs Rest	MF_type-TNNT2+	Rest	MF_type-TNNT2+
TMSB10	0.9824	0.0176	4.0221	0.000485686	6.69432e-05	0	0.25	5.01841	4.97406	3.24497	-5.59126	16.9697	1.44444	0.0711234	0.422222	0.0351611			TRUE	MF_type-TNNT2+ vs Rest	MF_type-TNNT2+	Rest	MF_type-TNNT2+
ITGAV	0.9802	0.0198	3.90207	3.55733e-05	4.37421e-06	0	0.25	5.30746	5.31754	3.91649	-8.95717	23.3287	0.111111	0.00462881	0.111111	0.00418373			TRUE	MF_type-TNNT2+ vs Rest	MF_type-TNNT2+	Rest	MF_type-TNNT2+
TMEM91	0.98	0.02	3.89182	4.5545e-05	5.76822e-06	0	0.25	4.41333	4.34767	4.5545	-16.6125	19.3713	0.155556	0.00614207	0.133333	0.00542994			TRUE	MF_type-TNNT2+ vs Rest	MF_type-TNNT2+	Rest	MF_type-TNNT2+
IL10RB	0.9788	0.0212	3.83233	8.77704e-05	1.3296e-05	0	0.25	4.67294	4.16263	4.50477	-10.9076	22.5836	0.133333	0.0138864	0.111111	0.0129072			TRUE	MF_type-TNNT2+ vs Rest	MF_type-TNNT2+	Rest	MF_type-TNNT2+
LGALS3	0.9784	0.0216	3.81322	0.000373354	2.89546e-05	0	0.25	4.81309	4.69968	3.88168	-8.11219	20.3287	0.555556	0.0420154	0.133333	0.0225209			TRUE	MF_type-TNNT2+ vs Rest	MF_type-TNNT2+	Rest	MF_type-TNNT2+
SLC30A2	0.9778	0.0222	3.78521	3.715e-05	4.05702e-06	0	0.25	6.06655	5.79714	5.3579	-13.4697	29.9863	0.111111	0.00373865	0.111111	0.00364964			TRUE	MF_type-TNNT2+ vs Rest	MF_type-TNNT2+	Rest	MF_type-TNNT2+
CTSL	0.9774	0.0226	3.76695	0.000146592	1.94086e-05	0	0.25	4.52198	4.06682	3.6833	-7.19546	17.6717	0.4	0.0353392	0.2	0.0296422			TRUE	MF_type-TNNT2+ vs Rest	MF_type-TNNT2+	Rest	MF_type-TNNT2+
CD81	0.9772	0.0228	3.75793	0.000175445	2.56189e-05	0	0.25	5.53033	4.97129	4.54835	-8.58948	20.9132	0.4	0.0533204	0.244444	0.0364964			TRUE	MF_type-TNNT2+ vs Rest	MF_type-TNNT2+	Rest	MF_type-TNNT2+
CLIC1	0.9766	0.0234	3.73134	9.64172e-05	1.29547e-05	0	0.25	5.67339	5.30101	4.89783	-9.88928	22.0724	0.333333	0.0136194	0.2	0.0105928			TRUE	MF_type-TNNT2+ vs Rest	MF_type-TNNT2+	Rest	MF_type-TNNT2+
CD99	0.9766	0.0234	3.73134	0.000619644	0.000137769	0	0.25	2.57442	2.48072	1.40138	-2.16279	7.7491	1.8	0.168328	0.555556	0.114296			TRUE	MF_type-TNNT2+ vs Rest	MF_type-TNNT2+	Rest	MF_type-TNNT2+
FADS3	0.9764	0.0236	3.72263	0.00020888	4.17258e-05	0	0.25	4.0709	3.95729	3.10547	-8.48506	15.2323	0.711111	0.0311555	0.244444	0.0255474			TRUE	MF_type-TNNT2+ vs Rest	MF_type-TNNT2+	Rest	MF_type-TNNT2+
GSN	0.9762	0.0238	3.71398	0.000143556	1.86453e-05	0	0.25	5.03552	4.76359	4.48958	-9.65906	22.6924	0.6	0.0680078	0.177778	0.040235			TRUE	MF_type-TNNT2+ vs Rest	MF_type-TNNT2+	Rest	MF_type-TNNT2+
SOD2	0.9762	0.0238	3.71398	0.00775482	0.00132249	0	0.25	3.31621	3.67933	2.10587	-3.80295	8.75403	24.3556	2.2843	0.933333	0.390244			TRUE	MF_type-TNNT2+ vs Rest	MF_type-TNNT2+	Rest	MF_type-TNNT2+
NAMPT	0.976	0.024	3.70541	0.000556021	8.30371e-05	0	0.25	3.77039	3.40145	3.22153	-9.23962	15.3556	1.06667	0.105216	0.355556	0.0668506			TRUE	MF_type-TNNT2+ vs Rest	MF_type-TNNT2+	Rest	MF_type-TNNT2+
S100A10	0.976	0.024	3.70541	0.00161024	0.000161106	0	0.25	4.60148	4.60374	3.11858	-5.41882	16.2665	3.82222	0.260548	0.466667	0.0845647			TRUE	MF_type-TNNT2+ vs Rest	MF_type-TNNT2+	Rest	MF_type-TNNT2+
TIMP1	0.9758	0.0242	3.6969	0.000213605	2.84071e-05	0	0.25	4.54012	4.59891	4.31263	-9.81786	17.6144	0.2	0.0421934	0.155556	0.01718			TRUE	MF_type-TNNT2+ vs Rest	MF_type-TNNT2+	Rest	MF_type-TNNT2+
EEF1A1	0.9756	0.0244	3.68847	0.00262164	0.00046073	0	0.25	4.55249	4.48421	3.22016	-5.15737	17.5552	12.6667	0.959314	0.733333	0.14109			TRUE	MF_type-TNNT2+ vs Rest	MF_type-TNNT2+	Rest	MF_type-TNNT2+
CLU	0.9748	0.0252	3.65539	4.03936e-05	8.84928e-06	0	0.25	4.43484	4.33053	3.73026	-9.58707	20.308	0.177778	0.00925761	0.111111	0.00640912			TRUE	MF_type-TNNT2+ vs Rest	MF_type-TNNT2+	Rest	MF_type-TNNT2+
ACTC1	0.9744	0.0256	3.63923	0.010916	0.00167212	0	0.25	3.98745	4.04659	2.20505	-3.42284	10.14	44.5778	3.23307	1	0.357664			TRUE	MF_type-TNNT2+ vs Rest	MF_type-TNNT2+	Rest	MF_type-TNNT2+
IFI27L2	0.9742	0.0258	3.63124	0.000128555	2.17259e-05	0	0.25	4.15246	4.06441	3.79418	-9.6155	21.3065	0.266667	0.0168239	0.222222	0.0130853			TRUE	MF_type-TNNT2+ vs Rest	MF_type-TNNT2+	Rest	MF_type-TNNT2+
COX6A1	0.9742	0.0258	3.63124	7.57579e-05	1.64007e-05	0	0.25	4.59803	4.28023	4.56054	-8.50455	20.0694	0.311111	0.0262596	0.177778	0.0209186			TRUE	MF_type-TNNT2+ vs Rest	MF_type-TNNT2+	Rest	MF_type-TNNT2+
TGM2	0.9736	0.0264	3.60764	0.000294972	3.83547e-05	0	0.25	4.05637	4.12477	3.16018	-7.46863	14.6387	0.844444	0.0545666	0.4	0.0364964			TRUE	MF_type-TNNT2+ vs Rest	MF_type-TNNT2+	Rest	MF_type-TNNT2+
RPL3	0.9734	0.0266	3.59988	0.00158011	0.000357166	0	0.25	3.93034	3.43721	3.06552	-5.02587	17.8852	3.88889	0.619454	0.688889	0.179277			TRUE	MF_type-TNNT2+ vs Rest	MF_type-TNNT2+	Rest	MF_type-TNNT2+
AIG1	0.973	0.027	3.58455	0.000160386	2.19562e-05	0	0.25	3.54492	3.37707	2.88874	-8.26311	14.7289	0.4	0.0212747	0.266667	0.0194054			TRUE	MF_type-TNNT2+ vs Rest	MF_type-TNNT2+	Rest	MF_type-TNNT2+
REEP5	0.9728	0.0272	3.57696	0.00050048	0.000118399	0	0.25	2.36972	2.38111	1.3424	-2.87401	7.13282	1.24444	0.143403	0.422222	0.105839			TRUE	MF_type-TNNT2+ vs Rest	MF_type-TNNT2+	Rest	MF_type-TNNT2+
XBP1	0.9728	0.0272	3.57696	0.000221492	4.53616e-05	0	0.25	3.53864	3.60608	3.055	-10.7747	13.6281	0.355556	0.0506499	0.2	0.0395229			TRUE	MF_type-TNNT2+ vs Rest	MF_type-TNNT2+	Rest	MF_type-TNNT2+
HLA-C	0.972	0.028	3.54715	9.51931e-05	1.72664e-05	0	0.25	5.13917	4.62486	4.48299	-6.79352	24.3018	0.288889	0.028485	0.111111	0.0212747			TRUE	MF_type-TNNT2+ vs Rest	MF_type-TNNT2+	Rest	MF_type-TNNT2+
TUBA1A	0.9714	0.0286	3.52533	5.23196e-05	8.43232e-06	0	0.25	4.79073	4.61395	4.11324	-7.60532	19.8416	0.2	0.0105928	0.111111	0.00801139			TRUE	MF_type-TNNT2+ vs Rest	MF_type-TNNT2+	Rest	MF_type-TNNT2+
AGTRAP	0.9708	0.0292	3.50395	0.000322928	5.65011e-05	0	0.25	3.67432	3.55918	2.54863	-5.15725	14.5129	0.822222	0.0690759	0.333333	0.0445968			TRUE	MF_type-TNNT2+ vs Rest	MF_type-TNNT2+	Rest	MF_type-TNNT2+
MYL2	0.9708	0.0292	3.50395	0.0308503	0.0479146	0	0.25	1.34531	-0.237199	3.4589	-7.04561	11.6058	50.9778	79.7008	0.977778	0.672601			TRUE	MF_type-TNNT2+ vs Rest	MF_type-TNNT2+	Rest	MF_type-TNNT2+
TPM3	0.9704	0.0296	3.48993	0.00736247	0.0110833	0	0.25	1.43945	-0.141281	3.41716	-7.31411	10.9518	18.7333	14.5699	0.933333	0.594534			TRUE	MF_type-TNNT2+ vs Rest	MF_type-TNNT2+	Rest	MF_type-TNNT2+
HMOX1	0.9698	0.0302	3.46925	0.000425741	7.69766e-05	0	0.25	3.20215	3.28949	2.31777	-5.7082	14.0057	1.51111	0.0789565	0.377778	0.0509169			TRUE	MF_type-TNNT2+ vs Rest	MF_type-TNNT2+	Rest	MF_type-TNNT2+
PTGR1	0.9698	0.0302	3.46925	0.000138636	2.31446e-05	0	0.25	2.91465	3.04577	2.74385	-6.8128	15.4156	0.377778	0.0210967	0.244444	0.0195834			TRUE	MF_type-TNNT2+ vs Rest	MF_type-TNNT2+	Rest	MF_type-TNNT2+
POR	0.9696	0.0304	3.46244	8.50259e-05	1.63888e-05	0	0.25	4.67416	4.64474	4.65859	-13.3287	18.3721	0.177778	0.0233221	0.133333	0.0197614			TRUE	MF_type-TNNT2+ vs Rest	MF_type-TNNT2+	Rest	MF_type-TNNT2+
CD63	0.9694	0.0306	3.45568	0.00374552	0.000851415	0	0.25	2.74823	2.59224	1.74669	-2.75143	11.3485	9.86667	1.27398	0.888889	0.399145			TRUE	MF_type-TNNT2+ vs Rest	MF_type-TNNT2+	Rest	MF_type-TNNT2+
DUSP23	0.9694	0.0306	3.45568	0.000626526	0.000144283	0	0.25	2.33975	2.39302	1.23897	-2.44534	7.14303	1.48889	0.152394	0.4	0.111536			TRUE	MF_type-TNNT2+ vs Rest	MF_type-TNNT2+	Rest	MF_type-TNNT2+
NCOA7	0.9692	0.0308	3.44896	3.19277e-05	6.02667e-06	0	0.25	4.47	4.25349	4.83849	-11.2507	22.6236	0.133333	0.00845647	0.111111	0.0074773			TRUE	MF_type-TNNT2+ vs Rest	MF_type-TNNT2+	Rest	MF_type-TNNT2+
FCMR	0.9692	0.0308	3.44896	0.000166539	1.83018e-05	0	0.25	4.26866	4.36213	3.79069	-7.5809	16.32	0.422222	0.0140645	0.288889	0.0118391			TRUE	MF_type-TNNT2+ vs Rest	MF_type-TNNT2+	Rest	MF_type-TNNT2+
ATP1A1	0.9688	0.0312	3.43564	0.000230607	4.39656e-05	0	0.25	3.0919	3.36684	3.41474	-10.576	12.3257	0.688889	0.0598185	0.288889	0.0444187			TRUE	MF_type-TNNT2+ vs Rest	MF_type-TNNT2+	Rest	MF_type-TNNT2+
SAT1	0.9686	0.0314	3.42904	0.000182862	5.80358e-05	0	0.25	4.1337	3.77516	4.56211	-10.9369	21.2451	0.511111	0.062934	0.266667	0.0307994			TRUE	MF_type-TNNT2+ vs Rest	MF_type-TNNT2+	Rest	MF_type-TNNT2+
SDF2L1	0.968	0.032	3.4095	8.02881e-05	2.17607e-05	0	0.25	3.37074	3.06965	2.86001	-5.7406	17.9852	0.266667	0.0176251	0.177778	0.0158448			TRUE	MF_type-TNNT2+ vs Rest	MF_type-TNNT2+	Rest	MF_type-TNNT2+
CHN2	0.9668	0.0332	3.37144	9.26247e-05	1.45389e-05	0	0.25	4.24532	4.07915	3.25362	-5.49286	15.4272	0.222222	0.0138864	0.133333	0.0110379			TRUE	MF_type-TNNT2+ vs Rest	MF_type-TNNT2+	Rest	MF_type-TNNT2+
RP11-96A15.1	0.9666	0.0334	3.36523	0.000487881	0.000102126	0	0.25	2.96324	2.99493	1.86426	-3.18568	8.99028	1.06667	0.0927537	0.422222	0.0614207			TRUE	MF_type-TNNT2+ vs Rest	MF_type-TNNT2+	Rest	MF_type-TNNT2+
MT1M	0.9666	0.0334	3.36523	0.000141496	6.22385e-05	0	0.25	3.49295	3.22394	4.22745	-9.12138	20.9642	0.222222	0.0413922	0.133333	0.0188713			TRUE	MF_type-TNNT2+ vs Rest	MF_type-TNNT2+	Rest	MF_type-TNNT2+
NPC2	0.9664	0.0336	3.35905	0.000156009	3.03316e-05	0	0.25	3.39917	3.41125	3.28148	-9.84998	14.4457	0.288889	0.0314225	0.2	0.0240342			TRUE	MF_type-TNNT2+ vs Rest	MF_type-TNNT2+	Rest	MF_type-TNNT2+
NACA	0.9662	0.0338	3.35291	0.00121996	0.000302972	0	0.25	2.68524	2.46412	2.04479	-4.00212	12.6097	3.24445	0.454785	0.755556	0.202243			TRUE	MF_type-TNNT2+ vs Rest	MF_type-TNNT2+	Rest	MF_type-TNNT2+
LEPROTL1	0.9652	0.0348	3.32272	7.04019e-05	2.07988e-05	0	0.25	3.15731	3.04618	2.51773	-5.66362	14.2223	0.177778	0.0157558	0.133333	0.0146876			TRUE	MF_type-TNNT2+ vs Rest	MF_type-TNNT2+	Rest	MF_type-TNNT2+
SAA1	0.965	0.035	3.31678	0.000220987	7.78367e-05	0	0.25	3.49839	3.47981	3.25607	-9.04845	15.8706	0.622222	0.152395	0.177778	0.0140644			TRUE	MF_type-TNNT2+ vs Rest	MF_type-TNNT2+	Rest	MF_type-TNNT2+
TIMP4	0.965	0.035	3.31678	5.38995e-05	1.39686e-05	0	0.25	3.15983	3.26302	2.96459	-7.76152	13.8036	0.2	0.0105928	0.111111	0.00961367			TRUE	MF_type-TNNT2+ vs Rest	MF_type-TNNT2+	Rest	MF_type-TNNT2+
CTSA	0.9634	0.0366	3.27042	0.000120503	2.73353e-05	0	0.25	2.9279	2.74308	2.33579	-5.00503	10.7545	0.333333	0.0313335	0.222222	0.0281289			TRUE	MF_type-TNNT2+ vs Rest	MF_type-TNNT2+	Rest	MF_type-TNNT2+
CTSB	0.9632	0.0368	3.26476	0.000448775	0.000102714	0	0.25	2.8392	2.73211	2.3705	-7.63758	10.6596	1.24444	0.146163	0.377778	0.100231			TRUE	MF_type-TNNT2+ vs Rest	MF_type-TNNT2+	Rest	MF_type-TNNT2+
RHOB	0.9632	0.0368	3.26476	0.000419867	0.000329482	0	0.25	2.04325	2.34073	2.85294	-7.68782	10.3928	0.688889	0.597383	0.377778	0.16361			TRUE	MF_type-TNNT2+ vs Rest	MF_type-TNNT2+	Rest	MF_type-TNNT2+
RHOC	0.963	0.037	3.25914	0.000211714	4.73206e-05	0	0.25	2.91624	2.78275	2.09727	-3.90732	11.0519	0.533333	0.0467332	0.288889	0.0382767			TRUE	MF_type-TNNT2+ vs Rest	MF_type-TNNT2+	Rest	MF_type-TNNT2+
FAM179A	0.9628	0.0372	3.25354	4.03267e-05	2.20423e-05	0	0.25	2.65169	2.71133	3.80966	-10.6781	15.3229	0.111111	0.0388998	0.111111	0.0243012			TRUE	MF_type-TNNT2+ vs Rest	MF_type-TNNT2+	Rest	MF_type-TNNT2+
DDN	0.9624	0.0376	3.24243	0.000207214	7.85393e-05	0	0.25	2.75903	2.93063	2.76083	-11.3967	10.7481	0.466667	0.0729035	0.288889	0.0470002			TRUE	MF_type-TNNT2+ vs Rest	MF_type-TNNT2+	Rest	MF_type-TNNT2+
AKR1C3	0.9624	0.0376	3.24243	0.00161606	0.000529218	0	0.25	2.74935	2.88859	2.21837	-5.42725	10.7555	4.37778	0.685849	0.644444	0.186754			TRUE	MF_type-TNNT2+ vs Rest	MF_type-TNNT2+	Rest	MF_type-TNNT2+
SP100	0.962	0.038	3.23143	0.000173866	3.31659e-05	0	0.25	2.8131	2.66877	2.39322	-5.71317	11.7118	0.222222	0.0264377	0.155556	0.0233221			TRUE	MF_type-TNNT2+ vs Rest	MF_type-TNNT2+	Rest	MF_type-TNNT2+
NNMT	0.9616	0.0384	3.22054	0.00970761	0.00223995	0	0.25	3.66588	3.86811	2.50157	-3.38328	13.0675	26.0889	3.8723	0.955556	0.332384			TRUE	MF_type-TNNT2+ vs Rest	MF_type-TNNT2+	Rest	MF_type-TNNT2+
MSRB1	0.961	0.039	3.20441	0.000566938	0.000156094	0	0.25	2.0688	2.12562	1.19604	-2.11966	7.1212	1.48889	0.255031	0.444444	0.15462			TRUE	MF_type-TNNT2+ vs Rest	MF_type-TNNT2+	Rest	MF_type-TNNT2+
MSC	0.9604	0.0396	3.18852	0.000159948	3.69983e-05	0	0.25	3.17327	3.12646	2.70469	-9.27038	13.1192	0.333333	0.0186933	0.133333	0.0157557			TRUE	MF_type-TNNT2+ vs Rest	MF_type-TNNT2+	Rest	MF_type-TNNT2+
ARPC5	0.9604	0.0396	3.18852	5.75788e-05	1.47826e-05	0	0.25	4.09298	3.53755	4.31606	-10.8906	20.7412	0.111111	0.0158448	0.111111	0.0133523			TRUE	MF_type-TNNT2+ vs Rest	MF_type-TNNT2+	Rest	MF_type-TNNT2+
ACTG1	0.9602	0.0398	3.18327	0.000579787	0.000162075	0	0.25	3.47942	3.21188	3.42975	-8.12209	15.5753	1.64444	0.336748	0.466667	0.133078			TRUE	MF_type-TNNT2+ vs Rest	MF_type-TNNT2+	Rest	MF_type-TNNT2+
HSPA1B	0.9602	0.0398	3.18327	0.000127016	6.05234e-05	0	0.25	3.18127	2.87126	4.43669	-11.3525	22.8911	0.511111	0.116432	0.155556	0.0437956			TRUE	MF_type-TNNT2+ vs Rest	MF_type-TNNT2+	Rest	MF_type-TNNT2+
TUBB6	0.96	0.04	3.17805	0.000476267	1.57525e-05	0	0.25	3.2331	2.79681	3.93449	-7.5313	20.2576	0.422222	0.0129073	0.155556	0.0091686			TRUE	MF_type-TNNT2+ vs Rest	MF_type-TNNT2+	Rest	MF_type-TNNT2+
FKBP1A	0.96	0.04	3.17805	0.000735053	0.000223982	0	0.25	1.87312	1.85735	1.10096	-2.01429	7.39472	1.77778	0.330607	0.511111	0.209631			TRUE	MF_type-TNNT2+ vs Rest	MF_type-TNNT2+	Rest	MF_type-TNNT2+
P2RX5	0.9598	0.0402	3.17286	0.000136638	3.06663e-05	0	0.25	2.53878	2.60954	1.99638	-4.80715	10.4925	0.4	0.028574	0.222222	0.0260815			TRUE	MF_type-TNNT2+ vs Rest	MF_type-TNNT2+	Rest	MF_type-TNNT2+
SIL1	0.9596	0.0404	3.16769	0.000143337	2.99032e-05	0	0.25	2.22649	2.37213	1.98389	-5.02776	8.83039	0.333333	0.0400571	0.244444	0.0353391			TRUE	MF_type-TNNT2+ vs Rest	MF_type-TNNT2+	Rest	MF_type-TNNT2+
SH3BGRL3	0.9594	0.0406	3.16254	5.84534e-05	1.94526e-05	0	0.25	3.83742	3.66488	4.23114	-14.7529	20.9606	0.133333	0.0184262	0.133333	0.0143315			TRUE	MF_type-TNNT2+ vs Rest	MF_type-TNNT2+	Rest	MF_type-TNNT2+
S100A6	0.9592	0.0408	3.15742	0.00501273	0.00153814	0	0.25	2.43581	2.43691	1.72979	-2.86571	8.25617	17.1778	2.19431	0.955556	0.438312			TRUE	MF_type-TNNT2+ vs Rest	MF_type-TNNT2+	Rest	MF_type-TNNT2+
HLA-A	0.9592	0.0408	3.15742	0.00010487	2.37977e-05	0	0.25	3.78518	3.38101	3.61831	-6.87587	18.6101	0.644444	0.0429055	0.177778	0.0249243			TRUE	MF_type-TNNT2+ vs Rest	MF_type-TNNT2+	Rest	MF_type-TNNT2+
GRN	0.9584	0.0416	3.13716	4.39269e-05	8.23942e-06	0	0.25	4.75295	3.97123	4.71841	-8.48848	24.6638	0.133333	0.0129073	0.133333	0.0109489			TRUE	MF_type-TNNT2+ vs Rest	MF_type-TNNT2+	Rest	MF_type-TNNT2+
TOR3A	0.9584	0.0416	3.13716	8.95754e-05	1.93194e-05	0	0.25	2.4208	2.59212	2.80903	-10.3813	10.724	0.288889	0.0291971	0.2	0.0258145			TRUE	MF_type-TNNT2+ vs Rest	MF_type-TNNT2+	Rest	MF_type-TNNT2+
CMSS1	0.9582	0.0418	3.13216	0.000963186	0.000234689	0	0.25	2.55909	2.49951	1.64916	-3.02428	8.5848	2.44445	0.175716	0.577778	0.0987182			TRUE	MF_type-TNNT2+ vs Rest	MF_type-TNNT2+	Rest	MF_type-TNNT2+
B2M	0.958	0.042	3.12718	0.000419225	0.000128899	0	0.25	3.74586	3.36672	3.50207	-5.36008	16.8562	2.15556	0.213815	0.333333	0.080559			TRUE	MF_type-TNNT2+ vs Rest	MF_type-TNNT2+	Rest	MF_type-TNNT2+
MYBPH	0.9576	0.0424	3.11728	0.000301199	5.99116e-05	0	0.25	3.39575	3.28693	3.20777	-7.65201	16.0603	0.955556	0.0954242	0.244444	0.0394339			TRUE	MF_type-TNNT2+ vs Rest	MF_type-TNNT2+	Rest	MF_type-TNNT2+
FTH1	0.9576	0.0424	3.11728	0.0633033	0.0178794	0	0.25	2.05753	2.07371	1.25121	-2.73615	7.94158	192.044	23.5483	1	0.955314			TRUE	MF_type-TNNT2+ vs Rest	MF_type-TNNT2+	Rest	MF_type-TNNT2+
DSTN	0.9574	0.0426	3.11237	0.00107296	0.00034827	0	0.25	1.71799	1.74225	1.03886	-2.09931	6.46805	3.04445	0.383304	0.644444	0.20883			TRUE	MF_type-TNNT2+ vs Rest	MF_type-TNNT2+	Rest	MF_type-TNNT2+
IL34	0.9568	0.0432	3.09775	4.80043e-05	1.80525e-05	0	0.25	2.52484	2.46688	3.22076	-9.422	12.5557	0.155556	0.0245683	0.133333	0.0177141			TRUE	MF_type-TNNT2+ vs Rest	MF_type-TNNT2+	Rest	MF_type-TNNT2+
LRP10	0.9566	0.0434	3.09293	0.000148304	3.54496e-05	0	0.25	2.35428	2.38834	2.16984	-6.53779	9.34888	0.377778	0.0392559	0.266667	0.034538			TRUE	MF_type-TNNT2+ vs Rest	MF_type-TNNT2+	Rest	MF_type-TNNT2+
KCNMA1	0.9564	0.0436	3.08812	0.000302494	7.58232e-05	0	0.25	2.67995	2.6145	2.18621	-4.7956	12.2335	0.8	0.0825169	0.355556	0.0583051			TRUE	MF_type-TNNT2+ vs Rest	MF_type-TNNT2+	Rest	MF_type-TNNT2+
SPG7	0.9558	0.0442	3.07382	0.000118154	3.0509e-05	0	0.25	2.45265	2.41513	2.01096	-4.85059	9.07754	0.222222	0.0311555	0.155556	0.028485			TRUE	MF_type-TNNT2+ vs Rest	MF_type-TNNT2+	Rest	MF_type-TNNT2+
CD47	0.9556	0.0444	3.0691	5.68305e-05	1.92157e-05	0	0.25	2.81548	2.55866	2.86947	-6.70288	13.0193	0.2	0.0232331	0.111111	0.0208296			TRUE	MF_type-TNNT2+ vs Rest	MF_type-TNNT2+	Rest	MF_type-TNNT2+
SLPI	0.9554	0.0446	3.0644	0.000977702	0.00045059	0	0.25	2.5619	2.51644	2.54262	-6.67387	10.4725	1.04444	0.476681	0.133333	0.103258			TRUE	MF_type-TNNT2+ vs Rest	MF_type-TNNT2+	Rest	MF_type-TNNT2+
MT-ND4	0.9554	0.0446	3.0644	0.00016832	0.000115965	0	0.25	1.54872	1.41561	4.43025	-13.2681	17.0431	0.8	0.536674	0.155556	0.0417483			TRUE	MF_type-TNNT2+ vs Rest	MF_type-TNNT2+	Rest	MF_type-TNNT2+
FKBP15	0.9554	0.0446	3.0644	4.00866e-05	1.56896e-05	0	0.25	1.67575	1.91465	3.17705	-11.3004	13.2191	0.111111	0.0118391	0.111111	0.0108599			TRUE	MF_type-TNNT2+ vs Rest	MF_type-TNNT2+	Rest	MF_type-TNNT2+
UCHL1	0.9548	0.0452	3.0504	0.00045991	0.000155887	0	0.25	2.37751	2.42932	2.40639	-5.92016	9.98212	1.22222	0.206338	0.288889	0.0844757			TRUE	MF_type-TNNT2+ vs Rest	MF_type-TNNT2+	Rest	MF_type-TNNT2+
LINC00152	0.9548	0.0452	3.0504	9.32967e-05	1.87824e-05	0	0.25	2.97298	2.91937	2.85824	-6.90918	14.4529	0.288889	0.0159338	0.133333	0.0126402			TRUE	MF_type-TNNT2+ vs Rest	MF_type-TNNT2+	Rest	MF_type-TNNT2+
[truncated: 1,859 more rows]

## Sheet: Selected_myofiber(sn)_markers
	proba_de	proba_not_de	bayes_factor	scale1	scale2	pseudocounts	delta	lfc_mean	lfc_median	lfc_std	lfc_min	lfc_max	raw_mean1	raw_mean2	non_zeros_proportion1	non_zeros_proportion2	raw_normalized_mean1	raw_normalized_mean2	is_de_fdr_0.05	comparison	group1	group2	cluster
[truncated: 1,226 more rows]

[truncated: 1 more sheets: Gene_enrich_myofiber(sn)]
