# Supplementary material for: Human skeletal muscle aging atlas
Source: Nat Aging. 2024 Apr 15;4(5):727–44. doi: 10.1038/s43587-024-00613-3 (PMC11108788; doi:10.1038/s43587-024-00613-3)
Supplement: Supplementary file 7 — (1) Table output from Cellpose segmentation, followed by ilastik classification, on images from MYH1+, MYH2+ and MYH7+ immunohistochemistry (IHC) stained tissue sections. (2) MF type count for each donor from IHC. (3) Myonuclei type count for each donor from snRNA-seq. (4,5) Quantification of MYH8+ expression from scRNA-seq (4) and from IF (5). (6) Quantification of centralized nuclei and their co-expression with fast-twitch MYH2+ MFs from IF. [file 43587_2024_613_MOESM7_ESM.xlsx]

## Sheet: Automatic IHC image analyses 
	Automatic image analyses: IHC subtyping, cellpose segementation and ilastik classification
	DonorID	Age	Age group	SampleID	object_id	timestep	labelimage_oid	User Label	Predicted Class	Probability of MYH7+	Probability of MYH2+	Probability of MYH1+	Probability of MYH2+MYH1+	Probability of MYH7+MYH1+	Probability of MYH7+MYH2+	Probability of MYH7+MYH2+MYH1+	Probability of Debris	Number of Branches	Number of Holes	Euclidean Diameter	Diameter	Mean Intensity_0	Mean Intensity_1	Mean Intensity_2	Size in pixels	Maximum intensity_0	Maximum intensity_1	Maximum intensity_2	PrincipalAxes_0	PrincipalAxes_1	PrincipalAxes_2	PrincipalAxes_3	PrincipalAxes_4	PrincipalAxes_5	PrincipalAxes_6	PrincipalAxes_7	PrincipalAxes_8	Bounding Box Maximum_0	Bounding Box Maximum_1	Principal components of the object_0	Principal components of the object_1	Principal components of the object_2	Principal components of the object_3	Minimum intensity_0	Minimum intensity_1	Minimum intensity_2	Total Intensity_0	Total Intensity_1	Total Intensity_2
	M1	22	young	F1	0	0	1	0	Debris	0.01	0	0.23	0.02	0	0	0	0.74	26	0	92.6553	106.255	406.962	20592.3	0	3222	16384	65280	0	0.0123474	-0.999924	0	0.999924	0.0123474	0	0	0	1	102	48	0.999184	0.0403808	0.0403808	-0.999184	0	0	0	1311232	66348544	0
	M1	22	young	F1	1	0	2	0	MYH2+	0	0.53	0.02	0.43	0	0	0	0.02	45	0	140.73	156.238	6362.7	18496.5	0.868023	11502	34816	65280	3584	0.367154	-0.93016	-0.000114295	0.93016	0.367154	-6.67e-05	-0.000104048	8.18e-05	-1	195	126	-0.550303	-0.834965	0.834965	-0.550303	0	0	0	73183740	212747260	9984
	M1	22	young	F1	2	0	3	0	MYH2+MYH1+	0	0.16	0.2	0.55	0	0	0	0.09	40	0	96.0052	124.64	1542.06	21222.9	9.33146	8532	19200	65280	14336	0.0853274	-0.996352	-0.00105714	0.996352	0.0853284	-0.000909695	-0.00099658	0.000975658	-0.999999	327	99	0.999643	-0.026729	-0.026729	-0.999643	0	0	0	13156864	181074180	79616
	M1	22	young	F1	3	0	4	0	MYH7+	0.8	0	0	0.01	0	0	0	0.19	4	0	20.2237	49.2843	0	12688.4	12932.9	1314	0	54272	58624	0	0	1	0.448131	-0.893968	0	0.893968	0.448131	0	384	27	0.999994	-0.00353693	-0.00353693	-0.999994	0	0	0	0	16672512	16993792
	M1	22	young	F1	4	0	5	0	Debris	0.02	0.01	0.19	0.13	0	0	0	0.65	13	0	61.7414	79.2548	602.317	18928.1	5.34853	2106	11008	63232	6912	-0.0326901	-0.999465	-0.000463369	-0.999465	0.0326904	-0.000588885	0.000603718	0.00044387	-1	483	36	0.999008	0.0445228	0.0445228	-0.999008	0	0	0	1268480	39862530	11264
	M1	22	young	F1	5	0	6	0	MYH7+	0.95	0	0	0.01	0	0	0	0.04	34	0	105.475	137.752	0.514709	15064.3	19191.2	9450	2048	65280	65280	-4.85e-05	-9.34e-05	-1	0.28134	-0.959608	7.6e-05	0.959608	0.28134	-7.28e-05	576	102	0.861739	-0.507351	-0.507351	-0.861739	0	0	0	4864	142357760	181357060
	M1	22	young	F1	6	0	7	0	MYH2+MYH1+	0	0.33	0.03	0.39	0	0.01	0	0.24	24	0	74	87.0122	7280.31	17740.9	218.319	2439	40960	65280	34048	0.449723	-0.892906	-0.0216586	0.892897	0.450051	-0.0137272	-0.0220046	0.0131654	-0.999671	660	48	0.988477	-0.151374	-0.151374	-0.988477	0	0	0	17756672	43270144	532480
	M1	22	young	F1	7	0	8	0	MYH2+MYH1+	0.02	0.32	0.05	0.43	0	0	0	0.18	17	0	83.1865	106.225	6603.28	16893.8	0	4050	36864	65280	0	0.480532	-0.876977	0	0.876977	0.480532	0	0	0	1	801	51	0.99681	0.0798067	0.0798067	-0.99681	0	0	0	26743296	68419840	0
	M1	22	young	F1	8	0	9	0	MYH2+MYH1+	0.01	0.12	0.07	0.5	0	0	0	0.3	11	0	60.4401	86.6985	2449.31	20663.8	0.0718294	3564	25600	65280	256	0.194293	-0.980944	2.97e-06	0.980944	0.194293	-9.83e-06	-9.07e-06	-4.83e-06	-1	924	42	0.999287	0.0377443	0.0377443	-0.999287	0	0	0	8729344	73645820	256
	M1	22	young	F1	9	0	10	0	MYH7+	0.97	0	0	0	0	0	0	0.03	30	0	110.209	129.882	66.433	16827.8	22940.9	8181	19712	65280	65280	-0.00633214	-0.0100132	-0.99993	0.370092	-0.928969	0.00695893	0.928974	0.370022	-0.00958815	1023	93	0.979505	-0.201421	-0.201421	-0.979505	0	0	0	543488	137668600	187679230
	M1	22	young	F1	10	0	11	0	MYH7+	1	0	0	0	0	0	0	0	38	0	98.7623	150.167	0.224502	17543.2	18009.9	11403	768	65280	64000	-2.02e-05	-4.65e-05	-1	0.564966	-0.825114	2.7e-05	0.825114	0.564966	-4.29e-05	1155	120	-0.48999	-0.871728	0.871728	-0.48999	0	0	0	2560	200044800	205367300
	M1	22	young	F1	11	0	12	0	Debris	0.03	0	0.21	0.09	0	0	0	0.67	4	0	11.4018	34.1421	882.479	16701.5	0	2556	12544	65280	0	0.0511924	-0.998689	0	0.998689	0.0511924	0	0	0	1	1299	33	0.999956	0.00942631	0.00942631	-0.999956	0	0	0	2255616	42689024	0
	M1	22	young	F1	12	0	13	MYH1+	MYH1+	0.02	0.01	0.8	0.04	0	0	0	0.13	34	0	111.072	127.912	218.101	19086.9	60.3343	6390	16640	65280	45568	0.0153979	0.0989067	-0.994978	0.999881	-0.00283083	0.0151924	0.00131398	0.995093	0.0989384	1605	84	0.946779	-0.321884	-0.321884	-0.946779	0	0	0	1393664	121965570	385536
	M1	22	young	F1	13	0	14	0	MYH1+	0.11	0.01	0.43	0.09	0	0	0	0.36	27	0	121.078	131.439	13.7922	18724.4	100.017	8037	2048	65280	37376	-0.000701122	0.000485308	-1	-0.999968	-0.00798773	0.000697223	0.00798739	-0.999968	-0.000490893	1704	87	0.991082	-0.133257	-0.133257	-0.991082	0	0	0	110848	150488320	803840
	M1	22	young	F1	14	0	15	0	MYH7+	0.83	0	0	0	0	0.01	0	0.16	35	0	81.0062	133.64	0	14103.8	12114.3	7344	0	65280	41216	0	0	1	0.623835	-0.781556	0	0.781556	0.623835	0	1875	90	0.964549	-0.263902	-0.263902	-0.964549	0	0	0	0	103578620	88967420
	M1	22	young	F1	15	0	16	0	Debris	0.03	0.11	0.08	0.26	0	0.01	0	0.51	18	0	80.399	93.0122	2722.35	15067	0	2277	13824	65280	0	0.129851	-0.991533	0	0.991533	0.129851	0	0	0	1	1920	84	0.0765521	-0.997066	0.997066	0.0765521	0	0	0	6198784	34307584	0
	M1	22	young	F1	16	0	17	0	MYH7+	1	0	0	0	0	0	0	0	55	0	116.966	136.64	5.48293	16947.7	16470.6	9198	8192	65280	65024	-0.000609865	-0.000244341	-1	0.512022	-0.858972	-0.000102383	0.858972	0.512022	-0.000648965	729	120	-0.58242	-0.812888	0.812888	-0.58242	0	0	0	50432	155885310	151496450
	M1	22	young	F1	17	0	18	0	Debris	0.01	0	0.04	0	0	0	0	0.95	23	0	59.6825	77.9828	0	7508.28	0	2664	0	52736	0	0	1	0	1	0	0	0	0	1	1758	69	-0.460435	-0.887694	0.887694	-0.460435	0	0	0	0	20002048	0
	M1	22	young	F1	18	0	19	0	MYH7+	0.98	0	0	0	0	0	0	0.02	49	0	109.659	155.267	6.96941	16118.6	16681.4	12195	8960	65280	62976	-0.000180207	-0.000233999	-1	0.466491	-0.884526	0.000122913	0.884526	0.466491	-0.000268556	459	129	0.999984	-0.00561023	-0.00561023	-0.999984	0	0	0	84992	196566780	203430140
	M1	22	young	F1	19	0	20	0	MYH2+	0.01	0.51	0	0.46	0	0	0	0.02	43	0	107.168	125.811	6000.61	23153.4	5.55014	8118	51968	65280	12544	0.30636	-0.951916	-0.00040304	0.951916	0.306359	0.000230778	9.62e-05	0.000454361	-1	1260	114	0.99811	-0.0614545	-0.0614545	-0.99811	0	0	0	48712960	187959300	45056
	M1	22	young	F1	20	0	21	0	MYH2+	0.02	0.4	0.07	0.4	0	0	0	0.11	23	0	104	135.296	6160.44	18839.7	0	5544	36096	65280	0	0.375993	-0.926623	0	0.926623	0.375993	0	0	0	1	66	126	0.137704	-0.990473	0.990473	0.137704	0	0	0	34153470	104447230	0
	M1	22	young	F1	21	0	22	0	MYH2+	0	0.68	0.01	0.31	0	0	0	0	55	0	87.4643	157.539	9421.07	18868.4	8.20098	11862	49920	65280	17408	0.42272	-0.906258	0.00187199	0.90626	0.422721	0.000315616	0.00107736	-0.0015631	-0.999998	900	156	-0.467677	-0.883899	0.883899	-0.467677	0	0	0	111752700	223816700	97280
	M1	22	young	F1	22	0	23	0	MYH1+	0.06	0	0.5	0.12	0	0	0	0.32	61	0	128.763	144.912	57.4156	18411.7	0.526749	10206	11264	65280	2816	0.00112831	-0.999999	0.000218598	0.999999	0.0011283	-7.85e-05	7.83e-05	0.000218687	1	1917	177	-0.608606	-0.793473	0.793473	-0.608606	0	0	0	585984	187909380	5376
	M1	22	young	F1	23	0	24	0	MYH7+	0.86	0	0	0	0	0	0	0.14	46	0	131.826	147.238	4.17917	17289.2	14806.4	9801	10240	65280	65280	-0.000315585	-0.000514246	-1	0.534247	-0.845328	0.000266106	0.845328	0.534247	-0.000541507	1437	174	0.476922	-0.878946	0.878946	0.476922	0	0	0	40960	169451520	145117950
	M1	22	young	F1	24	0	25	MYH2+	MYH2+	0	0.79	0	0.2	0	0.01	0	0	54	0	100.623	157.711	8875.13	19957.1	1.63932	11556	48640	65280	7424	0.44657	0.894749	-9.79e-05	0.894749	-0.44657	2.02e-05	-2.56e-05	-9.66e-05	-1	1347	189	0.30391	-0.952701	0.952701	0.30391	0	0	0	102561020	230624000	18944
	M1	22	young	F1	25	0	26	0	MYH7+	0.89	0	0	0	0	0.01	0	0.1	49	0	125	162.137	0	14416	12243.2	11043	0	65280	41984	0	0	1	0.607714	-0.794156	0	0.794156	0.607714	0	1674	183	0.907431	0.420201	0.420201	-0.907431	0	0	0	0	159195650	135202050
	M1	22	young	F1	26	0	27	0	MYH1+	0.02	0.03	0.56	0.23	0	0	0	0.16	50	0	116.662	129.154	873.149	22765.7	0.190902	6705	14592	65280	1280	0.0472501	-0.998883	0.000303437	0.998883	0.0472501	7.43e-06	2.18e-05	-0.000302747	-1	954	183	-0.445997	-0.895034	0.895034	-0.445997	0	0	0	5854464	152644100	1280
	M1	22	young	F1	27	0	28	0	MYH1+	0.04	0.03	0.51	0.35	0	0	0	0.07	53	0	153.496	172.924	1000.62	16495.5	0.769636	15966	15616	65280	2560	0.0608103	-0.998149	-0.000272729	0.998149	0.0608103	-3.86e-05	-5.51e-05	0.000269877	-1	1806	210	0.608017	-0.793924	0.793924	0.608017	0	0	0	15975936	263367170	12288
	M1	22	young	F1	28	0	29	0	MYH2+	0	0.57	0.02	0.4	0	0.01	0	0	51	0	128.035	144.154	5850.8	18409.5	79.288	11349	50944	65280	36096	-0.393547	-0.919255	-0.0095652	-0.919305	0.393526	0.00398998	9.63e-05	0.0103636	-0.999946	633	201	-0.149761	-0.988722	0.988722	-0.149761	0	0	0	66400770	208929280	899840
	M1	22	young	F1	29	0	30	0	MYH7+	0.98	0	0	0	0	0	0	0.02	61	0	141.4	167.581	0	15906.8	18678.9	13131	0	65280	65280	0	0	1	0.395959	-0.918268	0	0.918268	0.395959	0	789	222	-0.323595	-0.946196	0.946196	-0.323595	0	0	0	0	208872700	245272830
	M1	22	young	F1	30	0	31	0	MYH7+	0.99	0	0	0	0	0	0	0.01	46	0	122.188	134.953	6.8091	16580.1	14323.1	9324	4608	65280	45824	-0.000462296	-0.00110351	-0.999999	0.462318	-0.886714	0.000764771	0.886714	0.462317	-0.000920097	255	195	-0.318229	-0.948014	0.948014	-0.318229	0	0	0	63488	154593020	133548540
	M1	22	young	F1	31	0	32	0	MYH2+	0.01	0.64	0	0.33	0	0.01	0	0.01	46	0	158.647	173.066	8660.14	20342.4	24.8992	9315	51712	65280	23296	0.540003	-0.841663	0.000452612	0.841662	0.540001	-0.00200737	-0.00144512	-0.00146493	-0.999998	1023	216	-0.479111	-0.877754	0.877754	-0.479111	0	0	0	80669180	189489660	231936
	M1	22	young	F1	32	0	33	0	MYH2+MYH1+	0.03	0.01	0.4	0.41	0	0	0	0.15	46	0	103.16	141.054	694.102	21242.7	0	9738	20736	65280	0	0.0404584	-0.999181	0	0.999181	0.0404584	0	0	0	1	528	234	0.0958349	-0.995397	0.995397	0.0958349	0	0	0	6759168	206861820	0
	M1	22	young	F1	33	0	34	MYH2+	MYH2+	0	0.87	0	0.12	0	0	0	0.01	43	0	137.295	160.953	7407.75	19715	30.4567	10305	42496	65280	17152	0.431956	-0.901894	0.000753895	0.90189	0.431957	0.00274069	0.00279747	0.00050393	-0.999996	1239	243	0.0276224	-0.999618	0.999618	0.0276224	0	0	0	76336900	203163140	313856
	M1	22	young	F1	34	0	35	0	MYH2+MYH1+	0.02	0.09	0.41	0.42	0	0	0	0.06	41	0	146.758	164.953	1366.59	24360.2	0.736337	9387	15616	65280	4352	0.0609952	-0.998138	-0.000291943	0.998138	0.0609953	3.88e-06	-1.39e-05	0.000291636	-1	1077	255	-0.267037	-0.963686	0.963686	-0.267037	0	0	0	12828160	228668930	6912
	M1	22	young	F1	35	0	36	0	MYH1+	0.06	0	0.76	0.08	0	0	0	0.1	43	0	103.16	131.64	252.26	21792.5	63.4948	8487	4352	65280	40448	-0.0140801	0.0189662	-0.999721	-0.9999	-0.0012151	0.0140596	0.000948102	-0.999819	-0.0189815	330	228	-0.0838644	-0.996477	0.996477	-0.0838644	0	0	0	2140928	184953340	538880
	M1	22	young	F1	36	0	37	0	MYH2+MYH1+	0.01	0.41	0	0.56	0	0	0	0.02	56	0	110.114	121.184	12686.5	21384.1	4.24798	7533	54272	65280	8448	0.548427	-0.836198	6.79e-05	0.836198	0.548427	-0.000296899	-0.00021101	-0.000219634	-1	1518	216	0.981278	0.192597	0.192597	-0.981278	0	0	0	95567620	161086460	32000
	M1	22	young	F1	37	0	38	0	MYH2+MYH1+	0	0.21	0.04	0.73	0	0	0	0.02	34	0	134.837	159.468	4265.76	23835.7	1.85315	8703	32256	65280	11776	0.189021	-0.981973	-0.000355607	0.981973	0.189021	-6.46e-05	-0.000130634	0.00033699	-1	1146	258	-0.0803281	-0.996768	0.996768	-0.0803281	0	0	0	37124864	207442430	16128
	M1	22	young	F1	38	0	39	0	MYH7+	0.98	0	0	0	0	0	0	0.02	41	0	125.936	142.267	0.0480075	15956.4	13922.4	10665	512	65280	65280	-3.72e-06	-5.38e-06	-1	0.408225	-0.912881	3.39e-06	0.912881	0.408225	-5.6e-06	165	240	-0.572922	-0.81961	0.81961	-0.572922	0	0	0	512	170175490	148482300
	M1	22	young	F1	39	0	40	0	Debris	0.04	0	0.3	0.1	0	0	0	0.56	18	0	86	107.296	25.8133	22572	0.213333	3600	4864	65280	768	-0.00132983	-0.999999	-3.14e-05	-0.999999	0.00132983	-2.36e-05	2.36e-05	3.14e-05	-1	51	213	-0.174518	-0.984654	0.984654	-0.174518	0	0	0	92928	81259260	768
	M1	22	young	F1	40	0	41	MYH2+	MYH2+	0.01	0.76	0.03	0.19	0	0.01	0	0	38	0	133.454	142.995	6246.97	19332.4	5.18903	10755	35840	65280	27136	0.298233	-0.954493	0.000526528	0.954493	0.298234	0.000433751	0.000571041	-0.000373208	-1	435	246	-0.397064	-0.917791	0.917791	-0.397064	0	0	0	67186180	207920130	55808
	M1	22	young	F1	41	0	42	0	Debris	0.01	0	0.03	0.02	0	0	0	0.94	23	0	89	103.912	6.12008	17862.1	0	3681	1536	65280	0	0.000359266	-1	0	1	0.000359266	0	0	0	1	1920	228	-0.0939341	-0.995578	0.995578	-0.0939341	0	0	0	22528	65750270	0
	M1	22	young	F1	42	0	43	0	MYH2+MYH1+	0	0.19	0.07	0.72	0	0.01	0	0.01	46	0	117.388	132.569	3589.55	21969.2	0.402136	9549	29440	65280	1792	0.169921	-0.985458	2.09e-05	0.985458	0.169921	-2.15e-05	-1.76e-05	-2.42e-05	-1	900	270	-0.307234	-0.951634	0.951634	-0.307234	0	0	0	34276610	209784320	3840
	M1	22	young	F1	43	0	44	0	MYH7+	0.98	0	0	0	0	0	0	0.02	55	0	140.513	155.74	0	16743.2	12035.6	12042	0	65280	65280	0	0	1	0.478188	-0.878257	0	0.878257	0.478188	0	696	306	-0.155946	-0.987766	0.987766	-0.155946	0	0	0	0	201621250	144932600
	M1	22	young	F1	44	0	45	0	MYH2+MYH1+	0.02	0.38	0.01	0.57	0	0	0	0.02	53	0	121.631	153.966	11000.1	21761.5	13.7813	10161	58624	65280	34560	0.548055	-0.836442	-0.000401051	0.836441	0.548056	-0.00096281	-0.00102513	-0.000192218	-0.999999	1575	294	-0.655578	-0.755127	0.755127	-0.655578	0	0	0	111772160	221118460	140032
	M1	22	young	F1	45	0	46	0	MYH2+MYH1+	0	0.18	0.01	0.8	0	0	0	0.01	43	0	132.382	148.581	5339.38	26372.1	41.0383	11241	38912	65280	25600	0.205815	-0.978551	-0.00878358	0.978588	0.205828	-0.000567681	-0.00236341	0.00847867	-0.999961	1458	285	0.904064	0.427397	0.427397	-0.904064	0	0	0	60019970	296449280	461312
	M1	22	young	F1	46	0	47	0	MYH7+	0.97	0	0	0	0	0	0	0.03	44	0	107.824	154.811	5.43107	19775.6	16250.3	12114	8704	65280	65280	-0.000350936	-0.000476487	-1	0.635486	-0.772113	0.000144887	0.772113	0.635485	-0.000573763	1341	303	0.991947	0.126652	0.126652	-0.991947	0	0	0	65792	239561470	196856320
	M1	22	young	F1	47	0	48	0	MYH2+MYH1+	0	0.36	0.04	0.59	0	0	0	0.01	49	0	84.4334	145.368	3381.09	19261.6	4.1433	10998	34304	65280	5376	0.278336	-0.960484	0.000195353	0.960484	0.278335	-0.000317404	-0.000250488	-0.000275978	-1	258	318	0.0848256	-0.996396	0.996396	0.0848256	0	0	0	37185280	211838720	45568
	M1	22	young	F1	48	0	49	0	MYH7+	0.97	0	0	0	0	0.02	0	0.01	48	0	142.899	164.167	0	16201.1	14570.1	12645	0	65280	65280	0	0	1	0.437851	-0.899048	0	0.899048	0.437851	0	591	348	-0.232291	-0.972646	0.972646	-0.232291	0	0	0	0	204862460	184239360
	M1	22	young	F1	49	0	50	0	MYH7+	0.84	0	0	0	0	0	0	0.16	37	0	112.272	133.61	49.7778	16899.5	13977.1	8532	10240	65280	65280	-0.00315685	0.000974479	-0.999995	0.431417	-0.90215	-0.00224106	0.902147	0.431422	-0.00242755	999	318	-0.610679	-0.791878	0.791878	-0.610679	0	0	0	424704	144186620	119252220
	M1	22	young	F1	50	0	51	0	MYH1+	0.02	0	0.74	0.15	0	0	0	0.09	43	0	110.653	150.51	430.966	23083.8	24.0022	10719	9728	65280	19712	-0.0236179	-0.999666	-0.0104973	-0.99972	0.0236287	-0.000912279	0.00116001	0.0104728	-0.999945	807	318	0.992622	-0.121249	-0.121249	-0.992622	0	0	0	4619520	247434750	257280
	M1	22	young	F1	51	0	52	0	MYH7+	0.87	0	0	0	0	0.01	0	0.12	47	0	110	140.167	57.5993	17134.1	9996.19	8649	17664	65280	46336	-0.00332292	-0.00386708	-0.999987	0.69824	-0.715864	0.000448115	0.715856	0.698229	-0.00507891	1656	321	0.958311	0.285728	0.285728	-0.958311	0	0	0	498176	148193020	86457090
	M1	22	young	F1	52	0	53	0	MYH1+	0	0	0.55	0.22	0	0	0	0.23	51	0	128	148.711	252.719	22371.7	0	10845	10496	65280	0	0.0165922	-0.999862	0	0.999862	0.0165922	0	0	0	1	471	354	0.0498684	-0.998756	0.998756	0.0498684	0	0	0	2740736	242620930	0
	M1	22	young	F1	53	0	54	0	MYH1+	0.04	0.01	0.59	0.16	0	0	0	0.2	43	0	122.332	148.681	61.0769	20918.4	0.024208	10575	4608	65280	256	-0.00274491	-0.999996	-8.67e-06	-0.999996	0.00274491	-2.55e-06	2.57e-06	8.66e-06	-1	168	360	0.355261	-0.934767	0.934767	0.355261	0	0	0	645888	221211650	256
	M1	22	young	F1	54	0	55	0	MYH2+MYH1+	0.03	0.44	0.01	0.49	0	0	0	0.03	44	0	56.0446	140.196	8534.59	20291.9	0.171009	8982	42496	65280	1536	0.402289	-0.915513	-2.39e-05	0.915513	0.402289	2.54e-05	1.36e-05	3.21e-05	-1	1104	357	-0.234555	-0.972103	0.972103	-0.234555	0	0	0	76657660	182261500	1536
	M1	22	young	F1	55	0	56	0	MYH1+	0.02	0.01	0.66	0.1	0	0	0	0.21	43	0	138.593	152.652	707.705	24923.6	0	8343	14080	65280	0	0.0335707	-0.999436	0	0.999436	0.0335707	0	0	0	1	1188	366	-0.539705	-0.841854	0.841854	-0.539705	0	0	0	5904384	207937280	0
	M1	22	young	F1	56	0	57	0	MYH7+	0.92	0	0	0	0	0.01	0.01	0.06	56	0	134.618	161.539	0	17375.7	11727.4	11673	0	65280	57088	0	0	1	0.567932	-0.823075	0	0.823075	0.567932	0	357	390	-0.513235	-0.858248	0.858248	-0.513235	0	0	0	0	202826240	136894200
	M1	22	young	F1	57	0	58	0	MYH2+MYH1+	0	0.36	0.03	0.6	0	0	0	0.01	44	0	98	137.581	6029.4	20997.3	18.4228	10269	50176	65280	18944	0.298459	-0.954392	0.00767162	0.954421	0.298464	-0.000542397	0.00177204	-0.00748384	-0.99997	918	372	-0.491617	-0.870811	0.870811	-0.491617	0	0	0	61915904	215621630	189184
	M1	22	young	F1	58	0	59	0	MYH2+	0.01	0.37	0.09	0.33	0	0.01	0.01	0.18	21	0	80.6226	108.811	6584.31	19698.6	0	3096	41984	64512	0	0.532839	-0.846217	0	0.846217	0.532839	0	0	0	1	42	357	-0.00328821	-0.999995	0.999995	-0.00328821	0	0	0	20385024	60986880	0
	M1	22	young	F1	59	0	60	0	MYH7+	0.88	0	0	0.01	0	0.04	0	0.07	44	0	135.326	172.64	0	19133.6	9743.09	11790	0	65280	48128	0	0	1	0.788229	0.615383	0	0.615383	-0.788229	0	1476	369	0.99323	-0.116166	-0.116166	-0.99323	0	0	0	0	225585150	114871040
	M1	22	young	F1	60	0	61	0	MYH1+	0	0.03	0.54	0.27	0	0	0	0.16	45	0	88.5268	144.64	898.155	25805.5	6.03367	9504	14592	65280	15616	-0.0413728	-0.999056	0.0132226	-0.999144	0.0413674	-0.000676759	0.000129134	-0.0132393	-0.999912	1308	378	0.999998	0.00204684	0.00204684	-0.999998	0	0	0	8536064	245255420	57344
	M1	22	young	F1	61	0	62	0	Debris	0.02	0.1	0.05	0.17	0	0.01	0	0.65	25	0	42.0476	78.5269	1670.86	23729.9	0	3024	19456	65280	0	0.0912455	-0.995828	0	0.995828	0.0912455	0	0	0	1	1845	348	-0.136308	-0.990667	0.990667	-0.136308	0	0	0	5052672	71759360	0
	M1	22	young	F1	62	0	63	0	MYH2+MYH1+	0.04	0.34	0.03	0.55	0	0.01	0	0.03	50	0	125.718	151.024	9234.75	22331.4	0	9243	54016	65280	0	0.4337	-0.901057	0	0.901057	0.4337	0	0	0	1	1764	405	0.807864	0.589368	0.589368	-0.807864	0	0	0	85356800	206408700	0
	M1	22	young	F1	63	0	64	0	MYH2+MYH1+	0	0.11	0.15	0.69	0	0	0	0.05	47	0	103.856	141.841	2091.65	23481.2	2.37262	9495	21504	65280	4864	0.103599	-0.994619	0.000126695	0.994619	0.103599	-7.27e-05	-5.91e-05	-0.00013354	-1	1020	408	0.99063	-0.136572	-0.136572	-0.99063	0	0	0	19860224	222954240	22528
	M1	22	young	F1	64	0	65	0	MYH2+MYH1+	0.01	0.38	0	0.57	0	0.01	0	0.03	52	0	119.57	154.539	6401.56	23164.3	0	11016	41984	65280	0	0.35063	-0.936514	0	0.936514	0.35063	0	0	0	1	1635	411	0.993299	-0.115577	-0.115577	-0.993299	0	0	0	70519550	255177730	0
	M1	22	young	F1	65	0	66	0	Debris	0.01	0	0.25	0.04	0	0	0	0.7	31	0	71.5681	106.61	12.2692	25742.8	0	5112	1792	65280	0	0.000853699	-1	0	1	0.000853699	0	0	0	1	1917	381	0.928532	0.371252	0.371252	-0.928532	0	0	0	62720	131597310	0
	M1	22	young	F1	66	0	67	0	MYH2+MYH1+	0	0.31	0.02	0.65	0	0.02	0	0	43	0	162.274	177.451	4945.33	19046.1	1.70704	13797	47360	65280	7936	0.230809	-0.972999	-0.000169952	0.972999	0.230809	-0.00017341	-0.000207955	0.000125339	-1	795	441	0.774575	-0.632482	-0.632482	-0.774575	0	0	0	68230660	262778620	23552
	M1	22	young	F1	67	0	68	0	MYH2+MYH1+	0	0.18	0.08	0.69	0	0.03	0	0.02	48	0	131	150.054	4043.74	19800	0	11601	32000	65280	0	0.132387	-0.991198	0	0.991198	0.132387	0	0	0	1	666	453	0.11176	-0.993735	0.993735	0.11176	0	0	0	46911490	229700350	0
	M1	22	young	F1	68	0	69	0	MYH1+	0.04	0	0.75	0.09	0	0	0	0.12	64	0	136.356	155.024	187.651	23940.2	28.9511	10611	20736	65280	36608	-0.012981	0.0134005	-0.999826	-0.999915	-0.00159336	0.0129608	0.00141941	-0.999909	-0.01342	420	450	-0.665631	-0.746281	0.746281	-0.665631	0	0	0	1991168	254029310	307200
	M1	22	young	F1	69	0	70	0	MYH1+	0	0.01	0.79	0.1	0	0	0	0.1	49	0	113.358	153.338	210.878	23533.4	12.4377	11835	5888	65280	21248	-0.0151393	-0.999885	-0.00130799	-0.999885	0.0151407	-0.00108601	0.00110569	0.0012914	-0.999999	564	465	0.334282	-0.942473	0.942473	0.334282	0	0	0	2495744	278517760	147200
	M1	22	young	F1	70	0	71	0	MYH1+	0.03	0.03	0.45	0.25	0	0	0	0.24	56	0	97.6166	135.77	206.63	22730.5	0.0254879	10044	6656	65280	256	0.0199425	-0.999801	0.000247572	0.999801	0.0199425	1.58e-06	6.52e-06	-0.000247491	-1	258	459	0.304985	-0.952357	0.952357	0.304985	0	0	0	2075392	228305400	256
	M1	22	young	F1	71	0	72	0	MYH1+	0.03	0.03	0.8	0.05	0	0	0	0.09	47	0	120.83	133.296	258.387	24728.1	96.7666	9225	23808	65280	54272	-0.0157596	0.319901	0.94732	-0.999867	-0.000993499	-0.0162982	0.00427266	0.94745	-0.319874	1215	447	0.952441	-0.304723	-0.304723	-0.952441	0	0	0	2383616	228116740	892672
	M1	22	young	F1	72	0	73	0	MYH1+	0.04	0	0.63	0.1	0	0	0	0.23	43	0	115.317	129.154	78.1486	24107.3	0	8694	8704	65280	0	0.00311888	-0.999995	0	0.999995	0.00311888	0	0	0	1	111	459	0.194997	-0.980804	0.980804	0.194997	0	0	0	679424	209588740	0
	M1	22	young	F1	73	0	74	0	MYH7+	0.86	0	0	0.01	0	0.04	0.01	0.08	51	0	104.139	157.267	0	19069.9	7911.21	10449	0	65280	47872	0	0	1	0.826464	0.562989	0	0.562989	-0.826464	0	1341	477	0.781195	-0.624287	-0.624287	-0.781195	0	0	0	0	199261440	82664190
	M1	22	young	F1	74	0	75	0	MYH1+	0	0.13	0.42	0.41	0	0	0	0.04	52	0	86.3134	134.326	1542.29	25017.7	0	8667	17152	65280	0	0.0875866	-0.996157	0	0.996157	0.0875866	0	0	0	1	1701	480	-0.217489	-0.976063	0.976063	-0.217489	0	0	0	13367040	216828670	0
	M1	22	young	F1	75	0	76	0	MYH1+	0.05	0	0.79	0.05	0	0	0	0.11	47	0	139.302	161.51	82.834	24621.4	108.089	10755	9728	65280	38144	-0.00633702	-0.00158464	-0.999979	-0.999952	-0.0075121	0.00634875	0.007522	-0.999971	0.00153696	894	483	0.773995	-0.633192	-0.633192	-0.773995	0	0	0	890880	264803330	1162496
	M1	22	young	F1	76	0	77	0	MYH1+	0.03	0	0.77	0.05	0	0	0	0.15	47	0	107.671	127.711	415.875	27963	5.32011	8469	13824	65280	11264	-0.0247424	-0.999694	0.000172265	-0.999694	0.0247424	-0.000223722	0.000219391	-0.000177748	-1	1104	480	0.331473	-0.943465	0.943465	0.331473	0	0	0	3522048	236818940	45056
	M1	22	young	F1	77	0	78	0	MYH1+	0.01	0.09	0.54	0.28	0	0.01	0	0.07	56	0	126.562	163.296	619.384	26619.2	78.0288	11250	20992	65280	20992	-0.0430305	-0.999056	0.00596216	-0.999068	0.0430084	-0.00377906	0.00351907	-0.00611921	-0.999975	1452	501	-0.206282	-0.978493	0.978493	-0.206282	0	0	0	6968064	299465470	877824
	M1	22	young	F1	78	0	79	0	MYH1+	0.01	0.03	0.7	0.16	0	0	0	0.1	46	0	115.395	128.853	718.992	23246.5	5.07333	7569	15104	65280	8448	-0.0482375	-0.998836	1.73e-05	-0.998836	0.0482375	-0.000372768	0.0003715	-3.53e-05	-1	1839	492	0.424218	-0.90556	0.90556	0.424218	0	0	0	5442048	175952380	38400
	M1	22	young	F1	79	0	80	0	MYH2+MYH1+	0.01	0.33	0.05	0.58	0	0.01	0	0.02	57	0	138.514	166.853	6128.55	22134.3	3.59938	10953	57344	65280	11776	0.34044	-0.940266	-0.000368035	0.940266	0.340439	0.00117082	0.000975589	0.000744644	-0.999999	465	519	-0.586209	-0.81016	0.81016	-0.586209	0	0	0	67126020	242437120	39424
	M1	22	young	F1	80	0	81	0	MYH7+	0.95	0	0.01	0	0	0.01	0	0.03	56	0	126.151	145.296	76.3525	18080.7	7898.97	8352	13056	65280	47360	-0.00136688	-0.00621031	-0.99998	0.685488	-0.728075	0.00358466	0.728082	0.68547	-0.00525229	969	510	-0.263018	-0.964791	0.964791	-0.263018	0	0	0	637696	151009800	65972224
	M1	22	young	F1	81	0	82	0	MYH1+	0.01	0	0.83	0.05	0	0	0	0.11	41	0	125.897	141.983	139.254	26607.2	8.04053	8883	7680	65280	9728	-0.00770501	-0.999966	-0.00287165	-0.99997	0.00770499	1.87e-05	3.45e-06	0.00287171	-0.999996	1524	510	-0.309826	-0.950793	0.950793	-0.309826	0	0	0	1236992	236351740	71424
	M1	22	young	F1	82	0	83	0	Debris	0.02	0	0.12	0.03	0	0	0	0.83	36	0	64.6607	89.6274	2.66667	18259.4	0	4032	1024	65280	0	0.000187865	-1	0	1	0.000187865	0	0	0	1	1917	474	0.633657	-0.773614	0.773614	0.633657	0	0	0	10752	73622020	0
	M1	22	young	F1	83	0	84	0	MYH2+MYH1+	0.01	0.25	0.02	0.66	0	0.02	0	0.04	51	0	122	140.225	7413.94	23527	11.8294	9522	48640	65280	41728	0.402957	-0.915216	0.00228872	0.915219	0.402957	-0.000305756	0.000642422	-0.00221789	-0.999997	1620	531	0.273096	-0.961987	0.961987	0.273096	0	0	0	70595580	224024320	112640
	M1	22	young	F1	84	0	85	0	MYH7+	0.89	0	0	0	0	0.03	0	0.08	53	0	114.948	149.51	0	18268.8	10682.1	10557	0	65280	59648	0	0	1	0.563557	-0.826077	0	0.826077	0.563557	0	345	543	0.510098	-0.860116	0.860116	0.510098	0	0	0	0	192863490	112771330
	M1	22	young	F1	85	0	86	0	MYH1+	0	0.01	0.56	0.31	0	0	0	0.12	51	0	121.165	133.811	1057.52	26691.9	0	8928	16640	65280	0	0.0581372	-0.998309	0	0.998309	0.0581372	0	0	0	1	1767	534	-0.332083	-0.94325	0.94325	-0.332083	0	0	0	9441536	238305540	0
	M1	22	young	F1	86	0	87	0	MYH2+MYH1+	0	0.19	0.05	0.72	0	0.02	0	0.02	53	0	151.822	178.652	4016.9	21186.5	22.7721	12411	37376	65280	46336	0.24917	-0.968458	-0.00188585	0.968459	0.249171	-0.000594712	-0.00104585	0.00167819	-0.999998	183	576	0.641474	-0.767144	0.767144	0.641474	0	0	0	49853696	262945020	282624
	M1	22	young	F1	87	0	88	0	MYH7+	0.85	0	0	0	0	0	0	0.15	38	0	142.899	156.309	0.456677	18184.1	10039.5	11772	3840	65280	62464	1.27e-06	-3.23e-05	-1	0.658921	-0.752212	2.51e-05	0.752212	0.658921	-2.03e-05	771	546	0.87602	-0.482275	-0.482275	-0.87602	0	0	0	5376	214063100	118185220
	M1	22	young	F1	88	0	89	0	MYH2+MYH1+	0.01	0.23	0.01	0.71	0	0.01	0	0.03	66	0	115.256	169.196	7722.08	24334.8	0	12519	54272	65280	0	0.293492	-0.955962	0	0.955962	0.293492	0	0	0	1	1050	573	0.760576	-0.649249	-0.649249	-0.760576	0	0	0	96672770	304647420	0
	M1	22	young	F1	89	0	90	0	MYH2+MYH1+	0	0.3	0	0.65	0	0.01	0	0.04	63	0	149.405	161.012	5222.71	20942.5	5.88026	14715	56320	65280	14848	0.25296	-0.967476	-0.0015511	0.967476	0.252959	0.0010998	0.000671662	0.00177886	-0.999998	1251	576	0.998489	-0.0549501	-0.0549501	-0.998489	0	0	0	76852220	308168960	86528
	M1	22	young	F1	90	0	91	0	MYH7+	0.98	0	0	0	0	0.01	0	0.01	67	0	70.2922	153.468	3.98103	18728.3	8355.88	12861	10752	65280	52480	0.000389	0.00148675	-0.999999	0.794327	-0.607491	-0.000594195	0.607491	0.794326	0.00141728	1392	579	0.948453	0.316918	0.316918	-0.948453	0	0	0	51200	240864260	107464960
	M1	22	young	F1	91	0	92	0	MYH7+	0.77	0	0	0.01	0	0.03	0.03	0.16	59	0	161.028	180.468	0	18759.7	6497.39	13572	0	65280	43008	0	0	1	0.88212	0.471026	0	0.471026	-0.88212	0	1920	618	0.0107235	-0.999942	0.999942	0.0107235	0	0	0	0	254606850	88182530
	M1	22	young	F1	92	0	93	0	MYH2+MYH1+	0	0.31	0.01	0.66	0	0.02	0	0	47	0	147.557	162.823	5570	20515.1	0.23169	14364	43264	65280	3328	0.275163	-0.961398	-0.000120419	0.961398	0.275163	0.000107358	7.01e-05	0.000145312	-1	621	585	0.973575	-0.228369	-0.228369	-0.973575	0	0	0	80007420	294679040	3328
	M1	22	young	F1	93	0	94	0	MYH2+MYH1+	0.01	0.14	0.15	0.51	0	0.02	0.01	0.16	28	0	131	150.882	2650.14	19473.7	0	6282	20736	65280	0	0.115905	-0.99326	0	0.99326	0.115905	0	0	0	1	63	597	-0.0118643	-0.99993	0.99993	-0.0118643	0	0	0	16648192	122333950	0
	M1	22	young	F1	94	0	95	0	MYH2+MYH1+	0	0.33	0.04	0.61	0	0.01	0	0.01	62	0	107.49	186.468	4138.2	20792.3	0.369793	17307	43264	65280	2048	0.188782	-0.982019	2e-05	0.982019	0.188782	3.27e-05	3.59e-05	-1.34e-05	-1	918	624	0.776324	-0.630334	-0.630334	-0.776324	0	0	0	71619840	359851520	6400
	M1	22	young	F1	95	0	96	0	MYH7+	0.86	0	0	0.02	0	0.04	0	0.08	60	0	132.231	175.51	0	21159	10359.3	15075	0	65280	55296	0	0	1	0.840124	0.542394	0	0.542394	-0.840124	0	1575	645	0.324525	-0.945877	0.945877	0.324525	0	0	0	0	318972670	156166660
	M1	22	young	F1	96	0	97	0	MYH7+	0.85	0	0	0.02	0	0.04	0.01	0.08	56	0	147.503	166.296	0	19133.4	6317.33	15111	0	65280	47872	0	0	1	0.850972	0.525211	0	0.525211	-0.850972	0	1701	645	-0.111694	-0.993743	0.993743	-0.111694	0	0	0	0	289124350	95461120
	M1	22	young	F1	97	0	98	0	MYH2+MYH1+	0.02	0.16	0.17	0.6	0	0	0	0.05	49	0	101.119	154.882	2014.78	23852	0.26419	11628	24064	65280	3072	0.115882	-0.993263	-7.66e-05	0.993263	0.115882	2.85e-06	-6.04e-06	7.64e-05	-1	1809	636	-0.347562	-0.937657	0.937657	-0.347562	0	0	0	23427840	277351420	3072
	M1	22	young	F1	98	0	99	0	MYH2+MYH1+	0	0.32	0.04	0.6	0	0	0	0.04	46	0	135.204	167.782	5286.18	22342.5	0	11304	42752	65280	0	0.210001	-0.977701	0	0.977701	0.210001	0	0	0	1	1119	654	-0.0162751	-0.999868	0.999868	-0.0162751	0	0	0	59755010	252559360	0
	M1	22	young	F1	99	0	100	0	MYH1+	0.02	0	0.58	0.33	0	0	0	0.07	51	0	116.103	154.953	1095.86	24693.3	0	12519	15872	65280	0	0.0665932	-0.99778	0	0.99778	0.0665932	0	0	0	1	495	639	0.780642	-0.624979	-0.624979	-0.780642	0	0	0	13719040	309135100	0
	M1	22	young	F1	100	0	101	0	MYH2+MYH1+	0	0.21	0.01	0.76	0	0.01	0	0.01	59	0	150.791	174.752	4160.34	24135	0.99993	14337	54272	65280	6144	0.164109	-0.986442	1.17e-05	0.986442	0.164109	-6.45e-05	-6.17e-05	-2.21e-05	-1	1455	684	-0.531897	-0.846809	0.846809	-0.531897	0	0	0	59646720	346024200	14336
	M1	22	young	F1	101	0	102	0	MYH7+	0.88	0	0.08	0.01	0	0	0	0.03	56	0	137.713	152.74	1.48825	18973.6	4071.83	12213	2560	65280	41472	0.000182111	-0.000111422	-1	0.939287	-0.343133	0.000209287	0.343133	0.939287	-4.22e-05	1323	678	0.236484	-0.971635	0.971635	0.236484	0	0	0	18176	231724030	49729280
	M1	22	young	F1	102	0	103	0	MYH1+	0	0	0.75	0.11	0	0	0	0.14	46	0	111.79	132.74	56.4	21900.5	11.2128	8379	9984	65280	6912	-0.00720805	-0.999965	0.00418997	-0.999974	0.00720404	-0.000971434	0.000941216	-0.00419687	-0.999991	759	651	0.803022	0.595949	0.595949	-0.803022	0	0	0	472576	183504130	93952
	M1	22	young	F1	103	0	104	0	MYH7+	0.9	0	0.01	0	0	0.01	0	0.08	65	0	189.003	209.421	7.61344	18550.1	5095.86	16308	8448	65280	65280	0.000169758	0.00167494	-0.999999	0.878881	-0.47704	-0.00064982	0.477041	0.87888	0.00155306	174	693	0.789946	-0.613177	-0.613177	-0.789946	0	0	0	124160	302515460	83103230
	M1	22	young	F1	104	0	105	0	Debris	0.01	0.01	0.09	0.04	0	0	0	0.85	7	0	31.6228	61.1127	151.862	21668.2	0	2151	5120	65280	0	0.0127881	-0.999918	0	0.999918	0.0127881	0	0	0	1	1920	651	-0.0400993	-0.999196	0.999196	-0.0400993	0	0	0	326656	46608384	0
	M1	22	young	F1	105	0	106	0	MYH1+	0.01	0	0.66	0.06	0	0	0	0.27	31	0	84.3445	128.711	71.8481	25299.6	0	8163	7680	65280	0	0.00685004	-0.999977	0	0.999977	0.00685004	0	0	0	1	1029	678	0.0298421	-0.999555	0.999555	0.0298421	0	0	0	586496	206520580	0
	M1	22	young	F1	106	0	107	0	MYH1+	0	0.08	0.42	0.4	0	0.01	0	0.09	37	0	105.646	126.882	1327.93	26965.9	0	8658	26112	65280	0	0.0651172	-0.997878	0	0.997878	0.0651172	0	0	0	1	1206	672	-0.658559	-0.75253	0.75253	-0.658559	0	0	0	11497216	233470980	0
	M1	22	young	F1	107	0	108	0	MYH2+MYH1+	0.01	0.16	0.17	0.62	0	0	0	0.04	45	0	78.5175	158.338	2319.88	24507.1	0.512312	11493	44032	65280	2048	0.134274	-0.990944	5.94e-05	0.990944	0.134274	3.06e-05	3.83e-05	-5.47e-05	-1	948	708	-0.375595	-0.926784	0.926784	-0.375595	0	0	0	26662400	281659900	5888
	M1	22	young	F1	108	0	109	0	MYH2+MYH1+	0.02	0.3	0.03	0.62	0	0.01	0	0.02	51	0	130.679	165.51	6062.52	18834.6	0	12276	33536	65280	0	0.231204	-0.972905	0	0.972905	0.231204	0	0	0	1	597	702	0.803576	-0.595203	-0.595203	-0.803576	0	0	0	74423550	231214080	0
	M1	22	young	F1	109	0	110	0	MYH7+	0.86	0	0	0	0	0	0	0.14	38	0	142.004	153.894	2.03175	18317.6	10043.3	11340	1792	65280	65280	0.00025748	-0.00080046	-1	0.648728	-0.76102	0.000776201	0.76102	0.648728	-0.000323334	339	699	0.891677	-0.452671	-0.452671	-0.891677	0	0	0	23040	207721730	113890560
	M1	22	young	F1	110	0	111	0	MYH1+	0.06	0	0.55	0.09	0	0	0	0.3	58	0	145.331	165.468	15.3208	21245.1	0	12933	4352	65280	0	0.00149588	-0.999999	0	0.999999	0.00149588	0	0	0	1	708	732	0.438254	-0.898851	0.898851	0.438254	0	0	0	198144	274762750	0
	M1	22	young	F1	111	0	112	0	Debris	0.01	0	0.03	0.02	0	0	0	0.94	32	0	64.0703	81.4264	0	10727.1	0	2853	0	65280	0	0	1	0	1	0	0	0	0	1	1878	672	0.871035	0.491221	0.491221	-0.871035	0	0	0	0	30604288	0
	M1	22	young	F1	112	0	113	0	MYH1+	0.02	0	0.59	0.12	0	0	0	0.27	46	0	110.277	148.539	91.3071	23932.7	0	12042	7680	65280	0	0.00528644	-0.999986	0	0.999986	0.00528644	0	0	0	1	840	738	0.9874	-0.158245	-0.158245	-0.9874	0	0	0	1099520	288197120	0
	M1	22	young	F1	113	0	114	0	Debris	0.05	0	0.13	0.06	0	0	0	0.76	36	0	95.2103	113.083	0	11542.1	0	4491	0	65280	0	0	1	0	1	0	0	0	0	1	1596	693	0.88411	-0.467278	-0.467278	-0.88411	0	0	0	0	51835390	0
	M1	22	young	F1	114	0	115	0	Debris	0.01	0	0.03	0.03	0	0	0	0.93	20	0	36.1248	62.1127	0	15928.9	0	1467	0	65280	0	0	1	0	1	0	0	0	0	1	1623	687	0.340402	-0.94028	0.94028	0.340402	0	0	0	0	23367680	0
	M1	22	young	F1	115	0	116	0	MYH2+MYH1+	0.03	0.14	0.08	0.65	0	0.02	0	0.08	40	0	134.536	148.912	4527.03	25728	0	8154	28928	65280	0	0.209945	-0.977713	0	0.977713	0.209945	0	0	0	1	1755	720	0.998306	-0.0581772	-0.0581772	-0.998306	0	0	0	36913410	209786370	0
	M1	22	young	F1	116	0	117	0	MYH7+	0.88	0	0	0	0	0.01	0	0.11	53	0	113.146	168.569	6.18445	19288.2	16436.9	12708	10240	65280	60416	-0.000470763	-0.000809371	-1	0.634234	-0.773141	0.000327184	0.773141	0.634234	-0.000877297	1863	792	-0.16307	-0.986614	0.986614	-0.16307	0	0	0	78592	245114880	208879620
	M1	22	young	F1	117	0	118	0	MYH2+MYH1+	0	0.2	0.11	0.68	0	0	0	0.01	45	0	132.246	148.924	3762.11	22141.1	0.629945	10566	32512	65280	6656	0.175424	-0.984493	-3.59e-05	0.984493	0.175424	0.000116754	0.000108646	5.58e-05	-1	201	759	0.82772	-0.561141	-0.561141	-0.82772	0	0	0	39750400	233942530	6656
	M1	22	young	F1	118	0	119	0	MYH2+MYH1+	0	0.05	0.39	0.45	0	0	0	0.11	49	0	139.23	158.338	924.059	26594.6	0	12303	16384	65280	0	0.0637577	-0.997965	0	0.997965	0.0637577	0	0	0	1	450	765	0.894321	-0.447425	-0.447425	-0.894321	0	0	0	11368704	327193340	0
	M1	22	young	F1	119	0	120	0	MYH2+MYH1+	0	0.28	0	0.67	0	0.01	0	0.04	48	0	159.176	173.953	10248.6	25410.4	6.65721	12267	61440	65280	14080	0.471191	-0.88203	-0.00110035	0.882031	0.471192	0.000162643	-0.000375018	0.00104718	-0.999999	1506	774	0.949205	-0.314658	-0.314658	-0.949205	0	0	0	125719550	311709700	81664
	M1	22	young	F1	120	0	121	0	MYH1+	0.01	0.02	0.68	0.1	0	0	0	0.19	32	0	92.8009	107.154	729.256	27228.5	40.8478	5841	14336	65280	16384	0.0385255	0.99896	0.0243812	0.999253	-0.0385913	0.00223339	0.00317197	0.024277	-0.9997	1368	759	-0.0888377	-0.996046	0.996046	-0.0888377	0	0	0	4259584	159041800	238592
	M1	22	young	F1	121	0	122	0	MYH7+	0.95	0	0	0	0	0.01	0.01	0.03	45	0	125.782	148.782	0	20489.3	18300.9	11205	0	65280	65280	0	0	1	0.616782	-0.787134	0	0.787134	0.616782	0	1296	810	0.266432	-0.963854	0.963854	0.266432	0	0	0	0	229582080	205061120
	M1	22	young	F1	122	0	123	0	MYH2+MYH1+	0.01	0.31	0	0.66	0	0	0	0.02	43	0	100.896	145.196	8203.42	23118.1	0.161485	11097	61184	65280	1792	0.437102	-0.899412	-1.42e-05	0.899412	0.437102	-4.96e-06	-1.07e-05	1.06e-05	-1	1098	810	0.0928685	-0.995678	0.995678	0.0928685	0	0	0	91033340	256541180	1792
	M1	22	young	F1	123	0	124	0	MYH1+	0	0.01	0.53	0.18	0	0	0	0.28	32	0	91.7878	113.225	430.972	24668.7	0.965582	6363	19456	65280	5376	0.0172648	-0.999851	0.000587133	0.999851	0.0172647	-0.000146614	0.000136455	0.000589576	1	1188	771	0.923895	0.382645	0.382645	-0.923895	0	0	0	2742272	156966660	6144
	M1	22	young	F1	124	0	125	0	MYH7+	0.91	0	0	0	0	0	0	0.09	51	0	99.7296	145.296	0.132918	19918.8	12799.8	11556	768	65280	54272	1.65e-05	-4.46e-05	-1	0.719001	-0.695009	4.29e-05	0.695009	0.719001	-2.06e-05	1614	813	-0.408036	-0.912966	0.912966	-0.408036	0	0	0	1536	230181120	147914750
	M1	22	young	F1	125	0	126	0	MYH2+MYH1+	0.03	0.21	0.05	0.67	0	0.01	0	0.03	33	0	114.756	131.811	3912.16	23237.3	2.08952	7596	38912	65280	9728	0.244285	-0.969701	0.00193852	0.969703	0.244286	1.56e-05	0.000488724	-0.00187597	-0.999998	1920	810	-0.163518	-0.98654	0.98654	-0.163518	0	0	0	29716736	176510720	15872
	M1	22	young	F1	126	0	127	0	MYH2+MYH1+	0.01	0.18	0.26	0.53	0	0	0	0.02	43	0	142.899	159.238	1624.36	24823.4	25.2116	11403	21248	65280	14336	-0.0817921	-0.996621	-0.00752847	-0.996649	0.0817973	-0.000378767	0.000993295	0.00747226	-0.999972	318	807	0.883843	-0.467783	-0.467783	-0.883843	0	0	0	18522624	283061250	287488
	M1	22	young	F1	127	0	128	0	MYH2+MYH1+	0	0.29	0	0.69	0	0.01	0	0.01	58	0	84.8528	150.912	6675.72	21182.5	0.586916	12213	61440	65280	5632	0.381774	-0.924256	-9.28e-05	0.924256	0.381774	0.000172152	0.000123666	0.000151539	-1	993	837	0.186173	-0.982517	0.982517	0.186173	0	0	0	81530620	258702340	7168
	M1	22	young	F1	128	0	129	0	MYH2+MYH1+	0.04	0.14	0.15	0.55	0	0.02	0	0.1	36	0	81.3941	124.095	2900.47	24901.1	0	7443	32256	65280	0	0.16716	-0.98593	0	0.98593	0.16716	0	0	0	1	1755	801	0.826667	0.562691	0.562691	-0.826667	0	0	0	21588224	185338880	0
	M1	22	young	F1	129	0	130	0	MYH2+MYH1+	0	0.08	0.35	0.48	0	0.01	0	0.08	50	0	116.181	158.267	1409.4	22264	0	10584	16896	65280	0	0.0639828	-0.997951	0	0.997951	0.0639828	0	0	0	1	621	864	-0.114392	-0.993436	0.993436	-0.114392	0	0	0	14917120	235641860	0
	M1	22	young	F1	130	0	131	0	MYH1+	0.02	0	0.76	0.07	0	0	0	0.15	50	0	97.3088	123.426	268.546	22817.2	315.245	7713	11776	65280	51200	-0.0183239	-0.0677168	-0.997536	-0.999777	-0.00919691	0.0189894	0.0104602	-0.997662	0.0675331	852	840	0.519763	-0.85431	0.85431	0.519763	0	0	0	2071296	175988740	2431488
	M1	22	young	F1	131	0	132	0	MYH1+	0.01	0	0.57	0.06	0	0	0	0.36	27	0	95	127.853	123.037	23891.5	0.333333	6912	12288	65280	2304	0.0128902	-0.999911	-0.00345473	0.999917	0.0128904	-3.28e-05	7.74e-05	-0.00345402	0.999994	78	846	4.52e-05	-1	1	4.52e-05	0	0	0	850432	165137920	2304
	M1	22	young	F1	132	0	133	0	MYH7+	0.88	0	0	0	0	0	0.01	0.11	48	0	128.413	148.61	13.9799	18676.2	10853	10566	2048	65280	52224	0.000777634	0.000217413	-1	0.762752	-0.64669	0.000452543	0.64669	0.762753	0.000668721	507	873	-0.652795	-0.757534	0.757534	-0.652795	0	0	0	147712	197332740	114672900
	M1	22	young	F1	133	0	134	0	MYH1+	0.01	0	0.58	0.07	0	0	0	0.34	35	0	97.0618	122.74	361.225	23231.6	0	6435	7424	65280	0	0.0206392	-0.999787	0	0.999787	0.0206392	0	0	0	1	759	858	0.145861	-0.989305	0.989305	0.145861	0	0	0	2324480	149495550	0
	M1	22	young	F1	134	0	135	0	MYH1+	0.02	0.02	0.58	0.17	0	0	0	0.21	44	0	131.366	155.995	374.537	24226.3	0	11673	16896	65280	0	0.0291705	-0.999574	0	0.999574	0.0291705	0	0	0	1	180	882	-0.543394	-0.839478	0.839478	-0.543394	0	0	0	4371968	282794000	0
	M1	22	young	F1	135	0	136	0	MYH2+MYH1+	0.01	0.34	0.02	0.58	0	0.02	0	0.03	44	0	121.264	135.953	9531.87	21231.4	1.0535	9963	41984	65280	5376	0.432983	-0.901402	3.87e-05	0.901402	0.432983	-3.77e-05	-1.72e-05	-5.12e-05	-1	1377	879	0.00932862	-0.999957	0.999957	0.00932862	0	0	0	94966020	211528700	10496
	M1	22	young	F1	136	0	137	0	MYH2+MYH1+	0	0.31	0.02	0.63	0	0.01	0	0.03	42	0	134.618	151.924	9058.51	21786.3	0	10998	48384	65280	0	0.424193	-0.905572	0	0.905572	0.424193	0	0	0	1	1500	867	0.878769	-0.477248	-0.477248	-0.878769	0	0	0	99625470	239605500	0
	M1	22	young	F1	137	0	138	0	MYH2+MYH1+	0.01	0.06	0.29	0.63	0	0	0	0.01	47	0	134.183	150.095	1416.38	27685.3	1.26984	10080	21504	65280	3584	0.0711806	-0.997463	-0.000200143	0.997463	0.0711807	-6.16e-05	-7.57e-05	0.000195248	-1	1680	882	0.318798	-0.947823	0.947823	0.318798	0	0	0	14277120	279067400	12800
	M1	22	young	F1	138	0	139	0	MYH2+MYH1+	0	0.27	0.01	0.68	0	0.02	0	0.02	46	0	128.413	142.51	9760.42	22658.9	4.02348	10053	47872	65280	18432	0.437071	-0.899427	-0.000644865	0.899427	0.437071	-7.79e-05	-0.000351932	0.000545954	-1	1191	885	-0.0739046	-0.997265	0.997265	-0.0739046	0	0	0	98121470	227789820	40448
	M1	22	young	F1	139	0	140	0	MYH1+	0	0.06	0.51	0.33	0	0	0	0.1	49	0	129.259	147.882	997.577	22235.1	0	8991	21248	65280	0	0.0786172	-0.996905	0	0.996905	0.0786172	0	0	0	1	690	897	-0.424523	-0.905417	0.905417	-0.424523	0	0	0	8969216	199916030	0
	M1	22	young	F1	140	0	141	0	MYH7+	0.95	0	0	0	0	0	0	0.05	57	0	128.891	151.61	24.9775	18847.8	13614.8	9747	14592	65280	61952	-5.86e-05	0.00406502	-0.999992	0.471767	-0.881716	-0.00361186	0.881723	0.471763	0.00186609	921	915	0.208553	-0.978011	0.978011	0.208553	0	0	0	243456	183709180	132703740
	M1	22	young	F1	141	0	142	0	MYH2+MYH1+	0	0.32	0.03	0.63	0	0.01	0.01	0	56	0	157.632	172.551	6835.95	23011.7	0	12375	60672	65280	0	0.349019	-0.937116	0	0.937116	0.349019	0	0	0	1	378	912	0.76963	-0.63849	-0.63849	-0.76963	0	0	0	84594940	284769540	0
	M1	22	young	F1	142	0	143	0	MYH2+MYH1+	0.09	0.27	0.01	0.58	0	0.03	0	0.02	50	0	154.159	167.794	6908.74	22257.3	0	12402	53248	65280	0	0.384458	-0.923142	0	0.923142	0.384458	0	0	0	1	1818	921	-0.560843	-0.827922	0.827922	-0.560843	0	0	0	85682180	276035330	0
	M1	22	young	F1	143	0	144	0	MYH2+	0.07	0.49	0.01	0.4	0	0.02	0	0.01	52	0	116.362	180.225	8159.2	21874.9	0	13050	60416	65280	0	0.486279	-0.873803	0	0.873803	0.486279	0	0	0	1	1902	945	-0.235972	-0.97176	0.97176	-0.235972	0	0	0	106477570	285467900	0
	M1	22	young	F1	144	0	145	0	MYH1+	0	0.02	0.64	0.2	0	0	0	0.14	56	0	92.6607	142.468	594.609	25633.2	7.98581	9585	16128	65280	23552	0.0391361	-0.999218	-0.00556083	0.999234	0.0391402	-0.000642845	0.000859995	-0.00553141	0.999984	1275	924	-0.436739	-0.899588	0.899588	-0.436739	0	0	0	5699328	245694460	76544
	M1	22	young	F1	145	0	146	0	Debris	0.39	0	0.04	0.03	0	0.02	0	0.52	45	0	122	136.083	0	11754.8	2131	7677	0	65280	40192	0	0	1	0.751164	0.660116	0	0.660116	-0.751164	0	1557	927	-0.228471	-0.973551	0.973551	-0.228471	0	0	0	0	90241790	16359680
	M1	22	young	F1	146	0	147	0	MYH2+MYH1+	0	0.16	0.21	0.49	0	0	0.01	0.13	48	0	96.0469	153.125	2870.26	31618.5	0.636222	9657	43008	65280	2304	0.11533	-0.993327	0.000163976	0.993327	0.11533	5.55e-05	7.4e-05	-0.000156485	-1	1098	927	-0.592076	-0.805882	0.805882	-0.592076	0	0	0	27718144	305340160	6144
	M1	22	young	F1	147	0	148	0	Debris	0.06	0	0.11	0.02	0	0	0	0.81	35	0	93.0591	103.598	0	10443.9	0.265216	3861	0	23040	1024	0	0	1	1	-0.000133171	0	-0.000133171	-1	0	990	912	-0.192659	-0.981266	0.981266	-0.192659	0	0	0	0	40323840	1024
	M1	22	young	F1	148	0	149	0	MYH2+MYH1+	0.01	0.15	0.16	0.65	0	0.02	0	0.01	50	0	127.883	152.953	2101.65	23821.7	1.48427	10521	40960	65280	3584	0.151043	-0.988527	0.000134858	0.988527	0.151043	-4.01e-05	-1.93e-05	-0.000139368	-1	834	957	0.0740858	-0.997252	0.997252	0.0740858	0	0	0	22111488	250628350	15616
	M1	22	young	F1	149	0	150	0	MYH1+	0.02	0	0.72	0.11	0	0	0	0.15	45	0	119.817	143.539	249.806	23622.5	7.4552	8928	18176	65280	24576	0.0225521	0.995528	0.0917328	0.999746	-0.0225057	-0.00154044	0.000530959	0.0917442	-0.995782	249	960	-0.409704	-0.912218	0.912218	-0.409704	0	0	0	2230272	210901500	66560
	M1	22	young	F1	150	0	151	0	MYH1+	0	0.1	0.31	0.31	0	0	0	0.28	25	0	107	131.61	1854.2	24673.4	0	5400	32256	65280	0	0.0811429	-0.996703	0	0.996703	0.0811429	0	0	0	1	69	951	-0.17391	-0.984761	0.984761	-0.17391	0	0	0	10012672	133236220	0
	M1	22	young	F1	151	0	152	0	MYH2+MYH1+	0.02	0.3	0.04	0.6	0	0	0	0.04	51	0	138.539	155.853	5231.45	21456.7	0	11016	44288	65280	0	0.24589	-0.969298	0	0.969298	0.24589	0	0	0	1	738	987	-0.122067	-0.992522	0.992522	-0.122067	0	0	0	57629696	236366600	0
	M1	22	young	F1	152	0	153	0	Debris	0.05	0	0.1	0	0	0	0	0.85	4	0	2.82843	2.82843	0	27534.2	0	9	0	46336	0	0	1	0	1	0	0	0	0	1	69	864	-0.250626	-0.968084	0.968084	-0.250626	0	8960	0	0	247808	0
	M1	22	young	F1	153	0	154	0	MYH2+MYH1+	0	0.28	0	0.7	0	0	0	0.02	50	0	125.782	140.74	7125.81	22730.3	0	9756	57600	65280	0	0.361629	-0.932322	0	0.932322	0.361629	0	0	0	1	1356	978	0.96037	-0.278729	-0.278729	-0.96037	0	0	0	69519360	221756420	0
	M1	22	young	F1	154	0	155	0	MYH1+	0.01	0	0.6	0.1	0	0	0	0.29	44	0	92.6607	152.953	145.464	26192.2	0	7659	9728	65280	0	0.0165828	-0.999862	0	0.999862	0.0165828	0	0	0	1	132	975	-0.536639	-0.843812	0.843812	-0.536639	0	0	0	1114112	200605700	0
	M1	22	young	F1	155	0	156	0	MYH7+	0.99	0	0	0	0	0	0	0.01	45	0	100.568	139.439	75.0872	20772	10934.4	10044	26880	65280	45312	0.00308523	-0.0185394	-0.999823	0.861187	-0.508144	0.0120798	0.508278	0.861073	-0.0143982	1467	978	-0.627953	-0.778251	0.778251	-0.627953	0	0	0	754176	208634110	109825540
	M1	22	young	F1	156	0	157	0	Debris	0.06	0	0.15	0	0	0	0	0.79	4	0	2.82843	2.82843	0	18005.3	0	9	0	31744	0	0	1	0	1	0	0	0	0	1	1101	873	-0.435309	-0.900281	0.900281	-0.435309	0	0	0	0	162048	0
	M1	22	young	F1	157	0	158	Debris	Debris	0.29	0	0	0.01	0	0	0	0.7	32	0	75.9539	108.255	0	18257.3	17438	3888	0	65280	65280	0	0	1	0.601757	-0.798679	0	0.798679	0.601757	0	570	930	0.995216	0.0976978	0.0976978	-0.995216	0	0	0	0	70984190	67798780
	M1	22	young	F1	158	0	159	0	MYH2+MYH1+	0	0.34	0.01	0.63	0	0.01	0	0.01	48	0	139.086	164.439	6458.32	23580.8	0	12663	61696	65280	0	0.407757	-0.91309	0	0.91309	0.407757	0	0	0	1	1692	999	0.905734	-0.423846	-0.423846	-0.905734	0	0	0	81781760	298603780	0
	M1	22	young	F1	159	0	160	0	MYH7+	0.84	0	0	0.01	0	0	0	0.15	43	0	122.332	141.468	0.742474	22560.4	18458.8	9999	1792	65280	65280	9.06e-05	-3.32e-05	-1	0.688837	-0.724916	8.65e-05	0.724916	0.688837	4.28e-05	1197	1008	0.0487292	-0.998812	0.998812	0.0487292	0	0	0	7424	225581820	184569340
	M1	22	young	F1	160	0	161	0	MYH2+MYH1+	0.02	0.27	0.04	0.66	0	0	0	0.01	53	0	130.384	171.924	4271.62	19366.5	0	11052	35328	65280	0	0.234176	-0.972194	0	0.972194	0.234176	0	0	0	1	462	1011	0.808646	-0.588296	-0.588296	-0.808646	0	0	0	47209984	214038780	0
	M1	22	young	F1	161	0	162	0	MYH7+	0.96	0	0	0	0	0.02	0	0.02	50	0	113.842	154.61	0	20618.6	13832.8	10179	0	65280	65280	0	0	1	0.672959	-0.73968	0	0.73968	0.672959	0	957	1026	0.0641364	-0.997941	0.997941	0.0641364	0	0	0	0	209876480	140803840
	M1	22	young	F1	162	0	163	0	MYH2+MYH1+	0	0.33	0	0.62	0	0.02	0	0.03	47	0	155.621	177.823	8057.03	22665.9	0.350625	11682	57344	65280	4096	0.361938	-0.932202	-7.36e-05	0.932202	0.361938	0.000112835	7.86e-05	0.000109427	-1	1098	1032	0.940743	-0.33912	-0.33912	-0.940743	0	0	0	94122240	264783100	4096
	M1	22	young	F1	163	0	164	0	Debris	0.04	0	0.12	0.01	0	0	0	0.83	31	0	74.5453	88.4975	0	10008.7	0	2835	0	43264	0	0	1	0	1	0	0	0	0	1	1746	987	-0.384015	-0.923327	0.923327	-0.384015	0	0	0	0	28374528	0
	M1	22	young	F1	164	0	165	0	MYH1+	0	0	0.74	0.12	0	0	0	0.14	38	0	108.046	126.225	406.622	23449	5.68077	6309	7936	65280	4864	-0.0181953	-0.99983	-0.0030208	-0.999834	0.0181957	-9.6e-05	0.00015098	0.00301855	-0.999995	867	1029	0.184964	-0.982745	0.982745	0.184964	0	0	0	2565376	147939840	35840
	M1	22	young	F1	165	0	166	0	MYH1+	0	0.07	0.4	0.4	0	0.01	0	0.12	52	0	152.555	166.48	961.76	24772.5	0.0657929	11673	19968	65280	512	0.0579644	-0.998319	1.45e-05	0.998319	0.0579644	-1.29e-06	-4.46e-07	-1.45e-05	-1	1551	1044	0.809909	-0.586555	-0.586555	-0.809909	0	0	0	11226624	289169660	768
	M1	22	young	F1	166	0	167	0	MYH1+	0.02	0.01	0.65	0.11	0	0	0	0.21	45	0	126.27	138.61	430.331	25418.1	0	9990	11520	65280	0	0.0250448	-0.999686	0	0.999686	0.0250448	0	0	0	1	333	1041	0.723337	-0.690495	-0.690495	-0.723337	0	0	0	4299008	253926660	0
	M1	22	young	F1	167	0	168	0	Debris	0.44	0	0.01	0.01	0	0	0	0.54	26	0	60.208	66.4558	0.273504	18689.6	15870.5	1872	512	65280	65280	-6.06e-06	8.22e-06	-1	0.71071	-0.703485	-1.01e-05	0.703485	0.71071	1.58e-06	561	978	0.970075	-0.242806	-0.242806	-0.970075	0	0	0	512	34987010	29709568
	M1	22	young	F1	168	0	169	0	MYH7+	0.66	0	0.02	0.01	0	0	0.01	0.3	14	0	107	126.054	0	21405.4	8341.54	3078	0	65280	36096	0	0	1	0.924724	0.380638	0	0.380638	-0.924724	0	1920	1038	-0.00133752	-0.999999	0.999999	-0.00133752	0	0	0	0	65885950	25675264
	M1	22	young	F1	169	0	170	0	MYH1+	0.02	0	0.63	0.12	0	0	0	0.23	46	0	143.544	174.196	183.391	24533.5	0	11106	8960	65280	0	0.0115727	-0.999933	0	0.999933	0.0115727	0	0	0	1	1857	1047	0.948169	-0.317766	-0.317766	-0.948169	0	0	0	2036736	272468740	0
	M1	22	young	F1	170	0	171	0	MYH1+	0.03	0	0.59	0.26	0	0	0	0.12	68	0	158.028	174.154	352.702	24516.9	11.1998	16686	12800	65280	23808	0.0163508	-0.999844	0.00674971	0.999866	0.0163456	-0.000829431	0.000718973	0.00676237	0.999977	669	1098	0.064588	-0.997912	0.997912	0.064588	0	0	0	5885184	409089280	186880
	M1	22	young	F1	171	0	172	0	Debris	0.02	0	0.33	0.03	0	0	0	0.62	9	0	34.2053	73.598	288.413	26166.8	0	3483	10240	65280	0	0.0141536	-0.9999	0	0.9999	0.0141536	0	0	0	1	45	1065	-0.0880641	-0.996115	0.996115	-0.0880641	0	0	0	1004544	91138820	0
	M1	22	young	F1	172	0	173	0	MYH2+MYH1+	0	0.1	0.11	0.77	0	0.02	0	0	48	0	155.541	169.811	3293.71	25143	25.5312	11160	33024	65280	13568	0.130725	-0.991406	-0.00500688	0.991418	0.130728	-0.000100937	-0.000754607	0.00495071	-0.999988	810	1104	0.179856	-0.983693	0.983693	0.179856	0	0	0	36757760	280595460	284928
	M1	22	young	F1	173	0	174	0	MYH2+MYH1+	0	0.39	0.01	0.56	0	0	0	0.04	52	0	144.101	174.48	8524.77	23380.1	5.55324	12078	61184	65280	10752	-0.331836	-0.943337	0.000505726	-0.943337	0.331836	-0.000143058	-3.29e-05	-0.000524542	-1	1326	1068	0.971097	0.238686	0.238686	-0.971097	0	0	0	102962180	282385150	67072
	M1	22	young	F1	174	0	175	0	MYH1+	0.03	0.01	0.55	0.29	0	0	0	0.12	67	0	177.722	197.936	565.525	25046	0	13545	14592	65280	0	0.0309487	-0.999521	0	0.999521	0.0309487	0	0	0	1	510	1107	-0.681903	-0.731443	0.731443	-0.681903	0	0	0	7660032	339247600	0
	M1	22	young	F1	175	0	176	0	Debris	0.02	0	0.19	0.01	0	0	0	0.78	4	0	2.82843	2.82843	256	22300.4	0	9	2048	60928	0	0.0156632	-0.999877	0	0.999877	0.0156632	0	0	0	1	783	960	-0.435309	-0.900281	0.900281	-0.435309	0	0	0	2304	200704	0
	M1	22	young	F1	176	0	177	0	MYH2+MYH1+	0	0.11	0.35	0.45	0	0.01	0	0.08	45	0	126.289	143.225	1308.16	24591.6	0	9756	26112	65280	0	0.069404	-0.997589	0	0.997589	0.069404	0	0	0	1	1716	1080	0.999038	-0.0438646	-0.0438646	-0.999038	0	0	0	12762368	239915260	0
	M1	22	young	F1	177	0	178	0	MYH2+MYH1+	0.01	0.18	0.04	0.74	0	0	0	0.03	62	0	143.031	162.468	4365.92	24098.8	0.0214513	11934	40960	65280	256	0.249013	-0.9685	-2.92e-06	0.9685	0.249013	3.18e-06	2.36e-06	3.62e-06	-1	240	1128	0.23846	-0.971152	0.971152	0.23846	0	0	0	52102910	287595000	256
	M1	22	young	F1	178	0	179	0	MYH1+	0	0.05	0.81	0.04	0	0	0	0.1	53	0	128.316	144.983	88.0446	27085.3	8.30336	10575	20480	65280	23552	-0.00567321	-0.894537	0.446958	-0.999984	0.00477023	-0.00314564	0.000681799	-0.446969	-0.894549	1425	1113	-0.231445	-0.972848	0.972848	-0.231445	0	0	0	931072	286426620	87808
	M1	22	young	F1	179	0	180	0	MYH1+	0.02	0	0.55	0.09	0	0	0	0.34	50	0	84.9058	151.267	21.0574	25016	0	9045	8448	65280	0	0.0032808	-0.999995	0	0.999995	0.0032808	0	0	0	1	117	1107	-0.5841	-0.811682	0.811682	-0.5841	0	0	0	190464	226269950	0
	M1	22	young	F1	180	0	181	0	MYH1+	0	0	0.61	0.09	0	0	0	0.3	51	0	132.185	149.125	167.565	25268.2	0	7677	8448	65280	0	0.0120495	-0.999927	0	0.999927	0.0120495	0	0	0	1	1587	1089	0.922013	-0.38716	-0.38716	-0.922013	0	0	0	1286400	193983740	0
	M1	22	young	F1	181	0	182	0	MYH2+MYH1+	0	0.18	0.04	0.76	0	0	0	0.02	46	0	128.705	149.267	5759.04	23645.6	5.64773	11196	56576	65280	10752	0.235344	-0.971912	-0.000588093	0.971912	0.235344	-0.000363043	-0.00049125	0.000486134	-1	996	1131	0.432487	-0.90164	0.90164	0.432487	0	0	0	64478210	264736510	63232
	M1	22	young	F1	182	0	183	0	MYH2+MYH1+	0.01	0.23	0.02	0.7	0	0.01	0.01	0.02	64	0	155.756	193.238	5504.23	23444.6	0	15480	58624	65280	0	0.33412	-0.94253	0	0.94253	0.33412	0	0	0	1	378	1164	-0.671948	-0.740598	0.740598	-0.671948	0	0	0	85205500	362922500	0
	M1	22	young	F1	183	0	184	0	MYH1+	0	0	0.62	0.12	0	0	0	0.26	43	0	126.562	142.61	109.037	26738.9	0	9234	6912	65280	0	0.00501775	-0.999987	0	0.999987	0.00501775	0	0	0	1	1107	1125	-0.548226	-0.83633	0.83633	-0.548226	0	0	0	1006848	246907140	0
	M1	22	young	F1	184	0	185	0	MYH2+MYH1+	0.02	0.07	0.27	0.59	0	0.01	0	0.04	58	0	149	180.681	1385.87	22632.2	0	14760	26112	65280	0	0.106626	-0.994299	0	0.994299	0.106626	0	0	0	1	1881	1149	0.828422	-0.560105	-0.560105	-0.828422	0	0	0	20455424	334050560	0
	M1	22	young	F1	185	0	186	0	MYH7+	1	0	0	0	0	0	0	0	44	0	83.5703	150.125	7.02127	18536.2	11141.3	9261	8960	65280	56064	-1.22e-06	-0.00162562	-0.999999	0.628337	-0.77794	0.00126387	0.777941	0.628336	-0.00102239	882	1149	-0.263744	-0.964593	0.964593	-0.263744	0	0	0	65024	171663360	103179520
	M1	22	young	F1	186	0	187	0	Debris	0.03	0	0.1	0	0	0	0	0.87	17	0	65.0692	75.3553	1.4382	22791.5	0	1602	512	65280	0	0.00014278	-1	0	1	0.00014278	0	0	0	1	1920	1104	0.0290806	-0.999577	0.999577	0.0290806	0	0	0	2304	36512000	0
	M1	22	young	F1	187	0	188	0	MYH7+	0.9	0	0	0	0	0	0.01	0.09	61	0	136.499	150.569	0.127649	19000	10473.3	12033	768	65280	58368	2.56e-05	-1.27e-05	-1	0.743776	-0.668429	2.75e-05	0.668429	0.743776	7.7e-06	744	1176	-0.39305	-0.919517	0.919517	-0.39305	0	0	0	1536	228627200	126024960
	M1	22	young	F1	188	0	189	0	MYH7+	0.92	0	0	0	0	0.02	0.01	0.05	42	0	119.038	144.61	0	20209.4	16310.4	10422	0	65280	58880	0	0	1	0.626862	-0.77913	0	0.77913	0.626862	0	1185	1170	-0.0932651	-0.995641	0.995641	-0.0932651	0	0	0	0	210622460	169987070
	M1	22	young	F1	189	0	190	0	MYH7+	0.8	0	0	0	0	0.03	0.02	0.15	54	0	152.266	171.468	0	18163.6	8268.07	13590	0	65280	56576	0	0	1	0.677219	-0.735782	0	0.735782	0.677219	0	573	1167	0.999988	-0.00493905	-0.00493905	-0.999988	0	0	0	0	246842880	112363010
	M1	22	young	F1	190	0	191	0	MYH7+	0.83	0	0	0.01	0	0.03	0.01	0.12	57	0	143.503	159.912	0	19633.4	9115.87	12249	0	65280	44800	0	0	1	0.810636	0.585551	0	0.585551	-0.810636	0	1638	1197	-0.37305	-0.927811	0.927811	-0.37305	0	0	0	0	240489730	111660290
	M1	22	young	F1	191	0	192	0	MYH1+	0.01	0	0.74	0.11	0	0	0	0.14	57	0	113.991	157.296	199.363	27724.8	0.251721	10170	11008	65280	2560	0.0157977	-0.999875	-0.000373108	0.999875	0.0157977	-2.52e-05	3.11e-05	-0.000372663	1	1341	1194	-0.495198	-0.86878	0.86878	-0.495198	0	0	0	2027520	281960960	2560
	M1	22	young	F1	192	0	193	0	MYH1+	0.03	0	0.78	0.03	0	0	0	0.16	58	0	134.451	147.669	26.0298	23809.9	0.169025	10602	4352	65280	1792	0.00269519	-0.999996	0.000441912	0.999996	0.00269518	-2.86e-05	2.74e-05	0.000441988	1	174	1200	0.146451	-0.989218	0.989218	0.146451	0	0	0	275968	252432130	1792
	M1	22	young	F1	193	0	194	0	MYH2+MYH1+	0.03	0.24	0.03	0.66	0	0	0.01	0.03	66	0	169.047	181.811	4294.17	24222.1	0	16389	56064	65280	0	0.248343	-0.968672	0	0.968672	0.248343	0	0	0	1	1506	1233	-0.0687193	-0.997636	0.997636	-0.0687193	0	0	0	70377220	396975600	0
	M1	22	young	F1	194	0	195	0	MYH1+	0.02	0	0.74	0.12	0	0	0	0.12	43	0	126.752	147.782	465.983	29937.6	90.2802	8901	13824	65280	13312	-0.0193032	0.999182	0.0355374	-0.99981	-0.0193938	0.0022066	0.002894	-0.035488	0.999366	1737	1197	0.396821	-0.917896	0.917896	0.396821	0	0	0	4147712	266475000	803584
	M1	22	young	F1	195	0	196	0	MYH7+	0.67	0	0.03	0.04	0	0.02	0.01	0.23	29	0	110	132.811	0	20158.2	6225.85	6687	0	65280	45312	0	0	1	0.882291	0.470704	0	0.470704	-0.882291	0	75	1212	0.0484374	-0.998826	0.998826	0.0484374	0	0	0	0	134797570	41632256
	M1	22	young	F1	196	0	197	0	MYH1+	0.05	0	0.51	0.05	0	0	0	0.39	47	0	143.951	162.752	7.80676	24043.9	0	9936	7680	65280	0	0.00067367	-1	0	1	0.00067367	0	0	0	1	1917	1224	-0.692001	-0.721897	0.721897	-0.692001	0	0	0	77568	238900220	0
	M1	22	young	F1	197	0	198	0	MYH1+	0.02	0.02	0.78	0.16	0	0	0	0.02	60	0	159.816	176.924	230.402	24590.5	10.6692	12501	26624	65280	22784	0.0161381	0.992254	0.123174	0.99987	-0.0160806	-0.00146085	0.000531171	0.123181	-0.992384	975	1254	0.55961	-0.828756	0.828756	0.55961	0	0	0	2880256	307405570	133376
	M1	22	young	F1	198	0	199	0	MYH1+	0	0.04	0.73	0.12	0	0	0	0.11	47	0	135.518	179.51	622.058	23059.4	0.254175	11079	12544	65280	1792	0.0306507	-0.99953	-0.000175507	0.99953	0.0306507	2.48e-05	1.94e-05	0.000176185	-1	1083	1263	-0.322928	-0.946424	0.946424	-0.322928	0	0	0	6891776	255474940	2816
	M1	22	young	F1	199	0	200	0	MYH1+	0	0.1	0.52	0.3	0	0	0	0.08	61	0	130.943	151.924	951.646	26084.8	0.0793061	9684	18688	65280	768	0.0419489	-0.99912	4.23e-06	0.99912	0.0419489	-9.43e-06	-9.24e-06	-4.62e-06	-1	819	1251	-0.620545	-0.784171	0.784171	-0.620545	0	0	0	9215744	252604930	768
	M1	22	young	F1	200	0	201	0	MYH2+MYH1+	0.02	0.18	0.23	0.53	0	0	0	0.04	58	0	152.83	173.853	2348.16	22819.8	0	12726	26368	65280	0	0.122192	-0.992506	0	0.992506	0.122192	0	0	0	1	258	1284	-0.515863	-0.856671	0.856671	-0.515863	0	0	0	29882624	290404350	0
	M1	22	young	F1	201	0	202	0	MYH2+MYH1+	0	0.31	0.03	0.65	0	0	0	0.01	66	0	161.385	177.61	5488.41	25336.4	0.399454	15381	44544	65280	5120	0.285862	-0.958271	-0.000198971	0.958271	0.285862	0.000109806	4.83e-05	0.000222058	-1	402	1290	-0.654969	-0.755655	0.755655	-0.654969	0	0	0	84417280	389699070	6144
	M1	22	young	F1	202	0	203	0	MYH1+	0	0	0.75	0.08	0	0	0	0.17	50	0	140.602	159.468	132.972	16227.8	2.29908	9576	13824	65280	3584	0.0197066	-0.999803	-0.00220955	0.999806	0.0197067	5.82e-06	3.77e-05	-0.00220923	0.999998	1398	1290	-0.196473	-0.980509	0.980509	-0.196473	0	0	0	1273344	155397120	22016
	M1	22	young	F1	203	0	204	0	MYH1+	0.03	0.03	0.66	0.11	0	0	0	0.17	40	0	131.214	191.995	71.8542	27324.1	0.0825673	12402	6912	65280	768	-0.00320153	-0.999995	-3.74e-05	-0.999995	0.00320153	-3.45e-06	3.57e-06	3.74e-05	-1	564	1251	0.998503	0.0547051	0.0547051	-0.998503	0	0	0	891136	338873600	1024
	M1	22	young	F1	204	0	205	0	MYH2+MYH1+	0	0.35	0.03	0.59	0	0	0	0.03	57	0	167.263	178.179	5658.89	23095	0.0809461	15813	61440	65280	1280	0.267956	-0.963431	-4.38e-06	0.963431	0.267956	-5.72e-06	-6.68e-06	2.69e-06	-1	705	1296	0.809172	-0.587571	-0.587571	-0.809172	0	0	0	89484030	365201400	1280
	M1	22	young	F1	205	0	206	0	MYH2+MYH1+	0.02	0.13	0.19	0.64	0	0.01	0	0.01	61	0	207.077	236.823	2069.91	23561.9	0	19386	61696	65280	0	0.114813	-0.993387	0	0.993387	0.114813	0	0	0	1	1842	1374	0.174834	-0.984598	0.984598	0.174834	0	0	0	40127230	456770800	0
	M1	22	young	F1	206	0	207	0	MYH2+MYH1+	0.01	0.32	0.05	0.57	0	0	0.01	0.04	60	0	148.003	164.681	4366.99	24298.1	0	14580	61184	65280	0	0.254219	-0.967147	0	0.967147	0.254219	0	0	0	1	1200	1311	-0.549968	-0.835186	0.835186	-0.549968	0	0	0	63670784	354266100	0
	M1	22	young	F1	207	0	208	0	MYH7+	0.89	0	0.08	0	0	0	0	0.03	57	0	149.375	182.38	0.0313437	18965.4	4269.55	16335	512	65280	37888	2.39e-06	-9.02e-06	-1	0.969996	-0.243122	4.51e-06	0.243122	0.969996	-8.17e-06	1725	1308	0.924083	0.382193	0.382193	-0.924083	0	0	0	512	309799420	69743100
	M1	22	young	F1	208	0	209	MYH1+	MYH1+	0.04	0	0.83	0.03	0	0	0	0.1	54	0	131.518	144.782	13.5137	25160.7	4.56581	9756	3072	65280	14080	0.00118111	-0.00584834	-0.999982	0.999999	-0.000160578	0.00118207	0.000167488	0.999983	-0.00584815	144	1299	0.649023	-0.760769	0.760769	0.649023	0	0	0	131840	245468160	44544
	M1	22	young	F1	209	0	210	0	MYH1+	0	0	0.64	0.14	0	0	0	0.22	60	0	134.183	152.296	160.746	26264.7	0	10683	6400	65280	0	0.00703144	-0.999975	0	0.999975	0.00703144	0	0	0	1	879	1311	-0.526666	-0.850073	0.850073	-0.526666	0	0	0	1717248	280585470	0
	M1	22	young	F1	210	0	211	0	MYH2+MYH1+	0.02	0.24	0	0.73	0	0	0	0.01	63	0	167.631	194.551	5190.15	25014.9	0.0489858	15678	49920	65280	768	0.300201	-0.953876	1.24e-06	0.953876	0.300201	-3.66e-06	-3.12e-06	-2.28e-06	-1	1563	1347	-0.596254	-0.802796	0.802796	-0.596254	0	0	0	81371140	392184060	768
	M1	22	young	F1	211	0	212	0	MYH1+	0.06	0	0.44	0.06	0	0	0	0.44	34	0	129.321	147.539	1.03704	25211.6	0	8640	2560	65280	0	5.87e-05	-1	0	1	5.87e-05	0	0	0	1	1920	1314	-0.313512	-0.949584	0.949584	-0.313512	0	0	0	8960	217828600	0
	M1	22	young	F1	212	0	213	0	MYH7+	0.94	0	0.04	0	0	0.01	0	0.01	53	0	172.012	191.137	0.993692	18075.6	4551.58	16488	2048	65280	39936	6.19e-05	-6.51e-05	-1	0.914156	-0.405363	8.3e-05	0.405363	0.914156	-3.44e-05	1317	1359	0.187038	-0.982353	0.982353	0.187038	0	0	0	16384	298030600	75046400
	M1	22	young	F1	213	0	214	0	Debris	0.06	0	0.23	0	0	0	0	0.71	7	0	30.0167	59.5269	0.958801	26411.5	7.67041	2403	1536	65280	3584	-0.000126295	0.000366818	-1	-1	-4.59e-05	0.000126278	4.59e-05	-1	-0.000366824	33	1296	-0.000368231	-1	1	-0.000368231	0	0	0	2304	63466750	18432
	M1	22	young	F1	214	0	215	MYH1+	MYH1+	0.05	0	0.8	0.04	0	0	0	0.11	66	0	175.163	199.681	24.8949	25283.1	0.015989	16011	10240	65280	256	0.00295586	-0.999996	1.47e-05	0.999996	0.00295586	-8.89e-07	8.46e-07	1.47e-05	1	285	1404	-0.692277	-0.721632	0.721632	-0.692277	0	0	0	398592	404808450	256
	M1	22	young	F1	215	0	216	0	MYH7+	0.92	0	0	0.01	0	0.02	0.01	0.04	46	0	138.658	159.095	0	19028.4	6326.83	12267	0	65280	39936	0	0	1	0.929396	0.369085	0	0.369085	-0.929396	0	546	1374	-0.634089	-0.77326	0.77326	-0.634089	0	0	0	0	233421310	77611260
	M1	22	young	F1	216	0	217	0	MYH7+	0.88	0	0.08	0	0	0	0	0.04	65	0	135.059	173.811	0.368497	19565	4204.3	14589	1792	65280	36608	1.64e-05	-7.48e-05	-1	0.971343	-0.237682	3.37e-05	0.237682	0.971343	-6.88e-05	1440	1404	-0.328145	-0.944627	0.944627	-0.328145	0	0	0	5376	285433860	61336576
	M1	22	young	F1	217	0	218	0	MYH7+	0.82	0	0.08	0.01	0	0.02	0.01	0.06	47	0	136.741	153.681	0	18802.3	5007.62	10449	0	65280	39680	0	0	1	0.952048	0.305948	0	0.305948	-0.952048	0	417	1374	0.813767	-0.581191	-0.581191	-0.813767	0	0	0	0	196465150	52324610
	M1	22	young	F1	218	0	219	0	MYH7+	0.9	0	0	0	0	0.01	0	0.09	45	0	87.2983	163.953	8.52769	18247	7270.8	13599	11008	65280	49664	-0.000234902	-0.00109884	-0.999999	0.762886	-0.646533	0.000531234	0.646533	0.762886	-0.000990163	957	1416	-0.0139469	-0.999903	0.999903	-0.0139469	0	0	0	115968	248140800	98875650
	M1	22	young	F1	219	0	220	0	MYH7+	0.91	0	0	0	0	0.02	0	0.07	50	0	150.416	177.752	6.53692	19758.3	6837.25	13041	24576	65280	51200	5.43e-05	-0.000935334	-1	0.917818	-0.397001	0.000421164	0.397001	0.917818	-0.00083691	762	1416	-0.53919	-0.842184	0.842184	-0.53919	0	0	0	85248	257667580	89164540
	M1	22	young	F1	220	0	221	0	MYH2+MYH1+	0	0.18	0.29	0.47	0	0.01	0	0.05	58	0	103.812	166.782	1111.16	22489.8	0.158797	12897	32768	65280	1536	0.0941964	-0.995554	-4.07e-05	0.995554	0.0941964	7.43e-06	3.56e-06	4.13e-05	-1	1659	1407	0.910856	-0.412726	-0.412726	-0.910856	0	0	0	14330624	290051330	2048
	M1	22	young	F1	221	0	222	0	MYH1+	0	0.18	0.4	0.37	0	0	0	0.05	41	0	124.197	147.468	882.064	21001.9	3.98509	10728	26624	65280	17408	0.0974896	-0.995236	-0.000531918	0.995236	0.0974897	-9.63e-05	-0.000147683	0.000519998	-1	117	1398	0.783332	-0.621603	-0.621603	-0.783332	0	0	0	9462784	225308670	42752
	M1	22	young	F1	222	0	223	0	MYH2+MYH1+	0	0.31	0.05	0.61	0	0	0	0.03	47	0	148.385	182.752	4381.09	23058.3	26.5875	14751	46080	65280	33280	-0.213425	-0.976883	0.0122598	-0.976959	0.213401	-0.00323796	0.000546852	-0.0126684	-0.99992	639	1440	-0.411551	-0.911387	0.911387	-0.411551	0	0	0	64625410	340132600	392192
	M1	22	young	F1	223	0	224	0	MYH2+MYH1+	0	0.41	0.03	0.55	0	0	0	0.01	56	0	146.82	184.309	5349.22	23125.4	0.538593	15210	61184	65280	3840	0.260046	-0.965596	-0.000208004	0.965596	0.260046	0.00017667	0.000116501	0.00024679	-1	1086	1437	-0.594528	-0.804075	0.804075	-0.594528	0	0	0	81361660	351737860	8192
	M1	22	young	F1	224	0	225	0	Debris	0.26	0.01	0.06	0.01	0	0	0	0.66	26	0	122.801	136.083	0	16841.2	2000.66	3969	0	65280	30208	0	0	1	0.976713	0.21455	0	0.21455	-0.976713	0	1917	1416	-0.0498472	-0.998757	0.998757	-0.0498472	0	0	0	0	66842880	7940608
	M1	22	young	F1	225	0	226	0	MYH1+	0.03	0.03	0.78	0.1	0	0	0	0.06	55	0	117.686	155.882	121.789	24504.5	5.49086	11376	6656	65280	7424	-0.00869936	-0.999962	-0.000274832	-0.999962	0.00869953	-0.000622416	0.000624783	0.000269407	-1	855	1440	-0.682708	-0.730691	0.730691	-0.682708	0	0	0	1385472	278763520	62464
	M1	22	young	F1	226	0	227	0	Debris	0.06	0	0.04	0.01	0	0	0	0.89	4	0	2.82843	2.82843	0	10382.2	0	9	0	12032	0	0	1	0	1	0	0	0	0	1	1890	1314	0.997877	0.0651215	0.0651215	-0.997877	0	9216	0	0	93440	0
	M1	22	young	F1	227	0	228	0	Debris	0.07	0	0.4	0.03	0	0	0	0.5	40	0	111.946	122.51	51.8385	17069.6	8.06893	4410	3840	65280	13568	0.00397244	-0.303687	-0.952764	0.999992	0.000533023	0.00399946	0.000706737	0.952772	-0.303686	1548	1437	0.549022	-0.835808	0.835808	0.549022	0	0	0	228608	75276800	35584
	M1	22	young	F1	228	0	229	0	Debris	0.04	0	0.29	0.06	0	0	0	0.61	32	0	98.3107	119.569	25.9521	26027.7	0	6471	2048	65280	0	0.000237913	-1	0	1	0.000237913	0	0	0	1	1767	1440	0.779967	0.625821	0.625821	-0.779967	0	0	0	167936	168425220	0
	M1	22	young	F1	229	0	230	0	MYH7+	0.57	0	0.16	0.02	0	0.02	0	0.23	35	0	97.949	152.024	0	20226.6	4108.12	6210	0	65280	36864	0	0	1	0.969365	0.245623	0	0.245623	-0.969365	0	141	1440	0.914103	-0.405483	-0.405483	-0.914103	0	0	0	0	125606910	25511424
	M1	22	young	F1	230	0	231	0	MYH1+	0.08	0	0.47	0.06	0	0	0	0.39	30	0	111.018	147.267	0.188166	25319.3	1.06627	8163	1024	65280	2304	-4.69e-05	-0.00024586	-1	-1	-7.78e-05	4.69e-05	7.78e-05	-1	0.000245856	429	1440	0.99103	-0.133637	-0.133637	-0.99103	0	0	0	1536	206681600	8704
	M1	22	young	F1	231	0	232	Debris	Debris	0	0	0.17	0.02	0	0	0	0.81	31	0	80.9938	106.569	335.508	23074.6	0	4878	13568	65280	0	0.0222324	-0.999753	0	0.999753	0.0222324	0	0	0	1	1497	1440	0.634815	-0.772664	0.772664	0.634815	0	0	0	1636608	112558080	0
	M1	22	young	F1	232	0	233	0	MYH7+	0.97	0	0.01	0	0	0	0	0.02	26	0	55.3173	132.853	0.0767731	19832	10516.7	6669	512	65280	38144	-1.06e-07	-1.8e-05	-1	0.861813	-0.507227	9.06e-06	0.507227	0.861813	-1.56e-05	1146	1440	0.950401	-0.311026	-0.311026	-0.950401	0	0	0	512	132259840	70136060
	M1	22	young	F1	233	0	234	0	Debris	0.04	0	0.24	0.07	0	0	0	0.65	33	0	100.409	120.912	28.6807	15582.1	0	5418	9728	65280	0	0.00507857	-0.999987	0	0.999987	0.00507857	0	0	0	1	1677	1437	0.955949	-0.293533	-0.293533	-0.955949	0	0	0	155392	84423680	0
	M1	22	young	F1	234	0	235	0	Debris	0.01	0.04	0.32	0.2	0	0.01	0	0.42	31	0	92.6984	135.811	839.307	22196.3	0	5877	19712	65280	0	0.0629772	-0.998015	0	0.998015	0.0629772	0	0	0	1	306	1440	0.984309	-0.176456	-0.176456	-0.984309	0	0	0	4932608	130447620	0
	M1	22	young	F1	235	0	236	MYH7+	MYH7+	0.87	0	0	0.01	0	0.02	0	0.1	26	0	77.3886	112.941	0	19129.3	5950.54	4527	0	65280	36608	0	0	1	0.959295	0.282408	0	0.282408	-0.959295	0	516	1440	0.993925	-0.110061	-0.110061	-0.993925	0	0	0	0	86598140	26938112
	M1	22	young	F1	236	0	237	0	MYH7+	0.7	0	0.05	0.02	0	0.01	0	0.22	20	0	122.102	145.61	0	19172.6	6500.63	6291	0	65280	33536	0	0	1	0.922454	0.386108	0	0.386108	-0.922454	0	1263	1440	0.998901	0.0468761	0.0468761	-0.998901	0	0	0	0	120614910	40895490
	M1	22	young	F1	237	0	238	0	Debris	0.02	0	0.11	0.03	0	0	0	0.84	11	0	52.7731	66.598	305.725	21891.3	0	1215	8192	65280	0	0.011897	-0.999929	0	0.999929	0.011897	0	0	0	1	30	1440	0.183525	-0.983015	0.983015	0.183525	0	0	0	371456	26597888	0
	M1	22	young	F1	238	0	239	0	MYH2+MYH1+	0.02	0.23	0.05	0.38	0	0.01	0	0.31	6	0	33.4216	69.1838	5283.56	22921.3	0	2952	55552	65280	0	0.408778	-0.912634	0	0.912634	0.408778	0	0	0	1	912	1440	0.99998	0.00625683	0.00625683	-0.99998	0	0	0	15597056	67663620	0
	M1	22	young	F1	239	0	240	0	Debris	0.05	0	0.05	0.01	0	0	0	0.89	12	0	43.8634	76.8701	3.0784	25680.2	0	2079	768	65280	0	0.000160726	-1	0	1	0.000160726	0	0	0	1	762	1440	0.999975	-0.00712742	-0.00712742	-0.999975	0	0	0	6400	53389056	0
	M1	22	young	F1	240	0	241	0	Debris	0.04	0	0.06	0	0	0	0	0.9	15	0	26.8328	40.3848	0	23597.4	0	603	0	65280	0	0	1	0	1	0	0	0	0	1	1425	1437	0.415152	-0.909752	0.909752	0.415152	0	0	0	0	14229248	0
	M1	22	young	F1	241	0	242	0	Debris	0.02	0	0.08	0	0	0	0	0.9	12	0	35.3553	43.6985	13.3856	18374.1	0	765	1536	65280	0	0.000745532	-1	0	1	0.000745532	0	0	0	1	1578	1440	0.946315	0.323245	0.323245	-0.946315	0	0	0	10240	14056192	0
	M1	22	young	F1	242	0	243	0	Debris	0.05	0	0.08	0.01	0	0	0	0.86	15	0	62	73.598	0	23166.5	0	1188	0	65280	0	0	1	0	1	0	0	0	0	1	195	1440	0.999576	-0.029108	-0.029108	-0.999576	0	0	0	0	27521792	0
	M2	22	young	F1	0	0	1	0	MYH1+	0.03	0.06	0.4	0.31	0	0.01	0	0.19	22	0	99.6243	122.296	1313.42	19140.7	60.8922	6075	25856	65280	62720	0.0335396	-0.999427	-0.00462302	0.99943	0.0335567	-0.00366046	0.0038135	-0.00449761	0.999983	75	99	-0.0754713	-0.997148	0.997148	-0.0754713	0	0	0	7979008	116279550	369920
	M2	22	young	F1	1	0	2	0	MYH1+	0.03	0.03	0.63	0.11	0	0	0	0.2	27	0	125.936	151.64	1337.55	18736.7	6.18587	9684	15872	65280	7168	0.0348275	-0.999374	-0.00622482	0.999392	0.0348383	-0.00163964	0.00185548	-0.00616393	0.999979	186	102	0.914099	-0.405491	-0.405491	-0.914099	0	0	0	12952832	181446140	59904
	M2	22	young	F1	2	0	3	0	MYH2+	0	0.57	0.01	0.4	0	0.01	0	0.01	42	0	128.55	152.296	9479.91	18055.5	76.4916	11205	53248	65280	37632	-0.433356	-0.901198	-0.00673524	-0.901223	0.433347	0.00288404	0.0003196	0.00731977	-0.999973	279	132	-0.00248131	-0.999997	0.999997	-0.00248131	0	0	0	106222340	202311420	857088
	M2	22	young	F1	3	0	4	0	MYH7+	0.9	0	0	0	0	0	0	0.1	38	0	125.208	136.338	165.21	16493	20996	8820	3584	65280	65280	0.00653091	0.00490786	-0.999967	0.548262	-0.836307	-0.000523844	0.836281	0.54824	0.00815264	375	105	0.615629	-0.788036	0.788036	0.615629	0	0	0	1457152	145467900	185184510
	M2	22	young	F1	4	0	5	0	Debris	0.01	0.07	0.11	0.15	0	0	0	0.66	10	0	35.0571	41.6274	2289.49	19931.4	125.968	441	10752	65280	6656	0.119922	-0.992775	-0.00404136	0.992742	0.119953	-0.00868015	0.00910221	-0.00297108	0.999954	384	18	0.997805	-0.0662185	-0.0662185	-0.997805	0	0	0	1009664	8789760	55552
	M2	22	young	F1	5	0	6	0	MYH7+	1	0	0	0	0	0	0	0	30	0	108.977	125.539	455.893	14754.2	18808	7200	12032	65280	65280	0.0128507	0.00574265	-0.999901	0.485813	-0.874062	0.0012237	0.873969	0.48578	0.0140221	486	84	0.987781	0.155851	0.155851	-0.987781	0	0	0	3282432	106230530	135417340
	M2	22	young	F1	6	0	7	0	MYH2+MYH1+	0.03	0.17	0.07	0.5	0	0.01	0	0.22	13	0	84.5813	104.368	9973.25	18375.9	664.475	3096	42240	65280	44032	-0.409677	0.910983	0.0477006	-0.911063	-0.411238	0.029116	0.0461404	-0.0315301	0.998437	564	42	0.999985	0.00548257	0.00548257	-0.999985	0	0	0	30877184	56891650	2057216
	M2	22	young	F1	7	0	8	0	MYH2+	0.01	0.62	0.01	0.34	0	0	0	0.02	31	0	89.202	152.681	8457.18	18268.4	18.9929	8559	60416	65280	14336	0.392842	-0.9196	0.00341138	0.919587	0.392855	0.00501826	0.00595497	-0.00116567	-0.999982	678	84	0.999957	-0.00925364	-0.00925364	-0.999957	0	0	0	72385020	156359420	162560
	M2	22	young	F1	8	0	9	0	MYH2+MYH1+	0	0.44	0.01	0.48	0	0	0	0.07	28	0	95	129.267	7608.1	16578.6	3.80316	6462	48128	65280	3840	0.411668	-0.911332	0.0019878	0.911334	0.411668	-0.00029578	0.000548761	-0.00193331	-0.999998	843	72	0.99989	0.0148493	0.0148493	-0.99989	0	0	0	49163520	107130880	24576
	M2	22	young	F1	9	0	10	0	Debris	0.02	0	0.06	0	0	0	0	0.92	12	0	47.0425	54.4558	1.94825	28710.6	0	657	512	65280	0	0.000163565	-1	0	1	0.000163565	0	0	0	1	1029	21	0.999992	0.00411978	0.00411978	-0.999992	0	0	0	1280	18862848	0
	M2	22	young	F1	10	0	11	0	Debris	0.01	0.12	0.12	0.24	0	0	0	0.51	24	0	95.1893	127.125	1479.38	12184	57.3774	4716	14336	65280	22528	0.0992211	0.994435	0.0354061	0.995064	-0.0992169	-0.00187959	0.00164375	0.0354178	-0.999371	1326	66	0.964556	-0.263879	-0.263879	-0.964556	0	0	0	6976768	57459710	270592
	M2	22	young	F1	11	0	12	0	MYH7+	0.89	0	0	0	0	0.01	0	0.1	46	0	172.986	199.983	725.847	11253.9	25408.8	12717	8448	65280	65280	0.0192636	0.035985	-0.999167	0.417626	-0.908284	-0.0246602	0.908415	0.416803	0.0325251	1398	183	0.0847566	-0.996402	0.996402	0.0847566	0	0	0	9230592	143115520	323123200
	M2	22	young	F1	12	0	13	0	MYH2+	0.01	0.64	0	0.34	0	0.01	0	0	34	0	162.754	191.953	13669.2	14976.2	167.521	13347	60672	65280	34048	0.627515	-0.778603	-0.00146069	0.778582	0.62751	-0.006438	-0.00592925	-0.00290268	-0.999978	1494	153	0.223514	-0.974701	0.974701	0.223514	0	0	0	182443260	199887870	2235904
	M2	22	young	F1	13	0	14	0	MYH2+MYH1+	0.05	0.09	0.28	0.52	0	0.03	0	0.03	39	0	174.413	214.125	1975.72	15434.5	298.962	16911	42496	65280	41472	-0.110328	-0.133215	-0.984927	-0.993881	0.00950988	0.110044	0.00529306	-0.991042	0.133449	1599	180	0.0929698	-0.995669	0.995669	0.0929698	0	0	0	33411328	261012740	5055744
	M2	22	young	F1	14	0	15	0	MYH2+MYH1+	0.04	0.25	0.02	0.6	0	0.01	0	0.08	19	0	103.479	160.752	4993.66	15455.1	3.9391	6174	28160	65280	4096	0.168625	-0.985673	0.00365627	0.98568	0.168627	0.000188745	0.000802587	-0.00357209	-0.999993	1746	111	0.381845	-0.924226	0.924226	0.381845	0	0	0	30830848	95419650	24320
	M2	22	young	F1	15	0	16	0	MYH2+MYH1+	0.03	0.24	0.14	0.54	0	0.02	0.01	0.02	58	0	238.195	266.723	4089.17	15208.8	311.766	19827	25088	65280	49920	-0.133938	0.498184	-0.856664	-0.9902	-0.10179	0.0956209	0.0395633	-0.861076	-0.506935	1863	228	0.280448	-0.959869	0.959869	0.280448	0	0	0	81075970	301544200	6181376
	M2	22	young	F1	16	0	17	0	MYH7+	0.87	0	0	0	0	0	0	0.13	20	0	134	171.338	355.067	11736.4	23338	7866	23040	65280	65280	0.0054717	0.0154084	-0.999866	0.56049	-0.828104	-0.00969419	0.828143	0.560362	0.0131674	1920	138	0.0490363	-0.998797	0.998797	0.0490363	0	0	0	2792960	92318460	183576320
	M2	22	young	F1	17	0	18	0	Debris	0.01	0.01	0.26	0.11	0	0	0	0.61	13	0	74.027	88.0833	1163.3	19837	0.585277	2187	9984	65280	1280	0.043279	-0.999063	0.000738154	0.999063	0.0432791	0.000139422	0.000171238	-0.000731428	-1	738	39	0.999995	-0.00306414	-0.00306414	-0.999995	0	0	0	2544128	43383550	1280
	M2	22	young	F1	18	0	19	0	MYH1+	0.02	0.02	0.73	0.17	0	0	0	0.06	69	0	149.111	181.681	795.514	19616	27.6177	9909	13824	65280	18176	-0.0343573	-0.99935	0.0109456	-0.999409	0.0343439	-0.00140852	0.00103169	-0.0109875	-0.999939	942	153	0.511495	-0.859286	0.859286	0.511495	0	0	0	7882752	194374910	273664
	M2	22	young	F1	19	0	20	0	MYH2+MYH1+	0.01	0.2	0.25	0.46	0	0.01	0	0.07	49	0	112.77	184.681	1778.31	13979.4	5.13527	13410	24576	65280	8192	0.103047	-0.994653	0.00686318	0.994675	0.103056	0.000926646	0.00162898	-0.00673115	-0.999976	1710	156	0.316861	-0.948472	0.948472	0.316861	0	0	0	23847168	187463680	68864
	M2	22	young	F1	20	0	21	0	MYH2+MYH1+	0.01	0.18	0.35	0.39	0	0	0	0.07	47	0	140.207	158.51	2084.22	20862.5	4.22652	12114	38144	65280	5888	0.0666997	-0.99776	0.0051283	0.997773	0.066704	0.000667326	0.00100791	-0.00507237	-0.999987	768	174	0.147594	-0.989048	0.989048	0.147594	0	0	0	25248256	252728580	51200
	M2	22	young	F1	21	0	22	0	MYH7+	0.9	0	0	0	0	0	0	0.1	39	0	132.823	150.995	380.89	15810.7	19117.2	10620	6656	65280	65280	0.00946827	0.0172701	-0.999806	0.576553	-0.817014	-0.00865262	0.817005	0.576359	0.0176928	561	162	-0.103231	-0.994657	0.994657	-0.103231	0	0	0	4045056	167909890	203024900
	M2	22	young	F1	22	0	23	0	MYH1+	0	0.03	0.62	0.21	0	0	0	0.14	52	0	122.801	143.882	829.55	19288	27.4218	10764	10496	65280	6144	0.0512483	0.997843	0.0410313	0.998681	-0.0513353	0.00106905	0.0031731	0.0409224	-0.999157	459	192	0.420826	-0.907141	0.907141	0.420826	0	0	0	8929280	207615740	295168
	M2	22	young	F1	23	0	24	0	MYH2+MYH1+	0.02	0.29	0.05	0.34	0	0	0	0.3	26	0	59.808	72.3553	10395.7	17023	50.1394	2124	39936	65280	6912	0.364607	-0.93115	0.00456924	0.931148	0.364624	0.00360974	0.00502726	-0.0029385	-0.999983	99	123	0.851513	0.524334	0.524334	-0.851513	0	0	0	22080512	36156930	106496
	M2	22	young	F1	24	0	25	0	MYH2+MYH1+	0	0.41	0.02	0.56	0	0.01	0	0	49	0	175.285	195.451	5164.74	20483.9	23.1982	13419	60928	65280	23808	0.212932	-0.977043	0.00680363	0.977065	0.212941	0.000639751	0.00207384	-0.00651137	-0.999977	906	192	0.800344	0.599541	0.599541	-0.800344	0	0	0	69305600	274873340	311296
	M2	22	young	F1	25	0	26	0	MYH2+MYH1+	0	0.12	0.39	0.42	0	0	0	0.07	37	0	71.5681	143.681	2105.09	21487	24.0701	11412	16128	65280	9216	0.0802503	0.996406	0.0271193	0.99677	-0.0803007	0.000771961	0.00294689	0.0269698	-0.999632	669	192	0.618221	-0.786004	0.786004	0.618221	0	0	0	24023296	245209090	274688
	M2	22	young	F1	26	0	27	0	MYH7+	0.75	0	0.01	0	0	0	0	0.24	8	0	27.6586	58.1127	261.764	13421.4	17406	2043	3584	65280	65280	-0.00145969	0.0038254	-0.999992	0.493073	-0.869979	-0.00404779	0.869987	0.493075	0.000616302	33	174	-0.00218959	-0.999998	0.999998	-0.00218959	0	0	0	534784	27419904	35560450
	M2	22	young	F1	27	0	28	0	MYH1+	0.01	0	0.64	0.27	0	0	0	0.08	53	0	137.557	166.853	1174.27	20482.5	11.0628	13491	14592	65280	6912	0.0561267	-0.998418	-0.00331511	0.99842	0.0561355	-0.00261993	0.00280188	-0.00316282	0.999991	246	240	0.53177	-0.846889	0.846889	0.53177	0	0	0	15842048	276329470	149248
	M2	22	young	F1	28	0	29	0	MYH7+	0.9	0	0	0	0	0	0	0.1	44	0	119.67	140.539	257.222	13743	20427.7	10476	4352	65280	65280	0.00931966	0.0155638	-0.999835	0.515306	-0.856964	-0.00853657	0.856955	0.515142	0.0160068	354	219	0.767985	0.640468	0.640468	-0.767985	0	0	0	2694656	143972100	214000130
	M2	22	young	F1	29	0	30	0	MYH1+	0.05	0.01	0.72	0.15	0	0.01	0	0.06	48	0	133.124	161.924	1073.54	19081	282.853	12708	19712	65280	54272	0.0576702	-0.0342447	-0.997748	0.998125	-0.0185422	0.0583284	0.0204979	0.999242	-0.0331111	129	249	0.175931	-0.984403	0.984403	0.175931	0	0	0	13642496	242481920	3594496
	M2	22	young	F1	30	0	31	Debris	Debris	0.41	0	0	0	0	0	0	0.59	40	0	114.935	134.125	143.24	10912.4	13464.9	6039	3840	65280	65280	0.00446031	0.00768647	-0.999961	0.489863	-0.871788	-0.00451621	0.871788	0.489823	0.00765376	1020	204	0.949504	0.313756	0.313756	-0.949504	0	0	0	865024	65899776	81314820
	M2	22	young	F1	31	0	32	0	MYH2+MYH1+	0.01	0.21	0.21	0.54	0	0.01	0	0.02	59	0	181.596	208.238	2659.78	17398.8	6.50468	16569	19968	65280	6144	0.0959439	-0.995363	0.00686394	0.995386	0.0959463	2.06e-05	0.000679075	-0.00683029	-0.999976	1503	309	0.422799	-0.906223	0.906223	0.422799	0	0	0	44069890	288280060	107776
	M2	22	young	F1	32	0	33	0	MYH7+MYH2+	0.15	0.06	0	0.02	0	0.71	0.02	0.04	28	0	153.287	183.066	8539.44	11829.2	7309.96	8766	58112	65280	39680	0.575041	-0.284475	-0.767074	0.611056	0.772789	0.171487	0.544003	-0.567337	0.618215	1920	282	0.0425316	-0.999095	0.999095	0.0425316	0	0	0	74856700	103694850	64079104
	M2	22	young	F1	33	0	34	0	MYH7+	0.98	0	0	0	0	0	0	0.02	71	0	205.905	227.309	372.631	11493.2	24054	14355	11008	65280	65280	0.00986563	-0.00953433	-0.999906	0.458379	-0.888662	0.0129962	0.888702	0.458465	0.00439686	1842	333	0.473101	-0.881008	0.881008	0.473101	0	0	0	5349120	164984830	345295600
	M2	22	young	F1	34	0	35	0	Debris	0.01	0	0.02	0.01	0	0	0	0.96	28	0	80.1561	97.0833	0	7102.79	0	4428	0	65280	0	0	1	0	1	0	0	0	0	1	1098	219	0.954605	0.297874	0.297874	-0.954605	0	0	0	0	31451136	0
	M2	22	young	F1	35	0	36	0	MYH2+MYH1+	0.01	0.36	0.04	0.58	0	0.01	0	0	53	0	172.977	196.48	3911.17	15957.3	3.98254	16263	24832	65280	6144	0.140192	-0.990123	0.00133044	0.990124	0.140193	0.00051102	0.000692491	-0.00124566	-0.999999	1728	318	0.458094	-0.888904	0.888904	0.458094	0	0	0	63607296	259513600	64768
	M2	22	young	F1	36	0	37	0	MYH7+	0.83	0	0	0	0	0.02	0	0.15	44	0	199.324	216.267	1024.06	12466.5	25125.2	13896	7680	65280	65280	0.017405	0.0297274	-0.999406	0.430047	-0.902599	-0.0193585	0.902639	0.429455	0.028494	1599	360	0.166335	-0.986069	0.986069	0.166335	0	0	0	14230272	173234940	349139700
	M2	22	young	F1	37	0	38	0	Debris	0.01	0	0.03	0	0	0	0	0.96	28	0	75.1532	81.2548	1.3545	10304.3	0	2835	1024	65280	0	0.000327133	-1	0	1	0.000327133	0	0	0	1	1224	228	0.888501	0.458875	0.458875	-0.888501	0	0	0	3840	29212672	0
	M2	22	young	F1	38	0	39	Debris	Debris	0.07	0.02	0.05	0.02	0	0.02	0	0.82	20	0	61.6198	87.1838	873.296	8116.29	406.187	2475	13568	65280	22784	0.0849831	0.68081	-0.727514	0.993486	-0.113533	0.00980777	0.0759195	0.723608	0.686023	906	228	0.993768	-0.11147	-0.11147	-0.993768	0	0	0	2161408	20087808	1005312
	M2	22	young	F1	39	0	40	Debris	Debris	0	0	0.04	0.02	0	0	0	0.94	15	0	78.4347	87.3553	488.889	11739.6	5.19658	1872	7424	65280	1792	0.0187208	-0.999808	-0.00586966	0.999824	0.0187247	-0.000621683	0.000731471	-0.00585699	0.999983	834	225	0.996059	-0.0886917	-0.0886917	-0.996059	0	0	0	915200	21976576	9728
	M2	22	young	F1	40	0	41	0	MYH1+	0.03	0.01	0.69	0.14	0	0.01	0	0.12	41	0	97.17	136.468	1637.84	20718.4	383.013	8685	14080	65280	42496	-0.0560875	-0.0473049	-0.997305	-0.998186	-0.0192393	0.0570497	0.0218861	-0.998695	0.04614	759	327	0.431198	-0.902257	0.902257	0.431198	0	0	0	14224640	179939330	3326464
	M2	22	young	F1	41	0	42	0	MYH2+MYH1+	0	0.17	0.25	0.52	0	0.01	0	0.05	57	0	107.935	155.255	2513.12	21846.8	69.344	12024	22016	65280	17664	0.082611	0.994756	0.0603016	0.996572	-0.0827342	-0.000454993	0.0045364	0.0601325	-0.99818	999	342	0.999663	0.0259489	0.0259489	-0.999663	0	0	0	30217728	262685700	833792
	M2	22	young	F1	42	0	43	0	MYH1+	0.01	0.02	0.68	0.25	0	0	0	0.04	49	0	112.925	147.882	1597.2	21398.7	63.5299	10755	15360	65280	36352	-0.0622334	-0.989233	0.132458	-0.998061	0.0615273	-0.00942092	0.00116968	-0.132788	-0.991144	870	345	0.462588	-0.886573	0.886573	0.462588	0	0	0	17177856	230143230	683264
	M2	22	young	F1	43	0	44	0	MYH2+MYH1+	0.01	0.46	0.01	0.52	0	0	0	0	43	0	134.952	152.51	12555.8	19622.9	20.6319	9306	60416	65280	12032	0.454342	-0.890802	0.00673144	0.890813	0.454365	0.00234164	0.00514447	-0.00493254	-0.999975	678	351	0.586145	-0.810206	0.810206	0.586145	0	0	0	116844290	182610940	192000
	M2	22	young	F1	44	0	45	0	MYH7+	0.89	0	0	0	0	0	0	0.11	55	0	125.208	155.225	671.409	16338.9	23549.9	11097	16896	65280	65280	0.00509495	0.0117645	-0.999918	0.583729	-0.811922	-0.00657835	0.811933	0.583647	0.011004	1119	357	0.669039	-0.743228	0.743228	0.669039	0	0	0	7450624	181312510	261333250
	M2	22	young	F1	45	0	46	0	MYH2+MYH1+	0	0.39	0.02	0.54	0	0.01	0	0.04	47	0	123.491	151.196	5670.89	25880.9	52.4137	10926	51456	65280	27136	0.164339	-0.986332	0.011905	0.986391	0.164387	0.00321653	0.0051296	-0.0112144	-0.999924	585	366	0.142118	-0.98985	0.98985	0.142118	0	0	0	61960190	282774530	572672
	M2	22	young	F1	46	0	47	0	MYH2+MYH1+	0	0.45	0.02	0.51	0	0.01	0	0.01	53	0	127.004	146.368	14111	18242.4	102.027	9738	60416	65280	36608	0.530291	-0.847707	0.0135947	0.847786	0.530338	-0.000187962	0.00705042	-0.011625	-0.999908	1233	360	0.658793	-0.752324	0.752324	0.658793	0	0	0	137413380	177644030	993536
	M2	22	young	F1	47	0	48	0	MYH1+	0	0	0.65	0.31	0	0	0	0.04	51	0	124.036	161.51	1002.06	20483.8	12.5148	13194	17664	65280	9728	0.0649561	-0.997637	-0.0223927	0.997882	0.0650183	-0.00206206	0.00351312	-0.0222113	0.999747	270	390	0.763974	0.645246	0.645246	-0.763974	0	0	0	13221120	270263040	165120
	M2	22	young	F1	48	0	49	0	MYH7+	0.77	0	0.04	0	0	0.06	0	0.13	46	0	122.332	163.409	1188.47	17779.3	19562.5	12060	11008	65280	65280	0.0390603	0.0444106	-0.99825	0.619268	-0.785107	-0.010697	0.784208	0.617766	0.0581686	486	396	0.401665	-0.915787	0.915787	0.401665	0	0	0	14332928	214418940	235923200
	M2	22	young	F1	49	0	50	0	MYH2+MYH1+	0.06	0.1	0.33	0.42	0	0	0	0.09	44	0	173.488	194.267	1098.78	14308.7	18.7787	14355	22784	65280	11008	0.0958606	-0.995366	0.00760877	0.995394	0.0958459	-0.00227187	-0.00153207	-0.00779151	-0.999968	1920	447	0.0662882	-0.9978	0.9978	0.0662882	0	0	0	15772928	205401340	269568
	M2	22	young	F1	50	0	51	0	MYH1+	0.03	0.07	0.39	0.36	0	0	0	0.15	58	0	153.287	190.279	1431.58	12298.1	2.57839	15588	19712	65280	2816	0.0524482	-0.998624	-0.000239932	0.998624	0.0524482	0.000108049	9.53e-05	0.000245269	-1	1722	444	0.526419	-0.850225	0.850225	0.526419	0	0	0	22315520	191703040	40192
	M2	22	young	F1	51	0	52	0	MYH2+MYH1+	0	0.37	0.01	0.62	0	0	0	0	53	0	119	165.894	8999.85	17999.9	23.2822	12348	60672	65280	12544	0.429681	-0.902977	0.00261641	0.902973	0.429687	0.00294027	0.00377923	-0.00109917	-0.999992	384	432	0.342091	-0.939667	0.939667	0.342091	0	0	0	111130110	222262270	287488
	M2	22	young	F1	52	0	53	0	MYH7+	0.95	0	0	0	0	0	0	0.05	43	0	69.0507	139.64	94.6361	15638.4	20634.3	9549	2816	65280	65280	0.00212732	0.00056028	-0.999998	0.523632	-0.851944	0.00063661	0.851942	0.523632	0.00210574	150	408	0.208741	-0.977971	0.977971	0.208741	0	0	0	903680	149330690	197037060
	M2	22	young	F1	53	0	54	0	MYH2+MYH1+	0.01	0.26	0.09	0.63	0	0	0	0.01	54	0	143.024	156.368	4860.2	20532.1	123.395	11313	27136	65280	29952	0.125251	0.986609	0.104471	0.992104	-0.125231	-0.0067821	0.00639174	0.104496	-0.994505	1317	426	-0.0791696	-0.996861	0.996861	-0.0791696	0	0	0	54983424	232279550	1395968
	M2	22	young	F1	54	0	55	0	MYH7+	0.84	0	0	0	0	0	0	0.16	60	0	113.225	141.296	722.88	17733.7	25704.2	9027	12800	65280	65280	0.0130715	0.0197552	-0.999719	0.550959	-0.834481	-0.00928608	0.83443	0.550683	0.0217922	1038	417	0.731884	-0.681429	-0.681429	-0.731884	0	0	0	6525440	160082180	232031740
	M2	22	young	F1	55	0	56	0	MYH2+MYH1+	0.03	0.26	0.15	0.53	0	0.02	0	0.01	59	0	174.657	198.681	2737.98	13801.2	9.19646	14670	27904	65280	26368	0.107114	-0.994223	0.0068308	0.994247	0.107115	-0.000140176	0.000592319	-0.00680652	-0.999977	1833	471	0.308594	-0.951194	0.951194	0.308594	0	0	0	40166144	202463740	134912
	M2	22	young	F1	56	0	57	0	MYH7+	0.99	0	0	0	0	0	0	0.01	55	0	67.082	137.296	512.621	18010.1	23270.7	9486	11520	65280	65280	0.00216986	0.00194865	-0.999996	0.569505	-0.821987	-0.000366018	0.821985	0.569502	0.00289337	798	423	-0.623008	-0.782215	0.782215	-0.623008	0	0	0	4862720	170843650	220746240
	M2	22	young	F1	57	0	58	0	Debris	0	0.04	0.33	0.26	0	0.02	0	0.35	9	0	31.8904	100.882	1213.75	20685	203.44	6210	26112	65280	37888	0.0693364	-0.889567	-0.451513	0.997573	0.0646904	0.0257396	0.00631145	-0.452202	0.891893	60	444	-0.0182651	-0.999833	0.999833	-0.0182651	0	0	0	7537408	128454140	1263360
	M2	22	young	F1	58	0	59	0	MYH2+MYH1+	0	0.23	0.03	0.74	0	0	0	0	60	0	140.357	157.983	5412.75	22214.1	19.2564	11340	29952	65280	7936	0.184466	-0.982817	0.00657787	0.982836	0.184477	0.00112313	0.0023173	-0.00625779	-0.999978	909	450	-0.404527	-0.914526	0.914526	-0.404527	0	0	0	61380610	251908100	218368
	M2	22	young	F1	59	0	60	0	MYH2+MYH1+	0	0.36	0.02	0.57	0	0.02	0	0.03	57	0	96.7678	142.368	11981.7	20875.4	25.6144	10674	59904	65280	9984	0.454372	-0.890781	0.00744192	0.890807	0.454382	-0.000494731	0.00294077	-0.0068541	-0.999972	663	444	0.982767	-0.184846	-0.184846	-0.982767	0	0	0	127892220	222823940	273408
	M2	22	young	F1	60	0	61	0	MYH2+MYH1+	0.01	0.26	0.08	0.6	0	0	0	0.05	66	0	157.471	175.125	3744.84	22318.1	96.4024	13599	32768	65280	47872	0.117588	0.981903	0.148455	0.993018	-0.117674	-0.00823518	0.00938312	0.148386	-0.988885	1209	471	0.595488	-0.803364	0.803364	0.595488	0	0	0	50926080	303504400	1310976
	M2	22	young	F1	61	0	62	0	MYH2+MYH1+	0	0.24	0.07	0.69	0	0	0	0	60	0	133.81	167.652	3521.56	18552.9	8.04966	14661	32512	65280	7168	0.122741	-0.992396	0.0091972	0.992437	0.12275	0.000466149	0.00159156	-0.00907044	-0.999958	1431	483	0.781336	-0.62411	-0.62411	-0.781336	0	0	0	51629570	272004350	118016
	M2	22	young	F1	62	0	63	0	MYH7+	0.98	0	0.02	0	0	0	0	0	55	0	130.614	145.397	1078.92	17403.9	23823.3	8577	21504	65280	65280	0.0182756	-0.0034503	-0.999827	0.576626	-0.816899	0.013359	0.816804	0.576771	0.0129397	1083	489	-0.413673	-0.910426	0.910426	-0.413673	0	0	0	9253888	149272830	204332290
	M2	22	young	F1	63	0	64	0	MYH2+MYH1+	0	0.21	0.03	0.75	0	0.01	0	0	47	0	136.704	159.782	4667.82	21566.6	18.1321	12735	44544	65280	11008	0.175943	-0.984209	0.0194073	0.984394	0.175978	8.48e-05	0.00349873	-0.0190895	-0.999812	255	501	0.854455	0.519525	0.519525	-0.854455	0	0	0	59444736	274650880	230912
	M2	22	young	F1	64	0	65	0	MYH1+	0.01	0.02	0.59	0.29	0	0	0	0.09	47	0	117.184	144.468	1622.5	21778.5	50.0009	9180	15616	65280	12032	0.0615678	0.995373	0.0737664	0.998066	-0.0620297	0.00398397	0.00854124	0.0733784	-0.997268	564	498	0.109636	-0.993972	0.993972	0.109636	0	0	0	14894592	199927040	459008
	M2	22	young	F1	65	0	66	0	MYH7+	0.9	0	0.01	0	0	0	0	0.09	39	0	122.287	139.196	838.37	18130.3	22416.4	9495	4608	65280	65280	0.0221782	0.021083	-0.999532	0.556299	-0.830966	-0.00518395	0.830686	0.555924	0.0301577	471	495	0.499203	-0.866485	0.866485	0.499203	0	0	0	7960320	172146940	212843260
	M2	22	young	F1	66	0	67	0	MYH1+	0.01	0.02	0.66	0.26	0	0	0	0.05	53	0	134.302	151.811	1457.45	21903.3	23.5898	10863	20224	65280	20224	0.057466	-0.998105	-0.0220125	0.998332	0.0575747	-0.00433675	0.00559589	-0.0217265	0.999748	732	516	-0.0560023	-0.998431	0.998431	-0.0560023	0	0	0	15832320	237935360	256256
	M2	22	young	F1	67	0	68	0	MYH1+	0.02	0.02	0.63	0.26	0	0	0	0.07	66	0	130.05	142.598	1723.3	21711.1	111.454	10467	17152	65280	35328	0.0614984	0.995657	0.0698916	0.998106	-0.0614536	-0.00279348	0.00151374	0.069931	-0.997551	990	519	0.038546	-0.999257	0.999257	0.038546	0	0	0	18037760	227250180	1166592
	M2	22	young	F1	68	0	69	0	MYH2+MYH1+	0	0.11	0.18	0.68	0	0.02	0	0.01	62	0	142.972	158.64	2742.39	23162.1	175.662	12402	23808	65280	40192	-0.116277	0.98644	-0.115822	-0.993214	-0.11519	0.016065	0.00250566	0.116904	0.99314	849	543	-0.054666	-0.998505	0.998505	-0.054666	0	0	0	34011136	287256320	2178560
	M2	22	young	F1	69	0	70	0	MYH2+MYH1+	0.01	0.26	0.02	0.69	0	0.01	0	0.01	57	0	156.371	176.024	11112.3	20503.9	230.729	12987	59392	65280	41216	0.409495	-0.912293	0.00590801	0.912201	0.409538	0.0129281	0.0142138	-9.53e-05	-0.999899	369	546	0.574826	-0.818276	0.818276	0.574826	0	0	0	144315650	266283780	2996480
	M2	22	young	F1	70	0	71	0	MYH1+	0.03	0.01	0.72	0.09	0	0	0	0.15	53	0	104.69	119.74	1166.19	20965.8	245.942	7101	16128	65280	38656	-0.047068	-0.0647695	-0.99679	-0.998858	-0.00519441	0.0475032	0.00825449	-0.997887	0.064451	105	510	-0.117057	-0.993125	0.993125	-0.117057	0	0	0	8281088	148878080	1746432
	M2	22	young	F1	71	0	72	0	MYH7+	0.9	0	0	0	0	0	0	0.1	46	0	119.151	137.225	445.008	15333.7	24434.8	9882	13312	65280	65280	0.0105274	0.00390323	-0.999937	0.510682	-0.859767	0.00202043	0.859705	0.510671	0.0110444	1299	516	0.999469	-0.0325966	-0.0325966	-0.999469	0	0	0	4397568	151527170	241464830
	M2	22	young	F1	72	0	73	0	MYH2+MYH1+	0.01	0.43	0.01	0.52	0	0.02	0	0.01	61	0	82.9759	149.912	11906.4	19124.7	38.4566	12222	59904	65280	15360	0.504672	-0.863298	0.00472704	0.863311	0.504671	-0.00138619	0.00118891	-0.00478047	-0.999988	1164	567	0.986078	0.166285	0.166285	-0.986078	0	0	0	145519870	233742600	470016
	M2	22	young	F1	73	0	74	0	MYH2+	0	0.5	0.01	0.48	0	0.01	0	0	58	0	91.7061	147.196	11739.3	15962.5	33.4716	11916	60928	65280	30464	-0.601534	-0.798847	-0.000500066	-0.798848	0.601534	0.000441559	-5.19e-05	0.000665089	-1	1488	570	0.0280412	-0.999607	0.999607	0.0280412	0	0	0	139885060	190209540	398848
	M2	22	young	F1	74	0	75	0	MYH2+MYH1+	0	0.11	0.31	0.52	0	0.02	0	0.04	55	0	134.536	158.024	3180.67	22525.8	217.999	12429	32512	65280	40960	-0.08962	0.944522	-0.315984	-0.99597	-0.0839082	0.0316651	0.00339475	0.317549	0.948236	645	582	-0.150521	-0.988607	0.988607	-0.150521	0	0	0	39532544	279973380	2709504
	M2	22	young	F1	75	0	76	0	MYH1+	0.07	0.04	0.45	0.28	0	0	0	0.16	48	0	175.385	204.309	1133.93	11664.1	13.6633	14427	16896	65280	33280	-0.0520563	-0.998644	-0.000238404	-0.998643	0.0520566	-0.0015815	0.00159176	0.000155753	-0.999999	1698	603	0.32224	-0.946658	0.946658	0.32224	0	0	0	16359168	168278270	197120
	M2	22	young	F1	76	0	77	0	MYH7+	0.81	0	0.02	0	0	0	0	0.17	31	0	88.295	100.083	841.303	14442.8	17160.5	2745	17152	65280	65280	0.0161841	-0.0158912	-0.999743	0.475922	-0.87922	0.0216798	0.879338	0.476151	0.00666639	138	534	-0.384296	-0.92321	0.92321	-0.384296	0	0	0	2309376	39645440	47105536
	M2	22	young	F1	77	0	78	0	MYH1+	0.04	0.02	0.43	0.14	0	0	0	0.37	47	0	116.709	142.64	685.596	12268.9	0.411537	10575	14848	65280	1792	0.0483663	-0.998828	0.0016732	0.99883	0.0483661	-0.00012877	-4.77e-05	-0.00167747	-0.999999	1593	579	0.120268	-0.992741	0.992741	0.120268	0	0	0	7250176	129743100	4352
	M2	22	young	F1	78	0	79	0	MYH1+	0.03	0	0.45	0.06	0	0.01	0	0.45	7	0	30.0167	56.1127	965.375	21161.3	3.42298	5310	16896	65280	3840	0.0449715	-0.998985	-0.00245034	0.998988	0.044973	-0.000555381	0.000665016	-0.00242288	0.999997	60	600	0.0141334	-0.9999	0.9999	0.0141334	0	0	0	5126144	112366590	18176
	M2	22	young	F1	79	0	80	0	MYH7+	0.93	0	0.02	0	0	0	0	0.05	57	0	128.035	148.882	940.964	18039.6	25330.4	9693	12544	65280	65280	0.0159174	-0.0039161	-0.999866	0.533944	-0.845437	0.0118114	0.84537	0.53406	0.0113662	930	597	0.397883	-0.917436	0.917436	0.397883	0	0	0	9120768	174858240	245527300
	M2	22	young	F1	80	0	81	0	MYH1+	0.01	0.03	0.58	0.28	0	0	0	0.1	55	0	83.2346	149.983	1625.39	20306.3	8.83518	11619	13056	65280	6656	0.0387435	-0.999101	0.017193	0.999249	0.0387457	-0.000209708	0.000456634	-0.0171882	-0.999852	1050	600	-0.212107	-0.977246	0.977246	-0.212107	0	0	0	18885376	235939070	102656
	M2	22	young	F1	81	0	82	0	MYH2+MYH1+	0	0.14	0.05	0.79	0	0.01	0	0.01	52	0	130.142	142.782	7356.08	20486	15.0766	10188	51968	65280	34560	0.27003	-0.962844	0.00398606	0.962851	0.270023	-0.00220559	-0.00104731	-0.00443356	-0.99999	222	594	0.773022	0.634379	0.634379	-0.773022	0	0	0	74943740	208711680	153600
	M2	22	young	F1	82	0	83	0	MYH7+	0.94	0	0	0	0	0.01	0	0.05	59	0	161.05	179.225	815.296	17106.6	21921	13077	7680	65280	65280	0.019645	0.0334248	-0.999248	0.610695	-0.791733	-0.0144773	0.791622	0.609952	0.035966	456	642	0.147381	-0.98908	0.98908	0.147381	0	0	0	10661632	223703300	286660600
	M2	22	young	F1	83	0	84	0	MYH7+	0.93	0	0.01	0	0	0	0	0.06	45	0	140.918	158.125	564.988	17678	22538.7	9909	5888	65280	65280	0.0211723	0.015817	-0.999651	0.55634	-0.830954	-0.00136469	0.830685	0.556117	0.0263928	543	624	0.330648	-0.943754	0.943754	0.330648	0	0	0	5598464	175171580	223336200
	M2	22	young	F1	84	0	85	0	MYH7+	0.94	0	0	0	0	0	0	0.06	29	0	89.4986	129.782	235.501	6562.68	17189.2	6057	5888	65280	65280	0.0179608	-0.0251315	-0.999523	0.374399	-0.926781	0.0300302	0.927094	0.374759	0.00723657	1791	588	0.987512	0.157542	0.157542	-0.987512	0	0	0	1426432	39750144	104115200
	M2	22	young	F1	85	0	86	0	MYH7+	0.94	0	0.03	0	0	0	0	0.03	54	0	138.452	156.882	960.129	16953.6	20785.1	9459	16128	65280	65280	0.0332872	0.00193869	-0.999444	0.587387	-0.809106	0.0179939	0.808621	0.58766	0.0280716	324	639	-0.0570587	-0.998371	0.998371	-0.0570587	0	0	0	9081856	160364030	196606200
	M2	22	young	F1	86	0	87	Debris	Debris	0.05	0.04	0.03	0.07	0	0.04	0	0.77	30	0	48.8365	92.598	1170.32	7767.46	1019.98	3249	65280	65280	58368	-0.0504644	0.638035	-0.768352	-0.998179	-0.00676572	0.0599409	0.0330459	0.769978	0.637214	1860	573	0.949984	-0.312299	-0.312299	-0.949984	0	0	0	3802368	25236480	3313920
	M2	22	young	F1	87	0	88	0	MYH7+	0.96	0	0	0	0	0	0	0.04	49	0	111.414	139.711	816.377	12991.5	21666.8	9414	12800	65280	65280	0.0288501	-0.000667902	-0.999584	0.491998	-0.870471	0.0147817	0.870118	0.492219	0.0247845	1410	621	0.780992	0.624541	0.624541	-0.780992	0	0	0	7685376	122301700	203971330
	M2	22	young	F1	88	0	89	0	MYH1+	0	0.09	0.49	0.39	0	0.01	0	0.02	48	0	116.966	151.853	2483.53	21729.9	43.8338	12393	19200	65280	15872	0.0811401	0.995373	0.0514718	0.996703	-0.0810598	-0.00364814	0.000541035	0.0515981	-0.998668	741	645	-0.211273	-0.977427	0.977427	-0.211273	0	0	0	30778368	269298940	543232
	M2	22	young	F1	89	0	90	0	MYH2+MYH1+	0	0.31	0.05	0.63	0	0.01	0	0	71	0	154.932	169.983	5345.72	21733	33.5953	12276	33792	65280	26624	0.197974	0.980195	0.00484849	0.980207	-0.197973	-0.000758512	0.000216381	0.00490269	-0.999988	129	681	-0.458343	-0.888775	0.888775	-0.458343	0	0	0	65624064	266793980	412416
	M2	22	young	F1	90	0	91	0	MYH1+	0	0.05	0.65	0.23	0	0.01	0	0.06	54	0	101.119	155.368	1723.53	22765.7	36.3445	11763	17664	65280	30208	0.0533888	-0.998452	-0.0156148	0.99857	0.0534244	-0.00186757	0.00269889	-0.0154927	0.999876	867	660	0.921473	0.388442	0.388442	-0.921473	0	0	0	20273920	267793400	427520
	M2	22	young	F1	91	0	92	0	MYH1+	0.01	0.11	0.41	0.38	0	0.01	0	0.08	58	0	90.2497	162.095	2625.28	20554.5	6.05245	12393	20480	65280	7936	0.0808041	0.996599	0.0161382	0.99673	-0.0807998	-0.000917306	0.000389774	0.0161595	-0.999869	1212	678	0.974306	-0.225228	-0.225228	-0.974306	0	0	0	32535040	254732030	75008
	M2	22	young	F1	92	0	93	0	MYH2+MYH1+	0	0.1	0.41	0.49	0	0	0	0	53	0	139.445	162.439	2520.66	20619.2	14.9654	12573	26112	65280	12800	0.0851248	-0.996335	-0.00837014	0.996369	0.085136	-0.000995491	0.00170444	-0.008255	0.999965	1317	699	-0.344318	-0.938853	0.938853	-0.344318	0	0	0	31692288	259244800	188160
	M2	22	young	F1	93	0	94	0	MYH2+	0	0.7	0	0.29	0	0.01	0	0	54	0	125.483	150.569	10380.8	11908	1.93199	10998	60160	65280	8704	0.566712	-0.823916	0.000632197	0.823915	0.566713	0.000683611	0.000921512	-0.000133466	-1	1632	693	-0.251473	-0.967864	0.967864	-0.251473	0	0	0	114167810	130964220	21248
	M2	22	young	F1	94	0	95	0	MYH2+MYH1+	0	0.26	0.19	0.54	0	0	0	0.01	61	0	149.683	177.167	3158.94	16986.7	6.76782	15660	22528	65280	6656	0.118199	-0.992963	0.00731786	0.99299	0.118199	-0.000511475	0.000357086	-0.00732702	-0.999973	1530	720	0.364773	-0.931097	0.931097	0.364773	0	0	0	49468930	266011650	105984
	M2	22	young	F1	95	0	96	0	MYH2+MYH1+	0.02	0.16	0.19	0.58	0	0	0	0.05	66	0	179.922	195.823	1814.49	12701.9	79.2662	16245	17664	65280	31232	-0.108687	-0.994059	-0.00585366	-0.994075	0.108695	-0.00102152	0.00165171	0.00570795	-0.999982	1833	729	-0.490774	-0.871287	0.871287	-0.490774	0	0	0	29476352	206342910	1287680
	M2	22	young	F1	96	0	97	Debris	Debris	0	0	0.07	0.01	0	0	0	0.92	19	0	91.3017	100.225	275.767	9948.03	4.19484	4455	9216	65280	3328	0.015617	-0.99964	-0.0218112	0.999878	0.0156255	-0.000219576	0.000560309	-0.0218051	0.999762	1920	651	0.205642	-0.978627	0.978627	0.205642	0	0	0	1228544	44318464	18688
	M2	22	young	F1	97	0	98	0	MYH7+	0.87	0	0.03	0	0	0	0	0.1	38	0	123.434	135.782	723.971	16679.3	21811	10053	8448	65280	65280	0.0297378	0.022823	-0.999297	0.578908	-0.815392	-0.00139517	0.81485	0.57846	0.0374604	642	693	-0.108691	-0.994076	0.994076	-0.108691	0	0	0	7278080	167676930	219266050
	M2	22	young	F1	98	0	99	0	MYH1+	0.02	0.03	0.63	0.24	0	0	0	0.08	66	0	140.129	158.225	1512.23	22504	238.297	11988	17408	65280	55552	0.0617582	0.36132	-0.930394	0.998073	-0.028037	0.0553624	0.00608191	0.93202	0.362355	390	723	-0.564719	-0.825283	0.825283	-0.564719	0	0	0	18128640	269778430	2856704
	M2	22	young	F1	99	0	100	0	MYH1+	0	0.01	0.6	0.32	0	0	0	0.07	49	0	120.839	143.782	1222.59	21194.5	22.434	10350	17408	65280	15616	0.0722082	0.996752	0.0356442	0.997382	-0.072305	0.0014344	0.004007	0.0354473	-0.999364	228	711	0.581206	-0.813756	0.813756	0.581206	0	0	0	12653824	219362820	232192
	M2	22	young	F1	100	0	101	0	MYH1+	0	0.04	0.66	0.23	0	0	0	0.07	63	0	125.252	168.468	1234.85	22015.2	62.1843	12231	14080	65280	23040	0.0511034	0.992576	0.110367	0.998687	-0.0511983	-0.00197505	0.00369021	0.110323	-0.993889	528	750	0.441844	-0.897092	0.897092	0.441844	0	0	0	15103488	269267460	760576
	M2	22	young	F1	101	0	102	0	MYH1+	0.01	0.01	0.59	0.28	0	0	0	0.11	48	0	117.239	147.853	1351.26	19616.7	7.6911	10152	12288	65280	6912	0.0398216	-0.999136	0.0118675	0.999207	0.0398163	-0.000678104	-0.000204998	-0.0118851	-0.999929	1401	735	-0.488362	-0.872641	0.872641	-0.488362	0	0	0	13718016	199148290	78080
	M2	22	young	F1	102	0	103	0	MYH2+MYH1+	0	0.4	0.01	0.57	0	0.01	0	0.01	49	0	109.225	134.669	11242	18716.9	20.2571	9693	61440	65280	10496	0.567702	-0.823199	0.00760557	0.823224	0.567717	-0.000192317	0.0041595	-0.00637027	-0.999971	1089	729	-0.5478	-0.83661	0.83661	-0.5478	0	0	0	108968700	181423360	196352
	M2	22	young	F1	103	0	104	0	MYH7+	0.97	0	0	0	0	0.01	0	0.02	51	0	122.102	155.51	901.699	10929.3	20817.9	9972	23296	65280	65280	-0.0105815	-0.0182718	-0.999777	0.507903	-0.861352	0.0103664	0.861349	0.50768	-0.0183947	1713	744	0.652027	-0.758196	0.758196	0.652027	0	0	0	8991744	108987140	207596290
	M2	22	young	F1	104	0	105	0	Debris	0.06	0.01	0.11	0.02	0	0	0	0.8	31	0	77.026	86.9411	0	11392.4	0	2367	0	16896	0	0	1	0	1	0	0	0	0	1	270	714	0.276347	-0.961058	0.961058	0.276347	0	0	0	0	26965760	0
	M2	22	young	F1	105	0	106	0	MYH2+MYH1+	0.01	0.13	0.01	0.8	0	0	0	0.05	49	0	112.925	130.912	11141.1	20346.9	131.118	9729	58368	65280	37888	0.38129	-0.924455	0.00130756	0.924455	0.381288	-0.0010988	-0.000517238	-0.00162774	-0.999999	897	762	-0.0739096	-0.997265	0.997265	-0.0739096	0	0	0	108391680	197954820	1275648
	M2	22	young	F1	106	0	107	0	MYH7+	0.87	0	0.01	0	0	0	0	0.12	42	0	113.146	132.024	675.124	16250.3	20575.1	7704	13824	65280	65280	0.0201994	0.0118699	-0.999726	0.565097	-0.825023	0.00162206	0.824777	0.564974	0.0233726	987	753	0.645974	-0.76336	0.76336	0.645974	0	0	0	5201152	125191940	158510340
	M2	22	young	F1	107	0	108	0	MYH7+	0.84	0	0	0.02	0	0.06	0	0.08	46	0	116.211	136.397	1090.06	18591	23025.8	7146	60160	65280	65280	-0.00993163	-0.155764	-0.987744	0.59748	-0.792998	0.119045	0.801823	0.588975	-0.100941	156	765	0.337094	-0.941471	0.941471	0.337094	0	0	0	7789568	132851200	164542200
	M2	22	young	F1	108	0	109	0	MYH1+	0.01	0.14	0.5	0.3	0	0	0	0.05	48	0	118.596	138.882	1683.5	20580.9	5.65163	8244	23808	65280	11776	0.0618277	-0.997921	0.0181929	0.998086	0.0618336	-0.000236229	0.000889195	-0.0181727	-0.999834	1179	765	0.701788	-0.712386	0.712386	0.701788	0	0	0	13878784	169669120	46592
	M2	22	young	F1	109	0	110	0	MYH1+	0.04	0.01	0.76	0.09	0	0	0	0.1	55	0	131.469	147.983	1037.06	20431.6	205.745	10998	14336	65280	47360	-0.0374885	-0.133831	-0.990295	-0.999187	-0.00966888	0.0391319	0.0148121	-0.990957	0.13336	798	777	0.718846	0.695169	0.695169	-0.718846	0	0	0	11405568	224706300	2262784
	M2	22	young	F1	110	0	111	0	MYH1+	0.03	0	0.74	0.08	0	0	0	0.15	30	0	116.039	146.681	1228.9	22012.5	154.784	7479	11776	65280	37632	0.0474628	0.438214	-0.897617	0.998866	-0.0240655	0.0410678	0.00360511	0.898548	0.43886	78	792	0.0674621	-0.997722	0.997722	0.0674621	0	0	0	9190912	164631550	1157632
	M2	22	young	F1	111	0	112	0	MYH2+MYH1+	0.05	0.18	0.13	0.5	0	0.02	0	0.12	43	0	135.624	162.309	2330.92	17530.1	14.4055	9081	21248	65280	22784	-0.17166	-0.985153	0.00266658	-0.985156	0.171657	-0.00147816	0.000998476	-0.00288074	-0.999995	1920	780	0.760918	0.648848	0.648848	-0.760918	0	0	0	21167104	159191040	130816
	M2	22	young	F1	112	0	113	0	MYH7+	0.87	0	0.03	0	0	0.01	0.01	0.08	59	0	125.634	154.953	921.206	16232.4	21923	11421	13568	65280	65280	0.0243028	-0.0156594	-0.999582	0.592498	-0.805119	0.0270184	0.805206	0.592907	0.0102885	456	807	0.106761	-0.994285	0.994285	0.106761	0	0	0	10521088	185389820	250382850
	M2	22	young	F1	113	0	114	0	MYH2+MYH1+	0	0.42	0.01	0.52	0	0.03	0	0.02	58	0	154.777	175.681	12553.1	21159.3	32.9163	12537	60672	65280	11520	0.52781	-0.849324	0.00803695	0.849347	0.527834	0.0010812	0.00516047	-0.00625549	-0.999967	249	834	-0.312162	-0.950029	0.950029	-0.312162	0	0	0	157378050	265273860	412672
	M2	22	young	F1	114	0	115	0	MYH2+	0.04	0.47	0	0.47	0	0.01	0	0.01	55	0	63.5295	150.61	12199.5	18685.8	4.72004	12366	60928	65280	5632	0.523559	-0.851989	0.000888417	0.851989	0.523559	-5.83e-06	0.000460172	-0.000759973	-1	1302	816	0.905214	0.424955	0.424955	-0.905214	0	0	0	150858500	231068930	58368
	M2	22	young	F1	115	0	116	0	MYH2+MYH1+	0.01	0.03	0.38	0.54	0	0.01	0	0.03	50	0	121.083	156.054	1756.62	23140.7	101.833	11745	22528	65280	36864	-0.0828615	0.994188	-0.0687313	-0.996555	-0.0824247	0.00917168	0.00345322	0.0692545	0.997593	354	828	0.321443	-0.946929	0.946929	0.321443	0	0	0	20631552	271788030	1196032
	M2	22	young	F1	116	0	117	0	MYH7+	0.99	0	0	0	0	0	0	0.01	54	0	118.444	158.64	889.008	11799.2	22593.6	10728	7936	65280	65280	0.0294534	-0.000379598	-0.999566	0.532524	-0.846263	0.0160129	0.845902	0.532765	0.0247232	1467	810	0.993105	0.117232	0.117232	-0.993105	0	0	0	9537280	126582020	242384640
	M2	22	young	F1	117	0	118	0	MYH7+	0.92	0	0	0	0	0	0	0.08	53	0	113.004	133.054	148.965	6903.28	18817.2	8163	10496	58624	65024	-0.00663268	-0.0699653	-0.997527	0.374033	-0.925313	0.0624133	0.927392	0.372694	-0.0323066	1842	813	0.609941	-0.792447	0.792447	0.609941	0	0	0	1216000	56351490	153604600
	M2	22	young	F1	118	0	119	0	MYH2+MYH1+	0	0.05	0.38	0.52	0	0	0	0.05	55	0	79.0569	154.61	1835.77	20818.5	21.3284	12915	18944	65280	11264	0.0829313	0.9956	0.0436206	0.996552	-0.0829564	-0.00123909	0.00238497	0.043573	-0.999047	711	828	0.880421	0.474193	0.474193	-0.880421	0	0	0	23708928	268871170	275456
	M2	22	young	F1	119	0	120	0	MYH2+	0	0.55	0.02	0.42	0	0.01	0	0	56	0	156.083	180.409	13669.8	15180.2	43.1749	13347	61440	65280	31488	0.670549	-0.741856	-0.00370983	0.74186	0.670555	-0.00051912	-0.00287276	0.00240408	-0.999993	1707	843	0.852109	0.523365	0.523365	-0.852109	0	0	0	182450690	202609660	576256
	M2	22	young	F1	120	0	121	0	MYH2+MYH1+	0	0.12	0.31	0.57	0	0	0	0	60	0	124.423	157.652	2636.91	22344.6	8.65238	12042	21760	65280	6912	0.0911795	-0.995748	0.0131585	0.995834	0.0911884	8e-05	0.00127954	-0.0130964	-0.999913	1137	846	0.67465	-0.738138	0.738138	0.67465	0	0	0	31753728	269073920	104192
	M2	22	young	F1	121	0	122	0	MYH7+	0.99	0	0	0	0	0	0	0.01	50	0	128.876	168.48	829.433	10886.8	22782.6	13014	5120	65280	65280	0.0291481	0.0211277	-0.999352	0.508103	-0.861289	-0.00338907	0.860803	0.507675	0.03584	1569	846	-0.389048	-0.921217	0.921217	-0.389048	0	0	0	10794240	141680380	296492540
	M2	22	young	F1	122	0	123	0	MYH2+MYH1+	0.01	0.35	0.03	0.58	0	0.02	0	0.01	53	0	74.0945	158.51	12407.4	20161.6	62.2708	12177	60416	65280	29952	0.503238	0.864141	0.00340626	0.864148	-0.503236	-0.001423	0.00048448	0.00365962	-0.999993	969	858	-0.16818	-0.985756	0.985756	-0.16818	0	0	0	151085310	245507580	758272
	M2	22	young	F1	123	0	124	0	MYH7+	0.92	0	0.01	0	0	0	0	0.07	50	0	79.6053	150.397	772.449	17228.4	20390.9	10530	21248	65280	65280	0.0198071	0.0303563	-0.999343	0.664675	-0.747072	-0.00951931	0.74687	0.664049	0.0349744	849	852	0.989405	-0.145185	-0.145185	-0.989405	0	0	0	8133888	181414660	214715900
	M2	22	young	F1	124	0	125	0	MYH1+	0	0.11	0.58	0.27	0	0	0	0.04	49	0	101.548	141.397	1658.89	23819.1	22.1346	10224	18944	65280	7936	0.072162	-0.997297	-0.0137947	0.997392	0.0721758	-0.000509864	0.00150413	-0.0137219	0.999905	150	879	0.321906	-0.946772	0.946772	0.321906	0	0	0	16960512	243526910	226304
	M2	22	young	F1	125	0	126	0	MYH7+	0.94	0	0	0	0	0.01	0	0.05	64	0	157.632	176.894	457.44	15236.3	24259	10773	8960	65280	65280	0.00886402	0.00873812	-0.999923	0.62503	-0.7806	-0.0012808	0.780551	0.62497	0.0123808	1446	897	0.785054	0.619427	0.619427	-0.785054	0	0	0	4928000	164141060	261341950
	M2	22	young	F1	126	0	127	0	MYH2+MYH1+	0	0.16	0.24	0.6	0	0	0	0	56	0	144.554	167.681	2651.37	21840.8	11.3276	12249	27648	65280	10752	0.0886754	-0.995942	0.0153822	0.99606	0.0886795	-0.000415199	0.000950576	-0.0153585	-0.999882	1062	918	0.415178	-0.90974	0.90974	0.415178	0	0	0	32476672	267527420	138752
	M2	22	young	F1	127	0	128	0	MYH1+	0.07	0.01	0.51	0.12	0	0	0	0.29	39	0	158.155	187.409	264.241	11376.5	10.085	15129	15360	65280	13056	-0.0565929	-0.998373	0.00693524	-0.998396	0.0565786	-0.00224069	0.00184466	-0.00705092	-0.999973	1920	936	0.0815306	-0.996671	0.996671	0.0815306	0	0	0	3997696	172114430	152576
	M2	22	young	F1	128	0	129	0	MYH1+	0.04	0.07	0.38	0.24	0	0	0	0.27	42	0	135.004	162.752	951.832	11866.5	6.29825	11259	18688	65280	16896	0.091873	-0.995767	0.00272026	0.995771	0.0918722	-0.000437602	-0.000185833	-0.00274896	-0.999996	1812	903	0.768433	0.639931	0.639931	-0.768433	0	0	0	10716672	133604610	70912
	M2	22	young	F1	129	0	130	0	MYH1+	0	0.03	0.4	0.33	0	0.01	0	0.23	25	0	122	145.782	2089.6	24925	9.49731	5391	17920	65280	4352	0.0832965	-0.99652	-0.00310709	0.996523	0.0833014	-0.00146586	0.00171958	-0.00297418	0.999994	60	909	0.00499929	-0.999988	0.999988	0.00499929	0	0	0	11265024	134370820	51200
	M2	22	young	F1	130	0	131	0	MYH2+MYH1+	0	0.09	0.23	0.68	0	0	0	0	46	0	138.755	156.882	3036.74	21936.4	59.9735	12366	19712	65280	36864	-0.0868971	-0.996152	0.0113981	-0.996213	0.0868565	-0.0040128	0.00300736	-0.0117036	-0.999927	1239	924	0.178355	-0.983966	0.983966	0.178355	0	0	0	37552384	271265280	741632
	M2	22	young	F1	131	0	132	0	MYH1+	0	0.06	0.71	0.13	0	0	0	0.1	37	0	96.0469	157.853	1014.52	22541.5	15.5384	10017	16128	65280	7424	0.0637916	0.997656	0.0247716	0.99796	-0.0638334	0.000898958	0.00247811	0.0246637	-0.999693	402	939	-0.227146	-0.973861	0.973861	-0.227146	0	0	0	10162432	225798140	155648
	M2	22	young	F1	132	0	133	0	MYH1+	0.03	0.07	0.53	0.32	0	0	0	0.05	67	0	192.588	223.764	1642.1	19322.2	49.193	16965	22272	65280	13568	0.0563657	0.997156	0.0500231	0.998408	-0.0564037	-0.000652267	0.00217108	0.0499802	-0.998748	1398	969	0.759789	0.65017	0.65017	-0.759789	0	0	0	27858176	327801600	834560
	M2	22	young	F1	133	0	134	0	MYH2+MYH1+	0.01	0.18	0.12	0.68	0	0.01	0	0	54	0	142.004	167.024	3089.6	17327	29.2969	13815	24576	65280	25344	-0.126739	-0.991933	0.00233764	-0.991932	0.126732	-0.00316776	0.00284596	-0.00272026	-0.999992	1677	939	0.92787	0.372904	0.372904	-0.92787	0	0	0	42682880	239372030	404736
	M2	22	young	F1	134	0	135	0	MYH1+	0.01	0	0.76	0.11	0	0	0	0.12	39	0	72.5603	138.581	1061.11	22807.7	2.63889	9216	13312	65280	4352	0.0642509	-0.997931	-0.00254355	0.997934	0.0642521	-0.000388881	0.000551505	-0.00251331	0.999997	306	930	0.851103	-0.524999	-0.524999	-0.851103	0	0	0	9779200	210195970	24320
	M2	22	young	F1	135	0	136	0	MYH2+MYH1+	0	0.29	0.01	0.65	0	0.01	0	0.04	50	0	113.886	159.983	10566.6	20291.9	111.651	12159	60672	65280	36608	-0.444779	-0.895503	0.0156923	-0.89564	0.444691	-0.00891698	0.00100696	-0.0180207	-0.999837	582	963	0.190727	-0.981643	0.981643	0.190727	0	0	0	128479230	246729220	1357568
	M2	22	young	F1	136	0	137	0	MYH7+	0.88	0	0.03	0	0	0.03	0	0.06	41	0	98.9545	149.095	1046.5	16492.1	18478	9252	31744	65280	65280	0.0249089	-0.0338091	-0.999118	0.672167	-0.73922	0.0417722	0.73998	0.672615	-0.00431216	477	957	-0.232255	-0.972655	0.972655	-0.232255	0	0	0	9682176	152585220	170958080
	M2	22	young	F1	137	0	138	0	MYH2+MYH1+	0.02	0.06	0.15	0.72	0	0	0	0.05	58	0	63.0714	168.125	2674.42	23792.1	174.257	13905	30720	65280	65280	-0.103501	-0.994404	-0.021162	-0.99458	0.103685	-0.00779164	0.00994223	0.0202408	-0.999746	702	987	0.20785	-0.978161	0.978161	0.20785	0	0	0	37187840	330829820	2423040
	M2	22	young	F1	138	0	139	0	MYH7+	0.91	0	0	0	0	0	0	0.09	47	0	133.544	145.64	893.137	13756	22308.1	11043	14848	65280	65280	0.021593	0.0108703	-0.999708	0.59925	-0.800551	0.00423859	0.800271	0.599166	0.0238003	1554	960	0.787098	0.616828	0.616828	-0.787098	0	0	0	9862912	151907580	246348290
	M2	22	young	F1	139	0	140	0	MYH7+	0.95	0	0.01	0	0	0	0	0.04	45	0	141.113	162.095	523.917	17772	22232.4	10827	4864	65280	65280	0.0171697	0.0178043	-0.999694	0.641174	-0.767391	-0.00265497	0.767204	0.640932	0.0245915	798	990	0.369179	-0.929358	0.929358	0.369179	0	0	0	5672448	192417280	240710660
	M2	22	young	F1	140	0	141	0	MYH2+MYH1+	0	0.1	0.43	0.44	0	0	0	0.03	36	0	103.16	154.267	1917.56	22389.5	100.551	12735	35840	65280	24576	0.0830536	-0.996304	-0.0219291	0.996545	0.0830483	0.00115151	0.000673921	-0.021949	0.999759	912	984	-0.128435	-0.991718	0.991718	-0.128435	0	0	0	24420096	285130240	1280512
	M2	22	young	F1	141	0	142	0	Debris	0.05	0	0.13	0.02	0	0	0	0.8	44	0	110.725	119.74	0	9831.2	0	4743	0	23552	0	0	1	0	1	0	0	0	0	1	117	942	0.937792	-0.347199	-0.347199	-0.937792	0	0	0	0	46629376	0
	M2	22	young	F1	142	0	143	0	MYH1+	0.01	0.05	0.71	0.16	0	0	0	0.07	54	0	100.688	148.426	1377.09	22918.2	6.95514	11079	16128	65280	6912	0.0745098	-0.99716	-0.011003	0.99722	0.0745149	-5.26e-05	0.000872365	-0.0109685	0.999939	222	1002	0.308108	-0.951351	0.951351	0.308108	0	0	0	15256832	253911300	77056
	M2	22	young	F1	143	0	144	0	MYH1+	0.03	0.11	0.37	0.37	0	0.01	0	0.11	52	0	134	161.924	1337.24	13674.8	0.185239	12438	24320	65280	2048	0.103502	0.994629	0.000844277	0.994629	-0.103502	-8.31e-05	4.72e-06	0.000848345	-1	1812	1017	0.988787	0.14933	0.14933	-0.988787	0	0	0	16632576	170087680	2304
	M2	22	young	F1	144	0	145	0	MYH7+	0.97	0	0.01	0	0	0	0	0.02	48	0	125.634	147.054	739.529	17604.2	22572	9783	8448	65280	65280	0.0178223	0.0143699	-0.999738	0.638615	-0.769526	0.000323684	0.76932	0.638453	0.0228916	999	1023	-0.029904	-0.999553	0.999553	-0.029904	0	0	0	7234816	172221700	220821500
	M2	22	young	F1	145	0	146	0	MYH7+	0.9	0	0	0	0	0.01	0	0.09	39	0	109.731	121.569	10.1736	6920.51	17829.5	6165	7168	63744	61184	-0.000602304	-0.00153222	-0.999999	0.36781	-0.9299	0.00120328	0.929901	0.367809	-0.00112365	1893	1023	0.39069	-0.920522	0.920522	0.39069	0	0	0	62720	42664960	109918720
	M2	22	young	F1	146	0	147	0	MYH1+	0.01	0.12	0.5	0.2	0	0.01	0	0.16	21	0	130.648	158.48	1437.36	25783.5	2.98802	6597	27648	65280	2816	0.0654099	-0.99785	-0.00419579	0.997858	0.0654114	-0.000237719	0.000511661	-0.00417126	0.999991	63	1050	-0.0340812	-0.999419	0.999419	-0.0340812	0	0	0	9482240	170093570	19712
	M2	22	young	F1	147	0	148	0	MYH1+	0.04	0.01	0.69	0.12	0	0	0	0.14	50	0	78.5175	145.669	1589.23	22723.2	2.12054	10503	15104	65280	5888	0.0509747	-0.998687	0.00500096	0.9987	0.050976	0.000120904	0.000375674	-0.0049883	-0.999988	324	1041	0.0138023	-0.999905	0.999905	0.0138023	0	0	0	16691712	238661890	22272
	M2	22	young	F1	148	0	149	0	MYH7+	0.93	0	0	0	0	0	0	0.07	39	0	80.7775	140.196	556.821	16045.3	24189.8	8973	5632	65280	65280	0.01191	0.0153798	-0.999811	0.636103	-0.771593	-0.00429179	0.771513	0.635931	0.0189728	1242	1026	0.93794	-0.346798	-0.346798	-0.93794	0	0	0	4996352	143974400	217054980
	M2	22	young	F1	149	0	150	0	MYH2+MYH1+	0	0.11	0.25	0.6	0	0.02	0	0.02	52	0	126.562	157.338	2017.81	15753.3	0.378139	12186	17920	65280	1280	0.112606	-0.99364	0.000263695	0.99364	0.112606	2.99e-05	5.95e-05	-0.000258646	-1	1701	1047	0.757696	0.652608	0.652608	-0.757696	0	0	0	24589056	191969540	4608
	M2	22	young	F1	150	0	151	0	MYH2+MYH1+	0	0.09	0.14	0.72	0	0.02	0	0.03	47	0	142.042	155.74	3805.21	22079	130.411	11097	33792	65280	36608	-0.10945	0.992132	-0.0607865	-0.993954	-0.108704	0.0154624	0.00873297	0.0621113	0.998031	513	1068	-0.118763	-0.992923	0.992923	-0.118763	0	0	0	42226430	245010690	1447168
	M2	22	young	F1	151	0	152	0	MYH1+	0.01	0.08	0.57	0.27	0	0	0	0.07	62	0	81.5966	153.439	1699.24	20357.2	59.357	12447	17408	65280	15360	0.0732684	0.996126	0.0486216	0.997309	-0.0733	-0.00113465	0.00243371	0.0485739	-0.998817	1104	1065	0.0356141	-0.999366	0.999366	0.0356141	0	0	0	21150464	253386240	738816
	M2	22	young	F1	152	0	153	0	MYH7+	0.98	0	0	0	0	0	0	0.02	44	0	116	178.125	263.813	13484	22249.6	9666	4096	65280	65280	0.00969576	0.0057404	-0.999937	0.554064	-0.832474	0.000593365	0.832418	0.554034	0.011252	1392	1026	0.980084	0.198583	0.198583	-0.980084	0	0	0	2550016	130336000	215064580
	M2	22	young	F1	153	0	154	0	MYH2+MYH1+	0.01	0.43	0.04	0.49	0	0.02	0	0.01	58	0	135.204	165.539	8589.45	20441.8	22.2589	11547	60928	65280	12800	0.427572	-0.90396	0.00620533	0.903979	0.427575	-0.000756097	0.00196976	-0.00593277	-0.99998	159	1089	-0.0118982	-0.999929	0.999929	-0.0118982	0	0	0	99182340	236041470	257024
	M2	22	young	F1	154	0	155	0	MYH7+	0.88	0	0.01	0	0	0.01	0	0.1	46	0	79.2023	140.539	1112.28	16345.7	22326.2	9981	17920	65280	65280	0.0245105	0.0281576	-0.999303	0.648629	-0.761085	-0.00553594	0.76071	0.648041	0.0369184	621	1068	-0.524632	-0.851329	0.851329	-0.524632	0	0	0	11101696	163146750	222837500
	M2	22	young	F1	155	0	156	0	MYH2+MYH1+	0	0.18	0.03	0.78	0	0.01	0	0	54	0	142.864	170.61	7621.31	22733.2	4.05802	13374	51968	65280	8960	0.285989	-0.958229	0.00259145	0.958232	0.28599	0.000141883	0.000877087	-0.00244264	-0.999997	420	1098	-0.262941	-0.964812	0.964812	-0.262941	0	0	0	101927420	304033800	54272
	M2	22	young	F1	156	0	157	0	MYH7+	0.95	0	0.01	0	0	0	0	0.04	54	0	96.0052	130.397	390.255	18355.1	22154.5	9639	4352	65280	65280	0.0166674	0.0161157	-0.999731	0.664696	-0.747114	-0.000961772	0.746928	0.664501	0.0231645	768	1065	0.986663	-0.162779	-0.162779	-0.986663	0	0	0	3761664	176924670	213547260
	M2	22	young	F1	157	0	158	0	MYH2+MYH1+	0	0.4	0.01	0.58	0	0	0	0.01	47	0	156.083	170.208	12178	19494.4	72.9123	13005	60672	65280	23040	0.562068	-0.827085	0.0032706	0.827074	0.562077	0.00414868	0.00526964	-0.000373195	-0.999986	939	1104	0.647359	-0.762185	0.762185	0.647359	0	0	0	158374910	253524220	948224
	M2	22	young	F1	158	0	159	0	MYH2+MYH1+	0.01	0.2	0.02	0.77	0	0	0	0	65	0	134.391	204.279	4265.01	19387.8	28.8399	17478	27136	65280	17408	0.124145	-0.992264	-0.000813551	0.992263	0.124146	-0.00120387	-0.00129556	0.000657802	-0.999999	1614	1119	0.864091	0.503336	0.503336	-0.864091	0	0	0	74543870	338860300	504064
	M2	22	young	F1	159	0	160	0	MYH2+	0.01	0.68	0	0.29	0	0.02	0	0	59	0	99.985	155.711	7756.57	8855.79	7.46605	10458	60928	65280	5632	0.77063	-0.637283	0.000483519	0.637283	0.770629	-0.00110521	-0.00033172	-0.00115985	-0.999999	1848	1101	0.893085	-0.449888	-0.449888	-0.893085	0	0	0	81118210	92613890	78080
	M2	22	young	F1	160	0	161	0	MYH1+	0	0.02	0.69	0.2	0	0	0	0.09	58	0	135.484	146.426	1200.44	25271.5	1.46777	10116	39168	65280	3584	0.03681	-0.99932	0.00225941	0.999322	0.0368102	3.32e-05	0.000116315	-0.00225666	-0.999997	252	1119	-0.18174	-0.983347	0.983347	-0.18174	0	0	0	12143616	255646200	14848
	M2	22	young	F1	161	0	162	0	MYH2+MYH1+	0	0.13	0.12	0.72	0	0	0	0.03	51	0	153.183	171.468	2793.81	19784	78.8425	12897	40448	65280	49664	0.121502	0.990073	0.0706638	0.992585	-0.12144	-0.00518983	0.00344308	0.0707704	-0.997487	1269	1155	-0.264836	-0.964293	0.964293	-0.264836	0	0	0	36031744	255154690	1016832
	M2	22	young	F1	162	0	163	0	MYH7+	0.96	0	0.01	0.01	0	0.02	0	0	58	0	155.464	169.912	661.747	17985.6	26063.9	12825	38656	65280	65280	0.00910427	-0.017432	-0.999807	0.576898	-0.816584	0.0194907	0.816765	0.576964	-0.00262208	1041	1167	0.273283	-0.961934	0.961934	0.273283	0	0	0	8486912	230665470	334269950
	M2	22	young	F1	163	0	164	0	MYH1+	0.01	0.01	0.57	0.32	0	0	0	0.09	48	0	133.015	148.196	1345.63	18474.7	36.5546	10890	25088	65280	13568	-0.0641187	-0.997815	0.0159388	-0.997937	0.0640594	-0.00420513	0.00317491	-0.0161756	-0.999864	1392	1125	0.976337	0.216254	0.216254	-0.976337	0	0	0	14653952	201189630	398080
	M2	22	young	F1	164	0	165	0	MYH2+MYH1+	0	0.15	0.4	0.42	0	0	0	0.03	48	0	144.554	162.125	1236.01	20093.3	117.371	10971	24320	65280	29696	0.0963765	0.992351	0.0771415	0.995334	-0.0964486	-0.00279868	0.00466292	0.0770513	-0.997016	834	1158	0.0775395	-0.996989	0.996989	0.0775395	0	0	0	13560320	220443400	1287680
	M2	22	young	F1	165	0	166	0	MYH1+	0	0.04	0.68	0.23	0	0	0	0.05	48	0	132.673	157.054	1837.21	20509.6	25.2337	11880	17152	65280	11520	0.068211	-0.997609	-0.0111278	0.997671	0.068202	0.00118371	0.000421943	0.0111827	-0.999937	1158	1155	-0.648213	-0.761459	0.761459	-0.648213	0	0	0	21826048	243654140	299776
	M2	22	young	F1	166	0	167	0	MYH1+	0	0.01	0.7	0.18	0	0	0	0.11	54	0	121.631	160.125	690.146	21500.4	50.5257	11466	17152	65280	33024	-0.0463568	0.989282	-0.138467	-0.99892	-0.0454751	0.00952627	0.00312736	0.138759	0.990321	657	1182	-0.0489292	-0.998802	0.998802	-0.0489292	0	0	0	7913216	246523400	579328
	M2	22	young	F1	167	0	168	0	MYH1+	0	0.07	0.49	0.39	0	0.01	0	0.04	50	0	141.365	162.853	1513.93	22417.7	7.99474	12168	17152	65280	4608	-0.0726912	-0.997283	0.0119035	-0.997355	0.0726856	-0.000904969	3.73e-05	-0.0119377	-0.999929	555	1188	0.0368121	-0.999322	0.999322	0.0368121	0	0	0	18421504	272778500	97280
	M2	22	young	F1	168	0	169	0	MYH2+MYH1+	0	0.36	0.03	0.57	0	0	0	0.04	23	0	119	148.823	9517.14	23356.4	52.5625	7929	60416	65280	14592	0.398551	-0.917145	0.001701	0.91713	0.398554	0.00525494	0.00549748	0.000534323	-0.999985	75	1170	0.0497784	-0.99876	0.99876	0.0497784	0	0	0	75461380	185193220	416768
	M2	22	young	F1	169	0	170	0	MYH1+	0.02	0.05	0.68	0.2	0	0	0	0.05	54	0	122	139.983	1301.73	24423.1	3.90365	10296	19200	65280	4608	0.0715429	-0.997408	-0.0076148	0.997437	0.0715465	-0.000196958	0.00074126	-0.0075812	0.999971	330	1176	-0.378053	-0.925784	0.925784	-0.378053	0	0	0	13402624	251460350	40192
	M2	22	young	F1	170	0	171	0	MYH1+	0.05	0.06	0.39	0.23	0	0.01	0	0.26	63	0	149.121	193.309	722.995	12095.8	0.0194825	13140	18944	65280	256	0.0642932	-0.997931	-1.93e-06	0.997931	0.0642932	-1.88e-06	-2e-06	1.8e-06	-1	1887	1215	0.0574245	-0.99835	0.99835	0.0574245	0	0	0	9500160	158939140	256
	M2	22	young	F1	171	0	172	0	MYH7+	0.98	0	0	0	0	0	0	0.02	57	0	99.8599	154.953	233.93	10191.6	19248.3	10683	11776	65280	65280	0.00673689	0.00502813	-0.999965	0.557113	-0.830437	-0.000422351	0.83041	0.55709	0.0083958	1734	1176	0.839389	0.543531	0.543531	-0.839389	0	0	0	2499072	108876540	205629700
	M2	22	young	F1	172	0	173	0	MYH7+	0.92	0	0.01	0	0	0	0	0.07	46	0	140.918	158.953	748.549	17818.1	24732.6	9621	5888	65280	65280	0.0194829	0.0195403	-0.999619	0.634672	-0.772777	-0.00273611	0.772536	0.634377	0.0274576	753	1200	0.280968	-0.959717	0.959717	0.280968	0	0	0	7201792	171428350	237952510
	M2	22	young	F1	173	0	174	0	MYH7+	0.83	0	0	0	0	0	0	0.17	50	0	109.444	130.125	181.143	19806.1	21962.1	7380	22016	65280	65280	0.000799451	-0.00247811	-0.999997	0.675289	-0.73755	0.0023676	0.737553	0.675288	-0.00108381	165	1182	-0.481381	-0.876512	0.876512	-0.481381	0	0	0	1336832	146169090	162080000
	M2	22	young	F1	174	0	175	0	MYH2+MYH1+	0.02	0.19	0.02	0.77	0	0	0	0	53	0	133.544	160.267	8104.73	24280.2	1.56266	12942	59904	65280	2048	0.291688	-0.956513	0.000669547	0.956514	0.291688	0.00011064	0.000301128	-0.000608159	-1	456	1212	0.061742	-0.998092	0.998092	0.061742	0	0	0	104891390	314234620	20224
	M2	22	young	F1	175	0	176	0	MYH7+	0.96	0	0	0	0	0	0	0.04	43	0	142.836	160.995	492.21	12328	20221.2	10116	6656	65280	65280	0.0154283	0.0225374	-0.999627	0.601374	-0.79892	-0.00873062	0.798819	0.601015	0.0258794	1575	1188	0.839061	0.544037	0.544037	-0.839061	0	0	0	4979200	124709890	204557310
	M2	22	young	F1	176	0	177	0	MYH2+MYH1+	0	0.49	0	0.5	0	0	0	0.01	57	0	146.492	165.054	11945.8	16117.3	49.0022	13698	61184	65280	32000	-0.650237	-0.759516	-0.0181005	-0.759728	0.649971	0.0187389	-0.00246769	0.0259362	-0.999661	1461	1233	0.0575184	-0.998344	0.998344	0.0575184	0	0	0	163633400	220774400	671232
	M2	22	young	F1	177	0	178	0	MYH2+MYH1+	0.01	0.09	0.23	0.64	0	0	0	0.03	60	0	97.7548	171.924	2271.25	17824.9	3.68237	13626	23552	65280	6656	-0.101082	-0.994864	0.00524798	-0.994878	0.101079	-0.000706487	0.000172397	-0.00529251	-0.999986	1347	1239	0.808108	-0.589035	-0.589035	-0.808108	0	0	0	30948096	242881800	50176
	M2	22	young	F1	178	0	179	0	MYH1+	0.12	0.02	0.56	0.17	0	0.02	0	0.11	53	0	138.514	159.539	1250.48	21018.9	831.478	11655	16640	65280	65280	0.0568465	-0.0129458	-0.998299	0.998379	0.00350498	0.0568056	0.00276363	-0.99991	0.0131241	936	1236	-0.427913	-0.90382	0.90382	-0.427913	0	0	0	14574336	244974850	9690880
	M2	22	young	F1	179	0	180	0	Debris	0	0	0.04	0	0	0	0	0.96	19	0	73.7631	81.7696	21.5215	6709.88	0	1701	2560	65280	0	0.00420062	-0.999991	0	0.999991	0.00420062	0	0	0	1	1920	1194	0.103284	-0.994652	0.994652	0.103284	0	0	0	36608	11413504	0
	M2	22	young	F1	180	0	181	0	MYH1+	0.02	0.07	0.62	0.2	0	0	0	0.09	57	0	123.227	136.255	759.961	26711.9	4.49899	10413	14080	65280	2560	0.049913	0.998723	0.00775822	0.998754	-0.0499117	-0.000359156	2.85e-05	0.00776648	-0.99997	249	1245	0.466843	-0.88434	0.88434	0.466843	0	0	0	7913472	278150660	46848
	M2	22	young	F1	181	0	182	0	MYH2+	0.01	0.56	0.01	0.41	0	0.01	0	0	56	0	140.014	157.397	12068	15247	36.0733	12114	61184	65280	25088	0.589368	-0.807864	-0.00107742	0.807863	0.589368	-0.00118492	-0.00159225	0.000172056	-0.999999	1683	1272	0.302139	-0.953264	0.953264	0.302139	0	0	0	146192130	184702720	436992
	M2	22	young	F1	182	0	183	0	MYH2+MYH1+	0.01	0.1	0.31	0.49	0	0.03	0	0.06	42	0	103.407	151.51	1786.2	20554.5	245.884	11439	37120	65280	38144	-0.0730818	-0.80136	0.593702	-0.997313	0.0557285	-0.0475439	0.0050137	-0.595581	-0.803279	1179	1257	0.882525	-0.470266	-0.470266	-0.882525	0	0	0	20432384	235123200	2812672
	M2	22	young	F1	183	0	184	0	MYH1+	0.03	0.05	0.55	0.25	0	0	0	0.12	71	0	121.017	161.912	783.75	14035.7	35.3436	12987	14848	65280	20992	-0.0768687	-0.996972	0.0117799	-0.997037	0.0768293	-0.00376263	0.00284619	-0.0120343	-0.999923	1812	1290	0.338768	-0.94087	0.94087	0.338768	0	0	0	10178560	182281730	459008
	M2	22	young	F1	184	0	185	0	MYH2+MYH1+	0.01	0.13	0.35	0.51	0	0	0	0	56	0	149.616	166.196	2227.14	24034.3	28.6931	13383	30976	65280	15104	0.0831898	-0.99652	0.00516125	0.996533	0.0831924	0.000300557	0.000728888	-0.00511835	-0.999987	711	1296	0.0103001	-0.999947	0.999947	0.0103001	0	0	0	29805824	321651460	384000
	M2	22	young	F1	185	0	186	0	MYH2+MYH1+	0	0.35	0.03	0.56	0	0	0	0.06	54	0	131	149.811	11197.2	24569.7	19.8217	12024	61440	65280	9728	0.503253	-0.864123	0.00531124	0.864136	0.503257	-0.000568998	0.00218124	-0.00487599	-0.999986	363	1287	0.417566	-0.908647	0.908647	0.417566	0	0	0	134635000	295426300	238336
	M2	22	young	F1	186	0	187	0	MYH7+	0.88	0	0.01	0	0	0.01	0	0.1	44	0	126.507	145.196	503.817	17314.8	22448	10512	16128	65280	65280	0.0229556	0.026191	-0.999393	0.627767	-0.778378	-0.00597935	0.778062	0.627249	0.03431	837	1281	0.359622	-0.933098	0.933098	0.359622	0	0	0	5296128	182013700	235972860
	M2	22	young	F1	187	0	188	0	MYH1+	0.03	0.05	0.62	0.27	0	0	0	0.03	59	0	164.049	189.681	1240.02	22072.6	17.1057	14427	16128	65280	14080	-0.0737792	-0.997202	0.0119972	-0.997274	0.0737583	-0.0021776	0.00128662	-0.0121251	-0.999926	603	1323	0.423317	-0.905982	0.905982	0.423317	0	0	0	17889792	318441470	246784
	M2	22	young	F1	188	0	189	0	MYH7+	0.89	0	0.02	0	0	0	0	0.09	45	0	95.268	143.397	518.51	15663.1	21880.9	7983	7424	65280	65280	0.0264852	0.0221186	-0.999405	0.578705	-0.815532	-0.00271291	0.815107	0.578288	0.0343997	966	1293	-0.405666	-0.914022	0.914022	-0.405666	0	0	0	4139264	125038850	174675460
	M2	22	young	F1	189	0	190	0	MYH7+MYH2+	0.15	0.03	0	0.21	0	0.47	0.1	0.04	44	0	124.824	144.539	10498.5	19522.9	5101.24	9810	60928	65280	41216	0.523625	-0.659413	-0.539436	0.812124	0.57767	0.0821701	0.257432	-0.481115	0.838008	1062	1305	0.0888242	-0.996047	0.996047	0.0888242	0	0	0	102990590	191520000	50043136
	M2	22	young	F1	190	0	191	0	MYH7+	1	0	0	0	0	0	0	0	46	0	153.114	170.752	390.661	12205.4	25228.7	13374	28416	65280	65280	0.0185396	-0.0358837	-0.999184	0.548405	-0.835247	0.0401717	0.836007	0.548702	-0.00419359	1587	1326	0.420345	-0.907364	0.907364	0.420345	0	0	0	5224704	163235580	337409280
	M2	22	young	F1	191	0	192	0	MYH2+MYH1+	0	0.11	0.32	0.52	0	0.01	0	0.04	55	0	129.031	156.782	1472.09	24431.3	28.819	12987	23552	65280	25088	-0.0691952	-0.997553	0.0099979	-0.997603	0.0691829	-0.00157245	0.00087692	-0.0100827	-0.999949	486	1335	0.0764883	-0.99707	0.99707	0.0764883	0	0	0	19118080	317289730	374272
	M2	22	young	F1	192	0	193	0	MYH7+	1	0	0	0	0	0	0	0	49	0	93.086	140.64	491.572	10251.1	18999.9	9963	13568	65280	65280	0.0116813	0.00398625	-0.999924	0.467229	-0.884134	0.00193361	0.884059	0.467216	0.0121903	1374	1323	0.828763	-0.5596	-0.5596	-0.828763	0	0	0	4897536	102131970	189295620
	M2	22	young	F1	193	0	194	0	MYH2+	0	0.51	0	0.46	0	0.02	0.01	0	62	0	149.482	167.225	11793.8	14725.8	214.495	13446	60928	65280	31232	-0.661301	-0.74986	0.0197783	-0.750106	0.661221	-0.0112692	-0.00462749	-0.0222882	-0.999741	1491	1371	0.407126	-0.913372	0.913372	0.407126	0	0	0	158579460	198003200	2884096
	M2	22	young	F1	194	0	195	0	MYH2+MYH1+	0.01	0.18	0.21	0.58	0	0.01	0	0.01	55	0	161.608	183.368	1559.86	16461	1.16439	13851	28160	65280	2304	0.123296	0.992369	0.00148392	0.99237	-0.123296	-0.000168339	1.59e-05	0.00149335	-0.999999	1275	1386	0.21827	-0.975888	0.975888	0.21827	0	0	0	21605632	228001280	16128
	M2	22	young	F1	195	0	196	0	MYH1+	0.05	0.12	0.37	0.36	0	0	0	0.1	67	0	144.534	158.326	1506.55	16412.6	0.0605201	12690	26624	65280	768	-0.072975	-0.997334	0.000252516	-0.997334	0.072975	-2.71e-05	8.59e-06	-0.00025382	-1	1746	1380	0.00299288	-0.999996	0.999996	0.00299288	0	0	0	19118080	208275460	768
	M2	22	young	F1	196	0	197	0	Debris	0	0.13	0.23	0.26	0	0	0	0.38	41	0	83.3846	90.8406	1897.29	20031.4	123.757	3258	24320	65280	35072	0.0784542	0.996332	-0.0341728	0.996913	-0.0783025	0.00575569	0.00305876	-0.0345188	-0.999399	753	1314	-0.586243	-0.810135	0.810135	-0.586243	0	0	0	6181376	65262336	403200
	M2	22	young	F1	197	0	198	0	Debris	0	0	0.09	0.02	0	0	0	0.89	24	0	91.9239	110.125	25.3911	13597.6	0	4779	11264	65280	0	0.00337593	-0.999994	0	0.999994	0.00337593	0	0	0	1	1917	1326	-0.205629	-0.97863	0.97863	-0.205629	0	0	0	121344	64982784	0
	M2	22	young	F1	198	0	199	0	MYH7+MYH2+	0.11	0.03	0	0.07	0	0.67	0.06	0.06	44	0	152.109	175.894	10062.7	16919.9	7809.3	10800	60672	65280	54784	0.525639	-0.47093	-0.708469	0.772159	0.613632	0.165002	0.357035	-0.633782	0.686182	1173	1368	0.751522	0.659708	0.659708	-0.751522	0	0	0	108676860	182734850	84340480
	M2	22	young	F1	199	0	200	Debris	Debris	0.03	0.01	0.05	0.05	0	0	0	0.86	48	0	120.208	147.924	10.83	10013.1	0	6075	6912	65280	0	0.00265512	-0.999996	0	0.999996	0.00265512	0	0	0	1	330	1341	0.866447	0.49927	0.49927	-0.866447	0	0	0	65792	60829696	0
	M2	22	young	F1	200	0	201	0	MYH7+	0.87	0	0	0	0	0.01	0	0.12	54	0	137.801	155.267	395.324	14824.5	16203.2	8568	9216	65280	65280	0.0121899	0.0161436	-0.999795	0.755173	-0.655524	-0.00137727	0.655412	0.755002	0.020182	567	1392	0.644533	-0.764576	0.764576	0.644533	0	0	0	3387136	127015940	138829060
	M2	22	young	F1	201	0	202	0	MYH2+MYH1+	0	0.26	0.15	0.46	0	0	0	0.13	44	0	70.7107	117.355	4692.54	21901.4	0.625611	6138	35840	65280	1280	0.193169	-0.981165	6.82e-05	0.981165	0.193169	3.86e-05	5.11e-05	-5.94e-05	-1	804	1356	0.981808	-0.189879	-0.189879	-0.981808	0	0	0	28802816	134430980	3840
	M2	22	young	F1	202	0	203	0	MYH2+MYH1+	0	0.42	0.03	0.53	0	0	0	0.02	53	0	130.924	160.64	7616.69	20679.2	19.6141	12843	60928	65280	5376	0.400449	-0.916312	0.00352823	0.916318	0.400451	-7.82e-06	0.00140571	-0.00323612	-0.999994	252	1389	0.950021	0.312186	0.312186	-0.950021	0	0	0	97821180	265583360	251904
	M2	22	young	F1	203	0	204	0	MYH2+MYH1+	0	0.19	0.2	0.57	0	0	0	0.04	56	0	128.39	167.924	2188.76	22370.4	1.94114	13320	27136	65280	4608	0.110892	-0.993832	0.000191853	0.993832	0.110892	0.000250508	0.000270238	-0.00016289	-1	936	1407	0.772273	0.635291	0.635291	-0.772273	0	0	0	29154304	297974270	25856
	M2	22	young	F1	204	0	205	0	MYH7+	0.51	0	0.02	0.01	0	0	0	0.46	38	0	140.161	159.51	260.719	26665.7	26988.8	9981	21504	65280	65280	0.00122229	-0.0273926	-0.999624	0.745909	-0.665773	0.0191561	0.666047	0.745652	-0.0196186	99	1419	-0.409996	-0.912087	0.912087	-0.409996	0	0	0	2602240	266149890	269374980
	M2	22	young	F1	205	0	206	0	MYH2+MYH1+	0.01	0.22	0.17	0.57	0	0	0.01	0.02	49	0	129.553	148.711	2726.46	24530.1	2.56849	12060	34560	65280	4608	0.121969	-0.992534	1.38e-05	0.992534	0.121969	0.000325001	0.000324264	2.59e-05	-1	717	1419	0.293475	-0.955967	0.955967	0.293475	0	0	0	32881152	295832830	30976
	M2	22	young	F1	206	0	207	0	MYH2+	0.01	0.57	0.01	0.41	0	0	0	0	49	0	144.838	159.782	11418.4	18398.1	2.96428	12177	61440	65280	3584	0.651657	-0.758513	0.000791851	0.758514	0.651657	8.57e-06	0.000522515	-0.000595046	-1	1047	1434	0.361003	-0.932565	0.932565	0.361003	0	0	0	139042050	224033280	36096
	M2	22	young	F1	207	0	208	0	MYH2+	0.02	0.52	0.01	0.44	0	0.01	0	0	57	0	122.723	157.368	10211.2	15899.9	26.4248	12042	60416	65280	27648	0.55987	-0.828572	-0.00365866	0.828575	0.559877	-0.00102514	-0.0028978	0.00245754	-0.999993	1650	1440	0.281819	-0.959468	0.959468	0.281819	0	0	0	122962940	191466240	318208
	M2	22	young	F1	208	0	209	0	MYH7+	0.97	0	0	0	0	0.03	0	0	53	0	104.709	128.811	444.633	12930.8	23480.3	8820	53504	65280	65280	-0.00705319	-0.0776956	-0.996952	0.55259	-0.831227	0.0608707	0.833423	0.550477	-0.0487967	1407	1422	0.597086	-0.802177	0.802177	0.597086	0	0	0	3921664	114049790	207096580
	M2	22	young	F1	209	0	210	0	Debris	0.05	0	0.02	0	0	0	0	0.93	7	0	12.53	14.3137	0	8718.22	0	72	0	32768	0	0	1	0	1	0	0	0	0	1	342	1317	0.815583	-0.57864	-0.57864	-0.815583	0	0	0	0	627712	0
	M2	22	young	F1	210	0	211	0	Debris	0.01	0	0.05	0.02	0	0	0	0.92	25	0	62.1289	73.598	22.4803	14617.2	0	2232	3328	65280	0	0.000134243	-1	0	1	0.000134243	0	0	0	1	423	1368	0.832787	0.553594	0.553594	-0.832787	0	0	0	50176	32625664	0
	M2	22	young	F1	211	0	212	0	Debris	0.01	0	0.03	0.02	0	0	0	0.94	30	0	71.1688	79.1838	0	12973.2	0	1944	0	65280	0	0	1	0	1	0	0	0	0	1	375	1371	0.932537	0.361075	0.361075	-0.932537	0	0	0	0	25219840	0
	M2	22	young	F1	212	0	213	0	Debris	0.04	0	0.05	0	0	0	0	0.91	30	0	80.0562	101.77	0	5392.8	0	2835	0	19200	0	0	1	0	1	0	0	0	0	1	618	1413	0.270625	-0.962685	0.962685	0.270625	0	0	0	0	15288576	0
	M2	22	young	F1	213	0	214	0	MYH7+	0.91	0	0.01	0	0	0	0	0.08	49	0	143.757	161.581	263.018	15809.4	24048.4	9594	10752	65280	65280	0.0138618	0.00646319	-0.999883	0.569701	-0.821848	0.00258563	0.821735	0.56967	0.0150744	1170	1437	0.878361	0.477998	0.477998	-0.878361	0	0	0	2523392	151675400	230720770
	M2	22	young	F1	214	0	215	0	MYH7+	0.95	0	0	0	0	0	0	0.05	36	0	64.1327	143.468	38.8	19139.1	23324.9	9567	5888	65280	65280	0.00180661	0.000733638	-0.999998	0.730538	-0.682872	0.000818815	0.68287	0.730538	0.00176963	342	1440	0.926475	-0.376356	-0.376356	-0.926475	0	0	0	371200	183103740	223149570
	M2	22	young	F1	215	0	216	0	Debris	0.03	0.01	0.14	0.03	0	0	0	0.79	36	0	117.686	133.681	12.3378	5382.9	0.555401	6453	3584	65280	2048	0.00119264	0.998073	0.0620391	0.999999	-0.00119308	-2.99e-05	4.42e-05	0.0620391	-0.998074	1911	1437	0.713511	-0.700644	-0.700644	-0.713511	0	0	0	79616	34735870	3584
	M2	22	young	F1	216	0	217	0	MYH2+MYH1+	0.04	0.42	0	0.51	0	0.03	0	0	31	0	113.899	139.811	11181	17331.2	0	7839	61440	65280	0	0.565398	-0.824818	0	0.824818	0.565398	0	0	0	1	1557	1440	0.918348	0.395774	0.395774	-0.918348	0	0	0	87647740	135859460	0
	M2	22	young	F1	217	0	218	0	MYH2+MYH1+	0	0.14	0.35	0.4	0	0.01	0	0.1	26	0	118.068	138.468	1646.48	23257.8	1.93939	8316	19712	65280	3072	0.0746765	-0.997204	0.00276752	0.997208	0.0746771	0.000115748	0.000322094	-0.00275115	-0.999996	810	1440	0.994773	-0.102107	-0.102107	-0.994773	0	0	0	13692160	193411840	16128
	M2	22	young	F1	218	0	219	0	MYH2+MYH1+	0.01	0.21	0.2	0.48	0	0.01	0	0.09	35	0	122.381	144.296	1508.72	17668.3	0.193719	7929	21248	65280	1024	0.105586	-0.99441	0.000150648	0.99441	0.105586	-9.66e-06	6.3e-06	-0.000150825	-1	1332	1440	0.994585	0.103928	0.103928	-0.994585	0	0	0	11962624	140091900	1536
	M2	22	young	F1	219	0	220	0	MYH7+	0.89	0	0	0	0	0	0	0.11	26	0	110.354	141.397	144.564	16251.3	19443.1	6777	11264	65280	65280	0.00678585	-0.00229047	-0.999974	0.664499	-0.747263	0.00622093	0.747258	0.664525	0.00354879	438	1440	0.999345	-0.0361828	-0.0361828	-0.999345	0	0	0	979712	110135300	131766020
	M2	22	young	F1	220	0	221	0	MYH2+MYH1+	0.01	0.26	0.15	0.37	0	0.02	0	0.19	39	0	118.6	161.782	3443.1	34779.8	367.16	7335	30976	65280	32512	0.118173	0.9737	0.19479	0.992972	-0.117143	-0.0168403	0.00642085	0.195411	-0.9807	195	1440	0.996596	0.0824376	0.0824376	-0.996596	0	0	0	25255168	255109630	2693120
	M2	22	young	F1	221	0	222	0	Debris	0	0.1	0.15	0.31	0	0.01	0.01	0.42	7	0	28.3019	74.8406	1584.36	21883.8	1.59085	4023	20224	65280	3584	0.092996	-0.995666	-0.000581732	0.995666	0.0929958	0.000394808	0.000338999	0.000615927	-1	909	1440	0.991226	0.132177	0.132177	-0.991226	0	0	0	6373888	88038660	6400
	M2	22	young	F1	222	0	223	Debris	Debris	0.01	0.01	0.1	0.03	0	0	0	0.85	19	0	84.1724	98.0122	1266.19	24014.5	2.01575	3429	16384	65280	2816	0.0465883	-0.998904	-0.00445488	0.998914	0.0465888	9.14e-06	0.000198422	-0.00445047	0.99999	516	1440	0.999999	-0.00154354	-0.00154354	-0.999999	0	0	0	4341760	82345730	6912
	M2	22	young	F1	223	0	224	0	MYH2+MYH1+	0.02	0.11	0.11	0.4	0	0	0	0.36	19	0	81.8596	104.74	1503	18029.6	177.092	3825	28160	65280	28928	-0.116362	-0.993088	0.0153605	-0.993143	0.116166	-0.0131195	0.0112445	-0.0167818	-0.999796	1458	1440	0.997412	-0.0718934	-0.0718934	-0.997412	0	0	0	5748992	68963330	677376
	M2	22	young	F1	224	0	225	0	Debris	0.02	0	0.01	0.01	0	0	0	0.96	16	0	45.607	61.598	12.9654	9291.81	0	1935	1280	65280	0	-0.000328517	-1	0	1	-0.000328517	0	0	0	1	1779	1437	0.63126	-0.775571	0.775571	0.63126	0	0	0	25088	17979648	0
	M2	22	young	F1	225	0	226	0	MYH7+	0.66	0.01	0	0.02	0	0.04	0	0.27	6	0	27.6586	30.3137	476.269	14624.5	19067.7	1827	22016	65280	65280	0.0417458	-0.109872	-0.993069	0.618331	-0.777888	0.112057	0.784809	0.618723	-0.0354634	990	1440	0.99857	0.0534551	0.0534551	-0.99857	0	0	0	870144	26718976	34836736
	M2	22	young	F1	226	0	227	0	Debris	0.05	0.08	0.18	0.11	0	0.02	0	0.56	11	0	61.4003	74.0833	2839.59	30457.5	1828.31	1530	28672	65280	37888	0.144136	0.0379734	-0.988829	0.989526	-0.0135099	0.143719	0.00790144	0.999187	0.0395229	63	1440	0.998714	0.0507031	0.0507031	-0.998714	0	0	0	4344576	46599936	2797312
	M2	22	young	F1	227	0	228	0	Debris	0.03	0.1	0.09	0.25	0	0	0	0.53	6	0	17.2627	19.8995	1867.33	18184.7	284.889	1152	16640	65280	15616	-0.108443	0.989353	0.0970597	-0.994098	-0.108213	-0.00764623	0.00293826	-0.0973161	0.995249	1104	1440	0.99986	0.0167558	0.0167558	-0.99986	0	0	0	2151168	20948736	328192
	M2	22	young	F1	228	0	229	0	Debris	0.34	0	0.01	0	0	0.01	0	0.64	6	0	16.2788	39.6274	398.443	15085.3	21119.5	1161	7936	65280	65280	0.0158167	0.0130168	-0.99979	0.490633	-0.871359	-0.00358288	0.871223	0.490474	0.0201685	1212	1440	0.999702	0.0244044	0.0244044	-0.999702	0	0	0	462592	17513984	24519680
	M2	22	young	F2	0	0	1	0	Debris	0.06	0.05	0.14	0.21	0	0	0	0.54	20	0	93.2952	109.397	1038.03	12158.7	0	3960	25344	65280	0	0.0829066	-0.996557	0	0.996557	0.0829066	0	0	0	1	60	87	-0.329787	-0.944055	0.944055	-0.329787	0	0	0	4110592	48148480	0
	M2	22	young	F2	1	0	2	0	Debris	0.03	0	0.04	0.02	0	0	0	0.91	6	0	27.0185	52.8701	361.969	8977.85	0	918	14848	62208	0	0.0104361	-0.999946	0	0.999946	0.0104361	0	0	0	1	240	21	0.999903	-0.0139065	-0.0139065	-0.999903	0	0	0	332288	8241664	0
	M2	22	young	F2	2	0	3	0	MYH7+	0.97	0	0	0	0	0	0	0.03	38	0	94.3663	120.054	116.946	10827.6	20554.5	6948	11008	65280	65280	-0.0047162	-0.0147167	-0.999881	0.498213	-0.866992	0.0104108	0.867042	0.498104	-0.0114209	351	96	-0.690618	-0.72322	0.72322	-0.690618	0	0	0	812544	75230460	142812420
	M2	22	young	F2	3	0	4	0	Debris	0.09	0.01	0.22	0.11	0	0	0	0.57	17	0	74.3236	95.7401	712.682	16285.5	566.533	2934	14592	65280	33280	-0.0766	-0.0516922	-0.995721	-0.9952	-0.0570337	0.0795208	0.0609002	-0.997033	0.0470753	432	45	0.998681	-0.051347	-0.051347	-0.998681	0	0	0	2091008	47781630	1662208
	M2	22	young	F2	4	0	5	0	Debris	0.1	0.05	0.18	0.16	0	0.01	0.01	0.49	9	0	38.2753	56.2132	2984.73	21366.3	1234.1	1188	17152	65280	46080	-0.106663	0.0414935	-0.993429	-0.98891	-0.108278	0.101655	0.103348	-0.993254	-0.0525825	516	27	0.99656	0.0828772	0.0828772	-0.99656	0	0	0	3545856	25383168	1466112
	M2	22	young	F2	5	0	6	0	MYH2+MYH1+	0.01	0.44	0.01	0.51	0	0.01	0	0.02	29	0	102.489	118.468	7840.61	18461.9	0	7002	58880	65280	0	0.447269	-0.894399	0	0.894399	0.447269	0	0	0	1	606	84	0.997896	0.0648368	0.0648368	-0.997896	0	0	0	54899970	129270530	0
	M2	22	young	F2	6	0	7	0	MYH2+MYH1+	0.01	0.12	0.27	0.46	0	0	0	0.14	26	0	110.018	136.853	1393.65	17228.1	0.173972	5886	20992	65280	1024	0.103372	-0.994643	1.34e-05	0.994643	0.103372	-2.7e-05	-2.55e-05	-1.61e-05	-1	714	72	0.974162	-0.225849	-0.225849	-0.974162	0	0	0	8203008	101404670	1024
	M2	22	young	F2	7	0	8	0	MYH7+	0.75	0	0.01	0	0	0.01	0	0.23	17	0	76.1577	89.4975	37.5681	9399.46	7317.74	2862	4096	65280	58624	0.00425239	0.00540144	-0.999976	0.46534	-0.885127	-0.00280222	0.885122	0.465318	0.00627741	795	48	0.980193	-0.198044	-0.198044	-0.980193	0	0	0	107520	26901248	20943360
	M2	22	young	F2	8	0	9	0	MYH2+	0.01	0.53	0	0.43	0	0	0	0.03	27	0	104.043	145.409	16077.1	17726.4	0.0276697	9252	61696	65280	256	0.784573	-0.620037	3.53e-06	0.620037	0.784573	5.06e-06	5.91e-06	1.78e-06	-1	909	84	0.999137	-0.0415398	-0.0415398	-0.999137	0	0	0	148745220	164004860	256
	M2	22	young	F2	9	0	10	0	MYH2+MYH1+	0	0.31	0.03	0.64	0	0	0	0.02	34	0	97.9847	156.581	3673.72	22361	79.1263	9981	31744	65280	33280	0.174175	-0.984711	-0.00274628	0.984704	0.174186	-0.0042371	-0.00465069	0.00196628	-0.999987	1032	99	0.970553	-0.240886	-0.240886	-0.970553	0	0	0	36667390	223185400	789760
	M2	22	young	F2	10	0	11	0	MYH7+	0.8	0	0.02	0	0	0.01	0	0.17	5	0	15.2315	51.799	802.927	13687.7	21190.3	1935	10752	65280	63488	0.0284916	-0.00359253	-0.999588	0.483475	-0.875195	0.0169261	0.874895	0.483758	0.0231988	1119	33	0.999044	-0.043719	-0.043719	-0.999044	0	0	0	1553664	26485760	41003264
	M2	22	young	F2	11	0	12	0	MYH2+MYH1+	0.01	0.17	0.34	0.43	0	0.02	0	0.03	40	0	139.628	155.581	1235.09	16856.5	153.655	11241	28160	65280	33024	0.138453	-0.990314	-0.0104789	0.990346	0.138515	-0.00538961	0.00678888	-0.00963152	0.999931	1425	114	0.820892	0.571083	0.571083	-0.820892	0	0	0	13883648	189484290	1727232
	M2	22	young	F2	12	0	13	0	Debris	0.03	0.03	0.09	0.19	0	0.01	0	0.65	15	0	62	72.7696	1461.42	16159.3	0	1548	13568	65280	0	0.0985235	-0.995135	0	0.995135	0.0985235	0	0	0	1	1461	30	0.999979	0.00648045	0.00648045	-0.999979	0	0	0	2262272	25014528	0
	M2	22	young	F2	13	0	14	0	MYH2+MYH1+	0.01	0.19	0.09	0.51	0	0.02	0	0.18	30	0	63.6396	140.267	1920.22	15922.1	0.840131	6399	40448	65280	5376	0.128508	-0.991708	0.000315546	0.991708	0.128508	-7.2e-05	-3.09e-05	-0.000322184	-1	1590	81	0.959493	-0.281731	-0.281731	-0.959493	0	0	0	12287488	101885440	5376
	M2	22	young	F2	14	0	15	0	MYH7+	0.62	0.01	0.03	0.06	0	0.06	0.01	0.21	12	0	48.1041	93.8406	2399.18	10622.1	15780.4	2781	65280	65280	65280	-0.160185	0.984612	-0.0698619	0.456095	0.136597	0.879385	0.875396	0.109	-0.470958	1698	39	0.999616	0.0277137	0.0277137	-0.999616	0	0	0	6672128	29540096	43885310
	M2	22	young	F2	15	0	16	0	MYH2+	0.05	0.49	0.01	0.33	0	0.1	0	0.02	42	0	161.208	186.167	9268.94	13246	1188.02	13212	62720	65280	54528	-0.853935	0.394827	0.338979	-0.515477	-0.731013	-0.447106	0.0712688	-0.556536	0.827761	1851	108	0.993878	0.110483	0.110483	-0.993878	0	0	0	122461180	175005950	15696128
	M2	22	young	F2	16	0	17	0	Debris	0.03	0.13	0.12	0.17	0	0	0	0.55	19	0	53.2353	58.3848	2440.75	11305.8	0.65641	1170	19968	65280	768	0.0998723	-0.995	0.00020807	0.995	0.0998724	0.000297493	0.000316786	-0.000177318	-1	1875	33	0.999599	0.028313	0.028313	-0.999599	0	0	0	2855680	13227776	768
	M2	22	young	F2	17	0	18	0	MYH7+	0.49	0.06	0.04	0.11	0	0.15	0.01	0.14	26	0	77.3886	125.326	2715.03	13016.6	3282.54	5598	30208	65280	33280	0.163588	-0.0637345	-0.984468	0.709945	-0.685292	0.162337	0.684994	0.725475	0.0668578	1920	108	0.10987	-0.993946	0.993946	0.10987	0	0	0	15198720	72866820	18375680
	M2	22	young	F2	18	0	19	0	Debris	0.04	0	0.05	0	0	0	0	0.91	22	0	92.1954	103.598	0	6747.68	0	2259	0	17664	0	0	1	0	1	0	0	0	0	1	1218	39	0.999826	-0.0186696	-0.0186696	-0.999826	0	0	0	0	15243008	0
	M2	22	young	F2	19	0	20	0	MYH2+MYH1+	0	0.2	0.27	0.48	0	0	0	0.05	50	0	113.455	137.64	998.122	15727.6	1.13454	9477	27904	65280	3584	0.0918695	-0.995771	0.000255339	0.995771	0.0918695	-4.28e-05	-1.91e-05	-0.000258187	-1	1314	120	0.700632	-0.713523	0.713523	0.700632	0	0	0	9459200	149050370	10752
	M2	22	young	F2	20	0	21	0	MYH7+	0.98	0	0	0	0	0	0	0.02	64	0	101.119	133.184	150.859	12187.2	22920.6	9396	15360	65280	65280	-0.0036157	-0.0133121	-0.999905	0.569997	-0.821599	0.0088771	0.821639	0.56991	-0.0105585	504	123	0.925046	0.379855	0.379855	-0.925046	0	0	0	1417472	114511100	215362300
	M2	22	young	F2	21	0	22	0	MYH2+MYH1+	0.02	0.38	0.05	0.52	0	0.01	0	0.02	73	0	122.919	167.953	2933.32	15494.4	0.743901	13077	44288	65280	9728	0.228031	-0.973654	0.000351577	0.973654	0.228031	0.00012625	0.000203094	-0.000313526	-1	1653	150	0.778581	-0.627544	-0.627544	-0.778581	0	0	0	38359040	202620670	9728
	M2	22	young	F2	22	0	23	0	MYH1+	0.09	0.01	0.55	0.15	0	0	0	0.2	49	0	88.2043	133.154	387.816	14623.3	338.618	8955	29440	65280	40192	0.0181336	-0.036199	-0.99918	0.99959	-0.0214964	0.0189198	0.0221637	0.999113	-0.0357943	231	129	-0.0305204	-0.999534	0.999534	-0.0305204	0	0	0	3472896	130951940	3032320
	M2	22	young	F2	23	0	24	0	MYH2+MYH1+	0.01	0.3	0.1	0.56	0	0	0	0.03	62	0	82.3772	154.368	1398.94	16471.4	0.812698	11655	44032	65280	2816	-0.13062	-0.991432	0.000477752	-0.991433	0.13062	-8.12e-05	1.81e-05	-0.000484263	-1	1167	147	-0.471448	-0.881894	0.881894	-0.471448	0	0	0	16304640	191973630	9472
	M2	22	young	F2	24	0	25	0	MYH2+	0.02	0.69	0	0.28	0	0	0	0.01	59	0	125.575	139.912	12554.6	16915.8	0.600939	10224	61696	65280	1792	0.75751	-0.652823	7.54e-05	0.652823	0.75751	9.63e-05	0.000119978	2.38e-05	-1	768	159	-0.147657	-0.989039	0.989039	-0.147657	0	0	0	128358660	172947200	6144
	M2	22	young	F2	25	0	26	0	MYH2+MYH1+	0	0.2	0.2	0.56	0	0	0	0.04	60	0	115.966	158.569	1243.63	17627.4	5.75562	12276	20992	65280	8192	0.0992614	0.995038	0.006753	0.995061	-0.0992601	-0.000529139	0.00014379	0.00677217	-0.999977	426	186	-0.0229325	-0.999737	0.999737	-0.0229325	0	0	0	15266816	216394500	70656
	M2	22	young	F2	26	0	27	0	Debris	0.04	0.21	0.09	0.31	0	0	0	0.35	28	0	70.2353	84.1543	800.073	8139.79	0	2187	34560	65280	0	0.264069	-0.964504	0	0.964504	0.264069	0	0	0	1	807	114	0.504655	-0.863321	0.863321	0.504655	0	0	0	1749760	17801728	0
	M2	22	young	F2	27	0	28	0	MYH7+	0.85	0	0	0	0	0	0	0.15	43	0	90.2552	110.711	93.3283	10431.6	18141.2	6372	25088	65280	65280	-0.00369907	-0.00904008	-0.999952	0.451894	-0.892049	0.00639291	0.892064	0.451848	-0.00738491	132	150	0.886247	-0.463212	-0.463212	-0.886247	0	0	0	594688	66470400	115595520
	M2	22	young	F2	28	0	29	0	MYH2+	0	0.8	0	0.2	0	0	0	0	67	0	90.7359	160.397	9984.1	14849.3	0.476144	12366	61952	65280	2304	0.727491	-0.686117	0.000179581	0.686117	0.727491	-7.06e-05	8.22e-05	-0.000174588	-1	1254	204	-0.365424	-0.930841	0.930841	-0.365424	0	0	0	123463420	183626750	5888
	M2	22	young	F2	29	0	30	0	MYH2+MYH1+	0.01	0.27	0.13	0.57	0	0	0	0.02	51	0	114.935	151.782	2130.41	19644.2	10.0612	11628	47872	65280	15872	-0.130407	-0.991457	0.00247528	-0.991461	0.130406	-0.000417311	9.1e-05	-0.00250856	-0.999997	666	204	0.0850375	-0.996378	0.996378	0.0850375	0	0	0	24772352	228422910	116992
	M2	22	young	F2	30	0	31	0	MYH7+	0.89	0	0.01	0	0	0.09	0	0.01	54	0	107.336	138.74	796.42	11242.6	16751	10503	60928	65280	65280	0.00355555	-0.144559	-0.98949	0.439162	-0.888744	0.131418	0.898401	0.435014	-0.0603248	1914	192	0.519846	-0.85426	0.85426	0.519846	0	0	0	8364800	118081020	175935490
	M2	22	young	F2	31	0	32	0	MYH7+	0.85	0	0.01	0	0	0.05	0	0.09	55	0	88.6397	157.267	292.506	14216.6	22783.5	11655	61440	65280	65280	0.000431885	-0.0587016	-0.998275	0.564772	-0.823809	0.0486868	0.825247	0.563819	-0.0327972	1056	198	0.885201	-0.465209	-0.465209	-0.885201	0	0	0	3409152	165694460	265541380
	M2	22	young	F2	32	0	33	0	MYH7+	0.95	0	0	0	0	0	0	0.05	51	0	135.351	147.054	163.627	12451.3	16990	9819	7424	65280	65280	0.0136074	0.0126287	-0.999828	0.491314	-0.870972	-0.00431443	0.870876	0.491171	0.0180563	1497	201	0.326429	-0.945222	0.945222	0.326429	0	0	0	1606656	122259460	166824960
	M2	22	young	F2	33	0	34	0	MYH2+MYH1+	0	0.19	0.23	0.58	0	0	0	0	54	0	119	136.397	1486.19	18367.5	20.9004	8721	26112	65280	11264	0.108619	-0.993911	0.0185408	0.994083	0.10858	-0.00311205	-0.00107994	-0.0187691	-0.999823	561	201	0.271251	-0.962509	0.962509	0.271251	0	0	0	12961024	160183300	182272
	M2	22	young	F2	34	0	35	0	MYH2+	0	0.63	0	0.34	0	0.01	0	0.02	46	0	103.16	156.853	12877.4	17376.8	23.7376	11313	62464	65280	11008	0.786401	-0.617709	0.00313923	0.617713	0.786403	-0.000574796	0.00211364	-0.00239116	-0.999995	930	195	0.957874	0.28719	0.28719	-0.957874	0	0	0	145681920	196584200	268544
	M2	22	young	F2	35	0	36	0	Debris	0.02	0.02	0.2	0.07	0	0	0	0.69	10	0	38.9487	70.4558	549.435	13069.3	100.219	1737	14848	65280	18432	0.0324658	0.991058	-0.129426	0.999336	-0.0300415	0.0206405	0.0165678	-0.13001	-0.991374	33	159	0.00481388	-0.999988	0.999988	0.00481388	0	0	0	954368	22701312	174080
	M2	22	young	F2	36	0	37	0	MYH7+MYH2+	0.02	0.14	0.01	0.16	0	0.56	0.08	0.03	45	0	106.019	138.77	6644.39	13173.1	4277.48	9990	61440	65280	35328	0.522628	-0.628057	-0.576545	0.786009	0.616887	0.0405014	0.330226	-0.474337	0.816061	315	213	-0.0207974	-0.999784	0.999784	-0.0207974	0	0	0	66377470	131599100	42732030
	M2	22	young	F2	37	0	38	0	MYH2+MYH1+	0.03	0.21	0.05	0.66	0	0.01	0	0.04	48	0	139.176	168.51	2513.97	15040.8	2.80033	13347	40960	65280	8192	-0.195095	-0.980783	0.00138044	-0.980784	0.195095	-0.000363636	8.73e-05	-0.00142485	-0.999999	1812	222	0.76436	0.644789	0.644789	-0.76436	0	0	0	33553920	200749820	37376
	M2	22	young	F2	38	0	39	0	MYH2+	0.01	0.77	0	0.21	0	0.01	0	0	68	0	139.46	181.61	11295.8	14807.4	0.74168	12771	61952	65280	3072	0.82676	-0.562554	9.99e-05	0.562554	0.82676	0.000118841	0.000149419	4.21e-05	-1	1689	249	-0.406574	-0.913618	0.913618	-0.406574	0	0	0	144258050	189105660	9472
	M2	22	young	F2	39	0	40	0	MYH7+	0.98	0	0	0	0	0	0	0.02	48	0	148.408	166.581	158.655	14690	17866.6	12681	11264	65280	65280	0.0127371	-0.00859218	-0.999882	0.586606	-0.809744	0.0144308	0.809772	0.586721	0.00527353	1410	219	0.771691	0.635998	0.635998	-0.771691	0	0	0	2011904	186283260	226566660
	M2	22	young	F2	40	0	41	0	MYH2+	0	0.63	0.01	0.35	0	0.01	0	0	48	0	119.017	135.569	10234.1	15161.7	7.40229	9891	61440	65280	17664	0.633142	-0.774035	-0.000487455	0.774035	0.633142	-0.000618208	-0.000787144	-1.41e-05	-1	201	234	0.489169	-0.872189	0.872189	0.489169	0	0	0	101225730	149964290	73216
	M2	22	young	F2	41	0	42	0	MYH1+	0.01	0.12	0.43	0.4	0	0	0	0.04	51	0	113.04	120.87	1568.05	20178.9	0.272196	7524	19968	65280	512	0.0959857	-0.995383	0.000195155	0.995383	0.0959857	3.94e-05	5.8e-05	-0.000190471	-1	816	228	0.291878	-0.956456	0.956456	0.291878	0	0	0	11798016	151825920	2048
	M2	22	young	F2	42	0	43	0	MYH1+	0.03	0	0.55	0.19	0	0	0	0.23	45	0	116.349	139.468	576.916	15388.1	57.0706	8451	19968	65280	22784	-0.0501055	0.995868	-0.0757447	-0.998702	-0.0492653	0.0129221	0.00913709	0.0762939	0.997043	96	252	-0.394575	-0.918864	0.918864	-0.394575	0	0	0	4875520	130045180	482304
	M2	22	young	F2	43	0	44	0	MYH7+	0.98	0	0	0	0	0	0	0.02	59	0	106.607	140.64	180.313	13504.6	20270.6	9342	25344	65280	65280	0.00391606	0.0016268	-0.999991	0.547091	-0.837073	0.0007807	0.837064	0.547089	0.00416804	507	261	0.677904	-0.73515	0.73515	0.677904	0	0	0	1684480	126160130	189368060
	M2	22	young	F2	44	0	45	0	MYH2+MYH1+	0	0.14	0.22	0.62	0	0.01	0	0.01	54	0	96.5194	137.64	1907.51	20340.1	10.4679	10467	26368	65280	13312	0.115806	-0.99326	0.00493374	0.993272	0.115803	-0.00100821	-0.000430071	-0.0050173	-0.999987	744	279	0.705387	-0.708822	0.708822	0.705387	0	0	0	19965952	212900100	109568
	M2	22	young	F2	45	0	46	0	MYH2+	0	0.57	0	0.41	0	0	0	0.02	51	0	124.952	149.468	9247.71	15959	35.8903	10899	62464	65280	21248	0.738951	-0.673756	0.00219079	0.673759	0.738942	-0.00356242	-0.000781339	-0.00410852	-0.999991	1107	279	0.738878	-0.67384	-0.67384	-0.738878	0	0	0	100790780	173937660	391168
	M2	22	young	F2	46	0	47	0	MYH2+MYH1+	0	0.21	0.25	0.53	0	0	0	0.01	62	0	138.917	151.497	1184.94	17377.2	0.344086	11160	27648	65280	768	0.109493	-0.993988	0.000269712	0.993988	0.109493	-4.83e-05	-1.84e-05	-0.000273375	-1	1311	303	-0.0386605	-0.999252	0.999252	-0.0386605	0	0	0	13223936	193929470	3840
	M2	22	young	F2	47	0	48	0	MYH2+MYH1+	0	0.26	0.06	0.66	0	0.02	0	0	77	0	186.462	211.522	3090.16	16857.7	44.2305	15552	57088	65280	15872	0.219816	-0.975491	0.00988797	0.97554	0.219787	-0.00390211	-0.00163322	-0.0105039	-0.999943	1626	333	0.634038	-0.773302	0.773302	0.634038	0	0	0	48058110	262170370	687872
	M2	22	young	F2	48	0	49	0	MYH2+	0	0.49	0	0.49	0	0.01	0	0.01	50	0	93.2309	144.953	10258.4	16231	347.952	10791	62976	65280	32256	0.728084	-0.685325	-0.0149272	0.685246	0.728233	-0.0107102	-0.0182105	0.00243085	-0.999831	987	291	0.965044	-0.262089	-0.262089	-0.965044	0	0	0	110698750	175148290	3754752
	M2	22	young	F2	49	0	50	0	Debris	0.03	0.02	0.28	0.17	0	0	0	0.5	24	0	113.159	132.983	761.979	13779.6	37.1674	5400	17920	65280	13312	-0.101634	-0.994804	0.00599681	-0.994804	0.101594	-0.00656451	0.00592116	-0.00663283	-0.999961	1920	288	0.0663733	-0.997795	0.997795	0.0663733	0	0	0	4114688	74409980	200704
	M2	22	young	F2	50	0	51	0	MYH7+	1	0	0	0	0	0	0	0	54	0	123.491	134.326	108.281	13016.1	20849.4	9873	10240	65280	65280	0.00371477	0.0016055	-0.999992	0.529804	-0.84812	0.000606454	0.848112	0.529802	0.00400117	615	300	0.424918	-0.905232	0.905232	0.424918	0	0	0	1069056	128508160	205846020
	M2	22	young	F2	51	0	52	0	Debris	0.02	0	0.07	0	0	0	0	0.91	23	0	60.6383	77.4264	7.18152	8143.7	0	1818	7168	65280	0	0.000686312	-1	0	1	0.000686312	0	0	0	1	870	252	0.246839	-0.969057	0.969057	0.246839	0	0	0	13056	14805248	0
	M2	22	young	F2	52	0	53	0	MYH2+MYH1+	0.01	0.06	0.42	0.49	0	0.01	0	0.01	53	0	75.8947	161.581	1118.79	18284.1	155.395	12807	36352	65280	33280	-0.108659	0.935689	0.335676	-0.994074	-0.10331	-0.0338082	0.00304483	-0.33736	0.941371	1218	330	0.367539	-0.930008	0.930008	0.367539	0	0	0	14328320	234164740	1990144
	M2	22	young	F2	53	0	54	0	MYH1+	0.03	0.16	0.38	0.37	0	0.01	0	0.05	53	0	138.917	153.154	1455.42	16455.4	15.9245	9324	27136	65280	13568	0.116148	-0.99309	0.0167673	0.993231	0.116151	-0.00083619	0.00111712	-0.016751	-0.999859	1773	291	0.992029	-0.126008	-0.126008	-0.992029	0	0	0	13570304	153430270	148480
	M2	22	young	F2	54	0	55	0	MYH2+MYH1+	0.02	0.03	0.43	0.48	0	0	0	0.04	57	0	117.72	153.966	848.64	17881.6	16.456	12492	30976	65280	11520	0.0780061	-0.99693	0.00681852	0.996952	0.0779935	-0.00209616	0.00155792	0.00696125	0.999975	441	324	0.687072	-0.726589	0.726589	0.687072	0	0	0	10601216	223376640	205568
	M2	22	young	F2	55	0	56	0	MYH7+	0.98	0	0	0	0	0	0	0.02	42	0	105.19	132.983	384.635	14468	18499.9	8064	21504	65280	65280	0.0174865	-0.00909848	-0.999806	0.531924	-0.846621	0.0170077	0.846611	0.532119	0.00996471	1500	315	0.267738	-0.963492	0.963492	0.267738	0	0	0	3101696	116670210	149182980
	M2	22	young	F2	56	0	57	0	Debris	0	0	0.12	0	0	0	0	0.88	16	0	46.1736	50.6274	20.7307	9794.77	0	1062	5120	65280	0	0.00422816	-0.999991	0	0.999991	0.00422816	0	0	0	1	228	246	-0.0925659	-0.995707	0.995707	-0.0925659	0	0	0	22016	10402048	0
	M2	22	young	F2	57	0	58	0	MYH1+	0.02	0.05	0.45	0.36	0	0.01	0	0.11	54	0	129.283	149.64	1071.21	18466.4	0	8388	29952	65280	0	0.0900274	-0.995939	0	0.995939	0.0900274	0	0	0	1	876	309	0.941285	0.337612	0.337612	-0.941285	0	0	0	8985344	154896130	0
	M2	22	young	F2	58	0	59	0	MYH7+	1	0	0	0	0	0	0	0	52	0	122.772	142.296	516.382	12140.3	17519.9	10692	14592	65280	65280	0.0347266	-0.00157995	-0.999396	0.547945	-0.836266	0.0203619	0.835793	0.548321	0.028175	1884	327	0.630365	-0.776299	0.776299	0.630365	0	0	0	5521152	129804540	187323140
	M2	22	young	F2	59	0	60	0	MYH7+	0.87	0	0	0	0	0	0	0.13	49	0	116.155	144.267	93.8406	10921.3	16020.3	9810	9984	65280	65280	0.00260912	0.00615824	-0.999978	0.589888	-0.807478	-0.00343363	0.807481	0.589866	0.00573948	156	318	0.970743	-0.240119	-0.240119	-0.970743	0	0	0	920576	107138050	157158910
	M2	22	young	F2	60	0	61	0	MYH2+MYH1+	0.01	0.19	0.11	0.68	0	0	0	0.01	53	0	156.08	176.137	1609.24	17622	3.03523	14760	28928	65280	10496	-0.142289	-0.989825	-0.000755253	-0.989825	0.142289	0.000122834	-1.41e-05	0.000765046	-1	1419	360	0.713177	-0.700984	-0.700984	-0.713177	0	0	0	23752448	260101380	44800
	M2	22	young	F2	61	0	62	0	MYH1+	0.01	0.06	0.44	0.39	0	0	0	0.1	46	0	128.004	142.338	872.96	16998.5	0.0447592	11439	26368	65280	256	0.0874798	-0.996166	0.000122175	0.996166	0.0874798	5.36e-06	1.6e-05	-0.000121237	-1	318	366	-0.655128	-0.755518	0.755518	-0.655128	0	0	0	9985792	194445310	512
	M2	22	young	F2	62	0	63	0	Debris	0.04	0	0.16	0.09	0	0	0	0.71	7	0	25.4558	62.2843	336.666	14180.4	0	3510	9984	62720	0	0.0290335	-0.999578	0	0.999578	0.0290335	0	0	0	1	39	366	-0.0104911	-0.999945	0.999945	-0.0104911	0	0	0	1181696	49773056	0
	M2	22	young	F2	63	0	64	0	MYH7+	0.97	0	0	0	0	0	0	0.03	43	0	102.591	119.225	148.687	14707.5	21705.1	7326	30720	65280	65280	0.00918034	0.0017824	-0.999956	0.611207	-0.791459	0.00420057	0.791417	0.611219	0.00835528	690	354	0.182494	-0.983207	0.983207	0.182494	0	0	0	1089280	107747330	159011840
	M2	22	young	F2	64	0	65	0	MYH7+	1	0	0	0	0	0	0	0	47	0	74.0945	139.296	284.138	13032.2	16311.2	9198	47360	65280	65280	0.00810128	0.00316868	-0.999962	0.633155	-0.774021	0.00267685	0.773983	0.633153	0.00827682	1020	378	-0.413787	-0.910374	0.910374	-0.413787	0	0	0	2613504	119870460	150030340
	M2	22	young	F2	65	0	66	0	MYH2+MYH1+	0.03	0.08	0.4	0.42	0	0.02	0	0.05	51	0	124.812	138.267	1323.96	19872.6	433.166	10359	26880	65280	54528	-0.0862905	-0.0598989	-0.994468	-0.996093	-0.0136301	0.0872525	0.018781	-0.998111	0.0584887	543	375	-0.189424	-0.981895	0.981895	-0.189424	0	0	0	13714944	205860100	4487168
	M2	22	young	F2	66	0	67	0	MYH2+	0	0.53	0	0.46	0	0.01	0	0	54	0	154.159	165.451	9624.74	16140.6	26.4071	13068	61952	65280	17664	0.713549	-0.700605	0.000654373	0.700605	0.713548	-0.0015587	-0.000625103	-0.00157066	-0.999999	1143	405	0.595118	-0.803638	0.803638	0.595118	0	0	0	125776130	210925820	345088
	M2	22	young	F2	67	0	68	0	MYH2+MYH1+	0	0.07	0.14	0.79	0	0	0	0	43	0	101.415	133.811	1795.68	20358.3	42.1536	9729	41984	65280	13056	0.116632	-0.993163	-0.00490458	0.993175	0.116634	-0.000247893	-0.000818239	0.00484219	-0.999988	789	378	-0.146373	-0.989229	0.989229	-0.146373	0	0	0	17470208	198066180	410112
	M2	22	young	F2	68	0	69	0	MYH2+MYH1+	0.03	0.2	0.15	0.58	0	0	0	0.04	48	0	78.7718	156.539	2373.31	16875.9	10.4561	10944	26624	65280	10240	-0.174407	-0.984633	0.00900035	-0.984674	0.174401	-0.00151574	-7.72e-05	-0.00912677	-0.999958	1788	390	0.980818	-0.194927	-0.194927	-0.980818	0	0	0	25973504	184690180	114432
	M2	22	young	F2	69	0	70	0	Debris	0.04	0	0.04	0	0	0	0	0.92	32	0	93.4719	112.397	0	6144.34	0	3735	0	65280	0	0	1	0	1	0	0	0	0	1	207	369	-0.141772	-0.989899	0.989899	-0.141772	0	0	0	0	22949120	0
	M2	22	young	F2	70	0	71	0	MYH2+MYH1+	0	0.19	0.26	0.48	0	0	0	0.07	64	0	111.759	157.74	1142.09	16205.8	16.3265	12105	37376	65280	9984	0.13247	0.99093	0.0225635	0.991175	-0.132545	0.00184522	0.00481916	0.02212	-0.999744	1587	414	0.869114	0.494611	0.494611	-0.869114	0	0	0	13825024	196170750	197632
	M2	22	young	F2	71	0	72	0	MYH2+	0	0.6	0.02	0.37	0	0.01	0	0	47	0	126.574	143.51	7849.46	15156	0.0803515	9558	61440	65280	512	0.741953	-0.670452	2.02e-05	0.670452	0.741953	-1.76e-06	1.38e-05	-1.48e-05	-1	885	408	0.714294	-0.699846	-0.699846	-0.714294	0	0	0	75025150	144860930	768
	M2	22	young	F2	72	0	73	0	MYH7+	0.99	0	0.01	0	0	0	0	0	59	0	111.198	162.397	107.096	12407.5	18011.1	14022	11264	65280	65280	0.00984192	0.00459111	-0.999941	0.552847	-0.833282	0.00161548	0.833225	0.55283	0.0107393	1293	429	0.971291	-0.237894	-0.237894	-0.971291	0	0	0	1501696	173978110	252551680
	M2	22	young	F2	73	0	74	0	MYH7+	0.95	0	0	0	0	0	0	0.05	58	0	78.2304	143.983	171.637	14251.3	18186.9	10287	8192	65280	65280	0.00887898	0.00823486	-0.999927	0.572129	-0.820162	-0.00167412	0.820115	0.572073	0.0119936	621	435	-0.340347	-0.9403	0.9403	-0.340347	0	0	0	1765632	146603260	187088380
	M2	22	young	F2	74	0	75	0	MYH2+MYH1+	0	0.09	0.25	0.64	0	0	0	0.02	56	0	119.57	149.51	1058.59	17649.9	0	12753	39680	65280	0	0.0949171	-0.995485	0	0.995485	0.0949171	0	0	0	1	162	441	0.924241	-0.38181	-0.38181	-0.924241	0	0	0	13500160	225089280	0
	M2	22	young	F2	75	0	76	0	MYH2+MYH1+	0.06	0.19	0.12	0.58	0	0.02	0	0.03	41	0	137.525	164.681	2226.44	15945.3	0	12150	32256	65280	0	0.230359	-0.973106	0	0.973106	0.230359	0	0	0	1	1920	456	0.147252	-0.989099	0.989099	0.147252	0	0	0	27051264	193735940	0
	M2	22	young	F2	76	0	77	0	MYH2+	0	0.67	0.01	0.3	0	0.01	0	0.01	60	0	160.863	181.409	8346.51	14827.8	0.202911	13878	63232	65280	1024	0.796912	-0.604095	4.43e-05	0.604095	0.796912	0.000101743	9.67e-05	5.43e-05	-1	1461	444	0.948069	-0.318065	-0.318065	-0.948069	0	0	0	115832830	205779970	2816
	M2	22	young	F2	77	0	78	0	MYH7+	0.98	0	0	0	0	0	0	0.02	54	0	140.132	156.681	86.303	13877	21576.9	11088	11520	65280	65280	0.00950018	0.00594887	-0.999937	0.554603	-0.832115	0.000318709	0.832061	0.554571	0.0112045	456	435	0.827729	0.561127	0.561127	-0.827729	0	0	0	956928	153867780	239244540
	M2	22	young	F2	78	0	79	0	MYH1+	0.01	0.02	0.53	0.26	0	0	0	0.18	39	0	85	122.054	872.383	17948	5.3313	7875	23808	65280	5120	0.0541718	-0.99853	-0.0020319	0.998531	0.0541704	0.000736836	0.000625683	0.00206883	-0.999998	342	453	0.849692	0.527279	0.527279	-0.849692	0	0	0	6870016	141340160	41984
	M2	22	young	F2	79	0	80	0	MYH2+MYH1+	0.01	0.08	0.32	0.53	0	0	0	0.06	52	0	69.3542	128.426	1460.73	19438.2	0	7857	25344	65280	0	0.111753	-0.993736	0	0.993736	0.111753	0	0	0	1	945	462	0.0448478	-0.998994	0.998994	0.0448478	0	0	0	11476992	152726020	0
	M2	22	young	F2	80	0	81	0	MYH2+MYH1+	0.01	0.44	0.01	0.51	0	0.01	0	0.02	55	0	130.384	144.167	8064.08	16966.4	8.11231	9972	61440	65280	7680	-0.588718	-0.808338	0.000972031	-0.808338	0.588718	-0.000738196	2.45e-05	-0.00122032	-0.999999	1074	477	0.661163	-0.750242	0.750242	0.661163	0	0	0	80414980	169188600	80896
	M2	22	young	F2	81	0	82	0	MYH2+MYH1+	0	0.19	0.11	0.66	0	0.02	0	0.02	58	0	89.1852	152.811	1532.15	16955.5	39.5819	12780	24576	65280	27136	0.173391	-0.98482	-0.00805369	0.984852	0.173394	0.000360495	-0.00104144	0.0079942	-0.999968	1686	489	-0.188195	-0.982132	0.982132	-0.188195	0	0	0	19580928	216691710	505856
	M2	22	young	F2	82	0	83	0	MYH1+	0.03	0.03	0.45	0.38	0	0	0	0.11	45	0	108.812	122.225	819.157	19031.7	5.48549	8307	17152	65280	11008	0.0812135	-0.996689	0.00390319	0.996697	0.0812123	-0.00046492	-0.000146393	-0.00392805	-0.999992	699	471	-0.0126954	-0.999919	0.999919	-0.0126954	0	0	0	6804736	158096380	45568
	M2	22	young	F2	83	0	84	0	MYH7+	0.87	0	0.01	0	0	0	0	0.12	55	0	106.042	135.083	529.38	12339.9	18166.5	9810	18688	65280	65280	0.022992	-0.0548005	-0.998233	0.395628	-0.916486	0.0594252	0.918123	0.396295	-0.000608703	1821	480	0.991921	-0.126856	-0.126856	-0.991921	0	0	0	5193216	121054720	178213380
	M2	22	young	F2	84	0	85	0	MYH7+	0.83	0	0.01	0	0	0	0	0.16	18	0	80.025	97.4975	74.1843	10132.5	12949.2	1791	4864	65280	41728	-0.00335597	-0.0118249	-0.999924	0.327796	-0.944695	0.0100716	0.944742	0.327738	-0.00704654	30	456	-0.0236797	-0.99972	0.99972	-0.0236797	0	0	0	132864	18147328	23192064
	M2	22	young	F2	85	0	86	0	MYH7+	0.97	0	0	0	0	0	0	0.03	38	0	86.8332	108.569	51.6718	14957.1	20886.2	5643	7680	65280	65280	0.00338884	-0.00171162	-0.999993	0.689964	-0.723835	0.00357713	0.723836	0.689971	0.001272	786	462	0.899716	0.436475	0.436475	-0.899716	0	0	0	291584	84402690	117860860
	M2	22	young	F2	86	0	87	0	Debris	0.02	0	0.03	0	0	0	0	0.95	37	0	96.0052	109.326	6.21776	6717.75	0	3582	2560	65280	0	0.000421911	-1	0	1	0.000421911	0	0	0	1	180	480	-0.602622	-0.798027	0.798027	-0.602622	0	0	0	22272	24062976	0
	M2	22	young	F2	87	0	88	0	MYH7+	0.97	0	0	0	0	0	0	0.03	53	0	123.568	145.711	197.277	13603.2	16249.3	9909	13312	65280	65280	0.0122869	0.0116789	-0.999856	0.617165	-0.786832	-0.00160651	0.786738	0.617057	0.0168755	543	504	0.999637	0.0269457	0.0269457	-0.999637	0	0	0	1954816	134794240	161014530
	M2	22	young	F2	88	0	89	0	MYH2+MYH1+	0.01	0.04	0.38	0.53	0	0	0	0.04	60	0	72.6223	148.811	1020	17500.5	22.4366	11718	19712	65280	16640	-0.103925	-0.994555	0.00770773	-0.994584	0.103909	-0.00251481	0.00170022	-0.00792733	-0.999967	1545	525	-0.497038	-0.867729	0.867729	-0.497038	0	0	0	11952384	205070340	262912
	M2	22	young	F2	89	0	90	0	MYH2+MYH1+	0	0.12	0.2	0.61	0	0.01	0	0.06	48	0	80.8022	122.841	1390.48	19474.9	65.0284	8775	30464	65280	34560	-0.133144	-0.991051	0.00954201	-0.991097	0.133138	-0.00125155	-3.01e-05	-0.00962369	-0.999954	867	516	0.746053	0.665887	0.665887	-0.746053	0	0	0	12201472	170892540	570624
	M2	22	young	F2	90	0	91	0	MYH2+	0	0.57	0.01	0.4	0	0.02	0	0	52	0	146.823	166.137	6931.2	15844.3	1.84398	13050	61952	65280	3840	-0.66248	-0.74908	0.000705786	-0.74908	0.662479	-0.000426291	-0.000148243	-0.0008111	-1	1167	552	0.127039	-0.991898	0.991898	0.127039	0	0	0	90452220	206767870	24064
	M2	22	young	F2	91	0	92	0	MYH1+	0.02	0.04	0.54	0.31	0	0	0	0.09	48	0	132.185	147.225	899.337	17815.3	2.61759	11736	29440	65280	5888	0.0797753	-0.996812	0.00135106	0.996813	0.0797753	-4.49e-05	6.31e-05	-0.00135034	-0.999999	117	552	-0.11296	-0.9936	0.9936	-0.11296	0	0	0	10554624	209080320	30720
	M2	22	young	F2	92	0	93	0	MYH2+MYH1+	0.02	0.14	0.07	0.76	0	0	0	0.01	47	0	153.447	171.238	3516.93	19506.6	0	11214	41984	65280	0	0.197786	-0.980245	0	0.980245	0.197786	0	0	0	1	297	564	0.466401	-0.884573	0.884573	0.466401	0	0	0	39438850	218746620	0
	M2	22	young	F2	93	0	94	0	MYH2+	0	0.57	0.02	0.39	0	0.01	0	0.01	54	0	129.19	168.167	7674.5	15554.7	9.20551	12987	62208	65280	22272	-0.73318	-0.680033	0.0016454	-0.680035	0.733178	-0.0015975	-0.000120024	-0.00229018	-0.999997	1425	552	0.891666	0.452693	0.452693	-0.891666	0	0	0	99668740	202008580	119552
	M2	22	young	F2	94	0	95	0	MYH2+MYH1+	0.03	0.15	0.15	0.66	0	0	0	0.01	48	0	103.87	155.468	1828.97	18662.3	1.3132	10332	29696	65280	7168	0.126589	-0.991955	0.00107344	0.991955	0.126589	-4.3e-05	9.32e-05	-0.00107026	-0.999999	393	567	-0.270439	-0.962737	0.962737	-0.270439	0	0	0	18896896	192818940	13568
	M2	22	young	F2	95	0	96	0	MYH7+	0.99	0	0.01	0	0	0	0	0	50	0	97.6166	168.581	80.4912	12770.3	15704.6	10944	32768	65280	65280	0.00706085	-0.00225404	-0.999973	0.559685	-0.828685	0.0058199	0.828675	0.559711	0.00458967	1275	564	-0.561516	-0.827466	0.827466	-0.561516	0	0	0	880896	139758600	171871230
	M2	22	young	F2	96	0	97	0	MYH2+MYH1+	0.04	0.25	0.1	0.56	0	0.02	0	0.03	50	0	127.945	145.095	1359.49	15786.2	32.8061	10917	29184	65280	14848	0.180163	-0.983537	0.0139953	0.983636	0.180159	-0.00153363	0.001013	-0.0140426	-0.999901	1893	555	0.946761	-0.321936	-0.321936	-0.946761	0	0	0	14841600	172337660	358144
	M2	22	young	F2	97	0	98	0	MYH2+MYH1+	0	0.07	0.15	0.73	0	0.02	0	0.03	51	0	128.035	141.669	1576.63	19786.4	8.76117	10899	39424	65280	9984	0.119417	-0.992844	0.000658763	0.992844	0.119417	-0.000171135	-9.12e-05	-0.000674485	-1	771	570	0.297248	-0.9548	0.9548	0.297248	0	0	0	17183744	215651580	95488
	M2	22	young	F2	98	0	99	0	MYH2+MYH1+	0.03	0.09	0.34	0.43	0	0.04	0	0.07	58	0	82.4924	148.882	1907.13	17874.1	231.161	12141	29184	65280	51712	0.122483	0.44097	-0.889125	0.992465	-0.0575357	0.108184	0.00345068	0.895676	0.444694	1752	576	-0.565718	-0.824599	0.824599	-0.565718	0	0	0	23154432	217008900	2806528
	M2	22	young	F2	99	0	100	0	MYH2+	0	0.62	0.01	0.37	0	0	0	0	51	0	126.194	152.196	7150.18	15779	0.289021	10629	61696	65280	1280	0.654397	-0.756151	0.000153942	0.756151	0.654397	6.31e-05	0.000148442	-7.51e-05	-1	663	573	0.607106	-0.79462	0.79462	0.607106	0	0	0	75999230	167714820	3072
	M2	22	young	F2	100	0	101	0	MYH2+MYH1+	0.02	0.1	0.26	0.59	0	0	0	0.03	52	0	129.259	162.853	1780.37	19214.7	0	11691	25600	65280	0	0.13235	-0.991203	0	0.991203	0.13235	0	0	0	1	1008	591	-0.227564	-0.973763	0.973763	-0.227564	0	0	0	20814336	224639490	0
	M2	22	young	F2	101	0	102	0	MYH7+	0.98	0	0.01	0	0	0	0	0.01	61	0	131.034	149.64	306.985	15321	20378.7	11925	11520	65280	65280	0.0202581	-0.0139702	-0.999697	0.628913	-0.777118	0.0236042	0.777212	0.6292	0.00695689	1626	594	-0.456688	-0.889627	0.889627	-0.456688	0	0	0	3660800	182703360	243015940
	M2	22	young	F2	102	0	103	0	MYH1+	0.01	0.02	0.54	0.32	0	0	0	0.11	48	0	80.7775	137.326	887.945	16986.4	0	8676	26368	65280	0	0.0655726	-0.997848	0	0.997848	0.0655726	0	0	0	1	216	582	-0.267314	-0.963609	0.963609	-0.267314	0	0	0	7703808	147374080	0
	M2	22	young	F2	103	0	104	0	MYH2+MYH1+	0.01	0.13	0.11	0.73	0	0.01	0	0.01	48	0	99.363	159.125	2107.02	19839	0.268766	11430	35328	65280	1792	0.165392	-0.986228	0.000306804	0.986228	0.165392	2.17e-05	7.21e-05	-0.000298993	-1	471	603	-0.0435757	-0.99905	0.99905	-0.0435757	0	0	0	24083200	226759680	3072
	M2	22	young	F2	104	0	105	0	MYH7+	0.84	0	0.01	0	0	0	0	0.15	8	0	26.9072	56.8701	385.734	14028.7	19693.8	1845	5376	65280	65280	0.0153028	-0.00612426	-0.999864	0.499508	-0.866213	0.0129505	0.866174	0.499638	0.0101964	1920	558	0.0637941	-0.997963	0.997963	0.0637941	0	0	0	711680	25882880	36335104
	M2	22	young	F2	105	0	106	0	MYH1+	0	0.01	0.56	0.34	0	0	0	0.09	40	0	74.0945	138.125	876.196	20313.4	7.7283	9540	18432	65280	11520	0.0746522	-0.99719	0.00617886	0.99721	0.0746501	-0.000573314	-0.000110451	-0.00620442	-0.999981	576	597	0.616081	-0.787683	0.787683	0.616081	0	0	0	8358912	193789440	73728
	M2	22	young	F2	106	0	107	0	MYH2+MYH1+	0.01	0.12	0.16	0.63	0	0.01	0	0.07	42	0	72.5672	129.924	2104.75	21271.3	0	9432	39424	65280	0	0.179825	-0.983699	0	0.983699	0.179825	0	0	0	1	912	606	0.910926	0.41257	0.41257	-0.910926	0	0	0	19852032	200631040	0
	M2	22	young	F2	107	0	108	0	MYH1+	0.04	0	0.58	0.31	0	0	0	0.07	59	0	151.539	169.338	728.515	18733.2	0	11385	22528	65280	0	0.0891996	-0.996014	0	0.996014	0.0891996	0	0	0	1	1092	642	0.528564	-0.848893	0.848893	0.528564	0	0	0	8294144	213277180	0
	M2	22	young	F2	108	0	109	0	MYH2+MYH1+	0	0.08	0.12	0.75	0	0.01	0	0.04	56	0	126.59	143.225	2915.64	21286.8	191.886	10665	63232	65280	31232	-0.276945	-0.960873	-0.00492049	-0.960812	0.276983	-0.0109503	0.0118848	0.00169503	-0.999928	1323	630	-0.309793	-0.950804	0.950804	-0.309793	0	0	0	31095296	227023870	2046464
	M2	22	young	F2	109	0	110	0	MYH7+	0.99	0	0	0	0	0.01	0	0	49	0	121.264	132.054	271.583	14261.9	20232	8181	38144	65280	65280	-0.00209144	-0.0205156	-0.999787	0.607154	-0.794442	0.0150318	0.794582	0.606993	-0.0141176	1500	612	0.867815	0.496888	0.496888	-0.867815	0	0	0	2221824	116676860	165517820
	M2	22	young	F2	110	0	111	0	MYH2+MYH1+	0	0.19	0.09	0.7	0	0	0	0.02	32	0	130.74	143.225	2827.08	19781.9	0.679358	8667	61184	65280	3584	0.278382	-0.96047	5.12e-05	0.96047	0.278382	-0.000112714	-9.4e-05	-8.05e-05	-1	84	663	0.0308642	-0.999524	0.999524	0.0308642	0	0	0	24502272	171449600	5888
	M2	22	young	F2	111	0	112	0	MYH2+MYH1+	0.04	0.1	0.2	0.6	0	0.02	0	0.04	39	0	111.826	138.782	1682.11	15377.3	190.883	9801	30976	65280	35584	-0.169045	0.980878	-0.0964481	-0.985315	-0.165797	0.0408057	0.0240346	0.10193	0.994501	1920	657	0.284931	-0.958548	0.958548	0.284931	0	0	0	16486400	150713090	1870848
	M2	22	young	F2	112	0	113	0	MYH2+	0	0.57	0.03	0.39	0	0.01	0	0	51	0	74.4043	139.497	10435.5	16576.7	0.0976633	10485	62208	65280	1024	0.689544	-0.724244	9.18e-06	0.724244	0.689544	3.25e-05	2.98e-05	1.57e-05	-1	270	660	0.773263	-0.634086	-0.634086	-0.773263	0	0	0	109416190	173806600	1024
	M2	22	young	F2	113	0	114	0	Debris	0.04	0	0.11	0.01	0	0	0	0.84	33	0	68.0661	78.3553	0	7710.43	0	2709	0	37632	0	0	1	0	1	0	0	0	0	1	705	609	0.957298	-0.289102	-0.289102	-0.957298	0	0	0	0	20887552	0
	M2	22	young	F2	114	0	115	0	MYH7+	0.99	0	0.01	0	0	0	0	0	59	0	97.0618	141.326	600.759	11092.2	16319.5	10611	14080	65280	58624	0.056159	-0.0367193	-0.997746	0.438453	-0.896901	0.0576867	0.896998	0.440704	0.0342694	1809	675	0.0284063	-0.999596	0.999596	0.0284063	0	0	0	6374656	117699840	173165820
	M2	22	young	F2	115	0	116	0	MYH7+	0.99	0	0	0	0	0	0	0.01	45	0	78.2943	130.225	98.6269	13862.8	18047.3	7857	9472	65280	65280	0.00410497	-0.00934695	-0.999948	0.653344	-0.756999	0.00975809	0.75705	0.65335	-0.00299931	1401	660	-0.405038	-0.9143	0.9143	-0.405038	0	0	0	774912	108920060	141797630
	M2	22	young	F2	116	0	117	0	MYH2+MYH1+	0	0.2	0.07	0.68	0	0.03	0	0.02	61	0	146.823	165.652	2575.86	17950.1	39.08	14418	39168	65280	14336	-0.237016	-0.971498	0.00378731	-0.971506	0.237014	-0.00111118	0.000181863	-0.00394276	-0.999992	1707	696	0.712933	0.701232	0.701232	-0.712933	0	0	0	37138690	258805250	563456
	M2	22	young	F2	117	0	118	0	MYH7+	0.93	0	0.01	0	0	0	0	0.06	37	0	101.124	117.255	77.4589	10877.7	12659.9	4779	20992	65280	62976	0.00351902	-0.0137149	-0.9999	0.586704	-0.809694	0.0131708	0.809794	0.586692	-0.00519723	165	672	0.0782703	-0.996932	0.996932	0.0782703	0	0	0	370176	51984640	60501760
	M2	22	young	F2	118	0	119	0	MYH2+MYH1+	0	0.39	0.03	0.58	0	0	0	0	46	0	72.6223	158.267	5481.36	18398.7	0.0972127	13167	61440	65280	768	0.446154	-0.894956	8.98e-05	0.894956	0.446154	-2.04e-05	2.18e-05	-8.95e-05	-1	663	711	0.814536	0.580114	0.580114	-0.814536	0	0	0	72173060	242255870	1280
	M2	22	young	F2	119	0	120	0	MYH2+MYH1+	0	0.06	0.19	0.74	0	0.01	0	0	46	0	110.055	148.024	1828.05	18257.2	89.8101	12123	32512	65280	30976	-0.1513	0.988191	-0.0242295	-0.988481	-0.151164	0.00737489	0.00362517	0.0250662	0.999679	786	714	-0.599751	-0.800187	0.800187	-0.599751	0	0	0	22161408	221331970	1088768
	M2	22	young	F2	120	0	121	0	MYH1+	0.01	0	0.71	0.2	0	0	0	0.08	42	0	123.762	145.368	723.108	18634.4	75.3573	10008	19968	65280	26368	-0.0614398	0.994712	-0.0822963	-0.998105	-0.0609475	0.00848251	0.0034219	0.0826615	0.996572	441	711	0.522887	-0.852402	0.852402	0.522887	0	0	0	7236864	186493180	754176
	M2	22	young	F2	121	0	122	0	MYH7+	0.99	0	0.01	0	0	0	0	0	47	0	81.0555	162.267	265.397	12836.3	13543.9	9045	13824	65280	65280	0.0295669	-0.00383828	-0.999555	0.535451	-0.844351	0.019081	0.844048	0.535778	0.0229096	1563	714	-0.392607	-0.919706	0.919706	-0.392607	0	0	0	2400512	116103940	122504190
	M2	22	young	F2	122	0	123	0	MYH2+MYH1+	0.08	0.15	0.12	0.44	0	0.07	0.02	0.12	43	0	119.57	128.439	4004.92	23805.1	749.229	8019	56832	65280	30976	0.255289	-0.966418	-0.0293872	0.965661	0.25637	-0.0421225	0.0482419	-0.0176246	0.99868	1473	702	0.581089	-0.81384	0.81384	0.581089	0	0	0	32115456	190892800	6008064
	M2	22	young	F2	123	0	124	0	MYH1+	0.01	0.01	0.63	0.21	0	0	0	0.14	41	0	124.197	134.581	637.218	18375.3	0	9756	21248	65280	0	0.0819531	-0.996636	0	0.996636	0.0819531	0	0	0	1	1017	708	0.681447	-0.731868	0.731868	0.681447	0	0	0	6216704	179269630	0
	M2	22	young	F2	124	0	125	0	MYH7+	0.97	0	0	0	0	0	0	0.03	59	0	107.448	172.581	204.117	14033.3	18382.7	11250	19968	65280	65280	0.00980655	0.00094318	-0.999951	0.627462	-0.778628	0.00541912	0.778585	0.627485	0.00822747	540	741	-0.408829	-0.912611	0.912611	-0.408829	0	0	0	2296320	157874430	206805500
	M2	22	young	F2	125	0	126	0	MYH2+	0	0.49	0.02	0.48	0	0	0	0.01	47	0	138.571	151.924	11947.9	18708.5	0.138947	12897	62208	65280	768	0.685017	-0.728527	1.21e-05	0.728527	0.685017	1.54e-05	1.95e-05	1.73e-06	-1	915	729	0.748642	0.662975	0.662975	-0.748642	0	0	0	154092540	241283580	1792
	M2	22	young	F2	126	0	127	0	MYH1+	0.02	0.03	0.56	0.27	0	0	0	0.12	53	0	127.224	138.468	583.065	16989.7	0	8325	32768	65280	0	0.0877941	-0.996139	0	0.996139	0.0877941	0	0	0	1	1227	729	0.2529	-0.967492	0.967492	0.2529	0	0	0	4854016	141439230	0
	M2	22	young	F2	127	0	128	0	MYH2+MYH1+	0.06	0.08	0.27	0.49	0	0.06	0	0.04	63	0	143.283	169.095	1600.69	15143.1	346.394	13356	36352	65280	48128	-0.184999	-0.34198	-0.921317	-0.98238	0.0390276	0.182774	0.0265482	-0.938896	0.343175	1896	768	0.517843	-0.855476	0.855476	0.517843	0	0	0	21378816	202251000	4626432
	M2	22	young	F2	128	0	129	0	Debris	0.03	0	0.07	0.01	0	0	0	0.89	40	0	83.3846	92.9411	0	6567.76	2.16205	3789	0	56576	5376	0	0	1	1	0.000107233	0	0.000107233	-1	0	117	711	-0.164536	-0.986371	0.986371	-0.164536	0	0	0	0	24885248	8192
	M2	22	young	F2	129	0	130	0	MYH2+MYH1+	0	0.21	0.09	0.69	0	0	0	0.01	57	0	82	160.953	3471.21	18536.8	4.36847	12951	58624	65280	3840	0.244919	0.96953	0.00513555	0.969543	-0.244919	-0.000727256	0.000552696	0.00515725	-0.999987	357	777	-0.0573928	-0.998352	0.998352	-0.0573928	0	0	0	44955650	240070400	56576
	M2	22	young	F2	130	0	131	0	MYH7+	0.74	0	0.01	0.01	0	0	0	0.24	16	0	59	68.1127	249.39	9037.92	9676.32	1278	4352	44544	32512	0.0263204	0.00063489	-0.999653	0.290312	-0.956906	0.00703606	0.95657	0.290397	0.0253705	1920	699	-0.00766725	-0.999971	0.999971	-0.00766725	0	0	0	318720	11550464	12366336
	M2	22	young	F2	131	0	132	0	MYH2+MYH1+	0	0.43	0.01	0.54	0	0.02	0	0	54	0	153.379	170.439	5137.46	17779.5	0.102997	14913	61952	65280	512	0.38844	-0.921474	-9.61e-06	0.921474	0.38844	2.62e-05	2.04e-05	1.9e-05	-1	1134	795	0.342496	-0.939519	0.939519	0.342496	0	0	0	76614910	265145340	1536
	M2	22	young	F2	132	0	133	0	MYH2+	0	0.54	0	0.43	0	0.01	0	0.02	46	0	90.7359	141.711	8327.83	15882	2.75673	8172	63232	65280	6400	0.719439	-0.694555	-0.000392286	0.694555	0.719439	0.000817128	0.000285314	0.000860339	-1	1296	756	0.898044	-0.439905	-0.439905	-0.898044	0	0	0	68055040	129787390	22528
	M2	22	young	F2	133	0	134	0	MYH2+MYH1+	0.01	0.4	0.03	0.42	0	0	0	0.14	19	0	95	116.054	5819.12	11980.5	0	3609	61696	65280	0	0.679659	-0.733528	0	0.733528	0.679659	0	0	0	1	48	753	-0.0487921	-0.998809	0.998809	-0.0487921	0	0	0	21001216	43237630	0
	M2	22	young	F2	134	0	135	0	MYH1+	0.03	0.03	0.44	0.43	0	0.02	0	0.05	53	0	141.693	157.368	875.436	16034.3	164.533	11061	38912	65280	31488	-0.119022	0.952995	-0.278629	-0.992856	-0.111868	0.0414971	0.00837691	0.281578	0.959502	1629	795	0.321959	-0.946754	0.946754	0.321959	0	0	0	9683200	177355260	1819904
	M2	22	young	F2	135	0	136	0	MYH7+	0.99	0	0	0	0	0	0	0.01	43	0	125.925	151.368	312.048	13724.4	18401.5	10656	23040	65280	65280	0.0113297	-0.0104354	-0.999881	0.606748	-0.794749	0.0151696	0.794813	0.606848	0.00267264	246	786	0.47247	-0.881347	0.881347	0.47247	0	0	0	3325184	146247680	196086270
	M2	22	young	F2	136	0	137	0	MYH2+MYH1+	0	0.08	0.11	0.79	0	0	0	0.02	67	0	105.119	178.167	2776.85	18392.3	108.699	12501	36352	65280	37120	0.167786	0.983064	0.0737058	0.985813	-0.167665	-0.00787615	0.00461508	0.0739816	-0.997249	606	819	0.826868	-0.562396	-0.562396	-0.826868	0	0	0	34713344	229922050	1358848
	M2	22	young	F2	137	0	138	0	MYH2+MYH1+	0	0.31	0.05	0.61	0	0.01	0	0.02	47	0	121.396	170.681	3226.46	17152.5	0.0812118	12609	38144	65280	512	0.261534	-0.965194	-8.26e-06	0.965194	0.261534	3.63e-05	3.29e-05	1.75e-05	-1	1728	828	0.0246846	-0.999695	0.999695	0.0246846	0	0	0	40682496	216275710	1024
	M2	22	young	F2	138	0	139	0	MYH7+	0.99	0	0	0	0	0	0	0.01	55	0	136.488	157.853	108.538	13855.7	18482.1	11286	10240	65280	65280	0.00942418	-0.00533143	-0.999941	0.638019	-0.769954	0.0101184	0.769963	0.638077	0.00385464	834	816	0.589784	-0.807561	0.807561	0.589784	0	0	0	1224960	156375800	208589310
	M2	22	young	F2	139	0	140	0	MYH2+MYH1+	0.02	0.12	0.14	0.68	0	0.02	0	0.02	56	0	110.368	169.995	1362.91	18817.5	52.9238	13752	29184	65280	30208	-0.153713	-0.988064	0.0101137	-0.988103	0.153651	-0.00660562	0.00497279	-0.0110088	-0.999927	1428	810	0.977397	0.211412	0.211412	-0.977397	0	0	0	18742784	258778370	727808
	M2	22	young	F2	140	0	141	0	MYH2+	0	0.48	0.01	0.48	0	0.03	0	0	63	0	139.032	162.167	8443.41	17380.8	0	13608	63232	65280	0	0.622557	-0.782575	0	0.782575	0.622557	0	0	0	1	462	840	0.696904	-0.717164	0.717164	0.696904	0	0	0	114897920	236517890	0
	M2	22	young	F2	141	0	142	0	MYH7+	0.96	0	0	0	0	0	0	0.04	43	0	131.856	150.468	485.105	13820.1	18689	8262	16640	65280	65280	0.0294792	-0.00616631	-0.999546	0.582217	-0.812731	0.0221849	0.812499	0.582607	0.0203685	1809	831	0.145747	-0.989322	0.989322	0.145747	0	0	0	4007936	114181380	154408700
	M2	22	young	F2	142	0	143	0	MYH7+	1	0	0	0	0	0	0	0	49	0	77.3886	136.841	63.3692	14600.6	19399.1	9639	9728	65280	65280	0.0066382	-0.00174668	-0.999976	0.621907	-0.783072	0.00549625	0.783063	0.621929	0.00411192	714	819	-0.102743	-0.994708	0.994708	-0.102743	0	0	0	610816	140735230	186988290
	M2	22	young	F2	143	0	144	0	MYH2+MYH1+	0.02	0.14	0.08	0.73	0	0.02	0	0.01	58	0	165.711	189.338	2370.38	18365.4	9.51358	13293	34816	65280	10496	0.190838	-0.981611	0.00455049	0.981621	0.190832	-0.00168519	-0.000785819	-0.00478845	-0.999988	1032	855	0.47857	-0.878049	0.878049	0.47857	0	0	0	31509504	244131070	126464
	M2	22	young	F2	144	0	145	0	MYH1+	0	0.03	0.62	0.28	0	0	0	0.07	55	0	134.852	161.995	727.962	16615.6	10.0848	11880	35072	65280	11520	0.116154	-0.993226	-0.00323576	0.993231	0.116152	0.000886283	0.000504439	0.0033168	-0.999994	162	849	0.364742	-0.931109	0.931109	0.364742	0	0	0	8648192	197393150	119808
	M2	22	young	F2	145	0	146	0	MYH2+MYH1+	0.04	0.06	0.08	0.46	0	0.02	0.01	0.33	21	0	107.117	129.64	2012.34	17529.4	0	3015	33024	65280	0	0.178646	-0.983913	0	0.983913	0.178646	0	0	0	1	1920	816	-0.00723454	-0.999974	0.999974	-0.00723454	0	0	0	6067200	52851200	0
	M2	22	young	F2	146	0	147	0	MYH1+	0	0.06	0.59	0.28	0	0	0	0.07	42	0	119.101	138.782	733.487	18377	15.0402	9702	28160	65280	24576	-0.0915558	-0.995718	0.0127496	-0.995799	0.0915339	-0.00229107	0.00111425	-0.0129058	-0.999916	1284	861	0.274106	-0.9617	0.9617	0.274106	0	0	0	7116288	178294020	145920
	M2	22	young	F2	147	0	148	0	MYH2+MYH1+	0.01	0.24	0.04	0.53	0	0.01	0	0.17	61	0	147.828	187.409	4767.5	25100.9	384.759	14166	51968	65280	32768	0.295723	0.954712	0.0327678	0.955228	-0.29587	-0.000388698	0.0093239	0.0314157	-0.999463	942	903	0.450538	-0.892757	0.892757	0.450538	0	0	0	67536380	355579400	5450496
	M2	22	young	F2	148	0	149	0	MYH2+	0	0.62	0.02	0.35	0	0	0.01	0	58	0	157.156	171.723	7824.79	14967.1	0.343576	14157	62976	65280	1024	0.705988	-0.708224	-4.64e-05	0.708224	0.705988	0.000114833	4.85e-05	0.000113958	-1	1527	897	0.266065	-0.963955	0.963955	0.266065	0	0	0	110775550	211889920	4864
	M2	22	young	F2	149	0	150	0	MYH1+	0.03	0.22	0.32	0.3	0	0.03	0	0.1	49	0	124.92	143.61	1382.48	13127.9	43.8113	10512	19968	65280	13312	0.102882	-0.994643	0.0100642	0.994689	0.102844	-0.00418004	-0.0031226	-0.0104408	-0.999941	1899	888	-0.404997	-0.914318	0.914318	-0.404997	0	0	0	14532608	138000380	460544
	M2	22	young	F2	150	0	151	0	MYH2+MYH1+	0.01	0.17	0.11	0.7	0	0	0	0.01	58	0	148.273	178.924	1219.72	19470.2	83.0486	12213	46080	65280	31488	0.159462	-0.987198	-0.0035614	0.987204	0.159459	0.00111918	0.00053695	0.00369429	-0.999993	1197	921	0.504822	-0.863223	0.863223	0.504822	0	0	0	14896384	237789440	1014272
	M2	22	young	F2	151	0	152	0	MYH7+MYH2+	0.15	0.04	0	0.05	0	0.51	0.2	0.05	52	0	162.29	187.966	6587.6	15422.7	5480.68	13050	62720	65280	37376	0.536639	-0.687017	-0.489924	0.751014	0.653577	-0.0938828	0.384702	-0.317559	0.866695	393	915	0.702981	-0.711209	0.711209	0.702981	0	0	0	85968130	201266690	71522820
	M2	22	young	F2	152	0	153	0	MYH1+	0	0.09	0.55	0.31	0	0	0	0.05	64	0	139.635	162.953	770.247	19059.3	79.9759	11277	55296	65280	42752	-0.090786	-0.88726	0.452247	-0.99587	0.0808036	-0.0413873	0.000178111	-0.454137	-0.890932	633	912	-0.568805	-0.822472	0.822472	-0.568805	0	0	0	8686080	214931460	901888
	M2	22	young	F2	153	0	154	0	MYH1+	0.01	0.01	0.73	0.17	0	0	0	0.08	57	0	131.518	145.711	741.436	18898.9	248.768	10620	16896	65280	41984	-0.0922608	-0.0386397	-0.994985	-0.995687	-0.00619273	0.0925665	0.00973842	-0.999234	0.0379017	786	900	0.48987	-0.871796	0.871796	0.48987	0	0	0	7874048	200706820	2641920
	M2	22	young	F2	154	0	155	0	MYH1+	0.01	0.01	0.69	0.18	0	0	0	0.11	43	0	132.231	149.267	523.162	17617.6	29.0263	11880	16640	65280	13568	0.0455217	0.994264	0.0967861	0.998963	-0.045399	-0.00347041	0.000943489	0.0968437	-0.995299	264	909	0.291881	-0.956455	0.956455	0.291881	0	0	0	6215168	209296640	344832
	M2	22	young	F2	155	0	156	0	MYH7+	0.96	0	0	0	0	0	0	0.04	61	0	138.235	156.439	103.577	13252.3	17465.2	10791	11520	65280	65280	0.00893491	-0.00852298	-0.999924	0.640586	-0.767789	0.0122684	0.767835	0.640647	0.00140042	1395	912	0.77568	0.631127	0.631127	-0.77568	0	0	0	1117696	143005440	188467460
	M2	22	young	F2	156	0	157	0	MYH2+MYH1+	0.01	0.08	0.37	0.47	0	0	0	0.07	43	0	139.176	152.125	856.367	17315.9	0.31551	10548	23552	65280	1792	0.1333	-0.991076	0.000111943	0.991076	0.1333	-7.91e-05	-6.34e-05	-0.000121483	-1	99	930	-0.0654533	-0.997856	0.997856	-0.0654533	0	0	0	9032960	182648580	3328
	M2	22	young	F2	157	0	158	0	MYH7+	0.79	0	0.04	0	0	0.07	0	0.1	50	0	124.197	154.054	686.007	18514.3	26988.4	9963	28928	65280	65280	0.0435533	-0.0238316	-0.998767	0.645014	-0.762765	0.0463275	0.762929	0.646236	0.0178492	1110	927	0.126059	-0.992023	0.992023	0.126059	0	0	0	6834688	184457980	268885760
	M2	22	young	F2	158	0	159	MYH2+MYH1+	MYH2+MYH1+	0.07	0.01	0.03	0.76	0	0.09	0	0.04	51	0	145.89	165.095	5029.63	21529.4	1535.73	13176	42496	65280	51968	0.230084	-0.262916	-0.936983	0.956496	-0.116376	0.26753	0.179381	0.957774	-0.224702	1632	942	0.40905	-0.912512	0.912512	0.40905	0	0	0	66270464	283671040	20234752
	M2	22	young	F2	159	0	160	0	MYH1+	0	0.03	0.62	0.21	0	0	0	0.14	52	0	68.4105	145.296	772.674	19481.1	0	10953	24320	65280	0	0.0815789	-0.996667	0	0.996667	0.0815789	0	0	0	1	519	930	0.820054	-0.572286	-0.572286	-0.820054	0	0	0	8463104	213376000	0
	M2	22	young	F2	160	0	161	0	MYH2+MYH1+	0.02	0.18	0.11	0.65	0	0.02	0.01	0.01	61	0	142.972	165.267	3381.28	18568.1	0	11340	38144	65280	0	0.23132	-0.972878	0	0.972878	0.23132	0	0	0	1	696	969	-0.268935	-0.963158	0.963158	-0.268935	0	0	0	38343680	210561800	0
	M2	22	young	F2	161	0	162	0	MYH2+MYH1+	0.06	0.21	0.01	0.54	0	0.02	0	0.16	9	0	43.2666	101.154	7043.73	22931.8	188.37	7317	57344	65280	3328	0.322564	0.945978	0.0328189	0.946382	-0.322963	0.00753102	0.0177235	0.02863	-0.999433	1920	981	0.0146801	-0.999892	0.999892	0.0146801	0	0	0	51538944	167792130	1378304
	M2	22	young	F2	162	0	163	0	MYH7+	0.96	0	0	0	0	0	0	0.04	51	0	148.6	164.652	173.501	13802.9	18674.2	10566	18176	65280	65280	0.0116604	-0.021383	-0.999703	0.68389	-0.729204	0.023574	0.729492	0.683962	-0.00612082	885	972	0.663984	-0.747746	0.747746	0.663984	0	0	0	1833216	145841660	197311230
	M2	22	young	F2	163	0	164	0	Debris	0.03	0	0.01	0.01	0	0	0	0.95	18	0	44.3847	53.1127	0	8786.56	0	1476	0	25856	0	0	1	0	1	0	0	0	0	1	996	891	0.994735	0.102484	0.102484	-0.994735	0	0	0	0	12968960	0
	M2	22	young	F2	164	0	165	0	MYH2+MYH1+	0	0.15	0.11	0.72	0	0	0	0.02	55	0	137.768	155.539	1404.56	18185.6	0.305619	11727	51712	65280	1024	0.182345	-0.983235	7.97e-05	0.983235	0.182345	-4.52e-05	-2.99e-05	-8.66e-05	-1	1335	987	0.527478	-0.849569	0.849569	0.527478	0	0	0	16471296	213263100	3584
	M2	22	young	F2	165	0	166	0	MYH2+MYH1+	0.05	0.24	0.08	0.59	0	0.03	0	0.01	75	0	170.906	189.066	1592.51	15518.9	28.6003	16425	36608	65280	14336	0.212018	-0.977227	0.0086799	0.977265	0.212003	-0.00267107	-0.000770078	-0.00904888	-0.999959	1785	1014	0.882148	0.470972	0.470972	-0.882148	0	0	0	26157056	254897660	469760
	M2	22	young	F2	166	0	167	0	MYH2+MYH1+	0.02	0.14	0.05	0.78	0	0.01	0	0	66	0	156.464	176.137	1666.85	18283.1	7.8753	17001	44288	65280	7424	0.170818	-0.985302	-0.000434489	0.985303	0.170818	-0.000147666	-0.000219715	0.000402879	-1	1497	1026	0.608096	-0.793864	0.793864	0.608096	0	0	0	28338176	310831100	133888
	M2	22	young	F2	167	0	168	0	MYH2+MYH1+	0.01	0.47	0	0.51	0	0.01	0	0	49	0	144.931	163.51	5626.86	14240.6	0.0716485	14292	62976	65280	768	0.598664	-0.801	3.8e-06	0.801	0.598664	-6.67e-07	1.74e-06	-3.44e-06	-1	183	1011	-0.0347034	-0.999398	0.999398	-0.0347034	0	0	0	80419070	203526400	1024
	M2	22	young	F2	168	0	169	0	MYH2+MYH1+	0.01	0.14	0.15	0.66	0	0.01	0	0.03	51	0	128.32	137.841	1497.63	19646.4	0.647555	10674	30208	65280	4352	0.134717	-0.990884	0.000128198	0.990884	0.134717	6.04e-05	7.71e-05	-0.000118892	-1	1005	1005	0.274137	-0.961691	0.961691	0.274137	0	0	0	15985664	209705730	6912
	M2	22	young	F2	169	0	170	0	MYH2+MYH1+	0	0.43	0.01	0.54	0	0.01	0.01	0	65	0	139.445	152.497	5994.9	19094.2	0	11979	61696	65280	0	0.391554	-0.920155	0	0.920155	0.391554	0	0	0	1	582	1023	-0.471926	-0.881638	0.881638	-0.471926	0	0	0	71812860	228729600	0
	M2	22	young	F2	170	0	171	0	MYH2+MYH1+	0.02	0.22	0.02	0.73	0	0.01	0	0	64	0	152.118	180.024	6794.6	19231.7	7.65488	15183	62208	65280	5888	0.452548	-0.89174	0.000561883	0.89174	0.452548	-0.000674168	-0.000346904	-0.000806147	-1	381	1047	0.460011	-0.887913	0.887913	0.460011	0	0	0	103162370	291995140	116224
	M2	22	young	F2	171	0	172	0	MYH1+	0.01	0.02	0.54	0.36	0	0.01	0	0.06	53	0	150.266	162.752	710.276	19198.9	10.0053	12870	19712	65280	12544	-0.0921828	-0.995735	0.00361212	-0.995742	0.0921803	-0.000867599	0.000530933	-0.00367671	-0.999993	798	1032	0.564799	-0.825229	0.825229	0.564799	0	0	0	9141248	247090430	128768
	M2	22	young	F2	172	0	173	0	MYH2+MYH1+	0	0.18	0.27	0.52	0	0	0	0.03	64	0	140.289	173.024	1267.44	18697.2	90.3219	13599	22528	65280	32512	0.0979931	0.993812	0.0522993	0.995181	-0.0980396	-0.0016814	0.00345641	0.052212	-0.99863	1188	1029	0.994302	-0.106599	-0.106599	-0.994302	0	0	0	17235968	254262780	1228288
	M2	22	young	F2	173	0	174	0	MYH2+MYH1+	0.01	0.33	0.03	0.52	0	0	0	0.11	33	0	111.036	124.782	7250.39	15403.5	0	5913	62464	65280	0	0.613342	-0.789818	0	0.789818	0.613342	0	0	0	1	258	1002	0.453501	-0.891256	0.891256	0.453501	0	0	0	42871550	91080960	0
	M2	22	young	F2	174	0	175	0	MYH7+	0.83	0	0.01	0	0	0	0	0.16	20	0	88.295	107.64	101.741	11844.9	14203.5	4041	10496	65280	65280	0.00217547	0.00802852	-0.999965	0.704355	-0.709836	-0.00416678	0.709845	0.704321	0.00719915	57	1014	0.096536	-0.995329	0.995329	0.096536	0	0	0	411136	47865344	57396224
	M2	22	young	F2	175	0	176	0	MYH7+	0.92	0	0.01	0	0	0.04	0	0.03	52	0	77.1298	146.196	135.763	13070.6	18858.2	9432	9984	65280	65280	0.0101752	-0.010044	-0.999898	0.550474	-0.834735	0.0139867	0.83479	0.55056	0.00296466	1614	1035	0.998578	0.0533158	0.0533158	-0.998578	0	0	0	1280512	123282180	177870850
	M2	22	young	F2	176	0	177	0	MYH2+MYH1+	0	0.3	0.02	0.65	0	0.01	0	0.02	59	0	144.101	174.581	5814.14	18494.2	16.8835	14814	61440	65280	12544	-0.400743	-0.916175	0.00537857	-0.91619	0.400731	-0.00318578	0.000763366	-0.00620448	-0.99998	480	1098	-0.329201	-0.94426	0.94426	-0.329201	0	0	0	86130690	273973500	250112
	M2	22	young	F2	177	0	178	0	MYH2+	0	0.66	0	0.32	0	0.02	0	0	63	0	162.348	177.409	7906.94	15112.3	0.0511591	15012	63488	65280	512	0.749241	-0.662298	1.45e-05	0.662298	0.749241	1.94e-05	2.37e-05	4.91e-06	-1	1275	1104	0.371931	-0.92826	0.92826	0.371931	0	0	0	118699010	226866430	768
	M2	22	young	F2	178	0	179	0	MYH1+	0.02	0.01	0.73	0.14	0	0	0	0.1	46	0	124.326	150.338	795.96	19515.2	502.034	11097	17152	65280	37632	-0.0700073	-0.0484399	-0.99637	-0.997436	-0.0114496	0.0706388	0.0148298	-0.99876	0.0475142	645	1095	-0.179468	-0.983764	0.983764	-0.179468	0	0	0	8832768	216559870	5571072
	M2	22	young	F2	179	0	180	0	MYH7+	0.93	0	0.01	0	0	0.05	0	0.01	53	0	136.894	158.61	532.487	11555.8	16319.7	10971	14848	65280	65280	0.0262973	0.009084	-0.999613	0.456809	-0.889556	0.00393365	0.889176	0.456736	0.0275426	1824	1098	-0.549879	-0.835245	0.835245	-0.549879	0	0	0	5841920	126779140	179043840
	M2	22	young	F2	180	0	181	MYH7+MYH2+	MYH7+MYH2+	0.19	0	0.02	0.01	0	0.76	0	0.02	57	0	150.416	164.723	788.349	11848.9	8400.17	12744	24320	65280	45056	0.131532	0.0477923	-0.990159	0.752174	-0.655417	0.0682828	0.645704	0.753753	0.122156	1395	1110	0.48087	-0.876792	0.876792	0.48087	0	0	0	10046720	151001860	107051780
	M2	22	young	F2	181	0	182	0	MYH2+MYH1+	0	0.31	0.03	0.65	0	0.01	0	0	47	0	145.097	159.309	3976.12	18459.3	10.9023	11952	48640	65280	6144	0.300062	0.953919	-0.0013087	0.95392	-0.300062	0.000342095	-6.64e-05	-0.00135104	-0.999999	924	1083	0.875594	0.483048	0.483048	-0.875594	0	0	0	47522560	220625400	130304
	M2	22	young	F2	182	0	183	0	MYH2+MYH1+	0	0.39	0.03	0.56	0	0.01	0	0.01	66	0	150.712	182.267	5075.67	16869.8	6.8843	14391	61440	65280	11008	-0.445826	-0.895119	0.00104877	-0.895119	0.445826	-0.000422122	-8.97e-05	-0.00112696	-0.999999	1113	1110	0.88851	0.458858	0.458858	-0.88851	0	0	0	73043970	242773250	99072
	M2	22	young	F2	183	0	184	0	MYH2+	0.03	0.57	0	0.37	0	0.03	0	0	32	0	137.419	152.853	10423.9	14326.2	7.59462	10854	64000	65280	2816	0.798056	-0.602582	0.000999535	0.60258	0.798057	0.00167797	0.0018088	0.000736812	-0.999998	1920	1110	-0.0182051	-0.999834	0.999834	-0.0182051	0	0	0	113141250	155496960	82432
	M2	22	young	F2	184	0	185	0	MYH2+MYH1+	0.01	0.2	0.12	0.64	0	0.02	0	0.01	53	0	147.139	168.752	1542	16166.4	65.4752	13536	46336	65280	19712	0.205777	-0.978575	0.0068102	0.978597	0.205758	-0.00338259	-0.00190887	-0.0073605	-0.999971	1716	1104	0.839692	0.543063	0.543063	-0.839692	0	0	0	20872448	218828540	886272
	M2	22	young	F2	185	0	186	0	MYH1+	0.01	0.06	0.6	0.26	0	0	0	0.07	56	0	161.385	177.167	697.566	19316.2	13.4535	13986	25088	65280	25088	-0.0853404	-0.996343	0.00430061	-0.996352	0.0853367	-0.00103291	0.000662129	-0.00437307	-0.99999	303	1152	0.38082	-0.924649	0.924649	0.38082	0	0	0	9756160	270156030	188160
	M2	22	young	F2	186	0	187	0	MYH2+MYH1+	0	0.18	0.11	0.68	0	0.02	0	0.01	58	0	151.727	171.409	2485.88	19803	0.150004	13653	51712	65280	1280	0.190956	-0.981599	0.000188225	0.981599	0.190956	1.69e-05	5.25e-05	-0.000181533	-1	774	1146	0.508022	-0.861344	0.861344	0.508022	0	0	0	33939710	270370800	2048
	M2	22	young	F2	187	0	188	0	Debris	0.05	0	0.09	0.01	0	0	0	0.85	30	0	104	114.77	0	10363	0	3429	0	25856	0	0	1	0	1	0	0	0	0	1	963	1107	-0.0858029	-0.996312	0.996312	-0.0858029	0	0	0	0	35534850	0
	M2	22	young	F2	188	0	189	0	MYH1+	0.01	0.01	0.69	0.16	0	0	0	0.13	48	0	144.838	164.853	461.271	18276.3	188.6	13590	17920	65280	34304	-0.0599604	-0.0429769	-0.997275	-0.998138	-0.00867025	0.0603859	0.0112418	-0.999038	0.042377	186	1149	-0.121394	-0.992604	0.992604	-0.121394	0	0	0	6268672	248374270	2563072
	M2	22	young	F2	189	0	190	0	MYH7+	0.9	0	0	0	0	0.01	0	0.09	24	0	140	172.167	42.4266	11137	16081.9	8532	8704	65280	65280	0.00418068	0.00982258	-0.999943	0.674569	-0.738199	-0.00443112	0.7382	0.674512	0.00971218	72	1155	-0.0367589	-0.999324	0.999324	-0.0367589	0	0	0	361984	95020540	137210620
	M2	22	young	F2	190	0	191	0	MYH7+	0.99	0	0.01	0	0	0	0	0	49	0	124.149	161.853	62.1372	10784.1	17467.6	11853	6144	65280	65280	0.00342493	-0.00134785	-0.999993	0.571826	-0.82037	0.00306422	0.820368	0.571832	0.00203898	1494	1158	-0.130709	-0.991421	0.991421	-0.130709	0	0	0	736512	127824130	207043580
	M2	22	young	F2	191	0	192	0	MYH7+	1	0	0	0	0	0	0	0	46	0	128.316	143.024	282.214	15048.4	19097.9	9297	18688	65280	65280	0.0105131	-0.000183322	-0.999945	0.695423	-0.718562	0.00744317	0.718524	0.695462	0.00742682	555	1146	0.283611	-0.958939	0.958939	0.283611	0	0	0	2623744	139905280	177553150
	M2	22	young	F2	192	0	193	0	MYH2+	0.03	0.62	0	0.34	0	0	0	0.01	52	0	146.813	169.095	7187.89	12938.8	3.60916	14328	63232	65280	4096	0.79278	-0.609508	-7.99e-05	0.609508	0.79278	-0.000211122	-0.000192041	-0.00011866	-1	1608	1191	0.255983	-0.966681	0.966681	0.255983	0	0	0	102988030	185387260	51712
	M2	22	young	F2	193	0	194	0	MYH2+MYH1+	0	0.1	0.11	0.77	0	0	0	0.02	64	0	94.2019	163.983	1356.12	19541.8	79.8396	14166	35840	65280	30976	-0.152644	-0.988275	-0.00340775	-0.988279	0.15265	-0.00169641	0.00219672	0.00310886	-0.999993	867	1209	-0.669263	-0.743026	0.743026	-0.669263	0	0	0	19210752	276828930	1131008
	M2	22	young	F2	194	0	195	0	MYH2+MYH1+	0.02	0.05	0.17	0.72	0	0.03	0	0.01	57	0	108.747	170.267	1153.68	18320.8	227.707	15228	28160	65280	31744	-0.17796	0.970704	-0.161441	-0.983935	-0.173159	0.0434549	0.0142268	0.166581	0.985925	1215	1212	0.538166	-0.842839	0.842839	0.538166	0	0	0	17568256	278989570	3467520
	M2	22	young	F2	195	0	196	0	MYH7+	0.86	0	0.02	0	0	0.01	0	0.11	43	0	153.574	169.551	211.707	14717.8	17180.3	12438	65280	65280	65280	0.0222285	-0.00924666	-0.99971	0.624542	-0.780706	0.0211077	0.780675	0.62483	0.011579	675	1203	0.842695	0.538391	0.538391	-0.842695	0	0	0	2633216	183060220	213688060
	M2	22	young	F2	196	0	197	0	MYH7+	0.99	0	0	0	0	0	0	0.01	58	0	188.534	211.108	131.551	12830.4	18171.9	13266	40704	65280	65280	0.00966744	-0.0217595	-0.999717	0.632567	-0.774165	0.0229673	0.774445	0.63261	-0.00628017	1104	1251	0.500862	-0.865527	0.865527	0.500862	0	0	0	1745152	170207740	241067780
	M2	22	young	F2	197	0	198	0	MYH7+	1	0	0	0	0	0	0	0	42	0	136.488	147.894	81.0782	11172.5	17310.1	11070	5632	65280	65280	0.00712041	-0.0026179	-0.999971	0.482737	-0.875747	0.00573007	0.875736	0.482764	0.00497192	1845	1212	0.602624	-0.798025	0.798025	0.602624	0	0	0	897536	123680000	191622400
	M2	22	young	F2	198	0	199	0	MYH2+	0	0.5	0.01	0.49	0	0	0	0	57	0	140.918	161.439	7242.18	15665.5	14.0687	13338	61952	65280	20480	-0.659652	-0.751568	0.00210007	-0.751571	0.659648	-0.002226	0.000287684	-0.00304674	-0.999995	459	1236	0.352642	-0.935758	0.935758	0.352642	0	0	0	96596220	208946690	187648
	M2	22	young	F2	199	0	200	0	MYH7+	0.97	0	0	0	0	0	0	0.03	43	0	138.852	157.581	64.9528	14830.6	19128.5	11016	6656	65280	65280	0.00725504	-0.0075585	-0.999945	0.621436	-0.783396	0.0104304	0.783432	0.621477	0.000986442	969	1221	0.396552	-0.918012	0.918012	0.396552	0	0	0	715520	163374340	210720000
	M2	22	young	F2	200	0	201	0	MYH7+	0.99	0	0.01	0	0	0	0	0	48	0	127.098	145.296	17.4155	12293.2	15520.1	9540	3584	65280	65280	0.00183032	-0.000760101	-0.999998	0.590778	-0.806832	0.00169459	0.806832	0.59078	0.00102771	1314	1224	-0.0336292	-0.999434	0.999434	-0.0336292	0	0	0	166144	117277180	148062200
	M2	22	young	F2	201	0	202	0	MYH2+MYH1+	0.01	0.25	0.09	0.62	0	0.02	0	0.01	58	0	159.862	177.38	1393.03	15136.5	0.985777	16101	34048	65280	6912	0.218598	-0.975815	-3.74e-05	0.975815	0.218598	9.96e-05	8.9e-05	5.83e-05	-1	1743	1242	0.814574	0.58006	0.58006	-0.814574	0	0	0	22429184	243713280	15872
	M2	22	young	F2	202	0	203	0	Debris	0.01	0.02	0.22	0.3	0	0	0	0.45	24	0	109.225	130.569	735.936	12709.7	6.03256	7002	17920	65280	2816	0.0992222	-0.995065	-0.000396926	0.995065	0.0992223	-0.000234375	-0.000272603	0.000371712	-1	1920	1215	-0.045683	-0.998956	0.998956	-0.045683	0	0	0	5153024	88993280	42240
	M2	22	young	F2	203	0	204	0	MYH7+	1	0	0	0	0	0	0	0	59	0	149.466	163.397	93.175	14314.5	16308.6	12177	40704	65280	65280	0.00263517	-0.0156493	-0.999874	0.72081	-0.693016	0.0127463	0.693128	0.720753	-0.00945394	267	1224	0.996552	0.0829684	0.0829684	-0.996552	0	0	0	1134592	174307840	198589950
	M2	22	young	F2	204	0	205	0	MYH7+	0.98	0	0	0	0	0	0	0.02	48	0	139.56	159.853	11.4193	11730.3	14751.8	12330	4864	65280	61696	0.000858564	0.000384145	-1	0.702032	-0.712145	0.000329172	0.712145	0.702032	0.000881105	120	1266	0.516269	-0.856426	0.856426	0.516269	0	0	0	140800	144634370	181889280
	M2	22	young	F2	205	0	206	0	MYH7+	0.96	0	0	0	0	0	0	0.04	46	0	120.341	136.853	84.0224	14856	16324.1	8397	9472	65280	65280	0.00466792	-0.000913303	-0.999989	0.669946	-0.7424	0.00380533	0.742395	0.669957	0.0028536	564	1242	0.727842	0.685745	0.685745	-0.727842	0	0	0	705536	124745470	137073150
	M2	22	young	F2	206	0	207	0	MYH7+	0.7	0	0.01	0.01	0	0	0	0.28	18	0	50.8035	62.598	58.8506	10907.8	9286.95	1566	2560	65280	50944	0.00431155	0.00925441	-0.999948	0.704234	-0.709959	-0.00353409	0.709955	0.704182	0.0095783	300	1197	0.249319	-0.968421	0.968421	0.249319	0	0	0	92160	17081600	14543360
	M2	22	young	F2	207	0	208	0	MYH7+	0.99	0	0.01	0	0	0	0	0	49	0	155.206	166.622	99.0377	14672.1	17308.9	10629	11008	65280	65280	0.00648194	-0.00115613	-0.999978	0.662741	-0.748831	0.00516171	0.74882	0.66276	0.00408766	789	1311	0.607098	-0.794627	0.794627	0.607098	0	0	0	1052672	155949310	183976200
	M2	22	young	F2	208	0	209	0	MYH1+	0.03	0.04	0.5	0.34	0	0	0	0.09	68	0	145.086	177.782	597.529	16581.3	180.973	14382	22016	65280	30720	-0.0956281	-0.07379	-0.992678	-0.995225	-0.0124907	0.096802	0.0195423	-0.997196	0.0722432	1410	1335	0.560319	-0.828277	0.828277	0.560319	0	0	0	8593664	238472450	2602752
	M2	22	young	F2	209	0	210	0	Debris	0	0	0.05	0	0	0	0	0.95	45	0	113.004	134.125	2.34248	7880.99	0	6120	5376	65280	0	6.9e-05	-1	0	1	6.9e-05	0	0	0	1	1479	1302	0.405715	-0.913999	0.913999	0.405715	0	0	0	14336	48231680	0
	M2	22	young	F2	210	0	211	0	MYH2+MYH1+	0	0.12	0.32	0.55	0	0	0	0.01	44	0	88.2836	162.167	1097.45	19071.5	1.60132	12150	29696	65280	6400	0.124835	-0.992177	0.000457868	0.992177	0.124835	-0.000366245	-0.000306222	-0.000500006	-1	900	1326	0.123115	-0.992393	0.992393	0.123115	0	0	0	13334016	231718660	19456
	M2	22	young	F2	211	0	212	0	MYH7+	0.91	0	0.01	0	0	0.05	0	0.03	42	0	151.321	167.622	55.3357	16235.2	20039.4	11043	7680	65280	65280	0.00469996	-0.00286853	-0.999985	0.705867	-0.708325	0.00534947	0.708329	0.705881	0.0013043	696	1314	0.834632	0.550809	0.550809	-0.834632	0	0	0	611072	179285250	221295100
	M2	22	young	F2	212	0	213	0	MYH7+	0.99	0	0	0	0	0	0	0.01	44	0	130.108	155.782	25.4943	10883	14414.2	10413	5888	65280	63232	0.00241923	-7.92e-05	-0.999997	0.586287	-0.810102	0.00148255	0.8101	0.586289	0.00191337	1239	1305	0.997594	0.0693236	0.0693236	-0.997594	0	0	0	265472	113324540	150095100
	M2	22	young	F2	213	0	214	0	Debris	0.04	0	0.01	0	0	0	0	0.95	4	0	2.82843	2.82843	0	7736.89	0	9	0	8448	0	0	1	0	1	0	0	0	0	1	1605	1203	0.997877	0.0651215	0.0651215	-0.997877	0	7168	0	0	69632	0
	M2	22	young	F2	214	0	215	0	MYH7+	0.99	0	0	0	0	0	0	0.01	50	0	151.638	169.681	39.512	14488.7	14960.7	12213	4864	65280	62720	0.00316729	-0.00085134	-0.999995	0.766973	-0.641673	0.00297552	0.641672	0.766978	0.00137941	369	1344	0.433174	-0.90131	0.90131	0.433174	0	0	0	482560	176950270	182714880
	M2	22	young	F2	215	0	216	0	Debris	0.01	0	0.07	0	0	0	0	0.92	44	0	106.794	127.811	0	5312.93	0	6084	0	65280	0	0	1	0	1	0	0	0	0	1	1641	1299	0.758205	0.652016	0.652016	-0.758205	0	0	0	0	32323840	0
	M2	22	young	F2	216	0	217	0	MYH7+	1	0	0	0	0	0	0	0	57	0	93.4773	146.125	200.983	12111.7	14056.6	9162	14848	65280	55040	0.0227448	0.00504714	-0.999729	0.703225	-0.710858	0.0124103	0.710603	0.703317	0.0197176	486	1332	-0.513733	-0.85795	0.85795	-0.513733	0	0	0	1841408	110967300	128786430
	M2	22	young	F2	217	0	218	0	MYH2+MYH1+	0	0.21	0.06	0.72	0	0.01	0	0	47	0	146.209	159.309	2652.82	21164.1	94.6661	13194	42496	65280	28160	0.233032	-0.972465	-0.00293382	0.972466	0.233038	-0.00187577	-0.00250781	0.00241592	-0.999994	1017	1350	0.667006	-0.745052	0.745052	0.667006	0	0	0	35001344	279238900	1249024
	M2	22	young	F2	218	0	219	0	MYH2+	0.01	0.49	0.01	0.47	0	0.01	0.01	0	44	0	131.21	154.711	6337.52	15798.8	12.4579	11898	63232	65280	10496	-0.551557	-0.834136	-0.00167099	-0.834137	0.551556	0.000890172	0.000179123	0.00188482	-0.999998	261	1332	0.953067	0.302761	0.302761	-0.953067	0	0	0	75403780	187974140	148224
	M2	22	young	F2	219	0	220	0	Debris	0.07	0.01	0.14	0.09	0	0	0	0.69	52	0	185	208.338	0	10769.6	0	9315	0	20736	0	0	1	0	1	0	0	0	0	1	1110	1398	0.441013	-0.897501	0.897501	0.441013	0	0	0	0	100319230	0
	M2	22	young	F2	220	0	221	0	Debris	0.02	0	0.16	0.03	0	0	0	0.79	35	0	77.9872	110.569	102.832	13762.5	0.148924	3438	4096	65280	256	0.0146414	-0.999891	-0.00174456	0.999893	0.0146414	8.03e-06	1.75e-05	-0.00174449	0.999998	1857	1296	0.856953	-0.515395	-0.515395	-0.856953	0	0	0	353536	47315456	512
	M2	22	young	F2	221	0	222	0	Debris	0.01	0	0.02	0	0	0	0	0.97	26	0	79.1581	87.9828	0	5774.75	0	3879	0	58880	0	0	1	0	1	0	0	0	0	1	1707	1299	0.964366	-0.264572	-0.264572	-0.964366	0	0	0	0	22400256	0
	M2	22	young	F2	222	0	223	0	Debris	0.02	0	0	0	0	0	0	0.98	23	0	77.7946	96.3259	0	4962.34	0	3168	0	46336	0	0	1	0	1	0	0	0	0	1	1920	1305	0.764907	0.644141	0.644141	-0.764907	0	0	0	0	15720704	0
	M2	22	young	F2	223	0	224	0	Debris	0.02	0	0.02	0	0	0	0	0.96	21	0	63.6946	70.9411	0	6587.33	0	1782	0	45056	0	0	1	0	1	0	0	0	0	1	1761	1287	0.942092	-0.335355	-0.335355	-0.942092	0	0	0	0	11738624	0
	M2	22	young	F2	224	0	225	0	MYH7+	0.99	0	0	0	0	0	0	0.01	50	0	130	165.64	19.6347	10629	13886.6	8892	6912	65280	65280	0.0018211	-0.00194671	-0.999996	0.596185	-0.802843	0.00264863	0.802845	0.596188	0.000301459	1356	1368	0.697832	-0.716262	0.716262	0.697832	0	0	0	174592	94513410	123480060
	M2	22	young	F2	225	0	226	0	Debris	0	0	0.08	0	0	0	0	0.92	23	0	51.6236	68.8406	42.7842	10810.3	0	2178	5888	65280	0	0.00304385	-0.999995	0	0.999995	0.00304385	0	0	0	1	1584	1308	0.687727	-0.725969	0.725969	0.687727	0	0	0	93184	23544832	0
	M2	22	young	F2	226	0	227	0	MYH2+MYH1+	0	0.08	0.28	0.6	0	0	0	0.04	56	0	140.911	162.167	784.532	17517.3	185.403	13689	32256	65280	24064	-0.12056	-0.9927	0.00343687	-0.99264	0.120512	-0.0119092	0.011408	-0.00484735	-0.999923	573	1401	0.216891	-0.976196	0.976196	0.216891	0	0	0	10739456	239794180	2537984
	M2	22	young	F2	227	0	228	0	MYH1+	0.04	0.03	0.39	0.32	0	0	0	0.22	41	0	166.832	184.622	720.682	13195.4	4.17163	15219	17152	65280	4608	0.0960105	-0.99538	0.000665501	0.99538	0.0960103	-0.000348608	-0.000283102	-0.000695897	-1	1920	1419	0.695933	-0.718107	0.718107	0.695933	0	0	0	10968064	200820740	63488
	M2	22	young	F2	228	0	229	0	Debris	0.02	0	0.01	0	0	0	0	0.97	12	0	32.7567	39.6274	0	8663.58	0	513	0	65280	0	0	1	0	1	0	0	0	0	1	24	1314	0.483042	-0.875597	0.875597	0.483042	0	0	0	0	4444416	0
	M2	22	young	F2	229	0	230	0	MYH1+	0.06	0.05	0.4	0.25	0	0.01	0	0.23	58	0	98.4124	184.723	601.157	12635.6	0	15867	31488	65280	0	0.097703	-0.995216	0	0.995216	0.097703	0	0	0	1	1800	1434	0.183572	-0.983006	0.983006	0.183572	0	0	0	9538560	200488700	0
	M2	22	young	F2	230	0	231	0	MYH2+MYH1+	0.01	0.14	0.09	0.73	0	0.01	0	0.02	48	0	152.555	169.409	894.305	16710.8	20.4528	15408	35328	65280	15104	-0.134513	-0.990911	0.00140683	-0.990911	0.13451	-0.00183434	0.00162843	-0.00164079	-0.999997	1245	1425	0.909969	0.414676	0.414676	-0.909969	0	0	0	13779456	257480700	315136
	M2	22	young	F2	231	0	232	0	MYH2+MYH1+	0.04	0.18	0.09	0.66	0	0.01	0	0.02	49	0	156.083	175.48	1365.6	19840.3	106.894	15507	49664	65280	24064	-0.156052	-0.987749	-0.000252757	-0.987728	0.156051	-0.00638407	0.0063453	-0.000746594	-0.99998	699	1437	0.653606	-0.756835	0.756835	0.653606	0	0	0	21176320	307664130	1657600
	M2	22	young	F2	232	0	233	0	MYH2+	0.01	0.53	0.02	0.42	0	0	0.01	0.01	53	0	166.292	184.622	7586.29	12989.5	0.0161158	15885	62976	65280	256	0.748576	-0.663049	7.42e-06	0.663049	0.748576	-2.01e-06	4.22e-06	-6.43e-06	-1	1680	1440	0.684801	-0.72873	0.72873	0.684801	0	0	0	120508160	206338820	256
	M2	22	young	F2	233	0	234	0	Debris	0.01	0	0.02	0	0	0	0	0.97	26	0	75.1332	84.3553	0	7778.11	0	2484	0	65280	0	0	1	0	1	0	0	0	0	1	1473	1350	0.940828	-0.338884	-0.338884	-0.940828	0	0	0	0	19320832	0
	M2	22	young	F2	234	0	235	0	MYH2+	0.02	0.55	0.01	0.41	0	0	0	0.01	36	0	168.772	191.137	8386.46	16909.1	103.256	15012	64768	65280	29184	-0.660652	-0.750514	-0.0163895	-0.750686	0.66058	0.0102117	0.00316259	0.0190497	-0.999814	825	1440	0.599459	-0.800406	0.800406	0.599459	0	0	0	125897470	253838850	1550080
	M2	22	young	F2	235	0	236	0	MYH2+MYH1+	0.02	0.23	0.16	0.52	0	0	0.01	0.06	35	0	130.599	180.024	1467.18	18229.7	0	14400	30208	65280	0	0.18232	-0.983239	0	0.983239	0.18232	0	0	0	1	960	1440	0.917345	0.398094	0.398094	-0.917345	0	0	0	21127424	262508290	0
	M2	22	young	F2	236	0	237	0	MYH2+MYH1+	0.03	0.11	0.22	0.54	0	0	0	0.1	45	0	129.375	158.125	759.759	16818.6	0	12456	42752	65280	0	0.141434	-0.989948	0	0.989948	0.141434	0	0	0	1	1083	1440	0.951928	0.306323	0.306323	-0.951928	0	0	0	9463552	209492740	0
	M2	22	young	F2	237	0	238	0	Debris	0.02	0	0.03	0	0	0	0	0.95	24	0	85.6154	100.083	0	5785.88	0	2700	0	65280	0	0	1	0	1	0	0	0	0	1	1533	1377	0.997621	-0.0689432	-0.0689432	-0.997621	0	0	0	0	15621888	0
	M2	22	young	F2	238	0	239	0	Debris	0.02	0.03	0.29	0.13	0	0	0	0.53	13	0	99.5389	124.125	576.179	16945.2	11.8638	3582	15872	65280	2304	0.109332	0.993735	0.0231668	0.994005	-0.109303	-0.0025017	4.62e-05	0.0233014	-0.999729	42	1440	0.080907	-0.996722	0.996722	0.080907	0	0	0	2063872	60697600	42496
	M2	22	young	F2	239	0	240	0	MYH2+MYH1+	0.01	0.09	0.34	0.38	0	0	0	0.18	30	0	122.723	164.095	938.689	14855.8	0	11718	32512	65280	0	0.124662	-0.992199	0	0.992199	0.124662	0	0	0	1	1464	1440	0.99998	-0.00639837	-0.00639837	-0.99998	0	0	0	10999552	174080770	0
	M2	22	young	F2	240	0	241	0	Debris	0.03	0	0.01	0.01	0	0	0	0.95	25	0	77.5242	85.6985	0	9795.86	0	2637	0	65280	0	0	1	0	1	0	0	0	0	1	270	1401	0.999867	-0.0163116	-0.0163116	-0.999867	0	0	0	0	25831680	0
	M2	22	young	F2	241	0	242	0	MYH1+	0	0.04	0.41	0.28	0	0	0	0.27	19	0	115.434	129.024	469.596	16842	37.611	7317	32512	65280	12800	-0.0884056	-0.995995	0.0133695	-0.996076	0.0883425	-0.00523707	0.00403499	-0.0137801	-0.999897	138	1440	0.942012	0.335579	0.335579	-0.942012	0	0	0	3436032	123232770	275200
	M2	22	young	F2	242	0	243	0	Debris	0.02	0	0.17	0.03	0	0	0	0.78	17	0	66.4831	74.4264	5.87156	9728.65	95.1193	1962	2304	65280	8448	-0.00217759	-0.00132131	-0.999997	-0.999992	-0.00349537	0.0021822	0.00349824	-0.999993	0.00131368	1305	1404	0.988966	0.14814	0.14814	-0.988966	0	0	0	11520	19087616	186624
	M2	22	young	F2	243	0	244	0	Debris	0.03	0	0.05	0	0	0	0	0.92	27	0	81.8841	103.569	47.5542	10558.6	0	2907	11776	65280	0	-0.000969299	-1	0	1	-0.000969299	0	0	0	1	378	1416	0.94545	0.325766	0.325766	-0.94545	0	0	0	138240	30693888	0
	M2	22	young	F2	244	0	245	0	Debris	0.02	0.08	0.21	0.2	0	0.01	0	0.48	8	0	31.6228	58.2843	860.738	13679.3	0	6534	31488	65280	0	0.142174	-0.989842	0	0.989842	0.142174	0	0	0	1	1587	1440	0.974318	0.225177	0.225177	-0.974318	0	0	0	5624064	89380860	0
	M2	22	young	F2	245	0	246	0	MYH7+	0.83	0	0	0	0	0	0	0.17	19	0	79.3095	91.9828	86.3447	11253.4	13431.3	4050	12032	65280	55040	0.00603045	0.00247857	-0.999979	0.691159	-0.722699	0.00237679	0.722678	0.691158	0.00607129	210	1440	0.992942	0.1186	0.1186	-0.992942	0	0	0	349696	45576190	54396930
	M2	22	young	F2	246	0	247	0	Debris	0.01	0.03	0.28	0.07	0	0	0	0.61	32	0	119.101	131.326	531.906	6331.74	169.307	4707	18688	65280	6912	0.0791185	-0.940591	-0.330195	0.996575	0.0826187	0.00344381	0.024041	-0.329336	0.943907	516	1440	0.974294	0.225278	0.225278	-0.974294	0	0	0	2503680	29803520	796928
	M2	22	young	F2	247	0	248	0	Debris	0.04	0	0	0	0	0	0	0.96	21	0	58.6003	74.2843	0	8827.46	0	1719	0	16128	0	0	1	0	1	0	0	0	0	1	1140	1440	0.631442	-0.775423	0.775423	0.631442	0	0	0	0	15174400	0
	M2	22	young	F2	248	0	249	0	MYH2+	0.03	0.33	0.06	0.29	0	0.04	0	0.25	6	0	25.9422	71.669	3795.37	13466.3	0	4113	47360	65280	0	0.414006	-0.910274	0	0.910274	0.414006	0	0	0	1	1335	1440	0.998071	-0.0620907	-0.0620907	-0.998071	0	0	0	15610368	55386880	0
	M2	22	young	F2	249	0	250	0	Debris	0.03	0	0.1	0.09	0	0	0	0.78	3	0	35.2278	38.1127	626.499	12110.5	0	4257	12032	46080	0	0.111981	-0.99371	0	0.99371	0.111981	0	0	0	1	1893	1440	0.998054	0.0623507	0.0623507	-0.998054	0	0	0	2667008	51554304	0
	M2	22	young	F2	250	0	251	0	Debris	0.03	0.04	0.2	0.1	0	0.01	0	0.62	7	0	31.1448	67.598	456.635	15878.2	544.102	2520	17152	65280	27392	-0.0660709	0.033796	-0.997242	-0.997783	-0.0102448	0.0657595	0.00799412	-0.999376	-0.0343979	297	1440	0.997854	0.0654715	0.0654715	-0.997854	0	0	0	1150720	40013056	1371136
	M2	22	young	F2	251	0	252	0	Debris	0.03	0.14	0.06	0.28	0	0.01	0	0.48	6	0	33.2415	72.0122	2602.12	14868.6	0.270899	1890	28672	65280	512	-0.221424	-0.975178	6.34e-05	-0.975178	0.221424	-1.52e-05	7.85e-07	-6.52e-05	-1	387	1440	0.999358	0.0358369	0.0358369	-0.999358	0	0	0	4918016	28101632	512
	M3	22	young	F1	0	0	1	0	MYH2+	0.02	0.52	0.06	0.27	0	0	0	0.13	28	0	75.6108	101.811	26329.6	26203.1	2.12669	4815	60672	65280	6144	0.652324	-0.75794	0.000137736	0.75794	0.652324	0.000232694	0.000266216	4.74e-05	-1	75	84	-0.586865	-0.809685	0.809685	-0.586865	0	0	0	126777090	126168060	10240
	M3	22	young	F1	1	0	2	0	MYH2+MYH1+	0.05	0.32	0.05	0.4	0	0.01	0.01	0.16	17	0	49.2037	115.125	23406.8	20365.1	268.82	3834	60672	65280	27136	-0.713383	0.700022	0.0324587	-0.700632	-0.713406	-0.0128844	0.0141369	-0.0319331	0.99939	168	63	0.92186	-0.387523	-0.387523	-0.92186	0	0	0	89741820	78079740	1030656
	M3	22	young	F1	2	0	3	0	MYH7+	0.8	0.01	0.02	0.03	0	0.01	0	0.13	27	0	77.4919	88.8406	6550.52	16598.7	11350.6	3177	25344	65280	42240	0.0560439	-0.119454	-0.991257	0.81678	-0.565509	0.114327	0.574221	0.816046	-0.0658743	237	60	0.999471	-0.0325116	-0.0325116	-0.999471	0	0	0	20811008	52734210	36060930
	M3	22	young	F1	3	0	4	0	MYH2+	0.01	0.43	0.03	0.41	0	0	0	0.12	22	0	83.0241	99.4264	43122.8	23467	2.11722	2781	60160	65280	1280	0.858052	-0.513563	-9.53e-05	0.513563	0.858052	0.000242053	4.25e-05	0.000256646	-1	318	45	0.998768	-0.0496216	-0.0496216	-0.998768	0	0	0	119924480	65261824	5888
	M3	22	young	F1	4	0	5	0	MYH2+MYH1+	0.03	0.34	0.04	0.42	0	0	0	0.17	35	0	93.9415	136.338	21613.9	24425.6	0	5391	60416	65280	0	0.672217	-0.740355	0	0.740355	0.672217	0	0	0	1	414	78	0.854232	-0.519891	-0.519891	-0.854232	0	0	0	116520700	131678460	0
	M3	22	young	F1	5	0	6	0	MYH7+	0.78	0	0.03	0	0	0.06	0.01	0.12	33	0	130.177	151.439	4677.65	20869.3	18632.2	7425	19712	65280	65024	0.072508	-0.00511689	-0.997355	0.760388	-0.64682	0.0585989	0.645409	0.762626	0.0430088	510	102	-0.685565	-0.728012	0.728012	-0.685565	0	0	0	34731520	154954240	138344200
	M3	22	young	F1	6	0	7	0	MYH7+	0.8	0	0.01	0.02	0	0.07	0.01	0.09	35	0	116.73	157.338	3977.16	20302.4	14189.6	8244	17920	65280	48384	0.0656456	-0.016518	-0.997706	0.777069	-0.626404	0.0614992	0.625983	0.779323	0.0282851	645	81	0.9769	0.213695	0.213695	-0.9769	0	0	0	32787712	167372800	116978690
	M3	22	young	F1	7	0	8	0	Debris	0.03	0.29	0.02	0.25	0	0.01	0	0.4	2	0	4.24264	28.0416	21346	23077.2	0	1197	60416	65280	0	0.70997	0.704232	0	0.704232	-0.70997	0	0	0	1	699	24	0.999442	-0.033391	-0.033391	-0.999442	0	0	0	25551104	27623424	0
	M3	22	young	F1	8	0	9	0	MYH2+	0.02	0.54	0.03	0.34	0	0	0	0.07	47	0	97.2934	170.309	24626.7	27319.6	2.3172	7623	60672	65280	7424	0.652631	-0.757675	4.3e-05	0.757675	0.652631	8.08e-05	8.93e-05	2.01e-05	-1	765	111	-0.444355	-0.895851	0.895851	-0.444355	0	0	0	187729400	208257280	17664
	M3	22	young	F1	9	0	10	0	MYH7+	0.85	0	0.01	0.02	0	0.04	0	0.08	53	0	141.315	154.61	4156.95	20469	14784.3	13806	38912	65280	45824	0.0531767	-0.0682533	-0.99625	0.809752	-0.58087	0.0830176	0.584358	0.81113	-0.0243795	870	135	0.607531	-0.794296	0.794296	0.607531	0	0	0	57390850	282595600	204111870
	M3	22	young	F1	10	0	11	0	MYH2+	0.02	0.44	0.03	0.36	0	0	0	0.15	8	0	47.4342	83.3553	21352.5	26594.7	14.3918	5283	60672	65280	10752	0.661492	-0.749951	-0.00125515	0.749952	0.661492	-4.59e-05	-0.000864706	0.000910934	-0.999999	975	45	0.997908	0.0646487	0.0646487	-0.997908	0	0	0	112805380	140499970	76032
	M3	22	young	F1	11	0	12	0	MYH7+	0.83	0	0.01	0.02	0	0.01	0	0.13	27	0	110.041	137.368	3140.31	22673.3	26392.9	7731	10496	65280	65024	0.0438982	0.00891418	-0.998996	0.743322	-0.6684	0.026699	0.667492	0.743748	0.0359677	1083	81	0.990811	-0.135254	-0.135254	-0.990811	0	0	0	24277760	175287040	204043780
	M3	22	young	F1	12	0	13	0	MYH2+MYH1+	0.01	0.43	0	0.54	0	0	0	0.02	41	0	144.838	169.095	24394	26380.5	0.368213	13905	61184	65280	2304	0.704681	-0.709525	-3.35e-05	0.709525	0.704681	-1.76e-05	-3.61e-05	1.14e-05	-1	1236	114	0.988846	0.148938	0.148938	-0.988846	0	0	0	339197950	366820600	5120
	M3	22	young	F1	13	0	14	0	MYH2+MYH1+	0.01	0.44	0	0.52	0	0	0	0.03	59	0	152.329	186.267	21391	27221.2	0	15948	60672	65280	0	0.637653	-0.770324	0	0.770324	0.637653	0	0	0	1	1386	138	0.888074	0.4597	0.4597	-0.888074	0	0	0	341143800	434124300	0
	M3	22	young	F1	14	0	15	MYH7+	MYH7+	0.8	0.03	0	0.06	0	0	0	0.11	33	0	126.384	144.782	5531.17	21221.2	8008.77	7335	49408	65280	35328	0.217196	-0.186862	-0.958075	0.958812	-0.143214	0.245295	0.183046	0.971891	-0.14806	1707	84	0.977027	0.213114	0.213114	-0.977027	0	0	0	40571136	155657730	58744320
	M3	22	young	F1	15	0	16	0	MYH2+MYH1+	0.06	0.25	0.03	0.37	0	0.02	0	0.27	2	0	20	46.2843	15691.7	26666	0	3393	60160	65280	0	0.363426	-0.931623	0	0.931623	0.363426	0	0	0	1	1833	36	0.999958	-0.00915431	-0.00915431	-0.999958	0	0	0	53241856	90477820	0
	M3	22	young	F1	16	0	17	0	MYH2+	0.01	0.46	0.02	0.39	0	0.02	0	0.1	63	0	152.082	183.024	25627	27539.3	7.44795	13680	60672	65280	31744	0.689529	-0.724257	0.000953753	0.724258	0.689529	-0.000275376	0.000458198	-0.000880643	-1	1602	126	0.929738	0.368221	0.368221	-0.929738	0	0	0	350577660	376738300	101888
	M3	22	young	F1	17	0	18	0	Debris	0.01	0	0.13	0.06	0	0	0	0.8	13	0	80.5295	92.0122	148.307	12116.6	0.141515	1809	5632	61952	256	0.045242	-0.998976	-0.000551381	0.998976	0.045242	-4.34e-05	6.83e-05	-0.000548855	1	1917	42	0.974462	0.224551	0.224551	-0.974462	0	0	0	268288	21918976	256
	M3	22	young	F1	18	0	19	0	MYH2+MYH1+	0.02	0.45	0.01	0.49	0	0.01	0	0.02	65	0	163.248	189.522	26137.9	24177.1	16.0753	11259	60928	65280	11008	0.738983	-0.673723	-0.00150256	0.673723	0.738984	-0.000477264	-0.00143191	0.000659616	-0.999999	414	168	-0.659652	-0.751571	0.751571	-0.659652	0	0	0	294286600	272210180	180992
	M3	22	young	F1	19	0	20	0	MYH2+MYH1+	0.03	0.39	0.01	0.52	0	0.03	0	0.02	74	0	169.118	190.581	22778.9	22256.4	226.2	15678	60928	65280	50944	0.711435	0.701943	0.0337041	0.702574	-0.711516	-0.0116229	-0.0158224	-0.0319486	0.999364	204	189	-0.466541	-0.8845	0.8845	-0.466541	0	0	0	357127940	348935420	3546368
	M3	22	young	F1	20	0	21	MYH7+	MYH7+	0.75	0.02	0	0.02	0	0.12	0.02	0.07	29	0	103.586	117.882	6762.03	18323.8	7905.81	6606	28928	65280	37632	0.133677	0.113809	-0.984468	0.896882	-0.436482	0.0713245	0.421585	0.892486	0.16042	1920	117	0.723318	0.690515	0.690515	-0.723318	0	0	0	44669950	121046780	52225790
	M3	22	young	F1	21	0	22	0	MYH7+	0.78	0	0.01	0.03	0	0.07	0.01	0.1	44	0	76.922	124.882	4909.72	19182.6	17248.4	7515	30976	65280	65280	0.07333	0.0300488	-0.996855	0.754684	-0.655113	0.0357682	0.651978	0.754933	0.0707168	294	135	0.998695	-0.0510729	-0.0510729	-0.998695	0	0	0	36896510	144157440	129621760
	M3	22	young	F1	22	0	23	0	MYH2+	0.02	0.51	0	0.44	0	0	0	0.03	68	0	130.108	160.811	26219.8	24968.3	9.23603	12168	60672	65280	18944	0.715453	-0.698661	-0.000615801	0.69866	0.715451	0.00179199	0.000811416	0.00171232	-0.999998	591	174	0.86929	-0.494303	-0.494303	-0.86929	0	0	0	319043070	303814140	112384
	M3	22	young	F1	23	0	24	0	MYH2+	0.02	0.54	0.03	0.36	0	0	0	0.05	46	0	125.718	146.681	18494	20210	0	5094	60416	65280	0	0.765059	0.64396	0	0.64396	-0.765059	0	0	0	1	90	162	-0.68841	-0.725321	0.725321	-0.68841	0	0	0	94208510	102949890	0
	M3	22	young	F1	24	0	25	0	MYH7+	0.88	0	0.02	0	0	0.03	0.01	0.06	46	0	121.017	135.61	4297.06	20578.8	23003.5	7614	21760	65280	62464	0.0549772	0.0367149	-0.997812	0.695271	-0.71865	0.0118649	0.716642	0.694402	0.0650362	1854	156	0.713538	0.700616	0.700616	-0.713538	0	0	0	32717824	156687360	175148290
	M3	22	young	F1	25	0	26	0	MYH7+	0.7	0	0.01	0.02	0	0.11	0.01	0.15	54	0	149.272	165.983	3132.4	21697.2	22269.7	11079	16896	65280	65280	0.0767078	0.00890578	-0.997014	0.693922	-0.718516	0.0469705	0.715952	0.695453	0.0612957	1011	162	0.974056	0.226308	0.226308	-0.974056	0	0	0	34703870	240383230	246725630
	M3	22	young	F1	26	0	27	0	MYH2+MYH1+	0.01	0.42	0	0.55	0	0	0	0.02	70	0	120	190.811	21291.3	24582	6.90314	17541	61184	65280	14336	0.730911	-0.682473	-0.000704007	0.682473	0.730911	0.000280506	-0.000323129	0.00068549	-1	750	216	0.97833	0.207051	0.207051	-0.97833	0	0	0	373470200	431193100	121088
	M3	22	young	F1	27	0	28	0	MYH2+MYH1+	0.01	0.41	0.03	0.44	0	0	0	0.11	71	0	163.248	188.267	23850.5	28960	1.82928	15534	60928	65280	4608	0.656245	-0.754548	-6.25e-05	0.754548	0.656245	-9.33e-05	-0.000111465	-1.41e-05	-1	1800	219	0.790247	0.612788	0.612788	-0.790247	0	0	0	370493200	449865200	28416
	M3	22	young	F1	28	0	29	0	MYH7+	0.58	0	0.03	0.01	0	0.11	0.01	0.26	64	0	126.491	167.338	2921.31	22631.5	19700.7	11817	20992	65280	54784	0.0634075	0.0174594	-0.997835	0.784074	-0.619441	0.0389855	0.61742	0.784849	0.0529667	1509	222	0.771156	0.636647	0.636647	-0.771156	0	0	0	34521090	267436800	232802820
	M3	22	young	F1	29	0	30	0	MYH7+	0.9	0	0.03	0	0	0.01	0	0.06	54	0	101.912	172.409	3757.5	23052.9	24717.8	11385	16896	65280	65280	0.0384379	-0.00798739	-0.999229	0.763216	-0.645221	0.0345167	0.644999	0.763954	0.0187048	1185	225	0.734497	0.678612	0.678612	-0.734497	0	0	0	42779136	262457340	281411600
	M3	22	young	F1	30	0	31	0	MYH2+	0.01	0.51	0.02	0.42	0	0.02	0	0.02	76	0	148.852	167.912	24189.5	25377.4	2.30104	14463	61696	65280	19456	0.706105	0.708107	0.000657088	0.708107	-0.706105	-0.000436701	0.000154742	0.000773645	-1	495	252	0.785289	0.61913	0.61913	-0.785289	0	0	0	349852670	367033100	33280
	M3	22	young	F1	31	0	32	0	MYH2+MYH1+	0	0.38	0	0.6	0	0	0	0.02	59	0	139.302	171.125	19220.1	29179.3	43.0524	14931	61440	65280	14336	0.495937	-0.868352	-0.00336464	0.86835	0.495946	-0.00263201	-0.00395419	0.00161638	-0.999991	1323	252	-0.194685	-0.980866	0.980866	-0.194685	0	0	0	286975230	435676670	642816
	M3	22	young	F1	32	0	33	0	MYH2+MYH1+	0.01	0.35	0.03	0.49	0	0	0	0.12	73	0	130.668	175.397	16452.3	26270.4	59.955	17784	61440	65280	41984	-0.458296	-0.888781	0.00577809	-0.888799	0.458288	-0.00272379	-0.000227182	-0.00638386	-0.99998	1674	273	0.531975	-0.84676	0.84676	0.531975	0	0	0	292588540	467193600	1066240
	M3	22	young	F1	33	0	34	0	MYH2+	0.07	0.48	0.01	0.4	0	0.01	0	0.03	5	0	16.9706	57.598	9277.42	18420.8	11.0068	10350	55552	65280	11776	0.448011	-0.894027	-0.00143416	0.894026	0.448013	-0.00114769	-0.00166859	0.000768	-0.999998	1920	258	0.247169	-0.968972	0.968972	0.247169	0	0	0	96021250	190655230	113920
	M3	22	young	F1	34	0	35	0	MYH2+	0	0.52	0	0.45	0	0	0	0.03	61	0	145.413	184.983	16661.8	25550.2	0.0172078	14877	61440	65280	256	0.647127	-0.762382	3.9e-06	0.762382	0.647127	5.57e-07	2.95e-06	-2.62e-06	-1	921	252	0.955302	-0.295631	-0.295631	-0.955302	0	0	0	247876860	380110850	256
	M3	22	young	F1	35	0	36	0	MYH7+	0.82	0	0.01	0	0	0.1	0.02	0.05	56	0	120.017	157.196	3736.55	16382	9956.8	11304	23296	65280	53504	0.11211	0.00421564	-0.993687	0.76807	-0.634838	0.0839624	0.630476	0.772634	0.0744097	285	267	-0.457655	-0.88913	0.88913	-0.457655	0	0	0	42237950	185181700	112551680
	M3	22	young	F1	36	0	37	0	MYH2+MYH1+	0.02	0.37	0	0.56	0	0	0	0.05	80	0	166.208	197.853	23293.7	28807.1	36.9596	18279	60416	65280	39936	0.621756	-0.783205	-0.00314669	0.783209	0.621759	-9.14e-05	-0.00202809	0.00240766	-0.999995	1131	300	0.654817	-0.755788	0.755788	0.654817	0	0	0	425785340	526565630	675584
	M3	22	young	F1	37	0	38	0	MYH2+MYH1+	0	0.41	0.04	0.46	0	0	0	0.09	33	0	102.083	115.569	18066.6	21575.5	46.6617	5607	61184	65280	31232	-0.655428	-0.755222	-0.00737318	-0.755258	0.655401	0.00588347	0.000389071	0.00942484	-0.999956	84	228	0.718702	-0.695318	-0.695318	-0.718702	0	0	0	101299460	120973570	261632
	M3	22	young	F1	38	0	39	0	MYH7+	0.88	0	0.02	0.02	0	0.04	0	0.04	59	0	156.847	178.196	3940.38	19755.9	13822.6	13455	18176	65280	54784	0.0508721	0.0140506	-0.998606	0.827929	-0.559783	0.034301	0.558521	0.82852	0.0401103	639	288	0.998264	0.0589047	0.0589047	-0.998264	0	0	0	53017856	265816060	185982980
	M3	22	young	F1	39	0	40	0	MYH2+	0.01	0.47	0.02	0.43	0	0	0	0.07	60	0	154.208	175.196	19192.6	27955.5	0.166234	13860	60672	65280	2304	0.554172	-0.832402	3.54e-05	0.832402	0.554172	6.42e-06	2.5e-05	-2.59e-05	-1	1452	294	0.952296	0.305176	0.305176	-0.952296	0	0	0	266009860	387463940	2304
	M3	22	young	F1	40	0	41	0	MYH2+MYH1+	0	0.44	0.01	0.52	0	0	0	0.03	52	0	131.103	164.752	23516.2	22307.8	28.8231	11493	60672	65280	20992	0.746475	-0.665397	-0.00470737	0.665411	0.746471	0.00284314	-0.0016221	0.00525467	-0.999985	186	315	0.228889	-0.973452	0.973452	0.228889	0	0	0	270272000	256383740	331264
	M3	22	young	F1	41	0	42	0	MYH2+	0	0.5	0.01	0.47	0	0	0	0.02	70	0	118.697	159.083	19452.6	22626.1	0.980843	12789	60928	65280	2816	0.691324	-0.722545	9.66e-05	0.722545	0.691324	7.12e-05	0.000118204	-2.05e-05	-1	399	315	0.570667	-0.821182	0.821182	0.570667	0	0	0	248779260	289365500	12544
	M3	22	young	F1	42	0	43	0	MYH2+MYH1+	0.02	0.29	0	0.66	0	0	0	0.03	76	0	173.173	209.652	13038.1	24135.5	2.16054	15759	60160	65280	8192	0.307231	-0.951635	-0.000240055	0.951635	0.307231	-3.17e-05	-0.000103894	0.000218713	-1	1905	369	0.616106	-0.787663	0.787663	0.616106	0	0	0	205466880	380351500	34048
	M3	22	young	F1	43	0	44	0	MYH2+MYH1+	0.01	0.4	0	0.54	0	0.01	0	0.04	70	0	158.028	177.468	16257.5	26570.4	0.0159174	16083	61184	65280	256	0.58215	-0.813082	5.08e-06	0.813082	0.58215	2.33e-07	3.15e-06	-3.99e-06	-1	1011	345	0.997173	-0.0751468	-0.0751468	-0.997173	0	0	0	261469700	427331600	256
	M3	22	young	F1	44	0	45	0	MYH2+MYH1+	0.01	0.38	0.01	0.53	0	0.04	0	0.03	61	0	176.207	194.279	33569.5	23733.7	0	13455	61184	65280	0	0.853383	0.521285	0	0.521285	-0.853383	0	0	0	1	762	339	0.806612	-0.591081	-0.591081	-0.806612	0	0	0	451677950	319336700	0
	M3	22	young	F1	45	0	46	0	MYH7+	0.87	0	0.02	0.01	0	0.02	0	0.08	45	0	126.194	142.782	3271.64	18709.8	14480.3	9603	20736	65280	52224	0.045555	-0.0313516	-0.99847	0.751168	-0.657822	0.0549273	0.658537	0.752521	0.00641679	1761	318	0.839005	-0.544124	-0.544124	-0.839005	0	0	0	31417600	179670530	139054080
	M3	22	young	F1	46	0	47	MYH7+	MYH7+	0.91	0	0	0.01	0	0.03	0.02	0.03	30	0	120.216	143.439	5082.46	17506.5	14612.9	8244	51968	65280	48128	0.0935133	-0.163329	-0.98213	0.785499	-0.594023	0.173578	0.611757	0.787693	-0.0727458	90	333	0.114534	-0.993419	0.993419	0.114534	0	0	0	41899776	144323840	120468480
	M3	22	young	F1	47	0	48	0	MYH7+	0.91	0	0.03	0	0	0.05	0	0.01	76	0	104.484	185.894	3156.38	19482.4	9710.69	15768	16128	65280	40960	0.0461157	-0.0213845	-0.998707	0.865994	-0.497484	0.0506398	0.497924	0.867209	0.00442295	1593	375	0.663311	-0.748344	0.748344	0.663311	0	0	0	49769730	307197950	153118200
	M3	22	young	F1	48	0	49	0	MYH7+	0.85	0	0.04	0	0	0.02	0	0.09	54	0	127.004	150.468	2687.51	20886.9	15204	11763	10752	65280	55296	0.0108797	-0.084648	-0.996352	0.770431	-0.63447	0.0623161	0.63743	0.768298	-0.0583126	1224	354	-0.435006	-0.900427	0.900427	-0.435006	0	0	0	31613184	245692160	178844160
	M3	22	young	F1	49	0	50	0	Debris	0.04	0	0.05	0	0	0	0	0.91	17	0	43.3244	54.1127	0	8788.41	0	828	0	15616	0	0	1	0	1	0	0	0	0	1	840	276	0.981063	-0.19369	-0.19369	-0.981063	0	0	0	0	7276800	0
	M3	22	young	F1	50	0	51	0	MYH2+MYH1+	0.01	0.36	0.01	0.56	0	0	0	0.06	65	0	142.042	175.782	17427.1	27591.2	0.0177889	14391	60672	65280	256	-0.591925	-0.805993	2.44e-06	-0.805993	0.591925	-1.42e-06	-3e-07	-2.81e-06	-1	1386	402	0.799502	0.600663	0.600663	-0.799502	0	0	0	250793470	397064450	256
	M3	22	young	F1	51	0	52	0	Debris	0.05	0.01	0.09	0.06	0	0	0	0.79	41	0	80.6102	144.711	3.69009	9069.88	0	4995	2048	40704	0	-0.000492864	-1	0	1	-0.000492864	0	0	0	1	1698	345	0.899251	0.437433	0.437433	-0.899251	0	0	0	18432	45304064	0
	M3	22	young	F1	52	0	53	0	MYH7+	0.85	0	0.02	0.01	0	0.08	0	0.04	52	0	148.476	167.125	3260.67	16460.7	14081	9540	9984	65280	56832	0.0657523	0.030506	-0.99737	0.780962	-0.623737	0.0324076	0.621108	0.781039	0.0648362	288	363	0.95664	-0.291272	-0.291272	-0.95664	0	0	0	31106816	157035520	134332930
	M3	22	young	F1	53	0	54	0	MYH7+	0.94	0	0.01	0.01	0	0.03	0	0.01	51	0	128.316	166.338	3227.83	19546.7	16430.8	12510	17920	65280	55552	0.0634881	-0.0686549	-0.995618	0.829414	-0.55119	0.0908981	0.555016	0.83155	-0.0219493	609	390	0.87303	0.487667	0.487667	-0.87303	0	0	0	40380160	244529400	205549060
	M3	22	young	F1	54	0	55	0	MYH2+MYH1+	0.01	0.37	0	0.55	0	0.01	0	0.06	54	0	160.312	179.137	21882.3	24098.1	0	12447	60928	65280	0	0.691995	-0.721902	0	0.721902	0.691995	0	0	0	1	471	396	0.853993	-0.520285	-0.520285	-0.853993	0	0	0	272369400	299948800	0
	M3	22	young	F1	55	0	56	0	MYH7+	0.81	0	0.02	0	0	0.07	0.01	0.09	57	0	155.563	176.066	3502.28	19381	15339.6	12807	20736	65280	62464	0.089338	-0.0305897	-0.995532	0.726328	-0.68193	0.0861336	0.681518	0.730777	0.0387041	828	408	0.729702	-0.683765	-0.683765	-0.729702	0	0	0	44853760	248212220	196453890
	M3	22	young	F1	56	0	57	0	MYH7+	0.64	0	0.06	0.03	0	0.01	0.02	0.24	3	0	9.48683	35.4558	1910.38	15099.2	5490.29	1503	9216	65024	33536	0.0671461	0.0454861	-0.996706	0.938282	-0.342584	0.0475759	0.339291	0.938386	0.0656819	1920	378	0.00882838	-0.999961	0.999961	0.00882838	0	0	0	2871296	22694144	8251904
	M3	22	young	F1	57	0	58	0	MYH7+	0.9	0	0.02	0	0	0.04	0	0.04	61	0	142.021	190.61	2052.39	21400.5	18420.4	15390	19712	65280	63744	0.0316662	-0.0689975	-0.997114	0.822791	-0.564591	0.0651982	0.567461	0.822481	-0.0388921	1146	423	0.95787	0.287203	0.287203	-0.95787	0	0	0	31586304	329353730	283489800
	M3	22	young	F1	58	0	59	0	MYH2+MYH1+	0.02	0.32	0.01	0.57	0	0	0	0.08	79	0	163.771	184.196	38356.9	25270.7	23.4996	16722	60928	65280	33280	0.863272	-0.504734	-0.00222092	0.504737	0.863273	0.000616234	-0.00160623	0.00165296	-0.999997	1860	447	0.850128	0.526577	0.526577	-0.850128	0	0	0	641404700	422576640	392960
	M3	22	young	F1	59	0	60	0	MYH7+	0.89	0	0.03	0.02	0	0.05	0	0.01	78	0	136.36	201.581	2249.91	21931.3	18325.2	15552	61184	65280	48640	0.021284	-0.0546524	-0.998279	0.802295	-0.594857	0.0496719	0.596548	0.801971	-0.0311864	1545	450	0.764747	0.64433	0.64433	-0.764747	0	0	0	34990590	341075200	284994050
	M3	22	young	F1	60	0	61	0	MYH2+MYH1+	0.01	0.27	0.02	0.59	0	0	0	0.11	65	0	132.185	212.48	17993	27439.8	59.6252	15156	61440	65280	35840	0.579142	-0.815225	-0.00177677	0.815222	0.579144	-0.00232533	-0.00292468	0.000101769	-0.999996	915	489	-0.236026	-0.971747	0.971747	-0.236026	0	0	0	272702460	415876860	903680
	M3	22	young	F1	61	0	62	0	MYH2+	0	0.47	0.01	0.47	0	0	0	0.05	37	0	128.705	161.953	25192.3	21375.6	37.3474	7965	60672	65280	36608	0.772262	-0.635299	-0.00253387	0.635301	0.772264	0.000124344	-0.00187782	0.0017058	-0.999997	129	405	0.98708	-0.160228	-0.160228	-0.98708	0	0	0	200656380	170256640	297472
	M3	22	young	F1	62	0	63	0	MYH2+MYH1+	0.02	0.28	0	0.62	0	0.01	0	0.07	75	0	164.842	184.924	14908.8	28278.7	61.0762	17424	60928	65280	36864	0.419673	-0.907662	-0.00502169	0.90767	0.419683	-0.0010163	-0.00302997	0.00413153	-0.999987	1314	489	0.946802	0.321816	0.321816	-0.946802	0	0	0	259771400	492728580	1064192
	M3	22	young	F1	63	0	64	0	MYH2+MYH1+	0.01	0.25	0	0.71	0	0.02	0	0.01	72	0	181.813	198.593	8441.62	25488.2	18.041	20178	61184	65280	16640	0.325147	-0.945662	-0.0015952	0.945663	0.325148	-0.000820288	-0.00129439	0.00124181	-0.999998	1707	501	-0.666613	-0.745404	0.745404	-0.666613	0	0	0	170334980	514300400	364032
	M3	22	young	F1	64	0	65	0	MYH7+	0.8	0	0.03	0	0	0.01	0	0.16	45	0	143.224	156.255	2657	17814.9	20769.9	10773	10496	65280	65280	0.033079	0.00691491	-0.999429	0.704623	-0.709343	0.0184137	0.70881	0.70483	0.0283368	330	444	0.983428	-0.181299	-0.181299	-0.983428	0	0	0	28623872	191920380	223754240
	M3	22	young	F1	65	0	66	0	MYH2+MYH1+	0	0.29	0.02	0.64	0	0	0	0.05	63	0	113.146	140.912	15934.7	25009.1	40.0168	9999	60416	65280	29184	0.623731	-0.781638	-0.00117196	0.781635	0.623732	-0.00217122	-0.00242809	-0.00043821	-0.999997	705	474	0.890123	-0.45572	-0.45572	-0.890123	0	0	0	159331070	250066180	400128
	M3	22	young	F1	66	0	67	0	MYH7+	0.91	0	0.04	0.01	0	0.03	0	0.01	58	0	145	168.681	2889.96	20414.9	12541.2	13167	20736	65280	55040	0.0365523	-0.0713403	-0.996782	0.804887	-0.589083	0.0716765	0.592301	0.804917	-0.0358885	999	507	-0.371769	-0.928326	0.928326	-0.371769	0	0	0	38052096	268803330	165129730
	M3	22	young	F1	67	0	68	0	MYH7+	0.79	0	0.01	0.01	0	0.09	0.01	0.09	63	0	146.67	165.882	3510.17	17290.3	13937.5	12150	40448	65280	56320	0.1137	0.0259266	-0.993177	0.709143	-0.702258	0.0628511	0.695837	0.71145	0.0982322	531	486	0.999879	0.0155489	0.0155489	-0.999879	0	0	0	42648576	210077180	169340160
	M3	22	young	F1	68	0	69	MYH7+	MYH7+	0.8	0	0.01	0.01	0	0.06	0.01	0.11	56	0	110.164	158.853	3341.39	16115.1	12935.6	11664	38144	65280	48384	0.103926	0.0820458	-0.991195	0.711209	-0.702789	0.0163963	0.695256	0.706651	0.131389	201	492	0.998764	-0.0496969	-0.0496969	-0.998764	0	0	0	38973950	187966460	150880510
	M3	22	young	F1	69	0	70	0	MYH2+MYH1+	0	0.26	0.01	0.68	0	0.01	0	0.04	70	0	152	176.024	12094.6	29014.8	3.65407	14292	60928	65280	10496	0.374366	-0.927281	0.000153316	0.927281	0.374366	-0.000362051	-0.000278327	-0.000277706	-1	1458	525	0.823186	0.567771	0.567771	-0.823186	0	0	0	172855550	414679800	52224
	M3	22	young	F1	70	0	71	0	MYH2+MYH1+	0.02	0.23	0.05	0.64	0	0.01	0	0.05	49	0	158.269	181.953	8899.06	27004.6	7.18945	14706	49664	65280	7424	0.206297	-0.978488	-0.00163207	0.978489	0.206297	-0.000140223	-0.000473898	0.00156803	-0.999999	1920	555	0.00468459	-0.999989	0.999989	0.00468459	0	0	0	130869500	397130240	105728
	M3	22	young	F1	71	0	72	0	MYH2+MYH1+	0.01	0.22	0.03	0.71	0	0	0	0.03	74	0	201.638	219.664	8075.56	26549.3	4.92453	16947	43008	65280	9984	0.285623	-0.958342	4.87e-05	0.958342	0.285623	-0.000400624	-0.000370026	-0.000161096	-1	1119	561	0.732042	-0.68126	-0.68126	-0.732042	0	0	0	136856580	449930240	83456
	M3	22	young	F1	72	0	73	0	MYH2+MYH1+	0	0.4	0.02	0.53	0	0.01	0	0.04	68	0	165.484	201.894	18967.2	23880.1	1.22953	13950	61184	65280	4096	0.689088	-0.724677	0.000145329	0.724677	0.689088	0.000167059	0.000221208	9.8e-06	-1	456	561	0.707812	0.706401	0.706401	-0.707812	0	0	0	264592130	333127420	17152
	M3	22	young	F1	73	0	74	0	MYH7+	0.41	0	0	0.04	0	0.4	0.03	0.12	60	0	103.446	158.882	11894.6	20890.4	11026.9	13392	43264	65280	42496	0.33654	0.378677	-0.862174	0.813911	-0.577445	0.0640809	0.473592	0.723299	0.502543	807	552	0.845925	-0.533301	-0.533301	-0.845925	0	0	0	159292160	279764480	147672060
	M3	22	young	F1	74	0	75	0	MYH2+MYH1+	0.01	0.3	0	0.66	0	0	0	0.03	70	0	158.647	182.924	16560.5	24584.9	0	14337	61184	65280	0	0.620979	-0.783827	0	0.783827	0.620979	0	0	0	1	624	564	0.807594	-0.589738	-0.589738	-0.807594	0	0	0	237427200	352474370	0
	M3	22	young	F1	75	0	76	0	MYH7+	0.98	0	0.01	0	0	0.01	0	0	68	0	111.866	161.841	2165.35	20110.2	11797	13176	12800	65280	35328	0.00175881	-0.063375	-0.997988	0.826436	-0.561805	0.0371326	0.563028	0.824839	-0.0513873	1806	570	0.465455	-0.885072	0.885072	0.465455	0	0	0	28530688	264971520	155437060
	M3	22	young	F1	76	0	77	0	MYH2+MYH1+	0.09	0.18	0	0.4	0	0.06	0	0.27	28	0	85.3288	137.267	37511.8	38781.1	1167.55	6381	60672	65280	41984	0.624033	0.780722	-0.0324977	0.781338	-0.62293	0.0383393	0.00968852	-0.0493166	-0.998736	321	516	0.969546	0.244909	0.244909	-0.969546	0	0	0	239362820	247462400	7450112
	M3	22	young	F1	77	0	78	0	MYH2+MYH1+	0	0.45	0.02	0.5	0	0	0	0.03	49	0	122.332	144.782	17759.4	20681.2	3.4324	8055	60672	65280	13824	0.722202	-0.691682	-0.000237317	0.691682	0.722202	-0.000330423	-0.000399939	-7.45e-05	-1	99	567	-0.321851	-0.94679	0.94679	-0.321851	0	0	0	143052030	166586880	27648
	M3	22	young	F1	78	0	79	0	Debris	0.1	0.01	0.2	0.11	0	0	0	0.58	57	0	172.131	214.823	1.05267	10170.8	0	11430	3584	34304	0	0.00107011	-0.999999	0	0.999999	0.00107011	0	0	0	1	246	630	0.0919188	-0.995766	0.995766	0.0919188	0	0	0	12032	116252160	0
	M3	22	young	F1	79	0	80	0	MYH7+	0.92	0	0.03	0.01	0	0.02	0	0.02	51	0	128.705	143.125	3490.13	23300.2	15317.8	11007	20480	65280	56064	0.0305336	-0.0994347	-0.994575	0.846469	-0.526598	0.0786345	0.531561	0.844279	-0.0680895	1224	573	0.942082	0.335382	0.335382	-0.942082	0	0	0	38415870	256465150	168602880
	M3	22	young	F1	80	0	81	0	MYH7+	0.9	0	0.03	0	0	0.04	0	0.03	65	0	164.806	179.024	1811.94	19804.2	14311.5	16164	12032	65280	45056	0.0265414	-0.0646924	-0.997552	0.852015	-0.520469	0.0564221	0.522845	0.851427	-0.0413049	1590	597	0.94573	-0.324954	-0.324954	-0.94573	0	0	0	29288192	320114430	231330820
	M3	22	young	F1	81	0	82	0	MYH2+MYH1+	0	0.34	0.01	0.61	0	0	0	0.04	65	0	126.491	160.61	25522.4	26225.1	0.0928343	13788	60672	65280	1024	0.76195	-0.647636	-1.77e-05	0.647636	0.76195	1.11e-05	-6.3e-06	1.99e-05	-1	1377	606	0.716057	0.698041	0.698041	-0.716057	0	0	0	351903230	361591800	1280
	M3	22	young	F1	82	0	83	0	MYH7+	0.88	0	0.01	0.03	0	0.06	0	0.02	55	0	143.402	156.894	3987.45	18506	9913.14	12042	21248	65280	47616	0.0162478	-0.227377	-0.973671	0.787135	-0.597583	0.152686	0.616567	0.768892	-0.169267	951	615	0.632193	-0.774811	0.774811	0.632193	0	0	0	48016896	222849800	119374080
	M3	22	young	F1	83	0	84	0	Debris	0.02	0.06	0.17	0.27	0	0	0	0.48	20	0	65.0692	74.2843	2962.2	11593	53.2859	1350	16896	65280	13824	0.074074	-0.997111	-0.0167994	0.997243	0.0741373	-0.00317182	-0.00440812	0.0165181	-0.999854	837	552	-0.09491	-0.995486	0.995486	-0.09491	0	0	0	3998976	15650560	71936
	M3	22	young	F1	84	0	85	0	MYH7+	0.91	0	0.02	0	0	0.04	0	0.03	57	0	137.058	154.782	3304.52	20262.6	15716.9	11907	29696	65280	62208	0.0528386	-0.025645	-0.998274	0.833545	-0.549373	0.0582326	0.549918	0.835183	0.00765186	726	618	0.901767	0.432224	0.432224	-0.901767	0	0	0	39346944	241266940	187140600
	M3	22	young	F1	85	0	86	0	MYH2+MYH1+	0	0.47	0.01	0.49	0	0	0	0.03	50	0	135.96	166.296	19494.1	20037.6	0.553296	10179	61952	65280	2304	0.79292	-0.609326	-9.61e-06	0.609326	0.79292	0.000137127	7.59e-05	0.000114584	-1	177	597	0.993701	-0.112061	-0.112061	-0.993701	0	0	0	198430460	203962370	5632
	M3	22	young	F1	86	0	87	0	MYH7+	0.9	0	0.05	0	0	0.03	0	0.02	69	0	125.252	185.581	2076.25	19053.6	5028.46	14346	13824	65280	37376	-0.00594845	-0.0250308	-0.999669	0.942143	-0.335199	0.00278695	0.335158	0.941815	-0.0255765	1755	663	0.710783	0.703411	0.703411	-0.710783	0	0	0	29785856	273342980	72138240
	M3	22	young	F1	87	0	88	0	MYH7+	0.33	0.12	0.02	0.26	0	0.19	0.01	0.07	54	0	87.2812	158.953	32530.7	17546	2338.58	10395	60672	65280	36352	-0.932964	0.312716	0.178289	-0.355782	-0.876396	-0.324577	0.0547509	-0.36625	0.928904	384	639	0.973297	0.229548	0.229548	-0.973297	0	0	0	338156300	182390780	24309504
	M3	22	young	F1	88	0	89	0	MYH7+	0.8	0	0.02	0.01	0	0.08	0.01	0.08	57	0	134.239	153.882	4511.26	18207	9509.24	11151	26624	65280	45056	0.0738903	0.0113333	-0.997202	0.812232	-0.580868	0.0535828	0.578636	0.813919	0.0521258	852	666	0.474164	-0.880436	0.880436	0.474164	0	0	0	50305024	203025920	106037500
	M3	22	young	F1	89	0	90	0	MYH2+MYH1+	0	0.29	0.02	0.63	0	0	0	0.06	54	0	108.24	164.61	10672.2	26754.4	129.737	14517	60672	65280	40448	0.391355	-0.920054	-0.018479	0.920222	0.391394	0.00161939	-0.00574264	0.0176385	-0.999828	1155	666	0.924498	0.381187	0.381187	-0.924498	0	0	0	154928900	388394000	1883392
	M3	22	young	F1	90	0	91	0	MYH2+MYH1+	0.03	0.24	0.03	0.67	0	0.01	0	0.02	70	0	161.208	184.51	5399.81	25903.4	10.9864	16614	35584	65280	10496	0.180087	-0.983651	-0.000537436	0.98365	0.180087	-0.00080812	-0.000891693	0.000383118	-1	1914	678	0.932365	0.361517	0.361517	-0.932365	0	0	0	89712380	430359040	182528
	M3	22	young	F1	91	0	92	0	MYH2+MYH1+	0.02	0.21	0.03	0.67	0	0	0	0.07	64	0	175.414	198.024	13876.8	24331.4	54.3201	16344	59904	65280	28416	0.494777	-0.869016	-0.00261248	0.869009	0.494783	-0.00357764	-0.00440164	0.000500138	-0.99999	627	729	0.160531	-0.987031	0.987031	0.160531	0	0	0	226803200	397672200	887808
	M3	22	young	F1	92	0	93	0	MYH7+	0.92	0	0.03	0	0	0.03	0	0.02	52	0	67.6831	158.338	2088.93	20325.7	12398.1	12933	14336	65280	54528	0.0220225	-0.0609482	-0.997898	0.816016	-0.575579	0.053163	0.57761	0.815472	-0.037059	1293	675	0.950109	0.311917	0.311917	-0.950109	0	0	0	27016192	262872320	160345090
	M3	22	young	F1	93	0	94	0	MYH7+	0.89	0	0.03	0	0	0.03	0	0.05	55	0	117.456	146.669	2521.92	18016.2	8254.56	11295	12544	65280	45824	0.0491536	0.000519651	-0.998791	0.813346	-0.580422	0.0397253	0.5797	0.814315	0.0289525	1470	672	0.96316	-0.26893	-0.26893	-0.96316	0	0	0	28485120	203492860	93235200
	M3	22	young	F1	94	0	95	0	MYH2+MYH1+	0.02	0.24	0.01	0.66	0	0.01	0	0.06	62	0	168.885	194.652	13856.2	22614.4	40.1482	15705	61696	65280	39168	0.563603	-0.826041	-0.002762	0.826043	0.563607	-0.000886193	-0.00228872	0.00178207	-0.999996	501	723	0.394012	-0.919105	0.919105	0.394012	0	0	0	217611000	355159300	630528
	M3	22	young	F1	95	0	96	0	MYH7+	0.88	0	0.03	0	0	0.02	0	0.07	67	0	129.834	181.368	1949.99	19778.7	7350.63	13122	7936	65280	40704	0.0146297	-0.0458311	-0.998842	0.857576	-0.513089	0.0361033	0.514149	0.857111	-0.0317973	1695	729	0.533404	-0.84586	0.84586	0.533404	0	0	0	25587712	259535870	96454910
	M3	22	young	F1	96	0	97	0	MYH2+MYH1+	0	0.46	0.01	0.49	0	0.02	0	0.02	38	0	155.116	178.196	16040.8	20741.9	0	11511	60928	65280	0	0.660371	-0.750939	0	0.750939	0.660371	0	0	0	1	162	684	0.990502	-0.137501	-0.137501	-0.990502	0	0	0	184645890	238760200	0
	M3	22	young	F1	97	0	98	0	MYH7+	0.88	0	0.02	0	0	0.02	0	0.08	46	0	129.711	162.338	2389.49	19175.7	7445.2	12906	12800	65280	40704	0.0149985	-0.0431694	-0.998955	0.878299	-0.476915	0.0337966	0.477876	0.877889	-0.0307626	1578	729	0.347112	-0.937824	0.937824	0.347112	0	0	0	30838784	247481600	96087810
	M3	22	young	F1	98	0	99	0	MYH2+MYH1+	0.03	0.2	0.04	0.7	0	0.01	0	0.02	66	0	194.288	214.894	10885.5	23616.6	2.60589	19746	48896	65280	8704	0.387269	-0.921967	-0.000198804	0.921967	0.387269	-0.000124722	-0.00019198	0.00013499	-1	780	753	0.89986	-0.436179	-0.436179	-0.89986	0	0	0	214945540	466333200	51456
	M3	22	young	F1	99	0	100	0	MYH7+	0.57	0.07	0	0.09	0	0.15	0.01	0.11	71	0	172.609	206.451	16677.2	24678.1	13391.2	11196	61184	65280	54016	-0.502817	0.533234	0.68032	-0.839906	-0.11539	-0.530323	-0.204284	-0.838061	0.505887	417	750	0.826619	0.562763	0.562763	-0.826619	0	0	0	186717700	276296200	149927680
	M3	22	young	F1	100	0	101	0	MYH7+	0.91	0	0.02	0.02	0	0.03	0	0.02	57	0	136.015	157.782	3228.37	20546.8	14217.4	11745	17408	65280	59904	0.0295754	-0.0866996	-0.995795	0.831878	-0.550189	0.0726095	0.554171	0.830527	-0.0558514	1044	729	0.938581	-0.345058	-0.345058	-0.938581	0	0	0	37917184	241322500	166982910
	M3	22	young	F1	101	0	102	0	Debris	0.09	0.01	0.27	0.08	0	0	0	0.55	50	0	170.485	235.024	2.26283	9361.76	0.176783	14481	5632	27904	1536	-0.00281481	-0.999996	-0.000111057	0.999996	-0.0028148	-6.97e-05	6.93e-05	-0.000111253	1	267	819	-0.0124318	-0.999923	0.999923	-0.0124318	0	0	0	32768	135567620	2560
	M3	22	young	F1	102	0	103	0	Debris	0.01	0	0.04	0.03	0	0	0	0.92	18	0	41.9762	53.6985	48.9772	8290.33	0	1359	8960	65280	0	0.00487769	-0.999988	0	0.999988	0.00487769	0	0	0	1	909	657	0.980228	-0.197872	-0.197872	-0.980228	0	0	0	66560	11266560	0
	M3	22	young	F1	103	0	104	0	MYH2+MYH1+	0.03	0.22	0.03	0.69	0	0.02	0	0.01	72	0	188.345	213.38	3695.66	23968.5	0.156366	18009	35584	65280	1536	0.157784	-0.987474	-2.04e-05	0.987474	0.157784	1.61e-07	-3.06e-06	2.02e-05	-1	1845	783	0.886894	-0.461972	-0.461972	-0.886894	0	0	0	66555136	431648260	2816
	M3	22	young	F1	104	0	105	0	MYH2+MYH1+	0	0.28	0.04	0.54	0	0	0	0.14	44	0	119.817	178.652	9304.68	29106	0.142732	12555	60672	65280	1792	0.261	-0.965339	-5.42e-05	0.965339	0.261	2.83e-05	1.32e-05	5.97e-05	-1	1383	810	0.297165	-0.954826	0.954826	0.297165	0	0	0	116820220	365426180	1792
	M3	22	young	F1	105	0	106	0	MYH2+MYH1+	0.01	0.38	0	0.57	0	0.01	0	0.03	48	0	94.414	159.782	21332.9	20771.4	0	9531	61696	65280	0	0.771342	0.636421	0	0.636421	-0.771342	0	0	0	1	183	783	0.482799	-0.875731	0.875731	0.482799	0	0	0	203324160	197972220	0
	M3	22	young	F1	106	0	107	0	MYH7+	0.91	0	0.02	0	0	0.03	0	0.04	44	0	130.231	148.711	2708.26	22065.3	14669.4	11538	15616	65280	42752	0.0287223	-0.074746	-0.996789	0.850104	-0.522748	0.0636948	0.52583	0.849204	-0.0485274	1155	774	0.9932	0.116417	0.116417	-0.9932	0	0	0	31247872	254589440	169255170
	M3	22	young	F1	107	0	108	0	MYH2+MYH1+	0.02	0.26	0	0.7	0	0	0	0.02	41	0	81.4985	160.309	8382.55	26323.8	2.62396	14049	60160	65280	5888	0.297454	-0.954736	-0.00071919	0.954736	0.297453	0.000360149	0.000129922	0.000793764	-1	1275	801	-0.149095	-0.988823	0.988823	-0.149095	0	0	0	117766400	369823740	36864
	M3	22	young	F1	108	0	109	0	MYH2+MYH1+	0	0.25	0.06	0.53	0	0.02	0	0.14	45	0	152.306	170.137	6342.34	27130.9	0	11655	35840	65280	0	0.211158	-0.977452	0	0.977452	0.211158	0	0	0	1	1479	792	0.634551	-0.772881	0.772881	0.634551	0	0	0	73920000	316210700	0
	M3	22	young	F1	109	0	110	0	MYH2+MYH1+	0	0.31	0.05	0.46	0	0	0	0.18	54	0	121.491	165.296	23439.3	27515.1	139.947	8775	60672	65280	38144	0.649783	-0.76012	0.000863425	0.760117	0.649776	-0.00372423	-0.00226983	-0.00307624	-0.999993	372	798	0.998326	-0.0578331	-0.0578331	-0.998326	0	0	0	205679620	241444600	1228032
	M3	22	young	F1	110	0	111	0	MYH2+MYH1+	0.01	0.41	0.02	0.53	0	0	0	0.03	36	0	100.568	157.64	19300.1	22351.8	0	9495	60928	65280	0	0.67334	-0.739333	0	0.739333	0.67334	0	0	0	1	108	804	0.393151	-0.919474	0.919474	0.393151	0	0	0	183254020	212230140	0
	M3	22	young	F1	111	0	112	0	MYH2+MYH1+	0	0.24	0	0.72	0	0	0	0.04	67	0	164.347	199.581	9702.35	25491.7	4.12444	14400	61184	65280	7680	0.344947	-0.938622	-0.000565418	0.938622	0.344947	-0.000265767	-0.000444494	0.000439039	-1	921	819	0.95649	-0.291764	-0.291764	-0.95649	0	0	0	139713800	367080700	59392
	M3	22	young	F1	112	0	113	0	MYH7+	0.9	0	0.01	0	0	0.06	0	0.03	61	0	172.351	202.296	3074.57	17346.5	13960.9	14751	16128	65280	60928	0.0615553	0.00538523	-0.998089	0.801974	-0.595566	0.0462469	0.594179	0.803288	0.040979	540	822	0.997339	0.0729018	0.0729018	-0.997339	0	0	0	45352960	255877890	205937400
	M3	22	young	F1	113	0	114	0	MYH7+MYH2+	0.13	0.01	0	0.09	0	0.5	0.11	0.16	43	0	163.811	193.882	11085.4	21299	5318.5	14211	61696	65280	38400	0.50807	-0.674388	-0.535784	0.800813	0.598888	0.00557317	0.317117	-0.431895	0.844336	1659	819	0.999999	0.00134728	0.00134728	-0.999999	0	0	0	157534720	302680060	75581180
	M3	22	young	F1	114	0	115	0	MYH2+MYH1+	0.01	0.17	0.02	0.77	0	0	0	0.03	58	0	137.058	179.853	8384.72	25550.1	4.25906	16830	49152	65280	6400	0.304312	-0.952572	-0.000411564	0.952572	0.304312	-0.000338174	-0.000447379	0.000289134	-1	1062	870	0.748057	0.663634	0.663634	-0.748057	0	0	0	141114880	430007550	71680
	M3	22	young	F1	115	0	116	0	MYH2+MYH1+	0	0.33	0.01	0.62	0	0.01	0	0.03	60	0	152	174.368	11973.3	24651.8	0	15525	61440	65280	0	0.409294	-0.912403	0	0.912403	0.409294	0	0	0	1	804	897	0.961387	0.275201	0.275201	-0.961387	0	0	0	185884930	382719230	0
	M3	22	young	F1	116	0	117	0	Debris	0.04	0.17	0.07	0.25	0	0.01	0	0.46	14	0	50	56.6274	13910.6	29355.5	41.9292	1215	59904	65280	2304	0.586743	-0.809754	0.00559264	0.809769	0.586749	-0.000752122	0.00267244	-0.00497004	-0.999984	1917	822	0.108642	-0.994081	0.994081	0.108642	0	0	0	16901376	35666944	50944
	M3	22	young	F1	117	0	118	0	MYH7+	0.89	0	0.03	0.01	0	0.04	0	0.03	58	0	144.087	161.51	3363.75	19386.3	9163.77	11988	14592	65280	48640	0.0265606	-0.0787811	-0.996538	0.832393	-0.550279	0.0656879	0.553549	0.831256	-0.0509611	1167	900	0.769212	-0.638994	-0.638994	-0.769212	0	0	0	40324610	232402690	109855230
	M3	22	young	F1	118	0	119	0	MYH7+	0.79	0	0	0.02	0	0.08	0	0.11	49	0	138.004	158.196	2777.89	15152.1	13560.9	10467	13056	65280	54784	0.0959634	0.0274619	-0.995006	0.702344	-0.710208	0.0481361	0.705339	0.703456	0.0874417	171	882	0.976294	-0.216449	-0.216449	-0.976294	0	0	0	29076224	158597120	141942020
	M3	22	young	F1	119	0	120	0	MYH7+	0.83	0	0.04	0	0	0.03	0	0.1	47	0	93.145	151.095	3962.1	19090.7	6597.75	10521	13824	65280	38144	0.0559406	-0.0117547	-0.998365	0.896038	-0.440507	0.0553935	0.440438	0.897672	0.0141096	939	897	0.942181	0.335104	0.335104	-0.942181	0	0	0	41685250	200853500	69414910
	M3	22	young	F1	120	0	121	0	Debris	0.04	0	0.08	0	0	0	0	0.88	18	0	36.7696	50.0416	0	10338.8	0	1143	0	21248	0	0	1	0	1	0	0	0	0	1	1419	825	0.951152	-0.308723	-0.308723	-0.951152	0	0	0	0	11817216	0
	M3	22	young	F1	121	0	122	0	MYH7+	0.87	0	0.03	0	0	0.01	0	0.09	55	0	112.73	160.61	2501.58	16200.5	15300.9	12393	20224	65280	45056	0.0390834	-0.0935878	-0.994844	0.767625	-0.634569	0.0898527	0.639706	0.767179	-0.0470392	366	915	0.998917	0.0465251	0.0465251	-0.998917	0	0	0	31002112	200772350	189624580
	M3	22	young	F1	122	0	123	0	MYH7+	0.94	0	0.04	0	0	0	0	0.02	53	0	113.455	143.497	1612.11	18611.9	11369.4	11493	13056	65280	44288	0.0280566	-0.0578761	-0.997929	0.769327	-0.636169	0.0585248	0.638239	0.769376	-0.0266769	1275	924	-0.125285	-0.992121	0.992121	-0.125285	0	0	0	18528000	213906180	130668030
	M3	22	young	F1	123	0	124	0	Debris	0.33	0	0.02	0.03	0	0.12	0.02	0.48	4	0	17.2627	20.7279	3118.98	18331.6	11290.1	1188	24064	65280	38400	0.121084	0.10419	-0.987159	0.891635	-0.448485	0.0620316	0.436263	0.887697	0.147204	27	870	-0.148545	-0.988906	0.988906	-0.148545	0	0	0	3705344	21777920	13412608
	M3	22	young	F1	124	0	125	0	MYH2+MYH1+	0	0.3	0.05	0.62	0	0.02	0	0.01	70	0	223.161	253.149	12621.1	21689.8	0.126701	20205	60416	65280	2048	0.466897	-0.884312	-2.62e-05	0.884312	0.466897	-5.14e-08	-1.23e-05	2.31e-05	-1	543	960	0.882086	-0.471089	-0.471089	-0.882086	0	0	0	255010050	438241800	2560
	M3	22	young	F1	125	0	126	0	MYH7+MYH2+	0.16	0.01	0.01	0.07	0	0.54	0.14	0.07	57	0	171.058	195.894	10880.3	21760.5	6287.78	13131	60928	65280	38912	0.495818	-0.623634	-0.604355	0.784305	0.620367	0.00329426	0.372867	-0.475632	0.796708	1476	972	0.497575	-0.867421	0.867421	0.497575	0	0	0	142869000	285736450	82564860
	M3	22	young	F1	126	0	127	0	MYH2+MYH1+	0.03	0.25	0.03	0.54	0	0.02	0	0.13	37	0	95.2943	135.953	11021.8	24749.5	0	8712	61440	65280	0	0.456897	-0.88952	0	0.88952	0.456897	0	0	0	1	1821	924	0.8729	-0.4879	-0.4879	-0.8729	0	0	0	96022020	215617800	0
	M3	22	young	F1	127	0	128	0	MYH2+MYH1+	0.01	0.23	0.01	0.72	0	0	0	0.03	65	0	167.027	197.137	10407.8	22636.9	5.03408	13527	60928	65280	9216	0.363219	-0.931704	-0.000270336	0.931704	0.363219	-0.000511742	-0.000574983	6.6e-05	-1	669	951	0.924454	-0.381294	-0.381294	-0.924454	0	0	0	140786430	306209280	68096
	M3	22	young	F1	128	0	129	0	MYH2+MYH1+	0.01	0.13	0.03	0.8	0	0	0	0.03	75	0	138.924	199.723	7073.33	26719.5	22.1365	15300	56832	65280	28928	0.25148	-0.967858	0.00302842	0.967861	0.251473	-0.00250479	-0.00166271	-0.00356099	-0.999992	1398	1005	0.499717	-0.866188	0.866188	0.499717	0	0	0	108221950	408808450	338688
	M3	22	young	F1	129	0	130	0	MYH2+MYH1+	0	0.23	0.1	0.52	0	0.01	0	0.14	49	0	92.4175	154.823	5285.89	25122.8	1.42698	10764	43776	65280	2048	0.160118	0.987098	0.000213256	0.987098	-0.160118	-2.62e-05	8.28e-06	0.0002147	-1	1584	951	0.80926	0.58745	0.58745	-0.80926	0	0	0	56897280	270421500	15360
	M3	22	young	F1	130	0	131	0	Debris	0.03	0	0.04	0	0	0	0	0.93	19	0	50.01	60.3553	0	8179.32	0	1494	0	36608	0	0	1	0	1	0	0	0	0	1	180	909	-0.505896	-0.862595	0.862595	-0.505896	0	0	0	0	12219904	0
	M3	22	young	F1	131	0	132	0	MYH7+MYH2+	0.31	0.02	0.01	0.05	0	0.4	0.07	0.14	67	0	128.701	187.782	13605.8	18193.4	15973.3	14841	46080	65280	44800	0.463979	-0.49727	-0.733107	0.671232	0.737406	-0.0753676	0.578076	-0.457116	0.675924	324	996	0.887523	0.460763	0.460763	-0.887523	0	0	0	201924100	270008830	237059840
	M3	22	young	F1	132	0	133	0	MYH2+MYH1+	0.01	0.4	0.02	0.55	0	0.01	0	0.01	52	0	87.4643	165.095	14856.2	20150.1	0	13149	60928	65280	0	0.675826	-0.737061	0	0.737061	0.675826	0	0	0	1	132	999	0.711267	-0.702922	-0.702922	-0.711267	0	0	0	195344380	264953600	0
	M3	22	young	F1	133	0	134	0	MYH2+MYH1+	0.01	0.16	0	0.81	0	0	0	0.02	54	0	99.6393	177.966	6881.79	22638.8	3.86092	18234	37376	65280	8192	0.174177	-0.984714	-0.000720233	0.984714	0.174177	-0.000322704	-0.000443219	0.000653016	-1	1074	1017	0.983804	0.179249	0.179249	-0.983804	0	0	0	125482500	412796670	70400
	M3	22	young	F1	134	0	135	0	MYH7+	0.97	0	0.01	0	0	0.02	0	0	45	0	162.336	187.953	1371.06	18983.6	8470.51	12123	19200	65280	39424	0.0138665	-0.00467684	-0.999893	0.924299	-0.38139	0.0146021	0.381417	0.924402	0.000965746	1896	1035	-0.23648	-0.971637	0.971637	-0.23648	0	0	0	16621312	230137860	102688000
	M3	22	young	F1	135	0	136	0	MYH2+MYH1+	0.01	0.21	0.03	0.7	0	0.01	0	0.04	42	0	114.63	199.137	10838.9	23316.2	10.3555	15426	59904	65280	12544	0.382411	-0.923992	-0.000998789	0.923991	0.382412	-0.00106695	-0.0013678	0.00051486	-0.999999	930	999	0.983059	0.183291	0.183291	-0.983059	0	0	0	167200770	359676400	159744
	M3	22	young	F1	136	0	137	0	MYH7+	1	0	0	0	0	0	0	0	44	0	128.316	147.853	825.56	16930.5	16191	11061	6400	65280	43776	-0.0129733	-0.0720645	-0.997316	0.748581	-0.661948	0.0380936	0.662916	0.746078	-0.0625338	1191	999	-0.683105	-0.73032	0.73032	-0.683105	0	0	0	9131520	187268350	179088640
	M3	22	young	F1	137	0	138	0	Debris	0.04	0	0.09	0	0	0	0	0.87	24	0	43.2666	66.5269	0	10855.6	0	1431	0	24320	0	0	1	0	1	0	0	0	0	1	1734	936	0.442283	-0.896875	0.896875	0.442283	0	0	0	0	15534336	0
	M3	22	young	F1	138	0	139	0	MYH2+MYH1+	0.01	0.27	0.02	0.63	0	0	0	0.07	62	0	156.678	174.368	10492.1	26358.1	0	12978	61696	65280	0	0.414949	-0.909844	0	0.909844	0.414949	0	0	0	1	1701	1041	-0.220596	-0.975365	0.975365	-0.220596	0	0	0	136166400	342075650	0
	M3	22	young	F1	139	0	140	0	MYH2+MYH1+	0.02	0.36	0	0.57	0	0.03	0	0.02	56	0	147.139	164.066	25623.1	22970.1	0	13806	62464	65280	0	0.85673	0.515764	0	0.515764	-0.85673	0	0	0	1	771	1023	0.837573	-0.546326	-0.546326	-0.837573	0	0	0	353752830	317125630	0
	M3	22	young	F1	140	0	141	0	MYH7+	0.88	0	0.03	0	0	0.01	0	0.08	7	0	51.0882	56.3848	1396.51	20118	11388.4	4680	7424	65280	38144	0.0173084	-0.00164853	-0.999849	0.877059	-0.480118	0.0159744	0.480071	0.877203	0.00686423	1920	1047	-0.0253499	-0.999679	0.999679	-0.0253499	0	0	0	6535680	94152450	53297664
	M3	22	young	F1	141	0	142	0	MYH2+MYH1+	0	0.21	0.03	0.74	0	0	0	0.02	76	0	166.904	188.196	5690.5	25119.6	24.6368	15867	64768	65280	34816	0.189646	-0.981825	0.00739857	0.981851	0.189629	-0.00291914	-0.0014631	-0.0078179	-0.999968	1335	1068	0.737302	0.675563	0.675563	-0.737302	0	0	0	90291200	398572300	390912
	M3	22	young	F1	142	0	143	0	MYH7+	0.77	0	0.05	0.02	0	0.03	0.01	0.12	40	0	134.391	150.64	1414.35	18803	7467.57	10530	11776	65280	34816	0.0186142	0.0374346	-0.999126	0.932355	-0.361523	0.00382491	0.361064	0.931611	0.0416318	1779	1062	-0.0795	-0.996835	0.996835	-0.0795	0	0	0	14893056	197996030	78633470
	M3	22	young	F1	143	0	144	0	MYH7+	0.83	0	0.03	0	0	0.02	0	0.12	51	0	119.817	140.953	1675.62	16202.5	13754.8	9927	8960	65280	47872	0.026009	-0.0749686	-0.996847	0.81407	-0.577158	0.0646457	0.580184	0.813184	-0.0460183	624	1047	0.970276	0.242001	0.242001	-0.970276	0	0	0	16633856	160842240	136543490
	M3	22	young	F1	144	0	145	0	MYH7+MYH2+	0.26	0.02	0	0.04	0	0.43	0.14	0.11	52	0	129.283	160.066	11432.1	17073.7	9299.66	11808	60672	65280	38656	0.540187	-0.542574	-0.643282	0.703443	0.710698	-0.00873034	0.461916	-0.447796	0.76558	207	1068	0.773942	-0.633257	-0.633257	-0.773942	0	0	0	134989820	201606400	109810430
	M3	22	young	F1	145	0	146	0	MYH2+MYH1+	0.01	0.13	0.04	0.79	0	0.01	0	0.02	67	0	115.256	219.037	11197.6	20466.4	13.1887	17586	57856	65280	18944	0.446122	-0.89497	-0.00183304	0.894971	0.446124	-0.00099299	-0.00170646	0.00119752	-0.999998	555	1125	0.55514	-0.831757	0.831757	0.55514	0	0	0	196921600	359922430	231936
	M3	22	young	F1	146	0	147	0	MYH2+MYH1+	0.02	0.29	0.01	0.58	0	0.01	0	0.09	69	0	152.03	171.225	9527.69	27057.8	0	14706	59136	65280	0	0.38006	-0.924962	0	0.924962	0.38006	0	0	0	1	1599	1104	-0.395048	-0.91866	0.91866	-0.395048	0	0	0	140114180	397911550	0
	M3	22	young	F1	147	0	148	0	MYH7+MYH2+	0.26	0.02	0	0.04	0	0.5	0.11	0.07	40	0	163.591	194.853	12210	17703.1	9266.43	13086	61440	65280	42240	0.53215	-0.398708	-0.746892	0.697065	0.707027	0.119222	0.480538	-0.584076	0.65417	411	1065	0.990745	-0.135733	-0.135733	-0.990745	0	0	0	159779580	231662600	121260540
	M3	22	young	F1	148	0	149	0	MYH7+	0.98	0	0	0	0	0.01	0	0.01	56	0	139.531	162.439	1533.96	16020.5	10483.6	13293	25856	65280	37632	-0.0194944	-0.0876621	-0.995959	0.764841	-0.642873	0.0416136	0.643924	0.76094	-0.07958	909	1110	0.85532	0.5181	0.5181	-0.85532	0	0	0	20390912	212961020	139357950
	M3	22	young	F1	150	0	151	0	MYH2+MYH1+	0	0.15	0.01	0.83	0	0	0	0.01	52	0	122.147	163.622	5065.06	24100.6	94.2421	14454	44544	65280	24576	0.181063	-0.983431	-0.00889248	0.983461	0.181095	-0.00296701	-0.00452824	0.00820819	-0.999956	1221	1125	-0.603559	-0.797318	0.797318	-0.603559	0	0	0	73210370	348349440	1362176
	M3	22	young	F1	151	0	152	0	MYH2+MYH1+	0	0.3	0.03	0.65	0	0.01	0	0.01	60	0	127.64	152.853	7606.95	21129.2	21.4165	11547	60928	65280	33280	0.304049	0.952636	-0.00622473	0.952656	-0.304047	0.0012641	-0.000688378	-0.00631438	-0.99998	687	1140	-0.645617	-0.763662	0.763662	-0.645617	0	0	0	87837440	243979260	247296
	M3	22	young	F1	152	0	153	0	MYH2+MYH1+	0.01	0.26	0.01	0.72	0	0	0	0	73	0	199.972	231.534	7901.52	21877.1	24.1301	15309	61696	65280	25856	0.299632	-0.954046	-0.0040809	0.954052	0.299639	-0.00132011	-0.00248224	0.00349785	-0.999991	858	1179	0.673317	-0.739354	0.739354	0.673317	0	0	0	120964350	334915840	369408
	M3	22	young	F1	153	0	154	0	MYH7+	0.96	0	0.01	0	0	0.02	0	0.01	44	0	140.858	163.267	1410.21	16605.4	12919.8	9549	12032	65280	42752	0.0153106	0.00437131	-0.999873	0.814597	-0.579942	0.00993816	0.579825	0.814646	0.0124401	1098	1140	0.401385	-0.915909	0.915909	0.401385	0	0	0	13466112	158564600	123371520
	M3	22	young	F1	154	0	155	0	MYH7+	0.89	0	0.04	0	0	0.04	0	0.03	46	0	130.142	143.61	2060.42	17327.4	12855.8	10323	9984	65280	50688	0.0131531	-0.106076	-0.994271	0.797639	-0.598528	0.0744072	0.602992	0.794048	-0.0767379	1011	1131	0.69164	-0.722243	0.722243	0.69164	0	0	0	21269760	178870270	132710660
	M3	22	young	F1	155	0	156	0	MYH2+MYH1+	0.01	0.34	0.01	0.54	0	0.01	0	0.09	38	0	132.823	160.51	13729.2	24487.1	47.2337	10314	61696	65280	31744	0.565184	-0.824942	-0.00609339	0.824963	0.565182	0.00222055	-0.00161205	0.00628184	-0.999979	1917	1119	0.997278	-0.0737396	-0.0737396	-0.997278	0	0	0	141603330	252559620	487168
	M3	22	young	F1	156	0	157	0	MYH2+MYH1+	0	0.24	0.01	0.72	0	0	0	0.03	62	0	148.125	171.853	4284.32	21119.1	0	12168	38912	65280	0	0.26601	-0.96397	0	0.96397	0.26601	0	0	0	1	1362	1182	-0.482593	-0.875845	0.875845	-0.482593	0	0	0	52131584	256976640	0
	M3	22	young	F1	157	0	158	0	MYH7+	0.78	0	0.06	0	0	0.08	0	0.08	63	0	148.852	166.296	1372.76	17586.2	7327.2	13824	40192	65280	35840	0.0394613	0.045006	-0.998207	0.869701	-0.493429	0.012134	0.491998	0.868621	0.0586132	1689	1185	0.197824	-0.980238	0.980238	0.197824	0	0	0	18977024	243111680	101291260
	M3	22	young	F1	158	0	159	0	MYH2+MYH1+	0.01	0.22	0.03	0.7	0	0	0	0.04	57	0	136.704	159.539	7840.38	24052.1	0	12591	45312	65280	0	0.382102	-0.92412	0	0.92412	0.382102	0	0	0	1	1494	1185	-0.381384	-0.924417	0.924417	-0.381384	0	0	0	98718210	302839550	0
	M3	22	young	F1	159	0	160	0	MYH2+MYH1+	0	0.38	0.03	0.58	0	0.01	0	0	56	0	131.015	163.61	11226.7	18853	0.156935	13050	61952	65280	1536	0.546663	-0.837353	-1.66e-06	0.837353	0.546663	-2.22e-05	-1.95e-05	-1.07e-05	-1	276	1182	0.689529	-0.724258	0.724258	0.689529	0	0	0	146508030	246031100	2048
	M3	22	young	F1	160	0	161	0	Debris	0.04	0	0.04	0	0	0	0	0.92	16	0	59.6825	72.4264	0	5154.8	0	1773	0	21248	0	0	1	0	1	0	0	0	0	1	63	1089	0.983763	-0.179472	-0.179472	-0.983763	0	0	0	0	9139456	0
	M3	22	young	F1	161	0	162	0	MYH2+MYH1+	0.06	0.19	0.02	0.7	0	0.01	0	0.02	41	0	142.225	158.024	7189.31	23752.7	54.5756	11952	46592	65280	17920	0.333774	-0.942614	-0.00858157	0.942651	0.33378	0.000785031	-0.00212437	0.00835145	-0.999963	1788	1197	0.0674621	-0.997722	0.997722	0.0674621	0	0	0	85926660	283892740	652288
	M3	22	young	F1	162	0	163	0	MYH2+MYH1+	0.01	0.29	0.02	0.63	0	0	0	0.05	39	0	155.724	209.581	10552.5	18288.4	118.221	12042	60416	65280	36352	0.480962	-0.87669	0.00952607	0.876715	0.481004	0.00255987	0.00682628	-0.00712045	-0.999951	444	1152	0.999672	-0.0256197	-0.0256197	-0.999672	0	0	0	127073790	220228860	1423616
	M3	22	young	F1	163	0	164	0	MYH2+MYH1+	0.02	0.45	0.02	0.51	0	0	0	0	42	0	146.103	199.338	11912.7	17959.5	0	10323	61184	65280	0	0.612986	-0.790094	0	0.790094	0.612986	0	0	0	1	132	1194	0.853872	-0.520483	-0.520483	-0.853872	0	0	0	122975230	185396220	0
	M3	22	young	F1	164	0	165	0	MYH7+	0.98	0	0	0	0	0.02	0	0	57	0	93.723	141.154	1382.94	16223.6	11298.6	9405	9984	65280	55040	-0.0372204	-0.117346	-0.992393	0.65758	-0.750653	0.0640985	0.752465	0.650192	-0.105104	756	1194	0.7056	-0.708611	0.708611	0.7056	0	0	0	13006592	152582660	106263550
	M3	22	young	F1	166	0	167	0	MYH2+MYH1+	0.01	0.37	0.01	0.59	0	0.01	0	0.01	55	0	134.629	149.468	8776.29	19170.1	0	10989	60928	65280	0	0.395108	-0.918635	0	0.918635	0.395108	0	0	0	1	585	1236	-0.328112	-0.944639	0.944639	-0.328112	0	0	0	96442620	210660100	0
	M3	22	young	F1	167	0	168	0	MYH7+MYH2+	0.24	0	0.01	0.06	0	0.49	0.1	0.1	58	0	137.102	146.841	9889.74	19797.4	7275.2	12222	61696	65280	36096	0.426868	-0.639412	-0.639481	0.834915	0.550334	0.00704849	0.347421	-0.536921	0.768775	1590	1248	0.0389646	-0.999241	0.999241	0.0389646	0	0	0	120872450	241963520	88917500
	M3	22	young	F1	168	0	169	0	MYH2+MYH1+	0.01	0.25	0.02	0.68	0	0	0	0.04	61	0	180.314	199.995	5657.25	22842.3	45.4809	16965	40448	65280	36096	0.212947	-0.977059	-0.00298903	0.977054	0.212958	-0.00380284	-0.00435214	0.00211064	-0.999988	1026	1251	0.979553	0.201186	0.201186	-0.979553	0	0	0	95975170	387519500	771584
	M3	22	young	F1	169	0	170	0	MYH2+MYH1+	0.02	0.33	0.01	0.57	0	0	0	0.07	59	0	150.373	169.196	9950.69	24685.6	0	12528	61184	65280	0	0.463115	-0.886298	0	0.886298	0.463115	0	0	0	1	1287	1272	0.431216	-0.902249	0.902249	0.431216	0	0	0	124662270	309261570	0
	M3	22	young	F1	170	0	171	0	MYH7+	0.93	0	0	0.02	0	0.02	0	0.03	52	0	140.918	160.61	2515.88	15054.4	16022.6	10242	28928	65280	46592	0.02434	-0.10347	-0.994335	0.704509	-0.703902	0.0904934	0.709278	0.70272	-0.0557628	420	1236	0.909032	-0.416725	-0.416725	-0.909032	0	0	0	25767680	154187000	164103420
	M3	22	young	F1	171	0	172	0	MYH7+	0.43	0.05	0.16	0.13	0	0.06	0.03	0.14	46	0	89.3196	126.569	3471.03	18995.4	3697.72	8271	24832	65280	36352	0.0452446	-0.15389	-0.987052	0.943769	-0.317333	0.0927357	0.327495	0.935744	-0.130879	1905	1233	0.974247	0.225483	0.225483	-0.974247	0	0	0	28708864	157111040	30583808
	M3	22	young	F1	172	0	173	0	MYH7+	0.95	0	0	0.01	0	0.01	0	0.03	50	0	123.628	144.368	1827.29	14728	15035.4	8640	31488	65280	46080	0.0638661	-0.0706372	-0.995455	0.688359	-0.719097	0.0951904	0.722553	0.691311	-0.00269793	210	1233	0.965056	0.262044	0.262044	-0.965056	0	0	0	15787776	127250180	129905660
	M3	22	young	F1	173	0	174	0	Debris	0.06	0	0.1	0.02	0	0	0	0.82	37	0	102.416	132.238	0	5656.01	0	4788	0	17664	0	0	1	0	1	0	0	0	0	1	99	1239	0.783776	-0.621044	-0.621044	-0.783776	0	0	0	0	27080960	0
	M3	22	young	F1	174	0	175	0	MYH2+MYH1+	0.01	0.23	0.02	0.74	0	0	0	0	61	0	153.496	176.581	7959.48	20812.1	79.1656	16146	55552	65280	32768	0.344403	-0.938713	-0.0142804	0.938818	0.344408	0.00218399	-0.00286816	0.0141589	-0.999896	702	1296	0.885091	0.465419	0.465419	-0.885091	0	0	0	128513790	336032260	1278208
	M3	22	young	F1	175	0	176	0	MYH2+MYH1+	0.02	0.33	0.02	0.59	0	0	0	0.04	61	0	130.648	161.953	12312.8	24803.5	0.723344	12033	60928	65280	2304	-0.524642	-0.851323	-0.000166101	-0.851323	0.524642	9.08e-05	9.86e-06	0.000189036	-1	1182	1302	0.275368	-0.961339	0.961339	0.275368	0	0	0	148159490	298459900	8704
	M3	22	young	F1	176	0	177	0	MYH7+	0.92	0	0.02	0.01	0	0.02	0	0.03	64	0	115.974	156.125	1262.23	13847.6	13998.6	11466	12288	65280	36608	0.0348259	-0.0893634	-0.99539	0.795649	-0.60022	0.0817236	0.604756	0.794827	-0.0501987	501	1287	0.813499	-0.581566	-0.581566	-0.813499	0	0	0	14472704	158776580	160508160
	M3	22	young	F1	177	0	178	0	Debris	0.04	0	0.11	0.02	0	0	0	0.83	28	0	111.306	124.012	0	9813.56	0	3447	0	21504	0	0	1	0	1	0	0	0	0	1	1713	1281	-0.0675054	-0.997719	0.997719	-0.0675054	0	0	0	0	33827330	0
	M3	22	young	F1	178	0	179	0	MYH2+MYH1+	0.01	0.29	0.02	0.65	0	0.01	0	0.02	56	0	188.558	233.823	6147.69	21385.3	14.9672	19071	53504	65280	16896	0.266995	-0.963696	-0.00173722	0.963697	0.266997	-0.00113457	-0.00155721	0.00137123	-0.999998	888	1299	0.999765	-0.0216658	-0.0216658	-0.999765	0	0	0	117242620	407838720	285440
	M3	22	young	F1	179	0	180	0	MYH7+	0.94	0.01	0	0.01	0	0.01	0	0.03	47	0	86.6083	130.983	1453.52	13514	12263	9675	19968	65280	40192	0.0483084	-0.0804852	-0.995584	0.800814	-0.592594	0.0867643	0.596961	0.80147	-0.0358265	315	1290	0.867246	0.49788	0.49788	-0.867246	0	0	0	14062848	130748160	118644220
	M3	22	young	F1	180	0	181	0	MYH2+MYH1+	0.01	0.25	0.03	0.64	0	0.01	0	0.06	47	0	89	144.054	9538.69	25349	10.0741	10368	56576	65280	6144	0.376478	-0.926425	0.00111099	0.926425	0.376478	-0.000886011	-0.000402561	-0.00136281	-0.999999	1674	1305	0.902293	-0.431124	-0.431124	-0.902293	0	0	0	98897150	262818300	104448
	M3	22	young	F1	181	0	182	0	MYH2+MYH1+	0.01	0.25	0.01	0.57	0	0	0	0.16	38	0	120.42	135.61	12226	29032.9	1.39212	6804	60928	65280	4608	0.453728	-0.89114	-0.000118185	0.89114	0.453728	-1.34e-05	-6.55e-05	9.93e-05	-1	1824	1290	0.744925	0.667148	0.667148	-0.744925	0	0	0	83185410	197540100	9472
	M3	22	young	F1	182	0	183	0	MYH2+MYH1+	0	0.16	0.05	0.77	0	0	0	0.02	45	0	125.324	184.409	6959.08	23535.9	1.22832	14589	39680	65280	9472	0.25351	-0.967333	-0.000115317	0.967333	0.25351	-0.000146061	-0.000170524	7.45e-05	-1	1440	1353	-0.0294932	-0.999565	0.999565	-0.0294932	0	0	0	101526020	343365120	17920
	M3	22	young	F1	183	0	184	0	MYH2+MYH1+	0.05	0.34	0.02	0.57	0	0.02	0	0	36	0	81.8841	166.924	8719.5	22569.9	6.67382	9513	50176	65280	8192	0.308043	-0.951372	-0.00138039	0.951372	0.308041	0.00134551	0.00085486	0.00172774	-0.999998	1920	1320	-0.508917	-0.860815	0.860815	-0.508917	0	0	0	82948610	214707200	63488
	M3	22	young	F1	184	0	185	0	MYH2+MYH1+	0	0.37	0.03	0.59	0	0	0	0.01	45	0	128.81	142.853	10213.8	17498.2	11.1495	8748	60928	65280	6912	0.48054	-0.876972	-0.00106843	0.876972	0.480541	-0.00061589	-0.00105354	0.000641026	-0.999999	168	1323	0.981947	-0.189155	-0.189155	-0.981947	0	0	0	89349890	153074180	97536
	M3	22	young	F1	185	0	186	0	MYH2+MYH1+	0.04	0.36	0.01	0.48	0	0.02	0	0.09	39	0	146.414	172.924	17287.8	21750.8	0	11457	63744	65280	0	0.727153	0.686475	0	0.686475	-0.727153	0	0	0	1	1533	1371	-0.0196739	-0.999806	0.999806	-0.0196739	0	0	0	198066690	249198600	0
	M3	22	young	F1	186	0	187	0	MYH2+MYH1+	0.02	0.28	0.06	0.42	0	0	0	0.22	26	0	51.264	80.2254	9688.7	16011.7	74.481	2241	59136	65280	9472	0.391717	-0.92001	-0.0118561	0.920073	0.391747	-0.000234116	-0.00485998	0.0108168	-0.99993	216	1293	0.658702	-0.752404	0.752404	0.658702	0	0	0	21712384	35882240	166912
	M3	22	young	F1	187	0	188	0	MYH2+MYH1+	0.01	0.28	0.04	0.64	0	0	0	0.03	64	0	90	169.782	6019.06	21963	0.156959	14679	55808	65280	2304	-0.318267	-0.948001	-4.19e-05	-0.948001	0.318267	1.26e-05	1.41e-06	4.37e-05	-1	1113	1365	0.871716	0.490011	0.490011	-0.871716	0	0	0	88353790	322395400	2304
	M3	22	young	F1	188	0	189	0	MYH2+MYH1+	0.04	0.27	0.03	0.43	0	0	0	0.23	11	0	56.3649	85.5269	9465.81	17865.5	0	3843	49664	65280	0	0.449496	-0.893282	0	0.893282	0.449496	0	0	0	1	39	1380	-0.0622223	-0.998062	0.998062	-0.0622223	0	0	0	36377090	68657150	0
	M3	22	young	F1	189	0	190	0	MYH2+MYH1+	0.01	0.25	0.02	0.72	0	0	0	0	55	0	143.757	160.652	6292.42	17753.2	2.31627	14589	48896	65280	6656	0.330996	-0.943632	-0.000440746	0.943632	0.330996	-0.000241813	-0.000374068	0.000335863	-1	585	1377	0.938404	-0.345539	-0.345539	-0.938404	0	0	0	91800060	259001600	33792
	M3	22	young	F1	190	0	191	0	MYH2+MYH1+	0	0.26	0.01	0.73	0	0	0	0	54	0	142.004	156.296	6970.13	16241.7	19.6668	12366	38912	65280	19712	0.326802	-0.945087	-0.00345761	0.945086	0.326812	-0.00272731	-0.00370753	0.00237645	-0.99999	441	1380	0.880942	0.473225	0.473225	-0.880942	0	0	0	86192640	200844290	243200
	M3	22	young	F1	191	0	192	0	MYH7+	0.94	0	0.01	0.01	0	0.04	0	0	56	0	127.64	149.539	1212.48	16295.7	7086.65	11943	10496	65280	37888	0.0108292	0.0122753	-0.999866	0.925792	-0.377994	0.00538636	0.377878	0.925727	0.0154578	1260	1386	0.956002	-0.29336	-0.29336	-0.956002	0	0	0	14480640	194619900	84635900
	M3	22	young	F1	192	0	193	0	MYH2+MYH1+	0	0.45	0.02	0.48	0	0	0	0.05	49	0	115.209	139.125	20766.2	24390	116.614	9027	61952	65280	33536	0.663287	-0.74832	-0.00821724	0.748341	0.663314	-0.000681939	-0.00596091	0.00569698	-0.999966	228	1392	0.500786	-0.865571	0.865571	0.500786	0	0	0	187456770	220168700	1052672
	M3	22	young	F1	193	0	194	0	MYH7+	0.89	0	0.01	0	0	0.05	0	0.05	50	0	136.85	152.51	588.432	15852.2	7916.86	12798	7936	65280	37888	0.00495716	8.67e-06	-0.999988	0.917612	-0.397453	0.00454536	0.397448	0.917623	0.00197819	1641	1407	0.883663	0.468124	0.468124	-0.883663	0	0	0	7530752	202876420	101319940
	M3	22	young	F1	194	0	195	0	MYH7+	0.94	0	0	0	0	0	0	0.06	42	0	147.648	165.681	898.156	13973.6	13263.4	9738	12800	65280	37376	0.0143687	-0.053899	-0.998443	0.622105	-0.781263	0.0511277	0.782802	0.621871	-0.0223051	834	1380	0.935781	-0.352581	-0.352581	-0.935781	0	0	0	8746240	136074500	129159420
	M3	22	young	F1	195	0	196	0	MYH7+	0.93	0	0	0	0	0.02	0	0.05	59	0	137.364	162.681	948.993	15235.1	9055.16	11205	62720	65280	38400	0.0105046	-0.0233227	-0.999673	0.858419	-0.51252	0.0209775	0.512842	0.858358	-0.0146368	975	1404	0.865195	-0.501436	-0.501436	-0.865195	0	0	0	10633472	170709500	101463040
	M3	22	young	F1	196	0	197	0	MYH7+	0.88	0	0.01	0.02	0	0.07	0.01	0.01	43	0	108.268	129.539	1737.72	12859.7	11020.4	8631	57600	65280	35584	0.0312675	-0.227184	-0.97335	0.658609	-0.727832	0.191036	0.751835	0.64703	-0.126868	324	1395	0.586076	-0.810256	0.810256	0.586076	0	0	0	14998272	110992380	95116800
	M3	22	young	F1	197	0	198	0	MYH2+MYH1+	0.01	0.24	0.01	0.72	0	0.01	0	0.01	40	0	126.874	144.782	5387.9	19677.6	1.07563	10710	44544	65280	1536	0.232088	-0.972695	-0.000432365	0.972695	0.232088	1.88e-05	-8.21e-05	0.000424911	-1	696	1398	0.94797	0.318359	0.318359	-0.94797	0	0	0	57704450	210747140	11520
	M3	22	young	F1	198	0	199	0	Debris	0.07	0	0.2	0.07	0	0	0	0.66	46	0	162.754	183.995	2.0761	6841.82	0	13194	3584	20224	0	0.00184866	-0.999998	0	0.999998	0.00184866	0	0	0	1	147	1437	0.447762	-0.894153	0.894153	0.447762	0	0	0	27392	90270980	0
	M3	22	young	F1	199	0	200	0	Debris	0.26	0.01	0	0	0	0.24	0.04	0.45	38	0	117.546	133.811	5278.1	24015.5	11605.9	5949	25600	65280	48640	0.162526	0.152958	-0.974776	0.87886	-0.471533	0.0725424	0.448543	0.868482	0.211065	1920	1437	0.196978	-0.980408	0.980408	0.196978	0	0	0	31399424	142867970	69043200
	M3	22	young	F1	200	0	201	0	MYH7+	0.81	0	0.03	0.01	0	0.06	0	0.09	42	0	98.4124	120.397	467.874	15713.5	9555.47	7983	5120	65280	37376	0.0108449	0.0222381	-0.999694	0.89366	-0.448745	-0.000287695	0.448614	0.893383	0.0247399	1389	1428	0.451415	-0.892314	0.892314	0.451415	0	0	0	3735040	125441020	76281340
	M3	22	young	F1	201	0	202	0	MYH2+MYH1+	0.04	0.3	0.04	0.59	0	0.01	0	0.02	30	0	82.7103	153.024	5739.4	16776.1	0	9756	48128	65280	0	0.347777	-0.937577	0	0.937577	0.347777	0	0	0	1	516	1440	0.999322	-0.0368179	-0.0368179	-0.999322	0	0	0	55993600	163667710	0
	M3	22	young	F1	202	0	203	0	MYH7+	0.82	0	0.05	0.01	0	0.01	0	0.11	30	0	109.659	150.882	1255.07	15770.8	5908.31	7929	8448	65280	37120	0.00964986	-0.0283391	-0.999552	0.930767	-0.365101	0.0193371	0.365486	0.930536	-0.0228539	1221	1440	0.978379	0.20682	0.20682	-0.978379	0	0	0	9951488	125047040	46846976
	M3	22	young	F1	203	0	204	0	Debris	0.02	0	0.02	0	0	0	0	0.96	36	0	62.9365	94.9411	0	6534.92	0	3996	0	21760	0	0	1	0	1	0	0	0	0	1	1293	1437	-0.263932	-0.964541	0.964541	-0.263932	0	0	0	0	26113536	0
	M3	22	young	F1	204	0	205	0	MYH7+	0.8	0	0.03	0	0	0.01	0	0.16	22	0	103.47	115.497	809.451	15193.6	5726.45	6318	6912	65280	36096	-0.00145252	0.00573776	-0.999982	0.915768	-0.40169	-0.00363504	0.401704	0.915758	0.00467099	1098	1440	0.998119	0.0613145	0.0613145	-0.998119	0	0	0	5114112	95993340	36179710
	M3	22	young	F1	205	0	206	0	MYH2+	0.05	0.54	0	0.39	0	0.01	0	0.01	30	0	125.144	163.752	16993.4	17175.3	0	7848	61440	65280	0	0.84559	0.533833	0	0.533833	-0.84559	0	0	0	1	648	1440	0.996909	0.078567	0.078567	-0.996909	0	0	0	133364220	134791940	0
	M3	22	young	F1	206	0	207	0	MYH7+MYH2+	0.14	0.06	0.01	0.09	0	0.34	0.09	0.27	29	0	100.499	132.326	6023.29	16124.1	4961.98	5868	38400	65280	36096	0.273025	0.538872	-0.796916	0.903604	-0.42789	0.0202389	0.330086	0.725622	0.603751	1008	1440	0.986074	-0.16631	-0.16631	-0.986074	0	0	0	35344640	94616060	29116928
	M3	22	young	F1	207	0	208	0	MYH2+MYH1+	0	0.2	0.06	0.45	0	0	0	0.29	28	0	96.1665	109.882	7704.15	21445.2	98.1584	3573	54272	65280	23296	0.304665	-0.952367	0.0133216	0.952438	0.304535	-0.0109316	-0.00635397	-0.0160185	-0.999852	1575	1440	0.810976	0.58508	0.58508	-0.810976	0	0	0	27526912	76623620	350720
	M3	22	young	F1	208	0	209	0	MYH2+MYH1+	0.02	0.37	0.03	0.44	0	0.01	0	0.13	27	0	90.5538	122.811	15232.8	23037	70.5153	4941	61696	65280	14592	0.481878	-0.876219	-0.00575995	0.876223	0.481898	-0.00276061	-0.00519461	0.00371673	-0.99998	261	1440	0.982884	-0.184225	-0.184225	-0.982884	0	0	0	75265280	113826050	348416
	M3	22	young	F1	209	0	210	0	MYH2+MYH1+	0.02	0.34	0.02	0.47	0	0.01	0	0.14	27	0	66.6108	116.255	11936.2	20360.3	0	4869	62720	65280	0	0.652913	-0.757433	0	0.757433	0.652913	0	0	0	1	1476	1440	0.995527	0.0944802	0.0944802	-0.995527	0	0	0	58117376	99134210	0
	M3	22	young	F1	210	0	211	0	MYH7+	0.82	0	0.03	0	0	0.01	0	0.14	27	0	74.5185	125.426	960.093	13650.3	5867.64	4815	6400	65280	35584	-0.00679357	-0.0162845	-0.999844	0.836777	-0.547535	0.00323216	0.547502	0.836624	-0.0173462	900	1440	0.998067	0.0621477	0.0621477	-0.998067	0	0	0	4622848	65726210	28252672
	M3	22	young	F1	211	0	212	0	MYH2+MYH1+	0.06	0.13	0.03	0.28	0	0.2	0.08	0.22	20	0	86.0233	133.581	5301.75	14499.8	906.66	5103	39680	61440	25600	0.486683	-0.763299	-0.42487	0.852001	0.52217	0.0378509	0.192963	-0.380411	0.904463	804	1440	0.963615	-0.267293	-0.267293	-0.963615	0	0	0	27054848	73992700	4626688
	M3	22	young	F1	212	0	213	0	MYH7+	0.83	0	0.04	0	0	0.02	0	0.11	11	0	44.5982	116.154	1282.48	11614.1	7147.57	5049	12032	65280	32768	0.0252517	-0.105332	-0.994116	0.806949	-0.584836	0.0824639	0.590081	0.804284	-0.0702293	372	1440	0.999878	-0.0156303	-0.0156303	-0.999878	0	0	0	6475264	58639360	36088064
	M3	22	young	F1	213	0	214	0	MYH2+MYH1+	0	0.18	0.03	0.44	0	0	0	0.35	22	0	115.953	135.125	7436.3	23859.7	0.169987	4518	50688	65280	512	0.351013	-0.936371	-8.72e-06	0.936371	0.351013	-3.5e-06	-6.34e-06	6.93e-06	-1	1689	1440	0.999765	-0.0216997	-0.0216997	-0.999765	0	0	0	33597184	107798270	768
	M3	22	young	F1	214	0	215	0	Debris	0.04	0	0.04	0	0	0	0	0.92	18	0	55.4617	66.7696	0	8098.44	0	1089	0	13568	0	0	1	0	1	0	0	0	0	1	1518	1437	0.817009	0.576626	0.576626	-0.817009	0	0	0	0	8819200	0
	M3	22	young	F1	215	0	216	0	Debris	0.03	0.09	0.06	0.25	0	0	0	0.57	2	0	77	88.3553	1281.26	13679.3	0	1017	16896	65280	0	0.118063	-0.993006	0	0.993006	0.118063	0	0	0	1	1368	1440	0.998695	0.0510737	0.0510737	-0.998695	0	0	0	1303040	13911808	0
	M3	22	young	F2	0	0	1	0	Debris	0.09	0.18	0.06	0.13	0	0.16	0.04	0.34	4	0	9.48683	64.5269	5002.82	7889.73	2077.81	1881	33024	50176	33280	0.558828	-0.642291	-0.52457	0.752337	0.658758	-0.00512309	0.348855	-0.391791	0.851352	159	30	1	0.000862037	0.000862037	-1	0	0	0	9410304	14840576	3908352
	M3	22	young	F2	1	0	2	0	MYH2+	0.02	0.64	0.01	0.32	0	0	0	0.01	41	0	143.283	190.593	5503.97	10872	0.0550183	13959	63488	65280	768	-0.905974	-0.423334	3.44e-06	-0.423334	0.905974	-1.58e-05	3.57e-06	-1.58e-05	-1	348	105	0.962131	0.272587	0.272587	-0.962131	0	0	0	76829950	151762180	768
	M3	22	young	F2	2	0	3	0	Debris	0.03	0.11	0.09	0.32	0	0	0	0.45	13	0	40	76.1838	1943.75	13189.3	0	3492	20224	65280	0	0.133445	-0.991056	0	0.991056	0.133445	0	0	0	1	423	57	0.998437	0.055893	0.055893	-0.998437	0	0	0	6787584	46056960	0
	M3	22	young	F2	3	0	4	0	MYH2+MYH1+	0.01	0.31	0.07	0.55	0	0	0	0.06	45	0	150.526	168.024	1607.18	14521.9	31.792	13077	40448	65280	32000	0.202376	0.978863	-0.0295329	0.979274	-0.202024	0.0144753	0.008203	-0.0318503	-0.999459	534	120	0.956916	0.290365	0.290365	-0.956916	0	0	0	21017088	189903360	415744
	M3	22	young	F2	4	0	5	0	MYH7+	0.85	0	0.01	0	0	0.05	0	0.09	41	0	156.083	176.066	154.148	9636.37	7274.07	10368	4864	65280	38656	0.00827724	0.00655706	-0.999944	0.787524	-0.616279	0.00247768	0.616228	0.787501	0.0102649	648	108	0.837763	0.546034	0.546034	-0.837763	0	0	0	1598208	99909890	75417600
	M3	22	young	F2	5	0	6	0	MYH2+MYH1+	0	0.06	0.25	0.4	0	0	0	0.29	30	0	137.379	163.368	1263.18	12864.4	12.1805	7335	16896	65280	11776	0.0849661	-0.996382	-0.00168765	0.996383	0.0849682	-0.0011981	-0.00133716	0.00157975	-0.999998	750	78	0.967865	0.25147	0.25147	-0.967865	0	0	0	9265408	94360060	89344
	M3	22	young	F2	6	0	7	0	Debris	0.05	0	0.05	0	0	0	0	0.9	2	0	22.3607	24.1421	0	6071.1	0	1215	0	14336	0	0	1	0	1	0	0	0	0	1	801	21	0.999922	0.0125177	0.0125177	-0.999922	0	0	0	0	7376384	0
	M3	22	young	F2	7	0	8	0	MYH7+	0.67	0	0.08	0	0	0	0	0.25	9	0	49.0408	62.598	2269.8	10554.5	5047.33	1557	12544	65280	30976	0.0226269	-0.00333988	-0.999738	0.872274	-0.48855	0.0213741	0.488494	0.872529	0.00814108	873	30	0.989657	-0.143455	-0.143455	-0.989657	0	0	0	3534080	16433408	7858688
	M3	22	young	F2	8	0	9	0	MYH7+	0.88	0	0	0.01	0	0.01	0	0.1	36	0	124.149	147.61	189.139	10914.4	7406.1	6264	8960	65280	33536	0.00149282	-0.00708718	-0.999974	0.832243	-0.554387	0.00517156	0.554409	0.832229	-0.00507066	957	75	0.946974	-0.321311	-0.321311	-0.946974	0	0	0	1184768	68367870	46391810
	M3	22	young	F2	9	0	10	0	MYH7+	0.87	0	0	0	0	0.01	0	0.12	38	0	141.113	167.368	38.957	11659.8	7277.36	11421	4096	65280	36864	1.91e-05	-0.00264816	-0.999996	0.821459	-0.570266	0.00152589	0.570268	0.821456	-0.00216443	1119	120	0.54965	-0.835395	0.835395	0.54965	0	0	0	444928	133166340	83114750
	M3	22	young	F2	10	0	11	0	Debris	0.01	0.01	0.09	0.15	0	0	0	0.74	11	0	38.833	42.9706	1151.47	18664.8	0	729	15360	65280	0	0.0734215	-0.997301	0	0.997301	0.0734215	0	0	0	1	1143	24	0.995212	-0.0977413	-0.0977413	-0.995212	0	0	0	839424	13606656	0
	M3	22	young	F2	11	0	12	0	MYH2+	0.01	0.48	0.02	0.45	0	0.01	0	0.03	32	0	140.129	171.581	4390.11	17862	0	11259	48640	65280	0	0.340604	-0.940207	0	0.940207	0.340604	0	0	0	1	1374	96	0.998887	0.0471691	0.0471691	-0.998887	0	0	0	49428224	201108480	0
	M3	22	young	F2	12	0	13	0	MYH2+MYH1+	0.02	0.36	0.05	0.49	0	0.03	0	0.05	28	0	122.188	139.681	4928.43	18985.3	0	8244	49920	65280	0	0.385958	-0.922516	0	0.922516	0.385958	0	0	0	1	1494	81	0.997713	-0.067598	-0.067598	-0.997713	0	0	0	40630016	156515070	0
	M3	22	young	F2	13	0	14	0	MYH2+MYH1+	0.02	0.34	0.06	0.49	0	0.01	0	0.08	19	0	60.208	161.853	4445.95	17897	92.6582	11079	54784	65280	23552	-0.304005	-0.95267	-0.000775623	-0.952621	0.303998	-0.00990799	0.00967484	-0.00227321	-0.999951	1698	78	0.997063	-0.0765862	-0.0765862	-0.997063	0	0	0	49256704	198280450	1026560
	M3	22	young	F2	14	0	15	0	MYH7+	0.83	0	0.02	0	0	0	0	0.15	14	0	40.8167	83.1127	196.184	12946.5	14736.6	2799	13056	65280	34560	0.00124341	-0.00846594	-0.999963	0.774561	-0.632468	0.00631776	0.632498	0.77454	-0.00577097	1884	42	0.99956	-0.0296573	-0.0296573	-0.99956	0	0	0	549120	36237310	41247744
	M3	22	young	F2	15	0	16	0	Debris	0.04	0.24	0.02	0.33	0	0.01	0	0.36	17	0	45.2769	86.1838	14478.1	24431.9	43.8248	2763	59904	65280	9472	0.49206	-0.870556	-0.00286502	0.870559	0.492064	-0.000510795	-0.00185445	0.00224283	-0.999996	1920	60	0.770865	-0.636998	-0.636998	-0.770865	0	0	0	40003070	67505410	121088
	M3	22	young	F2	16	0	17	0	MYH2+MYH1+	0.02	0.32	0.01	0.61	0	0	0	0.04	55	0	135.68	158.681	3768.48	19018	8.87379	11655	52992	65280	7680	0.282416	-0.959292	0.000467365	0.959292	0.282415	-0.000914128	-0.000744925	-0.000706503	-0.999999	1242	123	0.828052	-0.560652	-0.560652	-0.828052	0	0	0	43921664	221654780	103424
	M3	22	young	F2	17	0	18	0	MYH7+	0.8	0.01	0.05	0.01	0	0.03	0	0.1	50	0	144.402	165.095	59.6612	10657.1	3908.13	13482	42240	65280	40192	0.00315101	0.0072419	-0.999969	0.84188	-0.539664	-0.00125546	0.539656	0.841849	0.00779729	126	150	0.43458	-0.900633	0.900633	0.43458	0	0	0	804352	143678980	52689410
	M3	22	young	F2	18	0	19	0	MYH2+MYH1+	0.04	0.31	0.02	0.53	0	0.03	0	0.07	45	0	110.041	134.397	10588.5	18395	451.063	7146	44800	65280	29440	-0.429506	0.897253	0.102287	-0.90246	-0.430598	-0.0122914	0.033016	-0.097589	0.994679	1833	96	0.966657	0.256073	0.256073	-0.966657	0	0	0	75665660	131450880	3223296
	M3	22	young	F2	19	0	20	0	MYH2+MYH1+	0.01	0.39	0.02	0.51	0	0	0	0.07	64	0	182.584	203.853	3778.32	18956.8	0.0202164	12663	44544	65280	256	0.248367	-0.968666	8.46e-07	0.968666	0.248367	-1.98e-06	-1.71e-06	-1.31e-06	-1	1056	141	0.980934	0.19434	0.19434	-0.980934	0	0	0	47844864	240049400	256
	M3	22	young	F2	20	0	21	0	Debris	0.43	0	0.08	0.01	0	0.01	0	0.47	42	0	102.772	131.581	31.9248	12874.7	1229.81	5958	3328	65280	35328	0.00155139	0.0137939	-0.999904	0.992537	-0.121943	-0.000142265	0.121933	0.992441	0.0138802	867	129	0.566918	-0.823774	0.823774	0.566918	0	0	0	190208	76707330	7327232
	M3	22	young	F2	21	0	22	0	MYH2+	0.03	0.62	0	0.32	0	0.02	0	0.01	68	0	159.022	189.924	10535.8	10751	0	15381	62976	65280	0	0.901556	0.432663	0	0.432663	-0.901556	0	0	0	1	276	177	0.999858	-0.0168737	-0.0168737	-0.999858	0	0	0	162051070	165361660	0
	M3	22	young	F2	22	0	23	0	Debris	0.01	0.01	0.05	0.02	0	0	0	0.91	40	0	80.2808	119.426	0	5843.14	0	4617	0	20224	0	0	1	0	1	0	0	0	0	1	1911	120	0.860392	0.509633	0.509633	-0.860392	0	0	0	0	26977792	0
	M3	22	young	F2	23	0	24	0	MYH7+	1	0	0	0	0	0	0	0	48	0	165.855	192.752	249.252	13335.8	11497.8	11268	26368	65280	41984	0.00670638	-0.0165178	-0.999841	0.768586	-0.639553	0.015721	0.639711	0.768569	-0.00840629	1677	159	0.955002	-0.296598	-0.296598	-0.955002	0	0	0	2808576	150268160	129557250
	M3	22	young	F2	24	0	25	0	Debris	0.01	0	0.03	0.01	0	0	0	0.95	31	0	72.7186	77.7401	0	6986.67	0	2880	0	64768	0	0	1	0	1	0	0	0	0	1	714	123	0.870002	0.493048	0.493048	-0.870002	0	0	0	0	20121600	0
	M3	22	young	F2	25	0	26	0	MYH7+	0.99	0	0	0	0	0.01	0	0	57	0	103.31	148.539	151.821	12692.9	13313	11655	18176	65280	33536	-0.000387601	-0.00910106	-0.999958	0.830919	-0.556373	0.00474171	0.556393	0.830883	-0.00777789	1788	195	0.98469	0.174316	0.174316	-0.98469	0	0	0	1769472	147936260	155162880
	M3	22	young	F2	26	0	27	0	Debris	0.06	0	0.38	0.12	0	0	0	0.44	40	0	105.546	133.539	86.9568	14188.7	4.49835	7569	11520	65280	8704	-0.00164573	-0.999998	-0.000965088	-0.999999	0.00164597	-0.000250842	0.00025243	0.000964674	-1	591	180	0.952874	-0.303365	-0.303365	-0.952874	0	0	0	658176	107394050	34048
	M3	22	young	F2	27	0	28	0	Debris	0.03	0	0.06	0	0	0	0	0.91	34	0	96.6023	104.225	4.51333	11735.1	0	4878	3840	65280	0	-8.18e-05	-1	0	1	-8.18e-05	0	0	0	1	387	168	0.881044	0.473035	0.473035	-0.881044	0	0	0	22016	57243650	0
	M3	22	young	F2	28	0	29	0	Debris	0.05	0	0.08	0	0	0	0	0.87	26	0	86.8389	97.5685	2.85237	6116.9	17.6688	3231	2560	65280	6656	0.00027307	-0.0371534	-0.99931	-0.999999	-0.00120214	-0.000228564	0.00119282	-0.999309	0.0371537	456	153	0.957141	0.289623	0.289623	-0.957141	0	0	0	9216	19763712	57088
	M3	22	young	F2	29	0	30	0	MYH7+	0.99	0	0	0	0	0	0	0.01	38	0	96.7678	142.125	177.471	12801.7	12456.7	9180	18176	65280	33280	-0.000508185	-0.00311732	-0.999995	0.825591	-0.564268	0.00133946	0.564269	0.825586	-0.00286038	1896	201	0.992124	0.125261	0.125261	-0.992124	0	0	0	1629184	117519870	114352380
	M3	22	young	F2	30	0	31	0	MYH2+	0.01	0.55	0.01	0.38	0	0	0	0.05	56	0	151.648	167.953	12203.1	18690.4	0	13455	62208	65280	0	0.678986	-0.734151	0	0.734151	0.678986	0	0	0	1	1359	228	0.972752	-0.231846	-0.231846	-0.972752	0	0	0	164192770	251479040	0
	M3	22	young	F2	31	0	32	0	MYH7+	0.92	0	0	0	0	0	0	0.08	46	0	71.5612	186.823	107.212	8803.56	5529.42	15246	12288	65280	37632	0.00163468	-0.00876888	-0.99996	0.902985	-0.429641	0.00524377	0.429669	0.902957	-0.00721585	852	246	0.91415	-0.405377	-0.405377	-0.91415	0	0	0	1634560	134219000	84301570
	M3	22	young	F2	32	0	33	0	Debris	0.03	0	0.07	0	0	0	0	0.9	24	0	54.8179	60.4558	0.463768	13165	0	1656	512	60160	0	-4.93e-05	-1	0	1	-4.93e-05	0	0	0	1	714	168	0.966269	-0.257534	-0.257534	-0.966269	0	0	0	768	21801216	0
	M3	22	young	F2	33	0	34	0	MYH2+MYH1+	0.01	0.15	0.06	0.74	0	0	0	0.04	54	0	131.552	149.196	2935.49	18830.1	0.631559	10539	58624	65280	5376	-0.261957	-0.965078	0.00145195	-0.965079	0.261957	-0.000420062	2.5e-05	-0.00151128	-0.999999	1503	240	0.860111	0.510106	0.510106	-0.860111	0	0	0	30937088	198450430	6656
	M3	22	young	F2	34	0	35	0	Debris	0.05	0	0.03	0	0	0	0	0.92	4	0	2.82843	2.82843	0	4949.33	0	9	0	14848	0	0	1	0	1	0	0	0	0	1	843	129	0.967429	-0.253143	-0.253143	-0.967429	0	0	0	0	44544	0
	M3	22	young	F2	35	0	36	0	Debris	0.01	0	0.04	0	0	0	0	0.95	11	0	51.9711	79.9117	0	6260.14	3.61449	1629	0	13824	3584	0	0	1	0.999997	0.00247365	0	0.00247365	-0.999997	0	1920	195	-0.0812225	-0.996696	0.996696	-0.0812225	0	0	0	0	10197760	5888
	M3	22	young	F2	36	0	37	0	MYH2+MYH1+	0.04	0.19	0.05	0.64	0	0	0	0.08	38	0	114.634	166.841	2532.3	13723.5	1.07522	7857	24320	65280	8448	0.175199	-0.984529	0.00292871	0.984533	0.1752	-8.72e-05	0.000427219	-0.00289869	-0.999996	102	243	0.783298	-0.621646	-0.621646	-0.783298	0	0	0	19896320	107825150	8448
	M3	22	young	F2	37	0	38	0	MYH2+MYH1+	0	0.35	0.03	0.59	0	0	0	0.03	62	0	189.156	202.836	4410.95	17892.3	0	14418	59648	65280	0	0.276512	-0.96101	0	0.96101	0.276512	0	0	0	1	717	297	0.54206	-0.84034	0.84034	0.54206	0	0	0	63597056	257970940	0
	M3	22	young	F2	38	0	39	0	MYH2+MYH1+	0.01	0.29	0.02	0.66	0	0	0	0.02	52	0	115.802	162.024	4668.89	17972.2	3.15715	8514	45824	65280	4608	0.281716	-0.959498	-6.95e-05	0.959498	0.281716	-0.000217012	-0.000227799	5.54e-06	-1	1665	234	0.945613	-0.325293	-0.325293	-0.945613	0	0	0	39750910	153015300	26880
	M3	22	young	F2	39	0	40	0	MYH7+MYH2+	0.16	0.05	0	0.07	0	0.57	0.08	0.07	47	0	181.838	200.439	10561.5	14270.5	7366.42	13302	62208	65280	35840	0.543238	-0.659692	-0.519325	0.753931	0.655478	-0.0439995	0.369433	-0.367633	0.853443	1020	243	0.96523	0.261402	0.261402	-0.96523	0	0	0	140488450	189825800	97988100
	M3	22	young	F2	40	0	41	0	MYH7+	0.87	0	0	0.01	0	0.04	0	0.08	61	0	122.54	170.225	31.1639	8147.37	4783.76	13932	36352	65280	40448	-0.000415754	0.00399825	-0.999992	0.81897	-0.573831	-0.00263483	0.573837	0.818964	0.00303587	504	294	0.207431	-0.97825	0.97825	0.207431	0	0	0	434176	113509120	66647296
	M3	22	young	F2	41	0	42	0	MYH2+MYH1+	0.01	0.4	0.02	0.43	0	0.01	0	0.13	44	0	194.165	207.255	4831.46	19369.7	0	12564	54016	65280	0	0.288435	-0.957499	0	0.957499	0.288435	0	0	0	1	1206	225	0.999519	0.0310131	0.0310131	-0.999519	0	0	0	60702464	243360770	0
	M3	22	young	F2	42	0	43	0	MYH2+MYH1+	0.01	0.22	0.08	0.62	0	0.01	0	0.06	57	0	175.094	194.125	2436.61	13580	33.1077	15426	25856	65280	25600	0.196522	-0.980494	-0.00324673	0.980486	0.196536	-0.00457228	-0.0051212	0.00228482	-0.999984	366	273	0.992471	-0.122484	-0.122484	-0.992471	0	0	0	37587200	209485570	510720
	M3	22	young	F2	43	0	44	0	MYH2+MYH1+	0	0.45	0.01	0.53	0	0.01	0	0	56	0	150.266	167.095	7167.92	16276.9	85.9407	10116	47104	65280	29184	0.503343	-0.86402	-0.0107579	0.864063	0.503383	-0.00113607	-0.00639692	0.00872365	-0.999941	1734	282	0.902248	-0.431218	-0.431218	-0.902248	0	0	0	72510720	164656640	869376
	M3	22	young	F2	44	0	45	0	MYH2+MYH1+	0	0.15	0.04	0.8	0	0.01	0	0	66	0	170.602	200.966	2994.85	16844.8	1.77292	16461	34816	65280	9472	0.195285	-0.980746	0.000266777	0.980746	0.195285	-0.000239464	-0.000182756	-0.000308404	-1	618	348	-0.186536	-0.982448	0.982448	-0.186536	0	0	0	49298176	277282050	29184
	M3	22	young	F2	45	0	46	0	MYH2+MYH1+	0.03	0.33	0.01	0.59	0	0	0	0.04	32	0	121.165	140.397	8934.56	18427.4	68.4507	6399	41984	65280	17920	0.375212	-0.926914	0.00679252	0.926931	0.375167	-0.00703564	-0.00397311	-0.00893605	-0.999952	1875	255	0.999518	0.0310517	0.0310517	-0.999518	0	0	0	57172224	117916670	438016
	M3	22	young	F2	46	0	47	0	MYH7+	0.97	0	0.01	0	0	0.01	0	0.01	49	0	113.265	134.054	366.165	15846.2	11548.5	9990	8448	65280	39424	0.0160641	0.0153351	-0.999753	0.881203	-0.472687	0.00690875	0.472465	0.881097	0.0211066	1422	306	0.423133	-0.906068	0.906068	0.423133	0	0	0	3657984	158303740	115369730
	M3	22	young	F2	47	0	48	0	MYH7+	0.94	0	0	0	0	0	0	0.06	29	0	134.391	157.61	233.651	12429.8	10177.7	7056	9984	65280	30464	0.00631825	0.000473162	-0.99998	0.788622	-0.614861	0.00469187	0.614846	0.788636	0.00425799	1920	333	-0.04335	-0.99906	0.99906	-0.04335	0	0	0	1648640	87704830	71813890
	M3	22	young	F2	48	0	49	0	MYH7+	0.99	0	0	0	0	0.01	0	0	50	0	151.727	167.652	126.06	10991.2	9002.23	12402	5120	65280	36608	0.00203966	-0.00220291	-0.999995	0.790264	-0.612759	0.00296173	0.612763	0.790267	-0.00049106	222	339	0.534175	-0.845374	0.845374	0.534175	0	0	0	1563392	136312580	111645700
	M3	22	young	F2	49	0	50	0	MYH7+	0.98	0	0	0	0	0.02	0	0	58	0	161.251	178.811	7.25791	9758.21	7825.35	10899	2048	65280	36352	0.000982682	-0.000480636	-0.999999	0.71318	-0.700981	0.00103775	0.700981	0.71318	0.000346061	435	366	0.167103	-0.985939	0.985939	0.167103	0	0	0	79104	106354690	85288450
	M3	22	young	F2	50	0	51	0	MYH2+MYH1+	0.01	0.39	0.02	0.48	0	0	0	0.1	56	0	143.503	176.137	4654.82	19383.3	0.0805221	12717	55808	65280	512	0.326019	-0.945363	1.46e-05	0.945363	0.326019	-9.81e-06	-4.52e-06	-1.7e-05	-1	1149	336	0.796189	0.605048	0.605048	-0.796189	0	0	0	59195390	246498050	1024
	M3	22	young	F2	51	0	52	0	MYH2+MYH1+	0	0.36	0.02	0.46	0	0.01	0	0.15	75	0	178.488	215.966	6035.79	20916	0	15507	55808	65280	0	0.333047	-0.94291	0	0.94291	0.333047	0	0	0	1	1296	360	0.728861	-0.684662	-0.684662	-0.728861	0	0	0	93596930	324344830	0
	M3	22	young	F2	52	0	53	0	MYH2+MYH1+	0	0.27	0.07	0.58	0	0	0	0.08	52	0	95.6713	145.125	3420.15	18199.1	1.24377	9468	58624	65280	5888	0.286823	-0.957984	-0.000138408	0.957984	0.286823	8.69e-06	-3.14e-05	0.000135085	-1	1536	330	-0.690945	-0.722907	0.722907	-0.690945	0	0	0	32381952	172308740	11776
	M3	22	young	F2	53	0	54	0	MYH2+MYH1+	0.01	0.16	0.05	0.73	0	0.01	0	0.04	37	0	146.031	190.095	2256.22	16222.1	19.6583	10431	41216	65280	12800	0.236309	-0.971678	0.000522964	0.971677	0.236307	-0.0018305	-0.00165508	-0.000940716	-0.999998	882	321	0.99877	-0.0495779	-0.0495779	-0.99877	0	0	0	23534592	169212670	205056
	M3	22	young	F2	54	0	55	0	MYH2+MYH1+	0	0.46	0	0.48	0	0	0	0.06	53	0	153.444	173.125	11271.3	18223.7	88.5949	14913	61952	65280	31232	0.622681	-0.782469	-0.00341099	0.782459	0.62269	-0.00384261	-0.00513071	0.000276241	-0.999987	1029	366	0.996731	0.0807956	0.0807956	-0.996731	0	0	0	168088320	271769600	1321216
	M3	22	young	F2	55	0	56	0	MYH7+	0.93	0.01	0.01	0.02	0	0.02	0	0.01	58	0	155.048	174.066	113.654	10978.1	6583.05	12420	8960	65280	36352	0.0044232	0.00269907	-0.999987	0.895076	-0.445906	0.0027556	0.445892	0.895076	0.0043882	1743	387	0.737745	-0.67508	-0.67508	-0.737745	0	0	0	1411584	136347650	81761540
	M3	22	young	F2	56	0	57	0	MYH2+MYH1+	0.03	0.39	0	0.57	0	0	0	0.01	39	0	143.59	168.267	10053.2	18202.2	15.098	10377	42752	65280	7936	0.460344	-0.887741	-0.000401692	0.88774	0.460344	-0.00141647	-0.00144238	-0.000295466	-0.999999	1869	348	0.984003	-0.178154	-0.178154	-0.984003	0	0	0	104322560	188883970	156672
	M3	22	young	F2	57	0	58	0	MYH2+MYH1+	0.01	0.34	0.02	0.63	0	0	0	0	63	0	171.047	202.238	5218.31	16436.7	0	14238	53248	65280	0	0.244724	-0.969593	0	0.969593	0.244724	0	0	0	1	159	396	0.837677	0.546166	0.546166	-0.837677	0	0	0	74298370	234025980	0
	M3	22	young	F2	58	0	59	0	MYH7+	0.93	0	0.01	0.01	0	0.01	0	0.04	52	0	129.259	157.338	34.9386	11166.6	4586.51	13797	4096	65280	38144	0.00204552	0.00349041	-0.999992	0.867666	-0.497147	3.96e-05	0.497143	0.867659	0.00404544	348	399	0.768247	0.640154	0.640154	-0.768247	0	0	0	482048	154065150	63280130
	M3	22	young	F2	59	0	60	0	MYH2+	0	0.53	0	0.46	0	0	0	0.01	72	0	113.899	173.225	9787.79	14641.1	0.36298	15516	63488	65280	4352	0.718872	-0.695143	4.14e-07	0.695143	0.718872	-3.95e-05	-2.71e-05	-2.87e-05	-1	699	432	-0.622244	-0.782824	0.782824	-0.622244	0	0	0	151867400	227172100	5632
	M3	22	young	F2	60	0	61	0	MYH2+	0	0.47	0.01	0.43	0	0	0	0.09	57	0	180.953	204.51	13385.1	20025.6	11.0304	11349	62208	65280	14336	0.656925	-0.753956	-1.89e-05	0.753956	0.656925	-0.000640023	-0.000494944	-0.000406221	-1	1374	387	0.971964	-0.235131	-0.235131	-0.971964	0	0	0	151907580	227270400	125184
	M3	22	young	F2	61	0	62	0	MYH7+	0.98	0	0	0.01	0	0	0	0.01	55	0	125.539	158.024	29.5989	11517.4	6052.5	12861	4096	65280	37376	0.000828722	0.00106965	-0.999999	0.908743	-0.417357	0.00030667	0.417356	0.908742	0.00131791	891	432	0.844214	-0.536005	-0.536005	-0.844214	0	0	0	380672	148125180	77841150
	M3	22	young	F2	62	0	63	0	MYH2+MYH1+	0	0.29	0.06	0.62	0	0.01	0	0.02	53	0	93.4345	138.711	3773.45	18312.7	2.45816	8748	48384	65280	3840	0.300976	-0.953632	-0.000542893	0.953632	0.300975	0.000466491	0.000281463	0.000658122	-1	1569	426	-0.571277	-0.820757	0.820757	-0.571277	0	0	0	33010176	160199420	21504
	M3	22	young	F2	63	0	64	0	MYH7+	0.99	0	0	0	0	0.01	0	0	61	0	131.461	144.669	435.695	11196.9	7757.08	10917	15104	65280	35072	0.0119077	-0.00834854	-0.999894	0.786143	-0.617874	0.014521	0.61793	0.786233	0.000794306	522	444	0.373712	-0.927545	0.927545	0.373712	0	0	0	4756480	122236160	84684030
	M3	22	young	F2	64	0	65	0	MYH7+	0.96	0	0	0	0	0.01	0	0.03	49	0	111.414	127.569	180.95	14597.1	12564.5	8091	5632	65280	35840	0.0112947	0.00756344	-0.999908	0.829805	-0.558029	0.00515227	0.557939	0.829787	0.012579	1473	420	0.86454	-0.502564	-0.502564	-0.86454	0	0	0	1464064	118105090	101659140
	M3	22	young	F2	65	0	66	0	MYH7+	1	0	0	0	0	0	0	0	56	0	130.269	149.539	165.299	13859.8	9221.16	9729	8448	65280	34304	0.00213769	-0.0132618	-0.99991	0.8647	-0.502216	0.00850951	0.502284	0.86464	-0.0103939	1113	435	0.850308	-0.526286	-0.526286	-0.850308	0	0	0	1608192	134841860	89712640
	M3	22	young	F2	66	0	67	0	Debris	0.04	0	0.03	0.01	0	0	0	0.92	19	0	67.1863	74.5269	0	6396.9	0	1404	0	14080	0	0	1	0	1	0	0	0	0	1	1914	360	0.988444	-0.151589	-0.151589	-0.988444	0	0	0	0	8981248	0
	M3	22	young	F2	67	0	68	0	MYH7+	0.63	0	0.01	0	0	0.24	0.02	0.1	64	0	182.529	199.208	1858.17	16579.3	15835.4	11232	36608	65280	47104	0.0900924	0.0812879	-0.99261	0.790282	-0.612363	0.0215802	0.606083	0.786387	0.11941	1629	501	-0.532747	-0.846274	0.846274	-0.532747	0	0	0	20870912	186218500	177862910
	M3	22	young	F2	68	0	69	0	MYH7+	0.95	0	0.02	0	0	0.02	0	0.01	65	0	149.683	181.167	746.016	12512.5	11783.3	11016	10240	65280	43008	0.0418053	0.0163662	-0.998992	0.748475	-0.662847	0.0204625	0.661844	0.748576	0.0399602	780	492	-0.455495	-0.890238	0.890238	-0.455495	0	0	0	8218112	137838080	129805060
	M3	22	young	F2	69	0	70	0	MYH7+	0.97	0	0	0.01	0	0.01	0	0.01	64	0	147.054	175.125	334.073	11548.7	7249.82	15903	41728	65280	34048	0.00260738	-0.0292386	-0.999569	0.886854	-0.461778	0.0158209	0.462042	0.886513	-0.0247263	1833	489	-0.669262	-0.743027	0.743027	-0.669262	0	0	0	5312768	183659000	115293950
	M3	22	young	F2	70	0	71	0	MYH2+MYH1+	0	0.42	0.01	0.55	0	0	0	0.02	68	0	151.489	163.711	17744.2	16272	1.22908	13122	62208	65280	4096	0.79018	-0.612874	1.48e-05	0.612874	0.79018	0.000170883	0.000116459	0.000125931	-1	249	489	0.517706	-0.855558	0.855558	0.517706	0	0	0	232839420	213520900	16128
	M3	22	young	F2	71	0	72	0	MYH7+	1	0	0	0	0	0	0	0	48	0	122.037	141.468	323.477	14279.7	11036	9018	16640	65280	41984	0.0022187	-0.0142002	-0.999897	0.859141	-0.511656	0.00917275	0.511734	0.859073	-0.0110648	993	453	0.988635	0.150336	0.150336	-0.988635	0	0	0	2917120	128774660	99522560
	M3	22	young	F2	72	0	73	0	MYH2+MYH1+	0.04	0.23	0.02	0.62	0	0.02	0	0.07	27	0	81.5966	116.912	8906.06	18728.7	0	5652	44800	65280	0	0.349946	-0.93677	0	0.93677	0.349946	0	0	0	1	1920	438	0.885361	0.464903	0.464903	-0.885361	0	0	0	50337024	105854460	0
	M3	22	young	F2	73	0	74	0	MYH7+	0.99	0	0	0	0	0	0	0.01	61	0	171.058	181.25	229.659	16801.3	12846.6	13023	16640	65280	37376	0.00440412	-0.00100085	-0.99999	0.887188	-0.461387	0.00436911	0.461387	0.887198	0.00114406	1206	489	0.802647	-0.596455	-0.596455	-0.802647	0	0	0	2990848	218802940	167301890
	M3	22	young	F2	74	0	75	0	MYH2+MYH1+	0.01	0.09	0.01	0.88	0	0.01	0	0	64	0	166.292	193.995	4130.36	18120.4	32.5312	12591	39424	65280	14848	0.320001	-0.947416	-0.00176044	0.947416	0.320003	-0.00124745	-0.0017452	0.00126868	-0.999998	399	525	0.571602	-0.820531	0.820531	0.571602	0	0	0	52005376	228153860	409600
	M3	22	young	F2	75	0	76	0	MYH2+MYH1+	0	0.38	0.01	0.57	0	0.01	0.01	0.02	53	0	123.329	187.095	11457.3	19800.8	0	11457	51968	65280	0	0.376695	-0.926338	0	0.926338	0.376695	0	0	0	1	120	513	0.568994	-0.822342	0.822342	0.568994	0	0	0	131266560	226857220	0
	M3	22	young	F2	76	0	77	0	Debris	0.03	0	0.05	0	0	0	0	0.92	23	0	51.614	66.1838	0	5859.13	0	1197	0	23040	0	0	1	0	1	0	0	0	0	1	99	417	0.842957	0.537981	0.537981	-0.842957	0	0	0	0	7013376	0
	M3	22	young	F2	77	0	78	0	MYH2+MYH1+	0	0.04	0.13	0.8	0	0.01	0	0.02	53	0	131.004	147.154	2854.13	16297.6	0	10521	35328	65280	0	0.223575	-0.974687	0	0.974687	0.223575	0	0	0	1	603	510	0.130356	-0.991467	0.991467	0.130356	0	0	0	30028288	171467000	0
	M3	22	young	F2	78	0	79	0	MYH2+MYH1+	0.01	0.23	0.01	0.66	0	0	0	0.09	71	0	141.032	200.409	7057.55	21011.7	66.7518	14094	57344	65280	31744	0.426868	-0.904312	-0.00157997	0.904305	0.426871	-0.00367261	-0.00399563	-0.000138946	-0.999992	1431	534	0.733361	-0.67984	-0.67984	-0.733361	0	0	0	99469060	296138750	940800
	M3	22	young	F2	79	0	80	0	MYH2+MYH1+	0	0.18	0.03	0.67	0	0	0	0.12	62	0	159.831	178.61	4590.48	20782.4	28.2626	12672	48896	65280	11776	0.310861	-0.950456	5.94e-05	0.950454	0.31086	-0.00174215	-0.00163737	-0.000598017	-0.999999	1335	513	0.901613	-0.432545	-0.432545	-0.901613	0	0	0	58170624	263354370	358144
	M3	22	young	F2	80	0	81	0	MYH7+	1	0	0	0	0	0	0	0	46	0	140.911	159.338	412.601	12373.6	10897.7	8991	9984	65280	39168	0.0211609	-0.0108106	-0.999718	0.769457	-0.638278	0.0231892	0.638348	0.76973	0.00518823	489	534	0.4656	-0.884995	0.884995	0.4656	0	0	0	3709696	111250940	97981440
	M3	22	young	F2	81	0	82	0	MYH2+MYH1+	0.03	0.26	0	0.69	0	0.02	0	0	75	0	198.759	227.392	11396.4	19813.5	3.06754	9180	51712	65280	3840	0.457688	-0.889113	-0.000148805	0.889113	0.457688	-0.0002833	-0.000319992	2.64e-06	-1	1782	576	0.604234	-0.796807	0.796807	0.604234	0	0	0	104618500	181888000	28160
	M3	22	young	F2	82	0	83	0	MYH2+MYH1+	0	0.11	0	0.86	0	0	0	0.03	58	0	148.95	183.439	3631.63	20107.5	14.6148	12717	53504	65280	9984	0.352668	-0.935747	0.00186724	0.935748	0.352665	-0.00200516	-0.00121781	-0.00245443	-0.999996	951	576	0.557355	-0.830274	0.830274	0.557355	0	0	0	46183424	255707140	185856
	M3	22	young	F2	83	0	84	0	MYH7+	0.98	0	0	0	0	0.02	0	0	54	0	157.496	179.409	284.539	11100.3	7876.74	13581	14848	65280	36096	0.00745926	-0.0112839	-0.999908	0.799752	-0.600196	0.0127393	0.600284	0.799774	-0.00454733	1884	585	-0.232123	-0.972686	0.972686	-0.232123	0	0	0	3864320	150753540	106973950
	M3	22	young	F2	84	0	85	0	MYH7+	0.93	0	0.01	0.01	0	0.03	0	0.02	53	0	147.597	169.61	604.092	15181.3	6323.11	12879	8704	65280	35584	0.00854876	0.00453649	-0.999953	0.900021	-0.435809	0.00571729	0.435763	0.900028	0.00780856	1071	579	0.311405	-0.950277	0.950277	0.311405	0	0	0	7780096	195520000	81435390
	M3	22	young	F2	85	0	86	0	MYH2+MYH1+	0.08	0.24	0.02	0.42	0	0.01	0	0.23	5	0	28.6356	48.8701	7333.41	15820.3	0	3114	50432	65280	0	0.5856	-0.8106	0	0.8106	0.5856	0	0	0	1	1920	525	0.018817	-0.999823	0.999823	0.018817	0	0	0	22836224	49264384	0
	M3	22	young	F2	86	0	87	0	MYH2+MYH1+	0	0.09	0.05	0.85	0	0	0	0.01	69	0	152.801	171.238	3133.63	19259.6	46.8153	11817	47104	65280	18944	0.243762	-0.969835	0.000864834	0.96983	0.243758	-0.00328009	-0.00297034	-0.00163831	-0.999994	828	573	-0.66292	-0.74869	0.74869	-0.66292	0	0	0	37030144	227591170	553216
	M3	22	young	F2	87	0	88	0	MYH2+MYH1+	0.01	0.29	0.01	0.62	0	0.01	0	0.06	62	0	168.434	190.409	5849.3	20565.4	0	13824	61696	65280	0	0.387793	-0.921747	0	0.921747	0.387793	0	0	0	1	1509	600	-0.459086	-0.888392	0.888392	-0.459086	0	0	0	80860670	284295420	0
	M3	22	young	F2	88	0	89	0	MYH2+MYH1+	0.03	0.22	0.01	0.71	0	0	0	0.03	49	0	88.0909	125.74	5734.75	19301.6	1.95616	7983	49664	65280	6400	0.357218	-0.934021	-4.35e-05	0.934021	0.357218	-0.000189906	-0.000192902	-2.72e-05	-1	1680	546	-0.63836	-0.769738	0.769738	-0.63836	0	0	0	45780480	154084600	15616
	M3	22	young	F2	89	0	90	0	MYH2+MYH1+	0	0.2	0.03	0.77	0	0	0	0	77	0	148.95	184.267	4313.38	16910.6	0.524072	14166	32000	65280	2560	0.334695	-0.942326	8.48e-06	0.942326	0.334695	-6.2e-05	-5.56e-05	-2.87e-05	-1	372	579	0.850959	0.525232	0.525232	-0.850959	0	0	0	61103360	239556100	7424
	M3	22	young	F2	90	0	91	0	MYH7+	0.99	0	0	0	0	0.01	0	0	57	0	117.38	148.912	616.412	12885.6	8967.33	11835	12288	65280	39936	0.0125574	-0.0105096	-0.999866	0.877878	-0.478615	0.0160561	0.47872	0.877962	-0.00321599	696	591	-0.67146	-0.741041	0.741041	-0.67146	0	0	0	7295232	152500740	106128380
	M3	22	young	F2	91	0	92	0	MYH2+MYH1+	0	0.4	0.01	0.56	0	0.01	0	0.02	57	0	139.284	153.054	15613.4	15848.7	0.0464399	11025	61952	65280	512	0.750629	-0.660724	1.86e-07	0.660724	0.750629	-2e-06	-1.18e-06	-1.63e-06	-1	198	582	0.879788	-0.475366	-0.475366	-0.879788	0	0	0	172137220	174731520	512
	M3	22	young	F2	92	0	93	0	MYH2+MYH1+	0	0.16	0.02	0.72	0	0	0	0.1	64	0	164.195	186.368	4318.75	21508.4	6.1636	13374	55040	65280	4864	0.31213	-0.95004	0.00010475	0.95004	0.31213	-0.000361022	-0.00031029	-0.000212202	-1	1236	588	0.966442	0.256887	0.256887	-0.966442	0	0	0	57758976	287653380	82432
	M3	22	young	F2	93	0	94	0	MYH2+MYH1+	0.01	0.34	0.04	0.57	0	0	0	0.04	34	0	135.351	155.539	10569.1	19780.2	0.0337419	7587	50688	65280	256	0.355466	-0.934689	4.51e-06	0.934689	0.355466	-4.45e-06	-2.55e-06	-5.79e-06	-1	75	630	0.140903	-0.990023	0.990023	0.140903	0	0	0	80187390	150072060	256
	M3	22	young	F2	94	0	95	0	MYH2+MYH1+	0	0.22	0	0.73	0	0	0	0.05	57	0	119.817	158.51	5328.49	20545.9	20.3803	12222	61440	65280	9984	0.405514	-0.914087	0.00189181	0.914087	0.405509	-0.00260864	-0.00161738	-0.00278712	-0.999995	894	636	0.985681	0.168618	0.168618	-0.985681	0	0	0	65124864	251111420	249088
	M3	22	young	F2	95	0	96	0	MYH2+MYH1+	0	0.27	0.01	0.63	0	0	0	0.09	67	0	117.414	168.853	5295.98	19835.4	0	13923	60672	65280	0	0.32688	-0.945066	0	0.945066	0.32688	0	0	0	1	1602	651	0.770728	-0.637164	-0.637164	-0.770728	0	0	0	73735940	276168200	0
	M3	22	young	F2	96	0	97	0	MYH2+MYH1+	0.02	0.29	0.01	0.63	0	0.02	0	0.03	57	0	131.469	150.368	5286.53	17981.2	104.793	9972	41984	65280	30976	0.326318	-0.945202	-0.0104447	0.945254	0.326256	0.00716777	0.00336734	0.0122119	-0.99992	1749	621	0.979741	0.20027	0.20027	-0.979741	0	0	0	52717310	179308030	1044992
	M3	22	young	F2	97	0	98	0	MYH7+	1	0	0	0	0	0	0	0	61	0	106.677	140.569	15.3362	12218	12215.7	9882	1536	65280	36608	0.000555372	0.000783962	-1	0.778311	-0.627879	-6e-05	0.627879	0.77831	0.000958872	582	636	-0.597123	-0.80215	0.80215	-0.597123	0	0	0	151552	120738050	120715260
	M3	22	young	F2	98	0	99	0	Debris	0.11	0.01	0.09	0.07	0	0	0	0.72	5	0	210.718	234.451	0	7672.19	0	8460	0	18944	0	0	1	0	1	0	0	0	0	1	471	627	0.915271	-0.402839	-0.402839	-0.915271	0	0	0	0	64906750	0
	M3	22	young	F2	99	0	100	0	MYH2+MYH1+	0	0.26	0.02	0.58	0	0	0	0.14	54	0	161.969	181.095	6885.83	21095.1	14.7295	13626	61184	65280	12032	0.394809	-0.918763	-2.57e-05	0.918763	0.394809	-0.00114026	-0.00105778	-0.00042657	-0.999999	1398	648	0.989588	0.143932	0.143932	-0.989588	0	0	0	93826300	287441920	200704
	M3	22	young	F2	100	0	101	0	MYH7+	0.92	0	0.01	0	0	0.01	0	0.06	58	0	106.621	152.853	359.695	12001.7	10344.7	10638	16384	65280	37120	0.0146576	0.0094234	-0.999848	0.825352	-0.564578	0.00677842	0.564428	0.825326	0.0160529	282	663	0.66912	-0.743154	0.743154	0.66912	0	0	0	3826432	127674110	110046720
	M3	22	young	F2	101	0	102	0	MYH7+	0.95	0	0.03	0	0	0.01	0	0.01	54	0	96.2601	129.598	804.535	16758.9	10010.2	8037	13312	65280	34816	0.0185603	-0.0129103	-0.999744	0.901501	-0.432201	0.0223177	0.432379	0.901685	-0.00361681	1023	651	0.970682	-0.240368	-0.240368	-0.970682	0	0	0	6466048	134691070	80451840
	M3	22	young	F2	102	0	103	0	MYH7+	0.99	0	0	0	0	0	0	0.01	59	0	118.533	158.711	442.868	13666.5	11460.9	10476	4864	65280	40192	0.0172188	-0.0163742	-0.999718	0.782106	-0.622696	0.0236698	0.622908	0.782293	-0.00208424	771	693	0.449809	-0.893125	0.893125	0.449809	0	0	0	4639488	143170300	120064260
	M3	22	young	F2	103	0	104	0	MYH2+MYH1+	0.01	0.09	0.04	0.86	0	0	0	0	66	0	183.251	207.451	3086.33	18573.5	3.98386	15615	51456	65280	7168	0.254393	-0.967101	0.000165012	0.967101	0.254393	-0.000391212	-0.000336364	-0.000259105	-1	1167	723	0.559316	-0.828955	0.828955	0.559316	0	0	0	48193024	290025470	62208
	M3	22	young	F2	104	0	105	0	MYH7+	0.99	0	0.01	0	0	0	0	0	54	0	106.438	138.054	54.5023	12465.7	13927.8	9225	3328	65280	37632	0.00237663	-0.00129968	-0.999996	0.764418	-0.644715	0.00265467	0.644717	0.764421	0.000538755	501	690	0.508121	-0.861286	0.861286	0.508121	0	0	0	502784	114996220	128483580
	M3	22	young	F2	105	0	106	0	MYH7+MYH2+	0.23	0.15	0	0.19	0	0.33	0.05	0.05	53	0	153.31	171.054	13092.6	13770.1	5522.08	11736	61952	65280	33792	0.725399	0.605964	0.326503	0.640075	-0.768303	0.00384114	0.25318	0.2062	-0.945188	201	684	0.981914	0.18933	0.18933	-0.981914	0	0	0	153654780	161606400	64807170
	M3	22	young	F2	106	0	107	0	MYH2+MYH1+	0	0.16	0.04	0.74	0	0	0	0.06	64	0	117.614	183.024	4329.53	18102.6	2.53872	14319	50432	65280	6656	0.253522	-0.96733	-0.000236968	0.96733	0.253522	-6.5e-05	-0.000122977	0.000212741	-1	690	738	0.513784	-0.85792	0.85792	0.513784	0	0	0	61994496	259211000	36352
	M3	22	young	F2	107	0	108	0	MYH2+MYH1+	0	0.08	0.14	0.67	0	0	0	0.11	65	0	174.668	197.208	2307.65	15688.2	3.30018	14661	30720	65280	7424	0.130851	-0.991402	-0.000497533	0.991402	0.130851	-4.43e-05	-0.000108988	0.000487463	-1	405	741	0.818914	-0.573916	-0.573916	-0.818914	0	0	0	33832450	230004220	48384
	M3	22	young	F2	108	0	109	0	MYH7+	0.97	0	0.03	0	0	0	0	0	49	0	135.074	152.439	246.092	13441.7	5300.3	12015	15616	65280	34048	0.00728555	-0.00361458	-0.999967	0.908134	-0.4186	0.00812959	0.418615	0.908164	-0.000232795	1308	729	0.400629	-0.91624	0.91624	0.400629	0	0	0	2956800	161501700	63683070
	M3	22	young	F2	109	0	110	0	MYH7+	0.82	0.01	0.01	0.01	0	0.1	0.01	0.04	62	0	145.165	167.468	2363.1	11941.2	8270.85	12285	26624	65280	32768	-0.0125341	-0.206766	-0.97831	0.829357	-0.548698	0.105342	0.558578	0.810048	-0.17836	1785	738	0.753504	-0.657443	-0.657443	-0.753504	0	0	0	29030656	146697220	101607420
	M3	22	young	F2	110	0	111	0	Debris	0.02	0	0.03	0.02	0	0	0	0.93	29	0	49.2037	78.1127	0	8300.28	3.6633	2376	0	23808	5120	0	0	1	1	-0.000157446	0	-0.000157446	-1	0	1485	660	0.988771	0.149442	0.149442	-0.988771	0	0	0	0	19721472	8704
	M3	22	young	F2	111	0	112	0	MYH2+MYH1+	0	0.07	0	0.9	0	0	0	0.03	64	0	148.125	167.125	4108.98	19860.5	31.7756	11835	53504	65280	19456	0.33718	-0.94144	0.000108904	0.941438	0.337179	-0.00229142	-0.00212052	-0.000875149	-0.999997	1083	759	0.448313	-0.893877	0.893877	0.448313	0	0	0	48629760	235048960	376064
	M3	22	young	F2	112	0	113	0	MYH2+MYH1+	0.02	0.39	0.03	0.53	0	0.01	0	0.02	56	0	86.8332	180.167	16618	19054.5	8.42664	14157	63744	65280	11264	-0.797125	0.603814	-0.00120059	-0.603815	-0.797124	0.0011202	0.000280627	-0.00161787	-0.999999	1671	747	0.667422	-0.744679	0.744679	0.667422	0	0	0	235261700	269753860	119296
	M3	22	young	F2	113	0	114	0	MYH7+	0.98	0	0	0	0	0.01	0	0.01	61	0	121.758	163.066	228.02	15511.9	11296.8	9369	4096	65280	34560	0.00745751	-0.00269162	-0.999969	0.894703	-0.446593	0.00787456	0.4466	0.894733	0.000922271	1422	744	0.772375	-0.635166	-0.635166	-0.772375	0	0	0	2136320	145330690	105840130
	M3	22	young	F2	114	0	115	0	MYH7+	1	0	0	0	0	0	0	0	56	0	134.659	161.024	286.411	13082.1	7504.72	11979	14080	65280	33536	0.00687335	-0.00204371	-0.999974	0.860565	-0.509294	0.00695599	0.509295	0.86059	0.00174181	870	759	-0.660017	-0.751251	0.751251	-0.660017	0	0	0	3430912	156710400	89899010
	M3	22	young	F2	115	0	116	0	MYH7+	0.95	0	0.03	0	0	0.01	0	0.01	53	0	119.52	144.296	1430.62	15941.9	13627.2	10881	13056	65280	36608	0.0314404	-0.0215851	-0.999273	0.860755	-0.507596	0.0380467	0.508048	0.861325	-0.00262041	969	762	-0.227566	-0.973763	0.973763	-0.227566	0	0	0	15566592	173464320	148278020
	M3	22	young	F2	116	0	117	0	MYH2+MYH1+	0	0.41	0.01	0.55	0	0	0	0.03	63	0	170.558	184.794	12228.5	16776.7	13.4524	13302	62208	65280	12032	0.653609	-0.756832	8.71e-05	0.756832	0.653609	-0.000907625	-0.000629986	-0.000659157	-1	612	786	0.579736	-0.814805	0.814805	0.579736	0	0	0	162663680	223163650	178944
	M3	22	young	F2	117	0	118	0	Debris	0.05	0	0.07	0.03	0	0	0	0.85	43	0	118.512	133.368	1.80463	4928.19	0	5958	3584	65280	0	0.000571081	-1	0	1	0.000571081	0	0	0	1	264	741	0.798919	-0.601439	-0.601439	-0.798919	0	0	0	10752	29362176	0
	M3	22	young	F2	118	0	119	0	MYH7+	0.99	0	0	0	0	0	0	0.01	58	0	124.278	161.953	373.722	14985.1	11879.2	9477	9472	65280	38912	0.0132194	-0.0217852	-0.999675	0.797335	-0.603072	0.023686	0.603392	0.797389	-0.00939782	1554	783	0.521815	-0.853059	0.853059	0.521815	0	0	0	3541760	142013440	112579580
	M3	22	young	F2	119	0	120	0	MYH2+MYH1+	0	0.11	0.05	0.79	0	0.01	0	0.04	65	0	138.452	165.468	3773.1	17138.5	29.6997	9585	38912	65280	15104	0.249749	-0.96831	-0.000949931	0.968309	0.24975	-0.00180891	-0.00198883	0.000468053	-0.999998	453	789	0.848053	-0.529911	-0.529911	-0.848053	0	0	0	36165120	164272380	284672
	M3	22	young	F2	120	0	121	0	MYH7+	0.65	0.06	0.02	0.07	0	0.13	0	0.07	87	0	142.618	272.392	7621.03	9563.05	7439.01	23391	16640	65280	33792	-0.181167	0.938651	0.293449	0.696469	-0.0882128	0.712144	0.694341	0.333395	-0.63776	1881	855	0.897778	-0.440448	-0.440448	-0.897778	0	0	0	178263550	223689220	174005760
	M3	22	young	F2	122	0	123	0	MYH2+MYH1+	0	0.12	0.02	0.84	0	0	0	0.02	54	0	158.373	182.752	5046.99	19235	13.4919	13320	50432	65280	10496	0.321803	-0.946806	-0.000386742	0.946806	0.321804	-0.000641535	-0.000731865	0.000159722	-1	819	834	0.699022	-0.7151	0.7151	0.699022	0	0	0	67225860	256209920	179712
	M3	22	young	F2	123	0	124	0	Debris	0.02	0	0.02	0.01	0	0	0	0.95	21	0	71.218	82.4264	0.872529	6760.97	0	2934	768	65280	0	0.000246577	-1	0	1	0.000246577	0	0	0	1	60	771	0.297222	-0.954808	0.954808	0.297222	0	0	0	2560	19836672	0
	M3	22	young	F2	124	0	125	0	MYH2+MYH1+	0	0.43	0	0.52	0	0	0	0.05	53	0	128.316	180.539	12437.5	19822.8	18.3644	12546	65024	65280	9984	0.737162	-0.675714	-0.0013816	0.675715	0.737163	0.000563099	-0.000637966	0.00134866	-0.999999	1305	828	0.997561	0.0698068	0.0698068	-0.997561	0	0	0	156040450	248697340	230400
	M3	22	young	F2	125	0	126	0	MYH7+	0.99	0	0	0	0	0	0	0.01	62	0	103.247	147.74	155.376	11521.2	12167.9	10062	26624	65280	38400	-0.00218702	-0.0122992	-0.999922	0.762674	-0.646753	0.00628704	0.64678	0.762601	-0.0107947	531	837	0.0576499	-0.998337	0.998337	0.0576499	0	0	0	1563392	115926530	122433020
	M3	22	young	F2	126	0	127	0	MYH7+	0.98	0	0.02	0	0	0	0	0	44	0	87.2983	134.681	578.307	16617	11894	9486	13824	65280	33792	0.0156629	-0.0153668	-0.999759	0.902183	-0.430854	0.0207566	0.431069	0.902291	-0.00711523	1161	831	0.445672	-0.895196	0.895196	0.445672	0	0	0	5485824	157628420	112826620
	M3	22	young	F2	127	0	128	0	MYH7+	0.99	0	0	0	0	0.01	0	0	60	0	138.6	154.811	692.936	13820.8	9502.79	11043	13312	65280	32768	0.00209229	-0.0454686	-0.998964	0.767699	-0.640073	0.0307413	0.640807	0.766967	-0.0335669	1044	840	0.992091	-0.125518	-0.125518	-0.992091	0	0	0	7652096	152623100	104939260
	M3	22	young	F2	128	0	129	0	Debris	0.05	0.27	0.03	0.16	0	0.01	0	0.48	18	0	71	85.0833	931.073	5889.54	0	1989	34304	30976	0	0.745282	0.66675	0	0.66675	-0.745282	0	0	0	1	1920	792	0.0286822	-0.999589	0.999589	0.0286822	0	0	0	1851904	11714304	0
	M3	22	young	F2	129	0	130	0	MYH7+	0.93	0	0.01	0	0	0	0	0.06	58	0	127.883	151.924	184.432	12810.9	12561	8685	30208	65280	35584	-0.00536241	-0.0212713	-0.999759	0.81805	-0.575093	0.00784813	0.575122	0.817811	-0.0204848	711	858	0.508479	-0.861074	0.861074	0.508479	0	0	0	1601792	111262980	109092350
	M3	22	young	F2	130	0	131	0	MYH7+	1	0	0	0	0	0	0	0	54	0	101.514	139.326	101.085	13034.6	10842.6	8874	18688	65280	31744	0.0014139	-0.00446267	-0.999989	0.752776	-0.658264	0.00400201	0.658275	0.752774	-0.00242868	918	861	0.322741	-0.946487	0.946487	0.322741	0	0	0	897024	115668990	96217090
	M3	22	young	F2	131	0	132	0	MYH2+MYH1+	0.01	0.1	0.08	0.8	0	0.01	0	0	59	0	148.762	159.983	2979.41	18965	130.925	10197	41728	65280	22016	0.236536	-0.971539	-0.0127568	0.97162	0.236548	0.000554827	-0.00247855	0.0125259	-0.999918	1656	852	0.940598	0.339522	0.339522	-0.940598	0	0	0	30381056	193385730	1335040
	M3	22	young	F2	132	0	133	0	MYH2+MYH1+	0	0.21	0.03	0.67	0	0	0	0.09	63	0	150.053	191.137	4091.43	20519	0	12708	61952	65280	0	0.3103	-0.950639	0	0.950639	0.3103	0	0	0	1	1467	885	0.875976	0.482355	0.482355	-0.875976	0	0	0	51993856	260754940	0
	M3	22	young	F2	133	0	134	0	Debris	0.02	0	0.06	0.02	0	0	0	0.9	22	0	102.259	116.255	8.73614	4407.64	0	4923	2048	65280	0	0.00559791	-0.999984	0	0.999984	0.00559791	0	0	0	1	60	885	0.149076	-0.988826	0.988826	0.149076	0	0	0	43008	21698816	0
	M3	22	young	F2	134	0	135	0	MYH2+MYH1+	0.01	0.37	0.01	0.56	0	0	0	0.05	53	0	162.865	187.267	10944.2	17131.6	39.8576	10116	61952	65280	16640	0.595568	-0.803303	-0.00165529	0.803302	0.59557	-0.00133223	-0.00205602	0.000536264	-0.999998	666	879	0.950348	0.311189	0.311189	-0.950348	0	0	0	110711300	173303300	403200
	M3	22	young	F2	135	0	136	0	MYH2+MYH1+	0	0.24	0.04	0.65	0	0.01	0	0.06	68	0	167	187.711	3314.39	20646.1	130.785	12960	47616	65280	25088	0.297936	-0.954586	-0.000574806	0.954563	0.297933	-0.00669197	-0.00655931	-0.00144509	-0.999977	1344	921	0.958789	-0.28412	-0.28412	-0.958789	0	0	0	42954496	267573500	1694976
	M3	22	young	F2	136	0	137	0	MYH7+	0.84	0.02	0	0.03	0	0.08	0.01	0.02	52	0	147.139	161.137	1272.09	10991.3	6121.91	12681	11008	65280	34048	0.0115711	-0.0147047	-0.999825	0.880498	-0.473739	0.0171575	0.473908	0.880543	-0.00746583	1881	921	0.864659	-0.502359	-0.502359	-0.864659	0	0	0	16131328	139380480	77632000
	M3	22	young	F2	137	0	138	0	MYH7+	1	0	0	0	0	0	0	0	58	0	134.618	156.267	124.703	14510.3	8488.73	10755	7680	65280	33280	0.00516894	0.000923983	-0.999986	0.854392	-0.519614	0.00393624	0.519603	0.854401	0.0034753	1587	921	0.800481	0.599358	0.599358	-0.800481	0	0	0	1341184	156058110	91296260
	M3	22	young	F2	138	0	139	0	MYH2+MYH1+	0.01	0.14	0.03	0.67	0	0	0	0.15	39	0	101.4	172.409	4499.42	20083.8	4.45844	13149	44288	65280	4352	0.277142	-0.960829	0.00013623	0.960829	0.277142	-0.000256385	-0.000208588	-0.000201948	-1	1086	951	-0.0665417	-0.997784	0.997784	-0.0665417	0	0	0	59162880	264081920	58624
	M3	22	young	F2	139	0	140	0	Debris	0.05	0	0.06	0	0	0	0	0.89	21	0	49.6488	55.2843	0	6480.41	0	1197	0	35072	0	0	1	0	1	0	0	0	0	1	1203	858	0.928284	-0.371872	-0.371872	-0.928284	0	0	0	0	7757056	0
	M3	22	young	F2	140	0	141	0	MYH2+MYH1+	0	0.2	0	0.75	0	0.01	0	0.04	61	0	139.56	164.054	5564.27	20293.2	20.4299	12681	57856	65280	11264	0.415943	-0.90939	-0.000987391	0.90939	0.415944	-0.000810037	-0.00114734	0.000560994	-0.999999	1737	942	0.999843	-0.0177264	-0.0177264	-0.999843	0	0	0	70560510	257338110	259072
	M3	22	young	F2	141	0	142	0	MYH2+MYH1+	0.01	0.1	0.08	0.7	0	0	0	0.11	43	0	163.049	185.953	3129.23	18892	19.3706	10467	35328	65280	8192	0.220877	-0.975298	0.00253089	0.975301	0.220872	-0.00179243	-0.00118915	-0.00286429	-0.999995	855	915	0.985374	0.170404	0.170404	-0.985374	0	0	0	32753664	197742080	202752
	M3	22	young	F2	142	0	143	0	MYH2+MYH1+	0.01	0.2	0.11	0.58	0	0	0	0.1	39	0	131.529	151.338	3086.55	19416.4	7.78174	10593	33536	65280	14848	0.214142	-0.976798	0.00290848	0.976803	0.21414	-0.000950998	-0.000306114	-0.00304465	-0.999995	978	936	0.999749	-0.0223825	-0.0223825	-0.999749	0	0	0	32695808	205677570	82432
	M3	22	young	F2	143	0	144	0	MYH2+MYH1+	0.01	0.19	0.08	0.55	0	0	0	0.17	46	0	111.647	164.966	4027.59	21400.8	0	10710	41216	65280	0	0.284719	-0.958611	0	0.958611	0.284719	0	0	0	1	1194	954	0.524558	-0.851375	0.851375	0.524558	0	0	0	43135490	229202940	0
	M3	22	young	F2	144	0	145	0	MYH2+MYH1+	0.02	0.12	0.13	0.65	0	0.01	0	0.07	50	0	182.497	211.066	1021.62	13589.9	10.803	16659	34048	65280	16128	0.156434	-0.987688	0.00067671	0.987688	0.156434	-0.00080386	-0.000688103	-0.00079413	-0.999999	324	978	0.972792	-0.231681	-0.231681	-0.972792	0	0	0	17019136	226394880	179968
	M3	22	young	F2	145	0	146	0	MYH2+MYH1+	0	0.1	0.07	0.82	0	0.01	0	0	35	0	132.925	154.924	3469.9	16569.5	59.4542	10179	36864	65280	10752	0.237713	-0.971335	-0.000119656	0.971326	0.237712	-0.0043272	-0.0042316	-0.000912408	-0.999991	420	972	-0.43529	-0.90029	0.90029	-0.43529	0	0	0	35320064	168660480	605184
	M3	22	young	F2	146	0	147	0	MYH7+	0.93	0	0	0	0	0	0	0.07	39	0	106.438	130.782	53.6433	11325	15848	7020	5888	65280	36864	0.000850959	0.00133523	-0.999999	0.756949	-0.653475	-0.000228404	0.653474	0.756947	0.00156678	510	957	0.737877	-0.674935	-0.674935	-0.737877	0	0	0	376576	79501310	111253250
	M3	22	young	F2	147	0	148	0	MYH2+MYH1+	0.01	0.09	0.27	0.52	0	0.01	0	0.1	58	0	134.536	161.338	1396.02	14938.6	1.71833	8343	25856	65280	5120	-0.0875627	-0.996151	0.00394276	-0.996159	0.0875616	-0.000437296	9.04e-05	-0.00396591	-0.999992	675	978	0.966659	0.256068	0.256068	-0.966659	0	0	0	11646976	124632580	14336
	M3	22	young	F2	148	0	149	0	MYH2+MYH1+	0.04	0.25	0.02	0.57	0	0.01	0	0.11	40	0	144.309	165.368	12433.6	23411.2	0	11160	61184	65280	0	0.480669	-0.876902	0	0.876902	0.480669	0	0	0	1	1920	1017	0.139471	-0.990226	0.990226	0.139471	0	0	0	138759420	261269250	0
	M3	22	young	F2	149	0	150	0	MYH7+	0.97	0	0	0	0	0.01	0	0.02	44	0	124.326	150.983	470.618	16012.3	10425.4	8469	12288	65280	35328	0.00954522	-0.0122075	-0.99988	0.83844	-0.544798	0.0146555	0.544911	0.838479	-0.00503503	1380	966	0.992131	-0.125205	-0.125205	-0.992131	0	0	0	3985664	135607800	88292860
	M3	22	young	F2	150	0	151	0	MYH2+MYH1+	0.01	0.43	0.01	0.54	0	0.01	0	0	48	0	142.004	155.066	10642.5	16384.5	0	10593	63232	65280	0	0.671043	-0.741418	0	0.741418	0.671043	0	0	0	1	153	1011	-0.578127	-0.815947	0.815947	-0.578127	0	0	0	112735740	173561090	0
	M3	22	young	F2	151	0	152	0	MYH2+MYH1+	0.01	0.08	0.06	0.83	0	0	0	0.02	49	0	141.651	156.054	3103.28	19237.1	10.535	10935	42752	65280	8960	0.314713	-0.949187	0.000519985	0.949186	0.314713	-0.00104014	-0.000823639	-0.000820908	-0.999999	1506	990	0.99869	-0.0511608	-0.0511608	-0.99869	0	0	0	33934336	210357500	115200
	M3	22	young	F2	152	0	153	0	MYH2+MYH1+	0	0.15	0.06	0.75	0	0	0	0.04	60	0	114.756	134.054	4401.49	17223.7	52.4227	6993	49152	65280	18688	0.27158	-0.962392	0.006804	0.962412	0.271552	-0.00480699	-0.00277857	-0.00785373	-0.999965	564	1014	-0.524126	-0.851641	0.851641	-0.524126	0	0	0	30779648	120445440	366592
	M3	22	young	F2	153	0	154	0	MYH2+MYH1+	0.03	0.16	0.02	0.45	0	0.24	0.02	0.08	50	0	108.046	156.368	8121.5	13285.3	2061.16	6264	56832	65280	23296	0.60695	0.730465	0.313102	0.767443	-0.641068	0.00791524	0.206501	0.235483	-0.949687	711	1029	-0.120177	-0.992753	0.992753	-0.120177	0	0	0	50873090	83218940	12911104
	M3	22	young	F2	154	0	155	0	MYH2+MYH1+	0.05	0.19	0.03	0.67	0	0.01	0	0.05	56	0	157.813	183.752	7405.54	23345.1	1.40615	12744	51456	65280	3328	0.244682	-0.969603	-0.00011083	0.969603	0.244682	-0.000108262	-0.00013209	8.1e-05	-1	1845	1032	0.725115	0.688627	0.688627	-0.725115	0	0	0	94376190	297509380	17920
	M3	22	young	F2	155	0	156	0	MYH7+	0.69	0.01	0.09	0.02	0	0	0	0.19	33	0	129.321	140.51	199.67	11401.9	4277.43	7326	27648	59904	29440	-0.0121378	-0.0112411	-0.999863	0.857994	-0.513639	-0.00464093	0.513517	0.857933	-0.0158793	777	1017	0.390101	-0.920772	0.920772	0.390101	0	0	0	1462784	83529980	31336448
	M3	22	young	F2	156	0	157	0	MYH7+	0.94	0	0	0	0	0.01	0	0.05	38	0	128.144	145.267	637.646	15687.6	9102.31	9189	14080	65280	30720	-0.00144996	0.0131754	-0.999912	0.900535	-0.434726	-0.00703403	0.43478	0.900466	0.0112345	1608	1005	0.876406	-0.481573	-0.481573	-0.876406	0	0	0	5859328	144153340	83641090
	M3	22	young	F2	157	0	158	0	MYH2+MYH1+	0.02	0.18	0.15	0.34	0	0.01	0	0.3	4	0	18.0278	81.1838	2603.62	15899.9	0	6039	52224	63744	0	0.182728	-0.983164	0	0.983164	0.182728	0	0	0	1	63	1053	0.0587071	-0.998275	0.998275	0.0587071	0	0	0	15723264	96019460	0
	M3	22	young	F2	158	0	159	0	MYH7+	0.85	0	0.02	0.01	0	0	0	0.12	33	0	87.2983	121.51	27.4712	12768	5859.73	5787	5376	65280	33024	-0.000738523	-0.00104206	-0.999999	0.883903	-0.46767	-0.000165444	0.46767	0.883902	-0.00126646	849	1005	0.827943	0.560813	0.560813	-0.827943	0	0	0	158976	73888260	33910270
	M3	22	young	F2	159	0	160	0	MYH7+	0.59	0.01	0.03	0.03	0	0.08	0	0.26	45	0	133.754	165.924	1455.66	23057.5	8950.6	8874	12544	65280	49664	0.0668824	0.0243453	-0.997464	0.978219	-0.198486	0.0607476	0.196503	0.979801	0.0370902	1722	1029	0.988191	0.153225	0.153225	-0.988191	0	0	0	12917504	204611840	79427580
	M3	22	young	F2	160	0	161	0	MYH2+MYH1+	0	0.12	0.03	0.83	0	0	0	0.02	42	0	126.151	142.853	3896.57	17678.5	6.54142	9549	61184	65280	4608	0.25646	-0.966555	-9.97e-05	0.966555	0.25646	-0.000564219	-0.000570923	-4.83e-05	-1	960	1044	0.867864	-0.496801	-0.496801	-0.867864	0	0	0	37208320	168811520	62464
	M3	22	young	F2	161	0	162	0	MYH2+MYH1+	0.01	0.45	0	0.53	0	0	0	0.01	57	0	148.385	166.752	16640	14448.7	31.1138	11700	62208	65280	17920	0.836628	-0.547771	0.000159755	0.54777	0.836625	-0.00275762	-0.00137689	-0.00239461	-0.999996	492	1092	-0.601075	-0.799192	0.799192	-0.601075	0	0	0	194687740	169049340	364032
	M3	22	young	F2	162	0	163	0	MYH2+MYH1+	0.01	0.3	0.04	0.58	0	0	0	0.07	37	0	129.85	146.581	4818.41	19373.5	0	9315	59392	65280	0	0.331795	-0.943352	0	0.943352	0.331795	0	0	0	1	1047	1059	0.780187	-0.625547	-0.625547	-0.780187	0	0	0	44883456	180464380	0
	M3	22	young	F2	163	0	164	0	MYH2+MYH1+	0.02	0.4	0	0.55	0	0.02	0	0.01	53	0	131.461	149.64	10984.4	15485.4	0	8955	63488	65280	0	0.719401	0.694595	0	0.694595	-0.719401	0	0	0	1	645	1059	0.999698	0.0245651	0.0245651	-0.999698	0	0	0	98365700	138671360	0
	M3	22	young	F2	164	0	165	0	MYH7+	0.99	0	0	0	0	0	0	0.01	37	0	141.496	149.794	272.143	11088.8	11684.6	9531	13312	65280	37888	0.00553015	-0.00291436	-0.99998	0.559641	-0.828717	0.00551019	0.828717	0.559661	0.00295193	291	1068	0.723607	-0.690213	-0.690213	-0.723607	0	0	0	2593792	105687810	111366140
	M3	22	young	F2	165	0	166	0	MYH2+MYH1+	0	0.23	0.03	0.64	0	0	0	0.1	43	0	155.647	177.581	4392.02	19870.4	8.85209	12609	61440	65280	12544	0.24589	-0.969298	-1.93e-05	0.969297	0.24589	-0.000576403	-0.000563446	-0.000123048	-1	1182	1068	0.99544	-0.095387	-0.095387	-0.99544	0	0	0	55378944	250546430	111616
	M3	22	young	F2	166	0	167	0	MYH7+	0.99	0	0.01	0	0	0	0	0	49	0	158.041	171.451	383.198	13038	14826.5	9900	27648	65280	39936	-0.00699826	-0.0160583	-0.999847	0.692487	-0.721399	0.0067393	0.721397	0.692333	-0.0161687	390	1086	0.746115	-0.665817	-0.665817	-0.746115	0	0	0	3793664	129075710	146781950
	M3	22	young	F2	167	0	168	0	MYH7+	0.96	0	0.02	0	0	0.01	0	0.01	40	0	107.838	141.225	192.132	16462.5	9256.86	7299	13824	65280	33536	0.000781981	0.00344962	-0.999994	0.879702	-0.475525	-0.000952475	0.475525	0.879696	0.00340649	1341	1086	-0.0186383	-0.999826	0.999826	-0.0186383	0	0	0	1402368	120159490	67565820
	M3	22	young	F2	168	0	169	0	MYH2+MYH1+	0	0.15	0.02	0.76	0	0	0	0.07	42	0	138.452	151.995	5379.97	21111.5	15.8557	9090	61952	65280	11520	0.394159	-0.919042	0.000915591	0.919042	0.394157	-0.0013791	-0.00090656	-0.00138505	-0.999999	1263	1092	-0.592063	-0.805891	0.805891	-0.592063	0	0	0	48903936	191903490	144128
	M3	22	young	F2	169	0	170	0	MYH7+	0.99	0	0.01	0	0	0	0	0	51	0	123.033	133.569	612.818	11546.4	11631.5	8514	9472	65280	35328	0.0180232	-0.0225253	-0.999584	0.665494	-0.745847	0.0288067	0.746185	0.665737	-0.00154787	180	1095	-0.378078	-0.925774	0.925774	-0.378078	0	0	0	5217536	98305790	99030270
	M3	22	young	F2	170	0	171	0	MYH2+MYH1+	0.01	0.09	0.11	0.77	0	0	0	0.02	44	0	140.73	159.752	2151.04	18886.3	25.9149	10323	34048	65280	7424	0.217454	-0.976064	0.00358974	0.976069	0.217445	-0.00270527	-0.00185994	-0.00409211	-0.99999	1461	1092	0.94785	0.318717	0.318717	-0.94785	0	0	0	22205184	194963460	267520
	M3	22	young	F2	171	0	172	0	MYH7+	0.97	0	0	0	0	0	0	0.03	40	0	128.141	143.74	58.252	12340.6	6906	8451	5632	65280	32256	0.000110045	-0.00191749	-0.999998	0.861301	-0.508093	0.00106905	0.508094	0.8613	-0.00159563	864	1122	-0.0908907	-0.995861	0.995861	-0.0908907	0	0	0	492288	104290560	58362624
	M3	22	young	F2	172	0	173	0	MYH2+MYH1+	0.01	0.07	0.08	0.77	0	0.01	0	0.06	47	0	130.108	156.468	3685.34	15999.5	0	8829	60928	65280	0	0.246913	-0.969038	0	0.969038	0.246913	0	0	0	1	780	1122	0.713187	0.700973	0.700973	-0.713187	0	0	0	32537856	141259260	0
	M3	22	young	F2	173	0	174	0	MYH2+MYH1+	0	0.08	0.11	0.8	0	0	0	0.01	41	0	114.948	132.397	3245.81	18736.1	7.00282	7092	43520	65280	5120	0.193985	-0.981004	0.000103146	0.981004	0.193985	-0.000633306	-0.000601268	-0.000224039	-1	1551	1113	0.824674	-0.565609	-0.565609	-0.824674	0	0	0	23019264	132876540	49664
	M3	22	young	F2	174	0	175	0	MYH2+MYH1+	0.01	0.13	0.09	0.68	0	0.01	0	0.08	43	0	75	144.296	3128.89	14879.2	77.1628	8397	35072	65280	37632	0.294311	-0.955704	-0.00318333	0.955689	0.294325	-0.005569	-0.00625925	0.00140325	-0.999979	576	1122	0.999787	0.0206579	0.0206579	-0.999787	0	0	0	26273280	124940290	647936
	M3	22	young	F2	175	0	176	0	MYH7+	0.67	0	0.02	0.03	0	0.01	0	0.27	41	0	102.083	133.912	53.0903	9027.74	5037.29	5661	5120	60160	32512	-0.000667387	0.00811176	-0.999967	0.852133	-0.523303	-0.00481377	0.523324	0.852108	0.00656305	1659	1107	0.996202	-0.0870698	-0.0870698	-0.996202	0	0	0	300544	51106050	28516096
	M3	22	young	F2	176	0	177	0	MYH2+MYH1+	0.03	0.15	0.06	0.73	0	0.01	0	0.02	42	0	146.055	174.995	2513.37	15172	8.76793	8730	61440	65280	5376	0.315061	-0.949071	9.21e-05	0.949071	0.315061	-0.000909137	-0.000833835	-0.000373796	-1	720	1122	0.982478	0.186377	0.186377	-0.982478	0	0	0	21941760	132451330	76544
	M3	22	young	F2	177	0	178	0	MYH2+MYH1+	0.01	0.36	0.01	0.61	0	0.01	0	0	48	0	92.358	159.439	7105.48	18695.2	65.2675	11916	48896	65280	14848	0.44722	-0.894412	-0.00452896	0.894398	0.44724	-0.0053654	-0.00682442	0.00165118	-0.999975	132	1158	0.844853	0.534999	0.534999	-0.844853	0	0	0	84668930	222772480	777728
	M3	22	young	F2	178	0	179	0	MYH7+	0.8	0	0.04	0.02	0	0.03	0	0.11	30	0	121.696	135.681	224.234	12464.9	6037.76	8325	13824	65280	30720	-0.00626408	0.0131486	-0.999894	0.840636	-0.541459	-0.0123865	0.541565	0.840624	0.00766142	942	1143	-0.475361	-0.879791	0.879791	-0.475361	0	0	0	1866752	103770370	50264320
	M3	22	young	F2	179	0	180	0	MYH2+MYH1+	0.03	0.13	0.07	0.71	0	0.02	0	0.04	26	0	126.507	149.539	2695.81	16083.5	0.0585879	8739	38144	65280	512	0.223851	-0.974623	1.63e-06	0.974623	0.223851	-6e-06	-5.48e-06	-2.94e-06	-1	1920	1161	0.167866	-0.98581	0.98581	0.167866	0	0	0	23558656	140553730	512
	M3	22	young	F2	180	0	181	0	MYH2+MYH1+	0.02	0.12	0.09	0.74	0	0.01	0	0.02	61	0	167.242	189.782	2287.68	15561.6	27.1307	12861	32256	65280	12800	0.175781	-0.984428	-0.00158913	0.984428	0.175783	-0.00122183	-0.00148215	0.00134961	-0.999998	1821	1152	0.996489	-0.0837198	-0.0837198	-0.996489	0	0	0	29421824	200137470	348928
	M3	22	young	F2	181	0	182	0	MYH2+MYH1+	0	0.21	0.02	0.75	0	0	0	0.02	32	0	128	171.865	6303.64	18530.5	41.0756	10539	61440	65280	12288	0.423184	-0.906043	0.00127126	0.90604	0.423177	-0.00347461	-0.00261018	-0.00262221	-0.999993	1035	1179	-0.0438009	-0.99904	0.99904	-0.0438009	0	0	0	66434050	195293180	432896
	M3	22	young	F2	182	0	183	0	MYH2+MYH1+	0.01	0.23	0	0.75	0	0	0	0.01	49	0	158.701	176.108	5700.87	16575.7	45.0426	11583	61440	65280	25600	0.325256	-0.945585	0.00877905	0.945624	0.325223	-0.00504239	-0.00191287	-0.00994175	-0.999949	384	1182	0.781893	-0.623412	-0.623412	-0.781893	0	0	0	66033150	191996160	521728
	M3	22	young	F2	183	0	184	0	MYH7+	0.58	0.01	0.16	0.03	0	0.02	0	0.2	47	0	102.577	142.368	145.163	13167.5	3156.28	8010	41216	65280	30464	0.00241115	0.00737337	-0.99997	0.956828	-0.290656	0.000163945	0.290646	0.956799	0.00775586	1167	1158	0.828402	0.560135	0.560135	-0.828402	0	0	0	1162752	105472000	25281792
	M3	22	young	F2	184	0	185	0	MYH2+MYH1+	0.01	0.28	0.03	0.61	0	0.03	0	0.04	53	0	137.594	159.196	7071.55	17386	377.543	12825	61184	65280	30976	-0.433955	0.90043	0.0301455	-0.900822	-0.434186	0.00125765	0.0142212	-0.0266099	0.999545	264	1191	0.779032	0.626984	0.626984	-0.779032	0	0	0	90692610	222975490	4841984
	M3	22	young	F2	185	0	186	0	MYH2+MYH1+	0	0.15	0.05	0.79	0	0	0	0.01	64	0	149.272	177.681	3164.09	19214.5	29.7066	11358	46080	65280	8192	0.267567	-0.963538	0.00137112	0.963537	0.267563	-0.00254518	-0.00208552	-0.00200213	-0.999996	1440	1182	0.949673	0.313243	0.313243	-0.949673	0	0	0	35937790	218237950	337408
	M3	22	young	F2	186	0	187	0	MYH7+	0.87	0	0.02	0.02	0	0.01	0	0.08	46	0	125.228	141.882	105.155	14814.9	6818.86	6561	15104	65280	31232	-0.00152374	0.000782027	-0.999999	0.839284	-0.54369	-0.00170404	0.543691	0.839286	-0.0001721	1284	1149	0.973997	-0.226562	-0.226562	-0.973997	0	0	0	689920	97200640	44738560
	M3	22	young	F2	187	0	188	0	MYH2+MYH1+	0	0.47	0.02	0.48	0	0	0	0.03	53	0	137.266	147.983	16138.4	13772.7	350.077	9837	62208	65280	32768	-0.82896	-0.55771	-0.0422503	-0.559145	0.828174	0.0385395	0.0134968	0.0555717	-0.998363	474	1206	-0.463549	-0.886071	0.886071	-0.463549	0	0	0	158753020	135482110	3443712
	M3	22	young	F2	188	0	189	0	MYH2+MYH1+	0.02	0.18	0.07	0.68	0	0.01	0.01	0.03	54	0	161.793	180.054	2543.01	18780.1	11.7141	8982	33280	65280	9216	0.237028	-0.971503	0.000422284	0.971502	0.237028	-0.0011405	-0.00100791	-0.000680581	-0.999999	1569	1236	-0.219012	-0.975722	0.975722	-0.219012	0	0	0	22841344	168683000	105216
	M3	22	young	F2	189	0	190	0	MYH7+	0.78	0	0.06	0.02	0	0	0	0.14	38	0	122.025	137.397	131.622	13578	5531.34	5796	13312	65280	31744	0.00126561	0.000430957	-0.999999	0.904709	-0.42603	0.000961411	0.426029	0.904709	0.00092908	1101	1197	0.311712	-0.950177	0.950177	0.311712	0	0	0	762880	78697980	32059648
	M3	22	young	F2	190	0	191	0	MYH2+MYH1+	0.01	0.42	0.05	0.49	0	0	0	0.03	55	0	192.575	208.907	10714.8	18316.9	39.6331	11097	61952	65280	22528	-0.773063	-0.634252	0.00990721	-0.634329	0.772981	-0.0112502	-0.000522625	-0.0149815	-0.999888	1665	1227	-0.578827	-0.815451	0.815451	-0.578827	0	0	0	118901760	203262460	439808
	M3	22	young	F2	191	0	192	0	MYH7+	0.87	0	0.01	0.01	0	0	0	0.11	53	0	63.7809	133.054	15.5213	13449.4	7070.28	7587	12544	65280	31232	0.000422144	-0.00176734	-0.999998	0.872023	-0.489463	0.00123317	0.489464	0.872022	-0.00133454	1863	1203	0.727972	0.685607	0.685607	-0.727972	0	0	0	117760	102040320	53642240
	M3	22	young	F2	192	0	193	0	MYH2+	0.06	0.58	0	0.32	0	0.02	0.01	0.01	46	0	129.542	161.853	9604.59	17641	0	9171	61952	65280	0	0.773408	0.633908	0	0.633908	-0.773408	0	0	0	1	1485	1230	-0.590277	-0.807201	0.807201	-0.590277	0	0	0	88083710	161785600	0
	M3	22	young	F2	193	0	194	0	MYH7+	0.93	0	0.02	0	0	0.01	0	0.04	37	0	158.013	181.782	124.068	11095.4	6055.26	9702	9472	65280	33792	0.000939142	-0.00365371	-0.999993	0.911662	-0.410934	0.00235763	0.41094	0.911658	-0.00294502	714	1185	0.999671	0.0256662	0.0256662	-0.999671	0	0	0	1203712	107647230	58748160
	M3	22	young	F2	194	0	195	0	MYH7+	0.49	0.01	0.15	0.03	0	0.01	0	0.31	60	0	93.3381	129.012	127.67	13685.3	2696.06	6984	9472	65280	29952	-0.0105445	0.0205312	-0.999734	0.965514	-0.259889	-0.0155208	0.260138	0.96542	0.0170827	1350	1209	0.866432	0.499296	0.499296	-0.866432	0	0	0	891648	95578110	18829312
	M3	22	young	F2	195	0	196	0	MYH7+	0.87	0	0.03	0.02	0	0.01	0	0.07	40	0	123.045	144.811	169.517	11654	5989.76	7794	10240	65280	35584	0.00566544	-0.0135376	-0.999892	0.784592	-0.619879	0.0128381	0.619986	0.784581	-0.00710964	846	1236	0.365487	-0.930817	0.930817	0.365487	0	0	0	1321216	90831100	46684160
	M3	22	young	F2	196	0	197	0	MYH7+	0.61	0.01	0.17	0.02	0	0.03	0	0.16	71	0	140.513	159.054	226.113	13792.7	3752.39	9225	45568	65280	37376	-0.0129643	0.00662352	-0.999894	0.964418	-0.263997	-0.0142531	0.264064	0.964501	0.0029653	1719	1254	-0.519734	-0.854328	0.854328	-0.519734	0	0	0	2085888	127237380	34615810
	M3	22	young	F2	197	0	198	0	MYH7+	0.86	0.01	0.04	0.02	0	0.01	0	0.06	42	0	111.126	145.953	223.254	11208.3	6448.1	8154	9984	65280	31232	0.00358094	-0.0230729	-0.999727	0.890478	-0.454821	0.0136865	0.455012	0.890284	-0.0189172	570	1212	0.984837	0.173485	0.173485	-0.984837	0	0	0	1820416	91392510	52577790
	M3	22	young	F2	198	0	199	0	MYH2+MYH1+	0.02	0.15	0.05	0.75	0	0	0	0.03	74	0	157.334	239.622	4721.59	19653.5	31.6555	10683	52224	65280	15360	0.351131	-0.936325	0.00190317	0.936322	0.351122	-0.00368989	-0.00278669	-0.00307761	-0.999991	1272	1242	0.984932	0.172943	0.172943	-0.984932	0	0	0	50440704	209958660	338176
	M3	22	young	F2	199	0	200	0	MYH2+MYH1+	0.01	0.26	0.05	0.55	0	0.03	0	0.1	30	0	146.441	158.622	3308.44	17100	237.766	9828	65280	65280	46848	-0.302972	-0.934971	0.184491	-0.952981	0.296016	-0.0648229	0.00599535	-0.195455	-0.980694	945	1254	0.498386	-0.866955	0.866955	0.498386	0	0	0	32515328	168058370	2336768
	M3	22	young	F2	200	0	201	0	MYH2+MYH1+	0.02	0.2	0.12	0.62	0	0.01	0	0.03	55	0	128.413	145.681	1252.8	14315.8	22.2905	9027	35584	65280	14080	0.205482	-0.978658	0.00249216	0.978656	0.205472	-0.00379222	-0.00319922	-0.0032182	-0.99999	792	1254	0.665361	-0.746521	0.746521	0.665361	0	0	0	11309056	129228800	201216
	M3	22	young	F2	201	0	202	0	Debris	0.03	0	0.03	0	0	0	0	0.94	25	0	41.1096	84.9117	0	5527.66	0	1791	0	26880	0	0	1	0	1	0	0	0	0	1	51	1197	0.620834	-0.783942	0.783942	0.620834	0	0	0	0	9900032	0
	M3	22	young	F2	202	0	203	0	MYH2+MYH1+	0	0.34	0.03	0.61	0	0.01	0	0.01	56	0	136.85	154.711	6161.07	17652.4	7.28742	10890	39424	65280	9728	0.323039	-0.946385	0.000881498	0.946385	0.323039	-0.000962404	-0.000626047	-0.00114513	-0.999999	192	1254	0.980469	0.196676	0.196676	-0.980469	0	0	0	67094016	192235000	79360
	M3	22	young	F2	203	0	204	0	MYH2+MYH1+	0.03	0.13	0.09	0.73	0	0.02	0	0	80	0	190.924	220.693	1994.95	17388.8	39.8156	15399	39424	65280	9728	0.237248	-0.971448	0.00131376	0.971445	0.237243	-0.00321273	-0.00280932	-0.00203846	-0.999994	1806	1329	-0.637149	-0.77074	0.77074	-0.637149	0	0	0	30720256	267770110	613120
	M3	22	young	F2	204	0	205	0	MYH7+	0.82	0	0.04	0.03	0	0.02	0	0.09	34	0	113.442	128.296	122.904	13167.5	6502.68	6480	10240	65280	32256	-0.00366309	0.000753579	-0.999993	0.868861	-0.495044	-0.00355579	0.495043	0.868868	-0.00115863	1029	1260	-0.423396	-0.905945	0.905945	-0.423396	0	0	0	796416	85325310	42137344
	M3	22	young	F2	205	0	206	0	MYH2+MYH1+	0.01	0.1	0.06	0.74	0	0	0	0.09	28	0	101.124	138.853	3156.19	17338.4	10.4217	5355	32512	65280	5632	0.227807	-0.973706	0.000800828	0.973706	0.227806	-0.0010515	-0.000841417	-0.00101931	-0.999999	1920	1260	0.267085	-0.963673	0.963673	0.267085	0	0	0	16901376	92847100	55808
	M3	22	young	F2	206	0	207	0	MYH2+MYH1+	0.01	0.14	0.02	0.83	0	0	0	0	52	0	149.683	175.61	6372.82	16437.6	5.68032	11943	45824	65280	6656	0.381515	-0.924363	-0.000167927	0.924363	0.381515	-0.00036553	-0.000401949	1.58e-05	-1	408	1326	0.181998	-0.983299	0.983299	0.181998	0	0	0	76110590	196313860	67840
	M3	22	young	F2	207	0	208	0	MYH2+MYH1+	0.01	0.08	0.11	0.78	0	0.01	0	0.01	44	0	132.412	158.581	2947.97	16490.2	84.0392	9693	37888	65280	26624	0.261772	-0.965085	-0.00928066	0.96512	0.2618	-0.00188027	-0.0042443	0.00846475	-0.999955	309	1290	0.820274	-0.571971	-0.571971	-0.820274	0	0	0	28574720	159839230	814592
	M3	22	young	F2	208	0	209	0	MYH2+MYH1+	0.03	0.45	0	0.49	0	0	0	0.03	57	0	162.049	179.539	10859.5	14773.7	9.17485	10575	62208	65280	4608	0.765563	-0.643361	-0.000427915	0.643361	0.765563	-0.000160499	-0.000430855	0.000152432	-1	561	1287	0.966287	0.257467	0.257467	-0.966287	0	0	0	114839040	156231420	97024
	M3	22	young	F2	209	0	210	0	MYH2+MYH1+	0.02	0.15	0.02	0.78	0	0	0	0.03	47	0	134.629	156.782	4563.12	15324.2	14.9855	10062	44032	65280	6144	0.359662	-0.933083	0.000125274	0.933082	0.359661	-0.00128499	-0.00115395	-0.000579054	-0.999999	690	1278	0.996389	0.0849053	0.0849053	-0.996389	0	0	0	45914110	154191870	150784
	M3	22	young	F2	210	0	211	0	MYH2+MYH1+	0.05	0.18	0.08	0.36	0	0	0	0.33	6	0	29.2062	70.2548	3236.82	17055	0	2844	22528	65280	0	0.208689	-0.977982	0	0.977982	0.208689	0	0	0	1	42	1278	-0.0502551	-0.998736	0.998736	-0.0502551	0	0	0	9205504	48504320	0
	M3	22	young	F2	211	0	212	0	MYH2+	0.03	0.47	0.01	0.47	0	0	0	0.02	45	0	131.795	173.439	11121.4	18635.7	9.10608	7956	61952	65280	4608	0.807404	-0.59	0.000187681	0.589999	0.807402	-0.0017469	-0.000879138	-0.00152119	-0.999998	1401	1269	0.968498	-0.24902	-0.24902	-0.968498	0	0	0	88482050	148265980	72448
	M3	22	young	F2	212	0	213	0	MYH2+MYH1+	0.01	0.09	0.03	0.87	0	0	0	0	53	0	109.005	151.924	3375.83	19217.8	5.87675	10629	42752	65280	4608	0.253176	-0.96742	0.000290394	0.96742	0.253176	-0.000611652	-0.000518204	-0.000435789	-1	1119	1305	0.951801	0.306717	0.306717	-0.951801	0	0	0	35881730	204266500	62464
	M3	22	young	F2	213	0	214	0	MYH7+	0.81	0.02	0.08	0.01	0	0.01	0	0.07	50	0	136.132	149.74	224.062	14579.8	5274.39	9234	22272	65280	29184	-0.00906723	-0.0087735	-0.99992	0.910115	-0.414329	-0.00461747	0.414256	0.910085	-0.0117417	1236	1290	0.998282	0.0585884	0.0585884	-0.998282	0	0	0	2068992	134629630	48703744
	M3	22	young	F2	214	0	215	0	MYH2+MYH1+	0.07	0.13	0.1	0.62	0	0.05	0	0.03	55	0	219.659	246.894	1739.98	16188.2	924.379	19512	32768	65280	26880	0.177314	0.887235	-0.425881	0.984146	-0.161593	0.0731015	-0.00396107	-0.432091	-0.901821	1920	1413	0.17027	-0.985398	0.985398	0.17027	0	0	0	33950464	315864320	18036480
	M3	22	young	F2	215	0	216	0	MYH2+	0.01	0.5	0.01	0.46	0	0	0	0.02	43	0	116	133.497	10533.6	18987.1	12.4114	6291	61440	65280	8192	0.771021	-0.636809	-8.4e-05	0.636809	0.771021	-0.00127729	-0.000878126	-0.000931347	-0.999999	1518	1287	0.992625	0.121225	0.121225	-0.992625	0	0	0	66266624	119447550	78080
	M3	22	young	F2	216	0	217	0	MYH2+MYH1+	0	0.1	0.09	0.8	0	0.01	0	0	56	0	152.161	189.894	2551.26	18287.5	15.5209	12123	56832	65280	8960	0.256267	-0.966604	0.00214652	0.966605	0.256262	-0.00210579	-0.00148539	-0.00261448	-0.999995	1662	1350	0.749701	0.661777	0.661777	-0.749701	0	0	0	30928896	221699070	188160
	M3	22	young	F2	217	0	218	0	MYH7+MYH2+	0.05	0.11	0	0.13	0	0.52	0.15	0.04	44	0	135.351	147.882	8866.25	14206.2	6259.57	8856	61440	65280	29440	0.626093	-0.670476	-0.398082	0.712804	0.699093	-0.056379	0.316097	-0.248456	0.915616	210	1359	-0.293326	-0.956012	0.956012	-0.293326	0	0	0	78519550	125810430	55434750
	M3	22	young	F2	218	0	219	0	MYH7+	0.78	0	0.01	0.02	0	0.05	0	0.14	40	0	120.839	144.61	121.143	11756.9	5659.66	6813	12544	52736	30208	-0.00368447	0.000462795	-0.999993	0.641687	-0.766962	-0.00271924	0.766958	0.641692	-0.00252888	930	1308	0.961377	0.275235	0.275235	-0.961377	0	0	0	825344	80100100	38559230
	M3	22	young	F2	219	0	220	0	MYH2+MYH1+	0.01	0.4	0.01	0.57	0	0.01	0	0	43	0	140.218	151.711	6395.65	17182.1	1.69612	11169	55808	64512	5120	0.584293	-0.811543	9.12e-05	0.811543	0.584293	-0.000189036	-0.000100111	-0.000184482	-1	120	1365	0.192702	-0.981257	0.981257	0.192702	0	0	0	71432960	191906560	18944
	M3	22	young	F2	220	0	221	0	MYH2+MYH1+	0.04	0.12	0.16	0.67	0	0.01	0	0	57	0	148.122	166.995	1832.65	13536	0	11097	42496	65280	0	0.178671	-0.983909	0	0.983909	0.178671	0	0	0	1	753	1362	0.718508	-0.695519	-0.695519	-0.718508	0	0	0	20336896	150209280	0
	M3	22	young	F2	221	0	222	0	MYH2+MYH1+	0.02	0.26	0.05	0.67	0	0	0	0	53	0	130.096	152.681	4118.31	15524.2	19.7635	8847	51712	65280	8960	-0.370956	-0.928622	0.00725883	-0.92865	0.370937	-0.00385601	0.000888199	-0.00817132	-0.999966	855	1362	0.643762	-0.765226	0.765226	0.643762	0	0	0	36434690	137342980	174848
	M3	22	young	F2	222	0	223	0	MYH2+MYH1+	0.03	0.21	0.03	0.69	0	0.01	0	0.03	53	0	161.028	184.61	3472.06	20009.1	5.10474	9729	47616	65280	5120	0.309737	-0.950822	0.000286358	0.950822	0.309737	-0.000690165	-0.000567528	-0.000486045	-1	1425	1341	0.980881	-0.19461	-0.19461	-0.980881	0	0	0	33779710	194668540	49664
	M3	22	young	F2	223	0	224	0	MYH7+	0.82	0	0.02	0.01	0	0.01	0	0.14	39	0	124.197	143.953	212.28	11790.2	7636.28	6804	14080	65280	31232	-0.00390164	-0.00704783	-0.999968	0.81236	-0.583155	0.000940469	0.583143	0.81233	-0.00800064	504	1332	0.94829	0.317405	0.317405	-0.94829	0	0	0	1444352	80220670	51957250
	M3	22	young	F2	225	0	226	0	MYH2+MYH1+	0.03	0.19	0.03	0.7	0	0.02	0.01	0.02	52	0	127.283	155.267	3397.52	15027.8	1.98285	10845	46080	65280	3328	0.319319	-0.947647	-8.67e-05	0.947647	0.319319	-0.000127696	-0.0001487	4.14e-05	-1	630	1374	0.892043	0.451951	0.451951	-0.892043	0	0	0	36846080	162976000	21504
	M3	22	young	F2	226	0	227	0	MYH7+	0.59	0.03	0.08	0.02	0	0.02	0	0.26	42	0	92.8009	121.054	95.0961	11573.7	4570.64	6372	17152	57856	28416	-0.00280571	0.00735641	-0.999969	0.800828	-0.598858	-0.00665254	0.598888	0.800821	0.00421099	1014	1350	0.656184	-0.754601	0.754601	0.656184	0	0	0	605952	73747460	29124096
	M3	22	young	F2	227	0	228	0	MYH7+	0.98	0	0	0	0	0	0	0.02	50	0	78.4474	137.439	39.4319	11842.6	11063.8	9576	4352	65280	30720	0.00147066	-0.000727902	-0.999999	0.811985	-0.583677	0.00161902	0.583677	0.811986	0.000267345	336	1374	0.968919	-0.247377	-0.247377	-0.968919	0	0	0	377600	113404420	105947140
	M3	22	young	F2	228	0	229	0	MYH7+	0.74	0	0.03	0.02	0	0.01	0	0.2	63	0	128.222	144.338	156.746	14736.3	5302.35	5940	8960	65280	30976	-0.00596208	0.000188432	-0.999982	0.819484	-0.57308	-0.00499391	0.573071	0.819499	-0.00326234	1599	1371	0.698601	-0.715511	0.715511	0.698601	0	0	0	931072	87533570	31495936
	M3	22	young	F2	229	0	230	0	MYH2+	0.03	0.5	0.04	0.43	0	0	0	0	53	0	139.671	161.439	6719.35	18279.2	11.8843	7884	61952	65280	11776	-0.687065	-0.726594	0.00124607	-0.726595	0.687064	-0.00146616	0.000209171	-0.00191274	-0.999998	1485	1371	0.842529	-0.538651	-0.538651	-0.842529	0	0	0	52975360	144113400	93696
	M3	22	young	F2	230	0	231	0	MYH2+	0.02	0.56	0.01	0.39	0	0.01	0	0.01	44	0	130.108	148.51	8299.26	16821.5	12.9018	9306	62464	65280	9728	0.8064	-0.591371	2.9e-05	0.591369	0.806398	-0.00228492	-0.00132786	-0.0018597	-0.999997	1212	1389	0.726147	0.68754	0.68754	-0.726147	0	0	0	77232900	156540930	120064
	M3	22	young	F2	231	0	232	0	MYH2+	0.07	0.38	0.06	0.32	0	0	0	0.17	5	0	19.2354	34.3848	12743.9	14774.2	11.6895	1314	61184	38400	4352	0.962094	-0.272719	-0.000389573	0.272716	0.962088	-0.00355464	-0.00134422	-0.00331366	-0.999994	21	1350	0.0156079	-0.999878	0.999878	0.0156079	0	0	0	16745472	19413248	15360
	M3	22	young	F2	232	0	233	0	MYH7+	0.76	0	0.09	0.02	0	0.02	0	0.11	58	0	113.208	155.782	49.4035	13429	4621.36	9405	20224	65280	33024	-0.00191955	-0.00193347	-0.999996	0.936153	-0.35159	-0.00111721	0.351587	0.936152	-0.00248491	1800	1410	0.652759	-0.757566	0.757566	0.652759	0	0	0	464640	126300160	43463936
	M3	22	young	F2	233	0	234	0	MYH2+	0.02	0.57	0	0.4	0	0	0	0.01	36	0	114.543	134.953	10914.4	17784.3	2.05173	8235	61952	65280	3072	0.830441	-0.557107	0.000106624	0.557107	0.830441	-0.000438133	-0.000155542	-0.000423245	-1	1104	1395	0.928374	-0.371646	-0.371646	-0.928374	0	0	0	89880060	146453760	16896
	M3	22	young	F2	234	0	235	0	MYH7+	0.62	0.01	0.08	0.02	0	0.01	0	0.26	51	0	129.808	141.983	143.734	10100.5	3209.51	7281	13056	57344	32000	-0.0053381	-0.00873981	-0.999948	0.776597	-0.629996	0.00136056	0.629975	0.776549	-0.0101503	972	1392	0.927002	0.375056	0.375056	-0.927002	0	0	0	1046528	73541630	23368448
	M3	22	young	F2	235	0	236	0	MYH2+	0.01	0.54	0	0.44	0	0	0	0.01	63	0	106.607	148.255	9461.94	17128.6	9.63343	8424	65024	65280	8448	0.821865	-0.569681	0.000706175	0.569681	0.821862	-0.00231626	-0.000739152	-0.00230595	-0.999997	1569	1422	0.780709	0.624895	0.624895	-0.780709	0	0	0	79707390	144291580	81152
	M3	22	young	F2	236	0	237	0	MYH2+MYH1+	0.04	0.26	0.11	0.56	0	0.02	0	0.01	57	0	96.7471	159.983	2700.12	17865.9	42.3063	9234	50688	65280	11264	0.332609	-0.943056	0.00415353	0.943052	0.332578	-0.0066734	-0.00491202	-0.00613662	-0.999969	1362	1419	0.965245	-0.261345	-0.261345	-0.965245	0	0	0	24932864	164973820	390656
	M3	22	young	F2	237	0	238	0	MYH7+MYH2+	0.09	0.27	0.04	0.18	0	0.32	0.06	0.04	52	0	122.016	136.912	5164.99	10636.1	3143.68	8154	62464	63488	29440	0.670218	-0.585956	-0.455481	0.650337	0.759384	-0.0199753	0.35759	-0.282828	0.890021	804	1416	0.999266	0.0382955	0.0382955	-0.999266	0	0	0	42115330	86727170	25633536
	M3	22	young	F2	238	0	239	0	MYH2+	0.01	0.54	0	0.43	0	0	0	0.02	45	0	131.21	161.296	14904.8	14693.3	12.4107	9963	61952	65280	10240	0.829618	-0.55833	-0.000898168	0.55833	0.829619	-0.000110805	-0.000807003	0.000409548	-1	450	1440	0.539312	-0.842106	0.842106	0.539312	0	0	0	148496130	146389500	123648
	M3	22	young	F2	239	0	240	0	MYH7+	0.78	0.01	0.03	0.02	0	0	0	0.16	56	0	117.392	133.569	214.995	10631.8	9568.5	7704	23808	56576	28928	0.00842112	0.0257017	-0.999634	0.650502	-0.759375	-0.0140444	0.759458	0.650146	0.0231138	249	1437	-0.653327	-0.757076	0.757076	-0.653327	0	0	0	1656320	81907460	73715710
	M3	22	young	F2	240	0	241	0	MYH2+MYH1+	0.02	0.15	0.1	0.73	0	0	0	0	53	0	173.98	197.752	2553.54	15484.6	41.6136	11061	49152	65280	15872	0.238277	-0.971197	-0.000382387	0.971191	0.238276	-0.00359334	-0.00358096	-0.000484839	-0.999993	570	1425	0.961443	0.275006	0.275006	-0.961443	0	0	0	28244736	171275520	460288
	M3	22	young	F2	241	0	242	0	MYH7+	0.68	0	0.15	0.02	0	0.01	0	0.14	23	0	99.6393	135.539	380.955	13170.5	5626.6	7398	41728	65280	28928	0.0129865	-0.0182929	-0.999748	0.966	-0.257965	0.0172683	0.258216	0.965981	-0.0143209	87	1440	0.485945	-0.873989	0.873989	0.485945	0	0	0	2818304	97435140	41625600
	M3	22	young	F2	242	0	243	0	MYH2+MYH1+	0.01	0.39	0	0.59	0	0	0	0.01	41	0	123.434	148.267	5401.15	16371.5	0.910473	8154	61696	65280	1280	0.611319	-0.791384	2.15e-05	0.791384	0.611319	-0.000119207	-8.12e-05	-8.99e-05	-1	1743	1440	0.832245	0.554408	0.554408	-0.832245	0	0	0	44040960	133492990	7424
	M3	22	young	F2	243	0	244	0	Debris	0.08	0	0.09	0.01	0	0	0	0.82	37	0	105.688	144.468	0.651852	5778.78	4.20741	4320	1280	18176	3328	0.000663293	0.0908846	-0.995861	1	-0.000638298	0.000607796	0.000580417	0.995861	0.090885	183	1440	0.477405	-0.878684	0.878684	0.477405	0	0	0	2816	24964352	18176
	M3	22	young	F2	244	0	245	0	MYH2+MYH1+	0.01	0.23	0.07	0.69	0	0	0	0	36	0	93.0215	152.782	2613.3	16042	24.122	7344	54272	65280	17664	0.335515	-0.942034	-0.00154853	0.942035	0.335516	-0.00021072	-0.000718061	0.00138807	-0.999999	1017	1440	0.949584	-0.313514	-0.313514	-0.949584	0	0	0	19192064	117812740	177152
	M3	22	young	F2	245	0	246	0	MYH2+MYH1+	0.01	0.16	0.03	0.77	0	0	0	0.03	34	0	139.284	154.225	4437.87	15691.2	4.62258	9027	49408	65280	4608	0.33552	-0.942033	-3.59e-05	0.942033	0.33552	-0.00018968	-0.000190728	-2.98e-05	-1	696	1440	0.998108	0.0614848	0.0614848	-0.998108	0	0	0	40060670	141644800	41728
	M3	22	young	F2	246	0	247	0	MYH7+	0.82	0.02	0.03	0.01	0	0	0	0.12	35	0	106.174	115.953	37.3734	10583.9	6140.35	6795	19712	65280	32768	-0.00234601	-0.00737905	-0.99997	0.627301	-0.778765	0.00427502	0.778773	0.627272	-0.00645588	894	1440	0.939792	0.341746	0.341746	-0.939792	0	0	0	253952	71917820	41723650
	M3	22	young	F2	247	0	248	0	MYH7+	0.97	0	0	0	0	0.01	0	0.02	26	0	84.4334	125.912	128.243	12597.6	15162.2	5805	19712	65280	31232	-0.00623258	-0.0171674	-0.999833	0.784734	-0.619805	0.0057505	0.619801	0.784568	-0.0173349	354	1440	0.698509	-0.715602	0.715602	0.698509	0	0	0	744448	73129220	88016380
	M3	22	young	F2	248	0	249	0	MYH7+	0.63	0.02	0.08	0.03	0	0.01	0	0.23	30	0	83.7257	124.853	278.023	13221.6	4276	6498	24320	65280	28416	-0.0130768	-0.00025784	-0.999914	0.850113	-0.526485	-0.0109819	0.526437	0.850184	-0.00710392	1470	1440	0.977945	0.208864	0.208864	-0.977945	0	0	0	1806592	85914110	27785472
	M3	22	young	F2	249	0	250	0	MYH7+	0.52	0	0.09	0.01	0	0.03	0	0.35	24	0	102.108	147.38	109.031	13447.2	2531.81	7065	14080	65280	28928	-0.0145194	0.00645215	-0.999874	0.869803	-0.493147	-0.0158128	0.493186	0.869922	-0.00154808	1239	1440	0.990971	-0.134074	-0.134074	-0.990971	0	0	0	770304	95004160	17887232
	M3	22	young	F2	250	0	251	0	MYH2+MYH1+	0.08	0.24	0.07	0.41	0	0.01	0	0.19	4	0	13.4164	81.598	2026.9	17122	0	6066	49152	65280	0	0.242902	-0.970051	0	0.970051	0.242902	0	0	0	1	1647	1440	0.99952	-0.0309676	-0.0309676	-0.99952	0	0	0	12295168	103861760	0
	M3	22	young	F2	251	0	252	0	Debris	0.3	0	0.1	0.01	0	0.01	0	0.58	30	0	70.0071	127.811	129.231	12698.9	1799.07	4887	7936	39424	24064	-0.0196325	0.0161097	-0.999677	0.912828	-0.40761	-0.0244954	0.407873	0.913014	0.00670294	1383	1440	0.987655	-0.156644	-0.156644	-0.987655	0	0	0	631552	62059520	8792064
	M3	22	young	F2	252	0	253	0	MYH7+	0.5	0.02	0.1	0.03	0	0.01	0	0.34	19	0	63.7887	88.598	303.955	12798	3457.86	3582	21504	51712	27136	-0.0195784	-0.0618664	-0.997892	0.865385	-0.50091	0.0140763	0.500725	0.863285	-0.0633453	1119	1440	0.84309	-0.537773	-0.537773	-0.84309	0	0	0	1088768	45842430	12386048
	M3	22	young	F2	253	0	254	0	MYH2+MYH1+	0.01	0.12	0.09	0.43	0	0	0	0.35	12	0	50.9117	76.7696	2883.76	16821.3	81.1503	2142	27648	65280	8192	0.245135	-0.969484	0.00318922	0.969482	0.24512	-0.00459342	-0.00367151	-0.0042179	-0.999984	1056	1440	0.299954	-0.953954	0.953954	0.299954	0	0	0	6177024	36031230	173824
	M3	22	young	F2	254	0	255	0	MYH7+	0.69	0	0.05	0.02	0	0	0	0.24	7	0	31.8904	78.0122	67.1652	13407.8	5748.22	4509	13312	64256	28928	-0.000417633	-0.0169549	-0.999856	0.938588	-0.344997	0.00545818	0.34504	0.938451	-0.0160577	1902	1440	0.985182	0.171512	0.171512	-0.985182	0	0	0	302848	60455936	25918720
	M3	22	young	F2	255	0	256	0	Debris	0.05	0.08	0.1	0.21	0	0	0.01	0.55	17	0	25.807	87.2548	1354.67	14864	703.544	2808	27648	65280	28672	-0.176668	0.0508034	-0.982959	-0.983453	-0.0498052	0.174182	0.0401074	-0.997466	-0.0587617	279	1440	0.985153	-0.171677	-0.171677	-0.985153	0	0	0	3803904	41738240	1975552
	M3	22	young	F2	256	0	257	0	MYH2+MYH1+	0.05	0.14	0.04	0.47	0	0	0	0.3	5	0	32.9848	36.1421	2659.08	12940.3	32.8807	2943	29440	59904	5376	0.353605	-0.935394	-0.0010869	0.935392	0.353607	-0.00192606	-0.00218596	0.000335613	-0.999998	813	1440	0.99886	-0.0477306	-0.0477306	-0.99886	0	0	0	7825664	38083330	96768
	M3	22	young	F2	257	0	258	0	MYH7+	0.78	0	0.01	0.01	0	0.01	0	0.19	9	0	23.1948	68.5269	163.939	8771.86	7463.77	2169	9984	48384	31488	-0.00434406	-0.0175759	-0.999836	0.743737	-0.668418	0.00851858	0.668458	0.743578	-0.0159755	570	1440	0.996996	-0.0774545	-0.0774545	-0.996996	0	0	0	355584	19026176	16188928
	M3	22	young	F2	258	0	259	0	Debris	0.06	0.13	0.06	0.29	0	0	0	0.46	10	0	56.356	65.598	1133.43	15111	35.439	1647	20480	57600	3840	0.170823	-0.985295	0.00351754	0.985301	0.170817	-0.00186796	-0.00123963	-0.00378492	-0.999992	1791	1440	0.999897	0.0143822	0.0143822	-0.999897	0	0	0	1866752	24887808	58368
	M3	22	young	F2	259	0	260	0	MYH2+MYH1+	0.01	0.17	0.05	0.41	0	0.01	0	0.35	4	0	9.48683	37.2132	2518.68	15264.3	6.65119	1809	24064	65280	2048	0.193369	-0.981126	-0.000179751	0.981126	0.193369	-0.000817469	-0.000836799	1.83e-05	-1	1530	1440	0.999398	0.0346952	0.0346952	-0.999398	0	0	0	4556288	27613184	12032
	M3	22	young	F2	260	0	261	0	Debris	0.07	0.17	0.02	0.32	0	0	0	0.42	15	0	59	68.6985	2156.68	14228.6	0	1206	34816	62464	0	0.338422	-0.940994	0	0.940994	0.338422	0	0	0	1	1287	1440	0.99874	0.0501842	0.0501842	-0.99874	0	0	0	2600960	17159680	0
	M4	24	young	F1	0	0	1	MYH2+	MYH2+	0.01	0.79	0.02	0.17	0	0	0	0.01	45	0	178.986	228.392	11144.9	21179.2	1.74836	19035	61440	65280	6656	0.606372	-0.795181	-0.000136988	0.795181	0.606372	0.000178367	5.88e-05	0.000217087	-1	258	126	0.975372	-0.220567	-0.220567	-0.975372	0	0	0	212143100	403145200	33280
	M4	24	young	F1	1	0	2	0	MYH7+	0.99	0	0	0	0	0.01	0	0	54	0	137.535	180.811	55.5157	20403.2	8436.72	13050	31488	65280	42496	-0.00414245	-0.00288002	-0.999987	0.830444	-0.557099	-0.00183564	0.557087	0.830441	-0.00469945	369	138	0.54495	-0.838468	0.838468	0.54495	0	0	0	724480	266262270	110099200
	M4	24	young	F1	3	0	4	0	Debris	0.01	0.1	0.08	0.23	0	0	0	0.58	11	0	44	55.598	2834.82	23967.1	0	1197	24320	65280	0	0.143247	-0.989687	0	0.989687	0.143247	0	0	0	1	474	33	0.991751	0.128179	0.128179	-0.991751	0	0	0	3393280	28688640	0
	M4	24	young	F1	4	0	5	0	MYH2+MYH1+	0.02	0.38	0.02	0.5	0	0.02	0	0.06	30	0	123.907	146.539	9019.24	25707.7	290.526	7956	55808	65280	28928	-0.388716	0.91986	0.0525066	-0.921238	-0.388951	-0.00609535	0.0148156	-0.0507405	0.998602	567	111	0.360758	-0.932659	0.932659	0.360758	0	0	0	71757060	204530180	2311424
	M4	24	young	F1	5	0	6	0	MYH7+	1	0	0	0	0	0	0	0	36	0	180.228	207.48	2.33881	24112.1	9801.53	11493	6400	65280	37120	-1.84e-05	-0.000461055	-1	0.909098	-0.416582	0.000175385	0.416582	0.909098	-0.000426789	729	93	0.974889	-0.222692	-0.222692	-0.974889	0	0	0	26880	277120000	112648960
	M4	24	young	F1	6	0	7	0	MYH2+MYH1+	0.02	0.37	0.01	0.48	0	0.01	0	0.11	29	0	91.3017	121.397	10141.5	29749.3	222.416	5130	53248	65280	31232	0.443172	0.89542	-0.0426696	0.896422	-0.442935	0.0153637	-0.0051429	-0.0450587	-0.998971	837	84	0.839067	0.544029	0.544029	-0.839067	0	0	0	52026110	152614140	1140992
	M4	24	young	F1	7	0	8	0	MYH7+	0.91	0	0.02	0.01	0	0	0	0.06	33	0	123.568	137.853	9.50916	24508.4	7705.62	6165	6656	65280	34560	-0.000318904	-0.00164399	-0.999999	0.925886	-0.377804	0.000325838	0.377804	0.925884	-0.00164263	948	81	0.98486	-0.173352	-0.173352	-0.98486	0	0	0	58624	151094020	47505150
	M4	24	young	F1	8	0	9	0	MYH7+	0.68	0.01	0.03	0.09	0	0.11	0.02	0.06	63	0	214.161	253.794	1384.93	25080.8	4970.3	24678	32000	65280	37632	0.0833591	-0.217366	-0.972524	0.982797	-0.14347	0.116306	0.164809	0.965489	-0.201667	1134	201	-0.31791	-0.948121	0.948121	-0.31791	0	0	0	34177280	618943000	122657020
	M4	24	young	F1	9	0	10	MYH2+MYH1+	MYH2+MYH1+	0	0.04	0.09	0.77	0	0	0	0.1	15	0	87.6812	97.2965	2978.06	31174.9	9.98051	4104	22528	65280	8960	0.13324	-0.991083	-0.00145173	0.991083	0.133241	-0.000700087	-0.000887275	0.00134551	-0.999999	1281	66	0.839106	-0.543968	-0.543968	-0.839106	0	0	0	12221952	127941890	40960
	M4	24	young	F1	10	0	11	0	MYH7+	0.99	0	0	0	0	0	0	0.01	44	0	136.682	159.439	80.5816	25777.7	7516.67	11691	20224	65280	34816	-0.00235589	-0.0142456	-0.999896	0.921783	-0.387691	0.00335164	0.387698	0.921679	-0.0140447	1389	135	0.123403	-0.992357	0.992357	0.123403	0	0	0	942080	301367040	87877380
	M4	24	young	F1	11	0	12	0	MYH2+MYH1+	0.02	0.2	0.09	0.45	0	0	0.01	0.23	23	0	95.0211	111.569	5473.43	29783.5	0	2709	34560	65280	0	0.189244	-0.98193	0	0.98193	0.189244	0	0	0	1	1467	48	0.991821	-0.127636	-0.127636	-0.991821	0	0	0	14827520	80683520	0
	M4	24	young	F1	12	0	13	MYH2+MYH1+	MYH2+MYH1+	0	0.06	0.05	0.88	0	0	0	0.01	48	0	174.471	215.764	3230.51	30021.9	101.968	17775	31232	65280	27904	0.124722	0.991807	-0.027636	0.992192	-0.124693	0.00277038	-0.000698334	-0.0277657	-0.999614	1629	162	-0.565361	-0.824844	0.824844	-0.565361	0	0	0	57422336	533638400	1812480
	M4	24	young	F1	13	0	14	0	MYH2+MYH1+	0	0.13	0.05	0.68	0	0	0	0.14	14	0	99.3277	119.439	4614.27	31683.4	21.5018	3798	31744	65280	6912	0.212509	-0.977154	-0.00326069	0.977157	0.212514	-0.00123267	-0.00189745	0.00292425	-0.999994	1722	45	0.999283	-0.0378641	-0.0378641	-0.999283	0	0	0	17524992	120333570	81664
	M4	24	young	F1	14	0	15	0	Debris	0.01	0.15	0.15	0.22	0	0	0	0.47	9	0	35	45.7696	3404.37	28011.3	0	828	29952	65280	0	0.142159	-0.989844	0	0.989844	0.142159	0	0	0	1	1212	30	0.994898	0.100882	0.100882	-0.994898	0	0	0	2818816	23193344	0
	M4	24	young	F1	15	0	16	0	MYH2+MYH1+	0.01	0.15	0.17	0.65	0	0	0	0.02	59	0	149.696	165.953	1729.17	28202.9	46.2572	8235	26368	65280	11776	0.119204	-0.992776	-0.013666	0.99287	0.119199	0.00118733	-0.000450217	0.0137101	-0.999906	1869	144	0.541424	-0.840749	0.840749	0.541424	0	0	0	14239744	232250620	380928
	M4	24	young	F1	16	0	17	0	MYH1+	0.01	0	0.68	0.08	0	0	0	0.23	56	0	141.354	170.238	96.0834	32833.6	0	6525	11264	65280	0	0.00590838	-0.999983	0	0.999983	0.00590838	0	0	0	1	1479	135	0.730408	-0.683011	-0.683011	-0.730408	0	0	0	626944	214239230	0
	M4	24	young	F1	17	0	18	MYH1+	MYH1+	0	0.01	0.71	0.03	0	0	0	0.25	25	0	67.082	104.125	127.032	28804.8	0	4365	31232	65280	0	0.00746296	-0.999972	0	0.999972	0.00746296	0	0	0	1	1197	96	0.383897	-0.923376	0.923376	0.383897	0	0	0	554496	125733120	0
	M4	24	young	F1	19	0	20	0	MYH2+MYH1+	0	0.15	0.33	0.46	0	0.02	0	0.04	45	0	134.406	157.409	1810.99	28337.6	239.838	7524	20224	65280	31744	-0.0887533	0.988606	0.12158	-0.996021	-0.0890772	-0.00277966	0.008082	-0.121343	0.992578	984	156	0.308118	-0.951348	0.951348	0.308118	0	0	0	13625856	213212420	1804544
	M4	24	young	F1	20	0	21	0	MYH7+	0.69	0	0.19	0.01	0	0	0	0.11	67	0	183.774	212.723	5.11361	22850.4	1797.58	17622	7680	65280	34816	0.000531429	-0.0014509	-0.999999	0.991359	-0.131176	0.000717161	0.131177	0.991358	-0.00136865	1743	207	-0.361405	-0.932409	0.932409	-0.361405	0	0	0	90112	402669570	31676928
	M4	24	young	F1	21	0	22	0	MYH7+	0.44	0	0.27	0.01	0	0.01	0	0.27	33	0	153.688	168.368	0	26598.8	2648.09	8622	0	65280	29440	0	0	1	0.994146	0.108041	0	0.108041	-0.994146	0	1920	180	-0.213778	-0.976882	0.976882	-0.213778	0	0	0	0	229335040	22831872
	M4	24	young	F1	22	0	23	0	Debris	0.05	0	0.1	0.01	0	0	0	0.84	4	0	2.82843	2.82843	0	23409.8	0	9	0	26112	0	0	1	0	1	0	0	0	0	1	1899	42	0.989598	-0.143864	-0.143864	-0.989598	0	19200	0	0	210688	0
	M4	24	young	F1	23	0	24	0	Debris	0.11	0	0.12	0.02	0	0	0	0.75	4	0	2.82843	2.82843	0	24149.3	1280	9	0	30976	3072	0	0	1	0.995003	0.0998413	0	0.0998413	-0.995003	0	1878	48	0.989598	-0.143864	-0.143864	-0.989598	0	14336	256	0	217344	11520
	M4	24	young	F1	24	0	25	0	MYH7+	0.99	0	0	0	0	0	0	0.01	65	0	142.338	206.167	149.787	24254.2	8599.81	18072	38912	65280	41728	0.00121291	-0.0239482	-0.999712	0.8997	-0.436355	0.0115445	0.436506	0.899456	-0.0210169	789	225	0.0753137	-0.99716	0.99716	0.0753137	0	0	0	2706944	438321920	155415800
	M4	24	young	F1	25	0	26	0	MYH7+	0.98	0	0	0	0	0.01	0	0.01	73	0	96.6075	162.296	59.0584	18608.3	8025.03	12744	25088	65280	39936	-0.00558806	-0.00251275	-0.999981	0.796793	-0.604245	-0.00293427	0.604226	0.796795	-0.0053787	297	195	0.521968	-0.852965	0.852965	0.521968	0	0	0	752640	237144580	102270980
	M4	24	young	F1	26	0	27	0	MYH2+MYH1+	0	0.13	0.3	0.54	0	0	0	0.03	46	0	108.467	129.569	2619.91	27721.4	275.001	9054	17920	65280	37376	0.101299	0.965019	-0.241818	0.994855	-0.0986673	0.0229996	-0.00166447	-0.242904	-0.970049	891	171	-0.120448	-0.99272	0.99272	-0.120448	0	0	0	23720704	250989820	2489856
	M4	24	young	F1	27	0	28	MYH2+MYH1+	MYH2+MYH1+	0.01	0.04	0.02	0.93	0	0	0	0	54	0	135.956	150.267	4134.02	28485.6	1.05007	8289	37632	65280	5888	0.154412	-0.988007	1.33e-05	0.988007	0.154412	-7.41e-05	-7.11e-05	-2.46e-05	-1	1323	189	0.506553	-0.862209	0.862209	0.506553	0	0	0	34266880	236117000	8704
	M4	24	young	F1	28	0	29	MYH2+MYH1+	MYH2+MYH1+	0	0.06	0.05	0.89	0	0	0	0	45	0	126.289	146.539	2939.79	28318.2	0.707388	6876	26368	65280	2560	0.119	-0.992894	-0.000175398	0.992894	0.119	-2.41e-05	-4.48e-05	0.000171281	-1	1485	195	-0.304226	-0.9526	0.9526	-0.304226	0	0	0	20214016	194715650	4864
	M4	24	young	F1	29	0	30	0	MYH7+	0.98	0	0	0	0	0.02	0	0	42	0	161	187.024	42.4927	17611.7	8164.79	9567	12032	65280	42752	-0.00295159	-0.00383082	-0.999988	0.79034	-0.612669	1.43e-05	0.612662	0.79033	-0.004836	84	237	0.0402087	-0.999191	0.999191	0.0402087	0	0	0	406528	168490750	78112510
	M4	24	young	F1	30	0	31	0	MYH7+	0.49	0	0.25	0.03	0	0.02	0	0.21	82	0	141.693	198.338	0	22017.6	1769.3	16722	0	65280	37888	0	0	1	0.988204	0.153142	0	0.153142	-0.988204	0	1854	252	-0.180615	-0.983554	0.983554	-0.180615	0	0	0	0	368178180	29586176
	M4	24	young	F1	31	0	32	0	MYH7+	0.99	0	0	0	0	0	0	0.01	65	0	139.517	199.451	6.34739	25800.8	10737.5	15084	7936	65280	37632	-0.000427015	-0.00100568	-0.999999	0.922261	-0.386569	-5.06e-06	0.386568	0.92226	-0.00109257	693	249	0.548918	-0.835876	0.835876	0.548918	0	0	0	95744	389179140	161964800
	M4	24	young	F1	32	0	33	MYH7+	MYH7+	1	0	0	0	0	0	0	0	58	0	153.287	175.853	11.0445	20130.8	9759.51	10755	7168	65280	44544	-0.000602247	-0.00148394	-0.999999	0.782286	-0.622919	0.000453247	0.622919	0.782285	-0.00153602	222	258	0.446371	-0.894848	0.894848	0.446371	0	0	0	118784	216506880	104963580
	M4	24	young	F1	33	0	34	0	Debris	0.06	0	0.06	0	0	0	0	0.88	4	0	2.82843	2.82843	0	2133.33	0	9	0	4608	0	0	1	0	1	0	0	0	0	1	138	120	-0.656259	-0.754536	0.754536	-0.656259	0	512	0	0	19200	0
	M4	24	young	F1	34	0	35	0	MYH2+MYH1+	0	0.26	0.02	0.68	0	0.01	0.01	0.02	69	0	130.614	142.912	9527.19	25469.4	142.147	10233	46848	65280	25344	0.349527	0.936562	0.026132	0.936918	-0.349506	-0.00551969	-0.00396375	-0.0264128	0.999643	558	249	-0.0422858	-0.999106	0.999106	-0.0422858	0	0	0	97491710	260628480	1454592
	M4	24	young	F1	35	0	36	0	MYH7+	1	0	0	0	0	0	0	0	68	0	148.354	190.622	23.3783	22548.7	8296.81	14553	11264	65280	41728	-0.00166083	-0.00109156	-0.999998	0.876355	-0.481665	-0.000929714	0.481663	0.876355	-0.00175656	1020	276	0.677649	-0.735385	0.735385	0.677649	0	0	0	340224	328150800	120743420
	M4	24	young	F1	36	0	37	0	MYH2+MYH1+	0	0.28	0	0.7	0	0	0	0.02	55	0	156.205	176.024	5513.26	28789.9	0.252942	11133	51968	65280	2048	0.247121	-0.968985	-2.53e-05	0.968985	0.247121	-1.41e-05	-1.99e-05	2.1e-05	-1	1146	276	-0.123193	-0.992383	0.992383	-0.123193	0	0	0	61379070	320517630	2816
	M4	24	young	F1	37	0	38	MYH2+MYH1+	MYH2+MYH1+	0	0	0.05	0.95	0	0	0	0	44	0	91.2414	140.882	2347.4	27312.8	4.89367	7533	30720	65280	9216	0.14794	-0.988996	-0.000919943	0.988996	0.14794	-0.00011153	-0.000246399	0.00089332	-1	1563	246	-0.310715	-0.950503	0.950503	-0.310715	0	0	0	17682944	205746940	36864
	M4	24	young	F1	38	0	39	0	MYH2+MYH1+	0	0.26	0.02	0.68	0	0	0	0.04	67	0	161.793	192.823	4162.93	28055.3	0	14094	31744	65280	0	0.162291	-0.986743	0	0.986743	0.162291	0	0	0	1	1266	300	-0.45379	-0.891109	0.891109	-0.45379	0	0	0	58672384	395410940	0
	M4	24	young	F1	40	0	41	MYH2+MYH1+	MYH2+MYH1+	0	0.14	0.02	0.83	0	0	0	0.01	52	0	141.421	152.426	5432.86	29095.5	0.328838	7785	45568	65280	2048	0.225522	-0.974238	3.25e-06	0.974238	0.225522	-2.67e-05	-2.53e-05	-9.19e-06	-1	1362	291	0.206228	-0.978504	0.978504	0.206228	0	0	0	42294784	226508290	2560
	M4	24	young	F1	41	0	42	0	MYH7+	0.69	0	0.18	0.02	0	0	0	0.11	68	0	156.042	174.882	12.1996	22555.6	2228.76	16011	13824	65280	36864	-3.76e-06	-0.00188516	-0.999998	0.988841	-0.148973	0.000277121	0.148973	0.98884	-0.00186469	1668	309	0.203242	-0.979129	0.979129	0.203242	0	0	0	195328	361138180	35684610
	M4	24	young	F1	42	0	43	0	MYH2+MYH1+	0.01	0.15	0.01	0.79	0	0.02	0	0.02	48	0	121.264	150.782	8064.02	27048.8	101.511	8181	38912	65280	14080	-0.273188	0.961669	0.023686	-0.961939	-0.273263	-7.21e-05	0.00640316	-0.0228042	0.999719	828	288	-0.0794534	-0.996839	0.996839	-0.0794534	0	0	0	65971710	221286140	830464
	M4	24	young	F1	43	0	44	0	MYH2+MYH1+	0	0.23	0.01	0.75	0	0	0	0.01	51	0	141.028	156.154	7924.26	27025.1	49.53	8523	58880	65280	18176	0.320794	-0.947137	-0.00483887	0.947147	0.3208	-0.000627644	-0.00214678	0.00438177	-0.999988	909	300	0.089759	-0.995964	0.995964	0.089759	0	0	0	67538430	230334720	422144
	M4	24	young	F1	45	0	46	0	Debris	0.01	0	0.11	0.02	0	0	0	0.86	22	0	78.4474	90.669	0	27808	0	2934	0	65280	0	0	1	0	1	0	0	0	0	1	1920	243	0.150835	-0.988559	0.988559	0.150835	0	0	0	0	81588740	0
	M4	24	young	F1	46	0	47	MYH7+	MYH7+	0.92	0	0.02	0.02	0	0.04	0	0	59	0	153.808	175.995	396.099	17206.6	5390.89	11934	52224	65280	37888	0.0139953	-0.153533	-0.988044	0.885911	-0.456287	0.0834514	0.463644	0.876487	-0.129631	129	339	0.368732	-0.929536	0.929536	0.368732	0	0	0	4727040	205343740	64334850
	M4	24	young	F1	47	0	48	MYH2+MYH1+	MYH2+MYH1+	0	0.05	0	0.93	0	0.01	0	0.01	82	0	115.832	201.208	5194.2	28256	118.985	14994	51200	65280	34304	-0.182439	0.982597	0.0349136	-0.983198	-0.18254	-0.000304988	0.00607346	-0.0343827	0.99939	474	354	-0.604211	-0.796824	0.796824	-0.604211	0	0	0	77881860	423671040	1784064
	M4	24	young	F1	48	0	49	0	MYH7+	1	0	0	0	0	0	0	0	69	0	166.868	183.551	3.4656	24149.8	9515.63	13518	2816	65280	37120	-0.000213393	-0.00043025	-1	0.893275	-0.449511	2.78e-06	0.449511	0.893275	-0.000480254	660	336	0.694912	-0.719095	0.719095	0.694912	0	0	0	46848	326457600	128632320
	M4	24	young	F1	49	0	50	0	MYH7+	0.8	0	0.12	0.03	0	0.01	0	0.04	63	0	176.298	196.037	57.1501	23726.2	3769.61	15678	13056	65280	35328	0.00300181	-0.0185764	-0.999823	0.975991	-0.217697	0.006975	0.217788	0.97584	-0.0174769	1911	354	-0.645585	-0.763689	0.763689	-0.645585	0	0	0	896000	371979000	59099904
	M4	24	young	F1	50	0	51	0	MYH1+	0.03	0	0.85	0.04	0	0	0	0.08	59	0	117.72	134.468	297.051	32385.9	121.894	6498	17664	65280	26624	-0.010457	0.0286016	-0.999536	-0.999919	-0.0075947	0.0102437	0.00729819	-0.999562	-0.0286787	1308	324	-0.653135	-0.757241	0.757241	-0.653135	0	0	0	1930240	210443260	792064
	M4	24	young	F1	51	0	52	0	MYH2+MYH1+	0.03	0.08	0.03	0.86	0	0	0	0	52	0	156.975	181.894	3485.33	28012.8	0.82169	14643	24320	65280	4096	0.13615	-0.990688	-0.000175669	0.990688	0.13615	-4.64e-05	-6.99e-05	0.000167717	-1	1770	369	0.203894	-0.978993	0.978993	0.203894	0	0	0	51035650	410191360	12032
	M4	24	young	F1	52	0	53	MYH2+MYH1+	MYH2+MYH1+	0	0.08	0.01	0.9	0	0	0	0.01	52	0	128.425	149.368	9963.09	27695.9	29.0772	8091	47104	65280	11264	0.367662	-0.929951	-0.00405512	0.929956	0.36767	-0.00124389	-0.0026477	0.00331375	-0.999991	762	345	0.510195	-0.860058	0.860058	0.510195	0	0	0	80611330	224087300	235264
	M4	24	young	F1	53	0	54	0	MYH2+MYH1+	0.05	0.04	0.21	0.69	0	0	0	0.01	64	0	224.109	254.238	1939.7	29491.1	28.8597	16029	26112	65280	27904	-0.107219	-0.994223	-0.00496388	-0.994233	0.107228	-0.00153082	0.00205425	0.00477112	-0.999987	1551	450	-0.111268	-0.99379	0.99379	-0.111268	0	0	0	31091456	472713200	462592
	M4	24	young	F1	54	0	55	0	MYH7+	0.98	0	0	0	0	0	0	0.02	54	0	193.662	212.539	5.48754	24646.7	7349.97	18054	4352	65280	38912	-5.98e-05	-0.000734767	-1	0.936275	-0.351268	0.000202144	0.351268	0.936275	-0.000708937	1083	429	-0.0637551	-0.997966	0.997966	-0.0637551	0	0	0	99072	444971520	132696320
	M4	24	young	F1	55	0	56	0	MYH2+MYH1+	0.01	0.11	0.17	0.63	0	0.02	0.01	0.05	47	0	149.215	172.338	2989.03	24034.9	331.019	11169	22272	65280	33792	-0.14365	-0.905698	-0.398842	-0.989607	0.134101	0.051905	0.00647486	0.402154	-0.915549	264	363	0.957576	0.288181	0.288181	-0.957576	0	0	0	33384448	268445700	3697152
	M4	24	young	F1	56	0	57	0	MYH7+	0.99	0	0	0	0	0	0	0.01	66	0	150.722	175.167	10.9034	23518.5	9631.52	14463	33536	65280	38656	-0.000430206	0.000377426	-1	0.89719	-0.441644	-0.000552665	0.441644	0.89719	0.000148625	567	387	0.736008	0.676973	0.676973	-0.736008	0	0	0	157696	340148740	139300600
	M4	24	young	F1	57	0	58	0	MYH2+MYH1+	0.01	0.46	0.03	0.48	0	0.01	0	0.01	62	0	245.459	302.877	9308.13	23486.8	120.958	16578	57600	65280	30464	0.471053	0.88184	-0.0216092	0.882096	-0.471015	0.0071192	-0.00390027	-0.0224149	-0.999741	123	492	-0.00559693	-0.999984	0.999984	-0.00559693	0	0	0	154310140	389363460	2005248
	M4	24	young	F1	58	0	59	0	MYH7+	0.99	0	0	0	0	0	0	0.01	52	0	173.072	187.497	5.00271	25186.6	7924.96	15147	4608	65280	35840	-0.000294495	-0.0005268	-1	0.915995	-0.40119	-5.84e-05	0.40119	0.915995	-0.000600695	966	426	0.0261367	-0.999658	0.999658	0.0261367	0	0	0	75776	381501440	120039420
	M4	24	young	F1	59	0	60	0	MYH2+MYH1+	0.01	0.25	0	0.72	0	0	0	0.02	44	0	179.176	204.894	7755.48	28519.7	15.5802	12159	45312	65280	16128	-0.255732	-0.96674	-0.00392246	-0.966748	0.25573	0.000904171	0.000128993	0.00402325	-0.999992	1167	441	0.2133	-0.976987	0.976987	0.2133	0	0	0	94298880	346770940	189440
	M4	24	young	F1	61	0	62	0	MYH7+	0.96	0	0.02	0	0	0	0	0.02	67	0	158.824	189.267	5.88213	25047.3	5376.36	15102	14336	65280	34560	0.000127712	-0.00104509	-0.999999	0.959829	-0.280585	0.000415818	0.280585	0.959829	-0.000967274	1359	444	-0.304872	-0.952393	0.952393	-0.304872	0	0	0	88832	378264830	81193730
	M4	24	young	F1	62	0	63	0	MYH2+MYH1+	0.02	0.07	0.32	0.5	0	0.01	0	0.08	45	0	129.259	147.054	1083.2	23688.2	6.41116	6309	18688	65280	5376	0.127031	-0.991899	-0.000640234	0.991899	0.127031	-0.000460652	-0.00053825	0.00057653	-1	1920	417	-0.070153	-0.997536	0.997536	-0.070153	0	0	0	6833920	149448700	40448
	M4	24	young	F1	63	0	64	0	MYH1+	0	0.06	0.56	0.26	0	0	0	0.12	50	0	138.658	156.167	966.975	29111.9	0.0678865	7542	23808	65280	512	0.0488894	-0.998804	-1.25e-05	0.998804	0.0488894	-4.71e-06	-5.32e-06	1.23e-05	-1	1620	414	-0.549026	-0.835805	0.835805	-0.549026	0	0	0	7292928	219561730	512
	M4	24	young	F1	64	0	65	0	MYH2+MYH1+	0	0.13	0.03	0.82	0	0	0	0.02	27	0	125.144	155.167	6307.35	28492.9	29.3668	8604	39424	65280	29184	0.252892	-0.96748	-0.00531248	0.967493	0.252898	-0.0003238	-0.00165678	0.0050579	-0.999986	1236	429	0.0799188	-0.996801	0.996801	0.0799188	0	0	0	54268416	245152510	252672
	M4	24	young	F1	65	0	66	MYH2+MYH1+	MYH2+MYH1+	0	0.11	0.02	0.85	0	0	0	0.02	49	0	121.606	150.267	6412.47	28210.3	7.34554	8190	44288	65280	5376	0.258405	-0.966036	-0.00133241	0.966037	0.258405	-4.69e-05	-0.000389627	0.00127503	-0.999999	756	411	0.807468	0.589911	0.589911	-0.807468	0	0	0	52518144	231042050	60160
	M4	24	young	F1	66	0	67	0	MYH2+MYH1+	0.01	0.18	0.03	0.77	0	0	0	0.01	59	0	143.837	191.853	7633.78	25456.5	8.68143	10026	53504	65280	6400	0.315603	-0.948891	-0.000543097	0.948891	0.315603	-0.000419515	-0.000569478	0.00038294	-1	384	444	0.808076	0.589079	0.589079	-0.808076	0	0	0	76536320	255226880	87040
	M4	24	young	F1	67	0	68	0	MYH1+	0	0	0.61	0.07	0	0	0	0.32	42	0	110.368	136.054	231.201	28035.2	0	6390	7424	65280	0	0.0177958	-0.999842	0	0.999842	0.0177958	0	0	0	1	1449	444	-0.132854	-0.991136	0.991136	-0.132854	0	0	0	1477376	179144700	0
	M4	24	young	F1	68	0	69	0	MYH2+MYH1+	0	0.24	0.04	0.69	0	0	0	0.03	70	0	182.584	210.581	4138.46	26873.6	0	12132	42240	65280	0	0.213199	-0.977009	0	0.977009	0.213199	0	0	0	1	1671	507	-0.381968	-0.924176	0.924176	-0.381968	0	0	0	50207744	326030340	0
	M4	24	young	F1	69	0	70	0	MYH1+	0	0.01	0.6	0.11	0	0	0	0.28	19	0	99.2824	108.983	1287.13	30548.5	14.4266	4383	11264	65280	11008	0.0533914	-0.998573	-0.00126701	0.998574	0.0533913	9.85e-05	3.08e-05	0.00127047	-0.999999	645	393	0.991389	-0.130952	-0.130952	-0.991389	0	0	0	5641472	133893890	63232
	M4	24	young	F1	70	0	71	0	Debris	0.05	0.14	0.11	0.17	0	0	0	0.53	2	0	5	6.65685	4593.78	20010.7	0	18	8960	25344	0	0.727705	-0.68589	0	-0.68589	-0.727705	0	0	0	1	3	348	-2.96e-16	-1	1	-2.96e-16	1024	15616	0	82688	360192	0
	M4	24	young	F1	71	0	72	0	MYH7+	1	0	0	0	0	0	0	0	47	0	149.05	197.581	11.545	21536.6	9500.49	11331	12544	65280	43008	-0.000388531	-0.00222952	-0.999997	0.821644	-0.57	0.000951596	0.570001	0.821642	-0.00205334	255	507	-0.155753	-0.987796	0.987796	-0.155753	0	0	0	130816	244031490	107650050
	M4	24	young	F1	72	0	73	0	MYH2+MYH1+	0	0.09	0.23	0.53	0	0	0	0.15	34	0	83.4865	129.196	3180.73	29072.1	115.947	6138	25344	65280	19968	-0.125352	0.991476	0.0355368	-0.992104	-0.125419	-0.000341003	0.00411891	-0.0352989	0.999368	477	429	0.963372	0.268169	0.268169	-0.963372	0	0	0	19523328	178444540	711680
	M4	24	young	F1	73	0	74	0	MYH7+	0.72	0	0.15	0.02	0	0	0	0.11	66	0	157.178	201.995	11.0557	21153.2	2788.64	16533	6912	65280	36096	0.000165936	-0.00205914	-0.999998	0.977541	-0.210743	0.000596159	0.210744	0.977539	-0.00197792	1890	519	0.137623	-0.990485	0.990485	0.137623	0	0	0	182784	349726200	46104576
	M4	24	young	F1	74	0	75	0	MYH7+	0.35	0.04	0.09	0.29	0	0.16	0.01	0.06	100	0	246.714	271.823	1325.06	24208.3	2669.4	27342	45056	65280	32512	0.124055	-0.334962	-0.934029	0.985472	-0.0684469	0.155434	0.115996	0.939742	-0.321604	1794	603	0.0407643	-0.999169	0.999169	0.0407643	0	0	0	36229890	661904640	72986620
	M4	24	young	F1	75	0	76	0	MYH2+MYH1+	0	0.19	0.12	0.49	0	0	0	0.2	54	0	118.596	132.882	3112.58	27623.2	2.33019	6372	23808	65280	4096	0.10921	-0.994019	-0.00059885	0.994019	0.10921	7.69e-06	-5.78e-05	0.000596107	-1	906	489	0.469216	-0.883084	0.883084	0.469216	0	0	0	19833344	176014850	14848
	M4	24	young	F1	76	0	77	0	MYH7+	1	0	0	0	0	0	0	0	57	0	123.033	168.823	29.8998	21379.5	7590.87	13896	16384	65280	36608	-0.001591	-0.00416872	-0.99999	0.918326	-0.395824	0.00018902	0.395821	0.918317	-0.004458	357	519	0.992138	-0.125148	-0.125148	-0.992138	0	0	0	415488	297089020	105482750
	M4	24	young	F1	77	0	78	0	MYH7+	1	0	0	0	0	0	0	0	44	0	128.413	143.823	0.694897	23874.9	8268.67	11052	2304	65280	40704	-6.06e-05	-7.62e-05	-1	0.924214	-0.381875	-2.69e-05	0.381875	0.924214	-9.36e-05	585	498	0.957292	-0.289122	-0.289122	-0.957292	0	0	0	7680	263865860	91385340
	M4	24	young	F1	78	0	79	0	MYH7+	0.9	0	0.02	0	0	0.02	0.01	0.05	64	0	132.612	175.397	0	19142.8	6671.09	10908	0	65280	36608	0	0	1	0.898391	0.439196	0	0.439196	-0.898391	0	156	531	-0.445563	-0.895251	0.895251	-0.445563	0	0	0	0	208809980	72768260
	M4	24	young	F1	79	0	80	0	MYH1+	0.02	0.02	0.6	0.13	0	0	0	0.23	29	0	117.324	138.882	869.513	28409.7	167.412	5427	9728	65280	20992	-0.048289	0.984959	0.165905	-0.99878	-0.0493291	0.00215196	0.0103035	-0.165599	0.986139	699	447	0.99971	-0.0240984	-0.0240984	-0.99971	0	0	0	4718848	154179580	908544
	M4	24	young	F1	80	0	81	0	MYH7+	1	0	0	0	0	0	0	0	45	0	162.754	177.309	5.81818	24749.6	8392.97	12672	16640	65280	36864	0.000524719	0.000959641	-0.999999	0.932042	-0.362351	0.000141334	0.362351	0.932041	0.00108456	1383	540	-0.399031	-0.916937	0.916937	-0.399031	0	0	0	73728	313627400	106355710
	M4	24	young	F1	82	0	83	0	Debris	0.02	0	0.39	0.13	0	0	0	0.46	44	0	60.4152	97.598	1066.67	28926.3	0	3960	12288	65280	0	0.041815	-0.999125	0	0.999125	0.041815	0	0	0	1	990	486	0.713181	-0.70098	-0.70098	-0.713181	0	0	0	4224000	114548220	0
	M4	24	young	F1	83	0	84	MYH7+	MYH7+	0.99	0	0.01	0	0	0	0	0	49	0	158.647	178.48	34.2351	25090.2	8733.56	13086	12288	65280	36608	-0.00195923	-0.00534308	-0.999984	0.954863	-0.297047	-0.000283649	0.297041	0.954848	-0.00568389	816	546	0.298195	-0.954505	0.954505	0.298195	0	0	0	448000	328330240	114287360
	M4	24	young	F1	84	0	85	0	MYH1+	0.02	0.01	0.78	0.07	0	0	0	0.12	53	0	128.845	162.296	568.143	31497.1	1.18864	9261	19712	65280	1280	-0.0217652	-0.999763	-0.000195647	-0.999763	0.0217652	-0.000104975	0.000109208	0.000193316	-1	1584	549	0.320899	-0.947113	0.947113	0.320899	0	0	0	5261568	291694340	11008
	M4	24	young	F1	85	0	86	MYH1+	MYH1+	0	0	0.92	0.02	0	0	0	0.06	30	0	87.2812	117.882	142.362	30696.8	2.32389	5508	8448	65280	2816	-0.0112778	-0.999936	-6.12e-05	-0.999936	0.0112779	-0.000167803	0.000168482	5.93e-05	-1	1272	513	0.319298	-0.947654	0.947654	0.319298	0	0	0	784128	169078020	12800
	M4	24	young	F1	86	0	87	0	MYH7+	1	0	0	0	0	0	0	0	62	0	121.696	173.154	2.17766	24111.6	8155.89	13284	2048	65280	39680	1.25e-05	-0.000511867	-1	0.926567	-0.376129	0.000204097	0.376129	0.926567	-0.000469583	483	564	0.276418	-0.961037	0.961037	0.276418	0	0	0	28928	320299000	108342780
	M4	24	young	F1	87	0	88	MYH1+	MYH1+	0.01	0.03	0.87	0.09	0	0	0	0	37	0	82.5409	141.711	1394.79	32714.6	53.1619	8586	15872	65280	27904	-0.0506523	-0.998503	-0.0206608	-0.998707	0.05073	-0.0032576	0.00430084	0.0204691	-0.999781	1224	546	0.172341	-0.985037	0.985037	0.172341	0	0	0	11975680	280887550	456448
	M4	24	young	F1	88	0	89	0	MYH1+	0.01	0	0.73	0.03	0	0	0	0.23	17	0	95.1893	119.953	70.647	27254.3	0.491363	4689	7680	65280	512	-0.00344904	-0.999994	-0.000237337	-0.999994	0.00344904	-1.69e-05	1.77e-05	0.000237278	-1	1434	525	0.14358	-0.989639	0.989639	0.14358	0	0	0	331264	127795200	2304
	M4	24	young	F1	89	0	90	MYH7+	MYH7+	1	0	0	0	0	0	0	0	57	0	135.624	184.61	6.60762	24370.7	9270.74	11313	3328	65280	34560	-6.62e-05	-0.000390487	-1	0.944146	-0.329526	6.62e-05	0.329526	0.944146	-0.000390496	714	573	0.564974	-0.825109	0.825109	0.564974	0	0	0	74752	275706100	104879870
	M4	24	young	F1	90	0	91	0	MYH2+MYH1+	0	0.19	0.02	0.76	0	0	0	0.03	73	0	161.969	181.095	9505.64	29820.4	1.32987	10395	51456	65280	3584	0.362461	-0.931999	9.23e-05	0.931999	0.362461	-0.00011919	-7.76e-05	-0.000129264	-1	1074	600	0.524089	-0.851664	0.851664	0.524089	0	0	0	98811140	309982720	13824
	M4	24	young	F1	91	0	92	0	MYH2+MYH1+	0	0.11	0	0.88	0	0	0	0.01	56	0	143.422	158.326	5069.92	25695.9	20.5327	8154	45056	65280	10752	0.256916	-0.966433	-0.000729107	0.966433	0.256917	-0.000366054	-0.000541086	0.000610588	-1	1521	594	0.177752	-0.984075	0.984075	0.177752	0	0	0	41340160	209524220	167424
	M4	24	young	F1	92	0	93	0	MYH7+	0.69	0	0.17	0.03	0	0	0	0.11	49	0	179.446	200.539	1.1774	19006.4	3440.19	13698	5120	65280	37632	2.6e-05	-0.000306969	-1	0.971248	-0.23807	9.83e-05	0.23807	0.971248	-0.000291963	1920	636	0.00782072	-0.999969	0.999969	0.00782072	0	0	0	16128	260349700	47123710
	M4	24	young	F1	93	0	94	0	MYH1+	0.01	0.01	0.82	0.09	0	0	0	0.07	41	0	94.4299	134.983	690.503	29433.2	105.274	7677	9984	65280	40448	-0.035747	0.0217741	-0.999124	-0.999328	-0.00891104	0.0355601	0.00812895	-0.999723	-0.022078	876	579	-0.0996838	-0.995019	0.995019	-0.0996838	0	0	0	5300992	225958400	808192
	M4	24	young	F1	94	0	95	MYH7+	MYH7+	0.99	0	0	0	0	0	0	0.01	70	0	165.711	199.581	0.751548	25141.7	8963.4	15669	3328	65280	36864	-0.000106737	-3.48e-05	-1	0.931143	-0.364654	-8.67e-05	0.364654	0.931143	-7.13e-05	660	639	0.370695	-0.928755	0.928755	0.370695	0	0	0	11776	393944580	140447490
	M4	24	young	F1	95	0	96	0	MYH7+	0.99	0	0	0	0	0	0	0.01	65	0	175.328	209.823	3.58894	24863.6	8730.88	15336	12544	65280	37888	-0.000490701	2.58e-05	-1	0.903958	-0.427622	-0.000454591	0.427622	0.903958	-0.000186545	411	663	-0.045207	-0.998978	0.998978	-0.045207	0	0	0	55040	381308160	133896700
	M4	24	young	F1	96	0	97	0	MYH2+MYH1+	0	0.13	0.31	0.52	0	0	0	0.04	31	0	116.503	137.853	2333.07	28982.6	81.6656	6561	17152	65280	15360	-0.10567	-0.994177	-0.0211424	-0.994385	0.105767	-0.00352536	0.005741	0.0206511	-0.99977	534	579	-0.60533	-0.795975	0.795975	-0.60533	0	0	0	15307264	190155000	535808
	M4	24	young	F1	97	0	98	0	Debris	0.01	0	0.39	0.05	0	0	0	0.55	32	0	90.7579	103.811	59.3471	29461.1	0	4374	3072	65280	0	0.00390025	-0.999992	0	0.999992	0.00390025	0	0	0	1	945	576	0.0170262	-0.999855	0.999855	0.0170262	0	0	0	259584	128862980	0
	M4	24	young	F1	98	0	99	0	MYH2+MYH1+	0.11	0.16	0.17	0.36	0	0.05	0.01	0.14	32	0	92.6121	152.296	2655.18	20201.8	1733.67	9072	29440	65280	37120	-0.167885	0.241424	-0.955787	-0.985533	-0.0182838	0.168492	-0.0232026	-0.970247	-0.241001	108	603	0.892165	0.451709	0.451709	-0.892165	0	0	0	24087808	183270400	15727872
	M4	24	young	F1	99	0	100	0	MYH1+	0.01	0	0.86	0.07	0	0	0	0.06	53	0	113.358	135.054	339.354	29202.3	11.3969	8019	14080	65280	6144	-0.018715	-0.999814	-0.00462613	-0.999825	0.0187166	-0.000298405	0.000384935	0.00461973	-0.999989	1659	621	0.262797	-0.964851	0.964851	0.262797	0	0	0	2721280	234173440	91392
	M4	24	young	F1	100	0	101	MYH1+	MYH1+	0.03	0	0.94	0.01	0	0	0	0.02	44	0	145.619	159.853	905.035	32943.8	26.0442	9279	15616	65280	16640	-0.0348033	-0.999369	-0.00705929	-0.999393	0.0348139	-0.00138459	0.00162948	0.00700681	-0.999974	1290	645	-0.230734	-0.973017	0.973017	-0.230734	0	0	0	8397824	305686000	241664
	M4	24	young	F1	101	0	102	MYH7+	MYH7+	0.92	0	0.07	0.01	0	0	0	0	81	0	189.169	204.154	28.4286	19767.5	4067.95	16119	13312	65280	37632	0.00197423	-0.00735421	-0.999971	0.969313	-0.245804	0.00372145	0.245824	0.969292	-0.00664326	1857	708	-0.0905173	-0.995895	0.995895	-0.0905173	0	0	0	458240	318631940	65571330
	M4	24	young	F1	102	0	103	0	MYH2+MYH1+	0.01	0.14	0.08	0.71	0	0	0.01	0.05	47	0	125.399	153.711	4452.4	29136.5	0	7407	36096	65280	0	0.15329	-0.988181	0	0.988181	0.15329	0	0	0	1	1455	654	0.0868913	-0.996218	0.996218	0.0868913	0	0	0	32978944	215814140	0
	M4	24	young	F1	103	0	104	0	MYH2+MYH1+	0	0.08	0.02	0.87	0	0	0	0.03	55	0	151.648	166.924	6309.13	26637.3	21.0794	10080	35840	65280	27904	0.272527	-0.962145	-0.00238261	0.962146	0.272531	-0.00165911	-0.00224564	0.00184027	-0.999996	786	648	0.787943	-0.615748	-0.615748	-0.787943	0	0	0	63596030	268504060	212480
	M4	24	young	F1	104	0	105	0	MYH2+MYH1+	0	0.27	0.01	0.69	0	0	0.01	0.02	46	0	153.808	166.622	7972.08	32615	0	10665	61184	65280	0	0.297085	-0.954851	0	0.954851	0.297085	0	0	0	1	1209	663	0.553123	-0.8331	0.8331	0.553123	0	0	0	85022210	347838460	0
	M4	24	young	F1	105	0	106	0	MYH1+	0.03	0	0.89	0.02	0	0	0	0.06	61	0	125.1	134.527	396.354	31715.3	10.3727	7947	8704	65280	9216	-0.0245373	-0.999696	-0.00249802	-0.999699	0.0245388	-0.000545338	0.000606471	0.00248389	-0.999997	1005	657	-0.15861	-0.987341	0.987341	-0.15861	0	0	0	3149824	252041470	82432
	M4	24	young	F1	106	0	107	0	MYH2+MYH1+	0	0.18	0	0.78	0	0	0	0.04	59	0	162.505	185.681	5729.08	29034.8	144.336	13446	52992	65280	33024	0.271159	0.961732	-0.0393049	0.962529	-0.271073	0.00758552	-0.00335928	-0.039889	-0.999198	1392	699	0.311072	-0.950386	0.950386	0.311072	0	0	0	77033220	390402050	1940736
	M4	24	young	F1	107	0	108	0	MYH7+	0.74	0	0.14	0.02	0	0	0	0.1	49	0	115.395	126.468	5.50435	24178.2	4297.31	8046	5888	65280	31488	-0.00046066	-0.000322957	-1	0.976788	-0.214206	-0.000380787	0.214206	0.976788	-0.000414137	1578	657	-0.453296	-0.89136	0.89136	-0.453296	0	0	0	44288	194537470	34576130
	M4	24	young	F1	108	0	109	MYH7+	MYH7+	0.97	0	0.03	0	0	0	0	0	56	0	156.732	173.51	0.120612	24191.5	7085.66	12735	512	65280	35072	1.95e-05	-2.17e-05	-1	0.966087	-0.258218	2.44e-05	0.258218	0.966087	-1.59e-05	864	708	0.177918	-0.984045	0.984045	0.177918	0	0	0	1536	308079100	90235900
	M4	24	young	F1	109	0	110	0	MYH1+	0.02	0.01	0.92	0.02	0	0	0	0.03	38	0	110.653	129.054	285.847	30676.4	29.7593	5841	12800	65280	8192	-0.0183582	-0.999831	-2.48e-05	-0.999828	0.0183582	-0.00271204	0.00271203	-2.5e-05	-0.999996	930	669	0.252874	-0.967499	0.967499	0.252874	0	0	0	1669632	179180800	173824
	M4	24	young	F1	110	0	111	0	MYH2+MYH1+	0	0.18	0.08	0.72	0	0.01	0	0.01	55	0	123.794	136.497	4075.52	24829.4	0.31361	8163	35328	65280	2560	0.235602	-0.97185	-0.000298003	0.97185	0.235602	0.000159613	8.49e-05	0.000327219	-1	1722	690	-0.000183865	-1	1	-0.000183865	0	0	0	33268480	202682620	2560
	M4	24	young	F1	111	0	112	MYH7+	MYH7+	0.99	0	0	0	0	0.01	0	0	62	0	151.727	170.581	0.611908	18463.8	7891.16	13806	4608	65280	43264	5.82e-06	-6.8e-05	-1	0.902159	-0.431404	3.46e-05	0.431404	0.902159	-5.88e-05	246	723	0.539339	-0.842089	0.842089	0.539339	0	0	0	8448	254911230	108945410
	M4	24	young	F1	112	0	113	MYH7+	MYH7+	0.99	0	0	0	0	0	0	0.01	60	0	166.208	190.439	2.63755	24274.1	9085.59	16209	2816	65280	39424	-0.000247305	-0.000243342	-1	0.914688	-0.40416	-0.000127858	0.40416	0.914688	-0.000322533	573	714	0.876132	0.482071	0.482071	-0.876132	0	0	0	42752	393458430	147268350
	M4	24	young	F1	113	0	114	0	MYH1+	0.03	0	0.75	0.01	0	0	0	0.21	48	0	97.3088	130.054	253.381	29298.3	159.32	4986	7680	65280	23808	-0.0173415	-0.00918684	-0.999807	-0.999797	-0.0101218	0.0174343	0.01028	-0.999907	0.00900944	1485	681	-0.663871	-0.747847	0.747847	-0.663871	0	0	0	1263360	146081280	794368
	M4	24	young	F1	114	0	115	0	MYH7+	0.88	0	0.08	0	0	0	0	0.04	63	0	154.019	184.752	7.38641	23646.7	4385.36	15111	5632	65280	34816	0.000141445	-0.00132953	-0.999999	0.979352	-0.202161	0.000407304	0.202161	0.979351	-0.00127348	1095	747	0.358183	-0.933651	0.933651	0.358183	0	0	0	111616	357325570	66267136
	M4	24	young	F1	115	0	116	MYH1+	MYH1+	0	0.06	0.77	0.09	0	0	0	0.08	40	0	73.7902	113.184	1442.05	24054.5	25.7656	5256	21760	65280	26112	-0.0775096	0.98609	-0.147034	-0.996989	-0.0763249	0.0136908	0.00227803	0.147652	0.989037	120	687	0.170105	-0.985426	0.985426	0.170105	0	0	0	7579392	126430460	135424
	M4	24	young	F1	116	0	117	0	MYH2+MYH1+	0.02	0.4	0.07	0.47	0	0	0	0.04	11	0	61.0737	115.154	10629.1	23426	38.0427	7308	60672	65280	27648	-0.509056	-0.860658	-0.0114018	-0.860734	0.509006	0.0071154	-0.000320363	0.013436	-0.99991	66	768	-0.0088315	-0.999961	0.999961	-0.0088315	0	0	0	77677310	171197180	278016
	M4	24	young	F1	117	0	118	0	MYH1+	0.02	0.09	0.45	0.33	0	0	0	0.11	55	0	123.762	138.74	988.156	28806.8	0	7092	34304	65280	0	0.0536217	-0.998561	0	0.998561	0.0536217	0	0	0	1	1653	714	0.825207	0.564831	0.564831	-0.825207	0	0	0	7008000	204297730	0
	M4	24	young	F1	118	0	119	MYH7+	MYH7+	0.98	0	0	0	0	0	0	0.02	57	0	144.392	167.953	1.52534	25581.3	8675.34	11916	3840	65280	42240	0.000140567	-0.000461139	-1	0.939312	-0.343063	0.000290236	0.343063	0.939312	-0.00038493	444	765	0.191853	-0.981424	0.981424	0.191853	0	0	0	18176	304827140	103375360
	M4	24	young	F1	119	0	120	0	MYH2+MYH1+	0.01	0.15	0.02	0.79	0	0	0	0.03	51	0	128.222	155.225	8219.05	26028.4	9.35059	10431	54784	65280	19200	0.340892	-0.940102	7.01e-05	0.940102	0.340892	-0.00122337	-0.00112621	-0.000482903	-0.999999	699	729	0.966169	-0.257911	-0.257911	-0.966169	0	0	0	85732860	271502600	97536
	M4	24	young	F1	120	0	121	0	MYH2+MYH1+	0	0.16	0.01	0.81	0	0	0	0.02	58	0	157.848	178.51	5668.71	30827.1	16.2289	11673	55552	65280	17152	0.25653	-0.966536	-0.00112328	0.966535	0.256531	-0.000995327	-0.00125018	0.000830362	-0.999999	1203	768	0.623397	-0.781905	0.781905	0.623397	0	0	0	66170880	359844350	189440
	M4	24	young	F1	121	0	122	0	MYH7+	0.94	0	0	0	0	0	0	0.06	54	0	104.862	157.74	17.0544	26800.5	11116.6	12519	5888	65280	33792	0.000884507	-0.00568371	-0.999983	0.920825	-0.389964	0.00303097	0.389975	0.920813	-0.00488878	1326	762	0.580152	-0.814508	0.814508	0.580152	0	0	0	213504	335515900	139168260
	M4	24	young	F1	122	0	123	0	MYH2+MYH1+	0.03	0.18	0.1	0.6	0	0.03	0	0.06	47	0	89.3196	162.125	1663	22025.5	206.52	10089	31488	65280	25856	0.15383	0.98484	-0.0801594	0.988096	-0.153457	0.0108274	-0.00163782	-0.0808708	-0.996723	1917	762	-0.408826	-0.912612	0.912612	-0.408826	0	0	0	16777984	222215680	2083584
	M4	24	young	F1	123	0	124	MYH7+	MYH7+	0.98	0	0.01	0.01	0	0	0	0	56	0	136.165	166.054	21.5598	25096.6	6771.47	12717	20736	65280	35584	-0.000761292	-0.00319834	-0.999995	0.961344	-0.275351	0.000148805	0.27535	0.961338	-0.00328433	789	789	-0.0156467	-0.999878	0.999878	-0.0156467	0	0	0	274176	319152900	86112770
	M4	24	young	F1	124	0	125	0	MYH2+MYH1+	0	0.17	0.01	0.75	0	0.01	0	0.06	50	0	127.475	144.953	7694.93	28837.6	0.159651	9621	38912	65280	1024	0.327495	-0.944853	-7.2e-06	0.944853	0.327495	-7.58e-06	-9.52e-06	4.32e-06	-1	975	759	0.988183	0.153278	0.153278	-0.988183	0	0	0	74032900	277446660	1536
	M4	24	young	F1	125	0	126	0	MYH1+	0.03	0	0.63	0.03	0	0	0	0.31	63	0	118.457	132.669	53.2091	25785.8	25.0959	6957	9472	65280	16384	0.00128855	0.997294	0.0735084	-0.999998	0.00118297	0.00147992	0.00138896	-0.0735102	0.997294	1785	765	0.64809	-0.761564	0.761564	0.64809	0	0	0	370176	179391740	174592
	M4	24	young	F1	126	0	127	0	MYH2+MYH1+	0	0.09	0.01	0.87	0	0	0	0.03	56	0	153.379	171.267	5686.45	27038.7	14.5314	8280	59648	65280	15360	0.329516	-0.944148	-0.00175297	0.94415	0.329517	-0.000421586	-0.000975672	0.00151614	-0.999998	1596	798	0.368203	-0.929746	0.929746	0.368203	0	0	0	47083776	223880200	120320
	M4	24	young	F1	127	0	128	0	MYH7+	0.99	0	0	0	0	0	0	0.01	38	0	106.892	145.196	11.6812	26177.2	8375	10125	11520	65280	34816	-0.000527826	-0.00196364	-0.999998	0.910977	-0.412457	0.000329079	0.412456	0.910975	-0.00200654	1512	780	-0.0369197	-0.999318	0.999318	-0.0369197	0	0	0	118272	265043710	84796930
	M4	24	young	F1	128	0	129	MYH2+	MYH2+	0	0.72	0.01	0.27	0	0	0	0	49	0	150.722	164.581	10084.2	23548.6	61.5817	8019	61184	65280	13312	0.464636	-0.885449	-0.00968682	0.885491	0.464657	0.000119854	-0.00439492	0.00863328	-0.999953	141	792	-0.472773	-0.881184	0.881184	-0.472773	0	0	0	80865280	188836600	493824
	M4	24	young	F1	129	0	130	MYH7+	MYH7+	0.94	0	0.01	0	0	0.02	0	0.03	61	0	145.88	156.983	0	20688.6	8142.86	10278	0	65280	36352	0	0	1	0.95238	0.304915	0	0.304915	-0.95238	0	321	801	0.225488	-0.974246	0.974246	0.225488	0	0	0	0	212637440	83692290
	M4	24	young	F1	130	0	131	MYH2+MYH1+	MYH2+MYH1+	0	0.06	0.01	0.93	0	0	0	0	51	0	155.361	171.468	4999.91	30565.6	63.6733	10188	36352	65280	20480	0.20696	-0.978244	-0.014376	0.978347	0.206968	0.000954119	-0.00204202	0.0142622	-0.999896	1410	816	-0.168573	-0.985689	0.985689	-0.168573	0	0	0	50939136	311402750	648704
	M4	24	young	F1	131	0	132	0	MYH2+MYH1+	0	0.26	0.01	0.69	0	0	0.01	0.03	40	0	104.957	129.782	9890.49	27431.2	0	7011	51456	65280	0	0.452017	-0.89201	0	0.89201	0.452017	0	0	0	1	597	789	-0.521628	-0.853173	0.853173	-0.521628	0	0	0	69342210	192320000	0
	M4	24	young	F1	132	0	133	0	MYH7+	0.74	0	0.15	0.02	0	0.01	0	0.08	50	0	139.176	154.409	57.6989	22087.7	4364.34	8217	18432	65280	33792	0.00073417	-0.0101992	-0.999948	0.974014	-0.226467	0.00302504	0.226486	0.973965	-0.00976792	1680	816	-0.550401	-0.834901	0.834901	-0.550401	0	0	0	474112	181494270	35861760
	M4	24	young	F1	133	0	134	MYH7+	MYH7+	1	0	0	0	0	0	0	0	59	0	140.918	158.125	6.7401	20277	7463.06	12420	18176	65280	35840	0.000439972	0.000408193	-1	0.90908	-0.416622	0.000229908	0.416621	0.90908	0.000554382	225	840	-0.0166063	-0.999862	0.999862	-0.0166063	0	0	0	83712	251839740	92691200
	M4	24	young	F1	134	0	135	0	MYH2+MYH1+	0	0.09	0.06	0.84	0	0	0	0.01	41	0	104.043	136.681	4584.78	26932.2	6.72714	8334	36352	65280	14336	0.277385	-0.960758	-0.00110817	0.960759	0.277386	-4.18e-05	-0.000347581	0.00105308	-0.999999	867	816	-0.166378	-0.986062	0.986062	-0.166378	0	0	0	38209536	224452600	56064
	M4	24	young	F1	135	0	136	0	MYH2+MYH1+	0	0.08	0.25	0.43	0	0	0	0.24	28	0	63.0714	111.397	2967.41	32120.2	5.31959	5823	17408	65280	4096	0.0998853	-0.994998	-0.00130198	0.994999	0.0998857	-0.000183974	-0.000313103	0.00127709	-0.999999	507	789	0.728362	-0.685192	-0.685192	-0.728362	0	0	0	17279232	187035900	30976
	M4	24	young	F1	136	0	137	0	MYH2+MYH1+	0.03	0.21	0.01	0.72	0	0.01	0	0.02	70	0	150.137	174.338	6185.22	27196	15.2629	8856	52480	65280	16896	0.320175	-0.947357	-0.00171899	0.947357	0.320177	-0.000971694	-0.00147092	0.00131739	-0.999998	1746	855	-0.573851	-0.818959	0.818959	-0.573851	0	0	0	54776320	240848130	135168
	M4	24	young	F1	137	0	138	0	MYH1+	0	0.01	0.66	0.17	0	0	0	0.16	28	0	95.3363	113.225	1401.24	30488.8	3.77967	5283	17152	65280	7168	-0.0616157	-0.9981	-0.000747303	-0.9981	0.0616159	-0.00028001	0.000325523	0.00072863	-1	681	792	0.988127	-0.153642	-0.153642	-0.988127	0	0	0	7402752	161072380	19968
	M4	24	young	F1	138	0	139	0	MYH7+	0.72	0	0.18	0.01	0	0	0	0.09	45	0	120.839	159.924	0.244859	24431.8	3223.51	12546	512	65280	35584	2.06e-07	-4.6e-05	-1	0.981822	-0.189806	8.94e-06	0.189806	0.981822	-4.51e-05	1134	864	-0.130963	-0.991387	0.991387	-0.130963	0	0	0	3072	306520830	40442110
	M4	24	young	F1	139	0	140	0	MYH1+	0.01	0	0.82	0.04	0	0	0	0.13	33	0	95.0474	138.024	403.269	31665	35.9488	7812	7424	65280	9472	-0.0209718	0.999309	0.0306707	-0.99978	-0.0209915	0.000320637	0.000964241	-0.0306572	0.999529	1023	852	0.0531728	-0.998585	0.998585	0.0531728	0	0	0	3150336	247367170	280832
	M4	24	young	F1	140	0	141	0	MYH7+	0.99	0	0	0	0	0	0	0.01	67	0	155.029	176.125	46.7232	25898.5	8069.44	13095	29440	65280	39424	0.00334892	-0.00429804	-0.999985	0.944235	-0.329242	0.00457733	0.329257	0.944236	-0.00295575	1353	894	-0.121862	-0.992547	0.992547	-0.121862	0	0	0	611840	339141120	105669380
	M4	24	young	F1	141	0	142	0	MYH1+	0.01	0	0.62	0.1	0	0	0	0.27	31	0	100.896	132.752	306.52	33174.5	0	7677	5120	65280	0	0.0177504	-0.999842	0	0.999842	0.0177504	0	0	0	1	948	843	0.802571	0.596556	0.596556	-0.802571	0	0	0	2353152	254680320	0
	M4	24	young	F1	142	0	143	0	MYH7+	0.72	0	0.17	0.02	0	0	0	0.09	38	0	191.094	211.711	0.341932	19686.5	3504.39	11979	1024	65280	35328	5.39e-06	-7.65e-05	-1	0.971295	-0.237878	2.34e-05	0.237878	0.971295	-7.3e-05	1920	936	-0.139908	-0.990164	0.990164	-0.139908	0	0	0	4096	235824380	41979136
	M4	24	young	F1	143	0	144	MYH1+	MYH1+	0	0.07	0.65	0.24	0	0	0	0.04	46	0	128.062	140.426	2549.85	25286.4	5.53992	5499	21504	65280	8960	0.0823971	-0.996598	-0.0019761	0.996599	0.0823976	-0.000156533	-0.000318826	0.00195648	-0.999998	357	882	-0.0454675	-0.998966	0.998966	-0.0454675	0	0	0	14021632	139049730	30464
	M4	24	young	F1	144	0	145	0	MYH2+MYH1+	0.04	0.09	0.21	0.63	0	0	0	0.03	37	0	152.948	182.238	2692.39	25442.5	28.6149	9009	24064	65280	8960	0.102217	-0.994707	-0.0104663	0.994761	0.102227	-0.000375022	-0.00144297	0.0103731	-0.999945	1836	906	0.297955	-0.95458	0.95458	0.297955	0	0	0	24255744	229211900	257792
	M4	24	young	F1	145	0	146	MYH7+	MYH7+	0.97	0	0.02	0	0	0	0	0.01	62	0	146.67	163.154	0.519138	22681.1	5026.27	11835	2304	65280	33024	-1.82e-05	-3.68e-05	-1	0.946988	-0.321269	-5.39e-06	0.321269	0.946988	-4.07e-05	1575	903	0.409081	-0.912498	0.912498	0.409081	0	0	0	6144	268430850	59485950
	M4	24	young	F1	146	0	147	0	MYH2+MYH1+	0	0.22	0.02	0.75	0	0	0	0.01	56	0	135.204	162.125	4933.98	27818.1	0.608282	8838	48384	65280	1792	0.239524	-0.97089	-9e-05	0.97089	0.239524	-8.99e-06	-3.03e-05	8.52e-05	-1	1209	903	-0.199598	-0.979878	0.979878	-0.199598	0	0	0	43606530	245856000	5376
	M4	24	young	F1	147	0	148	MYH1+	MYH1+	0	0	0.91	0.02	0	0	0	0.07	44	0	103.73	114.326	165.282	31658.4	28.6181	5895	10496	65280	9984	-0.0159318	-0.999857	0.00574374	-0.999869	0.0159158	-0.00283154	0.00273971	-0.00578811	-0.99998	1470	855	0.735033	-0.678031	-0.678031	-0.735033	0	0	0	974336	186626300	168704
	M4	24	young	F1	148	0	149	0	Debris	0.05	0	0.42	0.05	0	0	0	0.48	4	0	36.1248	44.6985	1344.36	20720.8	10.4296	2160	10752	65280	9984	0.0630226	-0.997988	-0.00691824	0.998012	0.06302	0.000585104	0.000147939	0.00694137	-0.999976	33	861	0.0162368	-0.999868	0.999868	0.0162368	0	0	0	2903808	44756990	22528
	M4	24	young	F1	149	0	150	MYH1+	MYH1+	0	0.01	0.76	0.22	0	0	0	0.01	44	0	98.9545	152.953	1685.97	29292.3	66.6033	7695	13312	65280	31232	-0.0850876	-0.996122	-0.0224021	-0.996365	0.0851559	-0.00210705	0.00400656	0.0221414	-0.999747	717	903	-0.0127169	-0.999919	0.999919	-0.0127169	0	0	0	12973568	225404420	512512
	M4	24	young	F1	150	0	151	0	MYH1+	0	0.06	0.59	0.25	0	0.01	0	0.09	38	0	117.004	146.225	1494.3	28799.1	67.2924	6201	25344	65280	26368	-0.0620702	0.997731	0.0260793	-0.998066	-0.0621368	0.00174981	0.00336632	-0.0259202	0.999658	633	864	0.972278	-0.233829	-0.233829	-0.972278	0	0	0	9266176	178583040	417280
	M4	24	young	F1	151	0	152	MYH7+	MYH7+	1	0	0	0	0	0	0	0	67	0	176.011	206.024	4.42896	20185.3	6497.5	16011	7424	65280	35328	0.000170121	-0.00123228	-0.999999	0.952555	-0.304366	0.000537113	0.304367	0.952554	-0.00112203	318	966	0.154183	-0.988042	0.988042	0.154183	0	0	0	70912	323186940	104031490
	M4	24	young	F1	152	0	153	0	MYH2+MYH1+	0	0.25	0.02	0.67	0	0	0	0.06	38	0	96.8401	146.267	9883.96	27346.1	26.1069	9747	61184	65280	14336	0.366377	-0.930465	-0.00167249	0.930466	0.366378	0.000119226	-0.000501826	0.00159987	-0.999999	537	894	0.99073	-0.135846	-0.135846	-0.99073	0	0	0	96338940	266542340	254464
	M4	24	young	F1	153	0	154	0	MYH7+	0.82	0	0.14	0	0	0	0	0.04	49	0	143.283	172.167	2.01324	24241.2	4613.06	12843	2560	65280	34304	9.7e-05	8.94e-05	-1	0.976396	-0.215987	7.53e-05	0.215987	0.976396	0.000108273	813	933	-0.281134	-0.959669	0.959669	-0.281134	0	0	0	25856	311330300	59245570
	M4	24	young	F1	154	0	155	0	MYH2+MYH1+	0	0.16	0.22	0.61	0	0	0	0.01	49	0	103.247	137.941	3116.41	25600.3	60.3781	9171	23808	65280	22016	-0.0975545	-0.995037	-0.0196176	-0.995226	0.0975933	-0.00102747	0.00293691	0.0194237	-0.999807	135	909	-0.0529594	-0.998597	0.998597	-0.0529594	0	0	0	28580608	234779900	553728
	M4	24	young	F1	155	0	156	0	MYH7+	0.95	0	0	0	0	0	0	0.05	63	0	170.026	194.439	0.676378	22778.5	6403.75	14004	2816	65280	35328	-5.08e-05	-9.74e-05	-1	0.946542	-0.322579	-1.67e-05	0.322579	0.946542	-0.000108548	1782	960	-0.0323232	-0.999477	0.999477	-0.0323232	0	0	0	9472	318990340	89678080
	M4	24	young	F1	156	0	157	0	MYH1+	0.03	0	0.66	0.02	0	0	0	0.29	35	0	99.6393	113.74	48.7091	29917.8	17.6788	4851	2560	65280	7424	-0.00371531	0.0051034	-0.99998	-0.999993	-0.00108664	0.00370981	0.00106769	-0.999986	-0.0051074	1647	900	0.0849899	-0.996382	0.996382	0.0849899	0	0	0	236288	145131260	85760
	M4	24	young	F1	157	0	158	0	MYH2+MYH1+	0	0.1	0.03	0.87	0	0	0	0	66	0	137	175.652	4737.02	27307.1	3.9902	13473	33792	65280	5632	0.204915	-0.97878	-0.000628689	0.97878	0.204915	-0.000216139	-0.000340381	0.000571058	-1	927	960	-0.601967	-0.798521	0.798521	-0.601967	0	0	0	63821824	367908350	53760
	M4	24	young	F1	158	0	159	MYH1+	MYH1+	0	0	0.91	0.03	0	0	0	0.06	47	0	121.396	141.368	93.7053	32404.4	63.4116	7614	3584	65280	19712	-0.00535989	0.00553262	-0.99997	-0.99998	-0.00337609	0.00534126	0.00334644	-0.999979	-0.0055506	1407	936	-0.0727026	-0.997354	0.997354	-0.0727026	0	0	0	713472	246726910	482816
	M4	24	young	F1	159	0	160	0	MYH7+	1	0	0	0	0	0	0	0	71	0	164.685	183.468	1.78105	22398.7	7821.3	14661	4352	65280	35072	-9.02e-05	-0.000328979	-1	0.939276	-0.343161	2.81e-05	0.343161	0.939276	-0.000339962	666	990	0.151194	-0.988504	0.988504	0.151194	0	0	0	26112	328387070	114668030
	M4	24	young	F1	160	0	161	0	MYH1+	0	0.02	0.68	0.13	0	0	0	0.17	61	0	124.824	140.539	254.464	30746.9	0	9333	33536	65280	0	0.00971406	-0.999953	0	0.999953	0.00971406	0	0	0	1	1275	954	0.670656	-0.741768	0.741768	0.670656	0	0	0	2374912	286960900	0
	M4	24	young	F1	161	0	162	MYH7+	MYH7+	1	0	0	0	0	0	0	0	60	0	157.003	181.581	11.5349	20667.3	8647.75	12384	3328	65280	45312	-0.00102495	-0.000876039	-0.999999	0.857385	-0.514675	-0.000427906	0.514675	0.857385	-0.00127862	228	987	0.42105	-0.907038	0.907038	0.42105	0	0	0	142848	255944450	107093760
	M4	24	young	F1	162	0	163	MYH1+	MYH1+	0	0.04	0.77	0.1	0	0	0	0.09	34	0	99.4786	115.782	1405.34	27194.3	0.21419	5976	15616	65280	1280	0.0521976	-0.998637	-0.000165107	0.998637	0.0521976	3.05e-05	2.18e-05	0.000166474	-1	411	927	0.745482	0.666526	0.666526	-0.745482	0	0	0	8398336	162512900	1280
	M4	24	young	F1	163	0	164	MYH7+	MYH7+	0.99	0	0	0	0	0.01	0	0	56	0	139.531	164.338	3.85453	23087.2	7176.1	12951	4096	65280	36608	-3.96e-05	-0.000721693	-1	0.931569	-0.363564	0.00022546	0.363564	0.931569	-0.000686716	1518	981	0.335536	-0.942027	0.942027	0.335536	0	0	0	49920	299002620	92937730
	M4	24	young	F1	164	0	165	0	MYH2+MYH1+	0	0.2	0.04	0.74	0	0	0	0.02	57	0	125.355	187.966	4340.34	29221.9	0.595903	12888	35840	65280	1792	-0.191804	-0.981433	-0.000228831	-0.981433	0.191804	4.3e-05	1.72e-06	0.000232824	-1	1113	981	0.649301	-0.760532	0.760532	0.649301	0	0	0	55938304	376612100	7680
	M4	24	young	F1	165	0	166	0	MYH2+MYH1+	0	0.37	0.04	0.57	0	0	0	0.02	13	0	96.026	148.439	9894.73	22577.5	6.70835	9693	47616	65280	5120	0.434084	-0.900872	-0.00112882	0.900872	0.434085	3.45e-05	-0.000458961	0.00103188	-0.999999	63	1044	0.108431	-0.994104	0.994104	0.108431	0	0	0	95909630	218843650	65024
	M4	24	young	F1	166	0	167	0	MYH1+	0.02	0	0.74	0.04	0	0	0	0.2	46	0	111.987	123.669	64.7524	31328.7	15.9211	5274	5888	65280	8704	-0.00533466	0.08924	-0.995996	-0.999986	-0.000882838	0.00527693	0.00040839	-0.99601	-0.0892434	1674	969	-0.165931	-0.986137	0.986137	-0.165931	0	0	0	341504	165227780	83968
	M4	24	young	F1	167	0	168	0	MYH7+	0.75	0	0.17	0.02	0	0.02	0	0.04	58	0	171.292	194.439	19.6156	24296.1	3615.48	13599	52480	65280	39424	-0.00106605	1.47e-05	-0.999999	0.980303	-0.197499	-0.00104795	0.197498	0.980303	-0.000196156	1011	1032	0.219878	-0.975527	0.975527	0.219878	0	0	0	266752	330402560	49166850
	M4	24	young	F1	168	0	169	0	MYH7+	0.98	0	0	0	0	0	0	0.02	60	0	165.13	179.539	4.31083	24968.8	9204.82	14490	6400	65280	36864	-0.000330975	-0.000431255	-1	0.923596	-0.383367	-0.000140358	0.383367	0.923596	-0.00052519	552	1041	-0.278186	-0.960527	0.960527	-0.278186	0	0	0	62464	361797630	133377790
	M4	24	young	F1	169	0	170	0	MYH2+MYH1+	0	0.28	0.04	0.63	0	0	0	0.05	45	0	116.039	134.64	6536.07	26061	0.140397	9117	50688	65280	768	0.310362	-0.950619	-1.82e-05	0.950619	0.310362	-5.64e-06	-1.1e-05	1.56e-05	-1	1611	999	0.299101	-0.954222	0.954222	0.299101	0	0	0	59589376	237598460	1280
	M4	24	young	F1	170	0	171	0	MYH2+MYH1+	0	0.11	0.33	0.54	0	0	0	0.02	66	0	130.081	154.196	1910.68	29416.2	6.68034	9657	20224	65280	10240	0.0826035	-0.996578	-0.00305012	0.996582	0.0826027	0.000396062	0.000142759	0.00307241	-0.999995	1206	1020	0.642668	-0.766145	0.766145	0.642668	0	0	0	18451456	284072200	64512
	M4	24	young	F1	171	0	172	0	MYH2+MYH1+	0	0.1	0.04	0.85	0	0	0	0.01	61	0	155.544	176.125	5602.45	27891.2	6.01947	10377	39168	65280	6656	0.296562	0.955012	-0.00159297	0.955014	-0.296561	0.000383595	-0.000106076	-0.00163507	-0.999999	723	1056	-0.334137	-0.942524	0.942524	-0.334137	0	0	0	58136576	289426700	62464
	M4	24	young	F1	172	0	173	MYH7+	MYH7+	0.99	0	0.01	0	0	0	0	0	42	0	145.911	174.995	44.5835	20454.9	7362.07	10818	12544	65280	33280	-0.00461096	-0.00385328	-0.999982	0.890419	-0.455136	-0.00235196	0.455119	0.890414	-0.00552965	159	1050	0.243623	-0.96987	0.96987	0.243623	0	0	0	482304	221281020	79642880
	M4	24	young	F1	173	0	174	0	MYH2+MYH1+	0.01	0.11	0.08	0.77	0	0	0	0.03	53	0	147.031	202.936	3480.71	26531.8	99.0415	13446	30976	65280	26368	0.148436	-0.98879	-0.0161664	0.988907	0.148503	-0.00303162	-0.00539839	0.0155371	-0.999865	435	1020	0.98851	0.151155	0.151155	-0.98851	0	0	0	46801664	356746240	1331712
	M4	24	young	F1	174	0	175	0	MYH2+MYH1+	0.07	0.13	0.14	0.61	0	0.02	0	0.03	49	0	147.054	167.953	2602.07	25894.1	0	8739	30464	65280	0	0.176228	-0.984349	0	0.984349	0.176228	0	0	0	1	1845	1044	-0.19721	-0.980361	0.980361	-0.19721	0	0	0	22739456	226288380	0
	M4	24	young	F1	175	0	176	0	MYH7+	0.98	0	0.01	0	0	0	0	0.01	62	0	171.269	208.338	4.48956	25319.8	6139.34	16137	5888	65280	39424	-0.000282436	-0.000503496	-1	0.959477	-0.281786	-0.000129112	0.281786	0.959477	-0.00056268	816	1104	0.0428421	-0.999082	0.999082	0.0428421	0	0	0	72448	408586240	99070460
	M4	24	young	F1	176	0	177	0	Debris	0	0	0.39	0.06	0	0	0	0.55	38	0	72.4224	98.1127	24.9154	24408.4	0.564654	3627	2816	65280	1280	-0.00174627	-0.999998	0.00033166	-0.999998	0.00174625	-4.49e-05	4.43e-05	-0.000331737	-1	1338	996	-0.475847	-0.879528	0.879528	-0.475847	0	0	0	90368	88529150	2048
	M4	24	young	F1	177	0	178	0	MYH7+	0.75	0	0.13	0.03	0	0.03	0	0.06	30	0	131.004	155.196	284.468	20908.2	4283.34	10935	32512	65280	33536	0.0273534	-0.10582	-0.994009	0.939794	-0.336135	0.0616456	0.340645	0.93585	-0.0902541	1920	1059	-0.156556	-0.987669	0.987669	-0.156556	0	0	0	3110656	228631550	46838270
	M4	24	young	F1	178	0	179	0	MYH7+	0.54	0	0.17	0.02	0	0.02	0.01	0.24	52	0	131.529	146.024	0	23749.2	3576.96	10035	0	65280	36864	0	0	1	0.968188	0.250224	0	0.250224	-0.968188	0	1416	1053	-0.70333	-0.710863	0.710863	-0.70333	0	0	0	0	238323200	35894784
	M4	24	young	F1	179	0	180	0	MYH2+MYH1+	0.04	0.04	0.14	0.77	0	0.01	0	0	78	0	179.513	205.551	2305.91	27375.4	6.15532	13392	39424	65280	10496	0.0955575	-0.995424	-0.000678093	0.995424	0.0955576	-0.000178444	-0.000242425	0.000657938	-1	1785	1089	0.745569	0.666429	0.666429	-0.745569	0	0	0	30880768	366611700	82432
	M4	24	young	F1	180	0	181	0	MYH7+	0.88	0	0.08	0	0	0	0	0.04	56	0	167.72	198.652	5.62521	25561.9	4756.01	16884	5120	65280	33536	4.85e-05	-0.000478328	-1	0.970879	-0.239569	0.000161687	0.239569	0.970879	-0.000452778	942	1107	-0.00271451	-0.999996	0.999996	-0.00271451	0	0	0	94976	431586800	80300540
	M4	24	young	F1	181	0	182	0	MYH2+MYH1+	0.01	0.08	0.25	0.63	0	0	0	0.03	72	0	147.963	176.823	2019.49	27466.5	49.0788	8424	20736	65280	29184	-0.106957	-0.994197	-0.0114748	-0.994259	0.106984	-0.00177625	0.00299356	0.0112189	-0.999933	603	1095	-0.671578	-0.740934	0.740934	-0.671578	0	0	0	17012224	231377400	413440
	M4	24	young	F1	182	0	183	0	MYH7+	0.68	0	0.21	0	0	0	0	0.11	74	0	141.651	182.095	0.955164	24368.5	1425.49	15813	4352	65280	29440	0.000134628	-0.000398663	-1	0.993541	-0.113475	0.000178996	0.113475	0.993541	-0.000380811	1146	1116	0.35408	-0.935215	0.935215	0.35408	0	0	0	15104	385339900	22541312
	M4	24	young	F1	183	0	184	0	MYH7+	0.79	0	0.09	0.01	0	0.01	0	0.1	41	0	88.5268	147.409	0.100599	21134	4469.98	10179	1024	65280	34048	-1.22e-07	-2e-05	-1	0.959035	-0.283287	5.55e-06	0.283287	0.959035	-1.92e-05	1554	1089	0.500184	-0.865919	0.865919	0.500184	0	0	0	1024	215123460	45499904
	M4	24	young	F1	184	0	185	0	MYH2+MYH1+	0.01	0.25	0.01	0.69	0	0.02	0	0.02	36	0	158.455	186.468	6537.88	22702.4	0	8892	56064	65280	0	0.347232	-0.937779	0	0.937779	0.347232	0	0	0	1	279	1140	-0.0232534	-0.99973	0.99973	-0.0232534	0	0	0	58134784	201869820	0
	M4	24	young	F1	185	0	186	0	MYH2+MYH1+	0	0.34	0.01	0.62	0	0.03	0	0	41	0	161.447	202.681	8891.3	22638.7	0	10206	56064	65280	0	0.501801	-0.864983	0	0.864983	0.501801	0	0	0	1	222	1155	0.0730682	-0.997327	0.997327	0.0730682	0	0	0	90744580	231050750	0
	M4	24	young	F1	186	0	187	0	MYH7+	0.81	0	0.05	0.01	0	0.02	0.01	0.1	62	0	84.9294	158.439	0	21273.5	5446.22	12690	0	65280	40704	0	0	1	0.961488	0.274848	0	0.274848	-0.961488	0	1290	1110	0.880972	-0.473168	-0.473168	-0.880972	0	0	0	0	269960700	69112580
	M4	24	young	F1	187	0	188	0	MYH1+	0.02	0.04	0.62	0.14	0	0	0	0.18	62	0	153.688	189.539	28.0265	30563.6	1.20744	11025	42496	65280	4864	-0.00290093	-0.999996	3.32e-05	-0.999996	0.00290092	-9.46e-05	9.45e-05	-3.35e-05	-1	1461	1134	0.746888	-0.66495	-0.66495	-0.746888	0	0	0	308992	336964100	13312
	M4	24	young	F1	188	0	189	0	MYH1+	0.04	0.02	0.53	0.02	0	0	0	0.39	37	0	106.733	120.569	40.405	27446.7	0	5886	17664	65280	0	-8.58e-05	-1	0	1	-8.58e-05	0	0	0	1	1632	1104	0.394283	-0.918989	0.918989	0.394283	0	0	0	237824	161551360	0
	M4	24	young	F1	189	0	190	0	MYH2+MYH1+	0	0.34	0.02	0.63	0	0	0	0.01	30	0	128.425	143.752	7542.61	24457	0	9063	41216	65280	0	0.39227	-0.91985	0	0.91985	0.39227	0	0	0	1	372	1116	-0.443154	-0.896445	0.896445	-0.443154	0	0	0	68358660	221654020	0
	M4	24	young	F1	190	0	191	0	MYH7+	0.95	0	0.04	0.01	0	0	0	0	57	0	142.443	228.024	5.64326	19591	5384.72	16830	10240	65280	34048	-0.000357276	-0.00094361	-0.999999	0.943476	-0.33144	-2.43e-05	0.33144	0.943476	-0.00100869	483	1206	-0.0682779	-0.997666	0.997666	-0.0682779	0	0	0	94976	329715700	90624770
	M4	24	young	F1	191	0	192	0	MYH7+	0.95	0	0.02	0.01	0	0	0	0.02	81	0	191.024	209.64	5.67481	22124.1	5682.69	18180	15104	65280	35072	-4.34e-05	-0.000772273	-1	0.957497	-0.288443	0.000181159	0.288443	0.957497	-0.00075198	660	1206	-0.2711	-0.962551	0.962551	-0.2711	0	0	0	103168	402216700	103311360
	M4	24	young	F1	192	0	193	0	MYH7+	0.7	0	0.19	0.01	0	0	0	0.1	70	0	170.144	195.267	1.3826	25164	3116.33	15183	2048	65280	33280	-4.58e-05	-0.000218113	-1	0.984919	-0.173018	-7.33e-06	0.173018	0.984919	-0.000222739	1053	1191	0.367898	-0.929866	0.929866	0.367898	0	0	0	20992	382064400	47315200
	M4	24	young	F1	193	0	194	0	MYH7+	0.95	0	0	0	0	0.02	0	0.03	34	0	158.079	186.439	22.4183	18540.1	8063.2	8199	25344	65280	33536	0.000857544	-0.00260956	-0.999996	0.768358	-0.640016	0.00232907	0.640019	0.768357	-0.00145623	72	1185	-0.109459	-0.993991	0.993991	-0.109459	0	0	0	183808	152010240	66110210
	M4	24	young	F1	194	0	195	0	MYH2+MYH1+	0.01	0.11	0	0.86	0	0	0	0.02	62	0	107.224	132.983	6105.61	24901	22.3713	8262	43008	65280	24832	0.327829	-0.944728	-0.00413337	0.944737	0.32783	0.000498888	-0.000883729	0.00406849	-0.999991	1734	1149	0.425237	-0.905082	0.905082	0.425237	0	0	0	50444544	205732100	184832
	M4	24	young	F1	195	0	196	0	Debris	0.03	0	0.37	0.03	0	0	0	0.57	35	0	89.0056	107.64	16.0274	25597.8	0	4680	5376	65280	0	-0.00103954	-0.999999	0	0.999999	-0.00103954	0	0	0	1	1839	1122	-0.199628	-0.979872	0.979872	-0.199628	0	0	0	75008	119797760	0
[truncated: 2,653 more rows]
[truncated: 46 more columns]

## Sheet: Myofiber count_IF
	Myofiber main type generated by IF and ilastik classification
	DonorID	Age (yo)	Age group	myofiber type	Percentage (%)
	M1	22	young	MYH1+	32.0388
	M1	22	young	MYH2+MYH1+	35.4369
	M1	22	young	MYH2+	5.33981
[truncated: 41 more rows]

## Sheet: Myonuclei count_snRNA-seq
	Myonuclei main type generated from snRNA-seq
[truncated: 81 more rows]

[truncated: 3 more sheets: MYH8+ myocyte_scRNA-seq, MYH8 expression_IF, Centralized nuclei]
