# Supplementary material for: Human skeletal muscle aging atlas
Source: Nat Aging. 2024 Apr 15;4(5):727–44. doi: 10.1038/s43587-024-00613-3 (PMC11108788; doi:10.1038/s43587-024-00613-3)
Supplement: Supplementary file 8 — (1,2,3) Table of the top 100 marker genes for the cell subpopulations identified in the immune (1), fibroblast and Schwann (2) and blood vessel (3) compartments and mouse (3) integrated single-cell and single-nuclei aging cell atlas. Marker genes were calculated using two-sided t-test, by comparing ‘cluster’ of interest versus the rest, and P values were corrected for multiple comparisons using Benjamini–Hochberg correction. (4) The list of putative cell–cell interaction pairs mediated via CCL2, CCL3, CCL4 and CXCL8 ligands, which were obtained using CellPhoneDB resource. [file 43587_2024_613_MOESM8_ESM.xlsx]

## Sheet: Immune_marker_genes
B-plasma_names	B-plasma_pvals	B-plasma_pvals_adj	B-plasma_logfoldchanges	B_memory_names	B_memory_pvals	B_memory_pvals_adj	B_memory_logfoldchanges	B_naive_names	B_naive_pvals	B_naive_pvals_adj	B_naive_logfoldchanges	CD4+CD8+T-naive_names	CD4+CD8+T-naive_pvals	CD4+CD8+T-naive_pvals_adj	CD4+CD8+T-naive_logfoldchanges	CD4+T_names	CD4+T_pvals	CD4+T_pvals_adj	CD4+T_logfoldchanges	CD4+Treg_names	CD4+Treg_pvals	CD4+Treg_pvals_adj	CD4+Treg_logfoldchanges	CD8+T_names	CD8+T_pvals	CD8+T_pvals_adj	CD8+T_logfoldchanges	CD8+T-CRTAM+_names	CD8+T-CRTAM+_pvals	CD8+T-CRTAM+_pvals_adj	CD8+T-CRTAM+_logfoldchanges	CD14+Mono_names	CD14+Mono_pvals	CD14+Mono_pvals_adj	CD14+Mono_logfoldchanges	CD16+Mono_names	CD16+Mono_pvals	CD16+Mono_pvals_adj	CD16+Mono_logfoldchanges	CD16+NK_names	CD16+NK_pvals	CD16+NK_pvals_adj	CD16+NK_logfoldchanges	CD16-NK_names	CD16-NK_pvals	CD16-NK_pvals_adj	CD16-NK_logfoldchanges	Cyc-CD14+Mono_names	Cyc-CD14+Mono_pvals
MZB1	2.56992e-135	8.61899e-131	9.16548	MS4A1	1.20024e-159	4.02537e-155	5.66642	IGHM	0	0	7.27959	IL7R	6.3656e-236	2.1349e-231	3.62158	IL32	0	0	4.04652	TRAC	1.93751e-12	6.49802e-08	3.10704	IL32	6.84358e-241	2.2952e-236	3.69738	CCL5	0	0	3.83261	LYZ	0	0	6.12225	LST1	5.01402e-220	1.6816e-215	4.66005	GNLY	0	0	7.50887	KLRB1	1.89469e-145	6.35443e-141	4.23275	AC020656.1	5.80558e-39
SSR4	2.01127e-86	2.24846e-82	3.78544	CD79A	6.42421e-131	1.07727e-126	5.42587	CD79A	8.97398e-281	1.00323e-276	6.65314	RPS12	3.98037e-178	4.44979e-174	1.66538	IL7R	0	0	4.28118	CTLA4	7.43113e-11	8.30751e-07	5.70306	CCL5	2.93741e-181	4.92574e-177	3.32016	NKG7	0	0	3.78291	VCAN	0	0	6.6064	SERPINA1	2.97322e-166	4.9858e-162	4.11618	NKG7	0	0	6.07757	CMC1	1.02689e-125	1.72199e-121	4.6898	LYZ	9.55159e-35
FKBP11	3.55712e-88	5.96493e-84	4.73296	CD74	2.4227e-116	2.70842e-112	4.1239	MS4A1	1.56447e-284	2.62347e-280	6.29576	RPS3A	1.91162e-162	1.28224e-158	1.52214	CD2	0	0	3.09234	IL32	1.07629e-10	9.02417e-07	3.14034	TRAC	2.60157e-157	2.90838e-153	2.95922	CD3D	5.66752e-268	6.33591e-264	3.11434	S100A9	0	0	6.29936	TIMP1	6.64823e-153	7.43228e-149	4.10235	PRF1	0	0	5.89046	CD7	3.51119e-116	3.92527e-112	3.36516	SLC44A1	3.08841e-23
JCHAIN	4.64379e-68	3.11487e-64	10.4459	HLA-DRA	8.90941e-109	5.97607e-105	4.11024	HLA-DRA	3.18942e-262	1.5281e-258	4.41321	RPL30	2.82874e-159	1.35529e-155	1.52564	TRAC	0	0	3.26142	TRBC2	1.26301e-09	8.4718e-06	2.76525	CD3E	7.29199e-137	4.07598e-133	2.57506	IL32	3.0534e-243	2.56012e-239	2.91972	S100A8	0	0	6.37282	AIF1	2.4428e-138	2.04817e-134	3.96601	GZMB	0	0	5.78148	XCL1	8.10685e-105	6.79719e-101	4.61651	HMGB2	6.52975e-22
DERL3	9.87568e-64	5.52017e-60	8.20894	RPL13A	3.74437e-94	1.56973e-90	2.24678	CD74	1.82717e-258	7.65996e-255	4.16578	RPS8	1.14607e-158	4.8046e-155	1.50705	CD3E	0	0	2.85211	DUSP4	7.3907e-09	2.78666e-05	3.65598	CD8A	3.62816e-125	1.52102e-121	3.72887	GZMH	3.46682e-220	1.93783e-216	3.34172	FCN1	0	0	5.37562	COTL1	7.75112e-133	4.33262e-129	3.1641	KLRD1	0	0	5.25305	XCL2	3.5551e-98	2.38462e-94	4.89407	VCAN	1.90204e-21
SEC11C	9.22454e-76	7.73432e-72	4.37024	IGKC	8.54943e-102	4.09615e-98	5.55963	IGKC	1.40398e-269	7.84776e-266	6.3876	RPL13	1.70255e-153	5.19092e-150	1.50116	CD3D	0	0	2.91755	LTB	3.00058e-09	1.67723e-05	2.58759	CD3D	1.14194e-128	5.47121e-125	2.65219	B2M	5.13813e-193	2.15403e-189	0.874106	CTSS	0	0	3.63857	MS4A7	4.71033e-135	3.1595e-131	3.76925	CD247	0	0	4.65907	NKG7	1.69601e-76	9.48014e-73	3.22068	PCLAF	1.96243e-17
PRDX4	8.15369e-63	3.90655e-59	4.94278	HLA-DQA1	3.06894e-105	1.71543e-101	3.78189	CD37	1.01783e-235	3.7929e-232	2.79353	TPT1	1.6946e-162	1.28224e-158	1.24805	CD40LG	0	0	4.5994	SPOCK2	7.47807e-09	2.78666e-05	2.67958	CD8B	7.17566e-115	2.40657e-111	4.05379	CD3E	1.29023e-198	6.18169e-195	2.52591	SOD2	0	0	4.65733	PSAP	8.7127e-125	3.24674e-121	3.24133	FGFBP2	0	0	6.25705	KLRD1	2.04036e-71	9.77565e-68	3.02262	TKT	1.35202e-19
MYDGF	6.83809e-60	2.8667e-56	3.63189	RPL23A	4.05115e-88	1.23516e-84	1.95356	HLA-DQA1	9.63372e-226	3.23096e-222	4.06848	RPS3	7.99873e-150	1.78841e-146	1.49722	CD52	0	0	2.20347	CD3E	9.66792e-09	3.16518e-05	2.37266	CD2	8.87049e-117	3.30554e-113	2.49683	TRGC2	3.54909e-180	1.1903e-176	3.8956	EREG	0	0	6.17727	CTSS	2.74753e-125	1.15183e-121	3.26771	SPON2	0	0	5.77665	CD160	2.10243e-52	6.41012e-49	4.33439	RNASE2	8.31938e-18
IGKC	3.52525e-48	9.85248e-45	9.29965	RPS18	8.50779e-89	2.85334e-85	2.03317	RPL18A	7.91344e-176	1.89572e-172	1.84794	LDHB	2.5474e-162	1.42391e-158	2.34398	ZFP36L2	0	0	2.21123	CD3D	1.07092e-08	3.16518e-05	2.51741	TRBC2	2.04379e-98	6.23132e-95	2.38073	CST7	1.56744e-181	5.841e-178	2.3088	S100A12	0	0	5.34652	FCN1	9.7613e-129	4.67678e-125	4.18793	CTSW	0	0	4.17905	TRDC	7.75614e-53	2.60125e-49	3.33489	S100A8	1.39573e-18
FKBP2	4.65844e-49	1.56235e-45	3.21886	RPL27A	9.54628e-87	2.66803e-83	2.24156	HLA-DPB1	5.07606e-186	1.30954e-182	3.19107	EEF1B2	2.77362e-155	9.30218e-152	1.77713	CD3G	0	0	2.71233	ISG20	1.13251e-08	3.16518e-05	2.27342	IL7R	1.00384e-93	2.80557e-90	2.60749	CD8A	1.02865e-171	2.87491e-168	3.62211	TIMP1	0	0	3.66155	LILRB2	6.16046e-120	2.06609e-116	4.21977	FCGR3A	0	0	4.40533	KLRC1	4.57551e-48	1.18041e-44	3.71846	S100A9	7.43895e-18
ITM2C	2.72887e-44	6.5372e-41	4.42628	RPL3	1.92235e-84	4.95937e-81	1.9944	RPS5	1.05094e-165	2.34976e-162	1.90201	RPS15A	4.51118e-147	8.89977e-144	1.40484	CXCR4	1.12296e-307	1.88309e-304	2.08521	LDHB	1.61431e-08	4.16466e-05	2.10851	CD52	2.26672e-91	5.84779e-88	1.92486	HLA-A	2.75712e-140	6.60489e-137	1.2808	SERPINA1	0	0	4.07968	LILRA5	2.75569e-99	8.40185e-96	4.11526	CST7	0	0	3.68942	KLRF1	1.25259e-48	3.50079e-45	2.89041	SERPINB1	2.18454e-18
XBP1	3.96783e-43	8.31706e-40	2.85785	RPS5	1.97108e-83	4.40707e-80	1.97199	HLA-DPA1	7.58382e-160	1.33866e-156	2.91765	RPL9	4.69909e-151	1.21229e-147	1.46022	TRBC2	6.97893e-303	1.11457e-299	2.33438	TIGIT	1.94136e-07	0.000382996	3.64178	B2M	2.67661e-81	5.28047e-78	0.68726	RPS27	1.69603e-132	3.34598e-129	1.18261	CSTA	0	0	4.79028	SAT1	8.39163e-94	2.16491e-90	2.95363	GZMA	0	0	4.11507	GZMK	5.95762e-45	1.42719e-41	3.26955	RAB32	6.11055e-18
TNFRSF17	7.9766e-35	9.2248e-32	7.28856	HLA-DPB1	1.8388e-90	6.85217e-87	3.17756	RPL13A	6.86269e-152	1.04619e-148	1.87641	EEF1A1	5.80527e-146	1.02472e-142	1.45975	ETS1	9.64839e-284	1.47085e-280	2.21491	SARAF	1.51796e-07	0.000339395	1.80904	CD3G	1.093e-82	2.44379e-79	2.3677	TRAC	3.86132e-137	8.09382e-134	2.3358	THBS1	0	0	5.18964	FTL	3.66928e-90	8.79002e-87	2.61615	KLRF1	0	0	5.52835	IL2RB	2.65746e-36	4.4563e-33	2.68531	GAPDH	7.82983e-16
SSR3	8.87121e-39	1.35238e-35	2.57053	RPS6	1.7074e-81	3.3684e-78	1.86676	IGHD	2.993e-135	3.46135e-132	7.88621	RPL11	1.0442e-143	1.66764e-140	1.41041	ITM2A	1.57979e-276	2.11932e-273	2.61795	CD27	3.44713e-07	0.000550523	3.58394	XCL1	2.16462e-75	3.8209e-72	2.95242	RPS3	4.696e-126	8.28919e-123	1.07964	NAMPT	0	0	3.80225	BCL2A1	4.61568e-94	1.29001e-90	3.34816	HOPX	0	0	3.68789	CTSW	2.13626e-35	3.25663e-32	2.05191	TNFSF13B	1.16049e-17
HSP90B1	9.98332e-39	1.45574e-35	2.76883	LINC01857	1.12797e-74	1.71955e-71	6.49067	HLA-DQB1	7.00178e-156	1.17413e-152	3.24559	RPS4X	5.4843e-146	1.02185e-142	1.49062	ANXA1	6.02533e-278	8.78597e-275	1.80414	CYTOR	1.86038e-07	0.000382996	2.42674	GZMK	1.17718e-70	1.71654e-67	3.26124	CD8B	1.53782e-124	2.48014e-121	3.53672	G0S2	0	0	4.74508	TYROBP	2.88181e-83	5.08685e-80	2.73264	CCL5	0	0	3.77428	MATK	8.15519e-34	1.09403e-30	2.44586	ANP32B	1.40096e-17
IGHG1	1.69419e-32	1.49526e-29	9.45339	RPL31	1.26044e-80	2.34848e-77	2.20861	HLA-DRB1	7.66474e-154	1.2241e-150	2.93088	RPL32	3.5056e-142	5.34413e-139	1.38832	CD69	7.27089e-277	1.01605e-273	2.23797	RCAN3	2.59033e-07	0.000482637	2.95762	S100A10	6.59841e-67	8.1962e-64	1.46774	CD3G	1.55296e-124	2.48014e-121	2.40556	PLAUR	0	0	3.93217	SMIM25	1.80699e-86	4.0402e-83	4.1582	CD7	0	0	3.38335	DUSP2	9.09696e-34	1.17344e-30	1.98283	MGST1	2.49521e-16
SPCS2	2.92851e-37	3.92866e-34	2.32566	RPLP2	1.56986e-74	2.28913e-71	1.68548	RPL21	1.19963e-143	1.67638e-140	1.68859	RPSA	4.13025e-147	8.65752e-144	1.71314	RPS21	2.41146e-228	2.31073e-225	1.07463	CNOT6L	3.07031e-07	0.000541958	2.29943	CD69	5.25339e-66	6.29244e-63	1.94754	TRBC2	7.48132e-122	1.14049e-118	2.07175	SAT1	0	0	2.92079	FCER1G	1.1436e-83	2.25613e-80	2.81006	PLAC8	0	0	3.26042	HSPA6	6.06045e-32	6.77517e-29	2.79936	AZU1	2.43347e-14
FCRL5	4.22003e-33	4.16268e-30	5.21204	RPS27	1.27555e-71	1.52783e-68	1.81803	RPS27	5.35899e-136	6.41892e-133	1.69383	RPL18	3.98693e-145	6.68568e-142	1.42842	PHLDA1	1.14965e-228	1.13403e-225	2.43082	CD2	3.34493e-07	0.000550523	2.21515	CXCR4	1.28491e-65	1.43645e-62	1.74744	RPS29	6.62859e-116	8.55037e-113	1.03706	FTL	0	0	2.50721	FTH1	2.40637e-79	3.3627e-76	2.49443	KLRB1	0	0	3.70659	CCL4	5.87566e-32	6.77517e-29	2.42773	GRN	7.14431e-17
SDF2L1	1.64743e-35	2.04635e-32	2.84756	RPL18A	1.91759e-73	2.57249e-70	1.70744	RPL13	1.87405e-132	2.02748e-129	1.52587	RPL34	6.09133e-141	8.88221e-138	1.42354	MDFIC	4.26898e-226	3.67111e-223	2.56965	ARID5B	6.23937e-07	0.000951163	2.39138	ZFP36L2	3.9225e-61	3.65424e-58	1.6538	HLA-C	1.06275e-117	1.48511e-114	1.18537	BCL2A1	0	0	3.58837	PILRA	2.49473e-82	4.18342e-79	3.86352	B2M	0	0	1.02845	ID2	3.43369e-30	3.48967e-27	1.79366	IRAK3	7.28599e-17
IGLC2	3.68156e-31	3.01152e-28	7.53351	IGHM	7.91966e-78	1.39795e-74	4.75937	RPS8	5.97589e-130	6.07331e-127	1.47626	LTB	5.14619e-150	1.23281e-146	2.81615	RPL30	2.86882e-221	2.18669e-218	1.00661	CD52	8.86196e-07	0.00126411	1.92609	RPL30	5.84994e-59	5.03065e-56	0.896525	LYAR	1.32891e-114	1.6507e-111	2.34663	C5AR1	0	0	3.61037	HLA-DRA	3.08991e-82	4.93473e-79	3.26603	CCL4	0	0	3.47121	CCL5	2.16204e-29	1.90817e-26	2.01785	ENO1	3.74204e-16
IGHG2	1.1779e-29	8.58789e-27	9.24348	RPL21	7.91753e-73	1.0213e-69	1.74801	BANK1	2.93389e-121	2.45992e-118	5.62565	RPS6	2.23356e-137	3.12122e-134	1.45035	TSC22D3	7.64586e-226	6.41068e-223	1.67495	RGS1	9.04603e-07	0.00126411	2.67162	HLA-A	1.84862e-58	1.54998e-55	1.03395	HLA-B	7.48629e-113	8.65777e-110	0.943841	IL1B	0	0	4.8616	FCGR3A	1.41366e-85	2.9632e-82	3.05186	CLIC3	0	0	5.10682	TNFSF14	1.09589e-27	8.54744e-25	2.47658	SMC4	2.79528e-16
NUCB2	1.74937e-33	1.77789e-30	2.94165	RPS25	2.53277e-71	2.90964e-68	1.62041	RPS6	3.10834e-129	3.06611e-126	1.57682	RPS27A	1.99485e-131	2.307e-128	1.34936	S100A10	6.65116e-224	5.44065e-221	1.51541	CD28	1.71124e-06	0.00217089	3.29433	HCST	5.77996e-58	4.61544e-55	1.422	MALAT1	1.8217e-111	1.90925e-108	1.00961	TYROBP	0	0	2.76559	IL1B	2.14706e-83	4.00044e-80	4.35883	GZMM	0	0	3.13511	AREG	1.72005e-26	1.20182e-23	2.13837	EREG	1.60327e-16
CD27	4.31633e-32	3.71182e-29	3.72867	HLA-DPA1	1.47567e-76	2.47455e-73	2.87524	RPS18	3.27514e-126	3.05115e-123	1.56272	RPL3	1.14749e-134	1.42536e-131	1.504	INPP4B	3.88227e-200	2.60407e-197	3.46937	RTKN2	4.37092e-06	0.00385769	5.49404	RPS27	6.82308e-54	4.76734e-51	0.923197	KLRD1	1.33246e-110	1.35418e-107	2.28966	CXCL2	0	0	4.41181	CST3	6.21823e-77	8.02104e-74	3.25559	GZMH	0	0	3.71091	STK17A	1.57046e-24	9.08105e-22	1.57466	IRS2	1.52867e-16
SELENOS	1.35374e-33	1.4188e-30	2.61835	RPL36	2.60269e-71	2.90964e-68	1.59905	RPS23	3.88993e-123	3.52596e-120	1.38793	RPS25	4.78742e-131	5.35202e-128	1.33945	PRDM1	7.81546e-204	5.46073e-201	2.10384	AC016831.5	2.05673e-06	0.00246352	2.31521	LINC01871	9.62587e-55	7.0181e-52	2.23339	DUSP2	1.16229e-109	1.1465e-106	1.88966	FTH1	0	0	2.42106	STXBP2	5.42773e-81	8.27433e-78	3.01947	HLA-C	0	0	1.66226	TXK	2.78945e-24	1.53365e-21	2.22948	PKM	7.0774e-16
IGHG3	3.12571e-29	2.18396e-26	8.30356	RPS2	5.59335e-69	5.51735e-66	1.67349	RPL3	2.26895e-122	2.00252e-119	1.5747	RPS13	1.9747e-130	2.13637e-127	1.3017	RCAN3	8.82054e-196	5.47821e-193	2.92517	LEPROTL1	2.20488e-06	0.00254991	2.08352	ANXA1	5.47288e-54	3.90531e-51	1.43037	CMC1	1.3058e-97	1.04271e-94	2.44215	CXCL8	0	0	4.25489	CD68	3.52812e-79	4.73304e-76	2.74502	TXK	0	0	4.45023	CCL3	5.43532e-24	2.89349e-21	2.23606	NLRP3	2.99752e-15
LMAN1	1.50562e-32	1.36475e-29	2.91542	RPL39	6.50651e-68	5.74251e-65	1.46034	RPL15	1.26201e-118	1.00774e-115	1.41637	RPS5	1.84026e-132	2.20424e-129	1.50851	RPL28	5.01824e-193	2.85257e-190	0.844378	PBXIP1	2.81338e-06	0.00291971	2.56569	RPS21	4.4339e-51	2.70371e-48	0.889071	KLRG1	2.14275e-94	1.52901e-91	2.73918	FPR1	0	0	3.38371	G0S2	2.08232e-79	3.03638e-76	4.07875	PYHIN1	0	0	3.49059	SH2D1A	1.32508e-23	6.7334e-21	2.27976	APLP2	3.14591e-15
SPCS1	5.36643e-32	4.49949e-29	2.23298	EEF2	1.70352e-74	2.38053e-71	2.12784	RPL23A	4.95544e-117	3.86501e-114	1.45847	RPL37	9.80185e-130	1.0273e-126	1.28946	CD96	8.25376e-193	4.61358e-190	2.36829	ICOS	4.14194e-06	0.00385769	3.59423	RPL14	4.83009e-51	2.89271e-48	0.854884	RPS15A	7.17303e-91	4.45498e-88	0.84917	S100A6	0	0	2.13462	SLC7A7	6.14761e-76	7.10961e-73	3.50386	ADGRG1	0	0	4.73895	RPL3	2.2188e-22	9.79134e-20	0.87112	HMGN2	3.97505e-15
POU2AF1	8.84324e-29	6.05275e-26	5.33678	RPS20	9.18062e-69	8.79713e-66	1.75349	RPS19	7.76395e-116	5.9179e-113	1.51621	RPL39	7.30461e-128	6.99949e-125	1.22612	TXNIP	6.31388e-195	3.715e-192	1.60384	SAMHD1	2.81694e-06	0.00291971	2.24381	RPS3	2.51731e-50	1.3617e-47	0.852063	CTSW	3.05207e-91	1.93133e-88	1.85738	PLIN2	0	0	3.15246	SOD2	4.00173e-76	4.79322e-73	3.12934	TRDC	0	0	4.46962	HLA-A	3.89259e-22	1.69241e-19	0.907707	LGALS1	7.59512e-14
CRELD2	1.08631e-29	8.09616e-27	3.17025	HLA-DQB1	2.2424e-75	3.58122e-72	3.00654	LINC00926	2.54246e-108	1.63979e-105	6.56779	RPL19	1.0086e-126	9.39619e-124	1.27677	SPOCK2	3.4209e-190	1.85049e-187	2.19011	RACK1	4.27873e-06	0.00385769	1.0774	S100A4	2.12661e-50	1.1887e-47	1.22862	RPL3	2.83727e-89	1.69922e-86	0.990347	COTL1	0	0	2.36046	ASAH1	8.87179e-76	9.91807e-73	2.4385	ARL4C	0	0	2.49745	EOMES	1.20686e-21	5.05945e-19	2.96564	ABHD17C	1.26995e-13
SDC1	1.98251e-26	1.00741e-23	8.47264	RPS8	4.39584e-67	3.7802e-64	1.56667	RPL32	5.06493e-110	3.69278e-107	1.32246	RPL5	2.25328e-129	2.29002e-126	1.4279	RPL14	5.81192e-177	2.59894e-174	0.911856	SOD1	2.87288e-06	0.00291971	1.7469	RPS27A	3.83222e-49	1.97731e-46	0.804907	RPL23A	3.49446e-86	1.98639e-83	0.919132	LST1	0	0	2.97139	TYMP	2.10104e-76	2.6098e-73	2.57772	GNPTAB	0	0	3.26611	B3GNT7	3.0018e-21	1.21295e-18	3.49837	GSTP1	3.26758e-14
PLPP5	3.2402e-28	2.05038e-25	3.31717	RPL11	5.79234e-65	4.51776e-62	1.53484	RPL34	5.77683e-110	4.1222e-107	1.36233	RPL10	8.70664e-124	7.48726e-121	1.33565	S100A4	7.44122e-178	3.37248e-175	1.34908	AC058791.1	3.80174e-06	0.00364293	2.38891	RPL41	6.87625e-49	3.44203e-46	0.812521	RPS19	2.29505e-81	1.09959e-78	0.9093	MAFB	0	0	3.3721	SPI1	4.50285e-72	4.8715e-69	2.62037	ABHD17A	0	0	2.82575	SPRY2	1.03639e-20	3.90545e-18	3.73154	ARL8B	9.76795e-15
ERLEC1	3.3042e-28	2.05215e-25	3.01541	RPS17	3.46595e-70	3.63254e-67	2.39621	CD79B	8.28176e-110	5.78653e-107	3.94698	RPS23	2.726e-126	2.47093e-123	1.28646	RPS27A	8.7102e-173	3.65154e-170	0.879189	EIF3F	5.55181e-06	0.00477427	1.54201	HLA-C	1.59581e-48	7.64576e-46	0.941584	IFNG	9.95515e-82	4.90994e-79	2.26705	CD300E	5.9876e-304	5.02031e-301	5.05117	WARS	1.43667e-65	1.33842e-62	3.73974	HLA-E	0	0	1.53621	CST7	1.40478e-20	5.23483e-18	1.43727	MKI67	6.39407e-13
PIM2	1.35446e-27	7.57154e-25	3.17735	RPL13	2.60363e-63	1.98456e-60	1.53664	RPS25	3.7606e-110	2.80274e-107	1.34445	RPS14	3.74061e-125	3.30139e-122	1.26096	LEPROTL1	1.74849e-172	7.2396e-170	1.75305	NSD3	6.92446e-06	0.00568349	2.17437	MYL12A	5.38579e-48	2.50873e-45	1.0163	GZMA	2.49123e-78	1.08508e-75	1.77061	AQP9	0	0	3.92015	IFI30	3.06909e-67	3.02738e-64	3.37414	S1PR5	2e-323	1.6996e-320	4.61903	CD69	2.00356e-20	7.2253e-18	1.62822	TUBB	1.6048e-14
SELENOM	5.57455e-27	2.92124e-24	3.44758	RPL12	2.5761e-65	2.05707e-62	1.5291	RPLP2	2.51388e-109	1.65315e-106	1.34782	RPL22	1.40294e-123	1.17629e-120	1.331	STK4	7.05706e-171	2.81762e-168	1.43238	B2M	8.44397e-06	0.00658591	0.705815	GZMA	7.26127e-46	3.16271e-43	1.7373	RPS27A	2.93597e-72	1.14496e-69	0.776676	AIF1	0	0	2.88637	IFITM3	2.24861e-68	2.35668e-65	2.37985	SAMD3	0	0	3.20553	CACYBP	7.14003e-20	2.39462e-17	1.41139	H2AFY	1.97691e-14
IGLC3	5.48937e-25	2.39094e-22	7.8105	RPL34	3.8829e-63	2.89389e-60	1.52998	RPL11	2.16839e-106	1.29863e-103	1.30891	SARAF	1.76188e-128	1.73793e-125	1.93149	RPS3	1.10346e-165	4.25378e-163	0.892882	RPSA	1.44974e-05	0.00973483	1.19547	TSC22D3	5.7519e-45	2.38157e-42	1.35284	RPL41	1.38312e-71	5.21203e-69	0.784568	SRGN	1.950569598593e-312	0	1.97789	CFP	5.13542e-68	5.21914e-65	3.04963	HLA-A	0	0	1.43596	CLIC3	2.97534e-19	9.23955e-17	2.06696	MPO	2.70552e-12
SPCS3	2.73145e-27	1.47754e-24	2.23442	RPS23	8.50652e-62	5.94357e-59	1.44659	TCL1A	7.28641e-102	4.00609e-99	7.69121	RPS2	2.20562e-120	1.76124e-117	1.34679	UGP2	1.70424e-164	6.42211e-162	1.73894	SELL	1.20305e-05	0.00858465	2.29092	CTSW	3.02647e-43	1.18025e-40	1.60288	PPP2R5C	1.00278e-69	3.61625e-67	1.46409	PSAP	3.56e-322	3.40866e-319	2.42371	NPC2	9.63293e-66	9.23054e-63	2.33613	C12orf75	0	0	2.86007	TYROBP	4.46643e-19	1.36177e-16	1.2666	P4HB	3.21019e-14
CD38	9.12952e-26	4.43748e-23	3.54949	RPL10A	1.67099e-62	1.2183e-59	1.58808	RPL39	1.55138e-106	9.46001e-104	1.21438	RPL28	3.02438e-118	2.30527e-115	1.12703	LTB	3.54464e-163	1.30637e-160	1.93827	CCR6	2.28983e-05	0.0142216	3.77454	TOB1	6.06125e-43	2.33658e-40	1.8232	C12orf75	7.90242e-69	2.73228e-66	1.81926	TKT	0	0	2.60407	C5AR1	6.09651e-65	5.52607e-62	2.827	HCST	0	0	1.88916	GZMA	6.32968e-19	1.8954e-16	1.56035	NRGN	4.79535e-13
TMED9	1.36106e-25	6.42921e-23	2.28734	RPL41	2.73304e-61	1.83321e-58	1.51519	RPS11	1.17241e-107	7.28154e-105	1.37902	RPS18	7.59745e-118	5.53921e-115	1.34933	OXNAD1	1.80068e-159	6.16236e-157	2.60243	UGP2	1.43498e-05	0.00973483	1.82983	RPS15A	1.04721e-41	3.73629e-39	0.712513	CCL4	1.91746e-67	6.49573e-65	1.7794	ACSL1	3.83825e-308	3.38756e-305	3.29932	PLAUR	1.86936e-61	1.64986e-58	2.9396	NCR3	1.36459e-295	9.94904e-293	4.14283	ARPC5L	1.32471e-18	3.79727e-16	1.54394	H1FX	6.01552e-14
SEC61B	2.965e-25	1.34379e-22	1.8411	CD37	9.87571e-66	8.28029e-63	2.0412	RPSA	6.13648e-108	3.88312e-105	1.58764	RPL10A	9.11222e-119	7.10711e-116	1.36552	BTG1	2.57157e-161	9.27369e-159	1.21605	CLEC2D	1.61674e-05	0.0106318	2.06834	RPL28	7.97786e-42	2.877e-39	0.667163	GZMK	3.0254e-66	9.75634e-64	2.59289	LGALS1	2.71172e-302	2.21819e-299	2.22993	LILRA1	1.09883e-54	8.18944e-52	5.29754	IL2RB	6.3685e-299	4.96713e-296	3.521	IFNG	1.45891e-18	4.14653e-16	1.98642	LDHB	3.08063e-13
MANF	2.19748e-25	1.0236e-22	2.40553	RPS28	3.32987e-60	2.10712e-57	1.3998	RPL18	7.77256e-105	4.3446e-102	1.30894	RPL14	7.40127e-118	5.51609e-115	1.27511	ACAP1	2.01626e-161	7.35015e-159	1.67232	HLA-A	2.64389e-05	0.015834	1.06135	ETS1	4.21854e-41	1.45857e-38	1.50567	CD2	4.31132e-65	1.37708e-62	1.59184	CEBPB	2.04353e-307	1.75733e-304	2.56748	NAMPT	1.80189e-57	1.51079e-54	2.58645	AKR1C3	3.73007e-288	2.60623e-285	4.86397	CRTAM	4.62077e-18	1.25993e-15	3.03784	RRM2	4.04685e-12
RABAC1	2.85308e-25	1.31077e-22	2.09789	RPS29	4.32824e-60	2.68816e-57	1.51688	LY9	2.13501e-101	1.1549e-98	3.92067	RPS10	1.21204e-120	9.91449e-118	1.47828	RGCC	6.26854e-157	2.02148e-154	2.0079	TBC1D4	3.10274e-05	0.0179413	3.95533	ACAP1	6.74763e-41	2.30921e-38	1.49367	GZMB	4.62149e-65	1.46222e-62	1.8884	UPP1	1.15434e-300	9.2177e-298	2.69307	HCK	5.90382e-56	4.71434e-53	2.90674	PFN1	2.76891e-300	2.21104e-297	1.35747	PIK3R1	6.98324e-18	1.85876e-15	1.48153	ZFAND5	9.91481e-14
PPIB	2.88024e-24	1.16383e-21	1.91768	RPL7	2.86602e-62	2.04512e-59	1.74622	RPL10A	4.7908e-105	2.72329e-102	1.44161	RPL35A	1.38007e-115	9.84782e-113	1.22225	KIAA1551	2.72331e-157	8.86743e-155	1.73259	EML4	2.45485e-05	0.0149692	2.07729	RPS29	1.11879e-38	3.4111e-36	0.74102	EEF1A1	1.10712e-62	3.20091e-60	0.726863	AC020656.1	1.25757e-276	8.97373e-274	4.70055	NAP1L1	9.1677e-56	7.15038e-53	1.91342	TTC38	3.17631e-283	2.17402e-280	4.2107	GADD45B	1.00878e-17	2.64316e-15	1.36413	RETN	4.61903e-13
IGHM	3.70501e-22	1.25514e-19	5.93619	BANK1	2.06688e-60	1.33306e-57	4.70871	RPL9	5.08986e-101	2.66724e-98	1.26618	RPS21	4.37963e-115	3.06008e-112	1.3095	RPS27	3.28364e-153	1.00115e-150	0.902089	RHOH	2.98937e-05	0.017589	2.02962	RPS12	1.4051e-38	4.24543e-36	0.726403	LINC01871	4.23056e-63	1.2446e-60	1.97679	HIF1A	2.66828e-299	2.08114e-296	2.7442	HES4	5.28182e-54	3.76897e-51	3.30524	HLA-B	3.76092e-291	2.6837e-288	1.1319	MALAT1	3.57051e-17	8.80498e-15	0.668778	HMGN1	6.42635e-13
UBE2J1	6.39562e-24	2.46548e-21	2.49156	LTB	1.29341e-65	1.05801e-62	3.00903	LTB	9.12298e-106	5.27528e-103	2.69299	RPS16	1.43301e-114	9.8082e-112	1.22798	LCK	1.31398e-153	4.04295e-151	1.79908	FOXP1	3.27412e-05	0.0186114	1.86417	CD27	2.20535e-37	6.1636e-35	2.38514	RPS4X	3.24867e-62	9.15578e-60	0.755896	STXBP2	2.85132e-295	2.12505e-292	2.96556	HLA-DPA1	6.32893e-55	4.82408e-52	2.38208	EVL	1.1161e-295	8.31819e-293	2.23463	TIGIT	7.53959e-17	1.79335e-14	2.39846	SAP30	2.25239e-13
PDIA6	5.2902e-24	2.08733e-21	2.13571	RPL15	6.01258e-60	3.66636e-57	1.45136	RPS20	2.36389e-101	1.25842e-98	1.43809	RPL29	2.05975e-113	1.3816e-110	1.21565	MYL12A	7.94829e-154	2.46824e-151	1.05685	TRAT1	4.04298e-05	0.0224755	2.66252	PARP8	1.3069e-37	3.77852e-35	1.70825	RARRES3	1.95802e-62	5.56509e-60	1.51518	IER3	1.33526e-295	1.01777e-292	2.94009	CSTA	2.73631e-54	1.99501e-51	2.77388	HSH2D	1.89278e-277	1.19773e-274	3.91721	TMIGD2	9.97436e-17	2.3393e-14	2.54427	PDE4D	2.09566e-13
HERPUD1	2.28872e-23	8.34338e-21	1.97583	RPL32	1.73146e-58	9.84234e-56	1.41877	RPS2	3.51719e-98	1.72915e-95	1.31313	RPL36	1.75498e-109	1.15409e-106	1.19412	RPS19	2.39935e-146	6.7058e-144	0.881426	TP53INP1	7.36534e-05	0.0343081	3.23501	ITM2A	1.44478e-37	4.10636e-35	1.71373	PIK3R1	6.04443e-62	1.66162e-59	1.56995	TYMP	4.32299e-284	3.15183e-281	2.53618	CLEC7A	1.16564e-53	8.14445e-51	2.79716	BIN2	1.57003e-280	1.05312e-277	2.32098	HSPE1	6.50757e-17	1.57015e-14	1.14767	TYMS	5.39226e-12
ERGIC3	3.75226e-23	1.35315e-20	2.21046	RPL35A	2.56484e-58	1.43366e-55	1.3901	RPL8	1.02741e-99	5.30112e-97	1.25239	RPL7A	4.25124e-107	2.74188e-104	1.20242	RPSA	1.4519e-146	4.09192e-144	1.0079	EVL	6.5695e-05	0.0319316	1.73079	DUSP2	4.3243e-37	1.18876e-34	1.41115	PRF1	4.55385e-62	1.26221e-59	1.72144	MNDA	2.19144e-272	1.53117e-269	3.31164	SLC25A6	2.06316e-53	1.41213e-50	1.68434	EFHD2	4.67939e-278	3.01802e-275	2.16242	SPTSSB	2.28057e-16	5.09905e-14	4.93577	SRGN	1.4102e-12
LMAN2	3.90212e-23	1.39223e-20	2.14982	RPL9	7.83798e-59	4.53224e-56	1.42975	RPS3A	1.61775e-96	7.53558e-94	1.22025	RPS27	4.12532e-104	2.42728e-101	1.2925	PTGER4	2.74036e-146	7.59554e-144	1.73555	BICDL1	8.57987e-05	0.0377105	2.92373	TC2N	7.12011e-35	1.80905e-32	1.99166	GZMM	6.58923e-62	1.79666e-59	1.5654	SLC11A1	4.44816e-268	3.04454e-265	3.3896	ZNF703	3.00755e-48	1.7696e-45	4.37216	RARRES3	3.69445e-259	2.13629e-256	2.22062	BTG1	1.90737e-16	4.32226e-14	0.957463	SPTLC2	5.14994e-13
TPD52	7.84994e-23	2.74241e-20	2.79639	HLA-DRB1	1.62147e-61	1.10981e-58	2.62732	RPS13	3.55749e-98	1.72915e-95	1.23006	RPL18A	5.6487e-103	3.10567e-100	1.18818	RPL41	1.90161e-143	5.02174e-141	0.810602	BTG3	8.21716e-05	0.0377105	2.07988	RPS26	8.28849e-35	2.09007e-32	0.882102	RPS26	1.42851e-60	3.74292e-58	0.909772	NEAT1	2.55263e-253	1.58537e-250	2.00896	NINJ1	1.20612e-51	7.93153e-49	2.44379	APMAP	1.27509e-252	6.8974e-250	2.57493	HSPA8	2.34855e-16	5.20765e-14	1.04903	PGD	5.98243e-13
SPAG4	8.24668e-21	2.40502e-18	6.03385	RPS3	4.15537e-57	2.24778e-54	1.46302	TNFRSF13C	1.44798e-92	6.14712e-90	5.81103	RPL24	2.59706e-103	1.47628e-100	1.1571	SYNE2	6.75898e-146	1.85805e-143	1.74994	CD3G	8.65796e-05	0.0377105	1.973	RPS19	7.40881e-34	1.77483e-31	0.735547	PYHIN1	2.13931e-58	5.27561e-56	1.82607	PLBD1	5.67901e-242	3.28384e-239	4.14287	ADGRE2	7.8298e-50	5.04992e-47	3.38531	ITGB2	1.88249e-254	1.035e-251	1.81282	IRF8	4.39162e-16	9.32191e-14	1.77151	FES	1.61519e-12
IGHA1	1.91454e-20	5.30661e-18	7.06513	RPL4	8.45655e-60	5.06457e-57	1.73497	RPLP0	3.23648e-99	1.62007e-96	1.53594	NPM1	9.16509e-106	5.58871e-103	1.5366	ANKRD28	2.33421e-143	6.11598e-141	2.25953	STK4	8.62922e-05	0.0377105	1.51946	CXCR3	4.92151e-33	1.0931e-30	2.47509	RPS7	6.99292e-58	1.69948e-55	0.698812	PPIF	1.87568e-249	1.12333e-246	3.3603	S100A11	1.04288e-49	6.5993e-47	1.85265	RAC2	3.48263e-251	1.825e-248	1.73931	EIF3G	6.92532e-16	1.44262e-13	1.14256	AREG	7.11681e-13
EAF2	7.72466e-21	2.27254e-18	3.20159	RPS15	1.00125e-55	5.16616e-53	1.30644	IRF8	1.36671e-97	6.45587e-95	3.04962	RPLP0	7.13489e-104	4.12569e-101	1.42673	CXCR3	6.44795e-141	1.66347e-138	3.19901	LAT	0.000113726	0.0476767	2.08631	RPS7	5.46859e-33	1.20662e-30	0.661307	GNLY	2.06086e-57	4.93693e-55	2.02494	FCER1G	5.15e-248	3.03019e-245	2.25296	TCF7L2	6.06549e-48	3.39041e-45	3.94964	TRBC1	3.03173e-248	1.56428e-245	2.42709	UBB	1.24313e-15	2.54219e-13	0.931019	CHSY1	3.05078e-12
HDLBP	3.85771e-21	1.17618e-18	2.60048	RPS4Y1	3.09817e-61	2.03738e-58	2.48932	RPL27A	7.28936e-98	3.49244e-95	1.57942	SC5D	5.3986e-101	2.87394e-98	3.19818	XCL1	2.14623e-141	5.57986e-139	2.53513	IPCEF1	0.000134264	0.0529412	2.60959	MT-ND2	1.36876e-32	2.94267e-30	0.778657	RPS12	3.77043e-56	8.60221e-54	0.688638	ETS2	1.36137e-253	8.61463e-251	2.84083	SERPINB9	1.52582e-49	9.47645e-47	2.41674	TBX21	1.05273e-232	5.19214e-230	3.65516	EEF1A1	2.84414e-15	5.57817e-13	0.623253	SMC1A	2.33796e-12
IGHG4	2.02475e-18	4.65111e-16	8.25529	RPL19	5.74972e-55	2.7947e-52	1.33135	IGLC2	6.59108e-95	3.02811e-92	4.52026	RPL12	2.81742e-98	1.43168e-95	1.11669	RPS12	4.71541e-140	1.18906e-137	0.809589	ETS1	0.000116537	0.0479963	1.72953	CYTIP	1.19834e-32	2.59291e-30	1.17657	RPS18	1.53545e-55	3.43306e-53	0.732163	CYBB	2.88143e-254	1.93275e-251	2.77424	H3F3A	4.29728e-48	2.48486e-45	1.41849	SPN	1.33018e-231	6.37306e-229	2.58864	NFKBIA	1.86195e-15	3.76181e-13	1.16692	PGAM1	2.87002e-12
IGLV3-1	1.4164e-17	2.86164e-15	9.43651	RPLP0	2.20808e-57	1.21401e-54	1.67805	RPL19	9.74087e-92	4.0332e-89	1.16756	NOP53	2.9041e-103	1.62329e-100	1.71404	SIT1	4.37339e-140	1.11117e-137	2.56406	PIK3IP1	0.00013076	0.0528364	1.8291	BTG1	3.13494e-32	6.53041e-30	0.959676	CD52	1.13106e-54	2.41614e-52	1.26017	APLP2	1.06184e-253	6.98276e-251	2.39588	LYZ	5.29199e-49	3.22696e-46	2.68574	IGFBP7	6.04496e-225	2.73967e-222	3.52765	TOX2	5.73622e-15	1.06878e-12	4.67412	TK1	4.30362e-11
SEC61G	9.41188e-19	2.23869e-16	1.69265	CCR7	6.96482e-57	3.64978e-54	3.93471	RPL12	1.11974e-93	4.94129e-91	1.2393	RPS28	4.30329e-98	2.12241e-95	1.09208	EEF1A1	1.56244e-137	3.79717e-135	0.796441	RPL28	0.000164509	0.0568795	0.758803	RGCC	2.31152e-31	4.56022e-29	1.59929	SH2D1A	7.36461e-54	1.48792e-51	2.00254	CTSD	1.26882e-253	8.18338e-251	2.23016	CTSB	9.35675e-49	5.60369e-46	2.26203	ATM	2.34928e-230	1.10972e-227	2.24993	IFITM1	3.23486e-15	6.27115e-13	1.32457	GGH	2.69573e-11
IGHGP	5.55986e-17	1.03593e-14	7.88015	RPL27	1.56236e-55	7.82064e-53	1.42758	RPS27A	3.29697e-90	1.31635e-87	1.19207	RACK1	2.17277e-99	1.12108e-96	1.18906	PLP2	1.14042e-139	2.8543e-137	1.54441	PIM2	0.000145742	0.0541022	2.26301	CALM1	2.75705e-31	5.40736e-29	0.888272	FYN	6.89352e-54	1.40118e-51	1.54526	SERPINB1	8.40416e-253	5.1247e-250	2.29825	YBX1	3.81508e-47	1.99922e-44	1.50878	PRSS23	3.48577e-220	1.49879e-217	4.22678	HSPD1	8.61072e-15	1.58674e-12	1.18407	SLC25A37	5.12058e-12
AC012236.1	6.88852e-17	1.27639e-14	6.15897	RPS14	1.52046e-54	7.18215e-52	1.32429	RPS29	8.02288e-89	3.09277e-86	1.23632	RPL4	2.06672e-100	1.08302e-97	1.42049	ARID5B	2.70605e-137	6.52917e-135	1.83576	CORO1B	0.000150711	0.0549406	2.17191	PTPRC	4.37863e-31	8.43968e-29	0.977403	RPS14	3.41177e-53	6.65255e-51	0.65229	CD93	2.07934e-237	1.16228e-234	3.31843	HMOX1	6.02749e-48	3.39041e-45	2.76105	PTPN4	1.92917e-223	8.62674e-221	2.84916	SERPINE2	2.0566e-14	3.63022e-12	3.76288	H2AFZ	6.95453e-12
CHPF	4.48311e-17	8.54287e-15	4.54823	RPL10	6.58985e-54	2.9468e-51	1.40739	RACK1	1.02325e-89	3.99042e-87	1.27409	CCR7	1.04018e-97	5.05586e-95	3.49294	AC058791.1	6.41608e-137	1.53702e-134	1.94417	FAM177A1	0.000137319	0.0529412	1.76064	FXYD2	2.04797e-30	3.75326e-28	3.54911	TRBC1	1.01039e-53	2.01704e-51	1.60708	GAPDH	3.35006e-240	1.90431e-237	1.79451	RPS9	1.29186e-45	6.1895e-43	1.13659	CEP78	5.85533e-217	2.39483e-214	3.60816	CSF2	2.30837e-14	4.0113e-12	3.73265	TOP2A	7.34054e-11
SEL1L3	1.23753e-17	2.51541e-15	2.96805	RPL8	3.57094e-54	1.66336e-51	1.32372	RPL31	2.97467e-90	1.20198e-87	1.63493	RPL23A	4.29788e-94	1.94787e-91	1.15054	GOLGA8B	3.31857e-136	7.72903e-134	2.0343	CLDND1	0.000142931	0.0538609	1.94512	RPS4X	1.43879e-30	2.68079e-28	0.662023	CD69	1.78302e-53	3.51759e-51	1.40928	GSTO1	1.85015e-234	1.01722e-231	2.26874	OAZ1	2.66008e-46	1.35172e-43	1.24919	ABI3	4.08001e-216	1.64862e-213	3.13236	AHSA1	2.73794e-14	4.66118e-12	1.27009	TMEM170B	1.66184e-11
DDOST	6.553e-18	1.39984e-15	2.15992	RPL36A	6.43206e-57	3.4241e-54	1.80063	RPL7	1.09641e-88	4.17856e-86	1.43476	NACA	3.87281e-96	1.85552e-93	1.19339	GOLGA8A	1.18643e-135	2.74417e-133	2.13703	RPS4X	0.000167205	0.0572216	0.895702	PHLDA1	7.87076e-31	1.49135e-28	1.55518	RPL14	6.29758e-53	1.22086e-50	0.680036	BASP1	2.54618e-233	1.35546e-230	3.11972	RNASET2	7.68057e-48	4.2228e-45	2.01966	SH2D1B	3.54882e-209	1.3525e-206	5.69883	DDIT4	2.58319e-14	4.43568e-12	1.16819	TALDO1	1.13828e-11
JSRP1	1.27142e-16	2.29253e-14	6.86646	RPLP1	1.71003e-53	7.44817e-51	1.35758	RPL36	4.91287e-87	1.83075e-84	1.18665	AP3M2	3.47265e-92	1.55288e-89	3.79619	PARP8	3.26609e-136	7.66001e-134	1.88974	CHCHD2	0.000158206	0.0558516	1.05488	EEF1A1	7.90449e-30	1.41011e-27	0.631764	RPS2	3.17995e-52	5.95805e-50	0.696396	NLRP3	1.22606e-223	6.047e-221	3.56351	LTA4H	3.34906e-47	1.78287e-44	2.50701	MATK	2.29751e-217	9.51282e-215	2.83283	BCO2	9.74342e-14	1.55607e-11	4.36204	MS4A3	1.05387e-10
TMEM258	9.34404e-18	1.93445e-15	1.56776	LY9	2.75078e-55	1.3567e-52	3.71342	RPL35A	1.42928e-85	5.26762e-83	1.1453	RPLP1	1.97884e-91	8.5085e-89	1.09208	EML4	3.17632e-136	7.50193e-134	1.80268	SMAP2	0.000164018	0.0568795	1.58495	JUNB	4.72509e-30	8.56595e-28	1.08979	LCK	2.22613e-52	4.24205e-50	1.50011	OLR1	6.01895e-220	2.84315e-217	4.06903	BID	6.28907e-47	3.24497e-44	2.47791	IRF1	7.54449e-221	3.28607e-218	1.96136	HLA-B	7.41524e-14	1.20141e-11	0.588024	CES1	1.02392e-10
TXNDC15	1.7377e-17	3.46899e-15	2.48929	IGLC2	1.06367e-55	5.40507e-53	4.52534	CD83	1.77124e-88	6.67458e-86	2.48754	CD3E	1.68156e-95	7.94313e-93	2.04776	GPR171	1.21799e-132	2.72327e-130	2.48646	SYNE2	0.000189191	0.0634507	1.78316	LCK	5.47649e-30	9.87476e-28	1.41165	RPL34	2.75934e-51	5.00231e-49	0.658931	ATP2B1	1.73119e-227	8.66578e-225	2.68782	LILRB1	6.00325e-45	2.75804e-42	3.40722	CDC42SE1	2.4775e-218	1.03863e-215	1.8631	LAT2	1.29118e-13	2.04262e-11	1.58472	ZEB2	1.61957e-11
CYTOR	3.41494e-17	6.65873e-15	2.05248	RPL18	6.30306e-54	2.85665e-51	1.36074	RPL10	2.5401e-83	8.87393e-81	1.17555	RPL13A	1.03117e-91	4.55047e-89	1.25237	RPS4X	2.09841e-132	4.66069e-130	0.8127	CREM	0.00019283	0.0636293	1.62447	CORO1A	7.18092e-30	1.28788e-27	1.03395	CXCR4	2.0312e-51	3.7023e-49	1.23387	CLEC7A	4.66582e-223	2.26786e-220	3.12726	CD300E	2.191e-45	1.03496e-42	3.1511	FCRL6	1.93561e-207	7.05615e-205	4.18789	CLDND1	1.282e-13	2.03772e-11	1.46052	EIF3A	1.88797e-11
HM13	3.51184e-17	6.8081e-15	1.96603	RPL35	9.43926e-55	4.52248e-52	1.40658	VPREB3	3.87339e-81	1.33924e-78	5.83653	RPS29	1.63486e-91	7.12078e-89	1.16932	SLF1	3.48994e-131	7.60036e-129	2.72004	RPL18	0.000251403	0.0773536	0.809096	RPL35A	1.43323e-29	2.52989e-27	0.61185	SRSF7	3.07037e-51	5.53623e-49	1.14671	GLUL	2.46203e-229	1.27033e-226	2.38215	CYBB	4.14351e-46	2.0741e-43	2.31576	C1orf21	8.84981e-208	3.26159e-205	3.64749	RARRES3	1.31351e-13	2.06819e-11	1.25317	ETS2	2.22474e-11
CD79A	7.64528e-17	1.40883e-14	3.16596	EEF1A1	7.90455e-53	3.31378e-50	1.37592	FCER2	7.23216e-81	2.47502e-78	5.3519	RPS7	3.7657e-90	1.57868e-87	1.05974	TC2N	1.1841e-130	2.54566e-128	2.29313	ANP32B	0.000214928	0.067367	1.45421	TRGC2	1.56099e-29	2.74097e-27	2.00115	HSPA8	1.3371e-50	2.32351e-48	0.979178	CD44	3.18701e-229	1.61949e-226	2.02742	LYN	7.4462e-46	3.67251e-43	2.31293	GIMAP7	4.39651e-214	1.73471e-211	2.17055	RGS1	1.41339e-13	2.21507e-11	1.47809	MNDA	3.26459e-11
P4HB	5.22495e-17	9.78963e-15	1.77479	RPS19	5.34556e-53	2.26936e-50	1.46265	RPS15	2.08672e-83	7.36677e-81	1.0844	RPS26	6.47813e-91	2.75017e-88	1.44494	RASGRP1	3.55808e-129	7.50509e-127	2.09051	NCK2	0.000278809	0.0850064	2.25428	HLA-B	2.08366e-29	3.60215e-27	0.615332	HLA-E	2.05627e-50	3.55481e-48	0.812948	GK	2.80593e-221	1.34436e-218	3.35803	TKT	4.12329e-45	1.92065e-42	1.95563	IFITM1	1.10768e-211	4.27004e-209	2.06134	IFITM2	1.47587e-13	2.29156e-11	0.933374	METTL9	4.30847e-11
SPATS2	2.16802e-16	3.78703e-14	3.42089	RPS3A	4.12217e-52	1.70678e-49	1.31203	RPL29	1.08323e-83	3.86483e-81	1.12801	RPS15	2.41766e-86	9.42833e-84	1.00215	TUBA4A	4.76051e-130	1.01693e-127	1.54844	RPL11	0.000333829	0.0984839	0.803539	SIT1	3.42066e-29	5.76494e-27	1.96437	ISG20	5.91299e-50	1.01697e-47	1.30672	SERPINB2	3.36634e-205	1.36024e-202	7.54683	LRRC25	1.15546e-43	5.0327e-41	3.09107	IL2RG	1.24324e-208	4.68493e-206	1.8426	PLAC8	1.56722e-13	2.42219e-11	1.22488	ELANE	8.69362e-10
KDELR2	1.18828e-16	2.15419e-14	1.95921	RPSA	6.19298e-54	2.84521e-51	1.62191	RPL4	3.87743e-85	1.39829e-82	1.48084	LEPROTL1	2.26045e-89	9.24525e-87	2.09085	THEMIS	8.15127e-128	1.66693e-125	2.8527	DOK2	0.000294132	0.0888702	1.44863	CRIP1	2.58293e-29	4.39727e-27	1.34421	HCST	1.30033e-49	2.20254e-47	1.04515	RNF144B	1.55409e-219	7.23903e-217	3.10702	FGL2	9.42163e-45	4.27003e-42	2.28872	RNF213	4.60282e-207	1.65989e-204	1.99056	SYTL3	2.30325e-13	3.46397e-11	1.36832	CSTA	9.64075e-11
RPN2	5.36321e-16	9.08441e-14	1.85707	VPREB3	1.11671e-51	4.51233e-49	5.16157	EEF1A1	4.86276e-80	1.59889e-77	1.13428	MAL	1.64042e-83	6.04577e-81	4.62489	CYTIP	5.66084e-130	1.2016e-127	1.32437	FOXP3	0.000449899	0.111768	8.06168	THEMIS	5.77998e-29	9.69246e-27	2.17866	RPS25	5.8542e-49	9.71971e-47	0.647055	KYNU	2.25246e-211	9.56242e-209	3.49818	GRINA	1.24595e-44	5.57156e-42	2.29534	MYBL1	5.22735e-199	1.77086e-196	2.82496	TNFRSF18	4.69787e-13	6.88023e-11	1.9539	CANX	1.40396e-10
PDIA4	7.27004e-16	1.20704e-13	2.25369	RPS27A	3.78259e-51	1.51024e-48	1.31857	RPL41	2.87811e-80	9.55704e-78	1.14617	RPL21	5.28697e-86	2.0381e-83	1.1295	TRAT1	9.7789e-128	1.98767e-125	2.63518	RPL18A	0.000382495	0.106018	0.807308	IFNG	5.04456e-28	8.16003e-26	1.70005	SAMD3	4.70108e-49	7.84402e-47	1.64167	CFP	1.27859e-215	5.79479e-213	2.99856	APOBEC3A	2.42905e-42	9.81513e-40	3.68413	KLF2	2.79773e-203	9.87688e-201	1.91702	SERPINH1	8.31463e-13	1.18662e-10	1.80807	NAP1L1	2.09831e-10
SRM	1.30222e-15	2.08966e-13	2.31355	RPS13	1.58492e-50	6.18081e-48	1.26202	RPL26	2.68242e-80	8.9963e-78	1.08236	TCF7	1.68579e-85	6.42478e-83	2.88991	RPS29	2.06487e-127	4.17178e-125	0.778133	SKAP1	0.000367678	0.103623	1.87823	RPS28	1.80325e-27	2.8129e-25	0.562954	CLEC2D	1.05895e-47	1.73245e-45	1.43409	TREM1	3.67268e-214	1.62072e-211	3.34116	FAM49A	8.28248e-44	3.65497e-41	2.60928	ZAP70	1.04664e-196	3.47548e-194	2.84703	SLFN13	9.38154e-13	1.32759e-10	2.34982	RAD21	1.08037e-10
GNG7	2.93039e-15	4.38748e-13	3.16773	RACK1	5.25121e-51	2.07194e-48	1.37921	CD22	3.22413e-76	1.00121e-73	4.93392	RPL8	4.20636e-84	1.56748e-81	1.02044	DPP4	6.68679e-126	1.28149e-123	3.63601	CD5	0.000416922	0.108919	2.80863	RPS25	1.47428e-27	2.32134e-25	0.600623	CRTAM	1.74754e-45	2.68849e-43	2.99388	LTA4H	3.84554e-212	1.65348e-209	2.79869	IGSF6	5.21403e-43	2.2419e-40	2.6694	IFNG	8.48192e-200	2.90272e-197	2.61166	PPP1R15A	8.44874e-13	1.20065e-10	1.05824	HMGA1	1.36013e-10
TMEM208	1.52706e-15	2.41579e-13	2.21856	RPS15A	8.08871e-49	2.98109e-46	1.249	FAU	2.38629e-79	7.77005e-77	0.900096	RPS19	2.70615e-82	9.55356e-80	1.11862	ARHGAP15	9.93045e-129	2.08155e-126	1.75867	TRIM59	0.000503764	0.12068	4.06886	RPL32	1.9102e-27	2.96593e-25	0.58442	RPL35A	2.42736e-45	3.71729e-43	0.610562	SDCBP	1.82362e-216	8.37815e-214	1.89422	HLA-DPB1	1.63576e-42	6.85752e-40	2.15036	CCL4L2	3.83727e-196	1.26171e-193	2.91097	IRF1	1.31757e-12	1.8257e-10	1.13801	H2AFJ	1.55703e-10
NME1	1.58268e-15	2.49201e-13	2.1624	RPL26	7.98588e-49	2.9759e-46	1.23199	RPL35	5.51809e-78	1.77948e-75	1.14894	RPLP2	3.25558e-82	1.13735e-79	1.03532	VIM	3.45017e-128	7.09888e-126	1.16773	TTC39C	0.000428527	0.109709	2.34931	RPL11	2.25485e-27	3.46896e-25	0.590446	RPL21	5.01818e-45	7.64998e-43	0.672197	ASAH1	2.4119e-215	1.07854e-212	2.12323	ANXA5	1.94403e-42	8.04925e-40	1.76562	APOBEC3G	1.65304e-195	5.33075e-193	2.22392	KLRC2	1.91416e-12	2.59907e-10	2.37409	ZBTB43	2.44707e-10
RRBP1	2.5169e-15	3.80233e-13	2.08388	IRF8	2.29599e-50	8.8509e-48	2.883	RPS28	8.63647e-76	2.63318e-73	1.03431	LEF1	4.74472e-81	1.62376e-78	3.823	BCL11B	5.77993e-127	1.13361e-124	2.27612	TENT5C	0.000397203	0.108304	1.95694	ARHGDIB	3.48963e-27	5.27185e-25	0.782025	RPL30	7.92154e-44	1.16523e-41	0.607281	CTSB	1.00434e-213	4.37447e-211	2.32637	NFKBIZ	1.3324e-42	5.65647e-40	2.01894	CX3CR1	5.96192e-188	1.81773e-185	4.15701	SOCS1	2.94116e-12	3.82328e-10	1.41111	HDGF	2.11706e-10
SUB1	3.74264e-15	5.53256e-13	1.33117	SMIM14	1.03673e-48	3.77934e-46	3.40108	ADAM28	7.3356e-75	2.21641e-72	3.87778	EIF3E	1.767e-82	6.37221e-80	1.52414	B2M	8.5528e-126	1.62979e-123	0.481356	RPS15A	0.00041768	0.108919	0.848227	RPL7A	1.29588e-26	1.90619e-24	0.631822	RPL10	3.39711e-43	4.80727e-41	0.60202	CST3	6.15983e-205	2.45939e-202	2.52808	MAFB	2.01248e-42	8.23103e-40	2.35704	CALM1	3.0307e-195	9.68033e-193	1.30093	ABCB1	4.3188e-12	5.52839e-10	2.78835	MXD1	3.23809e-10
MEI1	8.66267e-15	1.2156e-12	3.01172	RPS9	4.90961e-47	1.73325e-44	1.22351	RPS16	4.16358e-74	1.2249e-71	1.04804	RPL38	7.27962e-79	2.44144e-76	1.04034	CDC14A	1.12572e-124	2.09747e-122	2.52248	FYB1	0.000410966	0.108919	1.42533	KLRC1	2.17013e-26	3.15073e-24	2.19685	RPL13	3.83365e-43	5.37962e-41	0.595856	SLC25A37	1.13942e-209	4.71775e-207	2.69112	HSBP1	6.45098e-42	2.56432e-39	2.08272	ARPC5L	2.54826e-191	7.91329e-189	2.07193	FYN	3.47774e-12	4.46883e-10	1.269	CDT1	1.99015e-09
FAM92B	6.15374e-14	7.93785e-12	8.27357	RPS11	2.59102e-46	8.86712e-44	1.28297	BCL11A	2.75167e-72	7.88765e-70	4.1746	RPL26	3.38326e-74	1.08064e-71	0.941434	PBX4	1.04967e-123	1.92371e-121	3.17617	BCL11B	0.000441155	0.111244	2.16133	GZMM	2.40863e-26	3.46698e-24	1.28808	TRGC1	3.42801e-43	4.83062e-41	2.1935	TSPO	2.09091e-210	8.76562e-208	1.89327	SIGLEC10	1.77651e-39	6.54732e-37	4.07987	HLA-F	1.15087e-191	3.60726e-189	1.83679	SPRY1	4.90405e-12	6.20649e-10	2.44373	RRM1	6.93906e-10
GMPPB	1.59465e-14	2.20997e-12	2.98672	TNFRSF13C	2.74163e-45	9.19487e-43	4.63386	RPL5	6.94052e-74	2.0241e-71	1.14347	SELL	2.97248e-75	9.58568e-73	2.32173	CORO1A	6.4821e-126	1.24941e-123	1.21015	RAN	0.000413021	0.108919	1.24693	RPL10	5.88017e-26	8.2861e-24	0.579813	RPL39	2.10053e-42	2.89907e-40	0.536323	MGST1	2.28425e-192	8.23754e-190	4.73906	C19orf38	1.49179e-40	5.68541e-38	3.09116	MALAT1	1.36177e-183	3.87043e-181	0.933911	NCAM1	5.19812e-12	6.48083e-10	2.5924	CDK1	1.65388e-09
TNFRSF13B	3.94245e-14	5.20559e-12	4.4901	RPL29	1.16605e-45	3.95021e-43	1.20946	NOP53	4.34156e-76	1.33585e-73	1.69102	RPS20	5.721e-73	1.77658e-70	1.1089	JUN	1.91708e-124	3.55221e-122	1.36115	ICA1	0.000557775	0.128128	4.38309	TUBA4A	5.82399e-26	8.24156e-24	1.27259	RPL26	3.82562e-42	5.19448e-40	0.566248	CCRL2	3.94929e-198	1.48822e-195	3.43098	LIMS1	1.13405e-40	4.37168e-38	2.28479	TMIGD2	1.56864e-178	4.24266e-176	4.58671	HSPA1A	4.77131e-12	6.06137e-10	1.07582	MCM7	6.37348e-10
PNOC	3.89087e-14	5.15779e-12	4.52793	EEF1B2	4.5518e-47	1.62402e-44	1.53239	RPL30	4.73337e-72	1.33402e-69	1.05146	RPL41	1.09358e-71	3.24571e-69	0.97935	JUND	2.80369e-123	5.11034e-121	1.31031	PMAIP1	0.000418943	0.108919	1.62386	LAG3	1.42269e-25	1.94752e-23	2.38289	RPL19	1.99121e-41	2.62918e-39	0.56554	VIM	3.14805e-199	1.19977e-196	1.69688	GSTO1	8.19184e-41	3.19463e-38	1.85072	RAP1B	1.12416e-186	3.36626e-184	1.55655	CXCR6	8.23951e-12	1.00585e-09	2.77204	PCNA	6.63287e-10
RASGRP3	8.10743e-14	1.02221e-11	3.32387	NOP53	1.42569e-46	4.92938e-44	1.77958	RPS7	3.494e-72	9.93066e-70	1.03469	PABPC1	9.15145e-74	2.86842e-71	1.25724	RPL7A	4.16586e-120	7.16485e-118	0.747671	TNFRSF4	0.000522747	0.122601	3.0396	RUNX3	2.86365e-25	3.82633e-23	1.30722	RPL13A	1.3345e-39	1.63943e-37	0.704028	ZEB2	5.12921e-203	2.02381e-200	2.19348	TNFAIP2	1.04887e-39	3.90857e-37	2.54584	SYNE2	7.39525e-186	2.17491e-183	2.04105	FKBP4	7.22058e-12	8.90308e-10	1.34249	TPP1	3.16123e-10
TXNDC11	5.99931e-14	7.76853e-12	2.56985	RPS12	1.05668e-43	3.40758e-41	1.2317	EEF2	1.20071e-74	3.59547e-72	1.55865	RPS11	6.19455e-70	1.73127e-67	0.989653	ITK	1.59592e-119	2.70324e-117	2.04635	SMC4	0.000509625	0.121218	2.26338	CD48	2.96582e-25	3.94714e-23	0.965979	LAG3	7.40613e-39	8.93477e-37	2.47695	ATP13A3	9.6932e-198	3.61212e-195	2.85914	NAAA	1.07195e-38	3.86569e-36	2.73596	GNG2	7.45764e-186	2.17491e-183	1.84639	TLE1	8.5227e-12	1.0245e-09	2.28748	CENPW	1.27651e-09
SLC38A5	1.32134e-13	1.62327e-11	3.91319	RPL38	3.3581e-44	1.09344e-41	1.22922	RPS12	6.53657e-71	1.75379e-68	1.06358	SPOCK2	2.62664e-71	7.66018e-69	2.11397	LMNA	4.62454e-119	7.79386e-117	1.66856	AES	0.000467279	0.114391	1.31923	MT-CYB	5.62757e-25	7.34386e-23	0.724835	ZFP36L2	1.29382e-38	1.54972e-36	1.0302	SAMSN1	3.33832e-201	1.30187e-198	2.22644	CD86	1.27051e-38	4.48529e-36	2.76657	CCL3	2.01887e-183	5.6424e-181	2.37554	RPS27	8.86183e-12	1.06146e-09	0.582811	ZFR	5.74031e-10
SIL1	8.68209e-14	1.09056e-11	2.78662	RPS4X	7.4489e-43	2.37925e-40	1.22414	RPS9	6.95259e-72	1.92708e-69	1.05078	TOMM7	5.67961e-70	1.61426e-67	1.15103	PIK3IP1	5.71702e-118	9.49194e-116	1.61562	LCK	0.000545733	0.126226	1.63394	EML4	6.03517e-25	7.81496e-23	1.3679	RPL6	2.05776e-38	2.43004e-36	0.577637	SPI1	2.39464e-200	9.23118e-198	2.27316	STX11	8.09906e-39	2.95246e-36	2.37801	SYNE1	7.26829e-178	1.93464e-175	2.4375	APMAP	8.24868e-12	1.00585e-09	1.32156	CLEC5A	1.95668e-09
ST6GALNAC4	9.05618e-14	1.13331e-11	3.00061	RPL17	3.37206e-45	1.11972e-42	1.7496	EEF1B2	4.46705e-73	1.29152e-70	1.3531	FAU	2.42594e-68	6.5614e-66	0.751387	SKAP1	9.12408e-118	1.50741e-115	1.72113	RPS8	0.000675132	0.148354	0.750418	VIM	8.92315e-25	1.13358e-22	0.896743	RPS6	3.51643e-38	4.08077e-36	0.616361	CXCL3	1.40931e-193	5.13755e-191	3.60333	CDC42EP2	2.10111e-37	6.90852e-35	3.55569	DIP2A	9.17453e-177	2.38524e-174	2.62007	PAXX	8.47912e-12	1.02292e-09	1.25277	JDP2	1.20746e-09
ATP5MC1	5.72432e-13	6.53e-11	1.68842	HLA-DRB5	8.44945e-45	2.77821e-42	2.52437	RPL37	5.70391e-70	1.48293e-67	1.00651	RPL7	2.44908e-67	6.36722e-65	1.10414	PTPRC	9.1832e-116	1.4666e-113	1.05075	RPS3	0.000659093	0.148353	0.793777	TENT5C	1.01301e-24	1.28205e-22	1.62087	RPLP2	1.10421e-37	1.25535e-35	0.567507	RETN	4.61702e-185	1.51809e-182	4.08825	CMTM6	1.18048e-38	4.21182e-36	1.76832	HAVCR2	1.23311e-173	3.06342e-171	2.6365	DNAJB1	9.31558e-12	1.11184e-09	1.04225	TUBA1B	6.08432e-10
DNAJB9	6.00271e-13	6.80131e-11	1.81016	RPS16	1.37047e-41	4.25582e-39	1.13289	RPS3	1.38832e-68	3.42363e-66	1.05455	YPEL5	6.22029e-68	1.65568e-65	1.79544	RPS15A	6.14098e-114	9.6693e-112	0.693933	OCIAD2	0.000619562	0.140398	2.0389	CD96	1.27079e-24	1.59625e-22	1.48325	TIGIT	3.81045e-37	4.25983e-35	2.13488	MCL1	2.79624e-191	9.97662e-189	1.84095	MT2A	1.67254e-38	5.78284e-36	2.29497	JAK1	1.82862e-175	4.64608e-173	1.63763	LDB2	1.92105e-11	2.22934e-09	4.92448	PTK2B	5.46916e-10
CCR10	6.2039e-12	6.10166e-10	5.98177	FAU	4.05032e-41	1.20212e-38	0.924586	RPL27	1.85558e-69	4.7871e-67	1.11538	FAM177A1	2.20094e-65	5.50859e-63	1.93902	BCL2	2.83178e-112	4.37659e-110	1.7119	LEF1	0.000701022	0.149751	2.95734	JUN	1.24398e-24	1.56845e-22	1.064	RPS15	1.04724e-36	1.15534e-34	0.522162	VEGFA	1.46609e-185	4.8683e-183	3.02401	CD83	1.63938e-38	5.72725e-36	2.06593	CCND3	1.1315e-174	2.85324e-172	1.77022	RBM39	1.35273e-11	1.59186e-09	0.852737	STMN1	6.90995e-10
CPNE5	9.56126e-12	9.18164e-10	4.12914	RPS10	1.72715e-41	5.31424e-39	1.31746	RPS17	1.40139e-70	3.70077e-68	1.79925	RPL37A	7.22022e-63	1.78053e-60	0.875087	CRIP1	3.92331e-111	6.00822e-109	1.49843	STAM	0.000733202	0.152734	2.96163	RPL29	1.92235e-24	2.3616e-22	0.557302	EOMES	1.38254e-36	1.52025e-34	2.31245	SOCS3	8.90696e-187	3.04818e-184	2.30167	MGAT1	2.99758e-38	1.02585e-35	1.92017	LIMD2	4.621e-174	1.15656e-171	1.79219	CYCS	1.41596e-11	1.66044e-09	1.03376	TPX2	3.71414e-09
TRAM1	4.11485e-12	4.1693e-10	1.49267	CD79B	1.29158e-41	4.04831e-39	3.1997	HLA-DRB5	2.81046e-69	7.14069e-67	2.3726	TRABD2A	4.46667e-61	1.03313e-58	3.08193	CALM1	2.02982e-109	2.99895e-107	0.9316	ITM2A	0.000671807	0.148354	1.82402	RPL19	2.25875e-24	2.7547e-22	0.541083	FGFBP2	4.7055e-36	4.96267e-34	1.55536	SERPINB9	7.76886e-185	2.52963e-182	2.48337	LGALS9	7.40297e-38	2.48281e-35	2.30047	CHST12	4.17484e-170	1.00011e-167	2.52579	AP005482.1	2.02093e-11	2.32914e-09	3.04255	TPI1	1.05506e-09
ISG20	4.28209e-12	4.32569e-10	1.46979	SLC25A6	1.97455e-41	5.96597e-39	1.57089	RALGPS2	2.16714e-65	5.11842e-63	4.39687	SESN3	4.39674e-61	1.02401e-58	2.71558	KLF6	2.5475e-109	3.74728e-107	1.09689	TPT1	0.000685311	0.148354	0.652168	HOPX	1.49486e-24	1.86374e-22	1.27468	RPL18A	1.2913e-35	1.33999e-33	0.553654	OAZ1	1.02682e-183	3.27975e-181	1.2043	VSIR	4.60216e-38	1.55906e-35	1.94835	PTGDS	5.12729e-163	1.12391e-160	5.50209	CHST12	1.82422e-11	2.12433e-09	1.51776	ATP6V1B2	7.11687e-10
TMED10	5.66473e-12	5.60424e-10	1.5026	NPM1	2.60741e-41	7.80778e-39	1.54764	RPL37A	7.388e-67	1.76985e-64	0.985584	RPL15	1.51119e-60	3.44777e-58	0.868521	LAT	5.40133e-108	7.77467e-106	1.77497	SMCHD1	0.000685636	0.148354	1.49188	PRDM1	2.48013e-24	3.01372e-22	1.26355	RPS3A	1.93685e-35	1.99258e-33	0.529251	MAP3K8	2.33598e-184	7.53307e-182	2.35745	CD74	3.33925e-36	1.04665e-33	1.92907	BTN3A2	4.5307e-169	1.07007e-166	2.28924	RPS3	2.29386e-11	2.62494e-09	0.545464	TMPO	8.72646e-10
OSTC	8.18573e-12	7.95748e-10	1.5712	CD52	5.54278e-40	1.58884e-37	1.86179	FCRL1	3.03643e-64	6.97505e-62	6.86961	C12orf57	1.18634e-60	2.72516e-58	1.63996	RORA	1.0861e-107	1.55003e-105	1.60984	PNISR	0.000685295	0.148354	1.33068	MDFIC	2.95706e-24	3.56741e-22	1.47492	EIF4A2	6.29302e-35	6.35709e-33	0.853962	CCL20	4.11344e-171	1.23176e-168	4.28164	FBP1	1.32712e-35	3.97402e-33	3.2603	PRKCH	4.26937e-168	9.87491e-166	2.33373	EIF4A2	3.54209e-11	3.95982e-09	0.838235	PRKAR2B	3.23028e-09
COPE	1.04659e-11	1.00002e-09	1.30926	RPL5	1.50181e-38	4.12849e-36	1.1833	GNG7	1.40856e-64	3.28059e-62	4.22124	CLEC2D	2.84928e-60	6.41336e-58	1.85102	CD6	1.74376e-106	2.45724e-104	2.30285	LINC00513	0.00082922	0.166529	2.26107	TXNIP	3.23946e-24	3.89409e-22	1.00526	RPL32	1.77582e-34	1.77255e-32	0.517208	TLR2	8.16501e-174	2.48944e-171	2.87052	HBEGF	2.49327e-36	7.88862e-34	2.67662	MBP	1.34411e-168	3.13047e-166	1.84181	RPS18	4.41372e-11	4.85011e-09	0.559428	PAG1	8.91308e-10
RAB30	1.92128e-11	1.74623e-09	3.12671	CD22	1.57502e-37	4.19231e-35	4.22804	RPL23	1.45139e-66	3.45224e-64	1.19394	TRAT1	3.25969e-58	6.9192e-56	2.60381	CRYBG1	1.16105e-104	1.61574e-102	1.78809	LIMD2	0.000773957	0.157855	1.48797	SPOCK2	4.5176e-24	5.41112e-22	1.36748	RPS28	3.26675e-34	3.24143e-32	0.503948	NFKBIA	6.22904e-177	1.9166e-174	1.85397	CALHM6	1.19668e-35	3.6157e-33	2.99481	MYL12A	1.36456e-167	3.13456e-165	1.12773	GSTP1	4.34231e-11	4.80635e-09	0.948085	FLNA	8.77925e-10
GAS6	1.39552e-11	1.30734e-09	2.40793	RPL23	2.57767e-38	7.02845e-36	1.27605	P2RX5	1.87686e-63	4.22458e-61	4.60004	SOD1	8.4116e-59	1.83187e-56	1.43068	CD28	1.6505e-103	2.25937e-101	2.61585	ELF1	0.000808818	0.16341	1.3488	RCAN3	7.47118e-24	8.82283e-22	1.70073	ID2	3.48826e-34	3.42074e-32	1.04845	MXD1	1.04875e-172	3.16872e-170	2.23084	HLA-DRB1	3.66784e-36	1.139e-33	1.94147	2023-09-07	6.67177e-165	1.49172e-162	1.4361	DZIP3	5.5852e-11	6.04246e-09	2.6201	HIST1H4C	1.11558e-09
TMEM59	1.24786e-11	1.17889e-09	1.28262	RPS7	1.47075e-36	3.79432e-34	1.06473	RPLP1	3.35564e-64	7.65587e-62	0.988063	RPS9	3.03732e-57	6.28801e-55	0.852389	SLAMF1	3.3413e-103	4.5553e-101	2.86981	FCMR	0.000855471	0.170778	2.06315	RPL13	2.21994e-23	2.5762e-21	0.544033	RPL15	1.83662e-33	1.74002e-31	0.542969	ANPEP	4.33366e-165	1.21119e-162	3.71385	BRI3	2.07686e-36	6.63369e-34	1.87534	PTPRC	1.79314e-164	3.95646e-162	1.3177	DOK2	5.58299e-11	6.04246e-09	1.0509	UQCRC1	8.93664e-10
[truncated: 66 more columns]

## Sheet: FB_Schwann_marker_genes
Adv_FB_names	Adv_FB_pvals	Adv_FB_pvals_adj	Adv_FB_logfoldchanges	Endoneural_FB-CDH19+_names	Endoneural_FB-CDH19+_pvals	Endoneural_FB-CDH19+_pvals_adj	Endoneural_FB-CDH19+_logfoldchanges	Endoneural_FB-TAC1+_names	Endoneural_FB-TAC1+_pvals	Endoneural_FB-TAC1+_pvals_adj	Endoneural_FB-TAC1+_logfoldchanges	Inter_FB_names	Inter_FB_pvals	Inter_FB_pvals_adj	Inter_FB_logfoldchanges	Par_FB_names	Par_FB_pvals	Par_FB_pvals_adj	Par_FB_logfoldchanges	Perineural_FB_names	Perineural_FB_pvals	Perineural_FB_pvals_adj	Perineural_FB_logfoldchanges	Tenocyte_names	Tenocyte_pvals	Tenocyte_pvals_adj	Tenocyte_logfoldchanges	mSchwann_cell_names	mSchwann_cell_pvals	mSchwann_cell_pvals_adj	mSchwann_cell_logfoldchanges	nmSchwann_cell_names	nmSchwann_cell_pvals	nmSchwann_cell_pvals_adj	nmSchwann_cell_logfoldchanges
PCOLCE2	0	0	2.81005	ANGPTL7	5.05966e-101	4.24227e-97	5.71675	FOS	2.89226e-53	9.70005e-49	2.94368	NNMT	0	0	1.52125	SPARCL1	0	0	2.29012	SLC2A1	8.08163e-251	1.35521e-246	7.12154	THBS4	1.07163e-113	1.19802e-109	4.02976	MPZ	0	0	12.6867	GPM6B	1.68773e-98	2.83015e-94	6.53907
PRG4	0	0	3.3765	CDH19	4.63729e-81	1.72806e-77	5.71969	JUN	2.70407e-51	4.53445e-47	2.63573	MT1X	0	0	2.0132	SMOC2	0	0	2.24265	TAGLN	1.2943333342946e-311	4.34094e-307	5.64241	TNMD	5.13101e-79	2.45834e-75	6.79504	MBP	0	0	7.30305	S100B	2.14536e-75	1.79878e-71	8.01939
MFAP5	0	0	2.32515	PTGDS	3.95849e-82	1.6595e-78	4.08371	ZFP36	8.09004e-49	9.04412e-45	2.5786	SOD2	0	0	1.41321	SCN7A	0	0	2.66402	ADIRF	1.88208e-240	2.10404e-236	4.04624	FMOD	1.27921e-76	5.36275e-73	3.76436	PRX	1.72693e-286	6.43529e-283	9.8554	LGI4	1.2642e-71	8.47974e-68	6.91319
S100A10	0	0	1.97823	GPC3	1.3397e-74	3.74425e-71	3.62938	DNAJB1	2.72294e-48	2.28305e-44	2.56874	PLA2G2A	0	0	2.11447	COL6A3	0	0	1.47337	CSRP1	1.67135e-235	1.40134e-231	4.5453	RARRES1	7.8335e-74	2.91911e-70	3.31913	CRYAB	0	0	5.93019	CDH19	8.37072e-56	2.33948e-52	7.95646
FBN1	0	0	2.13096	APOD	2.17681e-66	4.86706e-63	2.70327	HSPA1B	6.24671e-46	3.4917e-42	2.20218	GPX3	0	0	1.21928	FMO2	0	0	1.89203	KLF5	1.87129e-180	8.96562e-177	6.05908	A2M	2.74344e-57	5.7506e-54	3.77344	RGCC	0	0	7.009	RGCC	5.37315e-61	1.80205e-57	5.86556
S100A4	0	0	2.00379	FGFBP2	4.87402e-62	8.60341e-59	5.41683	HSPA1A	1.58156e-39	7.57747e-36	2.07558	MT1A	0	0	2.25117	MME	0	0	2.51207	ID1	7.18642e-170	2.67798e-166	5.44376	MYOC	8.77692e-61	2.10257e-57	2.75354	S100B	1.77412e-250	3.71879e-247	9.00007	PLP1	2.07243e-54	5.34655e-51	6.50346
FSTL1	0	0	1.57268	IGFBP7	1.7665e-64	3.48499e-61	2.23977	ANGPTL7	2.26401e-36	6.90278e-33	4.24938	MT2A	0	0	1.56611	COL4A1	0	0	1.84266	CAV2	1.55664e-155	4.74604e-152	4.83075	HHIP	1.12403e-54	1.88489e-51	4.91493	GPM6B	5.59576e-294	2.34588e-290	6.59245	CD9	7.90918e-60	2.41144e-56	4.01914
S100A6	0	0	1.14919	NRP2	2.07668e-56	2.90198e-53	4.90771	IGFBP7	9.82273e-37	3.29435e-33	2.07113	MT1M	0	0	1.78808	APOD	0	0	1.83181	TNNC1	1.02168e-136	2.0156e-133	8.5265	AEBP1	4.69497e-54	7.4981e-51	2.37502	MT3	8.93157e-222	1.24811e-218	10.3437	STMN1	5.21945e-47	9.725e-44	5.51019
IGFBP6	0	0	2.07468	ENTPD2	2.06675e-49	2.03866e-46	6.11457	TAGLN	1.76626e-37	7.40461e-34	2.95398	NAMPT	1.10715e-237	3.71318e-234	1.45425	LAMC1	0	0	1.40184	SLC22A3	1.03954e-137	2.179e-134	6.84928	PTN	8.0005e-48	9.9378e-45	3.63019	PLP1	2.27902e-223	3.3232e-220	7.96801	NDRG2	4.60362e-51	1.02931e-47	3.72696
SEMA3C	0	0	3.01917	CLDN1	7.85378e-50	8.23126e-47	4.96944	ATF3	2.46065e-37	9.16949e-34	2.60311	RASD1	1.86913e-233	5.69881e-230	1.58137	LIFR	0	0	1.72961	SBSPON	8.96915e-135	1.50404e-131	6.49067	CHODL	1.6192e-40	1.32451e-37	7.78274	TAX1BP3	3.78416e-280	1.26913e-276	4.63652	CRYAB	1.81948e-51	4.3587e-48	4.14735
CD55	7.55602e-305	1.40786e-301	2.08799	EZR	3.208e-49	3.074e-46	3.4184	ADIRF	1.3088e-34	3.65787e-31	2.12519	RPS2	4.92804e-219	1.37731e-215	0.416036	COL15A1	0	0	2.10038	PTGDS	2.44594e-153	6.83598e-150	5.00386	NTRK2	6.97471e-41	5.84794e-38	2.20223	CALM2	4.56848e-251	1.1786e-247	3.4733	AZGP1	1.27967e-34	1.34118e-31	6.79941
CPE	2.55251e-307	5.03565e-304	2.03436	NDRG2	1.32301e-48	1.19922e-45	2.12287	HSP90AA1	5.19749e-34	1.2451e-30	1.61022	MGST1	3.71906e-215	9.59461e-212	0.803508	PTGDS	0	0	2.23152	CAV1	1.24483e-151	2.98207e-148	3.00997	ITGA10	2.22285e-38	1.73372e-35	4.86629	TSC22D4	1.26843e-229	2.23898e-226	5.63643	NRN1	6.04768e-35	6.54281e-32	4.70715
TNXB	1.53088e-290	2.4449e-287	1.69044	OSR2	9.09909e-45	6.93557e-42	2.71588	JUNB	4.34201e-33	9.70815e-30	2.1752	SLPI	6.26209e-197	1.50013e-193	1.37296	PLOD1	0	0	2.03848	NGFR	2.18791e-123	2.71771e-120	4.97709	ALDH1A1	2.89461e-38	2.20635e-35	1.96061	PMP22	1.61265e-250	3.60568e-247	3.73054	PTN	1.69292e-33	1.57715e-30	5.55261
ANXA2	1.37292e-279	2.09296e-276	1.23619	AMD1	1.24933e-40	8.55103e-38	2.3685	EGR1	2.35915e-32	4.39561e-29	2.31442	MT1G	1.24208e-187	2.60355e-184	2.15734	LAMA2	0	0	1.34353	DDIT4	4.957e-140	1.10832e-136	3.27739	STEAP2	8.40572e-37	5.75329e-34	2.7423	CNP	8.84971e-227	1.3491e-223	5.46705	CADM1	3.0528e-31	2.55962e-28	7.52241
GLIPR2	1.56697e-270	2.28491e-267	2.0035	FAM107A	4.16901e-39	2.68885e-36	3.37572	DUSP1	7.17816e-32	1.25283e-28	1.8954	RPL13	3.15202e-186	6.21837e-183	0.297457	ABCA8	1.451e-291	2.56125e-288	1.21659	TM4SF1	3.37188e-131	5.38506e-128	3.82233	KERA	5.37484e-32	3.23347e-29	8.47689	CD9	4.23917e-239	7.89852e-236	4.25762	CHL1	3.1957e-30	2.55185e-27	6.21171
TMSB4X	4.08241e-265	5.47664e-262	1.13913	C2orf40	1.05573e-36	6.43767e-34	3.85822	BTG2	7.47108e-32	1.25283e-28	2.13266	C3	4.35021e-186	8.1054e-183	0.854513	ANGPTL1	1.29444e-282	1.97331e-279	1.7548	CLTB	2.02169e-135	3.76685e-132	2.68503	TSPAN8	4.0384e-28	1.80587e-25	3.4298	GATM	3.67744e-188	4.56793e-185	8.12467	SORBS2	4.31751e-28	2.83923e-25	6.40564
LINC01133	1.42203e-243	1.53845e-240	3.82582	FSCN1	6.93578e-35	4.01056e-32	3.58085	UBB	1.38675e-29	2.2147e-26	1.37904	IFITM3	8.55171e-183	1.50951e-179	0.521022	IGF1	1.84308e-283	2.94348e-280	1.79009	NR2F2	2.48812e-125	3.20948e-122	3.57919	TPM2	2.12228e-28	9.75029e-26	2.74542	PLLP	1.13916e-182	1.19391e-179	9.56534	HTRA1	1.55998e-29	1.16263e-26	3.45091
MFAP4	2.31565e-255	2.98701e-252	1.56271	PI16	5.84901e-35	3.50293e-32	2.10872	CYR61	4.68951e-29	6.83812e-26	2.33485	RPL12	7.79574e-180	1.30727e-176	0.363098	TFPI	1.19566e-280	1.74348e-277	1.14118	HES1	8.39468e-128	1.22409e-124	4.02005	SCX	3.1899e-27	1.30467e-24	6.57339	MLIP	3.09672e-176	3.05464e-173	7.98282	PLEKHB1	2.1889e-26	1.28792e-23	6.06111
BASP1	2.74317e-250	3.17243e-247	2.26626	IGFBP5	5.97993e-35	3.51851e-32	2.02829	TAC1	2.47539e-26	3.19306e-23	5.54992	SLC39A14	2.80438e-179	4.47874e-176	1.29538	LAMB1	2.17026e-274	3.03276e-271	1.62696	LMO7	4.76486e-111	4.56582e-108	6.13836	PRELP	1.96525e-28	9.15422e-26	1.48326	PLEKHA4	1.13326e-188	1.46181e-185	5.43775	LPL	8.83777e-26	4.94002e-23	5.48776
PROCR	5.35916e-253	6.65688e-250	1.67088	SOX9	4.49984e-33	2.25247e-30	4.05316	NR4A1	1.73977e-27	2.43118e-24	1.99185	THBS1	1.62301e-178	2.4742e-175	1.33091	TXNIP	6.36652e-274	8.54081e-271	1.12238	C19orf33	4.46507e-108	4.04728e-105	9.06327	COMP	6.89022e-27	2.78415e-24	5.09184	SECISBP2L	5.82639e-187	6.97877e-184	5.18007	FXYD1	4.02607e-28	2.70053e-25	2.72838
CCDC80	4.74736e-248	5.30723e-245	1.85962	LUM	1.51291e-34	8.45667e-32	1.86762	PPP1R15A	1.71542e-26	2.30127e-23	1.73892	APOD	9.41542e-177	1.37293e-173	1.08609	COL4A2	1.64098e-271	2.11674e-268	1.42311	MATN2	1.5117e-117	1.74826e-114	4.3296	PIEZO2	1.08107e-26	4.26551e-24	5.22934	KIF19	1.1771e-160	1.03888e-157	10.7904	NRXN1	1.37912e-24	6.90344e-22	8.2571
COL1A2	3.20785e-237	3.16426e-234	1.59592	ADIRF	1.01634e-33	5.24398e-31	1.8226	FOSB	6.389e-26	7.93608e-23	2.2183	C11orf96	5.57538e-174	7.79113e-171	1.22681	ADH1B	8.82848e-249	9.86965e-246	1.35722	CLDN1	1.58726e-109	1.47871e-106	6.27557	TAGLN	2.3942e-27	9.91521e-25	1.94459	BCAS1	9.95187e-155	8.14063e-152	11.1351	SEMA3B	5.51143e-25	2.88816e-22	4.68044
CST3	4.20314e-230	3.91569e-227	0.878886	DKK3	1.65029e-32	7.79542e-30	2.67792	IER2	7.27614e-25	7.87185e-22	1.91119	RPL32	5.48956e-170	7.36435e-167	0.299901	CLEC14A	1.48086e-236	1.55203e-233	1.95523	FGL2	3.63751e-114	3.81234e-111	4.24277	F2R	2.24114e-26	8.44533e-24	2.81177	AZGP1	9.21465e-149	7.187e-146	8.31941	PRIMA1	1.29446e-23	5.63813e-21	7.23404
S100A11	6.92497e-230	6.27702e-227	1.17604	MARCKSL1	4.05258e-32	1.81221e-29	3.03334	HSP90AB1	6.64471e-24	6.55442e-21	1.11746	SRPX	9.90699e-168	1.27793e-164	0.905716	ITIH5	4.70444e-221	4.64052e-218	1.67495	ELOB	5.59508e-122	6.70171e-119	2.09661	CADM2	1.54063e-25	5.38226e-23	5.04525	MYL9	1.96374e-183	2.12451e-180	3.87255	PTPRZ1	1.74368e-23	7.30996e-21	10.2372
CD99	2.97103e-227	2.62217e-224	0.974568	NR2F2	3.37632e-31	1.41544e-28	2.19214	RARRES1	2.80639e-23	2.61446e-20	2.25911	RPS12	2.72933e-166	3.39023e-163	0.342162	HMCN2	1.27772e-214	1.19034e-211	1.69774	IGFBP6	6.64378e-113	6.5535e-110	2.97171	IGFBP2	2.43692e-25	8.33973e-23	4.34349	PLA2G16	8.55907e-172	7.97372e-169	4.11071	ART3	8.03476e-24	3.61922e-21	6.24409
TMSB10	1.84917e-226	1.5902e-223	0.983676	PTMA	2.95012e-30	1.19206e-27	0.83507	MEOX2	1.08264e-22	9.55514e-20	2.13483	RPL18A	2.2559e-165	2.70209e-162	0.33453	EGFR	2.66471e-209	2.41538e-206	1.14738	ITGA6	6.91883e-96	5.80109e-93	6.42625	ECM2	6.50955e-26	2.3475e-23	1.97271	SFRP5	7.97688e-143	5.57351e-140	7.31502	TSC22D4	3.34429e-25	1.80904e-22	3.6525
ASPN	1.84249e-216	1.50716e-213	3.12995	COL9A3	2.16379e-28	7.97463e-26	3.32557	HSPA8	7.94617e-23	7.20266e-20	1.58845	RPL39	8.28783e-165	9.58473e-162	0.361224	HTRA3	1.07601e-207	9.49664e-205	1.24422	DKK3	6.5081e-95	5.32363e-92	3.80369	MT1X	3.36513e-26	1.24022e-23	1.96226	STMN1	1.8278e-147	1.36224e-144	5.46404	MIA	1.62853e-23	6.91361e-21	5.88676
CD248	1.9479e-212	1.55544e-209	2.17759	P2RY14	9.70908e-28	3.35694e-25	5.91201	IGFBP5	2.48467e-22	2.13669e-19	2.00767	RPS23	8.28808e-164	9.26552e-161	0.313792	ABCA6	9.7214e-205	8.35991e-202	1.12309	PHLDA3	7.95816e-93	5.93113e-90	3.07524	RFLNB	1.29287e-24	4.29311e-22	2.89548	PRRG4	4.21697e-134	2.61905e-131	8.06347	CALM2	1.44206e-25	7.92847e-23	2.12397
DBN1	8.0503e-209	5.9998e-206	2.00305	DNAJB1	4.92579e-29	1.92094e-26	1.80415	NDRG2	5.80036e-22	4.7447e-19	1.68652	FGF7	4.70825e-162	4.93454e-159	1.11216	AGTR1	2.02705e-204	1.65813e-201	1.22582	CALM2	4.69923e-94	3.66518e-91	1.7456	STEAP1	3.69297e-24	1.19091e-21	2.44296	DYNLL1	3.10367e-156	2.60227e-153	2.97883	ITIH5	1.96474e-24	9.41335e-22	3.30165
PTGIS	2.22644e-208	1.62327e-205	1.83831	SHISA3	2.06774e-28	7.70533e-26	2.53625	ID3	8.0964e-22	6.46517e-19	1.84966	RPLP0	7.25788e-162	7.37621e-159	0.461792	MFGE8	2.62944e-200	2.05084e-197	1.02469	PLEKHA4	9.60232e-92	7.00092e-89	3.3847	COL1A1	3.40258e-24	1.10792e-21	1.70193	ITM2C	1.59962e-131	9.41194e-129	4.0276	SCRG1	7.56174e-21	2.43852e-18	6.37335
EMP3	4.83232e-209	3.68332e-206	1.48373	SLC12A2	5.56655e-27	1.84843e-24	3.10498	DDIT4	9.67264e-22	7.54421e-19	1.92	PNRC1	1.03896e-160	9.67906e-158	0.665749	CRLF1	1.46653e-196	1.11783e-193	1.93663	KRT19	2.94321e-78	1.43057e-75	10.2339	TSC22D1	5.95097e-24	1.88287e-21	1.79841	MAL	3.7885e-114	1.7647e-111	9.00596	A2M	1.39103e-21	5.12663e-19	3.82427
GPX4	3.39252e-208	2.42082e-205	0.994268	SPARCL1	1.35856e-27	4.60237e-25	1.45245	SOCS3	1.15796e-21	8.82629e-19	1.92836	RPS18	2.12494e-155	1.92612e-152	0.297054	PDGFRA	1.28956e-192	9.61094e-190	1.13669	TNNT2	5.44166e-78	2.57045e-75	10.1635	MRPS6	8.72722e-24	2.73545e-21	1.75274	NCMAP	2.21104e-112	9.88716e-110	10.8101	ARPC1B	3.81012e-22	1.50334e-19	2.75146
CD70	1.60232e-198	1.09671e-195	4.54072	SERTAD1	1.77226e-27	5.94382e-25	1.9942	KLF5	4.49278e-21	3.13914e-18	3.03094	DDX21	3.93094e-151	3.46936e-148	0.930566	PID1	2.80533e-187	2.00181e-184	1.0922	SDCBP	1.08231e-89	7.56222e-87	2.07041	JCAD	1.01182e-21	2.8045e-19	3.18011	SERPINB9	1.3172e-113	5.96975e-111	6.28897	TMEM100	2.05013e-21	7.16222e-19	3.72105
DEFB1	1.62759e-197	1.09172e-194	4.11108	EGR1	9.1843e-27	3.01983e-24	1.86722	CSRP1	4.01916e-21	2.86797e-18	2.00705	RPL9	2.77872e-150	2.32981e-147	0.315503	DCN	3.17244e-183	2.0461e-180	0.686438	CD9	3.61223e-89	2.42294e-86	2.45697	SLC5A3	1.03423e-21	2.84311e-19	2.51905	FXYD6	7.441e-128	4.22977e-125	3.95222	SOX10	5.21296e-20	1.53362e-17	6.98938
LOXL1	1.35372e-199	9.45857e-197	2.47295	FBXO32	4.50876e-26	1.42655e-23	2.59784	CYB5A	8.40591e-20	5.31919e-17	1.54587	RPLP1	1.64465e-148	1.34532e-145	0.277129	DPT	3.10848e-185	2.1276e-182	1.10601	NRP2	2.55105e-78	1.25819e-75	5.14385	UACA	1.0781e-21	2.93963e-19	1.75297	SPARC	6.12217e-132	3.73319e-129	3.2803	NCAM1	1.08484e-19	3.05743e-17	5.88877
ADAMTS5	9.27046e-193	6.09632e-190	1.80332	CYP26B1	2.94643e-25	8.82298e-23	4.02709	RARRES2	3.27785e-19	1.99877e-16	1.61543	JUNB	3.06894e-148	2.45062e-145	0.959276	HSPG2	2.71131e-184	1.81864e-181	1.24868	HERPUD1	3.56001e-85	2.09466e-82	2.464	GNAI1	6.24819e-21	1.63712e-18	2.96196	CLDN19	1.21436e-104	4.96672e-102	10.9877	CLIC4	6.97991e-21	2.31774e-18	2.55006
HSD3B7	1.18004e-188	7.4672e-186	2.62176	2023-09-09	2.22992e-25	6.73757e-23	2.96058	SERTAD1	2.05235e-16	1.0755e-13	1.81337	RPL11	6.25475e-146	4.87841e-143	0.272668	APCDD1	1.05303e-179	6.19591e-177	1.75835	ARL4D	3.10064e-81	1.65063e-78	3.3334	AQP1	7.23473e-20	1.78411e-17	4.07551	GJC3	8.04616e-105	3.33151e-102	9.2568	NPTX2	6.28075e-19	1.62034e-16	6.83638
SH3BGRL3	3.89641e-192	2.51303e-189	1.31141	PODNL1	1.02532e-24	2.93907e-22	5.95033	RPL3	1.74801e-16	9.30554e-14	0.59183	RPS24	3.56553e-139	2.59958e-136	0.347981	GFRA1	5.70805e-180	3.41851e-177	1.30127	VSIR	4.52754e-83	2.53074e-80	2.90927	FAM153A	1.2727e-19	3.11561e-17	6.81961	MIA	1.41132e-102	5.63488e-100	8.20718	CNP	3.72384e-20	1.14578e-17	3.16319
PLAC9	7.27944e-186	4.52107e-183	1.14064	TOB1	1.45032e-25	4.42189e-23	2.34325	NR2F2	4.47629e-16	2.20773e-13	1.8688	RPS5	1.25739e-135	8.4341e-133	0.382788	CXCL12	3.79304e-180	2.35576e-177	1.18459	RARRES2	1.6086e-84	9.14396e-82	2.41215	SAA1	3.74106e-19	8.71304e-17	6.06669	GLDN	2.65523e-97	1.02358e-94	10.2595	MT3	1.78706e-19	4.79474e-17	4.93611
RAB32	2.43008e-183	1.48182e-180	1.71124	BAMBI	4.58471e-24	1.2301e-21	3.80878	HES1	6.47393e-16	3.1467e-13	1.96139	SOCS3	9.59991e-135	6.31297e-132	0.992903	CFD	5.11276e-177	2.95641e-174	0.986675	SFRP5	1.53159e-78	7.66663e-76	4.80007	COL11A1	3.84061e-19	8.8832e-17	5.20069	FTH1	1.17825e-110	5.06615e-108	1.22215	GAS7	1.10657e-19	3.09268e-17	3.13835
SH2D1A	1.04197e-178	5.98678e-176	3.37351	JUN	1.00906e-24	2.91741e-22	1.61313	TSC22D1	1.56285e-15	7.27983e-13	1.68354	RPL29	1.30214e-132	8.39827e-130	0.33861	NID1	2.94249e-172	1.5917e-169	1.09181	AVPI1	5.98766e-76	2.75088e-73	3.87609	CMYA5	2.14945e-19	5.1862e-17	2.00297	RAMP1	1.1426e-91	3.87076e-89	8.30623	CPM	1.11782e-18	2.79772e-16	6.28743
UGDH	2.64007e-179	1.55338e-176	1.67142	PRNP	1.57486e-24	4.40147e-22	1.61081	ADAMTS1	2.03809e-15	9.11377e-13	1.76066	ZFP36	6.4668e-132	4.09214e-129	0.866241	CCNG2	6.44567e-171	3.43135e-168	1.22911	DAAM1	1.26647e-75	5.58878e-73	3.37677	KCNMA1	8.78472e-19	1.9383e-16	4.35871	LPL	6.83816e-91	2.27068e-88	6.00539	AP1S2	2.32152e-19	6.13063e-17	3.3421
AHNAK2	3.73491e-177	2.05347e-174	2.32953	CFH	1.49368e-24	4.20967e-22	1.37387	DKK3	4.23658e-15	1.82162e-12	2.24498	PLPP3	7.77135e-132	4.82658e-129	0.701832	BMPER	1.63102e-166	8.41557e-164	1.6716	AQP3	4.89406e-71	1.93102e-68	6.38232	CNN2	1.13238e-18	2.45017e-16	3.30652	FGFBP2	3.99143e-90	1.26287e-87	6.12023	MYOT	2.29312e-18	5.45437e-16	7.6325
TIMP3	1.05319e-178	5.98678e-176	1.07544	TM4SF1	4.70778e-24	1.25309e-21	2.15941	FGF7	4.12495e-15	1.79665e-12	1.58194	CCL2	1.51207e-130	8.89681e-128	1.35798	SPRY1	2.30928e-167	1.21013e-164	1.12172	BTG2	3.15041e-78	1.50941e-75	2.48602	MT1E	4.04244e-19	9.16049e-17	1.44507	LIMCH1	8.34015e-94	3.04035e-91	3.84967	KCNMB4	1.48689e-18	3.69388e-16	5.0448
PAMR1	9.73229e-176	5.26454e-173	2.39759	SRSF3	5.45562e-24	1.44071e-21	1.26497	DNAJA1	4.79908e-15	2.01189e-12	1.39404	GADD45B	8.8558e-131	5.4001e-128	0.879917	IGFBP3	7.29679e-164	3.65254e-161	1.62023	CAVIN2	7.94806e-71	3.09956e-68	5.11495	TNC	1.40377e-18	2.9987e-16	3.15713	SEMA3B	1.03982e-86	3.08615e-84	5.14533	TTYH1	2.61026e-18	6.165e-16	7.78317
C1QTNF3	4.97737e-169	2.6083e-166	3.27159	HSPA8	2.1888e-23	5.56122e-21	1.35578	LUM	5.52749e-15	2.28865e-12	1.4517	PODN	1.18415e-130	7.09182e-128	0.834604	CXCL14	7.18725e-163	3.5448e-160	1.51988	SERTAD1	6.70844e-76	3.04038e-73	2.80854	MDK	1.26674e-18	2.72333e-16	2.32417	COL18A1	3.12718e-91	1.04879e-88	3.58673	PGM2L1	2.18104e-18	5.22484e-16	4.72526
TPPP3	3.99876e-170	2.12874e-167	2.12264	BTG2	2.36254e-23	5.9575e-21	1.61082	SERPINH1	8.97558e-15	3.50027e-12	1.67265	RPL19	4.01156e-130	2.31965e-127	0.292452	IGFBP7	3.37333e-162	1.63963e-159	1.08787	EZR	1.11033e-71	4.54123e-69	3.5331	ITGA1	2.14334e-18	4.4927e-16	3.06431	MAPK8IP1	1.37833e-82	3.69812e-80	6.59708	TUBA1A	7.72384e-19	1.96244e-16	2.51998
CD34	1.04593e-168	5.3967e-166	1.45976	ACTG1	4.6297e-23	1.1417e-20	0.975669	ALDH1A1	2.25957e-14	8.32763e-12	1.38706	RPLP2	6.50598e-130	3.69826e-127	0.299611	ACVRL1	3.93801e-156	1.88676e-153	1.22161	BNC2	1.31603e-70	5.07322e-68	3.07501	LXN	3.01749e-18	6.17077e-16	2.45309	SMTN	1.62712e-84	4.50994e-82	4.77462	COL20A1	3.85728e-17	8.29266e-15	12.2688
SMIM14	5.29712e-160	2.69174e-157	1.19921	EFNA1	2.00713e-22	4.74051e-20	3.28485	NFKBIA	4.54921e-14	1.60601e-11	1.10406	RPL18	4.95869e-128	2.77174e-125	0.337917	EDNRB	6.14342e-151	2.90194e-148	2.05558	MEOX2	1.63148e-70	6.21778e-68	2.66351	SLIT3	3.58172e-18	7.28023e-16	2.58384	DYNLRB1	2.58806e-94	9.64426e-92	2.44485	PDLIM4	5.43651e-18	1.22118e-15	2.85919
SPRYD3	3.68182e-153	1.78958e-150	1.92593	PERP	1.71293e-22	4.07434e-20	1.92957	SHISA3	8.01782e-14	2.77218e-11	2.09558	RPS15A	9.2865e-128	5.10575e-125	0.285943	PLPP3	1.81281e-150	8.44418e-148	0.895923	NR4A1	5.48428e-70	2.06665e-67	2.32892	SFRP2	2.88221e-18	5.93028e-16	1.91628	PHLDA3	2.07929e-90	6.70531e-88	3.41373	ERBB3	4.69879e-17	9.91119e-15	6.23707
TIMP2	1.5166e-154	7.47996e-152	1.08595	KLF5	5.95982e-22	1.38806e-19	2.67199	HNRNPA1	2.93259e-13	9.64246e-11	0.84364	RPS27A	1.08392e-123	5.86328e-121	0.255955	ABCA9	3.89891e-150	1.76705e-147	1.07276	C2orf40	1.72158e-64	5.71668e-62	4.13693	ODF2L	3.91843e-18	7.86925e-16	1.73299	AATK	5.52157e-80	1.38196e-77	8.38146	RARRES2	2.76515e-18	6.48515e-16	2.36247
RTN4	3.38114e-152	1.59714e-149	0.895042	PHLDA1	2.00325e-21	4.57041e-19	2.20116	RPL21	3.52097e-13	1.13544e-10	0.457235	RPS27	5.31548e-123	2.78548e-120	0.271347	GAS6	8.14898e-141	3.33293e-138	1.03344	IGFBP7	1.16709e-65	4.12018e-63	1.97963	ANGPTL7	6.05731e-18	1.18111e-15	2.70999	VIM	5.02321e-93	1.77335e-90	1.24477	KANK4	1.581e-16	3.11904e-14	5.4754
ACTB	3.50932e-151	1.63466e-148	0.755933	FSTL3	4.3848e-21	9.67482e-19	2.01378	CAV1	4.09464e-13	1.30787e-10	1.21956	RPL8	1.03216e-122	5.32561e-120	0.307346	FAM162B	3.4022e-140	1.37473e-137	1.50044	PERP	1.44161e-66	5.19878e-64	2.72724	TSHZ2	5.0953e-18	1.00521e-15	1.31872	LHPP	3.47964e-79	8.51827e-77	5.95467	PRKCA	1.52985e-16	3.05406e-14	4.54686
SCARA5	4.62044e-149	2.12274e-146	1.2375	PTCH1	2.45133e-20	5.13829e-18	3.03594	NRP2	8.11266e-13	2.49617e-10	2.92758	RPL10A	2.57891e-120	1.29092e-117	0.317883	MTUS1	1.36616e-138	5.3904e-136	1.05724	SOCS3	4.1927e-67	1.54522e-64	2.49713	MFGE8	6.36656e-18	1.22714e-15	1.11678	IP6K2	5.33747e-85	1.51702e-82	3.34221	PLPP1	4.55375e-17	9.66605e-15	2.48809
DPP4	8.60772e-147	3.7985e-144	2.17217	H3F3B	8.2394e-21	1.78279e-18	0.64074	UBC	5.60148e-13	1.73947e-10	0.799683	RPS9	7.03954e-120	3.47194e-117	0.308349	MYOC	2.53789e-137	9.89718e-135	1.21721	PPP1R15A	6.58011e-67	2.39874e-64	2.13179	MYH10	1.31577e-17	2.46527e-15	2.44941	TMEM98	1.31564e-84	3.67699e-82	3.14573	PRSS23	1.35195e-16	2.71506e-14	3.56367
FAM180B	6.93098e-145	2.98015e-142	2.42966	TENM2	5.15892e-20	1.04229e-17	5.0416	SLC2A3	8.31392e-13	2.53484e-10	1.49679	MYC	6.36715e-118	3.09481e-115	0.919907	TMEM204	6.11332e-133	2.30369e-130	1.20376	TSC22D1	4.70655e-65	1.59443e-62	2.48682	PRRX1	7.43297e-18	1.4245e-15	1.24166	SVIP	4.71328e-79	1.1291e-76	4.40332	SCN9A	7.76952e-16	1.43964e-13	6.98474
COX6C	2.90199e-142	1.21658e-139	0.881116	UBB	1.16879e-20	2.51274e-18	0.94143	GPC3	1.33666e-12	4.03863e-10	1.85273	EEF1B2	5.91143e-117	2.83225e-114	0.523526	COL6A2	1.97209e-132	7.34889e-130	0.729369	ACTG1	1.91347e-64	6.29157e-62	1.42211	TENM3	3.17843e-17	5.73108e-15	4.35544	NEK1	1.73208e-78	4.06228e-76	4.38685	SCD	9.14296e-16	1.67561e-13	6.59553
NT5E	1.07189e-138	4.38405e-136	1.64373	ETV1	6.43217e-20	1.26895e-17	3.06916	GADD45B	1.51936e-12	4.50942e-10	1.28254	NRP1	6.08541e-116	2.83462e-113	1.19766	HSD11B1	2.45008e-131	8.83557e-129	1.32512	TOB1	3.62999e-61	1.10675e-58	3.08555	RPS27A	1.25348e-17	2.37509e-15	0.391962	ATP1A2	8.05906e-76	1.8019e-73	6.72657	CSRP1	8.01686e-17	1.64951e-14	2.60916
F10	1.2273e-137	4.90014e-135	1.51172	FOS	3.1515e-20	6.52437e-18	1.62198	C1R	2.97594e-12	8.53052e-10	0.83819	RPL26	5.80571e-116	2.74242e-113	0.25679	CILP	3.53804e-129	1.26233e-126	1.06148	MRAS	2.88416e-58	8.06075e-56	3.87392	LEPR	1.72143e-17	3.17216e-15	1.61843	PEBP1	1.53167e-85	4.46688e-83	1.9106	FXYD3	1.24094e-15	2.19046e-13	6.68509
PLXDC2	4.14392e-137	1.63504e-134	1.31869	TPM2	5.45949e-20	1.08988e-17	2.28436	RPL31	5.93852e-12	1.61924e-09	0.631769	RPS19	1.96714e-115	9.03751e-113	0.324966	DIO3OS	4.75836e-128	1.64521e-125	1.33558	SLC2A3	1.93097e-61	5.94135e-59	2.39651	MARCKS	5.63563e-17	9.79314e-15	1.32574	LGI4	1.94367e-77	4.43449e-75	4.60199	TCIM	1.62447e-15	2.80832e-13	5.10112
CYTOR	5.34574e-136	2.08471e-133	1.85686	FOSB	4.59759e-20	9.40207e-18	1.67487	MAFB	5.84271e-12	1.60617e-09	1.58139	YBX3	4.96011e-113	2.16042e-110	0.574047	PGF	7.58479e-125	2.5186e-122	1.32192	TPM4	8.26144e-60	2.47386e-57	2.01299	ADIRF	7.18269e-17	1.23535e-14	1.25029	NDRG2	4.21916e-83	1.15042e-80	2.75004	VWA1	9.78242e-16	1.78306e-13	3.30047
PTHLH	3.07241e-133	1.17094e-130	3.31466	DDIT4	4.54617e-20	9.35396e-18	1.51343	HSPH1	6.16654e-12	1.65451e-09	1.33781	RPS16	4.30205e-111	1.82636e-108	0.280104	ALDH1A2	2.24392e-123	7.30648e-121	2.77074	ACTN4	1.49188e-58	4.20459e-56	2.47789	MKX	4.65821e-16	7.58383e-14	7.58066	SELENOW	1.38802e-77	3.21044e-75	2.35039	EDNRB	1.72137e-15	2.93053e-13	3.29292
PDGFD	1.27859e-135	4.9289e-133	1.61728	CDO1	5.76002e-20	1.14307e-17	1.62993	APOD	1.10387e-11	2.93822e-09	1.23952	RPL14	1.35158e-110	5.66615e-108	0.293348	ITM2B	1.2338e-121	3.97876e-119	0.430045	CYB5A	4.25954e-59	1.24223e-56	1.88817	ASPN	1.10786e-15	1.75262e-13	1.94037	PLEKHB1	7.39033e-68	1.40032e-65	6.08773	TNFAIP6	1.16718e-15	2.09331e-13	2.86088
MXRA8	7.49354e-133	2.79243e-130	1.04999	HSPA1A	5.31247e-20	1.06688e-17	1.2841	AKR1C1	1.21488e-11	3.20823e-09	1.24956	IL1R1	3.92249e-109	1.6043e-106	0.975858	JUP	7.50932e-121	2.35372e-118	1.45006	WNT6	1.38914e-53	3.52946e-51	8.63673	MTHFD2	1.91797e-15	2.93721e-13	1.5134	CRIP2	1.345e-71	2.81929e-69	3.40216	SOX2	9.95373e-15	1.57466e-12	6.61278
DDAH2	3.6881e-131	1.34447e-128	1.04686	FN1	7.35951e-20	1.44341e-17	1.33413	RPL7	1.82884e-11	4.79185e-09	0.445831	RPL37	7.00298e-108	2.82971e-105	0.313261	SPRY2	4.76804e-121	1.52296e-118	1.08276	JUNB	1.29552e-58	3.71361e-56	2.27379	ZNHIT6	2.2576e-15	3.42604e-13	1.89364	POU3F1	9.15417e-66	1.65953e-63	6.76482	GPR155	9.19432e-15	1.46838e-12	5.17395
VSIR	2.42908e-130	8.75985e-128	1.67082	PRKCA	2.85388e-19	5.40753e-17	3.01448	AC020916.1	4.55204e-11	1.14787e-08	1.8099	ADAMTS4	8.71102e-107	3.43706e-104	2.1399	COL6A1	6.51462e-121	2.0612e-118	0.77352	CD82	9.55027e-55	2.52202e-52	3.93705	ACTN1	4.07827e-15	5.94682e-13	2.33844	SEMA4C	1.49605e-65	2.66886e-63	4.6301	MATN2	3.16059e-15	5.27363e-13	3.24387
CADM3	9.94421e-129	3.54797e-126	2.42584	NR4A1	2.28804e-19	4.36001e-17	1.50754	ID1	5.62775e-11	1.3981e-08	1.90833	RPS28	1.05926e-106	4.13086e-104	0.279305	FAM198B	1.56603e-120	4.86311e-118	1.3785	ITGB4	3.05836e-53	7.542e-51	5.46106	FAM43A	4.0726e-15	5.94682e-13	1.87717	HSPA2	3.66698e-65	6.4728e-63	5.04473	BTG1	1.18398e-15	2.11214e-13	1.88675
CDA	6.70528e-128	2.31837e-125	2.76292	NGFR	5.20943e-19	9.76056e-17	2.53947	BST2	9.65957e-11	2.31402e-08	1.78586	CFH	2.00018e-106	7.71058e-104	0.703719	CYP4B1	1.8383e-119	5.65622e-117	1.10482	USP53	1.3078e-57	3.62488e-55	1.9911	GAS2	1.29974e-14	1.79386e-12	7.25275	GAMT	1.37997e-64	2.42312e-62	5.02266	METRN	9.56091e-15	1.51969e-12	3.70985
CLEC3B	4.22429e-127	1.43105e-124	2.39513	FOXC2	1.71069e-18	3.05177e-16	4.93738	INTS6	1.38412e-10	3.1795e-08	1.45503	RPL10	3.41652e-106	1.27315e-103	0.208777	CYGB	4.14553e-117	1.24136e-114	1.01314	TNS1	6.69462e-56	1.79619e-53	2.4784	CFH	6.21019e-15	8.86286e-13	1.02874	EGR2	8.14797e-64	1.40859e-61	5.47543	HSPA12A	1.0415e-14	1.6399e-12	3.75778
GPNMB	1.04324e-128	3.68297e-126	1.14368	CYP1B1	4.88338e-19	9.20106e-17	1.47714	SFRP4	1.83684e-10	4.16242e-08	1.51566	CRISPLD2	1.32085e-105	4.86799e-103	0.760071	FIBIN	1.85286e-114	5.45097e-112	0.900732	ZFP36	1.27099e-56	3.43761e-54	2.0301	HHIP-AS1	9.84977e-15	1.37071e-12	2.1525	NDRG1	3.93764e-68	7.63355e-66	2.56046	TIMP4	7.35401e-15	1.18009e-12	2.97785
CRIP1	4.13055e-127	1.41358e-124	1.68158	INTS6	6.97991e-19	1.28622e-16	1.73752	DNAJB4	2.607e-10	5.79031e-08	1.61487	FTL	1.60261e-104	5.84222e-102	0.304156	BOC	1.3146e-113	3.83383e-111	1.08262	GPC1	2.44758e-53	6.08051e-51	3.80328	SYNPO2	1.4011e-14	1.91796e-12	1.75155	MAG	1.3524e-61	2.13947e-59	9.00433	POU3F1	3.07683e-14	4.60672e-12	5.17096
WISP2	7.55261e-127	2.53299e-124	1.13108	PHGDH	7.86357e-19	1.44114e-16	1.79118	MYLIP	2.65814e-10	5.86505e-08	1.40646	CXCL12	4.73857e-103	1.67286e-100	0.758733	SRPX	2.96815e-113	8.58153e-111	0.890406	GSTM3	7.82767e-55	2.08353e-52	2.09988	MET	3.22394e-14	4.24018e-12	5.17342	YBX1	2.80122e-69	5.69377e-67	1.55622	LSAMP	4.69324e-14	6.87344e-12	6.95697
PPP1R14B	1.07242e-125	3.52617e-123	1.57781	HSPA1B	6.61424e-19	1.22557e-16	1.23352	PERP	2.88456e-10	6.32302e-08	1.53756	MTHFD2	2.26054e-102	7.73613e-100	1.02287	FBLN5	2.27706e-112	6.52718e-110	0.754729	EIF4A3	1.30611e-53	3.34383e-51	2.44129	CDH11	3.58195e-14	4.67437e-12	1.79021	SGK1	7.74355e-62	1.24651e-59	4.33848	L1CAM	5.50337e-14	7.95568e-12	8.95525
FBLN2	5.38718e-126	1.78887e-123	0.967759	TPM4	2.73964e-18	4.86148e-16	1.35165	PTMA	3.63552e-10	7.81591e-08	0.547122	RACK1	4.93201e-102	1.67081e-99	0.312774	PDGFRL	5.76034e-111	1.60992e-108	0.692769	ISYNA1	3.10628e-51	7.1355e-49	4.47976	TUSC3	1.51303e-13	1.92213e-11	2.60199	NFASC	1.49274e-59	2.26532e-57	7.66903	MAGED2	1.45009e-14	2.26201e-12	2.39882
HLA-B	2.07189e-124	6.6178e-122	0.955448	PLK2	7.01317e-18	1.19395e-15	2.29464	FTL	5.33799e-10	1.11891e-07	0.477806	CDKN1A	8.22651e-102	2.75901e-99	0.835607	GPX3	5.48981e-109	1.50916e-106	0.79452	CCDC3	1.10075e-50	2.46113e-48	5.00793	ACTA1	1.82313e-13	2.29004e-11	2.19623	OTUD7B	5.5939e-60	8.56658e-58	4.38259	FOXD3-AS1	8.89695e-14	1.28063e-11	5.82714
NBL1	6.73218e-124	2.13004e-121	1.21334	EFNB1	1.345e-17	2.25542e-15	2.93799	FAM107A	6.39922e-10	1.30864e-07	2.05921	RPL23	2.4324e-101	8.07702e-99	0.388576	KIAA0040	4.92667e-107	1.34334e-104	1.11153	ACTB	2.10019e-53	5.25643e-51	1.10566	ZNF704	1.90868e-13	2.38855e-11	1.74405	FAM213A	9.90915e-61	1.53858e-58	3.8139	SPP1	1.70839e-13	2.39732e-11	7.18148
VEGFD	8.56676e-122	2.68516e-119	1.59476	USP54	2.35385e-17	3.83221e-15	2.73642	AKR1C2	7.07469e-10	1.42934e-07	1.2195	RPL24	3.62907e-101	1.18167e-98	0.289293	DOCK5	9.34535e-106	2.50739e-103	1.72392	CAVIN1	1.08351e-53	2.7953e-51	1.43293	TWIST1	2.32537e-13	2.88846e-11	2.14431	USP53	2.2699e-63	3.86437e-61	2.32413	MALAT1	5.37965e-14	7.81051e-12	0.903348
UGP2	1.1983e-121	3.72115e-119	1.10177	ZFP36	2.20733e-17	3.62889e-15	1.34611	EIF4A2	8.97726e-10	1.80287e-07	0.784239	C7	7.85936e-100	2.41823e-97	2.62039	TCF4	3.92276e-106	1.06098e-103	0.746386	CDK2AP2	4.27895e-51	9.69644e-49	2.93763	HAPLN3	3.05449e-13	3.73874e-11	3.37353	NDUFA4	1.65399e-63	2.83018e-61	1.73417	ITGA1	3.65198e-13	4.99919e-11	4.32178
ISLR	4.54517e-120	1.3733e-117	1.1756	MYLIP	3.13331e-17	5.05216e-15	1.54053	RPL13A	9.25761e-10	1.83717e-07	0.395527	RPL7A	2.53592e-100	8.02357e-98	0.307165	PCYOX1	1.03697e-105	2.76016e-103	1.00138	PHACTR2	1.31767e-51	3.13419e-49	2.20175	CSRP2	2.65505e-13	3.26172e-11	2.35534	TUBA1B	2.39231e-62	3.93301e-60	2.08572	DUSP4	6.30196e-13	8.45421e-11	7.19503
PPIC	3.29512e-119	9.86713e-117	1.30781	MLPH	6.44899e-17	1.00598e-14	2.82065	BTG1	9.42568e-10	1.85952e-07	0.929713	EIF4A1	5.96135e-100	1.86852e-97	0.601614	ANOS1	1.63855e-105	4.25998e-103	1.31936	MYL9	2.85804e-52	6.99656e-50	1.98175	MYLK	4.05014e-13	4.8512e-11	4.26255	DRP2	1.88169e-54	2.56537e-52	9.514	AFAP1L2	7.22169e-13	9.54325e-11	5.0477
SFRP4	5.24621e-117	1.5434e-114	1.76685	PLEKHB1	6.74657e-17	1.04753e-14	3.24308	LINC00924	3.37414e-09	6.11687e-07	4.53234	CFD	2.14972e-99	6.38029e-97	0.645735	BMP4	1.50083e-105	3.93241e-103	1.07106	RRAD	3.1113e-48	6.56269e-46	5.33724	CADM1	5.99827e-13	7.00941e-11	3.48932	C9orf3	5.76939e-57	8.19888e-55	3.56996	GAS2L3	8.67156e-13	1.13162e-10	5.34456
CMTM3	1.32341e-117	3.92785e-115	1.32901	MRAS	8.71236e-17	1.33422e-14	2.58523	BAG3	2.73609e-09	5.06978e-07	1.4108	NPM1	9.83652e-100	2.99907e-97	0.497076	BCHE	2.27777e-103	5.83145e-101	1.87924	FOS	1.41075e-51	3.30866e-49	2.16402	PDGFA	9.72844e-13	1.10601e-10	3.21155	CUEDC2	1.68865e-57	2.45168e-55	2.94538	COL9A3	7.0213e-13	9.34446e-11	3.6384
KLF4	2.06037e-116	6.00876e-114	1.2607	RFLNA	1.93397e-16	2.8956e-14	5.16851	RPL41	2.83593e-09	5.19735e-07	0.371071	CXCL14	1.60728e-99	4.85629e-97	1.00363	ARHGAP24	5.11832e-103	1.29066e-100	1.15302	EFNB1	1.68095e-48	3.56807e-46	3.98943	ZFHX4	7.69351e-13	8.83647e-11	1.55848	TSPAN15	2.34494e-53	3.0841e-51	6.92068	ALCAM	8.14293e-13	1.07097e-10	3.57257
LGALS1	3.16292e-116	9.06651e-114	0.875431	LMOD1	1.55153e-16	2.33342e-14	3.16557	NPM1	3.87893e-09	6.99418e-07	0.714371	RPL41	1.9184e-99	5.74458e-97	0.253347	GSN	9.57158e-103	2.37786e-100	0.548654	PHLDA2	3.47958e-48	7.29363e-46	4.29591	LITAF	7.58122e-13	8.73742e-11	1.29102	KIF1A	1.06816e-52	1.37785e-50	10.3298	GNG2	6.93417e-13	9.26526e-11	3.28871
GYPC	2.88707e-116	8.34711e-114	0.943904	AC104051.2	2.74547e-16	4.01914e-14	3.87783	SLC9A3R2	6.09506e-09	1.07587e-06	2.3014	FBLN1	6.96292e-99	2.03063e-96	0.540632	LTBP2	7.5956e-103	1.90105e-100	0.90655	S100A6	3.2313e-49	6.94688e-47	1.01649	THSD4	1.20291e-12	1.35836e-10	4.35346	PTMA	3.52354e-57	5.0501e-55	1.0436	SMIM5	1.7677e-12	2.17162e-10	9.12967
TAGLN2	1.38617e-115	3.93977e-113	0.932155	CC2D1A	4.33969e-16	6.30063e-14	2.56937	CDKN1A	5.16912e-09	9.22137e-07	1.13618	RPL28	4.51985e-97	1.30678e-94	0.314973	ATF5	1.90719e-94	4.47296e-92	1.2096	MAFB	1.00756e-49	2.22313e-47	2.23711	MT1M	7.42289e-13	8.58444e-11	1.39412	MT-CO1	1.47938e-56	2.08469e-54	1.34207	THSD7A	1.66897e-12	2.05786e-10	5.65801
VAT1	3.11147e-114	8.69604e-112	1.28193	AC009041.2	8.36658e-16	1.18396e-13	3.46226	C1S	7.00469e-09	1.22996e-06	0.673113	PIM1	1.24921e-96	3.58087e-94	1.1424	SLC1A7	4.77245e-93	1.07422e-90	2.44083	TMSB4X	5.59384e-48	1.15806e-45	1.09186	ARHGAP42	1.38653e-12	1.56045e-10	2.08024	PCBP4	1.64754e-53	2.1754e-51	4.01592	SNCA	1.56677e-12	1.93898e-10	5.36718
VASN	1.01985e-113	2.82676e-111	1.67501	WNT5B	1.24296e-15	1.72258e-13	3.19558	MLPH	8.84897e-09	1.51417e-06	2.5268	C1R	3.69043e-96	1.04889e-93	0.489391	MT-ND3	9.44429e-94	2.18443e-91	0.472895	TXN	1.64142e-48	3.50636e-46	1.48551	CHAD	2.12514e-12	2.31884e-10	9.22706	PPA1	8.67166e-57	1.22713e-54	2.16759	SFRP5	1.21477e-12	1.54908e-10	4.15593
B2M	2.77115e-113	7.61794e-111	0.445911	LGALS1	8.11268e-16	1.15289e-13	0.865408	PHGDH	7.90505e-09	1.38083e-06	1.42876	RPS15	3.64524e-94	1.01878e-91	0.224327	FBLN2	1.41001e-93	3.21694e-91	0.691058	FZD1	4.52358e-45	8.97703e-43	3.00343	IFITM2	2.40115e-12	2.58938e-10	0.80723	MARCKSL1	5.09265e-54	6.85933e-52	3.81298	CSPG4	2.51041e-12	3.01771e-10	6.35902
KCNAB1	2.3515e-110	6.2591e-108	4.59053	FZD2	2.44633e-15	3.2818e-13	3.83503	RPL34	8.26445e-09	1.42873e-06	0.330784	RPS3	3.04442e-93	8.30113e-91	0.267756	NEURL1B	1.73314e-91	3.82409e-89	1.80863	CAVIN3	8.65067e-46	1.72694e-43	1.69766	DIRAS3	4.07359e-12	4.28276e-10	3.67823	KANK4	1.81416e-52	2.32226e-50	5.81585	ATP1A2	1.81661e-12	2.21547e-10	4.44066
C17orf58	2.23227e-110	5.98928e-108	2.07203	KCNQ1OT1	1.43148e-15	1.95955e-13	1.68012	GSTM3	9.7857e-09	1.66595e-06	1.14234	RPS3A	3.4677e-93	9.37901e-91	0.258403	MAMDC2	1.47539e-90	3.2341e-88	1.02581	FLRT2	7.67296e-44	1.41393e-41	3.12385	IQGAP2	6.30627e-12	6.46788e-10	4.52093	ART3	6.49984e-52	8.10378e-50	6.07134	TNS3	2.00976e-12	2.44215e-10	3.86751
COL3A1	5.68723e-111	1.53821e-108	1.37838	SCN7A	1.26172e-15	1.74138e-13	1.34014	DNAJA4	1.27113e-08	2.12095e-06	2.11595	RPL36	6.23826e-93	1.67375e-90	0.287479	PTPRG	8.72301e-90	1.88743e-87	0.933365	NR4A2	1.15149e-44	2.25841e-42	2.65467	FAM153C	6.88729e-12	6.93652e-10	6.09149	SCCPDH	8.85277e-54	1.18288e-51	3.17556	WFDC1	3.17476e-12	3.77571e-10	6.28364
ANXA1	1.31316e-109	3.46779e-107	0.824574	RNF157	3.53021e-15	4.56159e-13	3.8703	NGFR	1.67165e-08	2.76176e-06	1.89356	SLC43A3	7.11466e-93	1.89374e-90	0.802808	COL8A1	3.47392e-89	7.42092e-87	1.18207	KCNQ1OT1	1.97302e-44	3.80294e-42	2.38263	COTL1	8.4022e-12	8.3867e-10	1.56575	NR4A2	5.43838e-54	7.29569e-52	3.2936	HSPB1	7.22758e-13	9.54325e-11	1.79922
EFEMP1	1.08136e-108	2.83333e-106	0.943761	ALDH1L1	6.74966e-15	8.54227e-13	3.2892	GUCY1A1	1.92283e-08	3.11535e-06	2.56098	C1S	3.55913e-92	9.32549e-90	0.444596	TMEM59L	1.67685e-86	3.42916e-84	2.18535	ID3	1.8053e-44	3.49978e-42	1.95634	CD9	1.18641e-11	1.16006e-09	1.05459	2023-09-04	4.34167e-51	5.33373e-49	5.50321	EZR	2.22976e-12	2.6997e-10	3.10197
COL1A1	7.78326e-108	2.02353e-105	1.34745	A2M	4.60797e-15	5.92116e-13	1.95033	CAV2	1.74239e-08	2.85055e-06	1.67524	CD44	5.36063e-92	1.39368e-89	0.637312	AC002546.1	2.41395e-86	4.87705e-84	1.26252	HNRNPA1	2.91759e-44	5.55967e-42	1.15113	MXRA5	1.67265e-11	1.61199e-09	2.28335	KCNK12	1.51617e-49	1.81605e-47	9.75035	KCNK1	4.51717e-12	5.24211e-10	3.92814
CFD	5.07465e-107	1.27965e-104	0.945801	EGR3	8.71909e-15	1.08304e-12	3.03958	CDO1	2.2116e-08	3.51977e-06	1.18596	IFITM2	8.67494e-92	2.238e-89	0.532702	LTBP1	5.44672e-85	1.06205e-82	1.01061	ETS2	1.10409e-42	1.96963e-40	3.11837	CRISPLD1	1.92487e-11	1.83398e-09	2.90453	CHP2	1.89078e-49	2.25668e-47	10.3527	TSPAN15	5.7711e-12	6.62847e-10	4.98091
MYL6	1.97297e-107	5.05111e-105	0.665878	RNF24	6.61341e-15	8.40154e-13	1.84342	SRSF3	2.50259e-08	3.92206e-06	0.814125	ZFP36L1	4.39781e-91	1.12591e-88	0.615756	THBS4	2.59498e-84	4.97317e-82	0.918551	TUBB4B	1.9759e-43	3.58203e-41	2.03023	MYL2	1.78017e-11	1.70581e-09	2.708	LGALS1	3.27535e-53	4.27427e-51	1.56961	CMTM5	6.42872e-12	7.35858e-10	5.3077
ACTG1	7.38107e-103	1.82019e-100	0.702671	COX6C	8.04569e-15	1.00685e-12	0.838761	HSPE1	2.83626e-08	4.36342e-06	0.877581	TPT1	6.03352e-91	1.53297e-88	0.307178	PLAGL1	4.24526e-84	8.04392e-82	0.861543	RPL3	1.46061e-43	2.66227e-41	0.728002	TTC3	1.7177e-11	1.65067e-09	1.12109	CSRP1	4.19575e-52	5.2703e-50	2.54434	H3F3B	1.48568e-12	1.85921e-10	0.965286
CD151	2.76238e-101	6.71338e-99	1.05219	ATP1A2	1.36407e-14	1.67576e-12	3.14482	GSTM5	4.32551e-08	6.44107e-06	1.37408	STOM	1.47122e-90	3.7099e-88	0.657567	LRRTM4	1.80587e-82	3.34615e-80	2.29075	FOXS1	1.79151e-40	3.03452e-38	6.17685	VPS53	2.0996e-11	1.99479e-09	1.94475	MALAT1	1.75877e-51	2.16859e-49	0.986247	ITGB8	8.72703e-12	9.72383e-10	5.04013
GPRC5A	1.47956e-100	3.56988e-98	1.83064	TIAM1	1.33285e-14	1.64342e-12	2.39934	IGFBP6	4.3404e-08	6.44107e-06	1.05462	RPS4X	2.36328e-89	5.78537e-87	0.258309	FMO3	2.17303e-81	3.93941e-79	1.47282	TJP1	4.6052e-42	8.08634e-40	2.26613	LINC01436	4.00166e-11	3.65689e-09	2.9324	CMTM5	1.46274e-47	1.62981e-45	6.86322	PDGFA	9.80425e-12	1.0852e-09	4.91995

## Sheet: Endo_SMC_marker_genes
Arteriole_names	Arteriole_pvals	Arteriole_pvals_adj	Arteriole_logfoldchanges	Arteriole-CCL2+_names	Arteriole-CCL2+_pvals	Arteriole-CCL2+_pvals_adj	Arteriole-CCL2+_logfoldchanges	Artery_names	Artery_pvals	Artery_pvals_adj	Artery_logfoldchanges	Cap_names	Cap_pvals	Cap_pvals_adj	Cap_logfoldchanges	Cap-CCL2+_names	Cap-CCL2+_pvals	Cap-CCL2+_pvals_adj	Cap-CCL2+_logfoldchanges	Cap-Ven_names	Cap-Ven_pvals	Cap-Ven_pvals_adj	Cap-Ven_logfoldchanges	Lymphatic_names	Lymphatic_pvals	Lymphatic_pvals_adj	Lymphatic_logfoldchanges	Pericyte_names	Pericyte_pvals	Pericyte_pvals_adj	Pericyte_logfoldchanges	Pericyte-CCL2+_names	Pericyte-CCL2+_pvals	Pericyte-CCL2+_pvals_adj	Pericyte-CCL2+_logfoldchanges	Pericyte-CCL26+_names	Pericyte-CCL26+_pvals	Pericyte-CCL26+_pvals_adj	Pericyte-CCL26+_logfoldchanges	SMC_names	SMC_pvals	SMC_pvals_adj	SMC_logfoldchanges	SMC-CCL2+_names	SMC-CCL2+_pvals	SMC-CCL2+_pvals_adj	SMC-CCL2+_logfoldchanges	SMC-PC_names	SMC-PC_pvals
RNASE1	0	0	3.69372	SLC9A3R2	7.55251e-99	1.26648e-94	3.70999	SRGN	6.48645e-113	1.08771e-108	3.86286	B2M	1.1483e-269	7.70234e-266	2.40617	CLDN5	4.63854e-145	1.55567e-140	3.70144	RGS5	3.246965599e-314	0	4.11911	TFF3	6.86582e-105	1.15133e-100	8.5835	RGS5	0	0	5.24352	RGS5	6.33174e-149	2.12354e-144	4.83127	C1S	1.89298e-150	6.34868e-146	5.44564	ACTA2	0	0	4.0909	MYH11	0	0	3.78551	IGFBP5	2.261e-185
ICAM2	0	0	3.73288	SRGN	2.54208e-89	2.84188e-85	3.31379	IGFBP3	4.04254e-111	4.51929e-107	5.08895	CLDN5	1.47773e-299	4.95602e-295	3.89555	B2M	5.93607e-117	6.63613e-113	2.05551	CAVIN2	5.95898e-205	9.99261e-201	2.7831	TFPI	3.0525e-101	3.41249e-97	4.96015	APOD	0	0	5.4008	NDUFA4L2	4.60775e-127	7.72673e-123	3.86181	C1R	7.88331e-140	1.32195e-135	4.58524	PLN	0	0	3.40238	TPM2	0	0	4.01123	IGFBP7	3.3737e-125
SRGN	0	0	3.65608	ICAM2	6.31731e-84	5.29675e-80	3.26569	CLDN5	1.63712e-100	1.37265e-96	3.87717	IFI27	1.29245e-268	7.22438e-265	3.69453	CXCL2	2.27735e-116	1.90944e-112	3.88129	SLC9A3R2	1.21498e-194	1.35827e-190	2.84354	CCL21	2.05256e-74	1.72097e-70	11.0281	NDUFA4L2	0	0	4.05777	CD36	2.8408e-94	3.17582e-90	3.33728	CD44	1.95366e-110	2.18406e-106	4.51324	TPM2	0	0	4.00356	TAGLN	0	0	4.11415	RGS5	3.58449e-124
CLEC14A	0	0	3.60269	TM4SF1	4.755e-76	3.18946e-72	3.04894	RAMP2	4.19385e-100	2.81306e-96	3.31841	RGCC	2.03345e-280	3.4099e-276	3.50201	IFI27	5.67638e-96	1.73068e-92	2.89874	IFI27	1.00418e-178	5.61302e-175	2.85376	MMRN1	4.20186e-68	2.81844e-64	8.45815	CD36	0	0	3.76301	CPE	9.5607e-94	8.01617e-90	3.00693	STEAP4	1.11892e-106	9.38154e-103	4.217	MYH11	0	0	3.54099	PLN	0	0	3.26185	TAGLN	1.60352e-110
IFI27	0	0	3.70064	RAMP2	1.97315e-69	9.45366e-66	2.83811	FBLN2	7.81323e-91	3.74343e-87	4.02718	TMEM88	7.13869e-279	7.98058e-275	3.61886	HLA-B	2.29244e-90	4.52258e-87	2.30122	HIGD1B	8.99446e-183	7.5414e-179	2.74462	S100A10	1.16329e-67	6.50238e-64	3.72065	PDGFRB	0	0	3.64232	APOD	3.78512e-83	2.53891e-79	3.97858	GGT5	9.05394e-94	6.07302e-90	3.70707	DSTN	0	0	2.76453	LBH	0	0	2.90032	NDUFA4L2	2.37032e-102
SLC9A3R2	0	0	3.73894	IFI27	1.73089e-64	5.80505e-61	3.04845	ICAM2	8.73563e-93	4.88293e-89	3.33871	ITM2A	4.24576e-277	3.55985e-273	3.44735	HSP90AA1	3.54226e-92	8.48573e-89	1.93223	TMEM88	2.88302e-181	1.93381e-177	2.64735	CLDN5	1.3381e-65	6.41102e-62	4.14794	CPE	0	0	3.08976	MFGE8	6.32555e-72	3.03066e-68	2.47456	TGFBI	5.02561e-88	2.80915e-84	3.82458	TAGLN	0	0	4.0176	FOS	0	0	2.97546	MFGE8	5.92686e-96
TM4SF1	0	0	3.24172	TMSB10	3.25311e-58	9.09191e-55	2.48427	TM4SF1	2.43116e-81	7.41237e-78	3.19641	GNG11	6.48423e-260	3.10669e-256	2.84997	FABP5	3.30368e-93	9.23323e-90	2.72587	SRGN	2.14372e-176	1.02709e-172	2.6391	LAPTM5	1.58674e-54	5.9129e-51	5.68568	MFGE8	4.08114e-299	9.77666e-296	2.86785	STEAP4	5.06994e-71	2.12545e-67	3.84605	C2orf40	1.35515e-86	6.4927e-83	3.90915	PTN	0	0	3.54463	DSTN	0	0	2.66089	MYL9	2.05295e-90
TMSB10	4.6837e-320	1.3090279e-316	2.88048	B2M	1.08329e-56	2.5951e-53	1.76444	TMSB10	1.91644e-75	4.94412e-72	3.0139	FABP5	6.52394e-256	2.735e-252	3.34179	HLA-A	5.03217e-88	8.03661e-85	2.04098	CD36	3.66097e-170	1.53477e-166	2.71827	LYVE1	1.17082e-48	3.02054e-45	6.78596	SPARC	4.98982e-301	1.2873e-297	2.71657	HIGD1B	1.77509e-70	6.61476e-67	3.05614	FHL2	4.53712e-74	1.52166e-70	3.28909	MYL9	0	0	3.31282	MYLK	0	0	2.72526	ACTA2	7.30946e-92
B2M	8.63187e-318	2.226889741e-314	2.08282	HLA-B	2.26346e-52	3.7956e-49	2.18515	PECAM1	6.62574e-84	2.77767e-80	3.03522	HLA-B	3.55653e-240	1.08435e-236	2.87474	DNAJB1	3.79949e-89	6.37137e-86	2.346	RNASE1	1.14188e-164	3.82964e-161	2.48486	PPFIBP1	1.16562e-52	3.55386e-49	3.40024	HIGD1B	4.13417e-281	8.66574e-278	3.53365	PDGFRB	3.7467e-68	1.25657e-64	2.89402	MGP	1.18084e-76	4.95036e-73	2.73953	S100A4	0	0	3.07087	ACTA2	0	0	3.53196	ISYNA1	5.72358e-92
EGFL7	0	0	3.06434	CLEC14A	7.55595e-55	1.58382e-51	2.57919	PLPP1	1.41102e-83	5.25808e-80	3.31339	RNASE1	5.01373e-244	1.86834e-240	3.22548	CLEC14A	1.88033e-90	3.94141e-87	2.72686	BST2	4.10966e-165	1.53144e-161	2.28744	PROX1	5.85647e-45	1.30943e-41	6.80489	STEAP4	1.21193e-251	2.39092e-248	4.5879	SPARC	2.78426e-65	8.48895e-62	2.28335	LGI4	8.64601e-73	2.63609e-69	3.35046	PHLDA2	0	0	3.2993	MYL9	0	0	3.14863	CALD1	8.42592e-88
HLA-B	1.08573e-302	2.27582e-299	2.63111	DUSP1	5.67096e-54	1.11878e-50	2.09842	KCTD12	8.38141e-82	2.81096e-78	3.45361	BST2	3.52282e-242	1.18148e-238	3.01935	GNG11	1.25164e-85	1.74906e-82	2.24836	FABP5	7.40718e-158	2.25838e-154	2.46306	EFEMP1	8.83572e-43	1.41111e-39	6.711	IGFBP7	2.80435e-231	4.47868e-228	2.19935	AGTR1	1.7844e-62	4.98709e-59	3.60737	RARRES2	3.05517e-74	1.13849e-70	2.97447	LBH	0	0	2.81818	ATF3	0	0	2.81342	IGFBP6	1.58465e-88
BTNL9	1.6751797691e-313	4.013012792569e-310	3.69687	HLA-E	1.03358e-51	1.65068e-48	1.94917	PODXL	4.23607e-76	1.18391e-72	3.49221	CAVIN2	6.38982e-223	1.78585e-219	3.21103	TMSB10	1.36336e-80	1.42889e-77	2.27118	NDUFA4L2	8.00973e-156	2.23859e-152	2.49927	VPS35L	7.55077e-44	1.33283e-40	4.38992	ABCC9	3.97859e-220	5.13208e-217	4.93663	ARHGDIB	4.44488e-62	1.14671e-58	2.77571	FGF7	1.22176e-62	2.73169e-59	6.84674	SORBS2	0	0	2.7532	SORBS2	0	0	2.73265	HIGD1B	7.51832e-89
VWF	6.05717e-308	1.3543e-304	3.25123	HLA-C	5.60347e-48	6.71176e-45	1.80182	SEMA3G	1.22116e-71	2.40914e-68	4.32033	CA4	8.10512e-199	1.29443e-195	5.23925	IL32	1.54412e-84	2.07147e-81	2.93005	ICAM2	1.91728e-150	4.94627e-147	2.4191	ECSCR	4.10382e-48	9.83099e-45	3.07236	AGTR1	7.36662e-212	8.23539e-209	4.10658	MALAT1	1.59147e-51	3.55832e-48	1.20159	SERPING1	4.9832e-71	1.39272e-67	2.119	RERGL	0	0	3.11146	CRYAB	0	0	2.79293	NDRG2	2.67138e-87
HLA-C	4.06612e-293	6.81848e-290	2.18344	RNASE1	4.26826e-49	5.96453e-46	2.45	IFI27	1.30079e-68	2.2218e-65	3.17314	ICAM2	2.63308e-221	6.79294e-218	3.09565	RNASE1	4.7378e-84	5.88504e-81	2.59269	EGFL7	1.69444e-149	4.05914e-146	2.30949	ARL4A	2.40022e-43	4.02492e-40	3.45937	GPAT2	3.58005e-192	3.53141e-189	3.49555	KCNJ8	2.1098e-51	4.42241e-48	3.6805	PRRX1	2.1104e-64	5.44451e-61	3.86736	SOD3	0	0	2.54789	C11orf96	0	0	2.93236	CASQ2	3.55798e-82
GNG11	1.00114e-299	1.86535e-296	2.54142	EGFL7	2.96661e-48	3.73765e-45	2.39933	SLC9A3R2	6.35905e-74	1.52336e-70	3.26096	HLA-C	4.66573e-209	1.0432e-205	2.23267	SRGN	6.47707e-82	7.75814e-79	2.6064	FABP4	2.30493e-142	4.83143e-139	2.13878	GYPC	1.56185e-42	2.27745e-39	2.81431	MALAT1	5.76015e-178	4.8296e-175	1.29145	IGFBP7	1.9678e-50	3.88212e-47	1.81083	IGFBP7	6.58193e-60	1.37965e-56	1.96173	PPP1R12B	0	0	2.66455	PPP1R12B	0	0	2.65131	PTP4A3	6.51252e-76
BST2	8.10311e-279	1.18157e-275	2.70716	HEY1	2.46722e-46	2.50744e-43	3.34837	TAGLN2	5.716e-72	1.19814e-68	2.33756	TMSB10	1.40032e-200	2.3482e-197	2.74913	HSPA1A	1.68665e-77	1.5713e-74	1.93355	ADGRF5	1.12488e-147	2.51508e-144	2.39118	GNG11	2.6366e-38	3.40101e-35	2.44374	CYGB	3.32815e-171	2.42651e-168	3.29093	CYGB	4.79237e-50	8.92926e-47	3.03109	CXCL12	7.64233e-63	1.83077e-59	2.62969	CARMN	0	0	2.76378	RERGL	0	0	2.90901	SPARC	1.1812e-74
ADGRF5	1.25883e-273	1.75911e-270	3.08182	HLA-A	1.10829e-45	1.0325e-42	1.81805	ID1	1.32495e-68	2.2218e-65	3.07823	SLC9A3R2	1.36934e-216	3.28035e-213	3.22772	CAVIN2	4.77236e-80	4.70751e-77	2.63572	HLA-B	1.13539e-138	1.90393e-135	2.05891	ATP5F1E	2.79265e-38	3.46888e-35	1.7034	CPM	1.54911e-171	1.18078e-168	3.19819	ABCC9	5.98636e-44	8.36545e-41	3.44798	COL1A2	1.9457e-59	3.83853e-56	3.04064	CRIP1	0	0	2.63854	IGFBP5	0	0	3.04699	NOTCH3	2.46453e-73
F8	9.57959e-255	1.23569e-251	3.14456	SOX17	7.70959e-47	8.08014e-44	2.86126	SRP14	8.38521e-67	1.33916e-63	1.67178	HLA-A	6.57116e-206	1.23173e-202	2.34591	HSPA1B	3.14967e-77	2.85496e-74	1.98609	TMSB10	7.44518e-134	1.18903e-130	2.11755	PTPRE	3.61301e-33	3.36592e-30	4.86148	KCNJ8	9.27368e-162	5.98117e-159	4.13768	EPS8	8.08156e-44	1.08416e-40	2.12472	RPS2	2.29378e-57	4.27382e-54	1.4169	CALD1	8.4635287e-316	1.01374937704e-312	2.22243	PHLDA2	0	0	3.04037	TSC22D1	8.28749e-72
NOTCH4	3.56826e-248	3.86039e-245	3.28419	GIMAP4	7.29832e-47	7.89584e-44	2.47422	CLEC14A	6.69127e-66	9.75704e-63	2.86839	CD36	5.83117e-208	1.22229e-204	3.16626	HLA-C	6.70831e-77	5.7688e-74	1.82479	FLT1	1.18036e-141	2.32865e-138	2.25672	HYAL2	1.99931e-36	2.2351e-33	2.78794	EPS8	1.76236e-159	1.09455e-156	2.30478	GPAT2	1.17016e-42	1.4016e-39	2.81993	TMEM176B	6.78163e-54	1.03383e-50	4.52868	FHL1	0	0	2.49989	EGR1	0	0	2.63532	EPS8	2.21967e-71
RAMP2	4.425e-252	5.11744e-249	2.84854	PODXL	7.72738e-46	7.4046e-43	2.82837	PLLP	1.11034e-59	1.43226e-56	3.62894	GPIHBP1	1.61648e-202	2.85334e-199	3.65335	HLA-E	1.29106e-76	1.05609e-73	1.93448	CLDN5	1.71244e-139	3.02273e-136	2.53671	RPS12	1.91131e-34	1.88534e-31	1.44358	ARHGDIB	1.97027e-153	1.11998e-150	2.57294	ASPN	3.06383e-40	3.0222e-37	2.85831	TIMP1	1.27824e-56	2.2563e-53	2.16101	CASQ2	0	0	2.56416	CNN1	0	0	2.69777	MTHFD2	3.72882e-71
FABP5	2.25542e-244	2.29219e-241	2.67525	PECAM1	1.23222e-45	1.11693e-42	2.25204	PTPRB	4.77646e-62	6.40771e-59	2.84175	FABP4	4.70506e-198	7.17265e-195	2.75187	ITM2A	6.19461e-72	4.7217e-69	2.48865	ARHGDIB	2.07179e-140	3.86021e-137	2.20094	GMFG	1.71023e-34	1.73811e-31	3.1142	MYO1B	2.2864e-143	1.09545e-140	3.15	MYO1B	2.43306e-37	2.09231e-34	2.66708	IGFBP5	5.36883e-55	9.003e-52	2.55455	NDUFA4	1.389466e-317	1.7923039436e-314	1.85357	ITGA8	0	0	2.77576	TPM2	1.88751e-68
CAVIN2	2.18619e-246	2.29126e-243	2.79436	ID1	9.55635e-44	8.21797e-41	2.61651	GJA5	3.06135e-56	3.54039e-53	4.48335	TMSB4X	5.05319e-189	6.77895e-186	1.40641	RGCC	7.86907e-72	5.73723e-69	2.51356	GNG11	3.34735e-130	5.10289e-127	1.91024	AKAP12	1.56913e-34	1.64454e-31	2.89496	ASPN	5.92384e-140	2.79822e-137	3.17167	THBS4	8.25845e-36	6.44121e-33	3.62967	ID4	1.49727e-52	2.09231e-49	3.60217	ACTB	7.29736e-307	8.15796e-304	1.34801	RCAN2	0	0	2.48138	RASD1	5.09679e-67
HLA-A	6.9984e-238	6.51979e-235	2.07144	AMD1	2.09847e-42	1.56397e-39	2.53047	LTC4S	2.34184e-57	2.90891e-54	3.96078	IL32	1.41645e-192	2.06543e-189	3.19778	BST2	7.4265e-72	5.53489e-69	2.27753	BTNL9	1.23923e-125	1.80701e-122	2.45792	TSPAN5	1.38673e-30	1.19252e-27	5.79877	IGFBP2	1.96847e-139	9.04362e-137	2.67385	LHFPL6	4.34449e-36	3.46918e-33	1.84303	SDC2	1.54969e-54	2.47492e-51	2.63816	RCAN2	0	0	2.47301	LMOD1	0	0	2.50643	SOD3	4.03389e-62
CLDN5	1.11377e-234	9.82986e-232	2.94003	CLDN5	7.10511e-43	5.54165e-40	2.53684	CFH	1.19049e-55	1.28796e-52	3.8754	AQP1	3.65038e-190	5.1011e-187	3.18085	GPIHBP1	4.31392e-70	2.78231e-67	2.93918	B2M	9.221e-118	1.14539e-114	1.44023	TSTA3	3.94546e-32	3.48218e-29	3.16985	THBS4	4.25166e-130	1.62037e-127	4.43411	GJA4	1.69174e-34	1.0507e-31	2.08148	RPL18A	2.18532e-52	2.93166e-49	1.093	CCDC3	0	0	2.41481	CASQ2	0	0	2.53323	AGT	1.01805e-60
IFITM3	1.40512e-227	1.14939e-224	1.4271	PALMD	8.66318e-42	5.9295e-39	2.45175	S100A6	2.08708e-54	1.9999e-51	1.63816	EGFL7	1.57289e-185	1.88399e-182	2.778	EGFL7	9.2711e-70	5.75804e-67	2.35622	CLEC14A	5.14375e-120	7.18796e-117	2.15077	NR2F1	1.47536e-29	1.15071e-26	7.74834	LHFPL6	2.54723e-137	1.13905e-134	2.06814	C20orf27	2.68786e-32	1.26965e-29	2.6411	RPL10A	1.77621e-51	2.29118e-48	1.2629	HCFC1R1	0	0	2.23518	CCDC3	0	0	2.44146	CPE	3.42957e-61
GPIHBP1	9.23722e-222	7.2046e-219	3.25466	GIMAP7	5.83568e-42	4.25472e-39	2.3103	EFNB2	6.21448e-56	6.94738e-53	3.12203	ANXA3	3.80147e-168	3.98418e-165	3.25315	NEDD9	2.01053e-67	1.20409e-64	2.49654	FAM107A	1.04778e-119	1.40561e-116	2.31336	TMSB10	8.79703e-30	7.19597e-27	2.25272	COX4I2	1.46707e-135	6.15032e-133	2.56931	IGFBP2	9.70008e-33	4.92911e-30	2.25566	SSTR2	7.88904e-49	8.53493e-46	3.78856	CHCHD10	0	0	2.22665	PALLD	0	0	2.40562	CD9	9.16286e-59
ANXA3	1.83616e-207	1.20747e-204	2.97449	DEPP1	7.28501e-42	5.1984e-39	2.48847	IFITM3	5.18835e-53	4.35017e-50	1.41335	LGALS3	1.64437e-169	1.77899e-166	2.27755	IRF1	6.03102e-66	3.42828e-63	2.51461	F8	5.70078e-119	7.35357e-116	2.18516	RPS23	6.79376e-29	4.84785e-26	1.1769	SCN7A	1.37119e-114	3.83224e-112	4.76691	COX4I2	1.26674e-32	6.24765e-30	2.16985	RPL13	1.1417e-49	1.36751e-46	1.03326	SELENOM	9.16176e-300	9.31113e-297	1.97734	SELENOM	0	0	2.03237	MT1E	8.07281e-57
HLA-E	4.08926e-205	2.58765e-202	1.92415	SEMA3G	3.72567e-39	2.23128e-36	3.26617	SULF1	1.68047e-50	1.19914e-47	4.84438	VWF	5.59305e-164	5.51705e-161	2.83135	IER2	4.25413e-64	2.195e-61	1.99301	GPIHBP1	2.32653e-117	2.78669e-114	2.4687	ADD3	5.28964e-29	3.94231e-26	3.2848	NOTCH3	3.3142e-120	1.00137e-117	2.06577	RASD1	4.3663e-31	1.97888e-28	2.63491	COL1A1	1.8409e-47	1.92938e-44	3.89597	PPP1R14A	1.96962e-290	1.94286e-287	1.98534	PDLIM3	0	0	2.43744	ITM2C	6.54571e-56
CAV1	3.84106e-208	2.57643e-205	1.54065	IER2	6.05313e-39	3.50017e-36	1.9106	GIMAP4	2.92035e-55	2.96796e-52	2.59564	SRGN	4.53122e-155	3.89662e-152	2.68361	LGALS3	2.81572e-60	1.24173e-57	1.85746	NEDD9	2.94835e-117	3.40972e-114	2.12328	FXYD6	1.05231e-29	8.40293e-27	2.83189	P2RY14	2.37827e-111	5.99716e-109	4.12043	LPL	4.71809e-31	2.08204e-28	2.4779	AEBP1	7.24089e-49	8.09484e-46	2.61354	CSRP1	2.41538e-300	2.61313e-297	2.13247	CALD1	4.6477e-306	3.7113e-303	2.13533	MGST3	4.2269e-55
S100A10	3.2998e-201	1.97623e-198	2.407	PPA1	3.24938e-38	1.78652e-35	2.05741	FAM107A	5.4834e-55	5.40889e-52	2.75951	LPL	1.7058e-150	1.30021e-147	3.48726	ICAM2	2.85088e-60	1.24173e-57	2.28636	LGALS3	5.65658e-114	6.11969e-111	1.68258	TIMP1	5.39414e-30	4.52271e-27	2.15469	ASAH1	1.8589e-112	4.90897e-110	2.20758	P2RY14	6.58889e-30	2.76223e-27	3.31384	RPL13A	7.02868e-47	7.14327e-44	0.960556	MAP3K20	7.27023e-300	7.61966e-297	2.18323	S100A4	6.06413e-317	5.2148409193e-314	2.56714	PLN	1.05854e-54
PECAM1	6.16115e-202	3.75696e-199	2.42312	KLF2	8.05545e-38	4.35748e-35	1.95253	S100A10	7.95693e-54	7.21242e-51	2.47575	TCIM	4.21766e-150	3.07504e-147	3.28096	TMEM88	1.62973e-59	6.9187e-57	2.38718	ITM2A	3.36044e-114	3.75675e-111	2.11072	DSP	1.0994e-26	5.85264e-24	6.146	LPL	2.45786e-108	6.10605e-106	2.7214	ASAH1	3.87268e-28	1.42727e-25	1.90591	TMEM176A	9.11403e-44	7.64166e-41	4.07077	ADIRF	2.23887e-272	1.74622e-269	1.91058	FLNA	0	0	2.22544	DSTN	2.00433e-53
IFNGR1	5.69502e-193	3.13114e-190	2.58136	FBLN2	5.70295e-36	2.81273e-33	2.74899	STOM	4.91258e-54	4.57661e-51	2.00648	S100A10	1.19403e-152	9.76718e-150	2.55327	TCIM	3.18466e-57	1.20008e-54	2.74055	CD74	4.1468e-110	4.09045e-107	2.42252	RPL13	1.69649e-28	1.13794e-25	1.07319	GAS6	2.49047e-105	5.9238e-103	2.18286	CPM	6.6301e-28	2.41696e-25	2.24993	TAGLN	6.74366e-44	5.7992e-41	2.65326	IGFBP5	3.77563e-289	3.61791e-286	2.70965	ISYNA1	0	0	2.29611	LBH	2.45069e-52
FLT1	3.88872e-194	2.21051e-191	2.55738	IFITM3	1.09433e-35	5.24311e-33	1.14094	OCIAD2	2.09441e-53	1.80108e-50	2.93858	HLA-DRB1	1.35907e-150	1.06001e-147	2.71507	CD36	1.28036e-57	4.99312e-55	2.28994	ANXA3	1.22997e-111	1.28908e-108	2.30709	SCN3B	9.68283e-27	5.23779e-24	5.29929	ITGB1	3.63684e-106	8.83857e-104	1.52345	JUNB	1.55271e-27	5.53987e-25	1.47762	RPL12	2.03549e-45	2.00783e-42	1.20549	PALLD	1.04173e-288	9.7049e-286	2.29416	CSRP1	0	5.15086e-306	2.11476	ADIRF	4.00649e-51
IGFBP3	3.88256e-184	1.94348e-181	3.32902	GATA2	7.10082e-36	3.45141e-33	2.55982	FN1	5.70302e-50	3.98475e-47	4.06216	CLEC14A	2.24409e-150	1.6725e-147	2.67437	ADM	2.36202e-55	8.25182e-53	3.28065	SEC14L1	1.65926e-111	1.68631e-108	2.0012	LAYN	3.89746e-27	2.25367e-24	3.95127	DLC1	2.39766e-103	5.58422e-101	2.1255	DCBLD1	9.18314e-27	3.01945e-24	3.26263	RPLP0	5.50901e-45	5.13226e-42	1.43069	MTHFD2	5.87686e-278	5.0538e-275	2.06745	CKB	0	0	2.48013	2023-09-07	4.91486e-52
PODXL	2.20231e-181	1.02585e-178	3.0769	FAM107A	1.97499e-35	9.3292e-33	2.36738	MMRN2	7.06342e-53	5.77788e-50	2.66491	CAV1	3.30245e-144	2.17172e-141	1.50281	FABP4	3.341e-57	1.24501e-54	2.08912	RAMP2	6.86643e-110	6.5796e-107	2.03692	RAB11A	7.25032e-29	5.06586e-26	2.19381	CNGA1	2.37692e-99	5.21028e-97	3.86063	2023-09-07	1.01451e-26	3.30336e-24	1.28701	CRISPLD2	4.67239e-43	3.64425e-40	2.34258	FILIP1	4.03195e-277	3.38059e-274	2.23319	CCDC107	0	0	2.07853	PDGFRB	8.64756e-52
ID1	2.94435e-182	1.45217e-179	2.6691	NEBL	1.7953e-33	7.62161e-31	3.89415	ARL15	2.35127e-49	1.60933e-46	4.02028	HLA-E	1.33518e-140	7.99632e-138	1.9199	UBC	3.45472e-57	1.27323e-54	1.33294	SOX17	1.13707e-104	1.05931e-101	2.43839	RPL36	6.04504e-27	3.43625e-24	1.18426	GJA4	5.62197e-100	1.24867e-97	2.03597	ITM2C	2.22313e-26	7.03389e-24	1.96482	COL6A2	1.89707e-42	1.446e-39	1.85732	MYL6	7.29044e-263	5.09389e-260	1.25371	HES4	0	2.13767e-306	2.1539	MAP1B	1.1851e-51
TMEM88	1.58186e-181	7.47215e-179	2.57444	ADGRF5	3.84194e-35	1.7896e-32	2.20956	CD93	1.70223e-52	1.32766e-49	2.72199	BTNL9	8.0397e-141	4.90246e-138	2.9935	TM4SF1	2.52187e-55	8.71944e-53	2.10567	VWF	7.3616e-104	6.6728e-101	2.02603	FCGRT	3.86602e-27	2.25367e-24	2.30324	COL3A1	3.6267e-90	6.6831e-88	3.14703	COL6A2	2.00212e-25	5.78855e-23	1.66016	RPS8	1.76257e-41	1.28507e-38	0.99421	FLNA	2.24375e-270	1.71025e-267	2.13572	MYL6	2.95925e-284	1.98494e-281	1.2735	AXL	7.63384e-51
ITM2A	5.68386e-182	2.72322e-179	2.45887	LAP3	5.26429e-35	2.41854e-32	2.06633	EPAS1	9.17046e-53	7.32283e-50	2.05621	F8	1.25677e-136	7.14398e-134	2.73718	LPAR6	4.59344e-54	1.54055e-51	2.5339	CYGB	2.48986e-102	2.1975e-99	2.2499	MARCKSL1	1.16625e-26	6.11151e-24	2.74531	EDNRB	1.13557e-90	2.13959e-88	2.66177	FAM162B	4.67004e-25	1.2838e-22	2.31736	S100A4	1.84314e-41	1.31522e-38	2.12305	KLHL23	2.36415e-268	1.76197e-265	2.43898	JUN	6.11536e-283	4.02151e-280	1.98549	CALM2	9.08059e-50
FAM107A	2.81193e-178	1.25742e-175	2.71807	RDX	1.64841e-33	7.08773e-31	1.91613	C4orf48	5.61129e-47	3.36056e-44	4.85321	EMCN	4.76219e-136	2.66191e-133	2.52297	F8	7.49761e-54	2.44131e-51	2.3444	MGLL	3.3015e-101	2.83912e-98	1.57385	PLIN5	1.45789e-24	6.18922e-22	5.48253	CALD1	1.67817e-89	3.00976e-87	1.48856	CXCL12	2.88535e-25	8.13182e-23	1.87866	LHFPL6	1.00495e-41	7.48978e-39	1.70918	CKB	3.21681e-266	2.29544e-263	2.3995	ZFHX3	1.89257e-291	1.44257e-288	2.20853	ARID5B	6.1445e-50
STOM	1.10469e-178	5.00663e-176	1.88489	GIMAP1	2.60982e-33	1.06742e-30	2.21332	CLU	1.03959e-50	7.57955e-48	2.69891	TM4SF1	2.09192e-128	9.88154e-126	2.35172	WARS	6.03917e-51	1.8247e-48	2.48542	S100A10	2.85736e-99	2.39575e-96	1.876	STMN1	5.27703e-26	2.56494e-23	2.92503	C20orf27	7.44418e-84	1.22384e-81	2.56553	FAM213A	7.03701e-25	1.85832e-22	1.92991	GEM	4.14598e-40	2.83771e-37	3.12897	MGST3	1.22184e-260	8.03493e-258	1.54076	NTRK2	3.58595e-290	2.67257e-287	2.23188	MT2A	6.99602e-50
FABP4	2.25067e-176	9.93196e-174	2.11958	TNFSF10	1.94784e-33	8.16582e-31	2.18149	ENPP2	1.6652e-46	9.65405e-44	3.68932	MGLL	1.46918e-128	7.03904e-126	2.01172	SOCS3	1.31137e-51	4.07217e-49	2.12936	TM4SF1	2.00475e-95	1.52808e-92	1.89884	ANXA2	1.20983e-26	6.24233e-24	1.89159	ITM2C	3.37573e-84	5.5771e-82	2.00478	ITGB1	4.29794e-24	1.05988e-21	1.27095	CPE	7.05394e-41	4.92864e-38	1.77357	CSDC2	1.77246e-251	1.10083e-248	2.5867	SOD3	1.16879e-282	7.396e-280	2.11993	SLC38A11	2.95481e-48
CDH5	3.43006e-168	1.42022e-165	2.6772	CD74	8.83405e-33	3.48561e-30	2.26715	B2M	4.36314e-45	2.25125e-42	1.5585	CD74	1.76184e-120	7.47956e-118	2.80657	VWF	1.32347e-51	4.07217e-49	2.20501	FMO2	1.09648e-97	8.96923e-95	1.99012	RPS28	4.84375e-26	2.38897e-23	1.15216	EGFLAM	1.03766e-78	1.4936e-76	2.28782	DLC1	1.07923e-23	2.53113e-21	1.75726	LINC00924	7.00093e-38	3.91329e-35	3.99533	CNN1	1.73986e-250	1.06094e-247	2.33355	MAP3K20	3.37764e-285	2.31182e-282	2.03277	F10	1.05175e-47
TIE1	5.46826e-165	2.13249e-162	2.75393	MMRN2	4.532e-33	1.83125e-30	2.19062	PALMD	2.08571e-48	1.31982e-45	2.5973	HLA-DPA1	6.64245e-116	2.68403e-113	2.40993	ANXA3	2.9589e-50	8.86033e-48	2.41246	IL32	1.21483e-96	9.70074e-94	2.08797	PPP1R2	2.36646e-25	1.05822e-22	2.34646	PLOD1	3.89558e-76	5.26815e-74	2.53515	GGT5	1.95366e-23	4.42715e-21	2.32582	OLFML2B	1.95737e-37	1.00994e-34	4.84748	LMOD1	5.31663e-249	3.18409e-246	2.18249	JUNB	5.46091e-267	3.1042e-264	1.98723	S100A4	7.25846e-48
TNFSF10	4.56346e-167	1.82202e-164	2.53493	PLLP	3.4414e-32	1.31156e-29	2.81438	RNASE1	4.41561e-48	2.74242e-45	2.45167	TIMP4	3.49602e-113	1.36337e-110	2.59426	SLC2A3	2.19923e-49	6.46999e-47	2.11842	STOM	1.0133e-95	7.90324e-93	1.46757	RPS2	5.34097e-25	2.29648e-22	1.29711	DCBLD1	3.25847e-75	4.28559e-73	3.52254	FOS	2.2358e-23	5.03249e-21	1.57328	ARHGAP15	8.3061e-38	4.56672e-35	4.06764	NTRK2	1.35598e-248	7.97837e-246	2.1857	CSDC2	1.3068e-272	7.96864e-270	2.55171	PTN	6.29018e-46
MMRN2	2.01257e-161	7.33668e-159	2.51759	TAGLN2	1.11558e-30	3.93834e-28	1.55637	DEPP1	2.0418e-48	1.31688e-45	2.619	CYP4B1	1.04797e-109	3.82031e-107	3.27189	DUSP1	2.23321e-49	6.51282e-47	1.65588	SLC14A1	3.38249e-94	2.52093e-91	2.79562	APOD	3.15335e-25	1.37347e-22	3.11952	FBLN1	2.02271e-74	2.6396e-72	3.64267	C1R	1.53826e-22	3.27461e-20	2.35821	SOD3	3.24928e-39	2.09566e-36	1.78587	MT-CO3	5.65852e-237	2.87539e-234	1.29834	ACTB	1.44088e-257	6.90345e-255	1.20249	MT-CO3	5.31622e-45
CD74	7.33409e-161	2.61671e-158	2.58171	STOM	1.61344e-30	5.63662e-28	1.52704	PCSK5	1.02195e-43	4.96725e-41	4.7431	RAMP2	2.39116e-109	8.62307e-107	2.29056	S100A10	3.52686e-49	1.01097e-46	1.96176	SPTBN1	5.39068e-94	3.93027e-91	1.67555	RPS18	2.97915e-24	1.23351e-21	1.03151	FAM162B	3.23874e-74	4.21011e-72	2.38305	FBLN1	1.21479e-20	2.25092e-18	3.0039	RPL10	5.27108e-39	3.3355e-36	0.823133	MT-CO2	9.07477e-238	4.6823e-235	1.24973	DMPK	1.99637e-266	1.11591e-263	2.44267	LMOD1	5.75273e-43
SEC14L1	1.15805e-156	4.004e-154	2.32093	S100A10	6.14107e-29	2.0392e-26	1.86818	TSPAN7	5.2411e-47	3.19593e-44	2.31972	HLA-DRA	2.04957e-108	7.16027e-106	2.4566	SLC9A3R2	3.65504e-49	1.03884e-46	2.12845	CAV1	3.63661e-91	2.59499e-88	1.13095	RAB11FIP1	1.56514e-23	6.1037e-21	3.55152	CXCL12	7.59692e-74	9.7619e-72	1.86576	KCNE4	1.63607e-20	2.98209e-18	2.16131	PCOLCE	1.12801e-37	6.00493e-35	3.36266	COX7A2	1.37619e-241	7.32613e-239	1.42365	GADD45B	7.24418e-265	3.91863e-262	2.15593	GUCY1A2	5.07344e-42
PTPRB	5.91036e-153	1.96259e-150	2.49241	BST2	1.18552e-28	3.89804e-26	1.72521	S1PR1	1.66955e-46	9.65405e-44	2.5222	IFITM3	4.81009e-107	1.6295e-104	1.1918	KLF4	2.27739e-48	6.20968e-46	2.09745	LPL	6.98611e-91	4.88125e-88	2.52045	PDPN	3.58402e-22	1.20201e-19	9.30236	SPARCL1	8.92069e-73	1.12474e-70	0.908251	SCN7A	2.40525e-20	4.29081e-18	3.01574	MYC	1.10354e-38	6.8538e-36	2.20276	MYLK	3.6067e-244	2.05019e-241	2.10028	KCNAB1	4.86922e-263	2.51237e-260	2.40422	SMOC2	2.34184e-41
GIMAP7	4.73085e-153	1.58663e-150	2.32682	ANXA3	1.64571e-28	5.35861e-26	2.11754	BMX	4.41865e-43	2.03004e-40	4.37841	LY6E	1.27103e-107	4.34979e-105	2.10232	CDH5	5.88076e-48	1.56531e-45	2.32487	HLA-C	8.15026e-88	5.35968e-85	1.36147	NTAN1	2.08032e-23	7.83931e-21	2.76375	FXYD6	1.06882e-70	1.28021e-68	2.07959	COL6A1	1.4952e-20	2.75527e-18	1.71454	HSPB6	1.49459e-38	8.95098e-36	2.16753	ZFHX3	1.32694e-242	7.29557e-240	2.13119	FOSB	6.65419e-263	3.38134e-260	2.35361	PPP1CB	1.80566e-41
PALMD	1.00553e-143	2.98439e-141	2.42039	CD34	4.23758e-28	1.3084e-25	1.95025	ECSCR	2.19668e-46	1.22787e-43	2.30356	PCAT19	4.01183e-105	1.28142e-102	2.26107	CA4	7.9877e-46	1.95541e-43	3.18674	HLA-E	4.35768e-87	2.81054e-84	1.41243	ANGPT2	2.33589e-23	8.70456e-21	3.03782	NDRG2	1.32659e-70	1.5777e-68	1.51071	AVPR1A	3.80857e-20	6.61822e-18	3.03894	RPS18	4.90165e-38	2.83434e-35	0.924861	CRYAB	6.63878e-231	3.18074e-228	2.11583	GUCY1A1	3.26308e-263	1.70995e-260	2.08496	CHCHD10	1.85028e-41
CD34	2.04025e-143	6.00229e-141	2.28709	TIE1	6.14379e-28	1.85631e-25	2.122	NPDC1	4.79039e-46	2.63377e-43	2.20546	CD82	3.02057e-100	8.88629e-98	2.83479	CXCL3	4.29139e-45	1.02803e-42	3.25971	HLA-DRB1	6.49706e-89	4.44691e-86	1.90587	RPL13A	9.09374e-24	3.67453e-21	0.922203	FAM213A	1.10283e-69	1.29778e-67	1.90543	PLOD1	9.96938e-20	1.63899e-17	2.15214	GLUL	1.81125e-38	1.06571e-35	1.88655	PDLIM3	3.99607e-229	1.88761e-226	2.09114	MTHFD2	1.29743e-259	6.39898e-257	1.9429	UBA2	2.77918e-41
GIMAP4	4.78903e-140	1.39665e-137	2.23202	EDN1	2.44371e-27	7.06527e-25	2.82346	SYNPO	7.34143e-45	3.67488e-42	2.63006	PECAM1	3.38415e-103	1.0509e-100	2.12512	DNAJA1	3.15967e-46	7.79185e-44	1.78918	NOTCH4	3.31042e-88	2.2205e-85	2.04579	TPM4	1.10697e-23	4.36771e-21	1.70825	RIPOR3	5.23435e-66	5.68122e-64	3.02337	COL3A1	1.20415e-19	1.96999e-17	2.42159	ALDH1A1	3.9304e-37	1.96743e-34	3.12257	ISYNA1	8.3891e-228	3.90769e-225	2.04198	FHL1	4.74226e-258	2.30501e-255	2.11483	RRAD	4.5529e-41
IFITM2	2.06386e-139	5.91605e-137	1.47934	HSPA1A	1.90432e-27	5.60237e-25	1.53528	PPA1	1.32947e-45	6.96682e-43	2.13851	NEDD9	1.21233e-99	3.36026e-97	2.26789	NFKBIA	1.17503e-45	2.85567e-43	1.69484	TXNIP	7.51527e-86	4.66754e-83	1.39786	MARCKS	3.13437e-23	1.14262e-20	2.61639	COL6A2	1.75875e-67	1.96617e-65	1.58314	PAG1	5.73414e-19	8.66269e-17	2.82622	ASPN	1.32436e-37	6.94008e-35	2.4908	IGFBP7	1.07009e-209	4.22219e-207	1.61087	NDUFA4	6.6942e-250	2.99347e-247	1.59376	MT-CO2	7.87134e-41
CTSH	9.22106e-136	2.51427e-133	2.5296	SSUH2	6.77025e-26	1.62186e-23	6.10929	IFITM1	6.84822e-45	3.47993e-42	2.23106	STOM	3.45932e-100	1.00886e-97	1.71681	HLA-DRB1	4.6321e-45	1.09402e-42	2.06431	TCIM	4.77108e-87	3.0191e-84	2.21627	SCNN1B	9.14828e-22	2.97879e-19	5.61051	GJC1	7.89269e-66	8.53887e-64	2.38354	LGALS1	3.30072e-19	5.12497e-17	1.09159	MT1A	1.94296e-35	8.80582e-33	2.50444	SLMAP	3.62998e-224	1.62323e-221	2.19155	PPP1R12A	1.50548e-256	7.01259e-254	1.80554	CRISPLD2	1.03607e-40
LAP3	4.98125e-136	1.36935e-133	2.1116	MSX1	1.4302e-26	3.77685e-24	3.08896	CFAP36	2.90645e-43	1.37291e-40	2.52722	FLT1	1.02905e-99	2.87602e-97	2.2315	PPP1R15A	6.80161e-45	1.59519e-42	1.6005	HLA-A	2.47371e-84	1.48149e-81	1.41148	SNCA	1.33204e-21	4.25466e-19	6.4559	GGT5	2.30458e-65	2.46149e-63	2.36792	EGFLAM	7.99197e-19	1.18077e-16	1.92452	TFPI	1.36251e-35	6.34666e-33	1.97092	HES4	1.15464e-220	5.09529e-218	1.88139	ADIRF	1.76041e-233	6.63378e-231	1.71388	GPAT2	1.20064e-40
S1PR1	8.31318e-129	2.11218e-126	2.36341	CAV1	3.02556e-27	8.67276e-25	1.1803	DOCK9	3.29586e-43	1.53523e-40	2.84039	WARS	8.96496e-94	2.27778e-91	2.56334	BTNL9	3.09866e-44	7.06959e-42	2.30971	RGCC	3.17852e-84	1.8702e-81	1.87765	RPL10	3.176e-23	1.14534e-20	0.902888	TESC	1.23243e-65	1.32055e-63	1.95848	RIPOR3	1.40869e-18	2.019e-16	2.60716	CST3	2.32879e-35	1.04137e-32	1.24938	NET1	1.83164e-219	7.97788e-217	2.23947	LPP	3.45515e-248	1.52472e-245	1.95875	CSRP2	4.64647e-39
A2M	6.414e-128	1.61739e-125	1.48649	IFITM1	3.07611e-27	8.74293e-25	1.7705	AKR1B1	3.71766e-42	1.57826e-39	2.87568	FKBP1A	1.50404e-95	3.91028e-93	1.66051	MGLL	5.89416e-44	1.3267e-41	1.62858	TIMP3	1.89309e-82	1.09466e-79	1.13256	NRP2	4.94926e-22	1.64345e-19	3.7398	TNFRSF21	1.90646e-63	1.93754e-61	4.19422	NDRG2	6.95999e-19	1.04207e-16	1.33295	PROCR	4.23239e-34	1.77432e-31	2.67893	CCDC107	6.91332e-217	2.97255e-214	1.81956	MT-CO1	2.10325e-241	8.49867e-239	1.49511	SMIM3	1.91258e-38
SEMA3G	3.20031e-122	7.58195e-120	3.40643	NOTCH4	6.38453e-27	1.74085e-24	2.08597	JAG2	5.17237e-41	2.16839e-38	3.60313	SEC14L1	1.17374e-94	3.00495e-92	2.1729	PECAM1	2.9124e-43	6.38407e-41	1.8587	SPARC	5.67e-80	3.16934e-77	1.39878	CD59	1.09768e-22	3.8348e-20	1.56472	SLC16A12	1.12581e-62	1.11051e-60	4.70192	AGAP2	3.44642e-18	4.77629e-16	3.46907	PODN	1.59663e-32	5.75783e-30	6.10918	TPM1	2.93847e-208	1.11989e-205	1.56788	SLC25A4	6.15408e-248	2.6126e-245	1.90495	KLHL23	6.3409e-38
HEY1	2.0425e-121	4.75703e-119	3.13351	NFKBIA	6.28348e-27	1.72734e-24	1.59102	ADAM15	3.03744e-42	1.32298e-39	2.47617	ITGA6	3.17833e-91	7.89592e-89	2.40066	NOTCH4	8.06444e-43	1.74494e-40	2.2353	FXYD6	1.22317e-80	6.95299e-78	1.95981	TC2N	1.40658e-20	4.21195e-18	6.1365	COL6A1	1.42454e-62	1.40106e-60	1.73914	NOTCH3	3.93802e-18	5.41284e-16	1.40573	MRGPRF	4.55048e-34	1.88412e-31	2.21028	CSRP2	1.40053e-213	5.72815e-211	1.8444	PPP1R14A	6.54739e-237	2.55333e-234	1.76144	CCDC3	7.88294e-38
TXNIP	1.68938e-124	4.16607e-122	1.54865	IFI6	1.07935e-26	2.87294e-24	2.03864	TMEM100	2.08452e-40	8.12914e-38	3.80325	TSPAN13	4.49789e-89	1.10919e-86	2.50784	SEC14L1	1.12762e-42	2.40879e-40	1.95519	IGFBP3	7.3075e-80	3.95289e-77	2.37159	PLPP1	9.90684e-22	3.19477e-19	2.28109	LGALS1	5.16104e-63	5.13623e-61	1.142	EDNRB	5.96669e-18	8.00443e-16	2.00381	COL6A1	3.8808e-34	1.64752e-31	1.87764	TBX2-AS1	5.68534e-209	2.19166e-206	2.20484	CSRP2	7.31211e-238	2.91945e-235	1.89652	CEBPB	2.23258e-36
HLA-DRB1	4.87263e-123	1.16727e-120	2.08382	STMN1	4.14215e-26	1.02147e-23	2.35746	HYAL2	3.5981e-42	1.54709e-39	2.38984	LGALS1	2.53183e-88	6.19799e-86	1.54294	ID2	4.57682e-42	9.65392e-40	1.98372	APOD	6.95179e-80	3.82212e-77	2.4068	C6orf141	2.90745e-20	8.40603e-18	5.25831	AGAP2	5.28442e-59	4.73874e-57	4.1583	EFHD1	5.17474e-18	7.02634e-16	1.48045	RPS16	9.82436e-34	3.83127e-31	0.879218	PPP1R12A	1.35042e-209	5.2663e-207	1.73131	PTN	3.40486e-235	1.31255e-232	2.49081	PALLD	1.04548e-35
EMCN	4.61284e-121	1.06693e-118	2.04444	EFNB2	3.50438e-26	8.83684e-24	2.36443	VIM	6.73371e-41	2.78809e-38	1.4811	NOTCH4	2.95339e-87	6.92663e-85	2.42634	JUN	5.08302e-42	1.06546e-39	1.52083	TMSB4X	1.59867e-76	8.24865e-74	0.83336	MAF	2.54312e-20	7.41662e-18	4.03731	SMIM3	1.7883e-60	1.6568e-58	1.64547	PTGDR2	1.18053e-17	1.55266e-15	3.0808	ARID5B	4.9155e-34	1.99756e-31	1.61322	GUCY1A1	8.47388e-204	3.19323e-201	1.95	CRIP1	3.39743e-234	1.29481e-231	2.10728	LGALS1	5.90744e-35
LGALS3	2.28036e-119	5.20264e-117	1.63871	JAM2	2.68911e-26	7.04589e-24	1.99643	TM6SF1	1.17454e-39	4.42605e-37	3.70247	RHOC	8.75027e-88	2.11127e-85	1.52019	TSPAN13	2.73938e-40	5.40432e-38	2.26849	PECAM1	2.369e-76	1.20381e-73	1.64154	CHRDL1	9.54277e-20	2.60199e-17	6.73129	DTX3	6.84319e-59	6.12019e-57	2.30425	CNGA1	4.0771e-17	4.8835e-15	2.57335	FXYD1	6.96242e-34	2.77983e-31	1.75155	MFGE8	1.42906e-196	4.99249e-194	1.77512	DNAJB1	3.80158e-229	1.38584e-226	1.94667	TBX2-AS1	5.96002e-35
LY6E	6.31507e-119	1.42144e-116	1.83069	APOL3	4.2931e-26	1.05096e-23	2.19652	HEG1	9.50766e-41	3.88863e-38	2.74045	ANXA2	2.72848e-86	6.26767e-84	1.59993	ADGRF5	1.34902e-39	2.57065e-37	1.96901	PHACTR2	7.71344e-77	4.04209e-74	1.56433	VIM	7.1184e-21	2.19025e-18	1.35452	2023-09-07	1.61709e-59	1.47375e-57	1.1626	CALD1	7.74061e-17	9.04545e-15	1.10096	RPS12	3.23529e-33	1.21916e-30	0.979789	KCNAB1	5.26953e-197	1.8801e-194	2.17322	HCFC1R1	2.22235e-230	8.19046e-228	1.84666	PGF	4.04231e-34
DLL4	2.01171e-114	4.29737e-112	2.7459	EMCN	4.03071e-26	1.00135e-23	1.79033	MECOM	1.21605e-40	4.91373e-38	2.87859	PHACTR2	2.23998e-85	5.1105e-83	1.93036	ADGRL4	3.38733e-39	6.38225e-37	1.9127	EMCN	2.93898e-76	1.47116e-73	1.68477	EFNA5	1.32888e-19	3.50929e-17	7.15591	PTGDR2	5.03027e-55	4.03601e-53	3.63287	FXYD6	1.38416e-16	1.55779e-14	1.73704	CTSC	1.64447e-32	5.86726e-30	2.86131	NOTCH3	2.13767e-194	7.31564e-192	1.77929	NR4A1	1.9946e-224	6.89637e-222	1.83694	OAZ2	4.49981e-34
ENG	2.8687e-115	6.24743e-113	2.06638	HSPA1B	6.0556e-26	1.4611e-23	1.57293	CARD16	1.37737e-40	5.4993e-38	2.80078	FMO2	1.46735e-84	3.2808e-82	2.17287	SOX17	8.76445e-39	1.59751e-36	2.31162	CDH5	2.8204e-75	1.37088e-72	1.84039	RPL15	1.92675e-20	5.71853e-18	0.910628	TXNIP	2.33086e-56	1.93976e-54	1.19073	SSTR2	3.36525e-16	3.64077e-14	2.70002	EPS8	5.86211e-33	2.16048e-30	1.56682	DES	6.20402e-190	2.0201e-187	2.52711	ARPC1A	5.38846e-225	1.90229e-222	1.69215	C2orf40	1.20604e-33
AFDN	5.44547e-112	1.13435e-109	2.30243	HERPUD1	1.06572e-25	2.49945e-23	1.75345	HLA-C	5.09605e-40	1.9645e-37	1.62943	GIMAP7	3.32479e-83	7.2407e-81	2.09122	CD82	2.193e-38	3.95424e-36	2.34904	S1PR1	3.50505e-74	1.67932e-71	1.82334	PARD6G	8.74097e-19	2.06447e-16	5.43645	C1R	6.82943e-53	5.20557e-51	2.14856	CD38	9.17273e-16	9.61359e-14	3.21683	FST	1.09052e-30	3.48324e-28	7.27285	DMPK	5.52939e-189	1.76614e-186	2.17397	RBPMS2	7.60369e-225	2.65638e-222	2.13004	PACSIN2	2.5512e-33
PLLP	2.9539e-110	5.82752e-108	2.96509	SOCS3	9.21305e-26	2.17597e-23	1.91959	STMN1	9.63879e-40	3.67347e-37	2.71963	ADM	3.69361e-80	7.69417e-78	3.08137	JUNB	8.23806e-36	1.33473e-33	1.32126	TCF4	3.54128e-72	1.58357e-69	1.33643	RPL19	1.59696e-19	4.15184e-17	0.856311	GUCY1B1	1.91134e-51	1.42134e-49	1.66969	AGT	7.90914e-16	8.34141e-14	2.16335	TM4SF1	1.55478e-32	5.66784e-30	1.97282	NEXN	2.60508e-189	8.40089e-187	2.01963	PPP1R15A	9.85593e-217	3.24067e-214	1.73997	GJA4	3.23002e-33
CYYR1	3.8701e-111	7.86639e-109	2.09728	HSP90AA1	2.61284e-25	5.88118e-23	1.32013	SSFA2	4.84425e-39	1.76594e-36	2.79541	PPIC	7.71315e-81	1.61677e-78	2.01722	ITGA6	8.04959e-35	1.23838e-32	2.01895	MYCT1	2.80658e-72	1.27199e-69	1.78459	AKR1C1	3.66966e-19	9.12194e-17	3.27642	SERPING1	2.47201e-51	1.83421e-49	1.22237	TUBA1A	9.07365e-16	9.53956e-14	1.40704	ADGRL3	1.15109e-30	3.64202e-28	4.1867	PRRG4	2.22826e-183	6.49838e-181	2.98622	FILIP1	3.60058e-217	1.1956e-214	1.91073	MT-CO1	1.27027e-32
ADGRL4	1.4476e-111	2.97849e-109	1.99116	DNAJB1	2.97999e-25	6.66287e-23	1.67246	HLA-E	1.21454e-38	4.15645e-36	1.69065	SLC14A1	9.43762e-79	1.87289e-76	3.0202	FLT1	6.05986e-35	9.36569e-33	1.78782	PALMD	4.17676e-72	1.84316e-69	1.77515	PCAT19	8.78715e-20	2.4156e-17	2.01606	TFPI	2.73783e-49	1.91694e-47	1.59715	HSPA1A	1.19893e-15	1.23722e-13	1.10667	COL6A3	7.26072e-31	2.38735e-28	3.98347	NDUFB7	2.32478e-188	7.28677e-186	1.46572	TPM1	3.11801e-208	9.95921e-206	1.53149	CDC42EP4	1.91497e-32
IL32	4.38975e-111	8.81577e-109	2.08868	EFNA1	1.25635e-24	2.77206e-22	2.04286	IL33	1.6885e-38	5.72011e-36	3.09692	GYPC	4.77725e-80	9.82942e-78	1.91781	AFDN	2.95272e-34	4.48093e-32	2.07059	HLA-DRA	1.47876e-71	6.44084e-69	1.81657	RPL26	1.55313e-19	4.06944e-17	0.933807	PAG1	3.02803e-48	2.06831e-46	2.82189	TFPI	3.36976e-15	3.229e-13	1.50169	NR2F2	5.3789e-32	1.85977e-29	1.65421	FXYD1	1.01564e-188	3.21345e-186	1.82803	DES	3.46798e-208	1.09725e-205	2.58816	ZFHX3	2.50059e-32
EPAS1	6.34093e-111	1.26585e-108	1.54534	SNHG7	1.03018e-24	2.28809e-22	1.69609	SERPINE2	6.15875e-37	1.91252e-34	4.83398	CTNNBIP1	2.8588e-78	5.63991e-76	2.58822	FADS3	3.61848e-34	5.44199e-32	1.881	C1orf21	1.88066e-71	8.08635e-69	1.65826	CSTB	1.30117e-19	3.4634e-17	1.79024	PACSIN2	1.57512e-48	1.08473e-46	1.45091	MXRA8	5.94492e-15	5.5693e-13	2.14508	SMOC2	2.48522e-31	8.41912e-29	2.40675	MAP1B	2.26532e-187	7.03466e-185	1.73684	SVIL	9.26402e-208	2.90371e-205	2.13465	NDN	3.3461e-32
DOCK9	1.49671e-106	2.7887e-104	2.5089	MTUS1	4.46768e-24	9.54377e-22	1.60292	ITGA5	1.97364e-38	6.61919e-36	2.68756	CDH5	3.51788e-78	6.89957e-76	2.20417	HSP90AB1	2.5607e-33	3.73395e-31	1.15487	GIMAP4	3.53205e-71	1.49947e-68	1.66265	PLSCR4	4.88353e-19	1.1955e-16	2.78635	CD38	1.86848e-47	1.2533e-45	3.60994	CYTOR	7.47518e-15	6.90641e-13	1.6125	TCEAL4	8.41137e-31	2.71251e-28	1.66387	SH3BGRL	1.13972e-185	3.47491e-183	1.44493	MCAM	1.97681e-206	6.13874e-204	1.72558	HOPX	1.2169e-31
IFI6	2.41236e-106	4.44537e-104	2.1524	SRP14	7.49367e-24	1.58065e-21	1.00225	GIMAP7	3.13391e-39	1.155e-36	2.2884	ADGRL4	8.53053e-78	1.65374e-75	1.99707	ABLIM3	9.22446e-33	1.29987e-30	2.38098	IFNGR1	1.39832e-70	5.86212e-68	1.63712	LMO2	5.26446e-19	1.27021e-16	2.84173	KCNE4	6.91904e-48	4.67844e-46	1.90452	TESC	7.86897e-15	7.25026e-13	1.5731	THY1	1.86047e-29	5.42578e-27	4.34921	ARPC1A	1.69915e-185	5.13389e-183	1.60556	PPP1CB	4.0589e-206	1.23752e-203	1.64165	CLMN	4.18065e-32
SOX17	2.26744e-106	4.2014e-104	2.34049	IFNGR1	1.05973e-23	2.22133e-21	1.75568	TSPO	5.28291e-39	1.90514e-36	1.80499	S100A16	1.15084e-77	2.21822e-75	1.98593	TMSB4X	5.34945e-33	7.7e-31	0.801378	LAP3	1.71549e-70	7.10298e-68	1.5659	RPL30	4.20155e-19	1.03611e-16	0.901642	ADRA2B	3.55763e-47	2.36737e-45	2.38906	MYC	1.30158e-14	1.17346e-12	1.48092	MFAP4	1.21829e-29	3.61585e-27	3.30109	ACTG2	5.74662e-182	1.64726e-179	2.27029	BTG2	3.14304e-206	9.67077e-204	1.78688	FRMD3	2.61955e-31
MYCT1	1.56016e-103	2.81315e-101	2.09671	BTNL9	1.14369e-23	2.36773e-21	2.04021	S100A13	7.17801e-39	2.56102e-36	2.01844	C1QTNF9	5.8174e-75	1.09609e-72	2.9566	HSPH1	1.55851e-32	2.16884e-30	1.65245	AFDN	4.02505e-69	1.64624e-66	1.81502	SMAD1	6.91785e-19	1.65722e-16	2.90953	COL5A3	1.79184e-45	1.13386e-43	2.98876	DTX3	2.82333e-14	2.41554e-12	1.89395	RPL7A	3.24845e-30	9.81501e-28	0.920311	CALM2	4.62392e-178	1.27112e-175	1.0895	NRIP2	8.2821e-200	2.35394e-197	2.42304	GUCY1A1	3.33332e-31
TSPAN7	3.99316e-103	7.12354e-101	1.91988	DLL4	2.5652e-23	5.20087e-21	2.34651	SH3BGRL3	7.37212e-39	2.60259e-36	1.74488	ENG	2.51309e-73	4.63098e-71	1.95155	TCF4	2.65063e-32	3.67342e-30	1.40241	CYYR1	2.18562e-68	8.83148e-66	1.69695	FGL2	2.5714e-18	5.7879e-16	3.25802	DAAM2	1.63088e-44	1.00177e-42	1.79873	DCN	4.85124e-14	4.04728e-12	2.44431	RPS9	2.42195e-30	7.45205e-28	0.950321	ITGA8	1.20155e-181	3.41505e-179	2.10727	RHOB	1.87046e-196	5.18442e-194	1.4447	NR2F2	2.45777e-30
GATA2	1.0418e-101	1.79179e-99	2.39634	DOCK9	5.20575e-23	1.00919e-20	2.11876	HLA-B	4.44038e-37	1.39179e-34	1.84685	CD300LG	3.51805e-70	5.98925e-68	3.42364	EMCN	6.82175e-31	8.97207e-29	1.69187	LHFPL6	6.03835e-68	2.41088e-65	1.30157	RPL28	1.6842e-18	3.84249e-16	1.02296	CNN3	7.6262e-45	4.75405e-43	1.16138	GUCY1B1	4.71021e-14	3.94927e-12	1.4758	RPL23A	2.70822e-30	8.25712e-28	0.783437	MCAM	1.341e-181	3.77936e-179	1.71183	MAP1B	4.41737e-199	1.24496e-196	1.73297	TPPP3	4.16002e-30
HYAL2	6.88375e-103	1.20873e-100	1.96729	CDH5	4.33543e-23	8.65486e-21	1.89282	PDCD4	2.35787e-37	7.53127e-35	2.71848	VAMP5	6.28769e-72	1.10988e-69	1.63275	STOM	9.07603e-31	1.17981e-28	1.31861	DUSP1	6.33071e-67	2.49788e-64	1.31905	ADGRG3	2.40006e-17	4.87838e-15	7.9424	MXRA8	3.18749e-44	1.92616e-42	2.25497	C1S	1.46896e-13	1.1592e-11	2.15003	ANXA1	4.36891e-29	1.24173e-26	1.57023	DYNLT1	8.47613e-181	2.34936e-178	1.67964	MFGE8	2.05483e-195	5.64875e-193	1.72551	BGN	3.69335e-30
CD93	2.53217e-102	4.42312e-100	2.08824	SYNE2	4.7553e-23	9.43688e-21	1.49215	FBLN5	4.56755e-36	1.35563e-33	4.0035	ADGRF5	1.07216e-69	1.79791e-67	1.95619	CCL2	4.46797e-30	5.5913e-28	2.0323	IFI6	9.23096e-67	3.59986e-64	1.75649	CAVIN2	1.5692e-18	3.60465e-16	1.96136	SLC12A2	2.78619e-43	1.63077e-41	2.25919	GJC1	1.68158e-13	1.32077e-11	1.82426	CCL26	2.13261e-27	5.67646e-25	7.94648	UQCR11	2.67867e-176	7.24494e-174	1.28301	MT-CO3	1.16553e-190	3.12716e-188	1.12502	CNGA1	2.24376e-29
GIMAP1	3.58772e-100	6.10786e-98	2.0847	ZFP36L2	5.07859e-23	9.96058e-21	1.59	FKBP1A	1.66134e-37	5.46255e-35	1.66174	LPAR6	9.01594e-67	1.43307e-64	2.12354	CDC42EP3	1.88088e-29	2.28554e-27	1.79948	TIMP4	2.56727e-66	9.89666e-64	1.70548	FSCN1	1.15543e-17	2.45259e-15	3.48657	AGT	4.15569e-43	2.42811e-41	2.1024	PACSIN2	2.19267e-13	1.69834e-11	1.29887	PMP22	6.67483e-29	1.88118e-26	1.68834	RBPMS2	1.19056e-175	3.19431e-173	1.97059	FAM129A	3.55725e-195	9.69944e-193	2.09746	EGFLAM	1.8423e-29
SLCO4A1	2.28817e-99	3.85631e-97	2.32995	THBD	8.14125e-23	1.56024e-20	2.05966	EGFL7	1.0743e-37	3.56731e-35	2.09165	ESAM	2.09087e-66	3.2768e-64	1.43907	CD300LG	5.57285e-29	6.58106e-27	2.85084	EPAS1	4.90561e-64	1.84859e-61	1.2278	RPL39	3.78304e-18	8.34709e-16	0.954793	ITGA7	1.03149e-42	5.94401e-41	1.51678	ANO1	3.01667e-13	2.28382e-11	2.02843	RPS4X	1.44467e-28	4.0376e-26	0.905385	PPP1CB	9.65912e-175	2.55077e-172	1.58058	UBB	1.20292e-191	3.25352e-189	1.21094	KCNE4	2.13117e-29
PIK3R3	1.59069e-97	2.58973e-95	2.47608	PTPRB	6.49272e-22	1.17704e-19	1.74926	SHE	7.44804e-37	2.29167e-34	2.80742	PPFIBP1	2.17741e-65	3.34982e-63	1.89924	GIMAP7	3.03488e-29	3.64816e-27	1.66015	FKBP1A	4.06304e-62	1.46523e-59	1.19488	RELN	5.39981e-17	1.02316e-14	8.93	FRMD3	2.2907e-42	1.3155e-40	1.73345	HES1	2.7512e-13	2.09704e-11	1.16857	RPS3A	1.52959e-28	4.23962e-26	0.864958	COX5B	1.73356e-173	4.54219e-171	1.19089	BCAM	1.26001e-186	3.27583e-184	1.34685	COX4I2	2.17274e-29
ESAM	9.02388e-98	1.49085e-95	1.43263	IL32	6.99744e-22	1.26172e-19	1.8368	IFI6	2.04345e-37	6.58973e-35	2.33007	ABLIM3	1.85977e-64	2.80959e-62	2.50362	CAV1	3.81059e-29	4.56427e-27	0.976143	ABLIM3	5.34811e-61	1.88805e-58	2.06418	TSPAN4	3.81425e-18	8.36093e-16	1.96578	ENPP1	1.14685e-41	6.43196e-40	3.19481	SLC16A12	4.33969e-13	3.19878e-11	3.09621	IMPDH2	2.18872e-28	5.96792e-26	2.00297	NRIP2	3.14682e-171	8.05633e-169	2.34508	SLMAP	3.59286e-187	9.48799e-185	1.94235	FKBP5	7.99687e-29
HLA-DRA	2.83174e-97	4.56592e-95	1.92368	CXCL2	1.07449e-21	1.90668e-19	2.16522	MGP	2.08014e-36	6.34216e-34	2.18577	IFNGR1	4.52831e-65	6.9032e-63	1.86144	SGK1	4.76107e-28	5.35828e-26	2.30912	GPAT2	4.62553e-61	1.65033e-58	1.82713	GPM6A	4.54832e-17	8.76676e-15	5.33516	PLXDC1	2.39678e-41	1.32209e-39	3.86439	MIR4435-2HG	4.46795e-13	3.27175e-11	1.7686	RPL3	1.61063e-28	4.42765e-26	0.873069	MT-CO1	1.50868e-168	3.72046e-166	1.24263	NEXN	1.227e-185	3.16547e-183	1.92772	SCN3A	1.45991e-28
LPAR6	3.05458e-94	4.83229e-92	2.09036	SOX18	1.69506e-21	2.96089e-19	2.19834	MALL	1.74598e-35	5.00483e-33	2.73747	KIF25	3.07876e-61	4.41262e-59	3.74751	CYR61	4.5061e-28	5.1056e-26	1.52511	CTNNBIP1	1.3327e-60	4.65584e-58	1.92453	S100A16	8.00825e-18	1.73278e-15	1.88668	PRRX1	1.06391e-41	5.97681e-40	2.38517	CEBPB	4.22072e-13	3.11794e-11	1.23162	RRAD	3.49661e-27	9.16165e-25	2.13697	MT-ND3	4.62586e-169	1.1492e-166	1.0275	CHCHD10	1.71066e-183	4.34636e-181	1.69694	MT-ND3	1.11868e-28
SLC14A1	1.24411e-92	1.91399e-90	2.77405	ESAM	1.91568e-21	3.32892e-19	1.29617	LPCAT2	1.186e-34	3.26034e-32	3.4633	TNNT3	1.48792e-61	2.15094e-59	2.94672	GYPC	2.16151e-27	2.30136e-25	1.51505	CD34	1.56626e-60	5.41539e-58	1.55394	KBTBD11	1.06156e-16	1.96699e-14	5.87706	RAPH1	1.39095e-41	7.762e-40	2.29775	TNFRSF21	1.1053e-12	7.73897e-11	2.8479	RPL6	4.61798e-27	1.2006e-24	0.861501	COX8A	1.1179e-169	2.81895e-167	1.36315	PNRC1	3.97821e-181	1.00317e-178	1.29034	FILIP1L	9.50946e-29
HSD17B11	5.15725e-93	8.00758e-91	1.7385	FUT8	1.11804e-20	1.80274e-18	3.21228	IRF6	2.35066e-33	5.97246e-31	5.66479	TNFSF10	3.90779e-62	5.69823e-60	1.93841	AQP1	7.81525e-27	7.9668e-25	1.67676	PPFIBP1	2.4743e-60	8.46768e-58	1.52969	TSHZ2	1.34063e-17	2.81012e-15	2.28173	ANO1	2.08688e-41	1.15686e-39	2.14675	COL5A3	1.32986e-12	9.17716e-11	2.47729	RPLP1	5.17921e-27	1.30602e-24	0.760414	SYNM	3.77282e-169	9.44276e-167	2.03531	CCNI	4.25151e-179	1.04078e-176	1.26843	DKK3	3.21249e-28
EFNA1	2.79425e-91	4.27916e-89	2.05216	WNK1	4.5716e-21	7.74356e-19	1.76422	S100A11	9.09586e-36	2.67594e-33	1.53706	REEP2	7.44697e-60	1.04065e-57	4.22191	CD74	1.32136e-26	1.32682e-24	1.7472	PSMB9	9.73202e-60	3.2969e-57	1.55971	RPS15	2.37839e-17	4.86381e-15	0.763009	KLHL23	1.5365e-40	8.27145e-39	1.44338	HIC1	1.45567e-12	9.98373e-11	2.32577	KCNJ8	4.74891e-27	1.22514e-24	2.35206	TMEM38B	2.15834e-164	5.17046e-162	2.05104	RASL12	9.05606e-181	2.24979e-178	2.06539	C11orf96	6.8247e-28
MECOM	3.58833e-89	5.32501e-87	2.50807	JUN	5.20993e-21	8.78043e-19	1.30658	HEY1	4.60324e-35	1.28653e-32	2.88596	STXBP6	5.93535e-60	8.36386e-58	3.03038	S100A16	2.69467e-26	2.67378e-24	1.56467	PCAT19	1.8631e-59	6.24845e-57	1.50269	APP	1.67694e-17	3.49325e-15	1.48567	LRP1	4.96772e-39	2.52819e-37	2.42007	FHL2	1.44957e-12	9.96225e-11	1.65213	C6orf48	5.11737e-27	1.3002e-24	1.51428	LPP	3.10693e-165	7.49641e-163	1.71228	COX7A2	9.18513e-178	2.23225e-175	1.18458	RERGL	1.60077e-27
WARS	2.34312e-89	3.50819e-87	2.11647	EPAS1	5.70907e-21	9.57354e-19	1.30257	COL8A1	2.47905e-33	6.2513e-31	4.49158	IFITM2	2.78517e-60	3.94131e-58	1.21722	TNFSF10	2.94554e-26	2.90552e-24	1.68205	CYP4B1	2.37348e-59	7.88135e-57	2.08859	RPS15A	3.21365e-17	6.3865e-15	0.919266	GPRIN3	9.70108e-39	4.91473e-37	2.03825	LIN7A	1.90087e-12	1.28531e-10	2.85524	SYNPO2	5.09548e-27	1.3002e-24	1.67547	NPY1R	1.16443e-162	2.73095e-160	2.4274	NTRK3	1.58307e-172	3.73894e-170	2.2991	EDNRA	5.10837e-27
MGST2	7.83502e-90	1.18365e-87	1.62944	MECOM	1.02068e-20	1.66984e-18	2.19787	TGM2	3.32786e-35	9.37896e-33	2.15761	PSMB9	1.1292e-59	1.57142e-57	1.84872	SOX7	6.42516e-26	6.19216e-24	2.13962	JCAD	2.92032e-59	9.5089e-57	2.0738	RPS27A	4.62779e-17	8.81858e-15	0.797209	SGIP1	9.0011e-38	4.40699e-36	2.38111	MAP1LC3A	1.74572e-12	1.19e-10	1.29676	RPS5	6.73887e-27	1.68663e-24	0.941455	MT-ATP6	5.11518e-162	1.19134e-159	1.01747	SYNPO2	6.17598e-174	1.4795e-171	1.85688	CPM	4.79755e-27
OCIAD2	8.91956e-89	1.31782e-86	2.1912	ATP1A1	1.0971e-20	1.78439e-18	1.58734	SULF2	1.28302e-34	3.49836e-32	2.64145	MYL12A	7.30831e-60	1.02555e-57	1.08989	CA8	1.18712e-25	1.12787e-23	2.41174	HLA-DPA1	3.19625e-59	1.03073e-56	1.56858	RPS4X	4.2571e-17	8.25287e-15	0.981165	FHL2	6.15188e-38	3.03861e-36	1.73274	SELENOP	2.33479e-12	1.55674e-10	1.06643	RPL41	9.91336e-27	2.44466e-24	0.725102	SLC25A4	3.06073e-163	7.28019e-161	1.64173	ACTG2	7.93717e-173	1.88792e-170	2.09379	TBX2	5.40071e-27
IGFBP4	1.89375e-88	2.77347e-86	1.45874	MAST4	1.47413e-20	2.3431e-18	1.94667	FXYD5	3.06446e-35	8.70981e-33	2.02858	CYYR1	1.70502e-58	2.32451e-56	1.8499	PIK3R3	2.87079e-25	2.6894e-23	2.00032	TNFSF10	2.42518e-59	7.9741e-57	1.61675	EFNA1	4.14572e-17	8.08366e-15	2.09155	EBF2	3.7342e-37	1.79167e-35	1.8632	ADAMTS4	3.43003e-12	2.24242e-10	1.70698	SYTL2	1.74524e-26	4.27239e-24	2.42274	SYNPO2	4.77837e-163	1.12857e-160	1.85095	TBX2-AS1	2.90354e-171	6.80971e-169	1.94146	NUPR1	5.95074e-27
UACA	1.15813e-87	1.6742e-85	1.76066	LPAR6	1.27278e-20	2.03269e-18	1.88278	ITPR2	4.02652e-34	1.04683e-31	2.88599	ID2	6.71128e-58	9.07592e-56	1.77859	CYP4B1	3.2833e-25	3.06728e-23	2.09572	FRMD3	6.18721e-59	1.97625e-56	1.71525	RAMP2	4.62694e-17	8.81858e-15	1.86955	EFHD1	2.26447e-37	1.10066e-35	1.24928	GAS6	3.16811e-12	2.0957e-10	1.29084	CALD1	5.05933e-26	1.19493e-23	1.3325	SVIL	6.92488e-162	1.6017e-159	1.99703	KCNA5	2.02673e-169	4.68776e-167	2.0971	PKIG	1.29512e-26
C19orf33	4.0387e-86	5.64375e-84	2.91136	ZFP36	1.52045e-20	2.40533e-18	1.33195	CTTNBP2NL	2.00433e-34	5.37769e-32	2.57331	AFDN	9.28293e-57	1.22571e-54	1.97652	STXBP6	2.63028e-24	2.33372e-22	2.52159	LY6E	1.15153e-58	3.64338e-56	1.40105	RPL35A	7.22521e-17	1.36134e-14	0.80261	MAP1LC3A	5.96324e-37	2.84893e-35	1.31627	ATP5F1B	3.21896e-12	2.12097e-10	0.946811	PARM1	3.4254e-26	8.2058e-24	2.28053	CAVIN3	7.97827e-162	1.83271e-159	1.52273	PIP5K1B	4.31294e-168	9.90736e-166	2.36957	NUDT4	2.26377e-26
JAM2	3.80871e-87	5.45883e-85	1.95143	ADGRL4	3.18676e-20	4.85807e-18	1.58731	CRIP2	9.57266e-35	2.65329e-32	1.40931	CA8	8.18111e-54	1.0238e-51	2.64925	PCAT19	1.63962e-24	1.47329e-22	1.48265	RFTN1	1.97592e-58	6.13596e-56	2.02717	FAM174B	4.1332e-16	6.86234e-14	4.52475	DPYSL2	7.3207e-37	3.49248e-35	1.32846	SERPING1	3.30437e-12	2.16873e-10	1.01633	ABCC9	2.92613e-26	7.11135e-24	2.41559	TBX2	1.60716e-158	3.5934e-156	2.13557	SH3BGRL	7.38999e-168	1.66339e-165	1.33543	FXYD1	3.39308e-26
MGAT1	2.18304e-86	3.10232e-84	1.80086	CYYR1	5.48246e-20	8.17203e-18	1.6908	ATP1A1	2.31437e-34	6.11176e-32	1.94248	KANK3	2.27389e-53	2.81408e-51	1.85528	ISOC1	2.84925e-24	2.52132e-22	2.09215	STEAP4	1.59204e-58	4.99008e-56	2.09007	FTH1	8.41754e-17	1.57714e-14	0.782205	REM1	7.63411e-36	3.53113e-34	2.46021	PPP1R15A	3.3689e-12	2.20676e-10	1.03825	MT1F	1.40091e-25	3.11151e-23	3.2195	KCNMB1	2.13386e-157	4.73944e-155	2.0436	ZFP36	1.06737e-167	2.3865e-165	1.56835	FAM162B	4.75237e-26
RDX	2.33545e-86	3.30491e-84	1.58538	FXYD5	6.67223e-20	9.90147e-18	1.58872	SNHG7	2.60452e-34	6.82424e-32	1.92101	CDC37	1.9509e-53	2.42331e-51	1.314	S1PR1	2.60335e-24	2.31594e-22	1.65979	S100A16	3.90587e-58	1.20179e-55	1.47257	CMTM3	3.13187e-16	5.33181e-14	3.32649	INPP4B	1.16396e-35	5.34021e-34	1.79987	CDC42EP4	3.97253e-12	2.55721e-10	1.34162	RACK1	3.17552e-26	7.6619e-24	0.928529	FAM129A	2.00638e-152	4.31347e-150	1.97949	MT-ND4	2.38637e-163	5.13038e-161	0.91345	SLC25A4	4.74951e-26
LDB2	8.94513e-86	1.24482e-83	1.80776	NEDD9	6.77529e-20	1.00101e-17	1.65429	EMP3	5.64326e-34	1.45587e-31	2.17216	GIMAP4	5.59077e-53	6.86826e-51	1.69495	IFNGR1	2.54755e-24	2.27234e-22	1.5316	CXCL2	1.06135e-57	3.23595e-55	1.86498	LIMS1	1.23137e-16	2.2323e-14	1.97757	CD9	1.21313e-35	5.55818e-34	0.93226	ADRA2B	5.37627e-12	3.4085e-10	1.9927	RPS19	5.37575e-26	1.26078e-23	0.797604	COX6C	1.66943e-149	3.49934e-147	1.0878	TNS1	6.15106e-168	1.39388e-165	1.56623	ZNF703	1.11993e-25
[truncated: 22 more columns]

## Sheet: CellPhoneDB_immune_interactions
gene_ligand	gene_receptor	celltype_ligand	celltype_group-lig	celltype_receptor	celltype_group-rec	gene_receptor_id	gene_ligand_id	celltype_ligand_id	celltype_receptor_id	mean	REGULATION-lig	REGULATION-rec	mean_young-lig	mean_aged-lig	mean_young-rec	mean_aged-rec	flag5-lig	flag5-rec
CCL2	CCR2	Adipocyte	Adipocyte	B-plasma	Immune	CCR2-rec	CCL2-lig	Adipocyte-lig	B-plasma-rec	0.143	none	none	0.0474444	0.115579	0.232737	0.170574	TRUE	TRUE
CCL2	CCR10	Adipocyte	Adipocyte	B-plasma	Immune	CCR10-rec	CCL2-lig	Adipocyte-lig	B-plasma-rec	0.154	none	none	0.0474444	0.115579	0.111929	0.19157	TRUE	TRUE
CCL2	ACKR1	Adipocyte	Adipocyte	CapEC	Vessel	ACKR1-rec	CCL2-lig	Adipocyte-lig	CapEC-rec	0.152	none	none	0.0474444	0.115579	0.125103	0.188752	TRUE	TRUE
CCL2	ACKR1	Adipocyte	Adipocyte	Lymphatic	Vessel	ACKR1-rec	CCL2-lig	Adipocyte-lig	Lymphatic-rec	0.56	none	up	0.0474444	0.115579	0.248413	1.00392	TRUE	TRUE
CCL2	CCR2	Adipocyte	Adipocyte	Monocyte	Immune	CCR2-rec	CCL2-lig	Adipocyte-lig	Monocyte-rec	0.084	none	none	0.0474444	0.115579	0.10854	0.0523529	TRUE	TRUE
CCL2	ACKR1	Adipocyte	Adipocyte	Mural	SMC	ACKR1-rec	CCL2-lig	Adipocyte-lig	Mural-rec	0.096	none	none	0.0474444	0.115579	0	0.0760396	TRUE	TRUE
CCL2	CCR10	Adipocyte	Adipocyte	NerveFB	FB	CCR10-rec	CCL2-lig	Adipocyte-lig	NerveFB-rec	0.133	none	none	0.0474444	0.115579	0.189258	0.150515	TRUE	TRUE
CCL2	CCR10	Adipocyte	Adipocyte	Pericyte	SMC	CCR10-rec	CCL2-lig	Adipocyte-lig	Pericyte-rec	0.156	none	none	0.0474444	0.115579	0.170731	0.195426	TRUE	TRUE
CCL2	CCR10	Adipocyte	Adipocyte	SMC	SMC	CCR10-rec	CCL2-lig	Adipocyte-lig	SMC-rec	0.108	none	none	0.0474444	0.115579	0.0934826	0.100919	TRUE	TRUE
CCL2	ACKR1	Adipocyte	Adipocyte	VenEC	Vessel	ACKR1-rec	CCL2-lig	Adipocyte-lig	VenEC-rec	1.958	none	none	0.0474444	0.115579	3.62543	3.8002	TRUE	TRUE
CCL2	CCR2	Adipocyte	Adipocyte	cDC2	Immune	CCR2-rec	CCL2-lig	Adipocyte-lig	cDC2-rec	0.076	none	none	0.0474444	0.115579	0.182799	0.0361853	TRUE	TRUE
CCL2	CCR2	ArtEC	Vessel	B-plasma	Immune	CCR2-rec	CCL2-lig	ArtEC-lig	B-plasma-rec	0.486	up	none	0.381251	0.800745	0.232737	0.170574	TRUE	TRUE
CCL2	CCR10	ArtEC	Vessel	B-plasma	Immune	CCR10-rec	CCL2-lig	ArtEC-lig	B-plasma-rec	0.496	up	none	0.381251	0.800745	0.111929	0.19157	TRUE	TRUE
CCL2	ACKR1	ArtEC	Vessel	CapEC	Vessel	ACKR1-rec	CCL2-lig	ArtEC-lig	CapEC-rec	0.495	up	none	0.381251	0.800745	0.125103	0.188752	TRUE	TRUE
CCL2	ACKR1	ArtEC	Vessel	Lymphatic	Vessel	ACKR1-rec	CCL2-lig	ArtEC-lig	Lymphatic-rec	0.902	up	up	0.381251	0.800745	0.248413	1.00392	TRUE	TRUE
CCL2	CCR2	ArtEC	Vessel	Monocyte	Immune	CCR2-rec	CCL2-lig	ArtEC-lig	Monocyte-rec	0.427	up	none	0.381251	0.800745	0.10854	0.0523529	TRUE	TRUE
CCL2	ACKR1	ArtEC	Vessel	Mural	SMC	ACKR1-rec	CCL2-lig	ArtEC-lig	Mural-rec	0.438	up	none	0.381251	0.800745	0	0.0760396	TRUE	TRUE
CCL2	CCR10	ArtEC	Vessel	NerveFB	FB	CCR10-rec	CCL2-lig	ArtEC-lig	NerveFB-rec	0.476	up	none	0.381251	0.800745	0.189258	0.150515	TRUE	TRUE
CCL2	CCR10	ArtEC	Vessel	Pericyte	SMC	CCR10-rec	CCL2-lig	ArtEC-lig	Pericyte-rec	0.498	up	none	0.381251	0.800745	0.170731	0.195426	TRUE	TRUE
CCL2	CCR10	ArtEC	Vessel	SMC	SMC	CCR10-rec	CCL2-lig	ArtEC-lig	SMC-rec	0.451	up	none	0.381251	0.800745	0.0934826	0.100919	TRUE	TRUE
CCL2	ACKR1	ArtEC	Vessel	VenEC	Vessel	ACKR1-rec	CCL2-lig	ArtEC-lig	VenEC-rec	2.3	up	none	0.381251	0.800745	3.62543	3.8002	TRUE	TRUE
CCL2	CCR2	ArtEC	Vessel	cDC2	Immune	CCR2-rec	CCL2-lig	ArtEC-lig	cDC2-rec	0.418	up	none	0.381251	0.800745	0.182799	0.0361853	TRUE	TRUE
CCL4	SLC7A1	B-cell	Immune	Adipocyte	Adipocyte	SLC7A1-rec	CCL4-lig	B-cell-lig	Adipocyte-rec	0.145	none	none	0.168746	0.115248	0.242729	0.175701	TRUE	TRUE
CCL4	CNR2	B-cell	Immune	B-cell	Immune	CNR2-rec	CCL4-lig	B-cell-lig	B-cell-rec	0.112	none	none	0.168746	0.115248	0.135127	0.10801	TRUE	TRUE
CCL4	SLC7A1	B-cell	Immune	B-plasma	Immune	SLC7A1-rec	CCL4-lig	B-cell-lig	B-plasma-rec	0.079	none	none	0.168746	0.115248	0.208464	0.0422468	TRUE	TRUE
CCL4	SLC7A1	B-cell	Immune	Eosinophil	Immune	SLC7A1-rec	CCL4-lig	B-cell-lig	Eosinophil-rec	0.084	none	none	0.168746	0.115248	0	0.0518932	TRUE	TRUE
CCL4	SLC7A1	B-cell	Immune	FB	FB	SLC7A1-rec	CCL4-lig	B-cell-lig	FB-rec	0.08	none	none	0.168746	0.115248	0.0874774	0.0453409	TRUE	TRUE
CCL4	SLC7A1	B-cell	Immune	Lymphatic	Vessel	SLC7A1-rec	CCL4-lig	B-cell-lig	Lymphatic-rec	0.152	none	none	0.168746	0.115248	0.278546	0.188376	TRUE	TRUE
CCL4	CCR5	B-cell	Immune	Monocyte	Immune	CCR5-rec	CCL4-lig	B-cell-lig	Monocyte-rec	0.076	none	none	0.168746	0.115248	0.0713191	0.0376344	TRUE	TRUE
CCL4	SLC7A1	B-cell	Immune	MuSC	MuSC	SLC7A1-rec	CCL4-lig	B-cell-lig	MuSC-rec	0.073	none	none	0.168746	0.115248	0.0757193	0.0312759	TRUE	TRUE
CCL4	SLC7A1	B-cell	Immune	NMJ	Myofiber	SLC7A1-rec	CCL4-lig	B-cell-lig	NMJ-rec	0.095	none	none	0.168746	0.115248	0.102025	0.0752191	TRUE	TRUE
CCL4	SLC7A1	B-cell	Immune	VenEC	Vessel	SLC7A1-rec	CCL4-lig	B-cell-lig	VenEC-rec	0.104	none	none	0.168746	0.115248	0.137651	0.0926112	TRUE	TRUE
CCL4	SLC7A1	B-cell	Immune	cDC1	Immune	SLC7A1-rec	CCL4-lig	B-cell-lig	cDC1-rec	0.071	none	none	0.168746	0.115248	0.0897175	0.0276028	TRUE	TRUE
CCL4	CCR5	B-cell	Immune	cDC2	Immune	CCR5-rec	CCL4-lig	B-cell-lig	cDC2-rec	0.13	none	none	0.168746	0.115248	0.197819	0.145139	TRUE	TRUE
CCL4	SLC7A1	B-cell	Immune	cDC2	Immune	SLC7A1-rec	CCL4-lig	B-cell-lig	cDC2-rec	0.081	none	none	0.168746	0.115248	0.0436916	0.047618	TRUE	TRUE
CCL4	SLC7A1	B-cell	Immune	pDC	Immune	SLC7A1-rec	CCL4-lig	B-cell-lig	pDC-rec	0.204	none	none	0.168746	0.115248	0	0.292557	TRUE	TRUE
CCL4	SLC7A1	B-plasma	Immune	Adipocyte	Adipocyte	SLC7A1-rec	CCL4-lig	B-plasma-lig	Adipocyte-rec	0.186	dw	none	0.588983	0.196292	0.242729	0.175701	TRUE	TRUE
CCL3	IDE	B-plasma	Immune	Adipocyte	Adipocyte	IDE-rec	CCL3-lig	B-plasma-lig	Adipocyte-rec	0.319	none	none	0.42064	0.395942	0.0827375	0.242521	TRUE	TRUE
CCL4	CNR2	B-plasma	Immune	B-cell	Immune	CNR2-rec	CCL4-lig	B-plasma-lig	B-cell-rec	0.152	dw	none	0.588983	0.196292	0.135127	0.10801	TRUE	TRUE
CCL4	SLC7A1	B-plasma	Immune	B-plasma	Immune	SLC7A1-rec	CCL4-lig	B-plasma-lig	B-plasma-rec	0.119	dw	none	0.588983	0.196292	0.208464	0.0422468	TRUE	TRUE
CCL3	IDE	B-plasma	Immune	B-plasma	Immune	IDE-rec	CCL3-lig	B-plasma-lig	B-plasma-rec	0.213	none	none	0.42064	0.395942	0.113953	0.0303174	TRUE	TRUE
CCL2	CCR2	B-plasma	Immune	B-plasma	Immune	CCR2-rec	CCL2-lig	B-plasma-lig	B-plasma-rec	0.146	none	none	0.00819471	0.121788	0.232737	0.170574	TRUE	TRUE
CCL2	CCR10	B-plasma	Immune	B-plasma	Immune	CCR10-rec	CCL2-lig	B-plasma-lig	B-plasma-rec	0.157	none	none	0.00819471	0.121788	0.111929	0.19157	TRUE	TRUE
CCL2	ACKR1	B-plasma	Immune	CapEC	Vessel	ACKR1-rec	CCL2-lig	B-plasma-lig	CapEC-rec	0.155	none	none	0.00819471	0.121788	0.125103	0.188752	TRUE	TRUE
CXCL8	ACKR1	B-plasma	Immune	CapEC	Vessel	ACKR1-rec	CXCL8-lig	B-plasma-lig	CapEC-rec	0.173	none	none	0.269313	0.156601	0.125103	0.188752	TRUE	TRUE
CCL4	SLC7A1	B-plasma	Immune	Eosinophil	Immune	SLC7A1-rec	CCL4-lig	B-plasma-lig	Eosinophil-rec	0.124	dw	none	0.588983	0.196292	0	0.0518932	TRUE	TRUE
CCL3	IDE	B-plasma	Immune	Eosinophil	Immune	IDE-rec	CCL3-lig	B-plasma-lig	Eosinophil-rec	0.24	none	none	0.42064	0.395942	0.288007	0.0846032	TRUE	TRUE
CCL4	SLC7A1	B-plasma	Immune	FB	FB	SLC7A1-rec	CCL4-lig	B-plasma-lig	FB-rec	0.121	dw	none	0.588983	0.196292	0.0874774	0.0453409	TRUE	TRUE
CCL3	IDE	B-plasma	Immune	FB	FB	IDE-rec	CCL3-lig	B-plasma-lig	FB-rec	0.216	none	none	0.42064	0.395942	0.0535599	0.0366758	TRUE	TRUE
CCL4	SLC7A1	B-plasma	Immune	Lymphatic	Vessel	SLC7A1-rec	CCL4-lig	B-plasma-lig	Lymphatic-rec	0.192	dw	none	0.588983	0.196292	0.278546	0.188376	TRUE	TRUE
CCL2	ACKR1	B-plasma	Immune	Lymphatic	Vessel	ACKR1-rec	CCL2-lig	B-plasma-lig	Lymphatic-rec	0.563	none	up	0.00819471	0.121788	0.248413	1.00392	TRUE	TRUE
CXCL8	ACKR1	B-plasma	Immune	Lymphatic	Vessel	ACKR1-rec	CXCL8-lig	B-plasma-lig	Lymphatic-rec	0.58	none	up	0.269313	0.156601	0.248413	1.00392	TRUE	TRUE
CCL3	IDE	B-plasma	Immune	MF_type-HOOK2+	Myofiber	IDE-rec	CCL3-lig	B-plasma-lig	MF_type-HOOK2+-rec	0.247	none	none	0.42064	0.395942	0.108354	0.0977475	TRUE	TRUE
CCL3	IDE	B-plasma	Immune	MF_type-MYH8+	Myofiber	IDE-rec	CCL3-lig	B-plasma-lig	MF_type-MYH8+-rec	0.236	none	none	0.42064	0.395942	0.17197	0.0764079	TRUE	TRUE
CCL3	IDE	B-plasma	Immune	MF_type-SORBS2	Myofiber	IDE-rec	CCL3-lig	B-plasma-lig	MF_type-SORBS2-rec	0.267	none	none	0.42064	0.395942	0.207357	0.137271	TRUE	TRUE
CCL3	IDE	B-plasma	Immune	MF_typeI	Myofiber	IDE-rec	CCL3-lig	B-plasma-lig	MF_typeI-rec	0.344	none	none	0.42064	0.395942	0.266239	0.292112	TRUE	TRUE
CCL3	IDE	B-plasma	Immune	MF_typeII	Myofiber	IDE-rec	CCL3-lig	B-plasma-lig	MF_typeII-rec	0.334	none	none	0.42064	0.395942	0.218445	0.271096	TRUE	TRUE
CCL3	IDE	B-plasma	Immune	MTJ	Myofiber	IDE-rec	CCL3-lig	B-plasma-lig	MTJ-rec	0.331	none	none	0.42064	0.395942	0.237999	0.265522	TRUE	TRUE
CCL3	CCR1	B-plasma	Immune	Macrophage	Immune	CCR1-rec	CCL3-lig	B-plasma-lig	Macrophage-rec	0.364	none	none	0.42064	0.395942	0.501135	0.332305	TRUE	TRUE
CCL4	CCR5	B-plasma	Immune	Monocyte	Immune	CCR5-rec	CCL4-lig	B-plasma-lig	Monocyte-rec	0.117	dw	none	0.588983	0.196292	0.0713191	0.0376344	TRUE	TRUE
CCL3	CCR5	B-plasma	Immune	Monocyte	Immune	CCR5-rec	CCL3-lig	B-plasma-lig	Monocyte-rec	0.217	none	none	0.42064	0.395942	0.0713191	0.0376344	TRUE	TRUE
CCL2	CCR2	B-plasma	Immune	Monocyte	Immune	CCR2-rec	CCL2-lig	B-plasma-lig	Monocyte-rec	0.087	none	none	0.00819471	0.121788	0.10854	0.0523529	TRUE	TRUE
CCL3	CCR1	B-plasma	Immune	Monocyte	Immune	CCR1-rec	CCL3-lig	B-plasma-lig	Monocyte-rec	0.309	none	dw	0.42064	0.395942	0.466252	0.222046	TRUE	TRUE
CCL4	SLC7A1	B-plasma	Immune	MuSC	MuSC	SLC7A1-rec	CCL4-lig	B-plasma-lig	MuSC-rec	0.114	dw	none	0.588983	0.196292	0.0757193	0.0312759	TRUE	TRUE
CCL3	IDE	B-plasma	Immune	Mural	SMC	IDE-rec	CCL3-lig	B-plasma-lig	Mural-rec	0.219	none	none	0.42064	0.395942	0.0475644	0.0422606	TRUE	TRUE
CCL2	ACKR1	B-plasma	Immune	Mural	SMC	ACKR1-rec	CCL2-lig	B-plasma-lig	Mural-rec	0.099	none	none	0.00819471	0.121788	0	0.0760396	TRUE	TRUE
CXCL8	ACKR1	B-plasma	Immune	Mural	SMC	ACKR1-rec	CXCL8-lig	B-plasma-lig	Mural-rec	0.116	none	none	0.269313	0.156601	0	0.0760396	TRUE	TRUE
CCL4	SLC7A1	B-plasma	Immune	NMJ	Myofiber	SLC7A1-rec	CCL4-lig	B-plasma-lig	NMJ-rec	0.136	dw	none	0.588983	0.196292	0.102025	0.0752191	TRUE	TRUE
CCL3	IDE	B-plasma	Immune	NMJ	Myofiber	IDE-rec	CCL3-lig	B-plasma-lig	NMJ-rec	0.411	none	none	0.42064	0.395942	0.289852	0.425799	TRUE	TRUE
CCL2	CCR10	B-plasma	Immune	NerveFB	FB	CCR10-rec	CCL2-lig	B-plasma-lig	NerveFB-rec	0.136	none	none	0.00819471	0.121788	0.189258	0.150515	TRUE	TRUE
CCL3	CCR1	B-plasma	Immune	Neutrophil	Immune	CCR1-rec	CCL3-lig	B-plasma-lig	Neutrophil-rec	0.225	none	none	0.42064	0.395942	0.150209	0.0548294	TRUE	TRUE
CXCL8	CXCR1	B-plasma	Immune	Neutrophil	Immune	CXCR1-rec	CXCL8-lig	B-plasma-lig	Neutrophil-rec	0.248	none	none	0.269313	0.156601	0.412114	0.338803	TRUE	TRUE
CXCL8	CXCR2	B-plasma	Immune	Neutrophil	Immune	CXCR2-rec	CXCL8-lig	B-plasma-lig	Neutrophil-rec	0.203	none	dw	0.269313	0.156601	0.623169	0.250249	TRUE	TRUE
CCL2	CCR10	B-plasma	Immune	Pericyte	SMC	CCR10-rec	CCL2-lig	B-plasma-lig	Pericyte-rec	0.159	none	none	0.00819471	0.121788	0.170731	0.195426	TRUE	TRUE
CCL2	CCR10	B-plasma	Immune	SMC	SMC	CCR10-rec	CCL2-lig	B-plasma-lig	SMC-rec	0.111	none	none	0.00819471	0.121788	0.0934826	0.100919	TRUE	TRUE
CCL4	SLC7A1	B-plasma	Immune	VenEC	Vessel	SLC7A1-rec	CCL4-lig	B-plasma-lig	VenEC-rec	0.144	dw	none	0.588983	0.196292	0.137651	0.0926112	TRUE	TRUE
CCL2	ACKR1	B-plasma	Immune	VenEC	Vessel	ACKR1-rec	CCL2-lig	B-plasma-lig	VenEC-rec	1.961	none	none	0.00819471	0.121788	3.62543	3.8002	TRUE	TRUE
CXCL8	ACKR1	B-plasma	Immune	VenEC	Vessel	ACKR1-rec	CXCL8-lig	B-plasma-lig	VenEC-rec	1.978	none	none	0.269313	0.156601	3.62543	3.8002	TRUE	TRUE
CCL4	SLC7A1	B-plasma	Immune	cDC1	Immune	SLC7A1-rec	CCL4-lig	B-plasma-lig	cDC1-rec	0.112	dw	none	0.588983	0.196292	0.0897175	0.0276028	TRUE	TRUE
CCL4	CCR5	B-plasma	Immune	cDC2	Immune	CCR5-rec	CCL4-lig	B-plasma-lig	cDC2-rec	0.171	dw	none	0.588983	0.196292	0.197819	0.145139	TRUE	TRUE
CCL3	CCR5	B-plasma	Immune	cDC2	Immune	CCR5-rec	CCL3-lig	B-plasma-lig	cDC2-rec	0.271	none	none	0.42064	0.395942	0.197819	0.145139	TRUE	TRUE
CCL4	SLC7A1	B-plasma	Immune	cDC2	Immune	SLC7A1-rec	CCL4-lig	B-plasma-lig	cDC2-rec	0.122	dw	none	0.588983	0.196292	0.0436916	0.047618	TRUE	TRUE
CCL3	IDE	B-plasma	Immune	cDC2	Immune	IDE-rec	CCL3-lig	B-plasma-lig	cDC2-rec	0.217	none	none	0.42064	0.395942	0.0727468	0.0378686	TRUE	TRUE
CCL2	CCR2	B-plasma	Immune	cDC2	Immune	CCR2-rec	CCL2-lig	B-plasma-lig	cDC2-rec	0.079	none	none	0.00819471	0.121788	0.182799	0.0361853	TRUE	TRUE
CCL3	CCR1	B-plasma	Immune	cDC2	Immune	CCR1-rec	CCL3-lig	B-plasma-lig	cDC2-rec	0.291	none	dw	0.42064	0.395942	0.43287	0.186715	TRUE	TRUE
CCL4	SLC7A1	B-plasma	Immune	pDC	Immune	SLC7A1-rec	CCL4-lig	B-plasma-lig	pDC-rec	0.244	dw	none	0.588983	0.196292	0	0.292557	TRUE	TRUE
CCL3	IDE	B-plasma	Immune	pDC	Immune	IDE-rec	CCL3-lig	B-plasma-lig	pDC-rec	0.218	none	none	0.42064	0.395942	0	0.0397372	TRUE	TRUE
CCL2	CCR2	CapEC	Vessel	B-plasma	Immune	CCR2-rec	CCL2-lig	CapEC-lig	B-plasma-rec	0.604	none	none	1.14565	1.03654	0.232737	0.170574	TRUE	TRUE
CCL2	CCR10	CapEC	Vessel	B-plasma	Immune	CCR10-rec	CCL2-lig	CapEC-lig	B-plasma-rec	0.614	none	none	1.14565	1.03654	0.111929	0.19157	TRUE	TRUE
CCL2	ACKR1	CapEC	Vessel	CapEC	Vessel	ACKR1-rec	CCL2-lig	CapEC-lig	CapEC-rec	0.613	none	none	1.14565	1.03654	0.125103	0.188752	TRUE	TRUE
CXCL8	ACKR1	CapEC	Vessel	CapEC	Vessel	ACKR1-rec	CXCL8-lig	CapEC-lig	CapEC-rec	0.143	none	none	0.200628	0.0964898	0.125103	0.188752	TRUE	TRUE
CCL2	ACKR1	CapEC	Vessel	Lymphatic	Vessel	ACKR1-rec	CCL2-lig	CapEC-lig	Lymphatic-rec	1.02	none	up	1.14565	1.03654	0.248413	1.00392	TRUE	TRUE
CXCL8	ACKR1	CapEC	Vessel	Lymphatic	Vessel	ACKR1-rec	CXCL8-lig	CapEC-lig	Lymphatic-rec	0.55	none	up	0.200628	0.0964898	0.248413	1.00392	TRUE	TRUE
CCL2	CCR2	CapEC	Vessel	Monocyte	Immune	CCR2-rec	CCL2-lig	CapEC-lig	Monocyte-rec	0.544	none	none	1.14565	1.03654	0.10854	0.0523529	TRUE	TRUE
CCL2	ACKR1	CapEC	Vessel	Mural	SMC	ACKR1-rec	CCL2-lig	CapEC-lig	Mural-rec	0.556	none	none	1.14565	1.03654	0	0.0760396	TRUE	TRUE
CXCL8	ACKR1	CapEC	Vessel	Mural	SMC	ACKR1-rec	CXCL8-lig	CapEC-lig	Mural-rec	0.086	none	none	0.200628	0.0964898	0	0.0760396	TRUE	TRUE
CCL2	CCR10	CapEC	Vessel	NerveFB	FB	CCR10-rec	CCL2-lig	CapEC-lig	NerveFB-rec	0.594	none	none	1.14565	1.03654	0.189258	0.150515	TRUE	TRUE
CXCL8	CXCR1	CapEC	Vessel	Neutrophil	Immune	CXCR1-rec	CXCL8-lig	CapEC-lig	Neutrophil-rec	0.218	none	none	0.200628	0.0964898	0.412114	0.338803	TRUE	TRUE
CXCL8	CXCR2	CapEC	Vessel	Neutrophil	Immune	CXCR2-rec	CXCL8-lig	CapEC-lig	Neutrophil-rec	0.173	none	dw	0.200628	0.0964898	0.623169	0.250249	TRUE	TRUE
CCL2	CCR10	CapEC	Vessel	Pericyte	SMC	CCR10-rec	CCL2-lig	CapEC-lig	Pericyte-rec	0.616	none	none	1.14565	1.03654	0.170731	0.195426	TRUE	TRUE
CCL2	CCR10	CapEC	Vessel	SMC	SMC	CCR10-rec	CCL2-lig	CapEC-lig	SMC-rec	0.569	none	none	1.14565	1.03654	0.0934826	0.100919	TRUE	TRUE
CCL2	ACKR1	CapEC	Vessel	VenEC	Vessel	ACKR1-rec	CCL2-lig	CapEC-lig	VenEC-rec	2.418	none	none	1.14565	1.03654	3.62543	3.8002	TRUE	TRUE
CXCL8	ACKR1	CapEC	Vessel	VenEC	Vessel	ACKR1-rec	CXCL8-lig	CapEC-lig	VenEC-rec	1.948	none	none	0.200628	0.0964898	3.62543	3.8002	TRUE	TRUE
CCL2	CCR2	CapEC	Vessel	cDC2	Immune	CCR2-rec	CCL2-lig	CapEC-lig	cDC2-rec	0.536	none	none	1.14565	1.03654	0.182799	0.0361853	TRUE	TRUE
CCL4	SLC7A1	Eosinophil	Immune	Adipocyte	Adipocyte	SLC7A1-rec	CCL4-lig	Eosinophil-lig	Adipocyte-rec	0.268	none	none	0	0.359476	0.242729	0.175701	TRUE	TRUE
CCL3	IDE	Eosinophil	Immune	Adipocyte	Adipocyte	IDE-rec	CCL3-lig	Eosinophil-lig	Adipocyte-rec	0.285	none	none	0	0.326859	0.0827375	0.242521	TRUE	TRUE
CCL4	CNR2	Eosinophil	Immune	B-cell	Immune	CNR2-rec	CCL4-lig	Eosinophil-lig	B-cell-rec	0.234	none	none	0	0.359476	0.135127	0.10801	TRUE	TRUE
CCL4	SLC7A1	Eosinophil	Immune	B-plasma	Immune	SLC7A1-rec	CCL4-lig	Eosinophil-lig	B-plasma-rec	0.201	none	none	0	0.359476	0.208464	0.0422468	TRUE	TRUE
CCL3	IDE	Eosinophil	Immune	B-plasma	Immune	IDE-rec	CCL3-lig	Eosinophil-lig	B-plasma-rec	0.179	none	none	0	0.326859	0.113953	0.0303174	TRUE	TRUE
CXCL8	ACKR1	Eosinophil	Immune	CapEC	Vessel	ACKR1-rec	CXCL8-lig	Eosinophil-lig	CapEC-rec	0.561	none	none	1.05444	0.933039	0.125103	0.188752	TRUE	TRUE
CCL4	SLC7A1	Eosinophil	Immune	Eosinophil	Immune	SLC7A1-rec	CCL4-lig	Eosinophil-lig	Eosinophil-rec	0.206	none	none	0	0.359476	0	0.0518932	TRUE	TRUE
CCL3	IDE	Eosinophil	Immune	Eosinophil	Immune	IDE-rec	CCL3-lig	Eosinophil-lig	Eosinophil-rec	0.206	none	none	0	0.326859	0.288007	0.0846032	TRUE	TRUE
CCL4	SLC7A1	Eosinophil	Immune	FB	FB	SLC7A1-rec	CCL4-lig	Eosinophil-lig	FB-rec	0.202	none	none	0	0.359476	0.0874774	0.0453409	TRUE	TRUE
CCL3	IDE	Eosinophil	Immune	FB	FB	IDE-rec	CCL3-lig	Eosinophil-lig	FB-rec	0.182	none	none	0	0.326859	0.0535599	0.0366758	TRUE	TRUE
CCL4	SLC7A1	Eosinophil	Immune	Lymphatic	Vessel	SLC7A1-rec	CCL4-lig	Eosinophil-lig	Lymphatic-rec	0.274	none	none	0	0.359476	0.278546	0.188376	TRUE	TRUE
CXCL8	ACKR1	Eosinophil	Immune	Lymphatic	Vessel	ACKR1-rec	CXCL8-lig	Eosinophil-lig	Lymphatic-rec	0.968	none	up	1.05444	0.933039	0.248413	1.00392	TRUE	TRUE
CCL3	IDE	Eosinophil	Immune	MF_type-HOOK2+	Myofiber	IDE-rec	CCL3-lig	Eosinophil-lig	MF_type-HOOK2+-rec	0.212	none	none	0	0.326859	0.108354	0.0977475	TRUE	TRUE
CCL3	IDE	Eosinophil	Immune	MF_type-MYH8+	Myofiber	IDE-rec	CCL3-lig	Eosinophil-lig	MF_type-MYH8+-rec	0.202	none	none	0	0.326859	0.17197	0.0764079	TRUE	TRUE
CCL3	IDE	Eosinophil	Immune	MF_type-SORBS2	Myofiber	IDE-rec	CCL3-lig	Eosinophil-lig	MF_type-SORBS2-rec	0.232	none	none	0	0.326859	0.207357	0.137271	TRUE	TRUE
CCL3	IDE	Eosinophil	Immune	MF_typeI	Myofiber	IDE-rec	CCL3-lig	Eosinophil-lig	MF_typeI-rec	0.309	none	none	0	0.326859	0.266239	0.292112	TRUE	TRUE
CCL3	IDE	Eosinophil	Immune	MF_typeII	Myofiber	IDE-rec	CCL3-lig	Eosinophil-lig	MF_typeII-rec	0.299	none	none	0	0.326859	0.218445	0.271096	TRUE	TRUE
CCL3	IDE	Eosinophil	Immune	MTJ	Myofiber	IDE-rec	CCL3-lig	Eosinophil-lig	MTJ-rec	0.296	none	none	0	0.326859	0.237999	0.265522	TRUE	TRUE
CCL3	CCR1	Eosinophil	Immune	Macrophage	Immune	CCR1-rec	CCL3-lig	Eosinophil-lig	Macrophage-rec	0.33	none	none	0	0.326859	0.501135	0.332305	TRUE	TRUE
CCL4	CCR5	Eosinophil	Immune	Monocyte	Immune	CCR5-rec	CCL4-lig	Eosinophil-lig	Monocyte-rec	0.199	none	none	0	0.359476	0.0713191	0.0376344	TRUE	TRUE
CCL3	CCR5	Eosinophil	Immune	Monocyte	Immune	CCR5-rec	CCL3-lig	Eosinophil-lig	Monocyte-rec	0.182	none	none	0	0.326859	0.0713191	0.0376344	TRUE	TRUE
CCL3	CCR1	Eosinophil	Immune	Monocyte	Immune	CCR1-rec	CCL3-lig	Eosinophil-lig	Monocyte-rec	0.274	none	dw	0	0.326859	0.466252	0.222046	TRUE	TRUE
CCL4	SLC7A1	Eosinophil	Immune	MuSC	MuSC	SLC7A1-rec	CCL4-lig	Eosinophil-lig	MuSC-rec	0.195	none	none	0	0.359476	0.0757193	0.0312759	TRUE	TRUE
CCL3	IDE	Eosinophil	Immune	Mural	SMC	IDE-rec	CCL3-lig	Eosinophil-lig	Mural-rec	0.185	none	none	0	0.326859	0.0475644	0.0422606	TRUE	TRUE
CXCL8	ACKR1	Eosinophil	Immune	Mural	SMC	ACKR1-rec	CXCL8-lig	Eosinophil-lig	Mural-rec	0.505	none	none	1.05444	0.933039	0	0.0760396	TRUE	TRUE
CCL4	SLC7A1	Eosinophil	Immune	NMJ	Myofiber	SLC7A1-rec	CCL4-lig	Eosinophil-lig	NMJ-rec	0.217	none	none	0	0.359476	0.102025	0.0752191	TRUE	TRUE
CCL3	IDE	Eosinophil	Immune	NMJ	Myofiber	IDE-rec	CCL3-lig	Eosinophil-lig	NMJ-rec	0.376	none	none	0	0.326859	0.289852	0.425799	TRUE	TRUE
CCL3	CCR1	Eosinophil	Immune	Neutrophil	Immune	CCR1-rec	CCL3-lig	Eosinophil-lig	Neutrophil-rec	0.191	none	none	0	0.326859	0.150209	0.0548294	TRUE	TRUE
CXCL8	CXCR1	Eosinophil	Immune	Neutrophil	Immune	CXCR1-rec	CXCL8-lig	Eosinophil-lig	Neutrophil-rec	0.636	none	none	1.05444	0.933039	0.412114	0.338803	TRUE	TRUE
CXCL8	CXCR2	Eosinophil	Immune	Neutrophil	Immune	CXCR2-rec	CXCL8-lig	Eosinophil-lig	Neutrophil-rec	0.592	none	dw	1.05444	0.933039	0.623169	0.250249	TRUE	TRUE
CCL4	SLC7A1	Eosinophil	Immune	VenEC	Vessel	SLC7A1-rec	CCL4-lig	Eosinophil-lig	VenEC-rec	0.226	none	none	0	0.359476	0.137651	0.0926112	TRUE	TRUE
CXCL8	ACKR1	Eosinophil	Immune	VenEC	Vessel	ACKR1-rec	CXCL8-lig	Eosinophil-lig	VenEC-rec	2.367	none	none	1.05444	0.933039	3.62543	3.8002	TRUE	TRUE
CCL4	SLC7A1	Eosinophil	Immune	cDC1	Immune	SLC7A1-rec	CCL4-lig	Eosinophil-lig	cDC1-rec	0.194	none	none	0	0.359476	0.0897175	0.0276028	TRUE	TRUE
CCL4	CCR5	Eosinophil	Immune	cDC2	Immune	CCR5-rec	CCL4-lig	Eosinophil-lig	cDC2-rec	0.252	none	none	0	0.359476	0.197819	0.145139	TRUE	TRUE
CCL3	CCR5	Eosinophil	Immune	cDC2	Immune	CCR5-rec	CCL3-lig	Eosinophil-lig	cDC2-rec	0.236	none	none	0	0.326859	0.197819	0.145139	TRUE	TRUE
CCL4	SLC7A1	Eosinophil	Immune	cDC2	Immune	SLC7A1-rec	CCL4-lig	Eosinophil-lig	cDC2-rec	0.204	none	none	0	0.359476	0.0436916	0.047618	TRUE	TRUE
CCL3	IDE	Eosinophil	Immune	cDC2	Immune	IDE-rec	CCL3-lig	Eosinophil-lig	cDC2-rec	0.182	none	none	0	0.326859	0.0727468	0.0378686	TRUE	TRUE
CCL3	CCR1	Eosinophil	Immune	cDC2	Immune	CCR1-rec	CCL3-lig	Eosinophil-lig	cDC2-rec	0.257	none	dw	0	0.326859	0.43287	0.186715	TRUE	TRUE
CCL4	SLC7A1	Eosinophil	Immune	pDC	Immune	SLC7A1-rec	CCL4-lig	Eosinophil-lig	pDC-rec	0.326	none	none	0	0.359476	0	0.292557	TRUE	TRUE
CCL3	IDE	Eosinophil	Immune	pDC	Immune	IDE-rec	CCL3-lig	Eosinophil-lig	pDC-rec	0.183	none	none	0	0.326859	0	0.0397372	TRUE	TRUE
CCL2	CCR2	FB	FB	B-plasma	Immune	CCR2-rec	CCL2-lig	FB-lig	B-plasma-rec	0.498	up	none	0.320877	0.825322	0.232737	0.170574	TRUE	TRUE
CCL2	CCR10	FB	FB	B-plasma	Immune	CCR10-rec	CCL2-lig	FB-lig	B-plasma-rec	0.508	up	none	0.320877	0.825322	0.111929	0.19157	TRUE	TRUE
CCL2	ACKR1	FB	FB	CapEC	Vessel	ACKR1-rec	CCL2-lig	FB-lig	CapEC-rec	0.507	up	none	0.320877	0.825322	0.125103	0.188752	TRUE	TRUE
CCL2	ACKR1	FB	FB	Lymphatic	Vessel	ACKR1-rec	CCL2-lig	FB-lig	Lymphatic-rec	0.915	up	up	0.320877	0.825322	0.248413	1.00392	TRUE	TRUE
CCL2	CCR2	FB	FB	Monocyte	Immune	CCR2-rec	CCL2-lig	FB-lig	Monocyte-rec	0.439	up	none	0.320877	0.825322	0.10854	0.0523529	TRUE	TRUE
CCL2	ACKR1	FB	FB	Mural	SMC	ACKR1-rec	CCL2-lig	FB-lig	Mural-rec	0.451	up	none	0.320877	0.825322	0	0.0760396	TRUE	TRUE
CCL2	CCR10	FB	FB	NerveFB	FB	CCR10-rec	CCL2-lig	FB-lig	NerveFB-rec	0.488	up	none	0.320877	0.825322	0.189258	0.150515	TRUE	TRUE
CCL2	CCR10	FB	FB	Pericyte	SMC	CCR10-rec	CCL2-lig	FB-lig	Pericyte-rec	0.51	up	none	0.320877	0.825322	0.170731	0.195426	TRUE	TRUE
CCL2	CCR10	FB	FB	SMC	SMC	CCR10-rec	CCL2-lig	FB-lig	SMC-rec	0.463	up	none	0.320877	0.825322	0.0934826	0.100919	TRUE	TRUE
CCL2	ACKR1	FB	FB	VenEC	Vessel	ACKR1-rec	CCL2-lig	FB-lig	VenEC-rec	2.313	up	none	0.320877	0.825322	3.62543	3.8002	TRUE	TRUE
CCL2	CCR2	FB	FB	cDC2	Immune	CCR2-rec	CCL2-lig	FB-lig	cDC2-rec	0.431	up	none	0.320877	0.825322	0.182799	0.0361853	TRUE	TRUE
CCL2	ACKR2	Adipocyte	Adipocyte	Lymphatic	Vessel	ACKR2-rec	CCL2-lig	Adipocyte-lig	Lymphatic-rec	0.083	none	none	0.0474444	0.115579	0.169359	0.0512294	TRUE	TRUE
CCL2	ACKR2	ArtEC	Vessel	Lymphatic	Vessel	ACKR2-rec	CCL2-lig	ArtEC-lig	Lymphatic-rec	0.426	up	none	0.381251	0.800745	0.169359	0.0512294	TRUE	TRUE
CCL4	ACKR2	B-cell	Immune	Lymphatic	Vessel	ACKR2-rec	CCL4-lig	B-cell-lig	Lymphatic-rec	0.083	none	none	0.168746	0.115248	0.169359	0.0512294	TRUE	TRUE
CCL2	CCR2	Lymphatic	Vessel	B-plasma	Immune	CCR2-rec	CCL2-lig	Lymphatic-lig	B-plasma-rec	0.242	none	none	0.629681	0.312612	0.232737	0.170574	TRUE	TRUE
CCL2	CCR10	Lymphatic	Vessel	B-plasma	Immune	CCR10-rec	CCL2-lig	Lymphatic-lig	B-plasma-rec	0.252	none	none	0.629681	0.312612	0.111929	0.19157	TRUE	TRUE
CCL3	ACKR2	B-plasma	Immune	Lymphatic	Vessel	ACKR2-rec	CCL3-lig	B-plasma-lig	Lymphatic-rec	0.224	none	none	0.42064	0.395942	0.169359	0.0512294	TRUE	TRUE
CCL4	ACKR2	B-plasma	Immune	Lymphatic	Vessel	ACKR2-rec	CCL4-lig	B-plasma-lig	Lymphatic-rec	0.124	dw	none	0.588983	0.196292	0.169359	0.0512294	TRUE	TRUE
CCL2	ACKR2	B-plasma	Immune	Lymphatic	Vessel	ACKR2-rec	CCL2-lig	B-plasma-lig	Lymphatic-rec	0.087	none	none	0.00819471	0.121788	0.169359	0.0512294	TRUE	TRUE
CCL2	ACKR1	Lymphatic	Vessel	CapEC	Vessel	ACKR1-rec	CCL2-lig	Lymphatic-lig	CapEC-rec	0.251	none	none	0.629681	0.312612	0.125103	0.188752	TRUE	TRUE
CCL2	ACKR2	CapEC	Vessel	Lymphatic	Vessel	ACKR2-rec	CCL2-lig	CapEC-lig	Lymphatic-rec	0.544	none	none	1.14565	1.03654	0.169359	0.0512294	TRUE	TRUE
CCL3	ACKR2	Eosinophil	Immune	Lymphatic	Vessel	ACKR2-rec	CCL3-lig	Eosinophil-lig	Lymphatic-rec	0.189	none	none	0	0.326859	0.169359	0.0512294	TRUE	TRUE
CCL4	ACKR2	Eosinophil	Immune	Lymphatic	Vessel	ACKR2-rec	CCL4-lig	Eosinophil-lig	Lymphatic-rec	0.205	none	none	0	0.359476	0.169359	0.0512294	TRUE	TRUE
CCL2	ACKR2	FB	FB	Lymphatic	Vessel	ACKR2-rec	CCL2-lig	FB-lig	Lymphatic-rec	0.438	up	none	0.320877	0.825322	0.169359	0.0512294	TRUE	TRUE
CCL2	ACKR1	Lymphatic	Vessel	Lymphatic	Vessel	ACKR1-rec	CCL2-lig	Lymphatic-lig	Lymphatic-rec	0.658	none	up	0.629681	0.312612	0.248413	1.00392	TRUE	TRUE
CCL2	ACKR2	Lymphatic	Vessel	Lymphatic	Vessel	ACKR2-rec	CCL2-lig	Lymphatic-lig	Lymphatic-rec	0.182	none	none	0.629681	0.312612	0.169359	0.0512294	TRUE	TRUE
CCL2	ACKR2	MF_type-MYH8+	Myofiber	Lymphatic	Vessel	ACKR2-rec	CCL2-lig	MF_type-MYH8+-lig	Lymphatic-rec	0.125	none	none	0	0.199434	0.169359	0.0512294	TRUE	TRUE
CCL3	ACKR2	Macrophage	Immune	Lymphatic	Vessel	ACKR2-rec	CCL3-lig	Macrophage-lig	Lymphatic-rec	0.776	up	none	0.986263	1.49983	0.169359	0.0512294	TRUE	TRUE
CCL4	ACKR2	Macrophage	Immune	Lymphatic	Vessel	ACKR2-rec	CCL4-lig	Macrophage-lig	Lymphatic-rec	0.758	up	none	1.20728	1.4642	0.169359	0.0512294	TRUE	TRUE
CCL2	ACKR2	Macrophage	Immune	Lymphatic	Vessel	ACKR2-rec	CCL2-lig	Macrophage-lig	Lymphatic-rec	0.534	up	none	0.301743	1.01745	0.169359	0.0512294	TRUE	TRUE
CCL4	ACKR2	Mast_cell	Immune	Lymphatic	Vessel	ACKR2-rec	CCL4-lig	Mast_cell-lig	Lymphatic-rec	0.363	up	none	0.207576	0.673933	0.169359	0.0512294	TRUE	TRUE
CCL2	ACKR2	Mast_cell	Immune	Lymphatic	Vessel	ACKR2-rec	CCL2-lig	Mast_cell-lig	Lymphatic-rec	0.139	none	none	0.0528561	0.227165	0.169359	0.0512294	TRUE	TRUE
CCL2	CCR2	Lymphatic	Vessel	Monocyte	Immune	CCR2-rec	CCL2-lig	Lymphatic-lig	Monocyte-rec	0.182	none	none	0.629681	0.312612	0.10854	0.0523529	TRUE	TRUE
CCL3	ACKR2	Monocyte	Immune	Lymphatic	Vessel	ACKR2-rec	CCL3-lig	Monocyte-lig	Lymphatic-rec	0.812	up	none	1.23649	1.57298	0.169359	0.0512294	TRUE	TRUE
CCL4	ACKR2	Monocyte	Immune	Lymphatic	Vessel	ACKR2-rec	CCL4-lig	Monocyte-lig	Lymphatic-rec	0.741	up	none	1.1135	1.43141	0.169359	0.0512294	TRUE	TRUE
CCL2	ACKR2	MuSC	MuSC	Lymphatic	Vessel	ACKR2-rec	CCL2-lig	MuSC-lig	Lymphatic-rec	0.549	up	none	0.47246	1.0475	0.169359	0.0512294	TRUE	TRUE
CCL2	ACKR1	Lymphatic	Vessel	Mural	SMC	ACKR1-rec	CCL2-lig	Lymphatic-lig	Mural-rec	0.194	none	none	0.629681	0.312612	0	0.0760396	TRUE	TRUE
CCL3	ACKR2	Mural	SMC	Lymphatic	Vessel	ACKR2-rec	CCL3-lig	Mural-lig	Lymphatic-rec	0.052	none	none	0	0.0518421	0.169359	0.0512294	TRUE	TRUE
CCL2	ACKR2	Mural	SMC	Lymphatic	Vessel	ACKR2-rec	CCL2-lig	Mural-lig	Lymphatic-rec	0.906	up	none	0.963302	1.76032	0.169359	0.0512294	TRUE	TRUE
CCL3	ACKR2	NK-cell	Immune	Lymphatic	Vessel	ACKR2-rec	CCL3-lig	NK-cell-lig	Lymphatic-rec	0.998	up	none	1.55693	1.94453	0.169359	0.0512294	TRUE	TRUE
CCL4	ACKR2	NK-cell	Immune	Lymphatic	Vessel	ACKR2-rec	CCL4-lig	NK-cell-lig	Lymphatic-rec	1.43	up	none	2.57741	2.80918	0.169359	0.0512294	TRUE	TRUE
CCL2	CCR10	Lymphatic	Vessel	NerveFB	FB	CCR10-rec	CCL2-lig	Lymphatic-lig	NerveFB-rec	0.232	none	none	0.629681	0.312612	0.189258	0.150515	TRUE	TRUE
CCL2	ACKR2	NerveFB	FB	Lymphatic	Vessel	ACKR2-rec	CCL2-lig	NerveFB-lig	Lymphatic-rec	0.542	up	none	0.542049	1.03335	0.169359	0.0512294	TRUE	TRUE
CCL2	CCR10	Lymphatic	Vessel	Pericyte	SMC	CCR10-rec	CCL2-lig	Lymphatic-lig	Pericyte-rec	0.254	none	none	0.629681	0.312612	0.170731	0.195426	TRUE	TRUE
CCL2	ACKR2	Pericyte	SMC	Lymphatic	Vessel	ACKR2-rec	CCL2-lig	Pericyte-lig	Lymphatic-rec	0.488	up	none	0.318829	0.924265	0.169359	0.0512294	TRUE	TRUE
CCL2	CCR10	Lymphatic	Vessel	SMC	SMC	CCR10-rec	CCL2-lig	Lymphatic-lig	SMC-rec	0.207	none	none	0.629681	0.312612	0.0934826	0.100919	TRUE	TRUE
CCL2	ACKR2	SMC	SMC	Lymphatic	Vessel	ACKR2-rec	CCL2-lig	SMC-lig	Lymphatic-rec	0.61	up	none	0.666707	1.16925	0.169359	0.0512294	TRUE	TRUE
CCL3	ACKR2	T-cell	Immune	Lymphatic	Vessel	ACKR2-rec	CCL3-lig	T-cell-lig	Lymphatic-rec	0.138	none	none	0.181429	0.225161	0.169359	0.0512294	TRUE	TRUE
CCL4	ACKR2	T-cell	Immune	Lymphatic	Vessel	ACKR2-rec	CCL4-lig	T-cell-lig	Lymphatic-rec	0.424	none	none	0.803974	0.797211	0.169359	0.0512294	TRUE	TRUE
CCL2	ACKR2	Tenocyte	FB	Lymphatic	Vessel	ACKR2-rec	CCL2-lig	Tenocyte-lig	Lymphatic-rec	0.216	none	none	0.224395	0.380068	0.169359	0.0512294	TRUE	TRUE
CCL2	ACKR1	Lymphatic	Vessel	VenEC	Vessel	ACKR1-rec	CCL2-lig	Lymphatic-lig	VenEC-rec	2.056	none	none	0.629681	0.312612	3.62543	3.8002	TRUE	TRUE
CCL2	ACKR2	VenEC	Vessel	Lymphatic	Vessel	ACKR2-rec	CCL2-lig	VenEC-lig	Lymphatic-rec	1.007	none	none	1.85319	1.96363	0.169359	0.0512294	TRUE	TRUE
CCL3	ACKR2	cDC1	Immune	Lymphatic	Vessel	ACKR2-rec	CCL3-lig	cDC1-lig	Lymphatic-rec	0.09	none	none	0.23011	0.128678	0.169359	0.0512294	TRUE	TRUE
CCL4	ACKR2	cDC1	Immune	Lymphatic	Vessel	ACKR2-rec	CCL4-lig	cDC1-lig	Lymphatic-rec	0.061	none	none	0.216103	0.0716631	0.169359	0.0512294	TRUE	TRUE
CCL2	CCR2	Lymphatic	Vessel	cDC2	Immune	CCR2-rec	CCL2-lig	Lymphatic-lig	cDC2-rec	0.174	none	none	0.629681	0.312612	0.182799	0.0361853	TRUE	TRUE
CCL3	ACKR2	cDC2	Immune	Lymphatic	Vessel	ACKR2-rec	CCL3-lig	cDC2-lig	Lymphatic-rec	0.606	none	none	1.14775	1.15982	0.169359	0.0512294	TRUE	TRUE
CCL4	ACKR2	cDC2	Immune	Lymphatic	Vessel	ACKR2-rec	CCL4-lig	cDC2-lig	Lymphatic-rec	0.434	none	none	0.803281	0.816305	0.169359	0.0512294	TRUE	TRUE
CCL2	ACKR2	cDC2	Immune	Lymphatic	Vessel	ACKR2-rec	CCL2-lig	cDC2-lig	Lymphatic-rec	0.252	none	none	0.233504	0.452959	0.169359	0.0512294	TRUE	TRUE
CCL2	ACKR2	mSchwann_cell	Schwann	Lymphatic	Vessel	ACKR2-rec	CCL2-lig	mSchwann_cell-lig	Lymphatic-rec	0.385	none	none	0.108601	0.718356	0.169359	0.0512294	TRUE	TRUE
CCL2	ACKR2	nmSchwann_cell	Schwann	Lymphatic	Vessel	ACKR2-rec	CCL2-lig	nmSchwann_cell-lig	Lymphatic-rec	0.318	none	none	0.0979398	0.585611	0.169359	0.0512294	TRUE	TRUE
CCL3	ACKR2	pDC	Immune	Lymphatic	Vessel	ACKR2-rec	CCL3-lig	pDC-lig	Lymphatic-rec	0.071	none	none	0	0.0901406	0.169359	0.0512294	TRUE	TRUE
CCL4	ACKR2	pDC	Immune	Lymphatic	Vessel	ACKR2-rec	CCL4-lig	pDC-lig	Lymphatic-rec	0.122	none	none	0	0.193478	0.169359	0.0512294	TRUE	TRUE
CCL2	CCR2	MF_type-MYH8+	Myofiber	B-plasma	Immune	CCR2-rec	CCL2-lig	MF_type-MYH8+-lig	B-plasma-rec	0.185	none	none	0	0.199434	0.232737	0.170574	TRUE	TRUE
CCL2	CCR10	MF_type-MYH8+	Myofiber	B-plasma	Immune	CCR10-rec	CCL2-lig	MF_type-MYH8+-lig	B-plasma-rec	0.196	none	none	0	0.199434	0.111929	0.19157	TRUE	TRUE
CCL2	ACKR1	MF_type-MYH8+	Myofiber	CapEC	Vessel	ACKR1-rec	CCL2-lig	MF_type-MYH8+-lig	CapEC-rec	0.194	none	none	0	0.199434	0.125103	0.188752	TRUE	TRUE
CCL2	ACKR1	MF_type-MYH8+	Myofiber	Lymphatic	Vessel	ACKR1-rec	CCL2-lig	MF_type-MYH8+-lig	Lymphatic-rec	0.602	none	up	0	0.199434	0.248413	1.00392	TRUE	TRUE
CCL2	CCR2	MF_type-MYH8+	Myofiber	Monocyte	Immune	CCR2-rec	CCL2-lig	MF_type-MYH8+-lig	Monocyte-rec	0.126	none	none	0	0.199434	0.10854	0.0523529	TRUE	TRUE
CCL2	ACKR1	MF_type-MYH8+	Myofiber	Mural	SMC	ACKR1-rec	CCL2-lig	MF_type-MYH8+-lig	Mural-rec	0.138	none	none	0	0.199434	0	0.0760396	TRUE	TRUE
CCL2	CCR10	MF_type-MYH8+	Myofiber	NerveFB	FB	CCR10-rec	CCL2-lig	MF_type-MYH8+-lig	NerveFB-rec	0.175	none	none	0	0.199434	0.189258	0.150515	TRUE	TRUE
CCL2	CCR10	MF_type-MYH8+	Myofiber	Pericyte	SMC	CCR10-rec	CCL2-lig	MF_type-MYH8+-lig	Pericyte-rec	0.197	none	none	0	0.199434	0.170731	0.195426	TRUE	TRUE
CCL2	CCR10	MF_type-MYH8+	Myofiber	SMC	SMC	CCR10-rec	CCL2-lig	MF_type-MYH8+-lig	SMC-rec	0.15	none	none	0	0.199434	0.0934826	0.100919	TRUE	TRUE
CCL2	ACKR1	MF_type-MYH8+	Myofiber	VenEC	Vessel	ACKR1-rec	CCL2-lig	MF_type-MYH8+-lig	VenEC-rec	2	none	none	0	0.199434	3.62543	3.8002	TRUE	TRUE
CCL2	CCR2	MF_type-MYH8+	Myofiber	cDC2	Immune	CCR2-rec	CCL2-lig	MF_type-MYH8+-lig	cDC2-rec	0.118	none	none	0	0.199434	0.182799	0.0361853	TRUE	TRUE
CCL4	SLC7A1	Macrophage	Immune	Adipocyte	Adipocyte	SLC7A1-rec	CCL4-lig	Macrophage-lig	Adipocyte-rec	0.82	up	none	1.20728	1.4642	0.242729	0.175701	TRUE	TRUE
CCL3	IDE	Macrophage	Immune	Adipocyte	Adipocyte	IDE-rec	CCL3-lig	Macrophage-lig	Adipocyte-rec	0.871	up	none	0.986263	1.49983	0.0827375	0.242521	TRUE	TRUE
CCL4	CNR2	Macrophage	Immune	B-cell	Immune	CNR2-rec	CCL4-lig	Macrophage-lig	B-cell-rec	0.786	up	none	1.20728	1.4642	0.135127	0.10801	TRUE	TRUE
CCL4	SLC7A1	Macrophage	Immune	B-plasma	Immune	SLC7A1-rec	CCL4-lig	Macrophage-lig	B-plasma-rec	0.753	up	none	1.20728	1.4642	0.208464	0.0422468	TRUE	TRUE
CCL3	IDE	Macrophage	Immune	B-plasma	Immune	IDE-rec	CCL3-lig	Macrophage-lig	B-plasma-rec	0.765	up	none	0.986263	1.49983	0.113953	0.0303174	TRUE	TRUE
CCL2	CCR2	Macrophage	Immune	B-plasma	Immune	CCR2-rec	CCL2-lig	Macrophage-lig	B-plasma-rec	0.594	up	none	0.301743	1.01745	0.232737	0.170574	TRUE	TRUE
CCL2	CCR10	Macrophage	Immune	B-plasma	Immune	CCR10-rec	CCL2-lig	Macrophage-lig	B-plasma-rec	0.605	up	none	0.301743	1.01745	0.111929	0.19157	TRUE	TRUE
CCL2	ACKR1	Macrophage	Immune	CapEC	Vessel	ACKR1-rec	CCL2-lig	Macrophage-lig	CapEC-rec	0.603	up	none	0.301743	1.01745	0.125103	0.188752	TRUE	TRUE
CXCL8	ACKR1	Macrophage	Immune	CapEC	Vessel	ACKR1-rec	CXCL8-lig	Macrophage-lig	CapEC-rec	0.92	up	none	1.4804	1.65218	0.125103	0.188752	TRUE	TRUE
CCL4	SLC7A1	Macrophage	Immune	Eosinophil	Immune	SLC7A1-rec	CCL4-lig	Macrophage-lig	Eosinophil-rec	0.758	up	none	1.20728	1.4642	0	0.0518932	TRUE	TRUE
CCL3	IDE	Macrophage	Immune	Eosinophil	Immune	IDE-rec	CCL3-lig	Macrophage-lig	Eosinophil-rec	0.792	up	none	0.986263	1.49983	0.288007	0.0846032	TRUE	TRUE
CCL4	SLC7A1	Macrophage	Immune	FB	FB	SLC7A1-rec	CCL4-lig	Macrophage-lig	FB-rec	0.755	up	none	1.20728	1.4642	0.0874774	0.0453409	TRUE	TRUE
CCL3	IDE	Macrophage	Immune	FB	FB	IDE-rec	CCL3-lig	Macrophage-lig	FB-rec	0.768	up	none	0.986263	1.49983	0.0535599	0.0366758	TRUE	TRUE
CCL4	SLC7A1	Macrophage	Immune	Lymphatic	Vessel	SLC7A1-rec	CCL4-lig	Macrophage-lig	Lymphatic-rec	0.826	up	none	1.20728	1.4642	0.278546	0.188376	TRUE	TRUE
CCL2	ACKR1	Macrophage	Immune	Lymphatic	Vessel	ACKR1-rec	CCL2-lig	Macrophage-lig	Lymphatic-rec	1.011	up	up	0.301743	1.01745	0.248413	1.00392	TRUE	TRUE
CXCL8	ACKR1	Macrophage	Immune	Lymphatic	Vessel	ACKR1-rec	CXCL8-lig	Macrophage-lig	Lymphatic-rec	1.328	up	up	1.4804	1.65218	0.248413	1.00392	TRUE	TRUE
CCL3	IDE	Macrophage	Immune	MF_type-HOOK2+	Myofiber	IDE-rec	CCL3-lig	Macrophage-lig	MF_type-HOOK2+-rec	0.799	up	none	0.986263	1.49983	0.108354	0.0977475	TRUE	TRUE
CCL3	IDE	Macrophage	Immune	MF_type-MYH8+	Myofiber	IDE-rec	CCL3-lig	Macrophage-lig	MF_type-MYH8+-rec	0.788	up	none	0.986263	1.49983	0.17197	0.0764079	TRUE	TRUE
CCL3	IDE	Macrophage	Immune	MF_type-SORBS2	Myofiber	IDE-rec	CCL3-lig	Macrophage-lig	MF_type-SORBS2-rec	0.819	up	none	0.986263	1.49983	0.207357	0.137271	TRUE	TRUE
CCL3	IDE	Macrophage	Immune	MF_typeI	Myofiber	IDE-rec	CCL3-lig	Macrophage-lig	MF_typeI-rec	0.896	up	none	0.986263	1.49983	0.266239	0.292112	TRUE	TRUE
CCL3	IDE	Macrophage	Immune	MF_typeII	Myofiber	IDE-rec	CCL3-lig	Macrophage-lig	MF_typeII-rec	0.885	up	none	0.986263	1.49983	0.218445	0.271096	TRUE	TRUE
CCL3	IDE	Macrophage	Immune	MTJ	Myofiber	IDE-rec	CCL3-lig	Macrophage-lig	MTJ-rec	0.883	up	none	0.986263	1.49983	0.237999	0.265522	TRUE	TRUE
CCL3	CCR1	Macrophage	Immune	Macrophage	Immune	CCR1-rec	CCL3-lig	Macrophage-lig	Macrophage-rec	0.916	up	none	0.986263	1.49983	0.501135	0.332305	TRUE	TRUE
CCL4	CCR5	Macrophage	Immune	Monocyte	Immune	CCR5-rec	CCL4-lig	Macrophage-lig	Monocyte-rec	0.751	up	none	1.20728	1.4642	0.0713191	0.0376344	TRUE	TRUE
CCL3	CCR5	Macrophage	Immune	Monocyte	Immune	CCR5-rec	CCL3-lig	Macrophage-lig	Monocyte-rec	0.769	up	none	0.986263	1.49983	0.0713191	0.0376344	TRUE	TRUE
CCL2	CCR2	Macrophage	Immune	Monocyte	Immune	CCR2-rec	CCL2-lig	Macrophage-lig	Monocyte-rec	0.535	up	none	0.301743	1.01745	0.10854	0.0523529	TRUE	TRUE
CCL3	CCR1	Macrophage	Immune	Monocyte	Immune	CCR1-rec	CCL3-lig	Macrophage-lig	Monocyte-rec	0.861	up	dw	0.986263	1.49983	0.466252	0.222046	TRUE	TRUE
CCL4	SLC7A1	Macrophage	Immune	MuSC	MuSC	SLC7A1-rec	CCL4-lig	Macrophage-lig	MuSC-rec	0.748	up	none	1.20728	1.4642	0.0757193	0.0312759	TRUE	TRUE
CCL3	IDE	Macrophage	Immune	Mural	SMC	IDE-rec	CCL3-lig	Macrophage-lig	Mural-rec	0.771	up	none	0.986263	1.49983	0.0475644	0.0422606	TRUE	TRUE
CCL2	ACKR1	Macrophage	Immune	Mural	SMC	ACKR1-rec	CCL2-lig	Macrophage-lig	Mural-rec	0.547	up	none	0.301743	1.01745	0	0.0760396	TRUE	TRUE
CXCL8	ACKR1	Macrophage	Immune	Mural	SMC	ACKR1-rec	CXCL8-lig	Macrophage-lig	Mural-rec	0.864	up	none	1.4804	1.65218	0	0.0760396	TRUE	TRUE
CCL4	SLC7A1	Macrophage	Immune	NMJ	Myofiber	SLC7A1-rec	CCL4-lig	Macrophage-lig	NMJ-rec	0.77	up	none	1.20728	1.4642	0.102025	0.0752191	TRUE	TRUE
CCL3	IDE	Macrophage	Immune	NMJ	Myofiber	IDE-rec	CCL3-lig	Macrophage-lig	NMJ-rec	0.963	up	none	0.986263	1.49983	0.289852	0.425799	TRUE	TRUE
CCL2	CCR10	Macrophage	Immune	NerveFB	FB	CCR10-rec	CCL2-lig	Macrophage-lig	NerveFB-rec	0.584	up	none	0.301743	1.01745	0.189258	0.150515	TRUE	TRUE
CCL3	CCR1	Macrophage	Immune	Neutrophil	Immune	CCR1-rec	CCL3-lig	Macrophage-lig	Neutrophil-rec	0.777	up	none	0.986263	1.49983	0.150209	0.0548294	TRUE	TRUE
CXCL8	CXCR1	Macrophage	Immune	Neutrophil	Immune	CXCR1-rec	CXCL8-lig	Macrophage-lig	Neutrophil-rec	0.995	up	none	1.4804	1.65218	0.412114	0.338803	TRUE	TRUE
CXCL8	CXCR2	Macrophage	Immune	Neutrophil	Immune	CXCR2-rec	CXCL8-lig	Macrophage-lig	Neutrophil-rec	0.951	up	dw	1.4804	1.65218	0.623169	0.250249	TRUE	TRUE
CCL2	CCR10	Macrophage	Immune	Pericyte	SMC	CCR10-rec	CCL2-lig	Macrophage-lig	Pericyte-rec	0.606	up	none	0.301743	1.01745	0.170731	0.195426	TRUE	TRUE
CCL2	CCR10	Macrophage	Immune	SMC	SMC	CCR10-rec	CCL2-lig	Macrophage-lig	SMC-rec	0.559	up	none	0.301743	1.01745	0.0934826	0.100919	TRUE	TRUE
CCL4	SLC7A1	Macrophage	Immune	VenEC	Vessel	SLC7A1-rec	CCL4-lig	Macrophage-lig	VenEC-rec	0.778	up	none	1.20728	1.4642	0.137651	0.0926112	TRUE	TRUE
CCL2	ACKR1	Macrophage	Immune	VenEC	Vessel	ACKR1-rec	CCL2-lig	Macrophage-lig	VenEC-rec	2.409	up	none	0.301743	1.01745	3.62543	3.8002	TRUE	TRUE
CXCL8	ACKR1	Macrophage	Immune	VenEC	Vessel	ACKR1-rec	CXCL8-lig	Macrophage-lig	VenEC-rec	2.726	up	none	1.4804	1.65218	3.62543	3.8002	TRUE	TRUE
CCL4	SLC7A1	Macrophage	Immune	cDC1	Immune	SLC7A1-rec	CCL4-lig	Macrophage-lig	cDC1-rec	0.746	up	none	1.20728	1.4642	0.0897175	0.0276028	TRUE	TRUE
CCL4	CCR5	Macrophage	Immune	cDC2	Immune	CCR5-rec	CCL4-lig	Macrophage-lig	cDC2-rec	0.805	up	none	1.20728	1.4642	0.197819	0.145139	TRUE	TRUE
CCL3	CCR5	Macrophage	Immune	cDC2	Immune	CCR5-rec	CCL3-lig	Macrophage-lig	cDC2-rec	0.822	up	none	0.986263	1.49983	0.197819	0.145139	TRUE	TRUE
CCL4	SLC7A1	Macrophage	Immune	cDC2	Immune	SLC7A1-rec	CCL4-lig	Macrophage-lig	cDC2-rec	0.756	up	none	1.20728	1.4642	0.0436916	0.047618	TRUE	TRUE
CCL3	IDE	Macrophage	Immune	cDC2	Immune	IDE-rec	CCL3-lig	Macrophage-lig	cDC2-rec	0.769	up	none	0.986263	1.49983	0.0727468	0.0378686	TRUE	TRUE
CCL2	CCR2	Macrophage	Immune	cDC2	Immune	CCR2-rec	CCL2-lig	Macrophage-lig	cDC2-rec	0.527	up	none	0.301743	1.01745	0.182799	0.0361853	TRUE	TRUE
CCL3	CCR1	Macrophage	Immune	cDC2	Immune	CCR1-rec	CCL3-lig	Macrophage-lig	cDC2-rec	0.843	up	dw	0.986263	1.49983	0.43287	0.186715	TRUE	TRUE
CCL4	SLC7A1	Macrophage	Immune	pDC	Immune	SLC7A1-rec	CCL4-lig	Macrophage-lig	pDC-rec	0.878	up	none	1.20728	1.4642	0	0.292557	TRUE	TRUE
CCL3	IDE	Macrophage	Immune	pDC	Immune	IDE-rec	CCL3-lig	Macrophage-lig	pDC-rec	0.77	up	none	0.986263	1.49983	0	0.0397372	TRUE	TRUE
CCL4	SLC7A1	Mast_cell	Immune	Adipocyte	Adipocyte	SLC7A1-rec	CCL4-lig	Mast_cell-lig	Adipocyte-rec	0.425	up	none	0.207576	0.673933	0.242729	0.175701	TRUE	TRUE
CCL4	CNR2	Mast_cell	Immune	B-cell	Immune	CNR2-rec	CCL4-lig	Mast_cell-lig	B-cell-rec	0.391	up	none	0.207576	0.673933	0.135127	0.10801	TRUE	TRUE
CCL4	SLC7A1	Mast_cell	Immune	B-plasma	Immune	SLC7A1-rec	CCL4-lig	Mast_cell-lig	B-plasma-rec	0.358	up	none	0.207576	0.673933	0.208464	0.0422468	TRUE	TRUE
CCL2	CCR2	Mast_cell	Immune	B-plasma	Immune	CCR2-rec	CCL2-lig	Mast_cell-lig	B-plasma-rec	0.199	none	none	0.0528561	0.227165	0.232737	0.170574	TRUE	TRUE
CCL2	CCR10	Mast_cell	Immune	B-plasma	Immune	CCR10-rec	CCL2-lig	Mast_cell-lig	B-plasma-rec	0.209	none	none	0.0528561	0.227165	0.111929	0.19157	TRUE	TRUE
CCL2	ACKR1	Mast_cell	Immune	CapEC	Vessel	ACKR1-rec	CCL2-lig	Mast_cell-lig	CapEC-rec	0.208	none	none	0.0528561	0.227165	0.125103	0.188752	TRUE	TRUE
CCL4	SLC7A1	Mast_cell	Immune	Eosinophil	Immune	SLC7A1-rec	CCL4-lig	Mast_cell-lig	Eosinophil-rec	0.363	up	none	0.207576	0.673933	0	0.0518932	TRUE	TRUE
CCL4	SLC7A1	Mast_cell	Immune	FB	FB	SLC7A1-rec	CCL4-lig	Mast_cell-lig	FB-rec	0.36	up	none	0.207576	0.673933	0.0874774	0.0453409	TRUE	TRUE
CCL4	SLC7A1	Mast_cell	Immune	Lymphatic	Vessel	SLC7A1-rec	CCL4-lig	Mast_cell-lig	Lymphatic-rec	0.431	up	none	0.207576	0.673933	0.278546	0.188376	TRUE	TRUE
CCL2	ACKR1	Mast_cell	Immune	Lymphatic	Vessel	ACKR1-rec	CCL2-lig	Mast_cell-lig	Lymphatic-rec	0.616	none	up	0.0528561	0.227165	0.248413	1.00392	TRUE	TRUE
CCL4	CCR5	Mast_cell	Immune	Monocyte	Immune	CCR5-rec	CCL4-lig	Mast_cell-lig	Monocyte-rec	0.356	up	none	0.207576	0.673933	0.0713191	0.0376344	TRUE	TRUE
CCL2	CCR2	Mast_cell	Immune	Monocyte	Immune	CCR2-rec	CCL2-lig	Mast_cell-lig	Monocyte-rec	0.14	none	none	0.0528561	0.227165	0.10854	0.0523529	TRUE	TRUE
CCL4	SLC7A1	Mast_cell	Immune	MuSC	MuSC	SLC7A1-rec	CCL4-lig	Mast_cell-lig	MuSC-rec	0.353	up	none	0.207576	0.673933	0.0757193	0.0312759	TRUE	TRUE
CCL2	ACKR1	Mast_cell	Immune	Mural	SMC	ACKR1-rec	CCL2-lig	Mast_cell-lig	Mural-rec	0.152	none	none	0.0528561	0.227165	0	0.0760396	TRUE	TRUE
CCL4	SLC7A1	Mast_cell	Immune	NMJ	Myofiber	SLC7A1-rec	CCL4-lig	Mast_cell-lig	NMJ-rec	0.375	up	none	0.207576	0.673933	0.102025	0.0752191	TRUE	TRUE
CCL2	CCR10	Mast_cell	Immune	NerveFB	FB	CCR10-rec	CCL2-lig	Mast_cell-lig	NerveFB-rec	0.189	none	none	0.0528561	0.227165	0.189258	0.150515	TRUE	TRUE
CCL2	CCR10	Mast_cell	Immune	Pericyte	SMC	CCR10-rec	CCL2-lig	Mast_cell-lig	Pericyte-rec	0.211	none	none	0.0528561	0.227165	0.170731	0.195426	TRUE	TRUE
CCL2	CCR10	Mast_cell	Immune	SMC	SMC	CCR10-rec	CCL2-lig	Mast_cell-lig	SMC-rec	0.164	none	none	0.0528561	0.227165	0.0934826	0.100919	TRUE	TRUE
CCL4	SLC7A1	Mast_cell	Immune	VenEC	Vessel	SLC7A1-rec	CCL4-lig	Mast_cell-lig	VenEC-rec	0.383	up	none	0.207576	0.673933	0.137651	0.0926112	TRUE	TRUE
CCL2	ACKR1	Mast_cell	Immune	VenEC	Vessel	ACKR1-rec	CCL2-lig	Mast_cell-lig	VenEC-rec	2.014	none	none	0.0528561	0.227165	3.62543	3.8002	TRUE	TRUE
CCL4	SLC7A1	Mast_cell	Immune	cDC1	Immune	SLC7A1-rec	CCL4-lig	Mast_cell-lig	cDC1-rec	0.351	up	none	0.207576	0.673933	0.0897175	0.0276028	TRUE	TRUE
CCL4	CCR5	Mast_cell	Immune	cDC2	Immune	CCR5-rec	CCL4-lig	Mast_cell-lig	cDC2-rec	0.41	up	none	0.207576	0.673933	0.197819	0.145139	TRUE	TRUE
CCL4	SLC7A1	Mast_cell	Immune	cDC2	Immune	SLC7A1-rec	CCL4-lig	Mast_cell-lig	cDC2-rec	0.361	up	none	0.207576	0.673933	0.0436916	0.047618	TRUE	TRUE
CCL2	CCR2	Mast_cell	Immune	cDC2	Immune	CCR2-rec	CCL2-lig	Mast_cell-lig	cDC2-rec	0.132	none	none	0.0528561	0.227165	0.182799	0.0361853	TRUE	TRUE
CCL4	SLC7A1	Mast_cell	Immune	pDC	Immune	SLC7A1-rec	CCL4-lig	Mast_cell-lig	pDC-rec	0.483	up	none	0.207576	0.673933	0	0.292557	TRUE	TRUE
CXCL8	ACKR1	Mesothelium	Mesothelium	CapEC	Vessel	ACKR1-rec	CXCL8-lig	Mesothelium-lig	CapEC-rec	0.23	none	none	0.371666	0.271367	0.125103	0.188752	TRUE	TRUE
CXCL8	ACKR1	Mesothelium	Mesothelium	Lymphatic	Vessel	ACKR1-rec	CXCL8-lig	Mesothelium-lig	Lymphatic-rec	0.638	none	up	0.371666	0.271367	0.248413	1.00392	TRUE	TRUE
CXCL8	ACKR1	Mesothelium	Mesothelium	Mural	SMC	ACKR1-rec	CXCL8-lig	Mesothelium-lig	Mural-rec	0.174	none	none	0.371666	0.271367	0	0.0760396	TRUE	TRUE
CXCL8	CXCR1	Mesothelium	Mesothelium	Neutrophil	Immune	CXCR1-rec	CXCL8-lig	Mesothelium-lig	Neutrophil-rec	0.305	none	none	0.371666	0.271367	0.412114	0.338803	TRUE	TRUE
CXCL8	CXCR2	Mesothelium	Mesothelium	Neutrophil	Immune	CXCR2-rec	CXCL8-lig	Mesothelium-lig	Neutrophil-rec	0.261	none	dw	0.371666	0.271367	0.623169	0.250249	TRUE	TRUE
CXCL8	ACKR1	Mesothelium	Mesothelium	VenEC	Vessel	ACKR1-rec	CXCL8-lig	Mesothelium-lig	VenEC-rec	2.036	none	none	0.371666	0.271367	3.62543	3.8002	TRUE	TRUE
CCL4	SLC7A1	Monocyte	Immune	Adipocyte	Adipocyte	SLC7A1-rec	CCL4-lig	Monocyte-lig	Adipocyte-rec	0.804	up	none	1.1135	1.43141	0.242729	0.175701	TRUE	TRUE
CCL3	IDE	Monocyte	Immune	Adipocyte	Adipocyte	IDE-rec	CCL3-lig	Monocyte-lig	Adipocyte-rec	0.908	up	none	1.23649	1.57298	0.0827375	0.242521	TRUE	TRUE
CCL4	CNR2	Monocyte	Immune	B-cell	Immune	CNR2-rec	CCL4-lig	Monocyte-lig	B-cell-rec	0.77	up	none	1.1135	1.43141	0.135127	0.10801	TRUE	TRUE
CCL4	SLC7A1	Monocyte	Immune	B-plasma	Immune	SLC7A1-rec	CCL4-lig	Monocyte-lig	B-plasma-rec	0.737	up	none	1.1135	1.43141	0.208464	0.0422468	TRUE	TRUE
CCL3	IDE	Monocyte	Immune	B-plasma	Immune	IDE-rec	CCL3-lig	Monocyte-lig	B-plasma-rec	0.802	up	none	1.23649	1.57298	0.113953	0.0303174	TRUE	TRUE
CXCL8	ACKR1	Monocyte	Immune	CapEC	Vessel	ACKR1-rec	CXCL8-lig	Monocyte-lig	CapEC-rec	1.5	none	none	2.79222	2.81064	0.125103	0.188752	TRUE	TRUE
CCL4	SLC7A1	Monocyte	Immune	Eosinophil	Immune	SLC7A1-rec	CCL4-lig	Monocyte-lig	Eosinophil-rec	0.742	up	none	1.1135	1.43141	0	0.0518932	TRUE	TRUE
CCL3	IDE	Monocyte	Immune	Eosinophil	Immune	IDE-rec	CCL3-lig	Monocyte-lig	Eosinophil-rec	0.829	up	none	1.23649	1.57298	0.288007	0.0846032	TRUE	TRUE
CCL4	SLC7A1	Monocyte	Immune	FB	FB	SLC7A1-rec	CCL4-lig	Monocyte-lig	FB-rec	0.738	up	none	1.1135	1.43141	0.0874774	0.0453409	TRUE	TRUE
CCL3	IDE	Monocyte	Immune	FB	FB	IDE-rec	CCL3-lig	Monocyte-lig	FB-rec	0.805	up	none	1.23649	1.57298	0.0535599	0.0366758	TRUE	TRUE
CCL4	SLC7A1	Monocyte	Immune	Lymphatic	Vessel	SLC7A1-rec	CCL4-lig	Monocyte-lig	Lymphatic-rec	0.81	up	none	1.1135	1.43141	0.278546	0.188376	TRUE	TRUE
CXCL8	ACKR1	Monocyte	Immune	Lymphatic	Vessel	ACKR1-rec	CXCL8-lig	Monocyte-lig	Lymphatic-rec	1.907	none	up	2.79222	2.81064	0.248413	1.00392	TRUE	TRUE
CCL3	IDE	Monocyte	Immune	MF_type-HOOK2+	Myofiber	IDE-rec	CCL3-lig	Monocyte-lig	MF_type-HOOK2+-rec	0.835	up	none	1.23649	1.57298	0.108354	0.0977475	TRUE	TRUE
CCL3	IDE	Monocyte	Immune	MF_type-MYH8+	Myofiber	IDE-rec	CCL3-lig	Monocyte-lig	MF_type-MYH8+-rec	0.825	up	none	1.23649	1.57298	0.17197	0.0764079	TRUE	TRUE
CCL3	IDE	Monocyte	Immune	MF_type-SORBS2	Myofiber	IDE-rec	CCL3-lig	Monocyte-lig	MF_type-SORBS2-rec	0.855	up	none	1.23649	1.57298	0.207357	0.137271	TRUE	TRUE
CCL3	IDE	Monocyte	Immune	MF_typeI	Myofiber	IDE-rec	CCL3-lig	Monocyte-lig	MF_typeI-rec	0.933	up	none	1.23649	1.57298	0.266239	0.292112	TRUE	TRUE
CCL3	IDE	Monocyte	Immune	MF_typeII	Myofiber	IDE-rec	CCL3-lig	Monocyte-lig	MF_typeII-rec	0.922	up	none	1.23649	1.57298	0.218445	0.271096	TRUE	TRUE
CCL3	IDE	Monocyte	Immune	MTJ	Myofiber	IDE-rec	CCL3-lig	Monocyte-lig	MTJ-rec	0.919	up	none	1.23649	1.57298	0.237999	0.265522	TRUE	TRUE
CCL3	CCR1	Monocyte	Immune	Macrophage	Immune	CCR1-rec	CCL3-lig	Monocyte-lig	Macrophage-rec	0.953	up	none	1.23649	1.57298	0.501135	0.332305	TRUE	TRUE
CCL4	CCR5	Monocyte	Immune	Monocyte	Immune	CCR5-rec	CCL4-lig	Monocyte-lig	Monocyte-rec	0.735	up	none	1.1135	1.43141	0.0713191	0.0376344	TRUE	TRUE
CCL3	CCR5	Monocyte	Immune	Monocyte	Immune	CCR5-rec	CCL3-lig	Monocyte-lig	Monocyte-rec	0.805	up	none	1.23649	1.57298	0.0713191	0.0376344	TRUE	TRUE
CCL3	CCR1	Monocyte	Immune	Monocyte	Immune	CCR1-rec	CCL3-lig	Monocyte-lig	Monocyte-rec	0.898	up	dw	1.23649	1.57298	0.466252	0.222046	TRUE	TRUE
CCL4	SLC7A1	Monocyte	Immune	MuSC	MuSC	SLC7A1-rec	CCL4-lig	Monocyte-lig	MuSC-rec	0.731	up	none	1.1135	1.43141	0.0757193	0.0312759	TRUE	TRUE
CCL3	IDE	Monocyte	Immune	Mural	SMC	IDE-rec	CCL3-lig	Monocyte-lig	Mural-rec	0.808	up	none	1.23649	1.57298	0.0475644	0.0422606	TRUE	TRUE
CXCL8	ACKR1	Monocyte	Immune	Mural	SMC	ACKR1-rec	CXCL8-lig	Monocyte-lig	Mural-rec	1.443	none	none	2.79222	2.81064	0	0.0760396	TRUE	TRUE
CCL4	SLC7A1	Monocyte	Immune	NMJ	Myofiber	SLC7A1-rec	CCL4-lig	Monocyte-lig	NMJ-rec	0.753	up	none	1.1135	1.43141	0.102025	0.0752191	TRUE	TRUE
CCL3	IDE	Monocyte	Immune	NMJ	Myofiber	IDE-rec	CCL3-lig	Monocyte-lig	NMJ-rec	0.999	up	none	1.23649	1.57298	0.289852	0.425799	TRUE	TRUE
CCL3	CCR1	Monocyte	Immune	Neutrophil	Immune	CCR1-rec	CCL3-lig	Monocyte-lig	Neutrophil-rec	0.814	up	none	1.23649	1.57298	0.150209	0.0548294	TRUE	TRUE
CXCL8	CXCR1	Monocyte	Immune	Neutrophil	Immune	CXCR1-rec	CXCL8-lig	Monocyte-lig	Neutrophil-rec	1.575	none	none	2.79222	2.81064	0.412114	0.338803	TRUE	TRUE
CXCL8	CXCR2	Monocyte	Immune	Neutrophil	Immune	CXCR2-rec	CXCL8-lig	Monocyte-lig	Neutrophil-rec	1.53	none	dw	2.79222	2.81064	0.623169	0.250249	TRUE	TRUE
CCL4	SLC7A1	Monocyte	Immune	VenEC	Vessel	SLC7A1-rec	CCL4-lig	Monocyte-lig	VenEC-rec	0.762	up	none	1.1135	1.43141	0.137651	0.0926112	TRUE	TRUE
CXCL8	ACKR1	Monocyte	Immune	VenEC	Vessel	ACKR1-rec	CXCL8-lig	Monocyte-lig	VenEC-rec	3.305	none	none	2.79222	2.81064	3.62543	3.8002	TRUE	TRUE
CCL4	SLC7A1	Monocyte	Immune	cDC1	Immune	SLC7A1-rec	CCL4-lig	Monocyte-lig	cDC1-rec	0.73	up	none	1.1135	1.43141	0.0897175	0.0276028	TRUE	TRUE
CCL4	CCR5	Monocyte	Immune	cDC2	Immune	CCR5-rec	CCL4-lig	Monocyte-lig	cDC2-rec	0.788	up	none	1.1135	1.43141	0.197819	0.145139	TRUE	TRUE
CCL3	CCR5	Monocyte	Immune	cDC2	Immune	CCR5-rec	CCL3-lig	Monocyte-lig	cDC2-rec	0.859	up	none	1.23649	1.57298	0.197819	0.145139	TRUE	TRUE
CCL4	SLC7A1	Monocyte	Immune	cDC2	Immune	SLC7A1-rec	CCL4-lig	Monocyte-lig	cDC2-rec	0.74	up	none	1.1135	1.43141	0.0436916	0.047618	TRUE	TRUE
CCL3	IDE	Monocyte	Immune	cDC2	Immune	IDE-rec	CCL3-lig	Monocyte-lig	cDC2-rec	0.805	up	none	1.23649	1.57298	0.0727468	0.0378686	TRUE	TRUE
CCL3	CCR1	Monocyte	Immune	cDC2	Immune	CCR1-rec	CCL3-lig	Monocyte-lig	cDC2-rec	0.88	up	dw	1.23649	1.57298	0.43287	0.186715	TRUE	TRUE
CCL4	SLC7A1	Monocyte	Immune	pDC	Immune	SLC7A1-rec	CCL4-lig	Monocyte-lig	pDC-rec	0.862	up	none	1.1135	1.43141	0	0.292557	TRUE	TRUE
CCL3	IDE	Monocyte	Immune	pDC	Immune	IDE-rec	CCL3-lig	Monocyte-lig	pDC-rec	0.806	up	none	1.23649	1.57298	0	0.0397372	TRUE	TRUE
CCL2	CCR2	MuSC	MuSC	B-plasma	Immune	CCR2-rec	CCL2-lig	MuSC-lig	B-plasma-rec	0.609	up	none	0.47246	1.0475	0.232737	0.170574	TRUE	TRUE
CCL2	CCR10	MuSC	MuSC	B-plasma	Immune	CCR10-rec	CCL2-lig	MuSC-lig	B-plasma-rec	0.62	up	none	0.47246	1.0475	0.111929	0.19157	TRUE	TRUE
CCL2	ACKR1	MuSC	MuSC	CapEC	Vessel	ACKR1-rec	CCL2-lig	MuSC-lig	CapEC-rec	0.618	up	none	0.47246	1.0475	0.125103	0.188752	TRUE	TRUE
CCL2	ACKR1	MuSC	MuSC	Lymphatic	Vessel	ACKR1-rec	CCL2-lig	MuSC-lig	Lymphatic-rec	1.026	up	up	0.47246	1.0475	0.248413	1.00392	TRUE	TRUE
CCL2	CCR2	MuSC	MuSC	Monocyte	Immune	CCR2-rec	CCL2-lig	MuSC-lig	Monocyte-rec	0.55	up	none	0.47246	1.0475	0.10854	0.0523529	TRUE	TRUE
CCL2	ACKR1	MuSC	MuSC	Mural	SMC	ACKR1-rec	CCL2-lig	MuSC-lig	Mural-rec	0.562	up	none	0.47246	1.0475	0	0.0760396	TRUE	TRUE
CCL2	CCR10	MuSC	MuSC	NerveFB	FB	CCR10-rec	CCL2-lig	MuSC-lig	NerveFB-rec	0.599	up	none	0.47246	1.0475	0.189258	0.150515	TRUE	TRUE
CCL2	CCR10	MuSC	MuSC	Pericyte	SMC	CCR10-rec	CCL2-lig	MuSC-lig	Pericyte-rec	0.621	up	none	0.47246	1.0475	0.170731	0.195426	TRUE	TRUE
CCL2	CCR10	MuSC	MuSC	SMC	SMC	CCR10-rec	CCL2-lig	MuSC-lig	SMC-rec	0.574	up	none	0.47246	1.0475	0.0934826	0.100919	TRUE	TRUE
CCL2	ACKR1	MuSC	MuSC	VenEC	Vessel	ACKR1-rec	CCL2-lig	MuSC-lig	VenEC-rec	2.424	up	none	0.47246	1.0475	3.62543	3.8002	TRUE	TRUE
CCL2	CCR2	MuSC	MuSC	cDC2	Immune	CCR2-rec	CCL2-lig	MuSC-lig	cDC2-rec	0.542	up	none	0.47246	1.0475	0.182799	0.0361853	TRUE	TRUE
CCL3	IDE	Mural	SMC	Adipocyte	Adipocyte	IDE-rec	CCL3-lig	Mural-lig	Adipocyte-rec	0.147	none	none	0	0.0518421	0.0827375	0.242521	TRUE	TRUE
CCL3	IDE	Mural	SMC	B-plasma	Immune	IDE-rec	CCL3-lig	Mural-lig	B-plasma-rec	0.041	none	none	0	0.0518421	0.113953	0.0303174	TRUE	TRUE
CCL2	CCR2	Mural	SMC	B-plasma	Immune	CCR2-rec	CCL2-lig	Mural-lig	B-plasma-rec	0.965	up	none	0.963302	1.76032	0.232737	0.170574	TRUE	TRUE
CCL2	CCR10	Mural	SMC	B-plasma	Immune	CCR10-rec	CCL2-lig	Mural-lig	B-plasma-rec	0.976	up	none	0.963302	1.76032	0.111929	0.19157	TRUE	TRUE
CCL2	ACKR1	Mural	SMC	CapEC	Vessel	ACKR1-rec	CCL2-lig	Mural-lig	CapEC-rec	0.975	up	none	0.963302	1.76032	0.125103	0.188752	TRUE	TRUE
CXCL8	ACKR1	Mural	SMC	CapEC	Vessel	ACKR1-rec	CXCL8-lig	Mural-lig	CapEC-rec	0.357	none	none	0	0.524341	0.125103	0.188752	TRUE	TRUE
CCL3	IDE	Mural	SMC	Eosinophil	Immune	IDE-rec	CCL3-lig	Mural-lig	Eosinophil-rec	0.068	none	none	0	0.0518421	0.288007	0.0846032	TRUE	TRUE
CCL3	IDE	Mural	SMC	FB	FB	IDE-rec	CCL3-lig	Mural-lig	FB-rec	0.044	none	none	0	0.0518421	0.0535599	0.0366758	TRUE	TRUE
CCL2	ACKR1	Mural	SMC	Lymphatic	Vessel	ACKR1-rec	CCL2-lig	Mural-lig	Lymphatic-rec	1.382	up	up	0.963302	1.76032	0.248413	1.00392	TRUE	TRUE
CXCL8	ACKR1	Mural	SMC	Lymphatic	Vessel	ACKR1-rec	CXCL8-lig	Mural-lig	Lymphatic-rec	0.764	none	up	0	0.524341	0.248413	1.00392	TRUE	TRUE
CCL3	IDE	Mural	SMC	MF_type-HOOK2+	Myofiber	IDE-rec	CCL3-lig	Mural-lig	MF_type-HOOK2+-rec	0.075	none	none	0	0.0518421	0.108354	0.0977475	TRUE	TRUE
CCL3	IDE	Mural	SMC	MF_type-MYH8+	Myofiber	IDE-rec	CCL3-lig	Mural-lig	MF_type-MYH8+-rec	0.064	none	none	0	0.0518421	0.17197	0.0764079	TRUE	TRUE
CCL3	IDE	Mural	SMC	MF_type-SORBS2	Myofiber	IDE-rec	CCL3-lig	Mural-lig	MF_type-SORBS2-rec	0.095	none	none	0	0.0518421	0.207357	0.137271	TRUE	TRUE
CCL3	IDE	Mural	SMC	MF_typeI	Myofiber	IDE-rec	CCL3-lig	Mural-lig	MF_typeI-rec	0.172	none	none	0	0.0518421	0.266239	0.292112	TRUE	TRUE
CCL3	IDE	Mural	SMC	MF_typeII	Myofiber	IDE-rec	CCL3-lig	Mural-lig	MF_typeII-rec	0.161	none	none	0	0.0518421	0.218445	0.271096	TRUE	TRUE
CCL3	IDE	Mural	SMC	MTJ	Myofiber	IDE-rec	CCL3-lig	Mural-lig	MTJ-rec	0.159	none	none	0	0.0518421	0.237999	0.265522	TRUE	TRUE
CCL3	CCR1	Mural	SMC	Macrophage	Immune	CCR1-rec	CCL3-lig	Mural-lig	Macrophage-rec	0.192	none	none	0	0.0518421	0.501135	0.332305	TRUE	TRUE
CCL3	CCR5	Mural	SMC	Monocyte	Immune	CCR5-rec	CCL3-lig	Mural-lig	Monocyte-rec	0.045	none	none	0	0.0518421	0.0713191	0.0376344	TRUE	TRUE
CCL2	CCR2	Mural	SMC	Monocyte	Immune	CCR2-rec	CCL2-lig	Mural-lig	Monocyte-rec	0.906	up	none	0.963302	1.76032	0.10854	0.0523529	TRUE	TRUE
CCL3	CCR1	Mural	SMC	Monocyte	Immune	CCR1-rec	CCL3-lig	Mural-lig	Monocyte-rec	0.137	none	dw	0	0.0518421	0.466252	0.222046	TRUE	TRUE
CCL3	IDE	Mural	SMC	Mural	SMC	IDE-rec	CCL3-lig	Mural-lig	Mural-rec	0.047	none	none	0	0.0518421	0.0475644	0.0422606	TRUE	TRUE
CCL2	ACKR1	Mural	SMC	Mural	SMC	ACKR1-rec	CCL2-lig	Mural-lig	Mural-rec	0.918	up	none	0.963302	1.76032	0	0.0760396	TRUE	TRUE
CXCL8	ACKR1	Mural	SMC	Mural	SMC	ACKR1-rec	CXCL8-lig	Mural-lig	Mural-rec	0.3	none	none	0	0.524341	0	0.0760396	TRUE	TRUE
CCL3	IDE	Mural	SMC	NMJ	Myofiber	IDE-rec	CCL3-lig	Mural-lig	NMJ-rec	0.239	none	none	0	0.0518421	0.289852	0.425799	TRUE	TRUE
CCL2	CCR10	Mural	SMC	NerveFB	FB	CCR10-rec	CCL2-lig	Mural-lig	NerveFB-rec	0.955	up	none	0.963302	1.76032	0.189258	0.150515	TRUE	TRUE
CCL3	CCR1	Mural	SMC	Neutrophil	Immune	CCR1-rec	CCL3-lig	Mural-lig	Neutrophil-rec	0.053	none	none	0	0.0518421	0.150209	0.0548294	TRUE	TRUE
CXCL8	CXCR1	Mural	SMC	Neutrophil	Immune	CXCR1-rec	CXCL8-lig	Mural-lig	Neutrophil-rec	0.432	none	none	0	0.524341	0.412114	0.338803	TRUE	TRUE
CXCL8	CXCR2	Mural	SMC	Neutrophil	Immune	CXCR2-rec	CXCL8-lig	Mural-lig	Neutrophil-rec	0.387	none	dw	0	0.524341	0.623169	0.250249	TRUE	TRUE
CCL2	CCR10	Mural	SMC	Pericyte	SMC	CCR10-rec	CCL2-lig	Mural-lig	Pericyte-rec	0.978	up	none	0.963302	1.76032	0.170731	0.195426	TRUE	TRUE
CCL2	CCR10	Mural	SMC	SMC	SMC	CCR10-rec	CCL2-lig	Mural-lig	SMC-rec	0.931	up	none	0.963302	1.76032	0.0934826	0.100919	TRUE	TRUE
CCL2	ACKR1	Mural	SMC	VenEC	Vessel	ACKR1-rec	CCL2-lig	Mural-lig	VenEC-rec	2.78	up	none	0.963302	1.76032	3.62543	3.8002	TRUE	TRUE
CXCL8	ACKR1	Mural	SMC	VenEC	Vessel	ACKR1-rec	CXCL8-lig	Mural-lig	VenEC-rec	2.162	none	none	0	0.524341	3.62543	3.8002	TRUE	TRUE
CCL3	CCR5	Mural	SMC	cDC2	Immune	CCR5-rec	CCL3-lig	Mural-lig	cDC2-rec	0.098	none	none	0	0.0518421	0.197819	0.145139	TRUE	TRUE
CCL3	IDE	Mural	SMC	cDC2	Immune	IDE-rec	CCL3-lig	Mural-lig	cDC2-rec	0.045	none	none	0	0.0518421	0.0727468	0.0378686	TRUE	TRUE
CCL2	CCR2	Mural	SMC	cDC2	Immune	CCR2-rec	CCL2-lig	Mural-lig	cDC2-rec	0.898	up	none	0.963302	1.76032	0.182799	0.0361853	TRUE	TRUE
CCL3	CCR1	Mural	SMC	cDC2	Immune	CCR1-rec	CCL3-lig	Mural-lig	cDC2-rec	0.119	none	dw	0	0.0518421	0.43287	0.186715	TRUE	TRUE
CCL3	IDE	Mural	SMC	pDC	Immune	IDE-rec	CCL3-lig	Mural-lig	pDC-rec	0.046	none	none	0	0.0518421	0	0.0397372	TRUE	TRUE
CCL4	SLC7A1	NK-cell	Immune	Adipocyte	Adipocyte	SLC7A1-rec	CCL4-lig	NK-cell-lig	Adipocyte-rec	1.492	up	none	2.57741	2.80918	0.242729	0.175701	TRUE	TRUE
CCL3	IDE	NK-cell	Immune	Adipocyte	Adipocyte	IDE-rec	CCL3-lig	NK-cell-lig	Adipocyte-rec	1.094	up	none	1.55693	1.94453	0.0827375	0.242521	TRUE	TRUE
CCL4	CNR2	NK-cell	Immune	B-cell	Immune	CNR2-rec	CCL4-lig	NK-cell-lig	B-cell-rec	1.459	up	none	2.57741	2.80918	0.135127	0.10801	TRUE	TRUE
CCL4	SLC7A1	NK-cell	Immune	B-plasma	Immune	SLC7A1-rec	CCL4-lig	NK-cell-lig	B-plasma-rec	1.426	up	none	2.57741	2.80918	0.208464	0.0422468	TRUE	TRUE
CCL3	IDE	NK-cell	Immune	B-plasma	Immune	IDE-rec	CCL3-lig	NK-cell-lig	B-plasma-rec	0.987	up	none	1.55693	1.94453	0.113953	0.0303174	TRUE	TRUE
CCL4	SLC7A1	NK-cell	Immune	Eosinophil	Immune	SLC7A1-rec	CCL4-lig	NK-cell-lig	Eosinophil-rec	1.431	up	none	2.57741	2.80918	0	0.0518932	TRUE	TRUE
CCL3	IDE	NK-cell	Immune	Eosinophil	Immune	IDE-rec	CCL3-lig	NK-cell-lig	Eosinophil-rec	1.015	up	none	1.55693	1.94453	0.288007	0.0846032	TRUE	TRUE
CCL4	SLC7A1	NK-cell	Immune	FB	FB	SLC7A1-rec	CCL4-lig	NK-cell-lig	FB-rec	1.427	up	none	2.57741	2.80918	0.0874774	0.0453409	TRUE	TRUE
CCL3	IDE	NK-cell	Immune	FB	FB	IDE-rec	CCL3-lig	NK-cell-lig	FB-rec	0.991	up	none	1.55693	1.94453	0.0535599	0.0366758	TRUE	TRUE
CCL4	SLC7A1	NK-cell	Immune	Lymphatic	Vessel	SLC7A1-rec	CCL4-lig	NK-cell-lig	Lymphatic-rec	1.499	up	none	2.57741	2.80918	0.278546	0.188376	TRUE	TRUE
CCL3	IDE	NK-cell	Immune	MF_type-HOOK2+	Myofiber	IDE-rec	CCL3-lig	NK-cell-lig	MF_type-HOOK2+-rec	1.021	up	none	1.55693	1.94453	0.108354	0.0977475	TRUE	TRUE
CCL3	IDE	NK-cell	Immune	MF_type-MYH8+	Myofiber	IDE-rec	CCL3-lig	NK-cell-lig	MF_type-MYH8+-rec	1.01	up	none	1.55693	1.94453	0.17197	0.0764079	TRUE	TRUE
CCL3	IDE	NK-cell	Immune	MF_type-SORBS2	Myofiber	IDE-rec	CCL3-lig	NK-cell-lig	MF_type-SORBS2-rec	1.041	up	none	1.55693	1.94453	0.207357	0.137271	TRUE	TRUE
CCL3	IDE	NK-cell	Immune	MF_typeI	Myofiber	IDE-rec	CCL3-lig	NK-cell-lig	MF_typeI-rec	1.118	up	none	1.55693	1.94453	0.266239	0.292112	TRUE	TRUE
CCL3	IDE	NK-cell	Immune	MF_typeII	Myofiber	IDE-rec	CCL3-lig	NK-cell-lig	MF_typeII-rec	1.108	up	none	1.55693	1.94453	0.218445	0.271096	TRUE	TRUE
CCL3	IDE	NK-cell	Immune	MTJ	Myofiber	IDE-rec	CCL3-lig	NK-cell-lig	MTJ-rec	1.105	up	none	1.55693	1.94453	0.237999	0.265522	TRUE	TRUE
CCL3	CCR1	NK-cell	Immune	Macrophage	Immune	CCR1-rec	CCL3-lig	NK-cell-lig	Macrophage-rec	1.138	up	none	1.55693	1.94453	0.501135	0.332305	TRUE	TRUE
CCL4	CCR5	NK-cell	Immune	Monocyte	Immune	CCR5-rec	CCL4-lig	NK-cell-lig	Monocyte-rec	1.423	up	none	2.57741	2.80918	0.0713191	0.0376344	TRUE	TRUE
CCL3	CCR5	NK-cell	Immune	Monocyte	Immune	CCR5-rec	CCL3-lig	NK-cell-lig	Monocyte-rec	0.991	up	none	1.55693	1.94453	0.0713191	0.0376344	TRUE	TRUE
CCL3	CCR1	NK-cell	Immune	Monocyte	Immune	CCR1-rec	CCL3-lig	NK-cell-lig	Monocyte-rec	1.083	up	dw	1.55693	1.94453	0.466252	0.222046	TRUE	TRUE
CCL4	SLC7A1	NK-cell	Immune	MuSC	MuSC	SLC7A1-rec	CCL4-lig	NK-cell-lig	MuSC-rec	1.42	up	none	2.57741	2.80918	0.0757193	0.0312759	TRUE	TRUE
CCL3	IDE	NK-cell	Immune	Mural	SMC	IDE-rec	CCL3-lig	NK-cell-lig	Mural-rec	0.993	up	none	1.55693	1.94453	0.0475644	0.0422606	TRUE	TRUE
CCL4	SLC7A1	NK-cell	Immune	NMJ	Myofiber	SLC7A1-rec	CCL4-lig	NK-cell-lig	NMJ-rec	1.442	up	none	2.57741	2.80918	0.102025	0.0752191	TRUE	TRUE
CCL3	IDE	NK-cell	Immune	NMJ	Myofiber	IDE-rec	CCL3-lig	NK-cell-lig	NMJ-rec	1.185	up	none	1.55693	1.94453	0.289852	0.425799	TRUE	TRUE
CCL3	CCR1	NK-cell	Immune	Neutrophil	Immune	CCR1-rec	CCL3-lig	NK-cell-lig	Neutrophil-rec	1	up	none	1.55693	1.94453	0.150209	0.0548294	TRUE	TRUE
CCL4	SLC7A1	NK-cell	Immune	VenEC	Vessel	SLC7A1-rec	CCL4-lig	NK-cell-lig	VenEC-rec	1.451	up	none	2.57741	2.80918	0.137651	0.0926112	TRUE	TRUE
CCL4	SLC7A1	NK-cell	Immune	cDC1	Immune	SLC7A1-rec	CCL4-lig	NK-cell-lig	cDC1-rec	1.418	up	none	2.57741	2.80918	0.0897175	0.0276028	TRUE	TRUE
CCL4	CCR5	NK-cell	Immune	cDC2	Immune	CCR5-rec	CCL4-lig	NK-cell-lig	cDC2-rec	1.477	up	none	2.57741	2.80918	0.197819	0.145139	TRUE	TRUE
CCL3	CCR5	NK-cell	Immune	cDC2	Immune	CCR5-rec	CCL3-lig	NK-cell-lig	cDC2-rec	1.045	up	none	1.55693	1.94453	0.197819	0.145139	TRUE	TRUE
CCL4	SLC7A1	NK-cell	Immune	cDC2	Immune	SLC7A1-rec	CCL4-lig	NK-cell-lig	cDC2-rec	1.428	up	none	2.57741	2.80918	0.0436916	0.047618	TRUE	TRUE
CCL3	IDE	NK-cell	Immune	cDC2	Immune	IDE-rec	CCL3-lig	NK-cell-lig	cDC2-rec	0.991	up	none	1.55693	1.94453	0.0727468	0.0378686	TRUE	TRUE
CCL3	CCR1	NK-cell	Immune	cDC2	Immune	CCR1-rec	CCL3-lig	NK-cell-lig	cDC2-rec	1.066	up	dw	1.55693	1.94453	0.43287	0.186715	TRUE	TRUE
CCL4	SLC7A1	NK-cell	Immune	pDC	Immune	SLC7A1-rec	CCL4-lig	NK-cell-lig	pDC-rec	1.551	up	none	2.57741	2.80918	0	0.292557	TRUE	TRUE
CCL3	IDE	NK-cell	Immune	pDC	Immune	IDE-rec	CCL3-lig	NK-cell-lig	pDC-rec	0.992	up	none	1.55693	1.94453	0	0.0397372	TRUE	TRUE
CCL2	CCR2	NerveFB	FB	B-plasma	Immune	CCR2-rec	CCL2-lig	NerveFB-lig	B-plasma-rec	0.602	up	none	0.542049	1.03335	0.232737	0.170574	TRUE	TRUE
CCL2	CCR10	NerveFB	FB	B-plasma	Immune	CCR10-rec	CCL2-lig	NerveFB-lig	B-plasma-rec	0.612	up	none	0.542049	1.03335	0.111929	0.19157	TRUE	TRUE
CCL2	ACKR1	NerveFB	FB	CapEC	Vessel	ACKR1-rec	CCL2-lig	NerveFB-lig	CapEC-rec	0.611	up	none	0.542049	1.03335	0.125103	0.188752	TRUE	TRUE
CCL2	ACKR1	NerveFB	FB	Lymphatic	Vessel	ACKR1-rec	CCL2-lig	NerveFB-lig	Lymphatic-rec	1.019	up	up	0.542049	1.03335	0.248413	1.00392	TRUE	TRUE
CCL2	CCR2	NerveFB	FB	Monocyte	Immune	CCR2-rec	CCL2-lig	NerveFB-lig	Monocyte-rec	0.543	up	none	0.542049	1.03335	0.10854	0.0523529	TRUE	TRUE
CCL2	ACKR1	NerveFB	FB	Mural	SMC	ACKR1-rec	CCL2-lig	NerveFB-lig	Mural-rec	0.555	up	none	0.542049	1.03335	0	0.0760396	TRUE	TRUE
CCL2	CCR10	NerveFB	FB	NerveFB	FB	CCR10-rec	CCL2-lig	NerveFB-lig	NerveFB-rec	0.592	up	none	0.542049	1.03335	0.189258	0.150515	TRUE	TRUE
CCL2	CCR10	NerveFB	FB	Pericyte	SMC	CCR10-rec	CCL2-lig	NerveFB-lig	Pericyte-rec	0.614	up	none	0.542049	1.03335	0.170731	0.195426	TRUE	TRUE
CCL2	CCR10	NerveFB	FB	SMC	SMC	CCR10-rec	CCL2-lig	NerveFB-lig	SMC-rec	0.567	up	none	0.542049	1.03335	0.0934826	0.100919	TRUE	TRUE
CCL2	ACKR1	NerveFB	FB	VenEC	Vessel	ACKR1-rec	CCL2-lig	NerveFB-lig	VenEC-rec	2.417	up	none	0.542049	1.03335	3.62543	3.8002	TRUE	TRUE
CCL2	CCR2	NerveFB	FB	cDC2	Immune	CCR2-rec	CCL2-lig	NerveFB-lig	cDC2-rec	0.535	up	none	0.542049	1.03335	0.182799	0.0361853	TRUE	TRUE
CXCL8	ACKR1	Neutrophil	Immune	CapEC	Vessel	ACKR1-rec	CXCL8-lig	Neutrophil-lig	CapEC-rec	1.222	dw	none	4.78585	2.25611	0.125103	0.188752	TRUE	TRUE
CXCL8	ACKR1	Neutrophil	Immune	Lymphatic	Vessel	ACKR1-rec	CXCL8-lig	Neutrophil-lig	Lymphatic-rec	1.63	dw	up	4.78585	2.25611	0.248413	1.00392	TRUE	TRUE
CXCL8	ACKR1	Neutrophil	Immune	Mural	SMC	ACKR1-rec	CXCL8-lig	Neutrophil-lig	Mural-rec	1.166	dw	none	4.78585	2.25611	0	0.0760396	TRUE	TRUE
CXCL8	CXCR1	Neutrophil	Immune	Neutrophil	Immune	CXCR1-rec	CXCL8-lig	Neutrophil-lig	Neutrophil-rec	1.297	dw	none	4.78585	2.25611	0.412114	0.338803	TRUE	TRUE
CXCL8	CXCR2	Neutrophil	Immune	Neutrophil	Immune	CXCR2-rec	CXCL8-lig	Neutrophil-lig	Neutrophil-rec	1.253	dw	dw	4.78585	2.25611	0.623169	0.250249	TRUE	TRUE
CXCL8	ACKR1	Neutrophil	Immune	VenEC	Vessel	ACKR1-rec	CXCL8-lig	Neutrophil-lig	VenEC-rec	3.028	dw	none	4.78585	2.25611	3.62543	3.8002	TRUE	TRUE
CCL2	CCR2	Pericyte	SMC	B-plasma	Immune	CCR2-rec	CCL2-lig	Pericyte-lig	B-plasma-rec	0.547	up	none	0.318829	0.924265	0.232737	0.170574	TRUE	TRUE
CCL2	CCR10	Pericyte	SMC	B-plasma	Immune	CCR10-rec	CCL2-lig	Pericyte-lig	B-plasma-rec	0.558	up	none	0.318829	0.924265	0.111929	0.19157	TRUE	TRUE
CCL2	ACKR1	Pericyte	SMC	CapEC	Vessel	ACKR1-rec	CCL2-lig	Pericyte-lig	CapEC-rec	0.557	up	none	0.318829	0.924265	0.125103	0.188752	TRUE	TRUE
CCL2	ACKR1	Pericyte	SMC	Lymphatic	Vessel	ACKR1-rec	CCL2-lig	Pericyte-lig	Lymphatic-rec	0.964	up	up	0.318829	0.924265	0.248413	1.00392	TRUE	TRUE
CCL2	CCR2	Pericyte	SMC	Monocyte	Immune	CCR2-rec	CCL2-lig	Pericyte-lig	Monocyte-rec	0.488	up	none	0.318829	0.924265	0.10854	0.0523529	TRUE	TRUE
CCL2	ACKR1	Pericyte	SMC	Mural	SMC	ACKR1-rec	CCL2-lig	Pericyte-lig	Mural-rec	0.5	up	none	0.318829	0.924265	0	0.0760396	TRUE	TRUE
CCL2	CCR10	Pericyte	SMC	NerveFB	FB	CCR10-rec	CCL2-lig	Pericyte-lig	NerveFB-rec	0.537	up	none	0.318829	0.924265	0.189258	0.150515	TRUE	TRUE
CCL2	CCR10	Pericyte	SMC	Pericyte	SMC	CCR10-rec	CCL2-lig	Pericyte-lig	Pericyte-rec	0.56	up	none	0.318829	0.924265	0.170731	0.195426	TRUE	TRUE
CCL2	CCR10	Pericyte	SMC	SMC	SMC	CCR10-rec	CCL2-lig	Pericyte-lig	SMC-rec	0.513	up	none	0.318829	0.924265	0.0934826	0.100919	TRUE	TRUE
CCL2	ACKR1	Pericyte	SMC	VenEC	Vessel	ACKR1-rec	CCL2-lig	Pericyte-lig	VenEC-rec	2.362	up	none	0.318829	0.924265	3.62543	3.8002	TRUE	TRUE
CCL2	CCR2	Pericyte	SMC	cDC2	Immune	CCR2-rec	CCL2-lig	Pericyte-lig	cDC2-rec	0.48	up	none	0.318829	0.924265	0.182799	0.0361853	TRUE	TRUE
CCL2	CCR2	SMC	SMC	B-plasma	Immune	CCR2-rec	CCL2-lig	SMC-lig	B-plasma-rec	0.67	up	none	0.666707	1.16925	0.232737	0.170574	TRUE	TRUE
CCL2	CCR10	SMC	SMC	B-plasma	Immune	CCR10-rec	CCL2-lig	SMC-lig	B-plasma-rec	0.68	up	none	0.666707	1.16925	0.111929	0.19157	TRUE	TRUE
CCL2	ACKR1	SMC	SMC	CapEC	Vessel	ACKR1-rec	CCL2-lig	SMC-lig	CapEC-rec	0.679	up	none	0.666707	1.16925	0.125103	0.188752	TRUE	TRUE
CCL2	ACKR1	SMC	SMC	Lymphatic	Vessel	ACKR1-rec	CCL2-lig	SMC-lig	Lymphatic-rec	1.087	up	up	0.666707	1.16925	0.248413	1.00392	TRUE	TRUE
CCL2	CCR2	SMC	SMC	Monocyte	Immune	CCR2-rec	CCL2-lig	SMC-lig	Monocyte-rec	0.611	up	none	0.666707	1.16925	0.10854	0.0523529	TRUE	TRUE
CCL2	ACKR1	SMC	SMC	Mural	SMC	ACKR1-rec	CCL2-lig	SMC-lig	Mural-rec	0.623	up	none	0.666707	1.16925	0	0.0760396	TRUE	TRUE
CCL2	CCR10	SMC	SMC	NerveFB	FB	CCR10-rec	CCL2-lig	SMC-lig	NerveFB-rec	0.66	up	none	0.666707	1.16925	0.189258	0.150515	TRUE	TRUE
CCL2	CCR10	SMC	SMC	Pericyte	SMC	CCR10-rec	CCL2-lig	SMC-lig	Pericyte-rec	0.682	up	none	0.666707	1.16925	0.170731	0.195426	TRUE	TRUE
CCL2	CCR10	SMC	SMC	SMC	SMC	CCR10-rec	CCL2-lig	SMC-lig	SMC-rec	0.635	up	none	0.666707	1.16925	0.0934826	0.100919	TRUE	TRUE
CCL2	ACKR1	SMC	SMC	VenEC	Vessel	ACKR1-rec	CCL2-lig	SMC-lig	VenEC-rec	2.485	up	none	0.666707	1.16925	3.62543	3.8002	TRUE	TRUE
CCL2	CCR2	SMC	SMC	cDC2	Immune	CCR2-rec	CCL2-lig	SMC-lig	cDC2-rec	0.603	up	none	0.666707	1.16925	0.182799	0.0361853	TRUE	TRUE
CCL4	SLC7A1	T-cell	Immune	Adipocyte	Adipocyte	SLC7A1-rec	CCL4-lig	T-cell-lig	Adipocyte-rec	0.486	none	none	0.803974	0.797211	0.242729	0.175701	TRUE	TRUE
CCL3	IDE	T-cell	Immune	Adipocyte	Adipocyte	IDE-rec	CCL3-lig	T-cell-lig	Adipocyte-rec	0.234	none	none	0.181429	0.225161	0.0827375	0.242521	TRUE	TRUE
CCL4	CNR2	T-cell	Immune	B-cell	Immune	CNR2-rec	CCL4-lig	T-cell-lig	B-cell-rec	0.453	none	none	0.803974	0.797211	0.135127	0.10801	TRUE	TRUE
CCL4	SLC7A1	T-cell	Immune	B-plasma	Immune	SLC7A1-rec	CCL4-lig	T-cell-lig	B-plasma-rec	0.42	none	none	0.803974	0.797211	0.208464	0.0422468	TRUE	TRUE
CCL3	IDE	T-cell	Immune	B-plasma	Immune	IDE-rec	CCL3-lig	T-cell-lig	B-plasma-rec	0.128	none	none	0.181429	0.225161	0.113953	0.0303174	TRUE	TRUE
CCL4	SLC7A1	T-cell	Immune	Eosinophil	Immune	SLC7A1-rec	CCL4-lig	T-cell-lig	Eosinophil-rec	0.425	none	none	0.803974	0.797211	0	0.0518932	TRUE	TRUE
CCL3	IDE	T-cell	Immune	Eosinophil	Immune	IDE-rec	CCL3-lig	T-cell-lig	Eosinophil-rec	0.155	none	none	0.181429	0.225161	0.288007	0.0846032	TRUE	TRUE
CCL4	SLC7A1	T-cell	Immune	FB	FB	SLC7A1-rec	CCL4-lig	T-cell-lig	FB-rec	0.421	none	none	0.803974	0.797211	0.0874774	0.0453409	TRUE	TRUE
CCL3	IDE	T-cell	Immune	FB	FB	IDE-rec	CCL3-lig	T-cell-lig	FB-rec	0.131	none	none	0.181429	0.225161	0.0535599	0.0366758	TRUE	TRUE
CCL4	SLC7A1	T-cell	Immune	Lymphatic	Vessel	SLC7A1-rec	CCL4-lig	T-cell-lig	Lymphatic-rec	0.493	none	none	0.803974	0.797211	0.278546	0.188376	TRUE	TRUE
CCL3	IDE	T-cell	Immune	MF_type-HOOK2+	Myofiber	IDE-rec	CCL3-lig	T-cell-lig	MF_type-HOOK2+-rec	0.161	none	none	0.181429	0.225161	0.108354	0.0977475	TRUE	TRUE
CCL3	IDE	T-cell	Immune	MF_type-MYH8+	Myofiber	IDE-rec	CCL3-lig	T-cell-lig	MF_type-MYH8+-rec	0.151	none	none	0.181429	0.225161	0.17197	0.0764079	TRUE	TRUE
CCL3	IDE	T-cell	Immune	MF_type-SORBS2	Myofiber	IDE-rec	CCL3-lig	T-cell-lig	MF_type-SORBS2-rec	0.181	none	none	0.181429	0.225161	0.207357	0.137271	TRUE	TRUE
CCL3	IDE	T-cell	Immune	MF_typeI	Myofiber	IDE-rec	CCL3-lig	T-cell-lig	MF_typeI-rec	0.259	none	none	0.181429	0.225161	0.266239	0.292112	TRUE	TRUE
CCL3	IDE	T-cell	Immune	MF_typeII	Myofiber	IDE-rec	CCL3-lig	T-cell-lig	MF_typeII-rec	0.248	none	none	0.181429	0.225161	0.218445	0.271096	TRUE	TRUE
CCL3	IDE	T-cell	Immune	MTJ	Myofiber	IDE-rec	CCL3-lig	T-cell-lig	MTJ-rec	0.245	none	none	0.181429	0.225161	0.237999	0.265522	TRUE	TRUE
CCL3	CCR1	T-cell	Immune	Macrophage	Immune	CCR1-rec	CCL3-lig	T-cell-lig	Macrophage-rec	0.279	none	none	0.181429	0.225161	0.501135	0.332305	TRUE	TRUE
CCL4	CCR5	T-cell	Immune	Monocyte	Immune	CCR5-rec	CCL4-lig	T-cell-lig	Monocyte-rec	0.417	none	none	0.803974	0.797211	0.0713191	0.0376344	TRUE	TRUE
CCL3	CCR5	T-cell	Immune	Monocyte	Immune	CCR5-rec	CCL3-lig	T-cell-lig	Monocyte-rec	0.131	none	none	0.181429	0.225161	0.0713191	0.0376344	TRUE	TRUE
CCL3	CCR1	T-cell	Immune	Monocyte	Immune	CCR1-rec	CCL3-lig	T-cell-lig	Monocyte-rec	0.224	none	dw	0.181429	0.225161	0.466252	0.222046	TRUE	TRUE
CCL4	SLC7A1	T-cell	Immune	MuSC	MuSC	SLC7A1-rec	CCL4-lig	T-cell-lig	MuSC-rec	0.414	none	none	0.803974	0.797211	0.0757193	0.0312759	TRUE	TRUE
CCL3	IDE	T-cell	Immune	Mural	SMC	IDE-rec	CCL3-lig	T-cell-lig	Mural-rec	0.134	none	none	0.181429	0.225161	0.0475644	0.0422606	TRUE	TRUE
CCL4	SLC7A1	T-cell	Immune	NMJ	Myofiber	SLC7A1-rec	CCL4-lig	T-cell-lig	NMJ-rec	0.436	none	none	0.803974	0.797211	0.102025	0.0752191	TRUE	TRUE
CCL3	IDE	T-cell	Immune	NMJ	Myofiber	IDE-rec	CCL3-lig	T-cell-lig	NMJ-rec	0.325	none	none	0.181429	0.225161	0.289852	0.425799	TRUE	TRUE
CCL3	CCR1	T-cell	Immune	Neutrophil	Immune	CCR1-rec	CCL3-lig	T-cell-lig	Neutrophil-rec	0.14	none	none	0.181429	0.225161	0.150209	0.0548294	TRUE	TRUE
CCL4	SLC7A1	T-cell	Immune	VenEC	Vessel	SLC7A1-rec	CCL4-lig	T-cell-lig	VenEC-rec	0.445	none	none	0.803974	0.797211	0.137651	0.0926112	TRUE	TRUE
CCL4	SLC7A1	T-cell	Immune	cDC1	Immune	SLC7A1-rec	CCL4-lig	T-cell-lig	cDC1-rec	0.412	none	none	0.803974	0.797211	0.0897175	0.0276028	TRUE	TRUE
CCL4	CCR5	T-cell	Immune	cDC2	Immune	CCR5-rec	CCL4-lig	T-cell-lig	cDC2-rec	0.471	none	none	0.803974	0.797211	0.197819	0.145139	TRUE	TRUE
CCL3	CCR5	T-cell	Immune	cDC2	Immune	CCR5-rec	CCL3-lig	T-cell-lig	cDC2-rec	0.185	none	none	0.181429	0.225161	0.197819	0.145139	TRUE	TRUE
CCL4	SLC7A1	T-cell	Immune	cDC2	Immune	SLC7A1-rec	CCL4-lig	T-cell-lig	cDC2-rec	0.422	none	none	0.803974	0.797211	0.0436916	0.047618	TRUE	TRUE
CCL3	IDE	T-cell	Immune	cDC2	Immune	IDE-rec	CCL3-lig	T-cell-lig	cDC2-rec	0.132	none	none	0.181429	0.225161	0.0727468	0.0378686	TRUE	TRUE
CCL3	CCR1	T-cell	Immune	cDC2	Immune	CCR1-rec	CCL3-lig	T-cell-lig	cDC2-rec	0.206	none	dw	0.181429	0.225161	0.43287	0.186715	TRUE	TRUE
CCL4	SLC7A1	T-cell	Immune	pDC	Immune	SLC7A1-rec	CCL4-lig	T-cell-lig	pDC-rec	0.545	none	none	0.803974	0.797211	0	0.292557	TRUE	TRUE
CCL3	IDE	T-cell	Immune	pDC	Immune	IDE-rec	CCL3-lig	T-cell-lig	pDC-rec	0.132	none	none	0.181429	0.225161	0	0.0397372	TRUE	TRUE
CCL2	CCR2	Tenocyte	FB	B-plasma	Immune	CCR2-rec	CCL2-lig	Tenocyte-lig	B-plasma-rec	0.275	none	none	0.224395	0.380068	0.232737	0.170574	TRUE	TRUE
CCL2	CCR10	Tenocyte	FB	B-plasma	Immune	CCR10-rec	CCL2-lig	Tenocyte-lig	B-plasma-rec	0.286	none	none	0.224395	0.380068	0.111929	0.19157	TRUE	TRUE
CCL2	ACKR1	Tenocyte	FB	CapEC	Vessel	ACKR1-rec	CCL2-lig	Tenocyte-lig	CapEC-rec	0.284	none	none	0.224395	0.380068	0.125103	0.188752	TRUE	TRUE
CCL2	ACKR1	Tenocyte	FB	Lymphatic	Vessel	ACKR1-rec	CCL2-lig	Tenocyte-lig	Lymphatic-rec	0.692	none	up	0.224395	0.380068	0.248413	1.00392	TRUE	TRUE
CCL2	CCR2	Tenocyte	FB	Monocyte	Immune	CCR2-rec	CCL2-lig	Tenocyte-lig	Monocyte-rec	0.216	none	none	0.224395	0.380068	0.10854	0.0523529	TRUE	TRUE
CCL2	ACKR1	Tenocyte	FB	Mural	SMC	ACKR1-rec	CCL2-lig	Tenocyte-lig	Mural-rec	0.228	none	none	0.224395	0.380068	0	0.0760396	TRUE	TRUE
CCL2	CCR10	Tenocyte	FB	NerveFB	FB	CCR10-rec	CCL2-lig	Tenocyte-lig	NerveFB-rec	0.265	none	none	0.224395	0.380068	0.189258	0.150515	TRUE	TRUE
CCL2	CCR10	Tenocyte	FB	Pericyte	SMC	CCR10-rec	CCL2-lig	Tenocyte-lig	Pericyte-rec	0.288	none	none	0.224395	0.380068	0.170731	0.195426	TRUE	TRUE
CCL2	CCR10	Tenocyte	FB	SMC	SMC	CCR10-rec	CCL2-lig	Tenocyte-lig	SMC-rec	0.24	none	none	0.224395	0.380068	0.0934826	0.100919	TRUE	TRUE
CCL2	ACKR1	Tenocyte	FB	VenEC	Vessel	ACKR1-rec	CCL2-lig	Tenocyte-lig	VenEC-rec	2.09	none	none	0.224395	0.380068	3.62543	3.8002	TRUE	TRUE
CCL2	CCR2	Tenocyte	FB	cDC2	Immune	CCR2-rec	CCL2-lig	Tenocyte-lig	cDC2-rec	0.208	none	none	0.224395	0.380068	0.182799	0.0361853	TRUE	TRUE
CCL2	CCR2	VenEC	Vessel	B-plasma	Immune	CCR2-rec	CCL2-lig	VenEC-lig	B-plasma-rec	1.067	none	none	1.85319	1.96363	0.232737	0.170574	TRUE	TRUE
CCL2	CCR10	VenEC	Vessel	B-plasma	Immune	CCR10-rec	CCL2-lig	VenEC-lig	B-plasma-rec	1.078	none	none	1.85319	1.96363	0.111929	0.19157	TRUE	TRUE
CCL2	ACKR1	VenEC	Vessel	CapEC	Vessel	ACKR1-rec	CCL2-lig	VenEC-lig	CapEC-rec	1.076	none	none	1.85319	1.96363	0.125103	0.188752	TRUE	TRUE
CXCL8	ACKR1	VenEC	Vessel	CapEC	Vessel	ACKR1-rec	CXCL8-lig	VenEC-lig	CapEC-rec	0.253	none	none	0.240948	0.31677	0.125103	0.188752	TRUE	TRUE
CCL2	ACKR1	VenEC	Vessel	Lymphatic	Vessel	ACKR1-rec	CCL2-lig	VenEC-lig	Lymphatic-rec	1.484	none	up	1.85319	1.96363	0.248413	1.00392	TRUE	TRUE
CXCL8	ACKR1	VenEC	Vessel	Lymphatic	Vessel	ACKR1-rec	CXCL8-lig	VenEC-lig	Lymphatic-rec	0.66	none	up	0.240948	0.31677	0.248413	1.00392	TRUE	TRUE
CCL2	CCR2	VenEC	Vessel	Monocyte	Immune	CCR2-rec	CCL2-lig	VenEC-lig	Monocyte-rec	1.008	none	none	1.85319	1.96363	0.10854	0.0523529	TRUE	TRUE
CCL2	ACKR1	VenEC	Vessel	Mural	SMC	ACKR1-rec	CCL2-lig	VenEC-lig	Mural-rec	1.02	none	none	1.85319	1.96363	0	0.0760396	TRUE	TRUE
CXCL8	ACKR1	VenEC	Vessel	Mural	SMC	ACKR1-rec	CXCL8-lig	VenEC-lig	Mural-rec	0.196	none	none	0.240948	0.31677	0	0.0760396	TRUE	TRUE
CCL2	CCR10	VenEC	Vessel	NerveFB	FB	CCR10-rec	CCL2-lig	VenEC-lig	NerveFB-rec	1.057	none	none	1.85319	1.96363	0.189258	0.150515	TRUE	TRUE
CXCL8	CXCR1	VenEC	Vessel	Neutrophil	Immune	CXCR1-rec	CXCL8-lig	VenEC-lig	Neutrophil-rec	0.328	none	none	0.240948	0.31677	0.412114	0.338803	TRUE	TRUE
CXCL8	CXCR2	VenEC	Vessel	Neutrophil	Immune	CXCR2-rec	CXCL8-lig	VenEC-lig	Neutrophil-rec	0.284	none	dw	0.240948	0.31677	0.623169	0.250249	TRUE	TRUE
CCL2	CCR10	VenEC	Vessel	Pericyte	SMC	CCR10-rec	CCL2-lig	VenEC-lig	Pericyte-rec	1.08	none	none	1.85319	1.96363	0.170731	0.195426	TRUE	TRUE
CCL2	CCR10	VenEC	Vessel	SMC	SMC	CCR10-rec	CCL2-lig	VenEC-lig	SMC-rec	1.032	none	none	1.85319	1.96363	0.0934826	0.100919	TRUE	TRUE
CCL2	ACKR1	VenEC	Vessel	VenEC	Vessel	ACKR1-rec	CCL2-lig	VenEC-lig	VenEC-rec	2.882	none	none	1.85319	1.96363	3.62543	3.8002	TRUE	TRUE
CXCL8	ACKR1	VenEC	Vessel	VenEC	Vessel	ACKR1-rec	CXCL8-lig	VenEC-lig	VenEC-rec	2.058	none	none	0.240948	0.31677	3.62543	3.8002	TRUE	TRUE
CCL2	CCR2	VenEC	Vessel	cDC2	Immune	CCR2-rec	CCL2-lig	VenEC-lig	cDC2-rec	1	none	none	1.85319	1.96363	0.182799	0.0361853	TRUE	TRUE
CCL4	SLC7A1	cDC1	Immune	Adipocyte	Adipocyte	SLC7A1-rec	CCL4-lig	cDC1-lig	Adipocyte-rec	0.124	none	none	0.216103	0.0716631	0.242729	0.175701	TRUE	TRUE
CCL3	IDE	cDC1	Immune	Adipocyte	Adipocyte	IDE-rec	CCL3-lig	cDC1-lig	Adipocyte-rec	0.186	none	none	0.23011	0.128678	0.0827375	0.242521	TRUE	TRUE
CCL4	CNR2	cDC1	Immune	B-cell	Immune	CNR2-rec	CCL4-lig	cDC1-lig	B-cell-rec	0.09	none	none	0.216103	0.0716631	0.135127	0.10801	TRUE	TRUE
CCL4	SLC7A1	cDC1	Immune	B-plasma	Immune	SLC7A1-rec	CCL4-lig	cDC1-lig	B-plasma-rec	0.057	none	none	0.216103	0.0716631	0.208464	0.0422468	TRUE	TRUE
CCL3	IDE	cDC1	Immune	B-plasma	Immune	IDE-rec	CCL3-lig	cDC1-lig	B-plasma-rec	0.079	none	none	0.23011	0.128678	0.113953	0.0303174	TRUE	TRUE
CXCL8	ACKR1	cDC1	Immune	CapEC	Vessel	ACKR1-rec	CXCL8-lig	cDC1-lig	CapEC-rec	0.685	up	none	0.626622	1.18217	0.125103	0.188752	TRUE	TRUE
CCL4	SLC7A1	cDC1	Immune	Eosinophil	Immune	SLC7A1-rec	CCL4-lig	cDC1-lig	Eosinophil-rec	0.062	none	none	0.216103	0.0716631	0	0.0518932	TRUE	TRUE
CCL3	IDE	cDC1	Immune	Eosinophil	Immune	IDE-rec	CCL3-lig	cDC1-lig	Eosinophil-rec	0.107	none	none	0.23011	0.128678	0.288007	0.0846032	TRUE	TRUE
CCL4	SLC7A1	cDC1	Immune	FB	FB	SLC7A1-rec	CCL4-lig	cDC1-lig	FB-rec	0.059	none	none	0.216103	0.0716631	0.0874774	0.0453409	TRUE	TRUE
CCL3	IDE	cDC1	Immune	FB	FB	IDE-rec	CCL3-lig	cDC1-lig	FB-rec	0.083	none	none	0.23011	0.128678	0.0535599	0.0366758	TRUE	TRUE
CCL4	SLC7A1	cDC1	Immune	Lymphatic	Vessel	SLC7A1-rec	CCL4-lig	cDC1-lig	Lymphatic-rec	0.13	none	none	0.216103	0.0716631	0.278546	0.188376	TRUE	TRUE
CXCL8	ACKR1	cDC1	Immune	Lymphatic	Vessel	ACKR1-rec	CXCL8-lig	cDC1-lig	Lymphatic-rec	1.093	up	up	0.626622	1.18217	0.248413	1.00392	TRUE	TRUE
CCL3	IDE	cDC1	Immune	MF_type-HOOK2+	Myofiber	IDE-rec	CCL3-lig	cDC1-lig	MF_type-HOOK2+-rec	0.113	none	none	0.23011	0.128678	0.108354	0.0977475	TRUE	TRUE
CCL3	IDE	cDC1	Immune	MF_type-MYH8+	Myofiber	IDE-rec	CCL3-lig	cDC1-lig	MF_type-MYH8+-rec	0.103	none	none	0.23011	0.128678	0.17197	0.0764079	TRUE	TRUE
CCL3	IDE	cDC1	Immune	MF_type-SORBS2	Myofiber	IDE-rec	CCL3-lig	cDC1-lig	MF_type-SORBS2-rec	0.133	none	none	0.23011	0.128678	0.207357	0.137271	TRUE	TRUE
CCL3	IDE	cDC1	Immune	MF_typeI	Myofiber	IDE-rec	CCL3-lig	cDC1-lig	MF_typeI-rec	0.21	none	none	0.23011	0.128678	0.266239	0.292112	TRUE	TRUE
CCL3	IDE	cDC1	Immune	MF_typeII	Myofiber	IDE-rec	CCL3-lig	cDC1-lig	MF_typeII-rec	0.2	none	none	0.23011	0.128678	0.218445	0.271096	TRUE	TRUE
CCL3	IDE	cDC1	Immune	MTJ	Myofiber	IDE-rec	CCL3-lig	cDC1-lig	MTJ-rec	0.197	none	none	0.23011	0.128678	0.237999	0.265522	TRUE	TRUE
CCL3	CCR1	cDC1	Immune	Macrophage	Immune	CCR1-rec	CCL3-lig	cDC1-lig	Macrophage-rec	0.23	none	none	0.23011	0.128678	0.501135	0.332305	TRUE	TRUE
CCL4	CCR5	cDC1	Immune	Monocyte	Immune	CCR5-rec	CCL4-lig	cDC1-lig	Monocyte-rec	0.055	none	none	0.216103	0.0716631	0.0713191	0.0376344	TRUE	TRUE
CCL3	CCR5	cDC1	Immune	Monocyte	Immune	CCR5-rec	CCL3-lig	cDC1-lig	Monocyte-rec	0.083	none	none	0.23011	0.128678	0.0713191	0.0376344	TRUE	TRUE
CCL3	CCR1	cDC1	Immune	Monocyte	Immune	CCR1-rec	CCL3-lig	cDC1-lig	Monocyte-rec	0.175	none	dw	0.23011	0.128678	0.466252	0.222046	TRUE	TRUE
CCL4	SLC7A1	cDC1	Immune	MuSC	MuSC	SLC7A1-rec	CCL4-lig	cDC1-lig	MuSC-rec	0.051	none	none	0.216103	0.0716631	0.0757193	0.0312759	TRUE	TRUE
CCL3	IDE	cDC1	Immune	Mural	SMC	IDE-rec	CCL3-lig	cDC1-lig	Mural-rec	0.085	none	none	0.23011	0.128678	0.0475644	0.0422606	TRUE	TRUE
CXCL8	ACKR1	cDC1	Immune	Mural	SMC	ACKR1-rec	CXCL8-lig	cDC1-lig	Mural-rec	0.629	up	none	0.626622	1.18217	0	0.0760396	TRUE	TRUE
CCL4	SLC7A1	cDC1	Immune	NMJ	Myofiber	SLC7A1-rec	CCL4-lig	cDC1-lig	NMJ-rec	0.073	none	none	0.216103	0.0716631	0.102025	0.0752191	TRUE	TRUE
CCL3	IDE	cDC1	Immune	NMJ	Myofiber	IDE-rec	CCL3-lig	cDC1-lig	NMJ-rec	0.277	none	none	0.23011	0.128678	0.289852	0.425799	TRUE	TRUE
CCL3	CCR1	cDC1	Immune	Neutrophil	Immune	CCR1-rec	CCL3-lig	cDC1-lig	Neutrophil-rec	0.092	none	none	0.23011	0.128678	0.150209	0.0548294	TRUE	TRUE
CXCL8	CXCR1	cDC1	Immune	Neutrophil	Immune	CXCR1-rec	CXCL8-lig	cDC1-lig	Neutrophil-rec	0.76	up	none	0.626622	1.18217	0.412114	0.338803	TRUE	TRUE
CXCL8	CXCR2	cDC1	Immune	Neutrophil	Immune	CXCR2-rec	CXCL8-lig	cDC1-lig	Neutrophil-rec	0.716	up	dw	0.626622	1.18217	0.623169	0.250249	TRUE	TRUE
CCL4	SLC7A1	cDC1	Immune	VenEC	Vessel	SLC7A1-rec	CCL4-lig	cDC1-lig	VenEC-rec	0.082	none	none	0.216103	0.0716631	0.137651	0.0926112	TRUE	TRUE
CXCL8	ACKR1	cDC1	Immune	VenEC	Vessel	ACKR1-rec	CXCL8-lig	cDC1-lig	VenEC-rec	2.491	up	none	0.626622	1.18217	3.62543	3.8002	TRUE	TRUE
CCL4	SLC7A1	cDC1	Immune	cDC1	Immune	SLC7A1-rec	CCL4-lig	cDC1-lig	cDC1-rec	0.05	none	none	0.216103	0.0716631	0.0897175	0.0276028	TRUE	TRUE
CCL4	CCR5	cDC1	Immune	cDC2	Immune	CCR5-rec	CCL4-lig	cDC1-lig	cDC2-rec	0.108	none	none	0.216103	0.0716631	0.197819	0.145139	TRUE	TRUE
CCL3	CCR5	cDC1	Immune	cDC2	Immune	CCR5-rec	CCL3-lig	cDC1-lig	cDC2-rec	0.137	none	none	0.23011	0.128678	0.197819	0.145139	TRUE	TRUE
CCL4	SLC7A1	cDC1	Immune	cDC2	Immune	SLC7A1-rec	CCL4-lig	cDC1-lig	cDC2-rec	0.06	none	none	0.216103	0.0716631	0.0436916	0.047618	TRUE	TRUE
CCL3	IDE	cDC1	Immune	cDC2	Immune	IDE-rec	CCL3-lig	cDC1-lig	cDC2-rec	0.083	none	none	0.23011	0.128678	0.0727468	0.0378686	TRUE	TRUE
CCL3	CCR1	cDC1	Immune	cDC2	Immune	CCR1-rec	CCL3-lig	cDC1-lig	cDC2-rec	0.158	none	dw	0.23011	0.128678	0.43287	0.186715	TRUE	TRUE
CCL4	SLC7A1	cDC1	Immune	pDC	Immune	SLC7A1-rec	CCL4-lig	cDC1-lig	pDC-rec	0.182	none	none	0.216103	0.0716631	0	0.292557	TRUE	TRUE
CCL3	IDE	cDC1	Immune	pDC	Immune	IDE-rec	CCL3-lig	cDC1-lig	pDC-rec	0.084	none	none	0.23011	0.128678	0	0.0397372	TRUE	TRUE
CCL4	SLC7A1	cDC2	Immune	Adipocyte	Adipocyte	SLC7A1-rec	CCL4-lig	cDC2-lig	Adipocyte-rec	0.496	none	none	0.803281	0.816305	0.242729	0.175701	TRUE	TRUE
CCL3	IDE	cDC2	Immune	Adipocyte	Adipocyte	IDE-rec	CCL3-lig	cDC2-lig	Adipocyte-rec	0.701	none	none	1.14775	1.15982	0.0827375	0.242521	TRUE	TRUE
CCL4	CNR2	cDC2	Immune	B-cell	Immune	CNR2-rec	CCL4-lig	cDC2-lig	B-cell-rec	0.462	none	none	0.803281	0.816305	0.135127	0.10801	TRUE	TRUE
CCL4	SLC7A1	cDC2	Immune	B-plasma	Immune	SLC7A1-rec	CCL4-lig	cDC2-lig	B-plasma-rec	0.429	none	none	0.803281	0.816305	0.208464	0.0422468	TRUE	TRUE
CCL3	IDE	cDC2	Immune	B-plasma	Immune	IDE-rec	CCL3-lig	cDC2-lig	B-plasma-rec	0.595	none	none	1.14775	1.15982	0.113953	0.0303174	TRUE	TRUE
CCL2	CCR2	cDC2	Immune	B-plasma	Immune	CCR2-rec	CCL2-lig	cDC2-lig	B-plasma-rec	0.312	none	none	0.233504	0.452959	0.232737	0.170574	TRUE	TRUE
CCL2	CCR10	cDC2	Immune	B-plasma	Immune	CCR10-rec	CCL2-lig	cDC2-lig	B-plasma-rec	0.322	none	none	0.233504	0.452959	0.111929	0.19157	TRUE	TRUE
CCL2	ACKR1	cDC2	Immune	CapEC	Vessel	ACKR1-rec	CCL2-lig	cDC2-lig	CapEC-rec	0.321	none	none	0.233504	0.452959	0.125103	0.188752	TRUE	TRUE
CXCL8	ACKR1	cDC2	Immune	CapEC	Vessel	ACKR1-rec	CXCL8-lig	cDC2-lig	CapEC-rec	1.331	up	none	2.02184	2.4732	0.125103	0.188752	TRUE	TRUE
CCL4	SLC7A1	cDC2	Immune	Eosinophil	Immune	SLC7A1-rec	CCL4-lig	cDC2-lig	Eosinophil-rec	0.434	none	none	0.803281	0.816305	0	0.0518932	TRUE	TRUE
CCL3	IDE	cDC2	Immune	Eosinophil	Immune	IDE-rec	CCL3-lig	cDC2-lig	Eosinophil-rec	0.622	none	none	1.14775	1.15982	0.288007	0.0846032	TRUE	TRUE
CCL4	SLC7A1	cDC2	Immune	FB	FB	SLC7A1-rec	CCL4-lig	cDC2-lig	FB-rec	0.431	none	none	0.803281	0.816305	0.0874774	0.0453409	TRUE	TRUE
CCL3	IDE	cDC2	Immune	FB	FB	IDE-rec	CCL3-lig	cDC2-lig	FB-rec	0.598	none	none	1.14775	1.15982	0.0535599	0.0366758	TRUE	TRUE
CCL4	SLC7A1	cDC2	Immune	Lymphatic	Vessel	SLC7A1-rec	CCL4-lig	cDC2-lig	Lymphatic-rec	0.502	none	none	0.803281	0.816305	0.278546	0.188376	TRUE	TRUE
CCL2	ACKR1	cDC2	Immune	Lymphatic	Vessel	ACKR1-rec	CCL2-lig	cDC2-lig	Lymphatic-rec	0.728	none	up	0.233504	0.452959	0.248413	1.00392	TRUE	TRUE
CXCL8	ACKR1	cDC2	Immune	Lymphatic	Vessel	ACKR1-rec	CXCL8-lig	cDC2-lig	Lymphatic-rec	1.739	up	up	2.02184	2.4732	0.248413	1.00392	TRUE	TRUE
CCL3	IDE	cDC2	Immune	MF_type-HOOK2+	Myofiber	IDE-rec	CCL3-lig	cDC2-lig	MF_type-HOOK2+-rec	0.629	none	none	1.14775	1.15982	0.108354	0.0977475	TRUE	TRUE
CCL3	IDE	cDC2	Immune	MF_type-MYH8+	Myofiber	IDE-rec	CCL3-lig	cDC2-lig	MF_type-MYH8+-rec	0.618	none	none	1.14775	1.15982	0.17197	0.0764079	TRUE	TRUE
CCL3	IDE	cDC2	Immune	MF_type-SORBS2	Myofiber	IDE-rec	CCL3-lig	cDC2-lig	MF_type-SORBS2-rec	0.649	none	none	1.14775	1.15982	0.207357	0.137271	TRUE	TRUE
CCL3	IDE	cDC2	Immune	MF_typeI	Myofiber	IDE-rec	CCL3-lig	cDC2-lig	MF_typeI-rec	0.726	none	none	1.14775	1.15982	0.266239	0.292112	TRUE	TRUE
CCL3	IDE	cDC2	Immune	MF_typeII	Myofiber	IDE-rec	CCL3-lig	cDC2-lig	MF_typeII-rec	0.715	none	none	1.14775	1.15982	0.218445	0.271096	TRUE	TRUE
CCL3	IDE	cDC2	Immune	MTJ	Myofiber	IDE-rec	CCL3-lig	cDC2-lig	MTJ-rec	0.713	none	none	1.14775	1.15982	0.237999	0.265522	TRUE	TRUE
CCL3	CCR1	cDC2	Immune	Macrophage	Immune	CCR1-rec	CCL3-lig	cDC2-lig	Macrophage-rec	0.746	none	none	1.14775	1.15982	0.501135	0.332305	TRUE	TRUE
CCL4	CCR5	cDC2	Immune	Monocyte	Immune	CCR5-rec	CCL4-lig	cDC2-lig	Monocyte-rec	0.427	none	none	0.803281	0.816305	0.0713191	0.0376344	TRUE	TRUE
CCL3	CCR5	cDC2	Immune	Monocyte	Immune	CCR5-rec	CCL3-lig	cDC2-lig	Monocyte-rec	0.599	none	none	1.14775	1.15982	0.0713191	0.0376344	TRUE	TRUE
CCL2	CCR2	cDC2	Immune	Monocyte	Immune	CCR2-rec	CCL2-lig	cDC2-lig	Monocyte-rec	0.253	none	none	0.233504	0.452959	0.10854	0.0523529	TRUE	TRUE
CCL3	CCR1	cDC2	Immune	Monocyte	Immune	CCR1-rec	CCL3-lig	cDC2-lig	Monocyte-rec	0.691	none	dw	1.14775	1.15982	0.466252	0.222046	TRUE	TRUE
CCL4	SLC7A1	cDC2	Immune	MuSC	MuSC	SLC7A1-rec	CCL4-lig	cDC2-lig	MuSC-rec	0.424	none	none	0.803281	0.816305	0.0757193	0.0312759	TRUE	TRUE
CCL3	IDE	cDC2	Immune	Mural	SMC	IDE-rec	CCL3-lig	cDC2-lig	Mural-rec	0.601	none	none	1.14775	1.15982	0.0475644	0.0422606	TRUE	TRUE
CCL2	ACKR1	cDC2	Immune	Mural	SMC	ACKR1-rec	CCL2-lig	cDC2-lig	Mural-rec	0.264	none	none	0.233504	0.452959	0	0.0760396	TRUE	TRUE
CXCL8	ACKR1	cDC2	Immune	Mural	SMC	ACKR1-rec	CXCL8-lig	cDC2-lig	Mural-rec	1.275	up	none	2.02184	2.4732	0	0.0760396	TRUE	TRUE
CCL4	SLC7A1	cDC2	Immune	NMJ	Myofiber	SLC7A1-rec	CCL4-lig	cDC2-lig	NMJ-rec	0.446	none	none	0.803281	0.816305	0.102025	0.0752191	TRUE	TRUE
CCL3	IDE	cDC2	Immune	NMJ	Myofiber	IDE-rec	CCL3-lig	cDC2-lig	NMJ-rec	0.793	none	none	1.14775	1.15982	0.289852	0.425799	TRUE	TRUE
CCL2	CCR10	cDC2	Immune	NerveFB	FB	CCR10-rec	CCL2-lig	cDC2-lig	NerveFB-rec	0.302	none	none	0.233504	0.452959	0.189258	0.150515	TRUE	TRUE
CCL3	CCR1	cDC2	Immune	Neutrophil	Immune	CCR1-rec	CCL3-lig	cDC2-lig	Neutrophil-rec	0.607	none	none	1.14775	1.15982	0.150209	0.0548294	TRUE	TRUE
CXCL8	CXCR1	cDC2	Immune	Neutrophil	Immune	CXCR1-rec	CXCL8-lig	cDC2-lig	Neutrophil-rec	1.406	up	none	2.02184	2.4732	0.412114	0.338803	TRUE	TRUE
CXCL8	CXCR2	cDC2	Immune	Neutrophil	Immune	CXCR2-rec	CXCL8-lig	cDC2-lig	Neutrophil-rec	1.362	up	dw	2.02184	2.4732	0.623169	0.250249	TRUE	TRUE
CCL2	CCR10	cDC2	Immune	Pericyte	SMC	CCR10-rec	CCL2-lig	cDC2-lig	Pericyte-rec	0.324	none	none	0.233504	0.452959	0.170731	0.195426	TRUE	TRUE
CCL2	CCR10	cDC2	Immune	SMC	SMC	CCR10-rec	CCL2-lig	cDC2-lig	SMC-rec	0.277	none	none	0.233504	0.452959	0.0934826	0.100919	TRUE	TRUE
CCL4	SLC7A1	cDC2	Immune	VenEC	Vessel	SLC7A1-rec	CCL4-lig	cDC2-lig	VenEC-rec	0.454	none	none	0.803281	0.816305	0.137651	0.0926112	TRUE	TRUE
CCL2	ACKR1	cDC2	Immune	VenEC	Vessel	ACKR1-rec	CCL2-lig	cDC2-lig	VenEC-rec	2.127	none	none	0.233504	0.452959	3.62543	3.8002	TRUE	TRUE
CXCL8	ACKR1	cDC2	Immune	VenEC	Vessel	ACKR1-rec	CXCL8-lig	cDC2-lig	VenEC-rec	3.137	up	none	2.02184	2.4732	3.62543	3.8002	TRUE	TRUE
CCL4	SLC7A1	cDC2	Immune	cDC1	Immune	SLC7A1-rec	CCL4-lig	cDC2-lig	cDC1-rec	0.422	none	none	0.803281	0.816305	0.0897175	0.0276028	TRUE	TRUE
CCL4	CCR5	cDC2	Immune	cDC2	Immune	CCR5-rec	CCL4-lig	cDC2-lig	cDC2-rec	0.481	none	none	0.803281	0.816305	0.197819	0.145139	TRUE	TRUE
CCL3	CCR5	cDC2	Immune	cDC2	Immune	CCR5-rec	CCL3-lig	cDC2-lig	cDC2-rec	0.652	none	none	1.14775	1.15982	0.197819	0.145139	TRUE	TRUE
CCL4	SLC7A1	cDC2	Immune	cDC2	Immune	SLC7A1-rec	CCL4-lig	cDC2-lig	cDC2-rec	0.432	none	none	0.803281	0.816305	0.0436916	0.047618	TRUE	TRUE
CCL3	IDE	cDC2	Immune	cDC2	Immune	IDE-rec	CCL3-lig	cDC2-lig	cDC2-rec	0.599	none	none	1.14775	1.15982	0.0727468	0.0378686	TRUE	TRUE
CCL2	CCR2	cDC2	Immune	cDC2	Immune	CCR2-rec	CCL2-lig	cDC2-lig	cDC2-rec	0.245	none	none	0.233504	0.452959	0.182799	0.0361853	TRUE	TRUE
CCL3	CCR1	cDC2	Immune	cDC2	Immune	CCR1-rec	CCL3-lig	cDC2-lig	cDC2-rec	0.673	none	dw	1.14775	1.15982	0.43287	0.186715	TRUE	TRUE
CCL4	SLC7A1	cDC2	Immune	pDC	Immune	SLC7A1-rec	CCL4-lig	cDC2-lig	pDC-rec	0.554	none	none	0.803281	0.816305	0	0.292557	TRUE	TRUE
CCL3	IDE	cDC2	Immune	pDC	Immune	IDE-rec	CCL3-lig	cDC2-lig	pDC-rec	0.6	none	none	1.14775	1.15982	0	0.0397372	TRUE	TRUE
CCL2	CCR2	mSchwann_cell	Schwann	B-plasma	Immune	CCR2-rec	CCL2-lig	mSchwann_cell-lig	B-plasma-rec	0.444	none	none	0.108601	0.718356	0.232737	0.170574	TRUE	TRUE
CCL2	CCR10	mSchwann_cell	Schwann	B-plasma	Immune	CCR10-rec	CCL2-lig	mSchwann_cell-lig	B-plasma-rec	0.455	none	none	0.108601	0.718356	0.111929	0.19157	TRUE	TRUE
CCL2	ACKR1	mSchwann_cell	Schwann	CapEC	Vessel	ACKR1-rec	CCL2-lig	mSchwann_cell-lig	CapEC-rec	0.454	none	none	0.108601	0.718356	0.125103	0.188752	TRUE	TRUE
CCL2	ACKR1	mSchwann_cell	Schwann	Lymphatic	Vessel	ACKR1-rec	CCL2-lig	mSchwann_cell-lig	Lymphatic-rec	0.861	none	up	0.108601	0.718356	0.248413	1.00392	TRUE	TRUE
CCL2	CCR2	mSchwann_cell	Schwann	Monocyte	Immune	CCR2-rec	CCL2-lig	mSchwann_cell-lig	Monocyte-rec	0.385	none	none	0.108601	0.718356	0.10854	0.0523529	TRUE	TRUE
CCL2	ACKR1	mSchwann_cell	Schwann	Mural	SMC	ACKR1-rec	CCL2-lig	mSchwann_cell-lig	Mural-rec	0.397	none	none	0.108601	0.718356	0	0.0760396	TRUE	TRUE
CCL2	CCR10	mSchwann_cell	Schwann	NerveFB	FB	CCR10-rec	CCL2-lig	mSchwann_cell-lig	NerveFB-rec	0.434	none	none	0.108601	0.718356	0.189258	0.150515	TRUE	TRUE
CCL2	CCR10	mSchwann_cell	Schwann	Pericyte	SMC	CCR10-rec	CCL2-lig	mSchwann_cell-lig	Pericyte-rec	0.457	none	none	0.108601	0.718356	0.170731	0.195426	TRUE	TRUE
CCL2	CCR10	mSchwann_cell	Schwann	SMC	SMC	CCR10-rec	CCL2-lig	mSchwann_cell-lig	SMC-rec	0.41	none	none	0.108601	0.718356	0.0934826	0.100919	TRUE	TRUE
CCL2	ACKR1	mSchwann_cell	Schwann	VenEC	Vessel	ACKR1-rec	CCL2-lig	mSchwann_cell-lig	VenEC-rec	2.259	none	none	0.108601	0.718356	3.62543	3.8002	TRUE	TRUE
CCL2	CCR2	mSchwann_cell	Schwann	cDC2	Immune	CCR2-rec	CCL2-lig	mSchwann_cell-lig	cDC2-rec	0.377	none	none	0.108601	0.718356	0.182799	0.0361853	TRUE	TRUE
CCL2	CCR2	nmSchwann_cell	Schwann	B-plasma	Immune	CCR2-rec	CCL2-lig	nmSchwann_cell-lig	B-plasma-rec	0.378	none	none	0.0979398	0.585611	0.232737	0.170574	TRUE	TRUE
CCL2	CCR10	nmSchwann_cell	Schwann	B-plasma	Immune	CCR10-rec	CCL2-lig	nmSchwann_cell-lig	B-plasma-rec	0.389	none	none	0.0979398	0.585611	0.111929	0.19157	TRUE	TRUE
CCL2	ACKR1	nmSchwann_cell	Schwann	CapEC	Vessel	ACKR1-rec	CCL2-lig	nmSchwann_cell-lig	CapEC-rec	0.387	none	none	0.0979398	0.585611	0.125103	0.188752	TRUE	TRUE
CCL2	ACKR1	nmSchwann_cell	Schwann	Lymphatic	Vessel	ACKR1-rec	CCL2-lig	nmSchwann_cell-lig	Lymphatic-rec	0.795	none	up	0.0979398	0.585611	0.248413	1.00392	TRUE	TRUE
CCL2	CCR2	nmSchwann_cell	Schwann	Monocyte	Immune	CCR2-rec	CCL2-lig	nmSchwann_cell-lig	Monocyte-rec	0.319	none	none	0.0979398	0.585611	0.10854	0.0523529	TRUE	TRUE
CCL2	ACKR1	nmSchwann_cell	Schwann	Mural	SMC	ACKR1-rec	CCL2-lig	nmSchwann_cell-lig	Mural-rec	0.331	none	none	0.0979398	0.585611	0	0.0760396	TRUE	TRUE
CCL2	CCR10	nmSchwann_cell	Schwann	NerveFB	FB	CCR10-rec	CCL2-lig	nmSchwann_cell-lig	NerveFB-rec	0.368	none	none	0.0979398	0.585611	0.189258	0.150515	TRUE	TRUE
CCL2	CCR10	nmSchwann_cell	Schwann	Pericyte	SMC	CCR10-rec	CCL2-lig	nmSchwann_cell-lig	Pericyte-rec	0.391	none	none	0.0979398	0.585611	0.170731	0.195426	TRUE	TRUE
CCL2	CCR10	nmSchwann_cell	Schwann	SMC	SMC	CCR10-rec	CCL2-lig	nmSchwann_cell-lig	SMC-rec	0.343	none	none	0.0979398	0.585611	0.0934826	0.100919	TRUE	TRUE
CCL2	ACKR1	nmSchwann_cell	Schwann	VenEC	Vessel	ACKR1-rec	CCL2-lig	nmSchwann_cell-lig	VenEC-rec	2.193	none	none	0.0979398	0.585611	3.62543	3.8002	TRUE	TRUE
CCL2	CCR2	nmSchwann_cell	Schwann	cDC2	Immune	CCR2-rec	CCL2-lig	nmSchwann_cell-lig	cDC2-rec	0.311	none	none	0.0979398	0.585611	0.182799	0.0361853	TRUE	TRUE
CCL4	SLC7A1	pDC	Immune	Adipocyte	Adipocyte	SLC7A1-rec	CCL4-lig	pDC-lig	Adipocyte-rec	0.185	none	none	0	0.193478	0.242729	0.175701	TRUE	TRUE
CCL3	IDE	pDC	Immune	Adipocyte	Adipocyte	IDE-rec	CCL3-lig	pDC-lig	Adipocyte-rec	0.166	none	none	0	0.0901406	0.0827375	0.242521	TRUE	TRUE
CCL4	CNR2	pDC	Immune	B-cell	Immune	CNR2-rec	CCL4-lig	pDC-lig	B-cell-rec	0.151	none	none	0	0.193478	0.135127	0.10801	TRUE	TRUE
CCL4	SLC7A1	pDC	Immune	B-plasma	Immune	SLC7A1-rec	CCL4-lig	pDC-lig	B-plasma-rec	0.118	none	none	0	0.193478	0.208464	0.0422468	TRUE	TRUE
CCL3	IDE	pDC	Immune	B-plasma	Immune	IDE-rec	CCL3-lig	pDC-lig	B-plasma-rec	0.06	none	none	0	0.0901406	0.113953	0.0303174	TRUE	TRUE
CXCL8	ACKR1	pDC	Immune	CapEC	Vessel	ACKR1-rec	CXCL8-lig	pDC-lig	CapEC-rec	0.121	none	none	0	0.0526498	0.125103	0.188752	TRUE	TRUE
CCL4	SLC7A1	pDC	Immune	Eosinophil	Immune	SLC7A1-rec	CCL4-lig	pDC-lig	Eosinophil-rec	0.123	none	none	0	0.193478	0	0.0518932	TRUE	TRUE
CCL3	IDE	pDC	Immune	Eosinophil	Immune	IDE-rec	CCL3-lig	pDC-lig	Eosinophil-rec	0.087	none	none	0	0.0901406	0.288007	0.0846032	TRUE	TRUE
CCL4	SLC7A1	pDC	Immune	FB	FB	SLC7A1-rec	CCL4-lig	pDC-lig	FB-rec	0.119	none	none	0	0.193478	0.0874774	0.0453409	TRUE	TRUE
CCL3	IDE	pDC	Immune	FB	FB	IDE-rec	CCL3-lig	pDC-lig	FB-rec	0.063	none	none	0	0.0901406	0.0535599	0.0366758	TRUE	TRUE
CCL4	SLC7A1	pDC	Immune	Lymphatic	Vessel	SLC7A1-rec	CCL4-lig	pDC-lig	Lymphatic-rec	0.191	none	none	0	0.193478	0.278546	0.188376	TRUE	TRUE
CXCL8	ACKR1	pDC	Immune	Lymphatic	Vessel	ACKR1-rec	CXCL8-lig	pDC-lig	Lymphatic-rec	0.528	none	up	0	0.0526498	0.248413	1.00392	TRUE	TRUE
CCL3	IDE	pDC	Immune	MF_type-HOOK2+	Myofiber	IDE-rec	CCL3-lig	pDC-lig	MF_type-HOOK2+-rec	0.094	none	none	0	0.0901406	0.108354	0.0977475	TRUE	TRUE
CCL3	IDE	pDC	Immune	MF_type-MYH8+	Myofiber	IDE-rec	CCL3-lig	pDC-lig	MF_type-MYH8+-rec	0.083	none	none	0	0.0901406	0.17197	0.0764079	TRUE	TRUE
CCL3	IDE	pDC	Immune	MF_type-SORBS2	Myofiber	IDE-rec	CCL3-lig	pDC-lig	MF_type-SORBS2-rec	0.114	none	none	0	0.0901406	0.207357	0.137271	TRUE	TRUE
CCL3	IDE	pDC	Immune	MF_typeI	Myofiber	IDE-rec	CCL3-lig	pDC-lig	MF_typeI-rec	0.191	none	none	0	0.0901406	0.266239	0.292112	TRUE	TRUE
CCL3	IDE	pDC	Immune	MF_typeII	Myofiber	IDE-rec	CCL3-lig	pDC-lig	MF_typeII-rec	0.181	none	none	0	0.0901406	0.218445	0.271096	TRUE	TRUE
CCL3	IDE	pDC	Immune	MTJ	Myofiber	IDE-rec	CCL3-lig	pDC-lig	MTJ-rec	0.178	none	none	0	0.0901406	0.237999	0.265522	TRUE	TRUE
CCL3	CCR1	pDC	Immune	Macrophage	Immune	CCR1-rec	CCL3-lig	pDC-lig	Macrophage-rec	0.211	none	none	0	0.0901406	0.501135	0.332305	TRUE	TRUE
CCL4	CCR5	pDC	Immune	Monocyte	Immune	CCR5-rec	CCL4-lig	pDC-lig	Monocyte-rec	0.116	none	none	0	0.193478	0.0713191	0.0376344	TRUE	TRUE
CCL3	CCR5	pDC	Immune	Monocyte	Immune	CCR5-rec	CCL3-lig	pDC-lig	Monocyte-rec	0.064	none	none	0	0.0901406	0.0713191	0.0376344	TRUE	TRUE
CCL3	CCR1	pDC	Immune	Monocyte	Immune	CCR1-rec	CCL3-lig	pDC-lig	Monocyte-rec	0.156	none	dw	0	0.0901406	0.466252	0.222046	TRUE	TRUE
CCL4	SLC7A1	pDC	Immune	MuSC	MuSC	SLC7A1-rec	CCL4-lig	pDC-lig	MuSC-rec	0.112	none	none	0	0.193478	0.0757193	0.0312759	TRUE	TRUE
CCL3	IDE	pDC	Immune	Mural	SMC	IDE-rec	CCL3-lig	pDC-lig	Mural-rec	0.066	none	none	0	0.0901406	0.0475644	0.0422606	TRUE	TRUE
CXCL8	ACKR1	pDC	Immune	Mural	SMC	ACKR1-rec	CXCL8-lig	pDC-lig	Mural-rec	0.064	none	none	0	0.0526498	0	0.0760396	TRUE	TRUE
CCL4	SLC7A1	pDC	Immune	NMJ	Myofiber	SLC7A1-rec	CCL4-lig	pDC-lig	NMJ-rec	0.134	none	none	0	0.193478	0.102025	0.0752191	TRUE	TRUE
CCL3	IDE	pDC	Immune	NMJ	Myofiber	IDE-rec	CCL3-lig	pDC-lig	NMJ-rec	0.258	none	none	0	0.0901406	0.289852	0.425799	TRUE	TRUE
CCL3	CCR1	pDC	Immune	Neutrophil	Immune	CCR1-rec	CCL3-lig	pDC-lig	Neutrophil-rec	0.072	none	none	0	0.0901406	0.150209	0.0548294	TRUE	TRUE
CXCL8	CXCR1	pDC	Immune	Neutrophil	Immune	CXCR1-rec	CXCL8-lig	pDC-lig	Neutrophil-rec	0.196	none	none	0	0.0526498	0.412114	0.338803	TRUE	TRUE
CXCL8	CXCR2	pDC	Immune	Neutrophil	Immune	CXCR2-rec	CXCL8-lig	pDC-lig	Neutrophil-rec	0.151	none	dw	0	0.0526498	0.623169	0.250249	TRUE	TRUE
CCL4	SLC7A1	pDC	Immune	VenEC	Vessel	SLC7A1-rec	CCL4-lig	pDC-lig	VenEC-rec	0.143	none	none	0	0.193478	0.137651	0.0926112	TRUE	TRUE
CXCL8	ACKR1	pDC	Immune	VenEC	Vessel	ACKR1-rec	CXCL8-lig	pDC-lig	VenEC-rec	1.926	none	none	0	0.0526498	3.62543	3.8002	TRUE	TRUE
CCL4	SLC7A1	pDC	Immune	cDC1	Immune	SLC7A1-rec	CCL4-lig	pDC-lig	cDC1-rec	0.111	none	none	0	0.193478	0.0897175	0.0276028	TRUE	TRUE
CCL4	CCR5	pDC	Immune	cDC2	Immune	CCR5-rec	CCL4-lig	pDC-lig	cDC2-rec	0.169	none	none	0	0.193478	0.197819	0.145139	TRUE	TRUE
CCL3	CCR5	pDC	Immune	cDC2	Immune	CCR5-rec	CCL3-lig	pDC-lig	cDC2-rec	0.118	none	none	0	0.0901406	0.197819	0.145139	TRUE	TRUE
CCL4	SLC7A1	pDC	Immune	cDC2	Immune	SLC7A1-rec	CCL4-lig	pDC-lig	cDC2-rec	0.121	none	none	0	0.193478	0.0436916	0.047618	TRUE	TRUE
CCL3	IDE	pDC	Immune	cDC2	Immune	IDE-rec	CCL3-lig	pDC-lig	cDC2-rec	0.064	none	none	0	0.0901406	0.0727468	0.0378686	TRUE	TRUE
CCL3	CCR1	pDC	Immune	cDC2	Immune	CCR1-rec	CCL3-lig	pDC-lig	cDC2-rec	0.138	none	dw	0	0.0901406	0.43287	0.186715	TRUE	TRUE
CCL4	SLC7A1	pDC	Immune	pDC	Immune	SLC7A1-rec	CCL4-lig	pDC-lig	pDC-rec	0.243	none	none	0	0.193478	0	0.292557	TRUE	TRUE
CCL3	IDE	pDC	Immune	pDC	Immune	IDE-rec	CCL3-lig	pDC-lig	pDC-rec	0.065	none	none	0	0.0901406	0	0.0397372	TRUE	TRUE
