# Supplementary material for: Human skeletal muscle aging atlas
Source: Nat Aging. 2024 Apr 15;4(5):727–44. doi: 10.1038/s43587-024-00613-3 (PMC11108788; doi:10.1038/s43587-024-00613-3)
Supplement: Supplementary file 9 — (1,2) Top 100 common (1) and species-specific (2) marker genes for the major cell types identified in the integrated human–mouse single-cell aging dataset. Marker genes were calculated using two-sided t-test, by comparing ‘cluster’ of interest versus the rest, and P values were corrected for multiple comparisons using Benjamini–Hochberg correction. (3) Aging differential expression results for the major human and mouse cell types within the integrated human–mouse single-cell aging dataset. Effect sizes were derived from linear mixed-effects regression model, accounting for the technical (10x chemistry and data source) and biological (donor, muscle type and sex) covariates. (4) Table of KEGG pathways displaying enrichment in aging DEGs in the same cell type both in mouse and human according to clusterProfiler. [file 43587_2024_613_MOESM9_ESM.xlsx]

## Sheet: Common_marker_genes
FB_names	FB_pvals	FB_pvals_adj	FB_logfoldchanges	MuSC_names	MuSC_pvals	MuSC_pvals_adj	MuSC_logfoldchanges	ArtEC_names	ArtEC_pvals	ArtEC_pvals_adj	ArtEC_logfoldchanges	SMC_names	SMC_pvals	SMC_pvals_adj	SMC_logfoldchanges	Macrophage_names	Macrophage_pvals	Macrophage_pvals_adj	Macrophage_logfoldchanges	Monocyte_names	Monocyte_pvals	Monocyte_pvals_adj	Monocyte_logfoldchanges	cCD2_names	cCD2_pvals	cCD2_pvals_adj	cCD2_logfoldchanges	T cell_names	T cell_pvals	T cell_pvals_adj	T cell_logfoldchanges	NK cell_names	NK cell_pvals	NK cell_pvals_adj	NK cell_logfoldchanges	VenEC_names	VenEC_pvals	VenEC_pvals_adj	VenEC_logfoldchanges	Tenocyte_names	Tenococyte_pvals	Tenococyte_pvals_adj	Tenococyte_logfoldchanges	Pericyte_names	Pericyte_pvals	Pericyte_pvals_adj	Pericyte_logfoldchanges	B cell_names	B cell_pvals
DCN	0	0	7.94297	APOE	0	0	4.12319	FABP4	0	0	7.83153	TAGLN	0	0	7.89565	TYROBP	0	0	7.33751	TYROBP	0	0	6.92493	CD74	0	0	8.17338	B2M	0	0	2.37079	NKG7	0	0	10.6439	PECAM1	0	0	4.20933	DCN	0	0	6.40908	RGS5	0	0	8.05771	CD74	0
GSN	0	0	5.63915	MYF5	0	0	8.14664	CAV1	0	0	4.35935	MYL9	0	0	7.79322	FCER1G	0	0	7.86026	CTSS	0	0	6.50943	HLA-DQA1	0	0	7.88572	PTPRC	0	0	5.8631	B2M	0	0	3.16725	AQP1	0	0	4.59139	THBS4	0	0	7.39085	IGFBP7	0	0	3.86007	HLA-DQA1	0
SERPING1	0	0	4.09809	DLK1	0	0	7.40067	CD36	0	0	5.82894	ACTA2	0	0	8.63121	C1QA	0	0	10.7537	LYZ	0	0	7.85841	HLA-DQB1	0	0	7.56427	RPS15A	0	0	1.4579	HLA-A	0	0	2.77919	PLVAP	0	0	7.95912	FMOD	0	0	9.85906	MYL9	0	0	5.04779	RPL18A	0
SERPINF1	0	0	3.77045	IGFBP5	0	0	3.8042	EGFL7	0	0	6.20255	DSTN	0	0	4.51848	C1QB	0	0	10.7059	FCER1G	0	0	6.35422	SH3BGRL3	0	0	3.14479	HLA-A	0	0	2.17409	KLRD1	0	0	9.36801	IFITM3	0	0	2.03965	SERPINF1	0	0	5.15328	NDUFA4L2	0	0	6.2164	HLA-DQB1	0
MFAP5	0	0	6.86433	RPL3	0	0	2.00663	GNG11	0	0	4.22328	MYH11	0	0	9.46033	C1QC	0	0	10.9592	FTL	0	0	2.96998	CYBA	0	0	3.45149	RPS3	0	0	1.26504	CST7	0	0	8.36979	TM4SF1	0	0	4.32194	TNMD	0	0	9.48848	CD36	0	0	3.69153	RPS19	0
IGFBP6	0	0	5.31439	CXCL14	0	0	4.31079	TSPAN13	0	0	6.17302	IGFBP7	0	0	3.9344	FTL	0	0	2.95979	LAPTM5	0	0	5.45511	LAPTM5	0	0	4.76172	RPL39	0	0	1.33509	TYROBP	0	0	5.66254	VWF	0	0	5.70579	IGFBP6	0	0	4.57239	MFGE8	0	0	3.44242	CD79A	0
COL6A3	0	0	6.35022	PAX7	0	0	7.89978	CDH5	0	0	6.06212	MYL6	0	0	3.26252	CTSB	0	0	4.71409	SAT1	0	0	4.0157	TYROBP	0	0	5.60403	ARHGDIB	0	0	4.20017	CCL5	0	0	8.62495	EMCN	0	0	3.71892	COL1A2	0	0	5.49043	TIMP3	0	0	2.65169	HLA-DRB5	0
MGST1	0	0	5.55687	TUBB2B	0	0	5.09084	SLC9A3R2	0	0	5.57768	PPP1R14A	0	0	6.79823	CTSS	0	0	6.58687	SH3BGRL3	0	0	3.37188	HLA-DMA	0	0	5.64209	CD3D	0	0	9.86633	HCST	0	0	6.65172	B2M	0	0	1.61302	TIMP2	0	0	3.68106	FABP4	0	0	3.87893	RPL13A	0
FSTL1	0	0	4.52744	RPL10A	0	0	1.78322	LY6E	0	0	4.17749	MFGE8	0	0	4.14535	CYBA	0	0	3.71229	COTL1	0	0	5.11418	FCER1G	0	0	5.43982	HCST	0	0	5.88734	GZMA	0	0	8.86825	EPAS1	0	0	3.10014	PCOLCE	0	0	4.54119	ACTA2	0	0	4.71803	RPS16	0
COL6A1	0	0	3.78127	CIRBP	0	0	2.64071	ESAM	0	0	5.34353	CSRP1	0	0	4.42626	NPC2	0	0	3.27696	CYBA	0	0	3.76404	HLA-DRB5	0	0	7.03842	RPS29	0	0	1.4786	PRF1	0	0	10.1248	IFITM2	0	0	1.86029	BGN	0	0	5.09217	TINAGL1	0	0	3.42783	RPS29	0
MMP2	0	0	4.24553	RPL5	0	0	1.95417	TM4SF1	0	0	4.84151	FLNA	0	0	4.78158	LYZ	0	0	8.87407	B2M	0	0	1.68099	CTSS	0	0	4.87886	CD3E	0	0	9.06109	PFN1	0	0	2.82846	IL6ST	0	0	3.18007	COL1A1	0	0	6.42049	CPE	0	0	4.18363	RPS15A	0
FBLN2	0	0	4.12888	FOS	0	0	3.19633	PECAM1	0	0	5.18979	SORBS2	0	0	7.32454	FCGR2A	0	0	7.95615	S100A9	0	0	8.93386	LYZ	0	0	6.01719	RPS27A	0	0	1.04912	CTSW	0	0	8.59157	IGFBP7	0	0	2.67128	AEBP1	0	0	4.98792	HIGD1B	0	0	6.85403	RPS5	0
DPT	0	0	6.17278	NACA	0	0	1.92331	FLT1	0	0	5.58007	MYLK	0	0	6.45922	LAPTM5	0	0	5.10146	AIF1	0	0	6.47193	COTL1	0	0	4.30518	CORO1A	0	0	5.11143	PTPRC	0	0	5.9971	ECSCR	0	0	3.36888	OGN	0	0	5.09845	SPARC	0	0	2.14031	FAU	0
COL6A2	0	0	3.43697	ALDH1A1	0	0	3.69703	CAV2	0	0	4.52295	ACTB	0	0	2.31611	MRC1	0	0	9.61732	FTH1	0	0	2.30856	LSP1	0	0	3.25417	RPS19	0	0	1.29979	CYBA	0	0	3.67084	PTPRB	0	0	3.35926	CILP	0	0	5.42074	PDGFRB	0	0	4.29717	RPS7	0
C1R	0	0	4.08176	FOSB	0	0	3.22892	AQP1	0	0	5.97964	SPARCL1	0	0	2.4308	CTSC	0	0	6.38832	ACTB	0	0	1.66878	PFN1	0	0	2.01901	SH3BGRL3	0	0	2.64327	CCL4	0	0	8.12102	FLT1	0	0	3.1773	PRELP	0	0	4.74562	STEAP4	0	0	4.69346	RPS20	0
LRP1	0	0	3.42063	SPATS2L	0	0	3.72169	IGFBP7	0	0	3.71386	LMOD1	0	0	7.15317	ALOX5AP	0	0	6.25448	PLAUR	0	0	5.51283	ARPC2	0	0	2.10681	BTG1	0	0	2.13135	CD247	0	0	7.06958	GNG11	0	0	2.26987	IGFBP7	0	0	2.79682	IFITM3	0	0	1.51176	RPL13	0
C3	0	0	6.59156	CD63	0	0	2.32497	TCF15	0	0	5.76014	BCAM	0	0	3.92823	F13A1	0	0	9.7221	S100A4	0	0	2.68882	LCP1	0	0	4.26366	CD2	0	0	7.17116	CD7	0	0	8.09249	CAV1	0	0	2.08246	CTSV	0	0	3.48911	PPP1R14A	0	0	4.17228	RPSA	0
LUM	0	0	6.34549	PPP1R14B	0	0	3.25033	TSPAN7	0	0	4.76663	LBH	0	0	5.2817	CSF1R	0	0	9.03941	LCP1	0	0	4.96958	FXYD5	0	0	3.49023	RPLP2	0	0	1.2468	HLA-E	0	0	3.04665	FKBP1A	0	0	2.11591	SERPINH1	0	0	3.3211	COX4I2	0	0	5.67408	RPL4	0
APOD	0	0	6.31615	RPL10	0	0	1.7448	CLDN5	0	0	4.78312	TINAGL1	0	0	3.53695	PSAP	0	0	2.31742	S100A8	0	0	8.76041	CD83	0	0	5.17334	RAC2	0	0	5.06864	ARHGDIB	0	0	4.23993	CD93	0	0	3.23123	LGALS1	0	0	2.09844	CAV1	0	0	2.27562	RPS14	0
SMOC2	0	0	6.19547	RPS18	0	0	1.52381	RGCC	0	0	4.91232	ACTN1	0	0	4.17457	CST3	0	0	2.03681	C5AR1	0	0	6.11768	ARHGDIB	0	0	3.36991	IL7R	0	0	9.24875	RAC2	0	0	5.44764	FABP5	0	0	3.24234	SPARC	0	0	3.78989	NOTCH3	0	0	3.2271	RPL17	0
PDGFRA	0	0	5.5744	RPL12	0	0	2.00084	SDPR	0	0	4.25962	CPE	0	0	4.10497	SH3BGRL3	0	0	2.8725	NAMPT	0	0	4.35926	ARPC1B	0	0	2.5395	CD3G	0	0	9.43342	KLRB1	0	0	8.49615	ENG	0	0	2.76421	MMP2	0	0	3.64437	CXCL12	0	0	2.67264	RPLP0	0
COL1A2	0	0	4.00328	CHRNA1	0	0	6.60499	NRP1	0	0	4.29224	PPP1R12A	0	0	3.3956	LGMN	0	0	5.05357	SAMSN1	0	0	6.20269	ACTB	0	0	1.85259	EEF1A1	0	0	0.979085	SH3BGRL3	0	0	2.91439	TGM2	0	0	3.75201	MGP	0	0	4.31972	GJA4	0	0	4.80936	RPLP2	0
MGP	0	0	3.81367	FGFR4	0	0	6.93181	TIMP4	0	0	5.69123	SNCG	0	0	5.09944	CD74	0	0	6.03621	PTPRC	0	0	4.62251	PTPRC	0	0	4.13871	RPL28	0	0	1.39188	FCGR3A	0	0	7.90161	LY6E	0	0	2.5336	CPXM2	0	0	5.96365	MYL6	0	0	1.36261	RPS11	0
TNXB	0	0	5.38318	RPL32	0	0	3.18616	MGLL	0	0	4.18807	CNN1	0	0	9.05113	FTH1	0	0	1.65568	CD44	0	0	3.51819	CORO1A	0	0	4.28574	CYTIP	0	0	5.4609	MT-CO1	0	0	1.7809	PDLIM1	0	0	2.7515	CILP2	0	0	9.62971	EPAS1	0	0	2.6431	RPS9	0
NID1	0	0	4.39638	CADM2	0	0	7.08309	RAMP2	0	0	3.87655	PPP1CB	0	0	2.77201	AIF1	0	0	7.20854	PABPC1	0	0	2.0049	CST3	0	0	2.39489	RPS28	0	0	1.07714	CORO1A	0	0	5.10148	TSPAN7	0	0	2.71165	S100A6	0	0	1.61814	ITGB1	0	0	1.81105	RPS13	0
TIMP2	0	0	3.12668	RPL7A	0	0	1.79074	IFITM2	0	0	2.28009	NOTCH3	0	0	3.76181	CD68	0	0	6.28494	FCN1	0	0	9.51104	ARPC3	0	0	1.82815	CD53	0	0	4.51583	ITGB2	0	0	5.85619	FABP4	0	0	3.80538	EMP1	0	0	3.76587	FABP5	0	0	2.79767	CD37	0
LAMC1	0	0	3.56755	CHRDL2	0	0	7.76371	LIMS2	0	0	4.83103	RCAN2	0	0	4.55555	GRN	0	0	3.52533	BCL2A1	0	0	7.36266	NPC2	0	0	2.31948	CD69	0	0	6.66573	PLAC8	0	0	6.14037	BCAM	0	0	2.70562	IL11RA	0	0	3.68345	TAGLN	0	0	3.15721	RPL37A	0
C1S	0	0	5.08455	GNB2L1	0	0	2.81026	C1QTNF9B	0	0	6.07362	CCDC3	0	0	5.3522	FOLR2	0	0	10.3928	GMFG	0	0	4.15143	CD53	0	0	4.11117	RPL19	0	0	0.950312	HOPX	0	0	6.64508	EHD4	0	0	4.02594	OLFML3	0	0	3.82507	ABCC9	0	0	5.68561	RPS4Y1	0
GPX3	0	0	3.89401	SGCA	0	0	3.81653	IFITM3	0	0	2.08192	COX7A2	0	0	1.99006	C5AR1	0	0	6.73407	CYBB	0	0	5.66295	EMP3	0	0	2.41736	RPSA	0	0	1.5401	DUSP2	0	0	5.99911	RAMP2	0	0	2.46462	CD9	0	0	2.28569	ARHGDIB	0	0	3.04182	LAPTM5	0
FBLN1	0	0	4.85781	RPL13	0	0	1.13806	CD200	0	0	4.48129	CKB	0	0	4.349	ARHGDIB	0	0	3.79419	VCAN	0	0	5.00423	CYTIP	0	0	4.8795	RPS7	0	0	1.27168	LCP1	0	0	4.79929	SNCG	0	0	3.46598	ITGBL1	0	0	4.20634	ASPN	0	0	3.57465	BTG1	0
FBN1	0	0	3.8694	RPS12	0	0	1.70379	ENG	0	0	3.79529	MCAM	0	0	5.19515	MS4A6A	0	0	7.29662	ARHGDIB	0	0	3.48842	CTSH	0	0	3.51803	FXYD5	0	0	3.15552	ARL4C	0	0	5.75024	NDRG1	0	0	2.51389	CST3	0	0	2.36899	GNG11	0	0	2.15748	RPL8	0
PCOLCE	0	0	4.13114	RPL18	0	0	1.43454	CXCL12	0	0	3.78199	C11orf96	0	0	4.1944	MS4A7	0	0	8.05571	SERP1	0	0	2.53359	PLEK	0	0	5.01466	RPS21	0	0	1.12815	FCER1G	0	0	4.72168	JAM2	0	0	2.81272	RCN3	0	0	3.52267	MYO1B	0	0	3.73297	CD79B	0
SCARA5	0	0	5.44805	RPL11	0	0	1.40643	CD300LG	0	0	5.97516	CCDC107	0	0	3.69837	DAB2	0	0	4.06865	RPL28	0	0	1.18115	PABPC1	0	0	1.69124	CXCR4	0	0	4.41781	CD69	0	0	6.41975	ESAM	0	0	2.61216	COL12A1	0	0	4.4252	KCNJ8	0	0	6.54973	CORO1A	0
PRELP	0	0	3.79615	RASD1	0	0	3.48738	EMCN	0	0	5.00653	PALLD	0	0	3.60398	ACTB	0	0	1.63628	IL1B	0	0	7.96632	EFHD2	0	0	3.47067	LAPTM5	0	0	3.76544	CD53	0	0	4.66278	MYH9	0	0	2.7292	MFAP4	0	0	4.861	SEPT7	0	0	1.71336	RPS24	0
FBLN5	0	0	3.42238	NNMT	0	0	3.07731	EPAS1	0	0	3.9912	CSRP2	0	0	3.08345	CD14	0	0	6.08438	TKT	0	0	3.27785	CTSZ	0	0	2.37459	RPS14	0	0	0.945928	GZMM	0	0	7.3404	CALCRL	0	0	3.96397	GSN	0	0	3.07434	ACTB	0	0	1.15624	RPS23	0
EFEMP1	0	0	6.52135	RPL24	0	0	1.35261	PTPRB	0	0	4.58068	RBPMS2	0	0	6.97592	LCP1	0	0	4.75804	MCL1	0	0	2.55892	ALOX5AP	0	0	4.45758	RPL14	0	0	0.982258	MYL12A	0	0	2.20399	ACTN1	0	0	3.04452	LHFP	0	0	3.47856	NR2F2	0	0	3.17582	RPL23	0
SDC2	0	0	2.99731	RPS2	0	0	1.42162	JAM2	0	0	4.65902	HCFC1R1	0	0	3.07078	EMP3	0	0	2.70846	PLEK	0	0	5.53214	GMFG	0	0	3.52748	RPL11	0	0	0.922142	ARPC2	0	0	2.28904	ICAM1	0	0	3.71591	GABARAP	0	0	2.50212	ESAM	0	0	2.30428	RPL39	0
NUPR1	0	0	2.41583	RPS27A	0	0	1.18812	ECSCR	0	0	4.67724	TNS1	0	0	3.27244	GMFG	0	0	4.66525	SOD2	0	0	3.24156	UCP2	0	0	3.69632	CD37	0	0	4.35197	SPON2	0	0	4.65492	MMRN2	0	0	3.2737	RPS4Y1	0	0	1.92498	MYLK	0	0	3.23064	RPL19	0
ISLR	0	0	4.86613	JUN	0	0	2.36731	CD93	0	0	4.48623	UQCR11	0	0	2.04268	CD53	0	0	4.62831	EMP3	0	0	2.46159	CFL1	0	0	1.37714	GMFG	0	0	3.84785	ACTB	0	0	1.67779	HLA-A	0	0	1.52855	FXYD6	0	0	3.32252	SPARCL1	0	0	1.54901	SERP1	0
LAMA2	0	0	3.30222	RPS3	0	0	1.30915	TINAGL1	0	0	3.97266	HSPB1	0	0	2.32902	FCGR2B	0	0	7.48555	SERPINA1	0	0	8.23988	VAMP8	0	0	2.53974	CD48	0	0	4.82961	IL2RG	0	0	5.14631	LRG1	0	0	6.77957	COMP	0	0	7.69495	DLC1	0	0	2.42418	RPS3	0
EMP1	0	0	2.86568	JSRP1	0	0	4.15731	FABP5	0	0	3.86746	TIMP3	0	0	2.10363	TGFBI	0	0	3.25646	PSAP	0	0	1.90812	CSF2RA	0	0	5.64557	PFN1	0	0	1.73186	CD48	0	0	4.8434	NPDC1	0	0	2.8976	ECM2	0	0	3.62418	SEPT4	0	0	2.76615	RPL6	0
MYOC	0	0	5.81295	RPL30	0	0	1.72933	AQP7	0	0	6.04145	MGST3	0	0	2.52589	CYBB	0	0	6.48124	CD74	0	0	3.64177	CFP	0	0	5.27926	STK4	0	0	4.06895	CYTIP	0	0	4.9356	THBD	0	0	3.29442	LAPTM4A	0	0	1.51048	CYGB	0	0	2.66054	RPL27	0
VCAN	0	0	5.00325	CEBPD	0	0	2.58615	B2M	0	0	1.64523	CAV1	0	0	2.05189	VAMP8	0	0	3.21551	ITGB2	0	0	4.84041	H2AFY	0	0	2.55137	LCP1	0	0	3.9712	BIN2	0	0	6.19546	TINAGL1	0	0	2.54165	COL6A1	0	0	2.58425	EPS8	0	0	3.21658	RPS6	0
CFD	0	0	5.55685	RPL36	0	0	2.56717	S1PR1	0	0	4.73156	SMTN	0	0	4.28133	COTL1	0	0	3.91201	CD68	0	0	4.53535	TPM3	0	0	1.72356	RPS15	0	0	0.845879	HSP90AA1	0	0	2.22641	ETS2	0	0	2.8816	RPL17	0	0	1.75595	TNS1	0	0	2.20349	RPL27A	0
PODN	0	0	6.36867	EEF1A1	0	0	1.39086	ARHGAP31	0	0	4.43298	RBPMS	0	0	3.64455	B2M	0	0	1.23657	ARPC3	0	0	1.93772	FTL	0	0	1.53361	RPL13	0	0	0.797285	EVL	0	0	3.8317	EGFL7	0	0	2.69094	CTSK	0	0	4.09526	EBF1	0	0	2.35647	RPS10	0
NOVA1	0	0	4.62371	RPS8	0	0	1.10104	MYCT1	0	0	5.18491	SOD3	0	0	4.04306	RGS10	0	0	4.4881	MS4A6A	0	0	5.22267	AIF1	0	0	4.79853	RPS12	0	0	1.2152	CFL1	0	0	1.63574	TSHZ2	0	0	2.53584	APOD	0	0	3.51733	FLT1	0	0	2.32629	RPL21	0
HTRA3	0	0	2.97412	RPL26	0	0	1.5084	HSPB1	0	0	2.40747	CASQ2	0	0	6.36673	PLTP	0	0	3.88431	CD48	0	0	4.60263	REL	0	0	3.51814	ARL4C	0	0	4.63467	ID2	0	0	3.19229	RND1	0	0	4.21207	ARF4	0	0	2.22504	EHD2	0	0	2.01817	RPS18	0
PDGFRL	0	0	4.55871	TPD52L1	0	0	3.91832	KDR	0	0	5.39977	IGFBP5	0	0	2.50001	CTSH	0	0	4.31606	HLA-DRA	0	0	4.94265	IFI30	0	0	4.4573	LTB	0	0	5.97539	EFHD2	0	0	3.9085	LIFR	0	0	2.82643	NBL1	0	0	3.25397	APOLD1	0	0	3.05437	LY6E	0
AXL	0	0	3.34779	RPL6	0	0	1.2344	TMEM88	0	0	4.65829	NDUFA4	0	0	1.86316	MAF	0	0	4.26662	STXBP2	0	0	6.43641	ITGB2	0	0	4.20112	DUSP2	0	0	4.83219	DOK2	0	0	5.35202	S100A10	0	0	1.3029	THBS2	0	0	5.01553	MYH9	0	0	2.2033	RPL35A	0
FGFR1	0	0	2.45669	RPL15	0	0	1.41756	GIMAP6	0	0	4.47192	LPP	0	0	2.98201	MAFB	0	0	3.4017	SPI1	0	0	5.2625	SYNGR2	1.80243e-305	3.19941e-304	3.27393	LCK	0	0	6.81139	STK4	0	0	4.15992	RAB11A	0	0	1.99344	CHAD	0	0	9.148	RBPMS	0	0	2.46527	RPL9	0
COL3A1	0	0	3.54254	RBP1	0	0	3.35971	PTRF	0	0	2.90613	TSC22D1	0	0	2.14884	LYVE1	0	0	8.26669	OAZ1	0	0	1.40466	FAM49B	2.23199e-301	3.92376e-300	3.08832	ETS1	0	0	2.70651	GZMH	0	0	7.91272	CD74	0	0	3.577	ITM2C	0	0	2.74067	NRP1	0	0	2.00649	CD83	0
COL1A1	0	0	4.00082	JUNB	0	0	2.0954	ICAM2	0	0	4.64783	SYNPO2	0	0	3.86497	STAB1	0	0	5.63717	TIMP1	0	0	3.45303	SUB1	3.90912e-300	6.85745e-299	1.90887	RPL12	0	0	1.03264	CD37	0	0	4.32287	ADAM15	0	0	2.56345	PTGIS	0	0	4.28919	VTN	0	0	4.64953	RPS17	0
PCOLCE2	0	0	5.91605	RHOBTB3	0	0	2.76391	GNAI2	0	0	2.36068	PFN1	0	0	1.75442	CD163	0	0	7.90746	CD53	0	0	3.87912	CXCL16	9.04194e-290	1.52121e-288	4.31534	IL2RG	0	0	4.59409	RPL32	0	0	1.53339	FAM110D	0	0	3.92514	THBS1	0	0	3.973	SLC9A3R2	0	0	2.23263	RPS15	0
S100A6	0	0	1.46579	PDLIM4	0	0	2.62857	ANXA3	0	0	3.57115	SLC25A4	0	0	2.50162	CLEC10A	0	0	7.67487	TNFRSF1B	0	0	4.46735	LY86	1.67259e-285	2.76584e-284	4.51111	RPS18	0	0	0.8686	CDC42SE1	0	0	3.48538	SDCBP	0	0	1.81096	RNASE4	0	0	2.9087	SNCG	0	0	2.7649	MS4A1	0
CILP	0	0	4.71753	RPS6	0	0	1.22483	YBX1	0	0	1.79883	PTP4A3	0	0	3.34861	ARPC2	0	0	2.00207	CSTA	0	0	7.20611	HCLS1	2.78605e-277	4.49845e-276	3.71838	CCL5	0	0	6.49625	LAPTM5	0	0	3.58186	ADAMTS9	0	0	4.46249	CRIP1	0	0	2.4312	TM4SF1	0	0	2.11082	CCR7	0
UAP1	0	0	3.14233	DAG1	0	0	2.83703	ITM2B	0	0	1.46461	UBA2	0	0	2.87255	CTSZ	0	0	2.51989	G0S2	0	0	5.03741	ACTR3	3.71247e-272	5.90153e-271	2.03017	CYBA	0	0	2.20712	PLEK	0	0	4.73097	MSN	0	0	1.85055	LPAR1	0	0	3.55075	CPM	0	0	4.4379	RPL14	0
ANGPTL1	0	0	4.44314	S100A4	0	0	2.41725	CYYR1	0	0	4.58958	ITGA8	0	0	5.91744	PF4	0	0	8.8966	SDCBP	0	0	2.22062	CD44	2.20357e-262	3.37874e-261	2.36871	STK17B	0	0	3.15012	CTSC	0	0	3.72181	SELE	0	0	8.70306	CTSB	0	0	2.02358	CSRP1	0	0	1.89078	RAC2	0
ITM2A	0	0	2.95018	CDH15	0	0	6.09319	PPP1R2	0	0	2.86718	SH3BGRL	0	0	2.33428	UNC93B1	0	0	4.23243	SLC11A1	0	0	5.72741	CD86	3.61681e-258	5.47416e-257	5.02478	RPS2	0	0	0.868634	HLA-F	0	0	3.986	RAMP3	0	0	5.13418	SEP15	0	0	2.03613	GUCY1A3	0	0	4.51976	HLA-DMA	0
TGFBR2	0	0	2.73821	TRDN	0	0	3.58832	MLLT4	0	0	4.59923	FXYD1	0	0	2.36424	SPI1	0	0	6.02517	FPR1	0	0	7.1313	SERF2	3.14598e-258	4.76594e-257	0.97026	FAU	0	0	0.928191	GNG2	0	0	4.31442	NRP2	0	0	3.44682	LOX	0	0	5.24905	MEF2C	0	0	1.9095	RPS28	0
ADD3	0	0	2.98837	EEF1D	0	0	1.53898	EHD2	0	0	3.25431	NRIP2	0	0	7.17875	ARPC1B	0	0	2.36185	CORO1A	0	0	4.05028	CD48	3.09168e-255	4.63245e-254	3.70918	IKZF1	0	0	5.40455	LIMD2	0	0	4.3893	LRRC32	0	0	3.64767	COL11A1	0	0	7.95259	FERMT2	0	0	1.66938	ARHGDIB	0
SRPX	0	0	5.09935	RPS9	0	0	1.12694	CD81	0	0	2.00535	LGALS1	0	0	1.33777	C3AR1	0	0	7.10865	NPC2	0	0	2.14412	RPS16	9.40323e-255	1.40255e-253	0.824783	RPL18A	0	0	0.887216	RUNX3	0	0	5.76007	HSPB1	0	0	1.59245	KERA	0	0	9.44196	BCAM	0	0	1.90252	SHISA5	0
CTSK	0	0	4.46814	RPL9	0	0	1.07684	TIE1	0	0	5.01152	NDUFB7	0	0	1.87369	UCP2	0	0	3.66174	THBS1	0	0	4.53213	RGS10	3.94675e-253	5.84965e-252	2.93337	COTL1	0	0	3.02357	SAMD3	0	0	7.58696	ITGA6	0	0	2.7892	FBLN1	0	0	3.18713	NBL1	0	0	2.07344	HLA-DMB	0
CCDC80	0	0	3.33551	VIM	0	0	1.74002	SERINC3	0	0	2.51567	KCNAB1	0	0	6.52555	BLVRB	0	0	2.74265	EREG	0	0	9.11897	RGS1	1.41431e-251	2.07193e-250	5.328	RPL10	0	0	0.869463	TXK	0	0	7.22594	IL6	0	0	4.50269	HSPA5	0	0	2.16174	DTX3	0	0	2.94554	RPS8	0
S100A13	0	0	1.63274	RASSF4	0	0	3.04539	MMRN2	0	0	4.50706	ZFHX3	0	0	2.53908	NINJ1	0	0	3.50255	FXYD5	0	0	2.93775	ARPC5	6.15445e-247	8.89716e-246	1.65401	RPS24	0	0	0.833192	CLIC3	0	0	8.19612	HLA-DRA	0	0	4.37002	CD63	0	0	1.16839	GJC1	0	0	3.66226	LY6D	0
MEDAG	0	0	3.55202	CD82	0	0	2.9133	CRIP1	0	0	2.71106	NDUFA4L2	0	0	4.44315	TMEM176B	0	0	3.52061	PLIN2	0	0	3.77083	SPI1	1.00728e-245	1.45234e-244	4.42503	RPS25	0	0	0.805482	CXCR4	0	0	3.72105	ITM2B	0	0	0.866529	SELK	0	0	1.85073	FILIP1L	0	0	1.90168	RPL35	0
OGN	0	0	3.72844	HMCN2	0	0	2.99085	BCAM	0	0	3.18109	SLMAP	0	0	3.88927	SDCBP	0	0	2.067	NCF2	0	0	5.09911	CLIC1	5.75796e-246	8.30935e-245	1.43189	LIMD2	0	0	4.16289	IFNG	0	0	7.45773	CDH5	0	0	2.34645	PPIC	0	0	2.62411	PDLIM1	0	0	1.66372	HLA-DOB	0
DCLK1	0	0	5.2686	MEST	0	0	3.85775	MYL12B	0	0	1.68409	COX6A1	0	0	1.6367	PTPN18	0	0	3.83338	CEBPB	0	0	2.1116	RPS11	1.2279e-245	1.76734e-244	0.937329	GPSM3	0	0	3.69122	GIMAP7	0	0	4.64311	S1PR1	0	0	2.43255	ANGPTL7	0	0	7.19485	ITGA1	0	0	2.65425	LTB	0
IGF1	0	0	3.07249	UBA52	0	0	2.0421	F11R	0	0	4.67808	MT-ND4	0	0	1.52184	HEXA	0	0	3.28174	LITAF	0	0	2.65886	GM2A	1.71257e-242	2.43507e-241	3.95337	RPS13	0	0	0.818456	IL2RB	0	0	7.30352	TPM3	0	0	1.57203	FKBP9	0	0	2.68534	ADAMTS1	0	0	2.1311	EEF1G	0
MAN1A1	0	0	3.21847	RPS28	0	0	1.10915	CTNNBIP1	0	0	3.83636	MT-ND2	0	0	1.55452	HLA-DQB1	0	0	5.29183	ZEB2	0	0	2.76487	CD68	1.90499e-241	2.69238e-240	3.4529	ACAP1	0	0	5.04038	UBA52	0	0	1.55324	PRCP	0	0	2.61205	FIBIN	0	0	4.00967	ACTN4	0	0	1.49459	STK17B	0
SOD3	0	0	3.13754	MAL	0	0	4.04986	KITLG	0	0	3.9171	TGFB1I1	0	0	3.17963	ATP6V0B	0	0	2.18812	FGR	0	0	6.0079	RPLP2	2.62224e-240	3.68706e-239	0.795617	FAM107B	0	0	3.38693	FAM49B	0	0	3.44308	MYCT1	0	0	2.56676	ASPN	0	0	4.07346	HES1	0	0	1.66288	WDR89	0
ECM1	0	0	3.99873	CLU	0	0	2.37092	FKBP1A	0	0	2.07893	MAP1B	0	0	2.66652	CD83	0	0	4.79033	RILPL2	0	0	3.76512	GRB2	2.15741e-239	3.02572e-238	2.35585	TNFAIP3	0	0	3.44886	MT-CO2	0	0	1.18032	CYYR1	0	0	2.48112	TNC	0	0	6.08301	GUCY1B3	0	0	4.69245	LIMD2	0
ANXA1	0	0	1.73429	OLFML2B	0	0	3.04461	KANK3	0	0	4.42454	DMPK	0	0	4.07459	FCGRT	0	0	2.17944	TNFAIP3	0	0	4.10896	CD37	1.35306e-238	1.89278e-237	3.46567	RPS16	0	0	0.940417	IKZF1	0	0	5.03832	IGFBP4	0	0	2.35607	EEF1G	0	0	1.97745	MCAM	0	0	2.76192	CYTIP	0
LAMB1	0	0	4.08414	PON2	0	0	2.3783	S100A16	0	0	2.58309	ROCK1	0	0	2.48672	TF	0	0	5.72054	PFN1	0	0	1.50779	ARL4C	7.99538e-238	1.11657e-236	3.83349	RHOH	0	0	4.74194	GNPTAB	0	0	4.53185	EMP1	0	0	2.62365	MANF	0	0	2.42849	ANO1	0	0	5.24983	CD53	0
AEBP1	0	0	3.41602	RHOB	0	0	1.94852	SEPW1	0	0	2.41321	FILIP1	0	0	3.19315	LY86	0	0	6.29415	MXD1	0	0	4.51583	SELPLG	4.11983e-237	5.73878e-236	4.55869	LAT	0	0	6.42752	DNAJB1	0	0	2.49958	LDB2	0	0	3.49082	C2orf40	0	0	5.496	C11orf96	0	0	2.23212	MEF2C	0
SVEP1	0	0	5.564	HIST1H4C	0	0	2.76264	USHBP1	0	0	5.36825	NTRK2	0	0	3.98249	LAMP1	0	0	2.02545	CD37	0	0	4.03175	H3F3A	1.80561e-237	2.51729e-236	0.941844	EEF1B2	0	0	1.2801	LITAF	0	0	2.34708	CD34	0	0	1.94265	CD81	0	0	1.21867	TCF15	0	0	2.03552	FAM107B	0
GFPT2	0	0	4.21778	RPS13	0	0	1.07324	ATOX1	0	0	2.3335	SYNM	0	0	4.43315	HLA-DQA1	0	0	5.4098	ARPC2	0	0	1.76328	PLBD1	2.41424e-235	3.34594e-234	4.19993	SKAP1	0	0	6.77531	ATM	0	0	3.90914	CRIM1	0	0	2.64865	CALR	0	0	1.66431	MGLL	0	0	1.72589	REL	0
CLEC3B	0	0	5.70811	STAC3	0	0	3.26997	SEPT4	0	0	3.94844	AOC3	0	0	5.33194	HLA-DMA	0	0	4.48702	UPP1	0	0	4.22401	ID2	2.23271e-235	3.09697e-234	2.66623	LEPROTL1	0	0	3.02371	SPN	0	0	6.36238	FXYD5	0	0	2.23906	ITM2B	0	0	0.927815	EDNRB	0	0	2.57016	RPS26	0
PI16	0	0	5.82688	RPL35A	0	0	0.930478	ID3	0	0	2.07799	FILIP1L	0	0	2.57589	ARPC5	0	0	1.90925	ASAH1	0	0	2.43374	FCGR2B	5.80513e-234	7.98485e-233	4.41519	RPS26	0	0	1.25498	SYTL3	0	0	5.93675	VCAM1	0	0	3.90109	PTX4	0	0	8.26461	RASGRP2	0	0	2.44672	PTPRCAP	0
IGFBP4	0	0	2.58851	WEE1	0	0	3.59495	RASIP1	0	0	4.57201	MRVI1	0	0	6.00274	CLTC	0	0	2.63706	BTG1	0	0	1.81189	GPSM3	8.24263e-234	1.13092e-232	3.09787	RPS6	0	0	0.85766	GPSM3	0	0	3.76328	TMEM88	0	0	2.4	SEC61G	0	0	1.53743	VCL	0	0	2.1021	RPL31	0
COL4A1	0	0	2.22753	CXXC5	0	0	2.73949	UNC45B	0	0	4.71049	WDR1	0	0	2.66701	HLA-DRB5	0	0	5.03595	CD55	0	0	3.5167	BASP1	8.08702e-232	1.1013e-230	3.70692	SAMSN1	0	0	4.5032	RPL30	0	0	0.86844	ADAMTS4	0	0	4	BSG	0	0	1.58668	FLNA	0	0	1.70978	CTSS	0
LTBP4	0	0	1.86854	RAPSN	0	0	4.6689	APLP2	0	0	2.09473	RASL12	0	0	6.00156	HMOX1	0	0	3.73764	TYMP	0	0	3.26163	RPSA	5.65791e-232	7.71137e-231	1.09554	EMB	0	0	4.37526	RNF213	0	0	3.33073	GNAI2	0	0	1.46556	TXNDC5	0	0	3.30313	RGS4	0	0	4.57479	SH3BGRL3	0
ANTXR2	0	0	2.98512	RPL19	0	0	0.964663	ATP5J	0	0	2.07632	NEXN	0	0	3.21518	ARPC3	0	0	1.61071	LRRFIP1	0	0	2.51025	IL1B	4.5644e-229	6.13451e-228	5.76428	CST7	0	0	5.2553	LCK	0	0	5.34154	APOLD1	0	0	2.9916	PDIA3	0	0	1.66776	CD151	0	0	1.37713	RPS25	0
DDR2	0	0	2.82163	MT-ND3	0	0	1.99343	SPTBN1	0	0	2.10071	RERGL	0	0	9.89737	KCTD12	0	0	2.71784	SERF2	0	0	1.0885	MCL1	8.96709e-227	1.19346e-225	1.58584	RPL18	0	0	0.745051	RPL28	0	0	0.869322	SELP	0	0	7.47721	LAMP1	0	0	1.49784	CAV2	0	0	1.51485	RPL18	0
LRRN4CL	0	0	3.2276	GNAS	0	0	1.44302	PTP4A3	0	0	3.07161	NR2F2	0	0	3.27809	CFP	0	0	6.26046	CTSB	0	0	2.21664	RPS20	7.96593e-227	1.06107e-225	0.873429	RUNX3	0	0	5.51103	HSPE1	0	0	2.06885	RPS20	0	0	0.782826	ANXA5	0	0	1.36906	ITGA7	0	0	2.44684	BANK1	0
CYGB	0	0	3.03186	SPRY1	0	0	2.17003	ITPKB	0	0	3.94552	COX4I2	0	0	4.91563	HCLS1	0	0	4.21711	BASP1	0	0	4.66135	ACTR2	5.47357e-225	7.23224e-224	1.84745	RPL27	0	0	0.988083	GMFG	0	0	3.31192	STOM	0	0	2.28209	UQCRHL	0	0	1.84353	AGTR1	0	0	3.03963	H3F3A	0
NEGR1	0	0	5.95559	CNN3	0	0	1.71461	SPARC	0	0	1.96084	UQCRQ	0	0	1.69612	PLD4	0	0	6.82723	EVI2B	0	0	5.29756	MPEG1	1.1126e-223	1.46068e-222	4.98157	HSPE1	0	0	1.69709	RPL36	0	0	1.36462	RASA4	0	0	3.97007	MFAP2	0	0	4.2134	A2M	0	0	2.95479	PLAC8	0
EBF1	0	0	2.29769	PTGDS	0	0	3.02558	SOX17	0	0	4.68243	CRIP1	0	0	3.2797	DOK2	0	0	4.87633	FCGR2A	0	0	4.26202	LGALS3	1.56408e-223	2.05177e-222	2.14122	RPL21	0	0	0.786583	GPR65	0	0	5.26891	ATP1A1	0	0	1.97227	NUPR1	0	0	2.13734	COL4A2	0	0	1.51531	PFN1	0
ABCA9	0	0	3.94782	NCAM1	0	0	3.93745	CA4	0	0	5.94185	UQCRB	0	0	1.20553	TMEM176A	0	0	3.33507	CLEC7A	0	0	6.86227	IER5	3.97244e-223	5.19865e-222	1.93798	CTSW	0	0	5.48054	ABHD17A	0	0	2.75561	DUSP23	0	0	3.20812	TMED3	0	0	2.51691	ITM2B	0	0	0.803001	CYBA	0
FTL	0	0	1.06596	CRYAB	0	0	2.08421	SCARB1	0	0	4.34328	TMEM38B	0	0	3.77026	SNX5	0	0	2.92849	H3F3A	0	0	1.19216	PYCARD	8.92447e-221	1.16053e-219	2.86909	CD7	0	0	5.54712	CCND3	0	0	2.68447	ELK3	0	0	2.22207	CD302	0	0	2.3795	ISYNA1	0	0	3.0078	IRF8	0
ADAMTS5	0	0	2.92133	RSL24D1	0	0	1.87152	ITGA6	0	0	3.90143	NDUFB8	0	0	1.79928	ATP2B1	0	0	2.37879	C1orf162	0	0	5.39174	CLEC10A	3.5297e-215	4.49054e-214	4.84166	ARPC2	0	0	1.4299	TGFB1	0	0	2.85475	ADAMTS1	0	0	2.63293	IFITM2	0	0	1.13164	PTEN	0	0	1.72663	RPL38	0
PID1	0	0	3.26007	EMP2	0	0	1.98964	FAM101B	0	0	4.10508	TBX2	0	0	5.88737	PID1	0	0	3.44062	EFHD2	0	0	3.19821	RAC2	2.77662e-215	3.53518e-214	3.10801	RPL3	0	0	0.749165	RAP1B	0	0	1.96984	GIMAP4	0	0	2.70376	MXRA8	0	0	2.07557	LMOD1	0	0	3.02125	SCD	0
PRRX1	0	0	2.80568	EDN3	0	0	6.69874	CLIC5	0	0	4.69031	COX8A	0	0	1.85882	CORO1A	0	0	3.56812	ACTR2	0	0	2.35721	TNFAIP8	3.31072e-211	4.15407e-210	2.98907	RPL37	0	0	0.61407	MATK	0	0	6.616	HLA-E	0	0	1.84469	MFGE8	0	0	2.02521	MPRIP	0	0	1.70422	VPS37B	0
COL5A2	0	0	2.85217	PROX1	0	0	5.0012	EFNA1	0	0	4.23217	ITGB1	0	0	1.61741	SNX2	0	0	2.67164	RNF149	0	0	3.35324	ETV3	5.24793e-211	6.57972e-210	3.78556	RPL15	0	0	0.778512	BTG1	0	0	1.50665	GJA1	0	0	2.71602	EMP3	0	0	1.75648	ART3	0	0	3.05103	SATB1	0
CD34	0	0	2.47909	MYF6	0	0	3.14689	HLA-A	0	0	1.61555	COX7B	0	0	1.65018	CTSD	0	0	2.02427	LYN	0	0	3.56947	RGS2	1.15673e-208	1.44149e-207	2.82194	EVL	0	0	2.74432	S1PR5	0	0	9.00156	UPP1	0	0	3.33703	FKBP7	0	0	2.64401	ATP1B2	0	0	3.82374	NAPSA	0
HTRA1	0	0	2.26832	EGR1	0	0	1.86929	CA8	0	0	4.82131	ISYNA1	0	0	4.58675	CSTB	0	0	2.06302	REL	0	0	3.29704	MYO1G	3.92375e-208	4.86019e-207	4.61771	RPS23	0	0	0.652968	TMA7	0	0	1.52502	SLCO2A1	0	0	5.25672	TNFRSF12A	0	0	3.21092	INPP4B	0	0	4.12293	RPS27A	0
ABCA8	0	0	2.41056	CLCN5	0	0	3.94628	TPRG1L	0	0	2.53909	WFDC1	0	0	5.51543	CLTA	0	0	1.73603	TSPO	0	0	1.80995	EEF1B2	1.30229e-207	1.61066e-206	1.11993	ITGB2	0	0	3.83104	C1orf56	0	0	3.8852	MGLL	0	0	1.86553	FBLN7	0	0	4.3144	ARHGAP10	0	0	2.15008	HLA-DOA	0
VIM	0	0	1.26645	GPM6B	0	0	2.79204	MYO10	0	0	4.22252	PPP1R12C	0	0	3.57841	ITM2B	0	0	1.51627	SERPINB1	0	0	2.80478	RPS9	5.09022e-207	6.25788e-206	0.730661	ITK	0	0	7.39906	PSME1	0	0	1.82502	NEDD9	0	0	2.88215	SDC4	0	0	2.86764	PACSIN2	0	0	2.17022	IL2RG	0
ABCA6	0	0	3.95727	BTG1	0	0	1.47159	PREX2	0	0	3.67261	GJA4	0	0	4.144	LTC4S	0	0	5.96166	VMP1	0	0	2.84184	RILPL2	1.07572e-204	1.30975e-203	3.09923	GZMA	0	0	5.63127	ALOX5AP	0	0	3.5422	NUAK1	0	0	3.5254	MAP1LC3A	0	0	1.80684	RASL11A	0	0	3.09108	DUSP2	0
ITIH5	0	0	2.78887	RPL37	0	0	0.854726	ADAM15	0	0	3.02976	WTIP	0	0	4.5983	ASAH1	0	0	2.12529	HCST	0	0	3.84802	PSAP	1.76394e-204	2.14451e-203	1.55872	PABPC1	0	0	1.31833	APMAP	0	0	3.068	IL1R1	0	0	2.98562	CHODL	0	0	3.79921	IGFBP2	0	0	3.4239	SUB1	0
CRISPLD2	0	0	2.46401	TSTD1	0	0	3.56334	GSTM5	0	0	2.43288	ILK	0	0	2.23238	EFHD2	0	0	2.98411	LCP2	0	0	5.08918	FTH1	3.69295e-204	4.47648e-203	1.21022	ARHGAP15	0	0	4.45282	PSMB9	0	0	2.617	PDE2A	0	0	3.15737	NENF	0	0	1.57668	SEPT11	0	0	1.87358	HVCN1	0
[truncated: 50 more columns]

## Sheet: Species_specific_marker_genes
human-ArtEC_names	human-ArtEC_pvals	human-ArtEC_pvals_adj	human-ArtEC_logfoldchanges	human-B cell_names	human-B cell_pvals	human-B cell_pvals_adj	human-B cell_logfoldchanges	human-B plasma_names	human-B plasma_pvals	human-B plasma_pvals_adj	human-B plasma_logfoldchanges	human-CD2_names	human-CD2_pvals	human-CD2_pvals_adj	human-CD2_logfoldchanges	human-Cycling_names	human-Cycling_pvals	human-Cycling_pvals_adj	human-Cycling_logfoldchanges	human-FB_names	human-FB_pvals	human-FB_pvals_adj	human-FB_logfoldchanges	human-LymphEC_names	human-LymphEC_pvals	human-LymphEC_pvals_adj	human-LymphEC_logfoldchanges	human-MF-IIfg_names	human-MF-IIfg_pvals	human-MF-IIfg_pvals_adj	human-MF-IIfg_logfoldchanges	human-MF-Ifg_names	human-MF-Ifg_pvals	human-MF-Ifg_pvals_adj	human-MF-Ifg_logfoldchanges	human-Macrophage_names	human-Macrophage_pvals	human-Macrophage_pvals_adj	human-Macrophage_logfoldchanges	human-Mast cell_names	human-Mast cell_pvals	human-Mast cell_pvals_adj	human-Mast cell_logfoldchanges	human-Mesothelial cell_names	human-Mesothelial cell_pvals	human-Mesothelial cell_pvals_adj	human-Mesothelial cell_logfoldchanges	human-Monocyte_names	human-Monocyte_pvals
HLA-E	0	0	3.80452	CD74	0	0	7.01398	MZB1	6.80037e-160	5.3431e-159	11.6642	HLA-DRA	0	0	9.56886	GAPDH	1.12539e-260	2.39923e-259	2.71498	DCN	0	0	6.80915	B2M	0	0	3.14449	TNNT3	0	0	8.90198	TNNC1	0	0	11.9843	FTL	0	0	3.47838	TPSB2	0	0	15.8074	SLPI	3.64847e-154	4.6273e-153	8.65414	TYROBP	0
B2M	0	0	3.02497	HLA-DRA	0	0	7.9401	RPL36	2.86902e-145	2.14648e-144	2.55329	CD74	0	0	7.74127	RPL7A	3.6873e-260	7.84065e-259	1.72652	CFD	0	0	8.42475	RPL36	0	0	2.22923	TNNC2	0	0	10.076	TNNT1	0	0	11.7925	TYROBP	0	0	6.37793	RPL32	1.88762e-274	1.17704e-273	2.7088	KRT18	4.88243e-115	5.36448e-114	10.5712	FTL	0
CAV1	0	0	3.73195	RPL32	0	0	3.38107	FKBP11	8.44368e-135	6.08189e-134	7.08591	UBA52	0	0	2.69546	RPL32	1.46383e-258	3.10463e-257	2.44893	GSN	0	0	4.26104	HLA-E	4.24662e-289	1.23107e-287	2.90114	TNNI2	0	0	9.4412	MYL2	0	0	12.8484	C1QA	0	0	7.82227	FTH1	4.22628e-238	2.49613e-237	3.04933	TPT1	3.07268e-107	3.25633e-106	1.73928	SAT1	0
SPARCL1	0	0	2.86611	RPL36	0	0	3.2366	CYBA	2.90201e-133	2.07483e-132	4.35445	HLA-DQA1	0	0	6.88412	RPL36	5.81556e-219	1.10637e-217	2.29887	C1S	0	0	5.75371	HLA-A	1.886e-258	4.85895e-257	2.54207	CKM	0	0	9.53078	CKM	0	0	9.21721	FCER1G	0	0	5.98552	CPA3	2.1375e-222	1.2276e-221	13.676	KRT19	1.52233e-103	1.5827e-102	10.4912	UBA52	0
A2M	0	0	6.29637	RPL39	0	0	2.03835	SUB1	1.62122e-129	1.13832e-128	3.21446	HLA-DQB1	0	0	6.36388	TUBA1B	3.95165e-211	7.37267e-210	3.57117	MGP	0	0	4.4133	HSPB1	2.38936e-258	6.14615e-257	3.29482	COX6A2	0	0	8.18191	ACTA1	0	0	9.80961	AIF1	0	0	7.3729	S100A4	6.57057e-219	3.75654e-218	3.28571	KRT8	1.13212e-102	1.16815e-101	10.3975	CTSS	0
FABP5	0	0	5.03197	RPL30	0	0	1.93416	SEC11C	6.02561e-129	4.22358e-128	5.46262	RPL32	0	0	2.27946	CD63	4.96822e-199	8.92487e-198	2.2886	SERPING1	0	0	3.28517	RPL32	6.1394e-243	1.52899e-241	1.56966	MYL1	0	0	8.76158	MB	0	0	9.45588	MS4A6A	0	0	7.26576	LGALS3	1.77301e-192	9.65e-192	4.12938	ITLN1	6.05627e-100	6.15627e-99	16.5192	LYZ	0
RNASE1	0	0	6.71748	CD37	0	0	6.88589	RPL32	2.16098e-129	1.51536e-128	2.24837	RPL36	0	0	2.23305	VIM	1.48038e-198	2.65355e-197	2.2502	APOD	0	0	7.28143	HSP90AA1	9.4347e-213	2.1479e-211	2.35793	MYLPF	0	0	8.88931	TCAP	0	0	8.49926	C1QB	0	0	7.3528	FCER1G	7.50437e-190	4.05888e-189	5.88487	HP	4.55375e-93	4.4527e-92	10.5911	S100A9	0
TM4SF1	0	0	4.04435	RPS12	0	0	1.9622	SEC61B	2.94718e-123	2.02435e-122	2.90611	HLA-DMA	0	0	5.77129	RPS12	1.36052e-199	2.44939e-198	1.35906	C1R	0	0	4.33674	MYL12A	1.27608e-206	2.84214e-205	2.1285	YBX3	0	0	5.10358	COX6A2	0	0	8.25133	NPC2	0	0	3.47436	RPL30	1.83813e-187	9.90277e-187	1.92753	TIMP1	1.00436e-89	9.61486e-89	4.82152	FCER1G	0
VWF	0	0	5.93506	RPL28	0	0	1.91795	SDF2L1	1.78678e-118	1.19826e-117	5.07589	COTL1	0	0	4.83367	RPS18	2.70412e-181	4.55874e-180	1.12463	COL6A3	0	0	5.4553	POLR2L	4.4803e-204	9.88492e-203	2.89016	TCAP	0	0	8.04161	TPM3	0	0	5.83238	C1QC	0	0	6.88074	HPGDS	4.94428e-185	2.65239e-184	9.16563	S100A10	6.60324e-81	6.05003e-80	2.65462	LAPTM5	0
SLC9A3R2	0	0	4.53139	UBA52	0	0	2.84761	SSR4	2.14004e-115	1.41439e-114	4.34129	LYZ	0	0	6.22358	RPS2	8.83257e-172	1.45911e-170	1.36201	FBLN1	0	0	5.31972	HSPH1	2.97802e-188	6.14947e-187	3.58047	ACTA1	0	0	9.37838	DES	0	0	6.38093	RNASE1	0	0	7.98323	CTSG	2.0643e-181	1.09738e-180	14.1193	RARRES1	1.16744e-79	1.06076e-78	6.42815	COTL1	0
STOM	0	0	4.26786	RPL10	0	0	1.74501	UBA52	1.36352e-114	9.00087e-114	2.15376	CYBA	0	0	3.36778	PPP1R14B	3.4045e-168	5.54057e-167	3.20571	VIM	0	0	1.93559	HSPA1A	5.7267e-184	1.16353e-182	2.78527	DES	0	0	6.22437	TNNI1	0	0	10.8951	CD74	0	0	5.11925	UBA52	7.526e-150	3.73392e-149	2.37652	C3	1.29976e-73	1.14369e-72	4.95477	SH3BGRL3	0
HLA-A	0	0	2.53393	RPL13	0	0	1.50278	ISG20	1.03278e-111	6.71774e-111	5.71221	B2M	0	0	1.81494	LGALS1	7.41754e-166	1.19414e-164	2.63236	MGST1	0	0	4.7165	FTL	4.66184e-182	9.37904e-181	1.67471	MB	0	0	8.01999	CRYAB	0	0	5.27147	CYBA	0	0	3.37803	FTL	5.99852e-148	2.96356e-147	1.59624	RPL32	1.09365e-73	9.63362e-73	2.25376	AIF1	0
FABP4	0	0	3.99189	RPLP2	0	0	2.04807	XBP1	4.98303e-108	3.19322e-107	4.15279	AIF1	0	0	6.24988	RPL3	1.15605e-166	1.86659e-165	1.26435	COL6A2	0	0	3.50826	TFF3	2.23059e-177	4.41206e-176	9.71251	FHL1	0	0	5.91503	YBX3	0	0	4.78711	B2M	0	0	1.57164	RPL10	1.8335e-144	8.9962e-144	1.23514	CALB2	9.03316e-70	7.73323e-69	11.944	NAMPT	0
CLEC14A	0	0	5.33889	RPL11	0	0	1.66032	SPCS3	5.05423e-104	3.17692e-103	4.12638	RPL28	0	0	1.41463	RAN	8.67141e-157	1.34718e-155	2.38096	SERPINF1	0	0	2.93174	HYAL2	7.85978e-177	1.55092e-175	4.57331	ENO3	0	0	8.31952	FHL1	0	0	6.00967	CTSB	0	0	3.49235	RPL36	5.20727e-139	2.51445e-138	2.12082	RPS12	7.91625e-67	6.67964e-66	1.84487	CYBA	0
TIMP3	0	0	2.94745	RPS27A	0	0	1.4964	CD74	1.98952e-103	1.24673e-102	3.87522	CST3	2.99368e-299	4.39742e-298	3.02756	RPL28	3.33048e-156	5.14986e-155	1.15568	NOVA1	0	0	5.34075	GNG11	1.03655e-176	2.0429e-175	2.42835	GAPDH	0	0	4.3752	GAPDH	0	0	3.75497	CTSS	0	0	4.82113	RPL11	9.34046e-139	4.50364e-138	1.32913	UPK3B	1.5573e-66	1.30933e-65	11.8397	S100A8	0
GNG11	0	0	2.93443	RPS2	0	0	1.72199	SSR3	2.74192e-103	1.71626e-102	3.27828	SH3BGRL3	8.81028e-298	1.29068e-296	2.94801	RPL15	8.25471e-156	1.27521e-154	1.32358	C3	0	0	4.81871	SRP14	8.93615e-175	1.73827e-173	1.61507	MYBPC1	0	0	7.98804	TPT1	0	0	2.6548	CD163	0	0	7.42973	CD69	1.32045e-134	6.30935e-134	7.05326	MSLN	9.51083e-66	7.96787e-65	11.7927	B2M	0
CLDN5	0	0	4.09961	B2M	0	0	2.061	SPCS2	5.85915e-103	3.65491e-102	2.84589	LAPTM5	3.61429e-271	4.89359e-270	4.47674	EEF1B2	1.15716e-151	1.76277e-150	1.67273	UBA52	0	0	2.09041	SDCBP	3.3799e-173	6.50532e-172	2.41338	KLHL41	0	0	5.68731	KLHL41	0	0	6.09486	UBA52	0	0	2.03466	RPL39	2.24756e-134	1.07268e-133	1.38421	B2M	1.38388e-59	1.11232e-58	1.18225	S100A4	0
LGALS3	0	0	3.01873	RPL21	0	0	2.03629	TMEM258	8.78685e-99	5.3952e-98	2.96867	SAT1	1.23673e-264	1.64069e-263	3.22361	RPL10	2.66916e-147	4.00666e-146	0.967462	RPL32	0	0	2.19425	SERF2	5.05703e-173	9.71056e-172	1.57002	COX7A1	0	0	5.07065	COX7A1	0	0	5.1509	LAPTM5	0	0	4.73094	ARHGDIB	3.77492e-133	1.79175e-132	4.49348	CCDC80	3.04382e-54	2.33791e-53	3.56946	ACTB	0
CD74	0	0	4.43588	RPL15	0	0	1.7831	HERPUD1	9.64689e-99	5.91885e-98	3.68222	FCER1G	7.15499e-258	9.28228e-257	5.18475	RPL12	1.01489e-143	1.5083e-142	1.27102	GPX3	0	0	4.33905	CACYBP	2.13193e-170	4.01864e-169	3.48345	MYOZ1	0	0	7.55978	CA3	0	0	7.59088	LYVE1	0	0	7.54765	MS4A2	1.52993e-129	7.19116e-129	13.2409	RPL28	4.7108e-54	3.60649e-53	1.29483	FTH1	0
ICAM2	0	0	4.55182	RPS8	0	0	1.36941	HSP90B1	3.89754e-94	2.33554e-93	3.29154	TYROBP	1.09965e-254	1.41211e-253	5.28059	SPATS2L	1.95702e-141	2.87982e-140	2.81092	MFAP5	0	0	4.85909	SNCG	2.43559e-170	4.58052e-169	4.06841	CRYAB	0	0	4.34097	S100A1	0	0	5.8605	MS4A4A	0	0	9.1731	HPGD	1.83384e-129	8.61468e-129	7.67899	RPL36	7.61827e-53	5.78123e-52	2.12809	RPL32	0
CD59	0	0	3.56467	RPS18	0	0	1.70589	SERP1	2.01842e-93	1.20643e-92	2.99374	C1orf162	2.6403e-253	3.37732e-252	6.44398	TUBB	6.24609e-138	9.07754e-137	2.92318	FBLN2	0	0	3.46375	PPDPF	1.13653e-164	2.09196e-163	2.31172	PDLIM5	0	0	5.15355	MYBPC1	0	0	7.18012	MRC1	0	0	6.60804	ALOX5AP	2.26115e-127	1.05767e-126	5.56952	SAT1	3.24625e-51	2.4177e-50	2.3143	FCN1	0
EPAS1	0	0	3.59702	RPS15A	0	0	1.58008	DERL3	1.59733e-92	9.49214e-92	10.559	ACTB	2.61862e-245	3.2907e-244	1.84163	UBA52	3.51488e-138	5.11275e-137	1.992	MT-ND2	0	0	1.77951	HSPD1	8.50714e-163	1.55196e-161	3.09299	BIN1	0	0	5.05194	HSPB6	0	0	6.10831	F13A1	0	0	6.72307	MT-ND4	1.7921e-126	8.36126e-126	1.65997	OGN	6.11558e-51	4.54644e-50	3.80144	RPL28	0
IFITM3	0	0	1.90917	RPL19	0	0	1.38756	SPCS1	2.02163e-91	1.19402e-90	2.65381	LCP1	6.17923e-236	7.47923e-235	4.47631	LDHB	1.46857e-135	2.11559e-134	2.58767	COL6A1	0	0	3.13375	TMA7	2.29271e-156	4.02621e-155	1.96301	TTN	0	0	8.02999	MYOZ1	0	0	6.78596	HLA-DRA	0	0	6.0446	RPS12	7.73052e-126	3.60575e-125	1.30158	TM4SF1	8.92016e-51	6.61944e-50	2.85183	PLAUR	0
F8	0	0	6.74346	RPL26	0	0	1.60558	PPIB	1.07252e-90	6.30735e-90	2.52618	PTPRC	8.31686e-233	9.97113e-232	4.46547	NACA	6.54912e-135	9.40156e-134	1.33392	PDGFRL	0	0	4.88228	DNAJB1	1.84546e-153	3.20653e-152	2.63237	EEF1A2	0	0	7.4738	ENO3	0	0	6.63599	RPL36	0	0	1.81619	MT-ND3	3.08716e-121	1.42099e-120	2.26186	UBA52	8.50896e-51	6.31715e-50	1.79726	BCL2A1	0
EGFL7	0	0	3.31902	RPL18A	0	0	1.67414	B2M	1.56895e-89	9.17423e-89	2.29812	FTH1	1.10201e-231	1.31737e-230	1.84574	STMN1	6.70542e-133	9.53434e-132	4.77302	MT-ND3	0	0	2.34539	FKBP1A	2.32975e-152	4.02672e-151	2.1185	XIRP2	0	0	8.0059	ACTN2	0	0	7.08842	RPL32	0	0	1.68005	VIM	2.65323e-121	1.22229e-120	1.54387	RPL12	1.37094e-49	1.00779e-48	1.32999	C5AR1	0
PECAM1	0	0	3.39594	RPS28	0	0	1.53539	UBE2J1	9.7118e-89	5.65873e-88	3.84198	ARHGDIB	2.28306e-229	2.71147e-228	3.59997	NPM1	1.24451e-132	1.76497e-131	1.77959	MMP2	0	0	3.4412	HSPE1	1.46943e-148	2.49258e-147	2.71587	PDE4DIP	0	0	5.34138	SLC25A4	0	0	3.70901	SAT1	0	0	2.70341	B2M	7.37963e-120	3.38068e-119	1.26577	EFEMP1	6.38263e-49	4.66272e-48	3.55024	SOD2	0
BTNL9	0	0	6.10851	RPL13A	0	0	1.99934	PIM2	2.13773e-87	1.23638e-86	7.11354	ARPC3	8.88814e-229	1.05255e-227	2.12178	ENO1	8.14437e-129	1.13352e-127	3.1936	CYBRD1	0	0	4.03148	RNASE1	2.89486e-148	4.89033e-147	4.92478	NEXN	0	0	5.86419	SMPX	0	0	7.46779	CD14	0	0	5.64291	KIT	1.01347e-112	4.55148e-112	9.04322	EZR	6.79035e-49	4.95397e-48	2.84869	TIMP1	0
HLA-DRA	0	0	5.03284	EEF1A1	0	0	1.41348	FKBP2	1.6755e-85	9.62271e-85	3.21472	MS4A6A	5.08621e-225	5.93765e-224	6.21172	PFN1	7.01982e-124	9.54382e-123	2.07422	FSTL1	0	0	3.42852	LYVE1	1.42252e-147	2.39324e-146	5.34147	ACTN2	0	0	7.03795	MYL12A	0	0	3.94708	VSIG4	0	0	9.05974	TYROBP	2.2508e-111	1.00616e-110	4.51113	SERPING1	2.30642e-48	1.67524e-47	2.43103	VCAN	0
FLT1	0	0	3.33382	RPS29	0	0	1.7504	SERF2	1.15965e-82	6.55701e-82	1.65764	HLA-DMB	6.24837e-222	7.21239e-221	5.7598	HMGN1	1.83265e-117	2.40601e-116	2.40316	IGFBP6	0	0	3.99676	RAB11A	1.64582e-147	2.76608e-146	2.61522	FHL3	0	0	5.6241	RPL32	0	0	2.05702	MT-ND3	0	0	2.19907	MT-CO2	6.04523e-111	2.69502e-110	1.74938	EEF1A1	4.75361e-48	3.44815e-47	0.823023	MT-CO1	0
GIMAP7	0	0	5.59138	RPS19	0	0	1.69019	COPE	6.86223e-78	3.77744e-77	2.53926	CD37	8.48878e-220	9.75735e-219	4.54212	RPSA	3.26494e-117	4.27957e-116	1.28573	LRP1	0	0	2.86525	MGST2	5.7213e-146	9.52797e-145	3.87564	HSPB1	0	0	2.56636	PDLIM5	0	0	4.8808	MS4A7	0	0	6.10543	RPS27A	1.04755e-110	4.66377e-110	1.06666	PROCR	5.28432e-46	3.74389e-45	3.55051	OAZ1	0
MGLL	0	0	3.07696	RPS6	0	0	1.7847	MANF	1.68455e-76	9.19897e-76	3.01547	AP1S2	3.61557e-218	4.12416e-217	3.85108	GSTP1	1.24967e-115	1.62379e-114	1.87865	RPL36	0	0	1.95998	MYL6	1.47586e-142	2.42103e-141	1.27328	ATP2A1	0	0	7.33508	CHCHD10	0	0	3.81959	FTH1	0	0	1.54595	ANXA1	2.23851e-110	9.95789e-110	2.79438	RPL7A	1.17656e-45	8.30007e-45	1.4105	SERPINA1	0
TINAGL1	0	0	3.18304	LAPTM5	0	0	5.50831	CRELD2	5.81683e-76	3.16699e-75	4.06221	CTSS	6.3721e-218	7.2634e-217	4.12343	NUCKS1	7.02318e-114	9.09692e-113	2.18342	LAMC1	0	0	3.34807	AIF1L	1.02963e-141	1.67565e-140	5.92706	RPL32	0	0	2.17285	PDE4DIP	0	0	5.32029	FOLR2	0	0	6.05418	RAC2	5.22326e-107	2.3005e-106	4.9931	CPB1	7.24063e-45	5.07307e-44	5.78326	LCP1	0
ITM2A	0	0	3.2367	RPS23	0	0	1.18859	RPL28	7.43592e-74	4.00735e-73	1.12778	CD83	2.01989e-217	2.29605e-216	5.31746	CHRNA1	6.40919e-113	8.2561e-112	2.95602	FBLN5	0	0	3.33829	FXYD6	4.65081e-141	7.539e-140	2.87519	TPT1	0	0	2.12397	BIN1	0	0	4.89148	VAMP8	0	0	3.33717	RPL12	3.06621e-107	1.35119e-106	1.27789	C1R	1.17088e-44	8.17923e-44	2.4969	PABPC1	0
SEC14L1	0	0	3.52632	RPS25	0	0	1.58869	P4HB	2.16121e-70	1.14334e-69	2.48432	RPL30	1.66175e-219	1.90608e-218	1.08377	PKM	3.13724e-110	3.99124e-109	2.53005	EFEMP1	0	0	4.93106	HOMER3	2.36885e-140	3.82859e-139	4.69657	HSPB7	0	0	6.39675	YBX1	0	0	2.01679	FCGR2A	0	0	5.18754	MT-CYB	3.71559e-106	1.62818e-105	1.65354	IL18	1.90683e-43	1.31581e-42	5.08469	SAMSN1	0
RPL36	0	0	1.70446	RPS3	0	0	1.48043	POU2AF1	8.59987e-70	4.53792e-69	7.2729	PABPC1	1.36008e-216	1.54177e-215	2.06587	P4HB	1.03898e-108	1.30964e-107	2.26308	LGALS3	0	0	2.28317	ITGA1	4.60953e-137	7.34887e-136	3.75148	CA3	0	0	5.43245	MYL3	0	0	9.97756	CYBB	0	0	5.67265	RGS1	3.62327e-105	1.5814e-104	7.13102	MGST1	1.02932e-42	7.05252e-42	2.72684	HLA-DRA	0
NEDD9	0	0	4.21395	RPL12	0	0	1.88065	RPL7A	1.58833e-68	8.32769e-68	1.14323	RPS12	1.68836e-209	1.86002e-208	1.04605	MEST	6.45466e-105	7.93533e-104	3.30065	PDGFRA	0	0	4.13253	ICAM2	6.07751e-137	9.67047e-136	3.44091	NEB	0	0	5.63629	CFL2	0	0	3.88523	CST3	0	0	1.73437	RGS2	5.23036e-102	2.25706e-101	4.68777	TFPI2	1.31595e-42	9.01261e-42	5.41515	CD44	0
FAM107A	0	0	5.6135	RPS13	0	0	1.41131	PRDX4	1.6148e-67	8.43155e-67	3.19826	HLA-DRB5	2.14921e-206	2.33642e-205	5.40136	RPL19	5.63585e-100	6.69338e-99	0.695484	TIMP1	0	0	2.56338	RAB13	7.04031e-137	1.11916e-135	2.98644	FBXO32	0	0	6.03765	MYOZ2	0	0	9.91315	PSAP	0	0	1.85755	RPS28	8.34802e-99	3.57241e-98	1.18099	KLK11	1.25317e-41	8.50819e-41	9.98887	MT-ND3	0
RAMP2	0	0	2.74198	RPS15	0	0	1.37785	VOPP1	2.07759e-67	1.08342e-66	4.13468	PFN1	5.85648e-207	6.37926e-206	1.77382	PPDPF	1.82411e-99	2.15394e-98	1.91261	VCAN	0	0	4.55954	UBA52	1.22922e-136	1.95026e-135	1.35521	PYGM	0	0	5.9307	EEF1A2	0	0	6.953	BLVRB	0	0	2.99233	RPL5	4.4084e-97	1.87528e-96	1.32618	SLC39A8	1.63543e-41	1.10943e-40	6.50474	PTPRC	0
ANXA3	0	0	3.11767	RPS20	0	0	1.66037	LMAN2	2.40007e-67	1.25e-66	2.73699	ITGB2	2.12133e-204	2.28645e-203	4.80322	RPS6	6.7196e-99	7.91757e-98	0.87784	DPT	0	0	3.9929	RHOC	3.45009e-132	5.28018e-131	2.31778	SLC25A4	0	0	3.14853	HSPB7	0	0	6.2911	CD68	0	0	5.08981	FXYD5	1.92572e-93	8.10578e-93	3.45555	RPS18	1.09063e-39	7.23728e-39	0.945725	SERP1	0
NOTCH4	0	0	4.90188	RPSA	0	0	1.84293	SEC61G	5.36564e-67	2.78393e-66	2.09184	REL	5.48956e-199	5.80269e-198	4.17583	PA2G4	3.1088e-97	3.62664e-96	2.0936	NEGR1	0	0	6.33277	INSR	4.2286e-129	6.35916e-128	4.69368	RAD23A	0	0	3.26261	ANKRD2	0	0	8.23075	S100A4	0	0	2.51364	FCER1A	3.79326e-93	1.59463e-92	9.16149	CLDN15	1.52504e-38	1.00228e-37	4.51426	G0S2	0
TMEM88	0	0	3.62884	MS4A1	0	0	8.468	TNFRSF17	5.88234e-66	3.03478e-65	9.01199	SPI1	5.2138e-196	5.44468e-195	5.05618	LMNA	5.56015e-97	6.46795e-96	1.89107	SMOC2	0	0	3.90836	ANAPC16	5.75096e-129	8.62487e-128	2.08238	TRIM63	0	0	8.21607	PPP1R27	0	0	7.08165	MT-ND2	0	0	1.74497	VWA5A	5.1795e-92	2.16464e-91	5.25476	RARRES2	2.05484e-38	1.34724e-37	2.23141	CSTA	0
ARHGAP29	0	0	3.14762	RPL3	0	0	1.5176	UQCRQ	6.68442e-66	3.44642e-65	2.03167	GMFG	2.20788e-192	2.2753e-191	3.78483	RBP1	7.06641e-97	8.20853e-96	2.93154	LAMA2	0	0	3.34249	NR2F2	1.59584e-127	2.37598e-126	3.29503	CHCHD10	0	0	3.31013	VDAC1	0	0	3.39981	MAFB	0	0	3.28229	SH3BGRL3	2.23936e-91	9.3351e-91	2.52119	BCHE	3.98278e-38	2.59575e-37	5.26563	TYMP	0
SYNE2	0	0	3.31173	RPL18	0	0	1.24353	HSPD1	7.20775e-66	3.71508e-65	2.85688	GPR183	1.01798e-191	1.04775e-190	6.44697	PSME2	7.37205e-97	8.55751e-96	2.29159	MFAP4	0	0	3.93678	CAV1	1.1253e-127	1.67693e-126	2.10002	PGAM2	0	0	5.74607	NDUFA4	0	0	2.37755	LYZ	0	0	4.28324	ASAH1	3.56893e-91	1.48663e-90	3.20428	RPL10	1.78785e-37	1.15606e-36	0.916081	RPL36	0
CD36	0	0	2.95821	HLA-DQA1	0	0	5.02963	HSP90AA1	1.17747e-65	6.05764e-65	2.27763	VAMP8	5.07804e-191	5.20048e-190	2.91114	RPS3	1.4672e-96	1.70194e-95	0.864362	CILP	0	0	4.30804	SOD1	3.37568e-127	5.01683e-126	1.96497	MYBPC2	0	0	7.84696	UQCR10	0	0	2.91951	SPI1	0	0	5.13015	CD37	7.93895e-90	3.28945e-89	4.6492	LGALS3	3.37083e-37	2.1745e-36	1.77886	CD55	0
MYL12A	0	0	1.80373	CD79A	0	0	6.96081	PDIA6	1.27872e-65	6.57643e-65	2.48284	ARPC2	8.7635e-191	8.96921e-190	1.90933	ILF2	4.72323e-96	5.47501e-95	2.40283	SCARA5	0	0	4.08186	HEBP1	1.30842e-125	1.93404e-124	3.21317	PPP1R27	0	0	6.93258	COX5A	0	0	3.05151	C1orf162	0	0	6.11662	CAPG	1.02203e-87	4.21347e-87	3.80433	CLDN1	3.85045e-37	2.48293e-36	7.09271	STXBP2	0
SRP14	0	0	1.75107	FAU	0	0	1.09346	SRM	3.34624e-65	1.71507e-64	3.16538	LSP1	2.18434e-187	2.20676e-186	2.58285	XRCC5	6.9855e-96	8.09166e-95	2.32499	LUM	0	0	4.11675	RPL15	1.90051e-125	2.80672e-124	0.868711	STAC3	0	0	3.62977	RAD23A	0	0	3.38126	STAB1	0	0	5.00311	CLIC1	4.44423e-86	1.82306e-85	2.26678	NR2F1	6.23593e-37	4.01174e-36	6.09478	MT-CO2	0
EMCN	0	0	3.11861	RPL27	0	0	1.61177	HSPE1	9.26117e-65	4.73634e-64	2.50244	RPL10	4.55674e-185	4.56424e-184	0.983583	RPL11	7.83371e-96	9.06141e-95	0.834482	TIMP3	0	0	2.20525	IL34	7.39562e-124	1.07959e-122	5.655	MYH2	0	0	9.98336	MYL6B	0	0	6.22035	ACTB	0	0	1.32968	EMP3	2.19819e-85	8.99023e-85	2.59477	DMKN	3.89248e-36	2.48758e-35	6.33591	EREG	0
ESAM	0	0	2.7312	RPL9	0	0	1.16234	ITM2C	1.37108e-64	7.00541e-64	3.19386	MT-CO1	7.03823e-183	6.98595e-182	1.5855	RPL26	1.54337e-94	1.77277e-93	0.964115	TFPI	0	0	2.66748	LIMCH1	1.08426e-123	1.58137e-122	3.63777	MYOT	0	0	5.92368	LMOD2	0	0	7.24444	LCP1	0	0	3.96685	IL1RL1	1.79279e-84	7.30494e-84	7.69504	GSTP1	1.6105e-35	1.01736e-34	1.66903	FPR1	0
GSN	0	0	1.67553	RPS7	0	0	1.24151	POLR2L	1.88029e-64	9.59229e-64	2.06988	S100A10	3.54285e-180	3.47457e-179	2.02821	RPL5	5.76056e-94	6.59376e-93	1.11396	MAP1B	0	0	3.22734	CFDP1	1.4373e-121	2.06873e-120	3.11455	GAMT	0	0	4.51745	MYL1	0	0	5.90443	SH3BGRL3	0	0	2.2503	RGS13	2.32917e-81	9.3651e-81	11.512	ANXA8L1	1.52066e-34	9.49002e-34	6.46535	TKT	0
LAP3	0	0	3.58947	RPL27A	0	0	1.78415	GMFG	6.054e-64	3.0827e-63	3.42445	CPVL	1.1992e-178	1.16981e-177	5.23092	TUBA1A	1.05669e-93	1.20617e-92	2.28951	ABCA8	0	0	2.98069	MT-ND3	5.42976e-121	7.76078e-120	1.44785	SMPX	0	0	5.96514	MYOT	0	0	6.26866	ALOX5AP	0	0	4.51012	S100A6	2.03501e-80	8.15443e-80	1.21435	RPL18	1.83499e-34	1.14422e-33	0.832497	MCL1	0
TNFSF10	0	0	4.05129	RPS14	0	0	1.09281	ERP29	1.03945e-63	5.28473e-63	2.37824	RGS1	1.94192e-176	1.88426e-175	6.15498	RANBP1	6.00997e-93	6.81752e-92	2.24909	PRELP	0	0	3.35339	P4HB	1.4255e-120	2.0269e-119	2.50477	TRDN	0	0	3.57477	CSRP3	0	0	7.96659	HCST	0	0	4.6611	RPL14	5.41143e-80	2.16365e-79	1.10575	C1S	4.54108e-34	2.82093e-33	2.35134	IL1B	0
CXCL2	0	0	3.66818	RPS16	0	0	1.05662	EAF2	1.45842e-62	7.36467e-62	6.26138	CXCR4	5.62948e-174	5.40174e-173	3.81949	SET	4.94671e-92	5.58825e-91	1.88181	LTBP2	0	0	7.55073	GUK1	4.47671e-120	6.35438e-119	1.95453	FXYD1	0	0	2.6087	HSPB1	0	0	2.19418	ARHGDIB	0	0	3.11069	RPL28	5.75173e-79	2.29135e-78	1.02268	FKBP11	4.65761e-33	2.85235e-32	3.63387	CD74	0
PPP1R14A	0	0	3.61235	EEF1B2	0	0	2.10176	EEF1B2	1.62307e-62	8.18856e-62	1.49475	RGS10	3.4957e-171	3.33288e-170	3.52419	KIAA0101	2.31961e-91	2.60256e-90	8.19791	NUPR1	0	0	2.18872	DNAJB4	8.67169e-120	1.22982e-118	2.82265	GLRX	0	0	4.73685	UQCR11	0	0	2.47345	CTSZ	0	0	2.52432	CMA1	1.11017e-78	4.41945e-78	11.0587	WFDC2	8.05655e-33	4.92105e-32	7.19955	GMFG	0
WARS	0	0	4.0421	RPS5	0	0	1.27503	RPLP2	3.34092e-62	1.68141e-61	0.972792	CTSZ	6.91822e-169	6.53158e-168	2.45597	TYMS	3.13106e-91	3.50341e-90	5.97884	FBN1	0	0	3.24232	COTL1	1.81445e-119	2.56884e-118	3.27658	PDK4	0	0	3.6542	MYH7	0	0	9.97047	CTSC	0	0	3.9544	FAU	1.54039e-76	6.08347e-76	0.939269	PDZK1IP1	2.95204e-32	1.78589e-31	9.30368	SERPINB1	0
RGCC	0	0	3.13934	CXCR4	0	0	4.9125	LMAN1	3.46598e-61	1.73478e-60	2.64537	GLIPR1	1.52095e-167	1.42856e-166	4.27158	RPL35	4.43675e-91	4.96101e-90	0.940425	COL12A1	0	0	4.39142	CYB5A	3.08889e-119	4.36936e-118	2.8677	CFL2	0	0	2.91852	FABP3	0	0	6.2609	FCGRT	0	0	2.25993	HSP90AA1	1.34875e-74	5.28598e-74	2.06758	PRDX6	7.10866e-32	4.27691e-31	1.626	UPP1	0
TACC1	0	0	2.42859	RPS21	0	0	1.31875	CD27	1.2474e-60	6.2245e-60	6.24965	RPS2	4.05931e-168	3.8171e-167	0.994069	H2AFZ	3.60878e-90	4.02153e-89	2.38176	TGFBR2	0	0	2.8444	HSD17B6	1.76119e-118	2.48061e-117	9.74276	PPP1R1A	0	0	6.17967	PRDX6	0	0	2.61112	RBPJ	0	0	2.91655	GATA2	3.52745e-74	1.37885e-73	4.70715	ARHGAP18	8.91786e-32	5.35364e-31	3.09813	CYBB	0
PALMD	0	0	2.98087	RPL5	0	0	1.23715	MIF	7.36407e-60	3.65358e-59	2.0223	RGS2	5.33088e-167	5.00135e-166	3.77656	CD82	4.10891e-90	4.56957e-89	2.48986	NNMT	0	0	2.36202	ARHGAP29	1.19799e-116	1.67159e-115	2.61468	HSPB6	0	0	4.13446	STAC3	0	0	3.76982	HSP90AA1	0	0	2.15525	AREG	8.74894e-71	3.37653e-70	6.49287	PERP	1.31276e-31	7.84651e-31	4.15278	SPI1	0
ITGA1	0	0	3.84546	RPL8	0	0	1.02648	RAC2	3.28586e-59	1.6224e-58	3.68378	CKLF	1.71068e-166	1.59945e-165	3.87294	TUBB4B	7.93258e-90	8.79809e-89	2.55932	S100A13	0	0	1.74823	LAPTM5	1.63787e-116	2.28149e-115	3.24754	UBA52	0	0	1.82773	UQCRB	0	0	2.0065	ITGB2	0	0	4.59688	SERPINB1	1.53752e-70	5.92273e-70	3.13749	NNMT	1.46991e-31	8.78256e-31	1.64916	MS4A6A	0
HYAL2	0	0	4.10299	HLA-DQB1	0	0	4.38166	SSR2	5.32393e-59	2.62476e-58	2.0478	EEF1B2	9.46044e-167	8.86552e-166	1.52056	SGCA	1.09058e-87	1.20147e-86	2.17457	SDC2	0	0	2.53896	TRMT112	1.70392e-116	2.3715e-115	2.02488	CSDE1	0	0	2.34907	XIRP2	0	0	6.43846	GRN	0	0	2.58976	MT-CO1	2.82764e-70	1.08797e-69	1.2427	CST6	2.10004e-31	1.25202e-30	6.10316	TNFAIP3	0
PDLIM1	0	0	2.47105	LTB	0	0	6.41368	PRELID1	6.45039e-59	3.17821e-58	2.15098	RNASET2	1.38822e-164	1.28989e-163	3.08499	RPS8	1.30512e-87	1.43686e-86	0.692449	EID1	0	0	1.70539	MT-ND2	1.98424e-116	2.75931e-115	1.24893	MYF6	0	0	3.91304	PPP1R1A	0	0	6.52112	C5AR1	0	0	5.02382	CD44	7.60154e-68	2.89966e-67	2.79245	CARHSP1	5.85585e-31	3.46108e-30	2.25751	PLEK	0
RPL32	0	0	1.31483	RPL7A	0	0	1.18478	RPS15	7.61916e-58	3.71841e-57	0.9688	EMP3	1.24151e-163	1.14902e-162	2.4063	RPL30	2.3167e-87	2.54543e-86	0.95259	MT-ND4	0	0	1.3609	ZFAND2A	2.52399e-115	3.49216e-114	3.92023	FXR1	0	0	2.97395	TTN	0	0	5.70983	EMP3	0	0	2.37244	RPL36AL	2.84216e-65	1.06976e-64	1.473	ENO1	6.14647e-31	3.62893e-30	2.02828	CD48	0
CAV2	0	0	2.24542	CD69	0	0	6.30848	CUTA	8.22831e-58	4.01451e-57	2.11383	RPS24	5.92435e-164	5.4892e-163	0.842881	MIF	1.31492e-86	1.43993e-85	2.13864	ABCA6	0	0	4.23664	SNX3	6.72355e-112	9.13347e-111	1.68952	NRAP	0	0	6.44207	UBA52	0	0	1.95435	HSPH1	0	0	3.30334	RHOH	3.86566e-65	1.454e-64	4.92611	RPL15	9.16801e-31	5.40512e-30	0.935447	ARHGDIB	0
APOLD1	0	0	3.70532	RPL10A	0	0	1.22938	OSTC	1.97041e-57	9.59347e-57	2.15253	DUSP2	9.92012e-163	9.1451e-162	4.61763	PGAM1	3.07261e-86	3.35355e-85	2.12214	SRPX	0	0	4.47014	GIPC2	3.156e-110	4.22781e-109	6.91927	OPTN	0	0	3.5935	NDUFV2	0	0	2.84199	GLIPR1	0	0	4.35678	LAPTM5	2.2595e-64	8.47739e-64	3.63495	EEF1B2	5.09665e-30	2.97597e-29	1.41817	EMP3	0
ITGA6	0	0	3.27088	RPL37	0	0	0.93081	PDIA4	3.38e-57	1.64273e-56	3.17705	CFL1	1.65327e-162	1.52325e-161	1.40139	CFL1	3.0389e-86	3.31896e-85	1.30038	PODN	0	0	4.24918	DNAJA1	3.92537e-110	5.25418e-109	1.73294	SVIL	0	0	3.78254	FHL3	0	0	4.73273	PLEK	0	0	4.7791	CST7	1.47216e-62	5.47093e-62	5.01515	EMB	7.20909e-30	4.19603e-29	3.40203	SLC2A3	0
SOX17	0	0	3.66012	RPS11	0	0	0.986995	TRMT112	1.81011e-56	8.74823e-56	1.86924	EVI2B	5.05151e-162	4.64903e-161	5.21139	CXXC5	6.77232e-86	7.36708e-85	2.47505	LARP6	0	0	3.84592	PDLIM2	8.38866e-109	1.11738e-107	3.08803	YBX1	0	0	1.51992	FBXO32	0	0	4.87685	CD83	0	0	4.58738	RPS15A	2.26752e-62	8.41906e-62	0.690905	TMEM98	1.23912e-29	7.18173e-29	3.00712	MXD1	0
GIMAP4	0	0	3.46266	EEF1D	0	0	1.53979	FCRL5	3.15647e-56	1.52149e-55	9.84738	CMTM6	1.5715e-158	1.4279e-157	2.77777	TPI1	6.55075e-86	7.13078e-85	1.89008	TNXB	0	0	3.50009	LDB2	7.74675e-108	1.02358e-106	3.70394	S100A1	0	0	4.02324	NEXN	0	0	4.49778	CSF1R	0	0	4.7742	RPL7A	5.29919e-62	1.96576e-61	1.04972	UPK1B	2.22248e-29	1.28314e-28	10.4803	CD37	0
MGST2	0	0	3.50471	RPL31	0	0	1.83239	CCDC167	8.5656e-56	4.11915e-55	4.36488	PLEK	1.4462e-157	1.30898e-156	4.77944	DUT	3.68366e-85	3.9887e-84	2.56581	MEDAG	0	0	3.41658	SEMA3D	1.56921e-107	2.06841e-106	6.59873	TUBA4A	0	0	4.18088	FXYD1	0	0	2.71284	MT-ND4	0	0	1.4085	RPL22	2.17382e-61	8.04209e-61	1.15123	MEIS2	2.78178e-29	1.60211e-28	3.69192	ASAH1	0
LDB2	0	0	4.03103	CD83	2.32958e-303	1.70032e-302	5.16021	TPD52	1.88919e-55	9.06379e-55	2.93883	TYMP	3.52088e-157	3.18332e-156	3.14065	GPC1	1.20426e-84	1.30055e-83	3.59118	GPNMB	0	0	3.78778	TM4SF1	1.91492e-107	2.51804e-106	2.09383	SYNPO2	0	0	3.97935	NEB	0	0	4.38629	GMFG	0	0	3.61377	MT-ND2	3.70442e-61	1.36892e-60	1.43396	POLR2L	2.97668e-29	1.71375e-28	1.7666	ITGB2	0
RHOC	0	0	2.10866	BIRC3	1.64203e-297	1.18585e-296	4.31832	HM13	9.4367e-55	4.49597e-54	2.53536	RPL27	1.31922e-156	1.19012e-155	1.0683	POLR2L	6.89858e-84	7.41609e-83	1.81283	PID1	0	0	3.38917	NOP10	3.97295e-107	5.21176e-106	2.06309	PGM1	0	0	4.13764	OPTN	0	0	3.64596	S100A9	0	0	5.74473	TNFAIP3	1.49036e-60	5.49261e-60	4.02807	ADI1	1.04358e-28	5.97883e-28	2.27258	SLC11A1	0
IGFBP4	0	0	2.34151	PABPC1	5.94515e-298	4.29729e-297	1.93708	NUCB2	1.28028e-54	6.09088e-54	3.14854	CFP	1.96665e-155	1.76548e-154	5.08019	NAP1L1	8.11824e-84	8.72154e-83	1.69353	CST3	0	0	1.16874	FKBP4	9.62062e-106	1.25007e-104	2.89011	VDAC1	0	0	2.53585	TRDN	0	0	3.46493	MAF	0	0	3.55544	SLC2A3	1.88425e-60	6.94116e-60	3.22982	PKHD1L1	1.72577e-28	9.85288e-28	8.67894	SDCBP	0
MTUS1	0	0	2.66204	CYBA	2.22825e-292	1.58759e-291	2.59794	GTF3A	6.4996e-54	3.07952e-53	2.45655	MT-ND3	3.64562e-156	3.28166e-155	1.60392	EEF1D	2.65339e-83	2.84314e-82	1.21574	ADD3	0	0	2.82337	MYH9	9.33675e-105	1.20841e-103	2.37545	NDUFV2	0	0	2.42009	COX7B	0	0	2.40551	PLTP	0	0	3.61176	PLIN2	2.89896e-60	1.06672e-59	3.17066	CPE	2.82486e-28	1.60888e-27	2.22215	TNFRSF1B	0
PTPRB	0	0	2.59047	RPL35	1.44131e-287	1.01677e-286	1.08472	RPL8	8.51978e-54	4.02992e-53	0.772183	PYCARD	3.45621e-155	3.10097e-154	3.48658	PARK7	3.08651e-83	3.30508e-82	1.45575	NID1	0	0	2.95201	CHORDC1	1.21265e-103	1.556e-102	2.98638	COX17	0	0	2.5525	LDB3	0	0	5.54009	HCLS1	0	0	4.31616	RPL26	3.59005e-60	1.32042e-59	0.96482	IER3	2.85071e-28	1.62304e-27	2.08847	EVI2B	0
ID1	0	0	2.44823	RPL35A	3.3457e-283	2.34613e-282	0.860198	NME1	1.62145e-53	7.65636e-53	2.31063	CLEC10A	1.82687e-153	1.62755e-152	5.56465	LSM7	7.47111e-83	7.9742e-82	1.97855	FGFR1	0	0	2.25028	NPDC1	3.12579e-103	3.99213e-102	2.76321	LMOD3	0	0	6.07882	PYGM	0	0	4.74836	SDCBP	0	0	2.04832	RPS3	4.45753e-60	1.63912e-59	0.68194	C4B	2.9075e-28	1.6548e-27	5.93484	C1orf162	0
PIK3R3	0	0	4.8957	RPS9	5.51816e-278	3.83842e-277	0.912795	PSME2	2.13483e-53	1.00661e-52	2.18602	H2AFY	1.0982e-152	9.75739e-152	2.49668	CALR	1.15665e-81	1.2242e-80	1.64252	TGFBR3	0	0	2.45843	MT-ND4	2.63678e-103	3.37545e-102	1.10539	COX5A	0	0	2.28153	COX17	0	0	2.79193	KCTD12	0	0	2.89652	GPR65	7.23137e-60	2.65376e-59	5.55986	CFI	3.03223e-28	1.72519e-27	4.92414	ZEB2	0
MMRN2	0	0	2.97839	RPS26	6.3799e-269	4.35854e-268	1.4789	AURKAIP1	8.594e-53	4.03138e-52	2.03532	CD48	3.86873e-152	3.42067e-151	4.16415	RPS7	1.51121e-81	1.59741e-80	0.854085	CCNI	0	0	1.59005	CES1	1.69185e-102	2.15073e-101	4.59997	HSPB8	0	0	4.02945	UQCRQ	0	0	2.35197	MSR1	0	0	6.60608	NR4A2	2.92809e-59	1.07072e-58	3.60343	PHGDH	3.25891e-28	1.85224e-27	3.08994	PSAP	0
SLC2A3	0	0	3.47554	RPL7	1.34849e-256	8.98464e-256	1.24374	CD38	2.35763e-52	1.09998e-51	3.34755	NAP1L1	4.83019e-152	4.2639e-151	1.91661	HNRNPR	1.68781e-80	1.77269e-79	1.90866	AGTR1	0	0	4.47492	ANXA2	7.03057e-102	8.9099e-101	1.32134	PFKM	0	0	4.43571	GAMT	0	0	4.17318	MFSD1	0	0	3.58876	CKLF	1.53409e-58	5.59234e-58	3.67808	RPL30	1.18299e-27	6.6729e-27	1.0477	CD68	0
CDH5	0	0	2.37368	RPL22	2.97387e-246	1.94437e-245	1.12866	TRAM1	2.59417e-52	1.20965e-51	2.21189	CXCL16	1.13319e-151	9.97654e-151	4.2641	MYL6B	2.0594e-80	2.16158e-79	3.41867	VIT	0	0	3.1918	ETS2	5.42742e-101	6.84655e-100	2.4326	NDUFA4	0	0	1.80204	NDUFB2	0	0	2.50801	GPR183	0	0	5.46604	PPDPF	7.9599e-58	2.88951e-57	2.0282	LXN	6.02039e-27	3.36246e-26	3.29618	BASP1	0
CD93	0	0	2.61128	HSP90AA1	1.28129e-238	8.25904e-238	2.09336	NDUFA1	6.43034e-52	2.98491e-51	1.68024	RPL11	2.18537e-152	1.93436e-151	0.798705	CCT6A	2.34271e-80	2.45425e-79	2.41284	MFGE8	0	0	2.15243	AQP3	2.8295e-100	3.55297e-99	5.47201	PRDX6	0	0	2.08055	BNIP3	0	0	3.71201	DAB2	0	0	3.03152	RPS13	8.93737e-58	3.24291e-57	0.856878	RBP4	8.98769e-27	5.00443e-26	5.06844	THBS1	0
ENG	0	0	2.27358	REL	1.02051e-237	6.55494e-237	3.85125	TMED9	3.26528e-51	1.50805e-50	2.08704	IL1R2	2.33537e-151	2.05275e-150	6.58466	GPM6B	2.47889e-80	2.5936e-79	2.41229	ABCA9	0	0	3.8385	PCDH17	3.6353e-99	4.53318e-98	4.57527	TRIM54	0	0	6.0541	APOBEC2	0	0	5.94501	LGMN	0	0	3.46499	DNAJB1	3.85125e-56	1.38458e-55	2.32181	ID4	3.53711e-26	1.95033e-25	2.97019	ARPC3	0
TXNIP	0	0	1.52044	CD48	1.90061e-233	1.21275e-232	4.48408	CALR	6.68209e-51	3.08261e-50	1.79426	HCLS1	4.02465e-151	3.53382e-150	4.05618	HSP90B1	8.71514e-80	9.07224e-79	1.73879	GALNT15	0	0	3.72087	PLVAP	3.63768e-99	4.53318e-98	3.96395	GLUL	0	0	2.3878	TUBA4A	0	0	4.15137	RNASE6	0	0	6.30484	MT-ND5	9.00303e-56	3.23106e-55	1.579	LAMA4	6.35529e-26	3.48904e-25	2.37411	ACSL1	0
MT-ND2	0	0	1.29368	MT-ND3	5.03289e-231	3.20146e-230	1.36689	RPS2	1.59773e-50	7.34393e-50	1.1401	RPL15	5.08569e-151	4.46308e-150	1.01141	POLD2	1.79602e-79	1.86253e-78	2.50535	METTL7A	0	0	2.84628	CTSD	1.2581e-98	1.56071e-97	1.88998	LMOD2	0	0	6.01326	NRAP	0	0	6.14065	TGFBI	0	0	2.41928	ACOT7	2.63525e-54	9.38175e-54	5.19391	NACA	6.75896e-26	3.70818e-25	0.942721	PLIN2	0
TJP1	0	0	2.61281	RPL38	1.82783e-228	1.15465e-227	0.9425	RPS19BP1	4.35562e-50	1.99036e-49	2.26158	TIMP1	3.34418e-150	2.91919e-149	2.7164	TUFM	1.82706e-79	1.89353e-78	2.07989	S100A6	0	0	1.2634	CD8A	3.32914e-98	4.11746e-97	6.26054	LDB3	0	0	5.07067	IDH2	0	0	3.41932	ARPC3	0	0	1.6689	ARPC3	2.973e-54	1.05819e-53	1.75507	ANXA1	8.7541e-26	4.78998e-25	1.48076	HSP90AA1	0
LRRC32	0	0	3.62792	IRF8	8.20379e-223	5.10973e-222	4.60253	GLRX	5.01922e-50	2.29233e-49	3.0471	NR4A2	1.79415e-149	1.56282e-148	3.79059	ANXA2	4.36567e-79	4.51312e-78	1.82063	AKAP12	0	0	2.52117	SF3B6	6.34312e-97	7.76915e-96	2.41714	GYG1	0	0	3.37841	FEZ2	0	0	3.50801	OAZ1	0	0	1.17618	BATF	1.32408e-53	4.69048e-53	5.60402	CXADR	8.89373e-26	4.86477e-25	8.59267	FGR	0
UACA	0	0	2.69762	RPS10	1.75795e-219	1.08875e-218	1.16089	CHCHD10	5.86753e-50	2.67753e-49	2.03183	FXYD5	6.68211e-149	5.81131e-148	2.58347	HINT1	5.31733e-79	5.49001e-78	1.27522	FTL	0	0	1.07908	NUCB1	8.28696e-97	1.01349e-95	2.13582	PDLIM7	0	0	3.38673	GYG1	0	0	3.72255	CD53	0	0	3.36257	ELF1	1.30545e-53	4.62551e-53	2.43132	PAWR	9.42918e-26	5.15594e-25	3.84625	LITAF	0
CDC37	0	0	1.9335	HSPE1	4.13487e-218	2.55219e-217	2.44184	KDELR2	7.0822e-50	3.22913e-49	2.09254	FTL	4.65054e-149	4.04663e-148	1.41917	VDAC1	6.04768e-79	6.23625e-78	1.80698	COL1A2	0	0	2.62907	PSMB9	1.13064e-96	1.38071e-95	2.57742	FABP3	0	0	4.97079	PPDPF	0	0	2.37769	ARRB2	0	0	3.75635	NPC2	5.04044e-53	1.77942e-52	1.93493	CYB5A	2.79398e-25	1.51667e-24	1.97612	REL	0
LPAR6	0	0	3.41018	HSPD1	6.49741e-214	3.96282e-213	2.67726	MRPL57	1.5341e-49	6.98115e-49	3.05917	RNASE6	1.58539e-148	1.3766e-147	6.17236	ACTG1	6.03569e-79	6.22779e-78	1.18073	ANXA1	0	0	1.64461	CD320	1.41539e-96	1.72715e-95	3.23117	RPL3L	0	0	5.53225	SYNPO2	0	0	3.93221	RAB31	0	0	3.72904	RGS10	1.70915e-52	6.01312e-52	3.15799	SELENBP1	2.84071e-25	1.54101e-24	2.51363	LRRFIP1	0
NRN1	0	0	4.39592	HLA-DRB5	6.4193e-205	3.82574e-204	3.44375	CD79B	1.94014e-49	8.81671e-49	4.12704	GSTP1	1.982e-146	1.70566e-145	1.74408	DYNLT1	3.27537e-77	3.346e-76	2.27355	MT-ND5	0	0	1.48995	BAG3	1.32925e-95	1.61365e-94	2.45225	CAP2	0	0	4.76857	FXR1	0	0	2.82691	FCGR2B	0	0	4.79527	SLC18A2	4.4353e-52	1.55543e-51	10.2193	CLIC3	3.29633e-25	1.78582e-24	5.87483	MT-ND4	0
SOX18	0	0	3.55283	CACYBP	7.714e-203	4.57249e-202	3.04164	COX7A2	2.23955e-49	1.01746e-48	1.55275	LRRFIP1	3.64986e-146	3.13606e-145	2.57664	PHPT1	3.23576e-76	3.27703e-75	1.93193	CCDC80	0	0	3.19636	PTPRN2	2.57889e-95	3.12374e-94	5.82241	GMPR	0	0	4.64068	ACYP2	0	0	3.76445	MT-CO1	0	0	1.33994	SAMSN1	1.21349e-51	4.23844e-51	4.24185	TSPAN3	4.01102e-25	2.17158e-24	1.96654	HSPH1	0
PHACTR2	0	0	2.4052	BANK1	1.20174e-202	7.1182e-202	6.20945	RPL35	3.86628e-49	1.75456e-48	0.935954	PLAUR	1.37874e-144	1.18033e-143	3.94983	ERH	3.39119e-76	3.43232e-75	1.50346	DCLK1	0	0	4.12461	DNASE1L3	3.75381e-95	4.54021e-94	7.64629	NDRG2	0	0	2.28284	PKIA	0	0	4.81075	PYCARD	0	0	3.2398	ARHGAP18	2.99914e-51	1.04509e-50	3.25529	FBXO2	8.20998e-25	4.42016e-24	5.69035	AQP9	0
GIMAP1	0	0	3.01361	ARHGDIB	2.18829e-202	1.29431e-201	2.92457	HSPH1	4.41566e-49	2.00276e-48	2.47507	OAZ1	1.0223e-144	8.75638e-144	1.1011	HNRNPDL	3.53658e-76	3.57728e-75	1.47345	IGF1	0	0	3.07073	CSTB	5.03622e-95	6.07785e-94	1.84134	MYH1	0	0	7.48712	NDUFB10	0	0	2.14781	CAP1	0	0	2.29824	RPL19	5.34296e-51	1.86025e-50	0.715311	INMT	1.18984e-24	6.38299e-24	2.93916	CLEC7A	0
HLA-F	0	0	3.18473	LY9	2.59993e-201	1.53447e-200	7.59791	HMGA1	4.91024e-49	2.22586e-48	4.64834	MT-CO2	1.9148e-144	1.6384e-143	1.39238	PARP1	1.70437e-75	1.71448e-74	2.8187	EGFR	0	0	2.32134	NTN4	3.41089e-93	4.05093e-92	2.83357	PSMA7	0	0	1.8957	HSPB3	0	0	6.29354	MT-ND5	0	0	1.67652	EEF1B2	3.50149e-50	1.21422e-49	1.31148	TXNRD1	1.35616e-24	7.26809e-24	2.14392	VMP1	0
UBA52	0	0	1.20937	RPL14	1.13678e-201	6.7165e-201	0.794635	ERLEC1	9.32773e-49	4.21904e-48	2.69229	PHACTR1	2.69209e-143	2.28918e-142	4.85733	COA4	1.77239e-75	1.78182e-74	2.38176	GYPC	0	0	2.26459	TIMP1	5.45089e-93	6.46438e-92	1.85578	SCN1B	0	0	3.57385	LMOD3	0	0	5.79761	HMOX1	0	0	3.53701	NTM	1.76904e-49	6.10364e-49	4.89665	PRDX5	1.38966e-24	7.44521e-24	1.4881	RILPL2	0
EFNB2	0	0	3.29166	HERPUD1	4.23484e-200	2.49313e-199	2.44945	RPS19	3.37092e-48	1.51802e-47	0.881454	CLEC7A	1.00639e-142	8.53562e-142	6.19216	PDIA6	2.29944e-75	2.30604e-74	1.69931	LAMB1	0	0	3.57297	RAPGEF5	1.35407e-92	1.59901e-91	4.71592	CSRP3	0	0	5.98309	HADHB	0	0	3.01408	EMB	0	0	4.33605	SERF2	4.16978e-49	1.43717e-48	1.08263	DAB2	2.7499e-24	1.46849e-23	1.96233	HCST	0
S100A10	0	0	1.20895	PFDN5	4.65758e-188	2.65269e-187	1.14515	FXYD5	4.86365e-48	2.18844e-47	2.43333	CLIC1	1.18849e-141	1.00489e-140	1.62962	SNRPD1	4.38317e-75	4.38237e-74	1.92937	S100A4	0	0	1.84727	GMFG	8.72253e-92	1.02482e-90	2.94089	ABRA	0	0	6.64516	UGP2	0	0	2.89524	MT-CO2	0	0	1.33452	CLU	6.8836e-49	2.36855e-48	1.88732	RPL11	2.82599e-24	1.50814e-23	0.838283	PPIF	0
MT-ND3	0	0	1.50111	CD79B	3.40259e-185	1.92194e-184	4.78145	EEF1D	1.11463e-47	5.00033e-47	1.21893	FCER1A	1.38199e-140	1.16253e-139	9.9362	XRCC6	5.70442e-75	5.69645e-74	2.09103	CYP4B1	0	0	3.79914	SERPINA5	3.24584e-91	3.8027e-90	4.52594	UQCR10	0	0	1.94593	PDLIM1	0	0	2.8035	COTL1	0	0	2.89324	LTC4S	3.01835e-48	1.03338e-47	4.66082	PTGIS	3.02313e-24	1.61178e-23	2.66636	NPC2	0
MYH9	0	0	2.26065	RPL6	8.29478e-185	4.68205e-184	0.787909	JTB	2.08475e-47	9.32943e-47	1.95523	TPM3	7.1547e-140	5.98787e-139	1.7646	MRPL51	7.67831e-75	7.66292e-74	1.83505	EMP1	0	0	2.22562	PDE2A	4.52321e-91	5.29167e-90	3.40425	UBC	0	0	1.66192	TRIM54	0	0	5.61316	CFD	0	0	2.48132	PEBP1	9.72154e-47	3.29742e-46	1.55089	SSR4	3.03843e-24	1.61941e-23	1.41797	MAP3K8	0
CYYR1	0	0	2.48587	HLA-DMA	1.87679e-175	1.03589e-174	3.67282	RPS18	2.39029e-47	1.06851e-46	0.94125	GRN	1.59941e-139	1.33517e-138	2.19807	FGFR4	8.26154e-75	8.23998e-74	2.33893	WISP2	0	0	4.75596	SLC9A3R2	1.05881e-90	1.23693e-89	1.98974	CHMP1B	0	0	3.4718	TRIM63	0	0	5.76953	RNASET2	0	0	2.66394	LAPTM4A	1.0844e-46	3.67739e-46	1.26682	TMEM176A	3.12973e-24	1.66753e-23	2.22599	CD53	0
GFOD1	0	0	3.6041	RPL4	5.73365e-173	3.14147e-172	1.09445	TMA7	3.44118e-47	1.53661e-46	1.56069	CORO1A	2.71223e-139	2.2607e-138	3.4053	CKS1B	1.0163e-74	1.01242e-73	2.91419	GSTP1	0	0	1.35413	RAI14	3.5154e-89	4.06348e-88	4.45846	ADSSL1	0	0	4.61158	DUSP26	0	0	5.18288	CD4	0	0	6.24054	RPS24	5.1185e-46	1.72757e-45	0.627468	C2orf40	7.10991e-24	3.75532e-23	3.26612	AREG	0
PPFIBP1	0	0	2.42803	MT-CO1	1.37312e-164	7.36619e-164	1.01577	NDUFB11	7.8172e-47	3.47932e-46	1.5805	CSF2RA	1.15674e-138	9.60754e-138	5.31993	SLC25A3	1.15214e-74	1.14705e-73	1.25808	CRISPLD2	0	0	2.45105	MRPL18	1.26682e-88	1.46124e-87	2.36598	IDH2	0	0	2.79717	GLRX	0	0	4.06463	HLA-DMA	0	0	3.76359	GMFG	1.10051e-44	3.68563e-44	3.11753	CFB	9.63329e-24	5.06371e-23	4.19075	GSTO1	0
SDCBP	0	0	1.6765	ISG20	3.66917e-159	1.93674e-158	3.91148	CYTIP	5.0184e-46	2.21681e-45	3.64273	CD53	2.97374e-138	2.46616e-137	3.32279	PSMB7	1.28885e-74	1.28238e-73	1.79584	CEBPD	0	0	1.68476	NR5A1	1.71544e-88	1.97732e-87	13.0501	HSPB3	0	0	6.21206	PGAM2	0	0	4.45814	CREG1	0	0	2.69206	RPS7	2.37309e-44	7.91367e-44	0.794577	HAS1	1.11531e-23	5.857e-23	3.15377	CXCL2	0
[truncated: 150 more columns]

## Sheet: Ageing_DEGs_human_mouse
ENSEMBL	ENTREZ	SYMBOL	celltype	species	ltsr	beta_old	beta_young	log2fc	REGULATION	prop_young	prop_old	n_cells_young	n_cells_old
ENSG00000000003	7105	TSPAN6	Tenoc	mouse	0.965847	-0.0569675	0.0611129	-0.11808	DW	0.318537	0.191294	3965	2619
ENSG00000000005	64102	TNMD	SMC	mouse	0.999126	0.0477012	-0.0442327	0.0919339	UP	0.265114	0.260293	3821	1433
ENSG00000000005	64102	TNMD	Tenoc	human	1	0.396852	-0.235456	0.632308	UP	0.556561	0.673684	221	285
ENSG00000000005	64102	TNMD	Tenoc	mouse	1	-0.206708	0.265563	-0.472272	DW	0.973266	0.936999	3965	2619
ENSG00000000938	2268	FGR	Macrophage	human	1	-0.0615132	0.0734628	-0.134976	DW	0.262803	0.122237	2226	2986
ENSG00000000938	2268	FGR	Macrophage	mouse	1	0.027578	-0.0265052	0.0540832	UP	0.103709	0.153453	1456	1173
ENSG00000000938	2268	FGR	Monocyte	human	1	0.010794	0.0687429	-0.0579489	DW	0.659713	0.519364	1534	2014
ENSG00000000938	2268	FGR	Monocyte	mouse	1	-0.00287082	0.0161052	-0.0189761	DW	0.470899	0.58805	189	318
ENSG00000000938	2268	FGR	NK cell	human	1	0.0803772	-0.0628685	0.143246	UP	0.175	0.184654	680	2372
ENSG00000000938	2268	FGR	Neutrophil	human	1	-0.232585	0.294508	-0.527093	DW	0.394171	0.151261	3671	119
ENSG00000000938	2268	FGR	Neutrophil	mouse	1	-0.0497925	0.0587431	-0.108536	DW	0.307143	0.328358	140	134
ENSG00000000938	2268	FGR	VenEC	human	1	-0.0801137	0.084665	-0.164779	DW	0.301047	0.0815953	1146	2733
ENSG00000000971	3075	CFH	FB	human	1	-0.14888	0.238248	-0.387127	DW	0.74633	0.583476	9059	20467
ENSG00000000971	3075	CFH	FB	mouse	0.975398	0.0488404	-0.0394615	0.088302	UP	0.453039	0.408634	11105	8548
ENSG00000000971	3075	CFH	LymphEC	human	1	-0.241554	0.253432	-0.494986	DW	0.444444	0.0989933	99	596
ENSG00000000971	3075	CFH	Macrophage	mouse	1	-0.0956942	0.111157	-0.206851	DW	0.519231	0.477408	1456	1173
ENSG00000000971	3075	CFH	MuSC	mouse	1	0.0908852	-0.0852619	0.176147	UP	0.305507	0.317949	14291	2145
ENSG00000000971	3075	CFH	NGFR+FB	human	1	-0.258688	0.353592	-0.61228	DW	0.771429	0.487437	350	995
ENSG00000000971	3075	CFH	Pericyte	mouse	1	0.106337	-0.100408	0.206745	UP	0.162575	0.301316	1507	760
ENSG00000000971	3075	CFH	Tenoc	mouse	1	0.152177	-0.148674	0.30085	UP	0.0953342	0.235968	3965	2619
ENSG00000001461	57185	NIPAL3	SGC	human	0.998944	0.0691211	-0.0501496	0.119271	UP	0.133858	0.220183	127	109
ENSG00000001561	22875	ENPP4	MuSC	human	1	-0.0560353	0.0641213	-0.120157	DW	0.168479	0.0946918	22531	98678
ENSG00000001617	6405	SEMA3F	ArtEC	human	1	-0.0291828	0.0357632	-0.064946	DW	0.108093	0.04662	3608	6006
ENSG00000001617	6405	SEMA3F	LymphEC	human	1	0.118326	-0.107063	0.225389	UP	0.020202	0.213087	99	596
ENSG00000001617	6405	SEMA3F	LymphEC	mouse	0.99996	0.0568854	-0.0475142	0.1044	UP	0.285377	0.380682	424	352
ENSG00000001617	6405	SEMA3F	VenEC	human	1	-0.0659429	0.0815617	-0.147505	DW	0.286213	0.105745	1146	2733
ENSG00000001617	6405	SEMA3F	VenEC	mouse	1	0.051527	-0.0455721	0.0970992	UP	0.199583	0.277487	2881	1719
ENSG00000001630	1595	CYP51A1	B cell	mouse	0.999242	0.044169	-0.0440893	0.0882583	UP	0.0432604	0.127168	3791	865
ENSG00000001630	1595	CYP51A1	Schwann	mouse	0.92053	-0.0347367	0.037376	-0.0721127	DW	0.133301	0.0781991	2048	1688
ENSG00000001631	889	KRIT1	B cell	mouse	1	-0.11768	0.121737	-0.239417	DW	0.294118	0.083237	3791	865
ENSG00000001631	889	KRIT1	T cell	mouse	0.998521	-0.0861064	0.0889785	-0.175085	DW	0.280017	0.0709677	2407	620
ENSG00000002587	9957	HS3ST1	B cell	mouse	0.999997	0.0574599	-0.0549103	0.11237	UP	0.1311	0.23815	3791	865
ENSG00000002587	9957	HS3ST1	FB	human	1	-0.0309097	0.0390595	-0.0699692	DW	0.15664	0.059657	9059	20467
ENSG00000002587	9957	HS3ST1	LymphEC	human	0.999997	-0.045066	0.0584	-0.103466	DW	0.282828	0.0922819	99	596
ENSG00000002834	3927	LASP1	Monocyte	human	0.90563	-0.074724	0.0831585	-0.157882	DW	0.292699	0.177259	1534	2014
ENSG00000002933	55365	TMEM176A	CD1	mouse	0.997976	-0.110306	0.124051	-0.234357	DW	0.630178	0.596401	338	389
ENSG00000002933	55365	TMEM176A	FB	human	1	0.146003	-0.100277	0.246279	UP	0.34474	0.428739	9059	20467
ENSG00000002933	55365	TMEM176A	Macrophage	human	0.999598	0.0732355	-0.0336319	0.106867	UP	0.307278	0.292364	2226	2986
ENSG00000002933	55365	TMEM176A	Monocyte	human	0.999993	0.0728844	-0.0602833	0.133168	UP	0.17601	0.198113	1534	2014
ENSG00000002933	55365	TMEM176A	Pericyte	human	0.99999	0.0683131	-0.0622089	0.130522	UP	0.0396258	0.100364	1817	2471
ENSG00000002933	55365	TMEM176A	T cell	mouse	1	0.160896	-0.160705	0.3216	UP	0.108018	0.335484	2407	620
ENSG00000002933	55365	TMEM176A	Tenoc	mouse	1	0.106033	-0.10355	0.209582	UP	0.339723	0.451317	3965	2619
ENSG00000002933	55365	TMEM176A	VenEC	human	1	0.093911	-0.0849747	0.178886	UP	0.0541012	0.194658	1146	2733
ENSG00000003137	56603	CYP26B1	NGFR+FB	human	1	-0.144452	0.161938	-0.306391	DW	0.288571	0.0361809	350	995
ENSG00000003147	3382	ICA1	LymphEC	human	0.999511	0.0543207	-0.0341681	0.0884888	UP	0.212121	0.266779	99	596
ENSG00000003147	3382	ICA1	VenEC	human	0.999964	-0.00984841	0.0394969	-0.0493453	DW	0.415358	0.270399	1146	2733
ENSG00000003402	8837	CFLAR	FB	human	1	-0.111915	0.114133	-0.226048	DW	0.562203	0.342258	9059	20467
ENSG00000003402	8837	CFLAR	MuSC	human	1	-0.127081	0.122933	-0.250014	DW	0.421508	0.279242	22531	98678
ENSG00000003436	7035	TFPI	FB	human	1	-0.114526	0.20338	-0.317905	DW	0.858152	0.630625	9059	20467
ENSG00000003436	7035	TFPI	LymphEC	human	1	-0.617141	0.785039	-1.40218	DW	0.959596	0.588926	99	596
ENSG00000003436	7035	TFPI	MuSC	human	1	-0.145245	0.199815	-0.34506	DW	0.66424	0.518707	22531	98678
ENSG00000003436	7035	TFPI	NGFR+FB	human	0.999631	-0.133059	0.198697	-0.331757	DW	0.757143	0.489447	350	995
ENSG00000003987	9108	MTMR7	SMC	mouse	1	-0.0161137	0.019436	-0.0355497	DW	0.185554	0.118632	3821	1433
ENSG00000003989	6542	SLC7A2	MuSC	mouse	0.943456	-0.0223368	0.0236355	-0.0459723	DW	0.0727731	0.0377622	14291	2145
ENSG00000003989	6542	SLC7A2	Pericyte	human	0.999999	0.0461866	-0.0333589	0.0795455	UP	0.0693451	0.121408	1817	2471
ENSG00000003989	6542	SLC7A2	SMC	human	1	-0.0568043	0.0805823	-0.137387	DW	0.278831	0.169166	5749	3068
ENSG00000003989	6542	SLC7A2	Schwann	human	1	-0.0714596	0.0913768	-0.162836	DW	0.207675	0.0821918	443	73
ENSG00000003989	6542	SLC7A2	Schwann	mouse	0.999957	-0.0296248	0.033335	-0.0629598	DW	0.147949	0.0924171	2048	1688
ENSG00000004059	381	ARF5	ArtEC	mouse	0.963068	-0.0697052	0.0719942	-0.141699	DW	0.63828	0.534743	30308	21846
ENSG00000004059	381	ARF5	Tenoc	mouse	0.993654	-0.0865102	0.0935553	-0.180065	DW	0.837579	0.75105	3965	2619
ENSG00000004399	23129	PLXND1	Macrophage	human	1	-0.102385	0.132332	-0.234717	DW	0.365229	0.179839	2226	2986
ENSG00000004455	204	AK2	Neutrophil	mouse	0.943587	0.0836402	-0.0825533	0.166194	UP	0.0857143	0.395522	140	134
ENSG00000004468	952	CD38	ArtEC	mouse	0.999999	-0.0611392	0.074749	-0.135888	DW	0.498614	0.404468	30308	21846
ENSG00000004468	952	CD38	LymphEC	human	1	0.0650411	-0.0609401	0.125981	UP	0.040404	0.161074	99	596
ENSG00000004468	952	CD38	Pericyte	human	1	-0.0647351	0.0849385	-0.149674	DW	0.158503	0.0955079	1817	2471
ENSG00000004478	2288	FKBP4	ArtEC	mouse	1	-0.0811648	0.0841645	-0.165329	DW	0.404943	0.277763	30308	21846
ENSG00000004478	2288	FKBP4	LymphEC	human	1	0.418379	-0.383437	0.801816	UP	0.242424	0.59396	99	596
ENSG00000004478	2288	FKBP4	Monocyte	human	1	-0.140007	0.171943	-0.31195	DW	0.504563	0.304369	1534	2014
ENSG00000004478	2288	FKBP4	MuSC	human	0.999966	-0.0769725	0.0692026	-0.146175	DW	0.291021	0.132593	22531	98678
ENSG00000004660	84254	CAMKK1	FB	mouse	0.999549	-0.0121849	0.0132367	-0.0254216	DW	0.094462	0.0338091	11105	8548
ENSG00000004776	126393	HSPB6	Pericyte	human	0.998684	0.0796539	-0.0695367	0.149191	UP	0.10787	0.169567	1817	2471
ENSG00000004776	126393	HSPB6	SMC	mouse	1	-0.0670657	0.0792519	-0.146318	DW	0.556399	0.427774	3821	1433
ENSG00000004779	4706	NDUFAB1	SMC	human	0.978232	-0.073303	0.107892	-0.181195	DW	0.622369	0.502282	5749	3068
ENSG00000004799	5166	PDK4	FB	human	0.965394	-0.0906635	0.125195	-0.215858	DW	0.672149	0.384766	9059	20467
ENSG00000004799	5166	PDK4	MuSC	human	1	-0.203183	0.247696	-0.450879	DW	0.654343	0.478364	22531	98678
ENSG00000004799	5166	PDK4	SMC	human	1	-0.245402	0.299121	-0.544522	DW	0.742564	0.357888	5749	3068
ENSG00000004897	996	CDC27	VenEC	human	1	-0.0861853	0.110378	-0.196563	DW	0.452007	0.239297	1146	2733
ENSG00000004948	799	CALCR	MuSC	mouse	0.999994	-0.0233006	0.0276219	-0.0509225	DW	0.184592	0.118415	14291	2145
ENSG00000005020	8935	SKAP2	CD1	human	0.999896	-0.0968158	0.121641	-0.218456	DW	0.708633	0.38523	278	501
ENSG00000005020	8935	SKAP2	Macrophage	human	1	-0.06818	0.0984511	-0.166631	DW	0.486523	0.29002	2226	2986
ENSG00000005020	8935	SKAP2	Neutrophil	human	0.999835	0.135288	-0.110304	0.245592	UP	0.176519	0.252101	3671	119
ENSG00000005020	8935	SKAP2	SMC	human	1	-0.103374	0.126407	-0.229782	DW	0.465646	0.276402	5749	3068
ENSG00000005022	292	SLC25A5	LymphEC	human	1	0.286607	-0.26088	0.547487	UP	0.555556	0.699664	99	596
ENSG00000005022	292	SLC25A5	MuSC	human	0.996469	-0.098516	0.102923	-0.201439	DW	0.655275	0.503638	22531	98678
ENSG00000005022	292	SLC25A5	MuSC	mouse	0.949763	-0.0906944	0.0945765	-0.185271	DW	0.670492	0.668065	14291	2145
ENSG00000005059	55013	CCDC109B	Tenoc	mouse	0.998465	-0.028312	0.0277829	-0.0560949	DW	0.115259	0.067583	3965	2619
ENSG00000005059	55013	CCDC109B	VenEC	mouse	0.999999	0.0390574	-0.0372025	0.0762599	UP	0.122874	0.191972	2881	1719
ENSG00000005075	5439	POLR2J	SMC	human	0.999923	-0.0913856	0.114802	-0.206187	DW	0.583232	0.401239	5749	3068
ENSG00000005102	4222	MEOX1	ArtEC	human	0.999995	0.0336372	-0.0164087	0.0500459	UP	0.134424	0.155511	3608	6006
ENSG00000005102	4222	MEOX1	FB	mouse	1	-0.0492756	0.0543654	-0.103641	DW	0.323278	0.179925	11105	8548
ENSG00000005102	4222	MEOX1	LymphEC	mouse	0.986537	0.0784134	-0.06495	0.143363	UP	0.363208	0.465909	424	352
ENSG00000005102	4222	MEOX1	Tenoc	mouse	1	-0.111012	0.119512	-0.230525	DW	0.413367	0.251241	3965	2619
ENSG00000005102	4222	MEOX1	VenEC	human	1	0.0838981	-0.0502569	0.134155	UP	0.297557	0.338456	1146	2733
ENSG00000005108	221981	THSD7A	VenEC	human	0.992892	0.0433378	-0.0248342	0.068172	UP	0.24171	0.222466	1146	2733
ENSG00000005243	51226	COPZ2	FB	mouse	1	-0.0827921	0.0913867	-0.174179	DW	0.639712	0.443847	11105	8548
ENSG00000005243	51226	COPZ2	Tenoc	mouse	1	-0.171293	0.185236	-0.356528	DW	0.706683	0.495227	3965	2619
ENSG00000005249	5577	PRKAR2B	LymphEC	human	1	0.0741208	-0.0666047	0.140725	UP	0.0909091	0.17953	99	596
ENSG00000005486	57414	RHBDD2	T cell	human	0.99986	0.0789015	-0.0649363	0.143838	UP	0.128187	0.227225	1451	2865
ENSG00000005513	30812	SOX8	NGFR+FB	human	0.9751	-0.0625044	0.0675561	-0.13006	DW	0.142857	0.0341709	350	995
ENSG00000005810	23077	MYCBP2	B cell	human	1	-0.154157	0.183295	-0.337453	DW	0.590308	0.187822	227	1166
ENSG00000005844	3683	ITGAL	Monocyte	mouse	1	-0.0192599	0.0314725	-0.0507324	DW	0.433862	0.506289	189	318
ENSG00000005844	3683	ITGAL	NK cell	human	1	-0.0832323	0.123722	-0.206954	DW	0.364706	0.206998	680	2372
ENSG00000005844	3683	ITGAL	NK cell	mouse	1	-0.0492447	0.0622365	-0.111481	DW	0.474286	0.380952	175	42
ENSG00000005844	3683	ITGAL	Neutrophil	mouse	1	0.0457239	-0.0387872	0.0845111	UP	0.207143	0.402985	140	134
ENSG00000005844	3683	ITGAL	T cell	human	0.990332	-0.0132867	0.028419	-0.0417057	DW	0.146106	0.105061	1451	2865
ENSG00000005844	3683	ITGAL	T cell	mouse	1	0.0693445	-0.0654661	0.134811	UP	0.15081	0.295161	2407	620
ENSG00000005882	5164	PDK2	SMC	human	0.997435	-0.0426815	0.0595439	-0.102225	DW	0.265785	0.185137	5749	3068
ENSG00000005893	3920	LAMP2	MuSC	human	0.999706	-0.0785168	0.121588	-0.200105	DW	0.72185	0.549221	22531	98678
ENSG00000005961	3674	ITGA2B	LymphEC	mouse	0.996712	-0.0446138	0.0460826	-0.0906964	DW	0.0966981	0.03125	424	352
ENSG00000006007	51573	GDE1	Tenoc	mouse	0.967897	-0.051079	0.051963	-0.103042	DW	0.292812	0.180985	3965	2619
ENSG00000006015	55049	C19orf60	Tenoc	mouse	0.999853	-0.0786591	0.0800828	-0.158742	DW	0.463304	0.32417	3965	2619
ENSG00000006016	9244	CRLF1	FB	human	1	-0.0883782	0.116888	-0.205267	DW	0.306325	0.132164	9059	20467
ENSG00000006016	9244	CRLF1	MuSC	mouse	0.998832	0.0329135	0.00365557	0.0292579	UP	0.867329	0.81958	14291	2145
ENSG00000006016	9244	CRLF1	NGFR+FB	mouse	0.99613	0.076507	-0.0751769	0.151684	UP	0.0868421	0.162455	760	554
ENSG00000006016	9244	CRLF1	Tenoc	mouse	1	-0.0644822	0.0669533	-0.131436	DW	0.209584	0.111111	3965	2619
ENSG00000006042	26022	TMEM98	LymphEC	human	0.921675	-0.0904423	0.100976	-0.191418	DW	0.353535	0.166107	99	596
ENSG00000006042	26022	TMEM98	Schwann	human	1	-0.0522584	0.172483	-0.224742	DW	0.706546	0.589041	443	73
ENSG00000006128	6863	TAC1	FB	mouse	1	0.0320895	-0.0304225	0.062512	UP	0.0316974	0.0870379	11105	8548
ENSG00000006128	6863	TAC1	NGFR+FB	human	0.999922	0.0241579	0.0032001	0.0209578	UP	0.165714	0.18191	350	995
ENSG00000006128	6863	TAC1	Tenoc	mouse	1	0.20345	-0.197495	0.400945	UP	0.0527112	0.225659	3965	2619
ENSG00000006210	6376	CX3CL1	ArtEC	human	1	-0.0147312	0.0562888	-0.07102	DW	0.303492	0.254079	3608	6006
ENSG00000006210	6376	CX3CL1	VenEC	human	0.999941	-0.0285219	0.0434335	-0.0719554	DW	0.227749	0.125869	1146	2733
ENSG00000006210	6376	CX3CL1	VenEC	mouse	1	0.0470359	-0.0435684	0.0906042	UP	0.0916348	0.173357	2881	1719
ENSG00000006283	8913	CACNA1G	Tenoc	mouse	0.999987	-0.0230971	0.0262226	-0.0493197	DW	0.174023	0.112638	3965	2619
ENSG00000006327	51330	TNFRSF12A	MuSC	mouse	0.998449	0.0773257	-0.0580475	0.135373	UP	0.363306	0.589744	14291	2145
ENSG00000006327	51330	TNFRSF12A	NGFR+FB	mouse	0.98736	-0.0986649	0.1026	-0.201265	DW	0.332895	0.296029	760	554
ENSG00000006327	51330	TNFRSF12A	Neutrophil	mouse	0.999984	-0.147572	0.138198	-0.285771	DW	0.0785714	0.119403	140	134
ENSG00000006327	51330	TNFRSF12A	SMC	human	1	-0.0823761	0.115376	-0.197752	DW	0.375022	0.265319	5749	3068
ENSG00000006327	51330	TNFRSF12A	Tenoc	mouse	1	0.226805	-0.204975	0.43178	UP	0.573518	0.760596	3965	2619
ENSG00000006451	5898	RALA	ArtEC	mouse	0.905252	-0.0482388	0.0493814	-0.0976202	DW	0.306355	0.217111	30308	21846
ENSG00000006453	55971	BAIAP2L1	VenEC	human	0.999771	-0.016477	0.0248955	-0.0413725	DW	0.158813	0.0830589	1146	2733
ENSG00000006468	2115	ETV1	NGFR+FB	mouse	0.99996	-0.0466407	0.0529749	-0.0996157	DW	0.282895	0.220217	760	554
ENSG00000006468	2115	ETV1	SGC	mouse	1	-0.0854478	0.107084	-0.192531	DW	0.566709	0.473318	787	431
ENSG00000006468	2115	ETV1	SMC	mouse	1	0.0483098	-0.046932	0.0952418	UP	0.142371	0.164689	3821	1433
ENSG00000006534	221	ALDH3B1	Macrophage	human	1	-0.0350989	0.0453549	-0.0804538	DW	0.175651	0.077361	2226	2986
ENSG00000006576	57157	PHTF2	SMC	mouse	1	-0.0376489	0.0446739	-0.0823228	DW	0.370322	0.236567	3821	1433
ENSG00000006638	6915	TBXA2R	SMC	mouse	0.953624	-0.0261023	0.0288321	-0.0549344	DW	0.203873	0.101186	3821	1433
ENSG00000006652	3475	IFRD1	Monocyte	mouse	0.989011	-0.147028	0.145141	-0.29217	DW	0.587302	0.732704	189	318
ENSG00000006652	3475	IFRD1	Neutrophil	mouse	1	-0.214159	0.210414	-0.424573	DW	0.342857	0.522388	140	134
ENSG00000006652	3475	IFRD1	Pericyte	mouse	0.999453	0.124356	-0.11586	0.240216	UP	0.383543	0.514474	1507	760
ENSG00000006652	3475	IFRD1	T cell	mouse	0.99999	0.124095	-0.135121	0.259215	UP	0.384711	0.670968	2407	620
ENSG00000006652	3475	IFRD1	Tenoc	mouse	0.999971	0.100882	-0.087444	0.188326	UP	0.608323	0.781214	3965	2619
ENSG00000006652	3475	IFRD1	VenEC	human	0.999095	-0.126597	0.130486	-0.257083	DW	0.522688	0.287596	1146	2733
ENSG00000006652	3475	IFRD1	VenEC	mouse	0.935174	-0.0874369	0.0877262	-0.175163	DW	0.331829	0.385689	2881	1719
ENSG00000006712	54623	PAF1	B cell	human	0.948262	-0.0806891	0.0873567	-0.168046	DW	0.281938	0.0763293	227	1166
ENSG00000006740	9912	ARHGAP44	SMC	mouse	0.999929	-0.0164585	0.019736	-0.0361945	DW	0.19262	0.117237	3821	1433
ENSG00000006747	85477	SCIN	FB	mouse	1	0.021908	-0.0207022	0.0426103	UP	0.0623143	0.0698409	11105	8548
ENSG00000006831	79602	ADIPOR2	ArtEC	human	1	-0.0572681	0.0845826	-0.141851	DW	0.343126	0.218115	3608	6006
ENSG00000007171	4843	NOS2	ArtEC	mouse	0.965304	0.0255931	-0.022502	0.0480951	UP	0.0787581	0.0973176	30308	21846
ENSG00000007237	8522	GAS7	FB	human	1	0.0974433	-0.0778402	0.175284	UP	0.219892	0.37817	9059	20467
ENSG00000007237	8522	GAS7	Macrophage	human	1	-0.0957795	0.118649	-0.214428	DW	0.380503	0.20864	2226	2986
ENSG00000007237	8522	GAS7	Monocyte	human	1	-0.112739	0.132474	-0.245213	DW	0.398957	0.22145	1534	2014
ENSG00000007237	8522	GAS7	NGFR+FB	human	0.999425	-0.108608	0.121112	-0.22972	DW	0.305714	0.0592965	350	995
ENSG00000007237	8522	GAS7	NGFR+FB	mouse	0.998915	-0.0575415	0.064254	-0.121796	DW	0.381579	0.326715	760	554
ENSG00000007237	8522	GAS7	SGC	mouse	1	0.0889186	-0.0603355	0.149254	UP	0.663278	0.742459	787	431
ENSG00000007264	4145	MATK	Macrophage	mouse	0.999172	0.0136935	-0.0117563	0.0254498	UP	0.092033	0.132992	1456	1173
ENSG00000007264	4145	MATK	NK cell	human	1	0.103045	-0.047524	0.150569	UP	0.335294	0.34317	680	2372
ENSG00000007312	974	CD79B	ArtEC	human	1	-0.0637077	0.0961292	-0.159837	DW	0.359756	0.23027	3608	6006
ENSG00000007312	974	CD79B	B cell	human	0.999873	0.0159771	0.064216	-0.0482389	DW	0.594714	0.501715	227	1166
ENSG00000007312	974	CD79B	B cell	mouse	1	-0.140935	0.177175	-0.31811	DW	0.791084	0.769942	3791	865
ENSG00000007312	974	CD79B	LymphEC	human	1	0.242537	-0.224508	0.467045	UP	0.040404	0.402685	99	596
ENSG00000007384	64285	RHBDF1	SGC	human	0.9977	0.101796	-0.0715446	0.173341	UP	0.181102	0.366972	127	109
ENSG00000007516	8938	BAIAP3	NK cell	mouse	1	-0.0178749	0.0199886	-0.0378634	DW	0.0971429	0.047619	175	42
ENSG00000007866	7005	TEAD3	FB	mouse	0.993897	0.0188414	-0.0180781	0.0369196	UP	0.0701486	0.0825924	11105	8548
ENSG00000007908	6401	SELE	VenEC	human	1	-0.0201834	0.165548	-0.185732	DW	0.664921	0.603732	1146	2733
ENSG00000007908	6401	SELE	VenEC	mouse	1	0.0665783	-0.0588222	0.1254	UP	0.161749	0.242001	2881	1719
ENSG00000007944	29116	MYLIP	FB	human	0.930743	0.0674405	-0.0680655	0.135506	UP	0.226846	0.289832	9059	20467
ENSG00000007944	29116	MYLIP	LymphEC	human	0.940316	-0.137286	0.153876	-0.291163	DW	0.515152	0.286913	99	596
ENSG00000007944	29116	MYLIP	SMC	human	1	-0.103705	0.143976	-0.247682	DW	0.555575	0.397653	5749	3068
ENSG00000007968	1870	E2F2	CD1	human	0.97311	-0.00814891	0.00958881	-0.0177377	DW	0.111511	0.0259481	278	501
ENSG00000008018	5689	PSMB1	Tenoc	mouse	0.999127	-0.0955519	0.0939764	-0.189528	DW	0.67995	0.547919	3965	2619
ENSG00000008083	3720	JARID2	Monocyte	human	1	-0.0643689	0.109919	-0.174288	DW	0.468709	0.327706	1534	2014
ENSG00000008130	65220	NADK	FB	human	0.993875	-0.038879	0.0445596	-0.0834386	DW	0.2221	0.109982	9059	20467
ENSG00000008130	65220	NADK	LymphEC	human	0.999999	0.117436	-0.10884	0.226277	UP	0.0909091	0.25	99	596
ENSG00000008256	9265	CYTH3	Tenoc	mouse	0.946417	-0.0527106	0.0581531	-0.110864	DW	0.380076	0.278732	3965	2619
ENSG00000008282	6856	SYPL1	MuSC	human	0.999969	-0.0965284	0.112495	-0.209023	DW	0.654609	0.461471	22531	98678
ENSG00000008282	6856	SYPL1	SMC	human	1	-0.0944207	0.154328	-0.248749	DW	0.764133	0.567471	5749	3068
ENSG00000008283	1534	CYB561	FB	human	0.998824	0.0312972	-0.0241424	0.0554396	UP	0.0711999	0.113842	9059	20467
ENSG00000008294	9043	SPAG9	Neutrophil	human	1	-0.43325	0.481866	-0.915115	DW	0.50286	0.12605	3671	119
ENSG00000008294	9043	SPAG9	T cell	mouse	0.994518	0.100756	-0.106278	0.207034	UP	0.14167	0.279032	2407	620
ENSG00000008324	51188	SS18L2	Neutrophil	mouse	0.947113	0.0763911	-0.07732	0.153711	UP	0.0357143	0.291045	140	134
ENSG00000008382	84954	MPND	Tenoc	mouse	1	-0.0620074	0.0643594	-0.126367	DW	0.34628	0.205804	3965	2619
ENSG00000008394	4257	MGST1	FB	human	1	-0.0783901	0.236235	-0.314625	DW	0.896898	0.740656	9059	20467
ENSG00000008394	4257	MGST1	FB	mouse	1	0.0875022	-0.0651913	0.152694	UP	0.808285	0.83657	11105	8548
ENSG00000008394	4257	MGST1	NGFR+FB	human	0.9091	-0.077026	0.071308	-0.148334	DW	0.197143	0.0934673	350	995
ENSG00000008394	4257	MGST1	Neutrophil	mouse	0.996565	0.109237	-0.094692	0.203929	UP	0.371429	0.708955	140	134
ENSG00000008394	4257	MGST1	Tenoc	mouse	1	0.163296	-0.158429	0.321726	UP	0.26053	0.465445	3965	2619
ENSG00000008405	1407	CRY1	SMC	human	0.998163	-0.0394921	0.0458623	-0.0853544	DW	0.13011	0.0710561	5749	3068
ENSG00000008441	4784	NFIX	FB	mouse	1	-0.128972	0.141097	-0.270069	DW	0.722738	0.407347	11105	8548
ENSG00000008441	4784	NFIX	Tenoc	mouse	1	-0.166732	0.182087	-0.348819	DW	0.704918	0.442917	3965	2619
ENSG00000008516	64386	MMP25	Neutrophil	human	1	-0.0862033	0.116773	-0.202976	DW	0.16535	0.0672269	3671	119
ENSG00000008838	9862	MED24	VenEC	human	0.984788	-0.0301999	0.0577974	-0.0879973	DW	0.328098	0.221368	1146	2733
ENSG00000008952	7095	SEC62	FB	mouse	0.998512	-0.0820449	0.0876292	-0.169674	DW	0.844845	0.716308	11105	8548
ENSG00000008952	7095	SEC62	Tenoc	mouse	1	-0.146784	0.156727	-0.303511	DW	0.862295	0.720122	3965	2619
ENSG00000008988	6224	RPS20	ArtEC	human	0.99922	0.114105	-0.117007	0.231112	UP	0.868902	0.921245	3608	6006
ENSG00000008988	6224	RPS20	B cell	mouse	1	-0.115322	0.142493	-0.257815	DW	0.99024	1	3791	865
ENSG00000008988	6224	RPS20	NK cell	human	0.99916	0.162643	-0.124319	0.286962	UP	0.929412	0.962479	680	2372
ENSG00000008988	6224	RPS20	Pericyte	human	1	0.230592	-0.284413	0.515004	UP	0.618602	0.826791	1817	2471
ENSG00000008988	6224	RPS20	SMC	human	0.999999	0.13946	-0.131494	0.270954	UP	0.956514	0.948827	5749	3068
ENSG00000008988	6224	RPS20	T cell	human	1	0.239965	-0.185461	0.425426	UP	0.909028	0.958813	1451	2865
ENSG00000008988	6224	RPS20	T cell	mouse	1	-0.184781	0.212522	-0.397303	DW	0.991691	1	2407	620
ENSG00000009709	5081	PAX7	MuSC	mouse	1	-0.122178	0.133923	-0.256101	DW	0.707228	0.247086	14291	2145
ENSG00000009790	80342	TRAF3IP3	Monocyte	human	0.999881	0.0423515	-0.0307502	0.0731017	UP	0.163625	0.168322	1534	2014
ENSG00000009790	80342	TRAF3IP3	MuSC	mouse	1	-0.0574947	0.063119	-0.120614	DW	0.267161	0.152448	14291	2145
ENSG00000009790	80342	TRAF3IP3	Neutrophil	human	1	-0.0615221	0.0855522	-0.147074	DW	0.159085	0.0756303	3671	119
ENSG00000009790	80342	TRAF3IP3	T cell	human	1	-0.0771395	0.107319	-0.184458	DW	0.301861	0.168586	1451	2865
ENSG00000009790	80342	TRAF3IP3	T cell	mouse	1	-0.0535001	0.0578115	-0.111312	DW	0.201911	0.158065	2407	620
ENSG00000009950	51085	MLXIPL	MuSC	human	1	-0.0604555	0.084251	-0.144707	DW	0.237273	0.126776	22531	98678
ENSG00000010256	7384	UQCRC1	MuSC	mouse	0.94315	-0.0756645	0.073218	-0.148883	DW	0.409209	0.264802	14291	2145
ENSG00000010278	928	CD9	ArtEC	human	1	-0.219621	0.304461	-0.524082	DW	0.799058	0.668998	3608	6006
ENSG00000010278	928	CD9	ArtEC	mouse	1	-0.122889	0.124851	-0.247739	DW	0.754256	0.650233	30308	21846
ENSG00000010278	928	CD9	B cell	mouse	0.999858	0.117552	-0.143945	0.261497	UP	0.091005	0.277457	3791	865
ENSG00000010278	928	CD9	FB	human	1	0.138692	-0.160001	0.298692	UP	0.32774	0.465823	9059	20467
ENSG00000010278	928	CD9	LymphEC	human	1	-0.271906	0.35714	-0.629046	DW	0.909091	0.786913	99	596
ENSG00000010278	928	CD9	MuSC	mouse	0.917554	-0.097433	0.0935465	-0.19098	DW	0.715905	0.663869	14291	2145
ENSG00000010278	928	CD9	NGFR+FB	human	1	0.451154	-0.421293	0.872447	UP	0.437143	0.718593	350	995
ENSG00000010278	928	CD9	SGC	human	1	-0.178354	0.363634	-0.541988	DW	0.968504	0.954128	127	109
ENSG00000010278	928	CD9	SMC	human	0.999913	-0.093978	0.16024	-0.254218	DW	0.86589	0.733703	5749	3068
ENSG00000010278	928	CD9	SMC	mouse	0.999761	-0.122354	0.12545	-0.247804	DW	0.830934	0.743894	3821	1433
ENSG00000010278	928	CD9	Schwann	human	0.915337	0.17557	0.0357394	0.139831	UP	0.988713	1	443	73
ENSG00000010278	928	CD9	Tenoc	human	1	0.341647	-0.289882	0.63153	UP	0.515837	0.750877	221	285
ENSG00000010278	928	CD9	Tenoc	mouse	1	0.188323	-0.164472	0.352795	UP	0.957125	0.982054	3965	2619
ENSG00000010292	9918	NCAPD2	CD1	human	1	-0.0534042	0.0605242	-0.113928	DW	0.248201	0.0658683	278	501
ENSG00000010319	56920	SEMA3G	ArtEC	human	1	-0.0549418	0.0971006	-0.152042	DW	0.344512	0.22028	3608	6006
ENSG00000010327	23166	STAB1	CD1	human	1	-0.112873	0.121662	-0.234535	DW	0.273381	0.0538922	278	501
ENSG00000010327	23166	STAB1	LymphEC	human	1	0.264301	-0.233531	0.497832	UP	0.131313	0.421141	99	596
ENSG00000010327	23166	STAB1	LymphEC	mouse	0.903644	-0.0282	0.0514509	-0.0796509	DW	0.648585	0.636364	424	352
ENSG00000010327	23166	STAB1	Macrophage	human	1	-0.346922	0.45624	-0.803162	DW	0.754268	0.412592	2226	2986
ENSG00000010327	23166	STAB1	Macrophage	mouse	1	-0.0861396	0.0997195	-0.185859	DW	0.522665	0.409207	1456	1173
ENSG00000010327	23166	STAB1	Monocyte	human	1	-0.0500896	0.0671004	-0.11719	DW	0.273794	0.142006	1534	2014
ENSG00000010379	6540	SLC6A13	NGFR+FB	mouse	1	0.0505378	-0.0436969	0.0942347	UP	0.152632	0.223827	760	554
ENSG00000010404	3423	IDS	Tenoc	mouse	0.982643	0.0370834	-0.0353277	0.0724112	UP	0.127112	0.157312	3965	2619
ENSG00000010610	920	CD4	CD1	human	1	-0.0608294	0.0978496	-0.158679	DW	0.618705	0.353293	278	501
ENSG00000010610	920	CD4	Macrophage	human	1	-0.027516	0.0861391	-0.113655	DW	0.507188	0.364367	2226	2986
ENSG00000010610	920	CD4	Monocyte	human	1	0.0555852	-0.037065	0.0926502	UP	0.209257	0.233863	1534	2014
ENSG00000010671	695	BTK	B cell	human	1	-0.0515086	0.0767474	-0.128256	DW	0.325991	0.172384	227	1166
ENSG00000010818	3097	HIVEP2	ArtEC	mouse	0.999999	-0.0546362	0.0561086	-0.110745	DW	0.182097	0.0793738	30308	21846
ENSG00000010818	3097	HIVEP2	B cell	mouse	0.999997	0.0811932	-0.0829411	0.164134	UP	0.0804537	0.0774566	3791	865
ENSG00000010818	3097	HIVEP2	Tenoc	mouse	1	-0.0911045	0.0980332	-0.189138	DW	0.445649	0.254296	3965	2619
ENSG00000010932	2326	FMO1	NGFR+FB	human	0.989701	-0.0092843	0.0171843	-0.0264686	DW	0.0885714	0.0562814	350	995
ENSG00000010932	2326	FMO1	VenEC	mouse	0.999843	0.0823496	-0.0673378	0.149687	UP	0.451926	0.546248	2881	1719
ENSG00000011028	9902	MRC2	FB	mouse	1	-0.0610177	0.0682668	-0.129284	DW	0.486718	0.265559	11105	8548
ENSG00000011028	9902	MRC2	NGFR+FB	human	0.999016	0.101816	-0.0766061	0.178422	UP	0.111429	0.18191	350	995
ENSG00000011028	9902	MRC2	Tenoc	human	0.938052	0.112835	-0.076294	0.189129	UP	0.199095	0.298246	221	285
ENSG00000011028	9902	MRC2	Tenoc	mouse	0.999993	-0.0334061	0.0405741	-0.0739803	DW	0.345271	0.255823	3965	2619
ENSG00000011105	10867	TSPAN9	ArtEC	human	0.999996	-0.0205647	0.0386974	-0.0592621	DW	0.221729	0.135198	3608	6006
ENSG00000011105	10867	TSPAN9	VenEC	human	1	-0.031397	0.0521504	-0.0835474	DW	0.337696	0.190267	1146	2733
ENSG00000011198	51099	ABHD5	Monocyte	human	0.999999	0.0775498	-0.0683586	0.145908	UP	0.13103	0.182224	1534	2014
ENSG00000011198	51099	ABHD5	VenEC	human	1	-0.075409	0.0897836	-0.165193	DW	0.327225	0.15075	1146	2733
ENSG00000011405	5286	PIK3C2A	ArtEC	human	0.923738	-0.0411874	0.0640711	-0.105259	DW	0.304047	0.222611	3608	6006
ENSG00000011405	5286	PIK3C2A	VenEC	human	1	-0.104633	0.150114	-0.254747	DW	0.589878	0.354555	1146	2733
ENSG00000011422	5329	PLAUR	B cell	mouse	1	0.132816	-0.13236	0.265176	UP	0.301767	0.468208	3791	865
ENSG00000011422	5329	PLAUR	Macrophage	human	0.999999	0.104929	-0.0460346	0.150963	UP	0.449686	0.447421	2226	2986
ENSG00000011422	5329	PLAUR	Monocyte	human	1	0.0900133	0.100366	-0.0103529	DW	0.861799	0.854518	1534	2014
ENSG00000011422	5329	PLAUR	Neutrophil	human	1	-0.581117	0.789595	-1.37071	DW	0.860256	0.537815	3671	119
ENSG00000011422	5329	PLAUR	Neutrophil	mouse	0.988985	-0.0868045	0.10333	-0.190134	DW	0.542857	0.731343	140	134
ENSG00000011422	5329	PLAUR	Tenoc	mouse	1	-0.130942	0.12492	-0.255862	DW	0.0910467	0.0500191	3965	2619
ENSG00000011422	5329	PLAUR	VenEC	mouse	0.967196	0.0661821	-0.0560773	0.122259	UP	0.264144	0.366492	2881	1719
ENSG00000011465	1634	DCN	ArtEC	human	1	0.164139	-0.202388	0.366527	UP	0.0424058	0.404928	3608	6006
ENSG00000011465	1634	DCN	B cell	mouse	0.930307	0.0836065	-0.0967839	0.18039	UP	0.390662	0.588439	3791	865
ENSG00000011465	1634	DCN	FB	human	1	0.0289788	0.343854	-0.314875	DW	0.998455	0.988762	9059	20467
ENSG00000011465	1634	DCN	FB	mouse	1	0.0701933	0.00248704	0.0677062	UP	0.99919	1	11105	8548
ENSG00000011465	1634	DCN	LymphEC	human	0.999977	-0.143055	0.104672	-0.247727	DW	0.30303	0.0973154	99	596
ENSG00000011465	1634	DCN	Macrophage	mouse	0.993067	0.0948867	-0.107377	0.202264	UP	0.382555	0.645354	1456	1173
ENSG00000011465	1634	DCN	NGFR+FB	human	1	-0.0536031	0.408245	-0.461848	DW	1	0.98794	350	995
ENSG00000011465	1634	DCN	NGFR+FB	mouse	1	0.0488375	0.0343547	0.0144828	UP	1	1	760	554
ENSG00000011465	1634	DCN	NK cell	human	0.998169	-0.0907766	0.0426586	-0.133435	DW	0.00147059	0.11172	680	2372
ENSG00000011465	1634	DCN	Pericyte	human	1	0.0897012	-0.106002	0.195703	UP	0.140892	0.448806	1817	2471
ENSG00000011465	1634	DCN	SMC	human	1	0.0963108	-0.142695	0.239006	UP	0.0273091	0.181226	5749	3068
ENSG00000011465	1634	DCN	Tenoc	human	1	0.27542	0.0857508	0.189669	UP	0.99095	0.985965	221	285
ENSG00000011465	1634	DCN	Tenoc	mouse	1	0.174738	-0.0977906	0.272529	UP	0.997478	1	3965	2619
ENSG00000011600	7305	TYROBP	B cell	mouse	1	0.0996874	-0.108696	0.208383	UP	0.111052	0.249711	3791	865
ENSG00000011600	7305	TYROBP	CD1	human	1	-0.0963928	0.244546	-0.340939	DW	0.931655	0.786427	278	501
ENSG00000011600	7305	TYROBP	CD1	mouse	1	0.0606278	-0.0219699	0.0825977	UP	0.926036	0.96401	338	389
ENSG00000011600	7305	TYROBP	FB	mouse	1	0.0310826	-0.0450218	0.0761044	UP	0.0271049	0.0850491	11105	8548
ENSG00000011600	7305	TYROBP	Macrophage	human	1	0.181945	0.0354032	0.146542	UP	0.948787	0.939384	2226	2986
ENSG00000011600	7305	TYROBP	Macrophage	mouse	1	0.0497912	-0.00405504	0.0538463	UP	0.960852	0.97954	1456	1173
ENSG00000011600	7305	TYROBP	Monocyte	human	1	0.311685	-0.0731975	0.384882	UP	0.973924	0.982622	1534	2014
ENSG00000011600	7305	TYROBP	Monocyte	mouse	1	0.0338187	0.0260597	0.00775898	UP	0.989418	0.996855	189	318
ENSG00000011600	7305	TYROBP	NK cell	human	1	0.108727	-0.015834	0.124561	UP	0.680882	0.58769	680	2372
ENSG00000011600	7305	TYROBP	NK cell	mouse	1	-0.197155	0.225569	-0.422724	DW	0.754286	0.428571	175	42
ENSG00000011600	7305	TYROBP	Neutrophil	human	1	-0.217792	0.35727	-0.575063	DW	0.750749	0.521008	3671	119
ENSG00000011600	7305	TYROBP	Neutrophil	mouse	1	-0.113663	0.178906	-0.292569	DW	1	1	140	134
ENSG00000012124	933	CD22	B cell	human	1	-0.120151	0.183962	-0.304113	DW	0.594714	0.30446	227	1166
ENSG00000012223	4057	LTF	LymphEC	human	1	0.142358	-0.124796	0.267154	UP	0.0505051	0.310403	99	596
ENSG00000012223	4057	LTF	Neutrophil	mouse	1	0.349564	-0.324016	0.67358	UP	0.171429	0.455224	140	134
ENSG00000012660	60481	ELOVL5	B cell	human	0.993873	-0.0921264	0.114347	-0.206473	DW	0.45815	0.248714	227	1166
ENSG00000012660	60481	ELOVL5	FB	mouse	0.986686	-0.0576944	0.0553607	-0.113055	DW	0.229896	0.126462	11105	8548
ENSG00000012660	60481	ELOVL5	Monocyte	human	1	-0.0987604	0.118953	-0.217713	DW	0.451108	0.252234	1534	2014
ENSG00000012660	60481	ELOVL5	SMC	human	1	-0.0969489	0.124732	-0.221681	DW	0.498695	0.314211	5749	3068
ENSG00000012779	240	ALOX5	CD1	human	1	-0.0455794	0.054218	-0.0997974	DW	0.305755	0.0998004	278	501
ENSG00000012779	240	ALOX5	Macrophage	human	1	-0.0943337	0.114092	-0.208426	DW	0.300988	0.104823	2226	2986
ENSG00000012779	240	ALOX5	Macrophage	mouse	1	-0.0160008	0.0208584	-0.0368592	DW	0.207418	0.200341	1456	1173
ENSG00000012817	8284	KDM5D	SMC	human	0.951386	-0.0304142	0.0353492	-0.0657634	DW	0.1482	0.0557366	5749	3068
ENSG00000012822	57658	CALCOCO1	MuSC	human	0.985297	-0.0507502	0.0598358	-0.110586	DW	0.25223	0.133464	22531	98678
ENSG00000012983	11183	MAP4K5	LymphEC	human	0.964437	-0.0977479	0.122357	-0.220105	DW	0.474747	0.239933	99	596
ENSG00000013016	30845	EHD3	VenEC	mouse	1	0.0509018	-0.0471234	0.0980252	UP	0.107602	0.182664	2881	1719
ENSG00000013288	23324	MAN2B2	FB	mouse	1	0.0351988	-0.0331306	0.0683294	UP	0.153534	0.189869	11105	8548
ENSG00000013288	23324	MAN2B2	Tenoc	mouse	0.998222	0.0334697	-0.0301568	0.0636266	UP	0.176293	0.216877	3965	2619
ENSG00000013297	5010	CLDN11	FB	human	1	0.072803	-0.0445326	0.117336	UP	0.240534	0.24752	9059	20467
ENSG00000013297	5010	CLDN11	LymphEC	human	0.999991	-0.0770779	0.094645	-0.171723	DW	0.222222	0.107383	99	596
ENSG00000013297	5010	CLDN11	LymphEC	mouse	0.999998	0.010779	-0.00127972	0.0120587	UP	0.25	0.272727	424	352
ENSG00000013297	5010	CLDN11	NGFR+FB	human	0.999999	0.0746745	-0.0670849	0.141759	UP	0.0514286	0.149749	350	995
ENSG00000013297	5010	CLDN11	NGFR+FB	mouse	1	-0.021982	0.0234325	-0.0454145	DW	0.0657895	0.0379061	760	554
ENSG00000013297	5010	CLDN11	Schwann	human	1	-0.104351	0.118347	-0.222698	DW	0.180587	0.0547945	443	73
ENSG00000013297	5010	CLDN11	VenEC	human	0.912114	-0.0345551	0.0428251	-0.0773802	DW	0.178883	0.0859861	1146	2733
ENSG00000013306	51629	SLC25A39	LymphEC	human	1	0.182625	-0.165882	0.348507	UP	0.20202	0.40604	99	596
ENSG00000013364	9961	MVP	FB	human	0.998969	0.0728647	-0.0446329	0.117498	UP	0.326305	0.369961	9059	20467
ENSG00000013441	1195	CLK1	B cell	human	0.99999	-0.188999	0.203002	-0.392001	DW	0.678414	0.395369	227	1166
ENSG00000013441	1195	CLK1	CD1	human	0.907786	-0.13203	0.166115	-0.298144	DW	0.848921	0.552894	278	501
ENSG00000013441	1195	CLK1	Monocyte	human	0.999911	-0.110057	0.141449	-0.251506	DW	0.660365	0.496028	1534	2014
ENSG00000013441	1195	CLK1	MuSC	human	0.999886	-0.093699	0.111272	-0.204971	DW	0.560162	0.342336	22531	98678
ENSG00000013441	1195	CLK1	Pericyte	human	0.999999	0.128271	-0.148251	0.276522	UP	0.188222	0.246864	1817	2471
ENSG00000013441	1195	CLK1	SMC	mouse	0.983762	0.0878762	-0.0864643	0.174341	UP	0.43575	0.426378	3821	1433
ENSG00000013583	50865	HEBP1	LymphEC	human	0.999961	0.185717	-0.109427	0.295143	UP	0.626263	0.686242	99	596
ENSG00000013583	50865	HEBP1	Tenoc	mouse	0.999546	-0.0323626	0.0342909	-0.0666535	DW	0.168979	0.0885834	3965	2619
ENSG00000013588	9052	GPRC5A	ArtEC	mouse	0.999998	0.0321595	-0.0289741	0.0611336	UP	0.042464	0.0667399	30308	21846
ENSG00000013725	923	CD6	NK cell	mouse	1	0.071906	-0.0687548	0.140661	UP	0.04	0.309524	175	42
ENSG00000013725	923	CD6	T cell	human	0.96472	0.0112815	0.0201412	-0.00885965	DW	0.213646	0.203141	1451	2865
ENSG00000013725	923	CD6	T cell	mouse	0.999976	0.0143944	-0.00720388	0.0215983	UP	0.220191	0.26129	2407	620
ENSG00000013810	10460	TACC3	CD1	human	1	-0.081013	0.0965377	-0.177551	DW	0.356115	0.123752	278	501
ENSG00000013810	10460	TACC3	Monocyte	human	0.996021	0.0253297	-0.0203979	0.0457276	UP	0.0873533	0.0933466	1534	2014
ENSG00000013810	10460	TACC3	Neutrophil	mouse	0.990861	0.0246249	-0.024688	0.0493129	UP	0.00714286	0.134328	140	134
ENSG00000014138	23649	POLA2	MuSC	human	1	-0.0807715	0.111074	-0.191845	DW	0.301851	0.22089	22531	98678
ENSG00000014257	55	ACPP	CD1	human	0.999935	-0.0126779	0.0163118	-0.0289898	DW	0.129496	0.0419162	278	501
ENSG00000014257	55	ACPP	Neutrophil	mouse	1	0.0335917	-0.0311595	0.0647513	UP	0.0428571	0.19403	140	134
ENSG00000014914	10903	MTMR11	Monocyte	human	1	0.0515726	-0.0409289	0.0925015	UP	0.0736636	0.134558	1534	2014
ENSG00000014914	10903	MTMR11	SMC	human	0.964444	0.0208698	-0.0158919	0.0367617	UP	0.0605323	0.0756193	5749	3068
ENSG00000015133	440193	CCDC88C	NK cell	human	1	-0.0279295	0.0613726	-0.0893022	DW	0.294118	0.204047	680	2372
ENSG00000015285	7454	WAS	B cell	human	0.999979	-0.0517676	0.0678907	-0.119658	DW	0.317181	0.140652	227	1166
ENSG00000015285	7454	WAS	Macrophage	human	1	-0.0390781	0.0641675	-0.103246	DW	0.355795	0.215003	2226	2986
ENSG00000015475	637	BID	CD1	human	1	0.153114	-0.102812	0.255926	UP	0.514388	0.616766	278	501
ENSG00000015475	637	BID	Monocyte	mouse	0.997953	-0.0313976	0.0334097	-0.0648073	DW	0.164021	0.113208	189	318
ENSG00000015475	637	BID	NK cell	mouse	0.915707	-0.0270282	0.0286015	-0.0556298	DW	0.125714	0.0238095	175	42
ENSG00000015475	637	BID	Neutrophil	human	1	-0.17877	0.210877	-0.389647	DW	0.277581	0.109244	3671	119
ENSG00000016864	55830	GLT8D1	FB	mouse	0.990113	-0.0296469	0.0318112	-0.0614581	DW	0.30896	0.136874	11105	8548
ENSG00000016864	55830	GLT8D1	Tenoc	mouse	0.997326	-0.0356861	0.0379527	-0.0736388	DW	0.228247	0.124093	3965	2619
ENSG00000017427	3479	IGF1	FB	human	1	-0.421047	0.539739	-0.960786	DW	0.714648	0.500366	9059	20467
ENSG00000017427	3479	IGF1	FB	mouse	1	-0.17967	0.197202	-0.376872	DW	0.724538	0.52328	11105	8548
ENSG00000017427	3479	IGF1	MuSC	mouse	0.999998	-0.0690941	0.0694327	-0.138527	DW	0.112938	0.0815851	14291	2145
ENSG00000017427	3479	IGF1	NGFR+FB	human	1	-0.22735	0.25255	-0.479901	DW	0.382857	0.0542714	350	995
ENSG00000017427	3479	IGF1	Tenoc	mouse	1	-0.179975	0.199286	-0.379261	DW	0.708953	0.529973	3965	2619
ENSG00000017427	3479	IGF1	VenEC	mouse	0.999971	0.0732827	-0.0695294	0.142812	UP	0.228393	0.279814	2881	1719
ENSG00000017797	10928	RALBP1	Tenoc	mouse	0.996844	-0.0845802	0.0868856	-0.171466	DW	0.521311	0.339061	3965	2619
ENSG00000018236	1272	CNTN1	NGFR+FB	human	1	-0.0480094	0.0561818	-0.104191	DW	0.134286	0.038191	350	995
ENSG00000018236	1272	CNTN1	SGC	human	1	0.065797	-0.0338094	0.0996065	UP	0.19685	0.302752	127	109
ENSG00000018280	6556	SLC11A1	Macrophage	human	1	-0.174322	0.195118	-0.369441	DW	0.337376	0.0971199	2226	2986
ENSG00000018280	6556	SLC11A1	Monocyte	human	1	-0.0268624	0.127335	-0.154198	DW	0.719687	0.552135	1534	2014
ENSG00000018280	6556	SLC11A1	Neutrophil	human	1	-0.135883	0.2585	-0.394383	DW	0.573141	0.378151	3671	119
ENSG00000018280	6556	SLC11A1	Pericyte	mouse	1	0.0419129	-0.0347625	0.0766754	UP	0.214333	0.260526	1507	760
ENSG00000018280	6556	SLC11A1	SMC	mouse	0.999689	0.0263738	-0.025241	0.0516149	UP	0.118817	0.141661	3821	1433
ENSG00000018408	25937	WWTR1	ArtEC	human	1	-0.135657	0.166898	-0.302555	DW	0.404102	0.208125	3608	6006
ENSG00000018408	25937	WWTR1	Tenoc	mouse	1	-0.105731	0.116437	-0.222168	DW	0.622951	0.467736	3965	2619
ENSG00000018625	477	ATP1A2	MuSC	human	1	-0.0752585	0.0789307	-0.154189	DW	0.306467	0.196893	22531	98678
ENSG00000018625	477	ATP1A2	MuSC	mouse	0.999999	-0.0709228	0.0740131	-0.144936	DW	0.374361	0.234499	14291	2145
ENSG00000018625	477	ATP1A2	Pericyte	mouse	0.99236	-0.0722952	0.0794815	-0.151777	DW	0.327804	0.261842	1507	760
ENSG00000018625	477	ATP1A2	SMC	human	1	-0.101667	0.146437	-0.248104	DW	0.49052	0.325945	5749	3068
ENSG00000018625	477	ATP1A2	SMC	mouse	1	0.102846	-0.0724205	0.175267	UP	0.843235	0.849965	3821	1433
ENSG00000018625	477	ATP1A2	Schwann	human	0.997045	-0.0733556	0.164655	-0.238011	DW	0.557562	0.438356	443	73
ENSG00000018625	477	ATP1A2	Schwann	mouse	0.999656	-0.0524452	0.0745325	-0.126978	DW	0.632324	0.550948	2048	1688
ENSG00000019144	23187	PHLDB1	FB	mouse	0.994367	-0.0346348	0.0397663	-0.0744011	DW	0.43602	0.304048	11105	8548
ENSG00000019169	8685	MARCO	Macrophage	human	1	0.159914	-0.101404	0.261318	UP	0.298742	0.350971	2226	2986
ENSG00000019549	6591	SNAI2	NGFR+FB	human	0.942692	-0.0693352	0.0854634	-0.154799	DW	0.285714	0.116583	350	995
ENSG00000019549	6591	SNAI2	Pericyte	human	0.996417	0.064447	-0.0595757	0.124023	UP	0.0533847	0.0890328	1817	2471
ENSG00000019582	972	CD74	ArtEC	human	1	0.353844	-0.209979	0.563823	UP	0.78714	0.919913	3608	6006
ENSG00000019582	972	CD74	B cell	human	1	0.289681	-0.025513	0.315194	UP	0.986784	0.992281	227	1166
ENSG00000019582	972	CD74	B cell	mouse	1	-0.0185592	0.102447	-0.121007	DW	0.994461	1	3791	865
ENSG00000019582	972	CD74	CD1	human	1	0.334642	-0.00739876	0.342041	UP	0.992806	0.998004	278	501
ENSG00000019582	972	CD74	CD1	mouse	1	0.0750606	0.0102062	0.0648544	UP	0.973373	1	338	389
ENSG00000019582	972	CD74	Macrophage	human	1	0.0674588	0.136915	-0.0694567	DW	0.919587	0.917616	2226	2986
ENSG00000019582	972	CD74	Macrophage	mouse	1	0.491694	-0.435732	0.927425	UP	0.776786	0.941176	1456	1173
ENSG00000019582	972	CD74	Monocyte	mouse	0.924369	0.0899397	-0.061869	0.151809	UP	0.693122	0.871069	189	318
ENSG00000019582	972	CD74	MuSC	mouse	0.970846	-0.06563	0.0481975	-0.113828	DW	0.0591281	0.222378	14291	2145
ENSG00000019582	972	CD74	NK cell	human	1	0.112048	-0.122938	0.234987	UP	0.426471	0.562816	680	2372
ENSG00000019582	972	CD74	Pericyte	human	0.993355	-0.105512	0.000967651	-0.10648	DW	0.0170611	0.103602	1817	2471
ENSG00000019582	972	CD74	T cell	mouse	0.935057	0.0654614	-0.0791682	0.14463	UP	0.21479	0.504839	2407	620
ENSG00000019582	972	CD74	Tenoc	mouse	0.996066	-0.0670856	0.0489806	-0.116066	DW	0.165448	0.306987	3965	2619
ENSG00000019582	972	CD74	VenEC	human	1	0.161269	0.0846917	0.0765772	UP	0.993019	0.983535	1146	2733
ENSG00000019582	972	CD74	VenEC	mouse	1	0.205837	-0.216214	0.422051	UP	0.127733	0.378127	2881	1719
ENSG00000019991	3082	HGF	LymphEC	human	1	-0.0737726	0.0815238	-0.155296	DW	0.212121	0.0285235	99	596
ENSG00000019991	3082	HGF	VenEC	human	1	-0.0448362	0.0549288	-0.0997651	DW	0.209424	0.0698866	1146	2733
ENSG00000020577	23034	SAMD4A	SMC	mouse	0.932042	-0.0330938	0.0412635	-0.0743573	DW	0.40827	0.287509	3821	1433
ENSG00000020633	864	RUNX3	B cell	human	0.997381	-0.04054	0.0587425	-0.0992826	DW	0.295154	0.138079	227	1166
ENSG00000020633	864	RUNX3	B cell	mouse	0.999966	0.0259864	-0.0251372	0.0511236	UP	0.0786072	0.152601	3791	865
ENSG00000020633	864	RUNX3	Monocyte	mouse	0.937718	0.030188	-0.0263748	0.0565628	UP	0.227513	0.36478	189	318
ENSG00000020633	864	RUNX3	NK cell	human	1	-0.0803126	0.155465	-0.235777	DW	0.542647	0.374368	680	2372
ENSG00000020633	864	RUNX3	NK cell	mouse	0.999855	0.000317695	0.0138397	-0.013522	DW	0.474286	0.547619	175	42
ENSG00000020633	864	RUNX3	T cell	human	1	-0.0482069	0.120202	-0.168409	DW	0.490007	0.390227	1451	2865
ENSG00000020633	864	RUNX3	T cell	mouse	1	0.0495153	-0.041758	0.0912732	UP	0.28334	0.395161	2407	620
ENSG00000021300	58473	PLEKHB1	NGFR+FB	human	1	-0.0411251	0.0472143	-0.0883395	DW	0.165714	0.081407	350	995
ENSG00000021300	58473	PLEKHB1	SGC	human	1	-0.0864362	0.176185	-0.262622	DW	0.566929	0.495413	127	109
ENSG00000021300	58473	PLEKHB1	Schwann	human	1	0.187462	-0.0980263	0.285488	UP	0.469526	0.616438	443	73
ENSG00000021300	58473	PLEKHB1	Schwann	mouse	1	-0.00661468	0.0500836	-0.0566983	DW	0.862305	0.810427	2048	1688
ENSG00000021355	1992	SERPINB1	B cell	mouse	1	-0.0775434	0.0802723	-0.157816	DW	0.225007	0.202312	3791	865
ENSG00000021355	1992	SERPINB1	Neutrophil	mouse	1	0.158505	-0.153249	0.311755	UP	0.107143	0.440299	140	134
ENSG00000021355	1992	SERPINB1	T cell	mouse	0.999996	0.0733963	-0.0743385	0.147735	UP	0.0685501	0.182258	2407	620
ENSG00000022267	2273	FHL1	FB	mouse	1	-0.0699407	0.078607	-0.148548	DW	0.603962	0.425948	11105	8548
ENSG00000022267	2273	FHL1	MuSC	mouse	1	-0.103861	0.108735	-0.212597	DW	0.393884	0.247552	14291	2145
ENSG00000022267	2273	FHL1	SMC	human	1	-0.21236	0.327828	-0.540187	DW	0.85841	0.693937	5749	3068
ENSG00000023171	57476	GRAMD1B	Schwann	human	0.99749	-0.028946	0.0339023	-0.0628483	DW	0.0812641	0.0273973	443	73
ENSG00000023228	4719	NDUFS1	SMC	mouse	0.999893	-0.0493392	0.0556042	-0.104943	DW	0.431562	0.278437	3821	1433
ENSG00000023287	9821	RB1CC1	FB	human	0.99819	-0.0735168	0.087864	-0.161381	DW	0.444861	0.285386	9059	20467
ENSG00000023287	9821	RB1CC1	FB	mouse	0.90002	-0.0417117	0.0426013	-0.084313	DW	0.390365	0.162962	11105	8548
ENSG00000023330	211	ALAS1	Monocyte	human	1	-0.0516678	0.0715408	-0.123209	DW	0.294654	0.150943	1534	2014
ENSG00000023445	330	BIRC3	B cell	human	1	-0.06897	0.19503	-0.264	DW	0.867841	0.698113	227	1166
ENSG00000023445	330	BIRC3	B cell	mouse	1	-0.0834924	0.0846014	-0.168094	DW	0.235822	0.227746	3791	865
ENSG00000023445	330	BIRC3	CD1	human	1	0.202754	-0.137814	0.340569	UP	0.636691	0.642715	278	501
ENSG00000023445	330	BIRC3	CD1	mouse	0.982551	-0.0784216	0.0803881	-0.15881	DW	0.37574	0.383033	338	389
ENSG00000023445	330	BIRC3	FB	mouse	0.999695	0.0465191	-0.0441674	0.0906865	UP	0.234129	0.360435	11105	8548
ENSG00000023445	330	BIRC3	LymphEC	human	0.996276	0.154403	-0.156026	0.310429	UP	0.181818	0.384228	99	596
ENSG00000023445	330	BIRC3	MuSC	mouse	1	0.093656	-0.0914585	0.185115	UP	0.073053	0.26014	14291	2145
ENSG00000023445	330	BIRC3	T cell	human	0.964892	0.106982	-0.0376801	0.144662	UP	0.483115	0.547993	1451	2865
ENSG00000023445	330	BIRC3	Tenoc	mouse	1	0.155251	-0.15072	0.305971	UP	0.195965	0.418862	3965	2619
ENSG00000023445	330	BIRC3	VenEC	human	1	-0.109587	0.134666	-0.244252	DW	0.531414	0.37285	1146	2733
ENSG00000023572	51022	GLRX2	SMC	mouse	0.979936	-0.050666	0.0550288	-0.105695	DW	0.416121	0.258897	3821	1433
ENSG00000023608	6617	SNAPC1	MuSC	human	0.999498	-0.0543409	0.0673012	-0.121642	DW	0.26519	0.186566	22531	98678
ENSG00000023697	51071	DERA	T cell	mouse	0.904282	-0.0318039	0.0327344	-0.0645383	DW	0.0880764	0.0596774	2407	620
ENSG00000023734	11171	STRAP	SMC	human	0.991794	-0.0772693	0.100328	-0.177598	DW	0.535919	0.389505	5749	3068
ENSG00000023892	50619	DEF6	NK cell	human	0.999999	0.0400556	-0.0204127	0.0604682	UP	0.172059	0.161467	680	2372
ENSG00000023892	50619	DEF6	Neutrophil	mouse	0.996152	0.044747	-0.0406238	0.0853707	UP	0.107143	0.313433	140	134
ENSG00000023902	51177	PLEKHO1	CD1	human	1	-0.0840155	0.122352	-0.206368	DW	0.71223	0.379242	278	501
ENSG00000023902	51177	PLEKHO1	SGC	human	1	0.14236	-0.125095	0.267455	UP	0.125984	0.348624	127	109
ENSG00000023902	51177	PLEKHO1	SMC	human	1	-0.0995203	0.150303	-0.249823	DW	0.536615	0.3706	5749	3068
ENSG00000023909	2730	GCLM	T cell	mouse	0.999586	0.0779723	-0.0814453	0.159418	UP	0.0889074	0.0612903	2407	620
ENSG00000024422	30846	EHD2	ArtEC	mouse	1	-0.0844586	0.104755	-0.189214	DW	0.731886	0.653941	30308	21846
ENSG00000024422	30846	EHD2	SMC	human	1	-0.0615868	0.139477	-0.201064	DW	0.685511	0.544654	5749	3068
ENSG00000024422	30846	EHD2	Tenoc	human	0.90205	0.111337	-0.106648	0.217984	UP	0.0633484	0.224561	221	285
ENSG00000024526	55635	DEPDC1	CD1	human	1	-0.048299	0.0520132	-0.100312	DW	0.179856	0.0199601	278	501
ENSG00000025293	51230	PHF20	T cell	human	1	0.146156	-0.124095	0.270252	UP	0.310131	0.393019	1451	2865
ENSG00000025434	10062	NR1H3	LymphEC	human	1	-0.107799	0.121527	-0.229326	DW	0.343434	0.0939597	99	596
ENSG00000025434	10062	NR1H3	NGFR+FB	human	0.996392	-0.0528496	0.0623827	-0.115232	DW	0.205714	0.0693467	350	995
ENSG00000026025	7431	VIM	ArtEC	mouse	1	-0.17088	0.169857	-0.340737	DW	0.762802	0.653575	30308	21846
ENSG00000026025	7431	VIM	FB	human	0.930673	-0.0112884	0.126274	-0.137563	DW	0.992935	0.990326	9059	20467
ENSG00000026025	7431	VIM	Macrophage	human	0.999953	-0.131178	0.110342	-0.24152	DW	0.836927	0.744474	2226	2986
ENSG00000026025	7431	VIM	MuSC	human	1	-0.120145	0.208724	-0.328869	DW	0.994674	0.987576	22531	98678
ENSG00000026025	7431	VIM	Neutrophil	human	1	-0.306672	0.209886	-0.516557	DW	0.612912	0.436975	3671	119
ENSG00000026025	7431	VIM	Pericyte	human	1	0.361987	-0.407411	0.769398	UP	0.551458	0.84055	1817	2471
ENSG00000026025	7431	VIM	SMC	human	1	0.182351	-0.0770258	0.259377	UP	0.983128	0.977836	5749	3068
ENSG00000026025	7431	VIM	Schwann	human	0.999462	-0.00948517	0.210337	-0.219823	DW	0.993228	1	443	73
ENSG00000026025	7431	VIM	T cell	human	1	0.279058	-0.301231	0.58029	UP	0.776017	0.866667	1451	2865
ENSG00000026103	355	FAS	MuSC	mouse	1	0.107625	-0.102592	0.210218	UP	0.100413	0.328671	14291	2145
ENSG00000026508	960	CD44	B cell	mouse	1	0.115653	-0.124376	0.240029	UP	0.0696386	0.276301	3791	865
ENSG00000026508	960	CD44	Macrophage	human	0.996033	-0.082027	0.121811	-0.203838	DW	0.557053	0.453449	2226	2986
ENSG00000026508	960	CD44	Neutrophil	human	1	-0.304783	0.329434	-0.634217	DW	0.430945	0.210084	3671	119
ENSG00000026508	960	CD44	Neutrophil	mouse	0.999993	-0.108048	0.129171	-0.237219	DW	0.728571	0.80597	140	134
ENSG00000026508	960	CD44	T cell	human	1	0.170801	-0.086992	0.257793	UP	0.643694	0.7274	1451	2865
ENSG00000026508	960	CD44	T cell	mouse	1	0.145561	-0.150931	0.296491	UP	0.157873	0.401613	2407	620
ENSG00000026652	56895	AGPAT4	CD1	mouse	1	0.125812	-0.118193	0.244005	UP	0.411243	0.688946	338	389
ENSG00000026652	56895	AGPAT4	FB	mouse	1	-0.0822152	0.0842112	-0.166426	DW	0.437641	0.306387	11105	8548
ENSG00000026652	56895	AGPAT4	Tenoc	mouse	0.999163	-0.0545046	0.0538516	-0.108356	DW	0.257503	0.197022	3965	2619
ENSG00000026751	57823	SLAMF7	B cell	mouse	1	-0.0253764	0.0252727	-0.0506491	DW	0.0635716	0.0427746	3791	865
ENSG00000026751	57823	SLAMF7	CD1	mouse	0.997195	-0.0124651	0.0202386	-0.0327037	DW	0.37574	0.447301	338	389
ENSG00000026751	57823	SLAMF7	Macrophage	mouse	1	0.0543317	-0.0506522	0.104984	UP	0.161401	0.263427	1456	1173
ENSG00000026751	57823	SLAMF7	NK cell	human	0.999988	-0.0138394	0.0331379	-0.0469773	DW	0.225	0.134486	680	2372
ENSG00000026751	57823	SLAMF7	NK cell	mouse	1	-0.0610263	0.0681147	-0.129141	DW	0.331429	0.166667	175	42
ENSG00000027075	5583	PRKCH	LymphEC	human	0.999988	-0.0726329	0.0926105	-0.165243	DW	0.383838	0.209732	99	596
ENSG00000027075	5583	PRKCH	T cell	human	0.999993	0.0579621	-0.0343821	0.0923441	UP	0.185389	0.230366	1451	2865
ENSG00000027075	5583	PRKCH	VenEC	mouse	0.924498	0.059188	-0.0478008	0.106989	UP	0.384936	0.468296	2881	1719
ENSG00000027697	3459	IFNGR1	ArtEC	human	1	-0.110119	0.185872	-0.29599	DW	0.665466	0.513154	3608	6006
ENSG00000027697	3459	IFNGR1	ArtEC	mouse	0.999948	-0.0763105	0.0805539	-0.156864	DW	0.479444	0.396823	30308	21846
ENSG00000027697	3459	IFNGR1	CD1	human	0.994749	-0.11878	0.1564	-0.27518	DW	0.794964	0.467066	278	501
ENSG00000027697	3459	IFNGR1	T cell	mouse	1	0.282607	-0.265775	0.548383	UP	0.490652	0.81129	2407	620
ENSG00000027869	9047	SH2D2A	NK cell	human	1	0.0469678	0.0017641	0.0452037	UP	0.325	0.271922	680	2372
ENSG00000027869	9047	SH2D2A	NK cell	mouse	1	0.0835456	-0.0641521	0.147698	UP	0.457143	0.714286	175	42
ENSG00000027869	9047	SH2D2A	T cell	human	1	0.0640363	-0.0388985	0.102935	UP	0.155065	0.201396	1451	2865
ENSG00000027869	9047	SH2D2A	T cell	mouse	1	0.105506	-0.0977156	0.203222	UP	0.20565	0.370968	2407	620
ENSG00000028137	7133	TNFRSF1B	Macrophage	human	1	-0.0908727	0.130001	-0.220874	DW	0.520216	0.327528	2226	2986
ENSG00000028137	7133	TNFRSF1B	Monocyte	human	1	-0.094872	0.193556	-0.288428	DW	0.738592	0.586395	1534	2014
ENSG00000028137	7133	TNFRSF1B	Neutrophil	human	1	-0.263047	0.361383	-0.62443	DW	0.573958	0.327731	3671	119
ENSG00000028137	7133	TNFRSF1B	T cell	human	0.999999	0.0824358	-0.0706458	0.153082	UP	0.22674	0.276789	1451	2865
ENSG00000028137	7133	TNFRSF1B	T cell	mouse	1	0.166468	-0.162866	0.329334	UP	0.135023	0.409677	2407	620
ENSG00000028277	5452	POU2F2	B cell	human	1	-0.1251	0.16889	-0.29399	DW	0.502203	0.211835	227	1166
ENSG00000028277	5452	POU2F2	B cell	mouse	1	-0.0775891	0.0862168	-0.163806	DW	0.304669	0.278613	3791	865
ENSG00000028277	5452	POU2F2	Macrophage	mouse	1	-0.0608934	0.0648404	-0.125734	DW	0.260989	0.189258	1456	1173
ENSG00000028277	5452	POU2F2	Monocyte	human	1	-0.0537575	0.0895523	-0.14331	DW	0.402216	0.241807	1534	2014
ENSG00000028277	5452	POU2F2	Monocyte	mouse	1	-0.0576138	0.0682254	-0.125839	DW	0.439153	0.383648	189	318
ENSG00000029534	286	ANK1	MuSC	mouse	1	-0.0346249	0.0417621	-0.076387	DW	0.388846	0.232634	14291	2145
ENSG00000030304	4593	MUSK	MuSC	human	1	-0.0606977	0.082231	-0.142929	DW	0.223292	0.159853	22531	98678
ENSG00000030419	22807	IKZF2	NK cell	human	1	-0.0335201	0.0428003	-0.0763204	DW	0.123529	0.0442664	680	2372
ENSG00000030419	22807	IKZF2	NK cell	mouse	0.999967	-0.0373614	0.0407801	-0.0781416	DW	0.16	0.047619	175	42
ENSG00000030582	2896	GRN	FB	human	0.99997	0.0940843	-0.0828868	0.176971	UP	0.371675	0.441198	9059	20467
ENSG00000030582	2896	GRN	Macrophage	human	1	-0.126983	0.218396	-0.34538	DW	0.778527	0.605157	2226	2986
ENSG00000030582	2896	GRN	Monocyte	mouse	0.903054	0.120748	-0.106899	0.227647	UP	0.613757	0.811321	189	318
ENSG00000030582	2896	GRN	Tenoc	mouse	0.999866	-0.0784379	0.0837229	-0.162161	DW	0.588651	0.481863	3965	2619
ENSG00000031081	57514	ARHGAP31	VenEC	human	1	-0.0290017	0.0477433	-0.076745	DW	0.318499	0.17929	1146	2733
ENSG00000033170	2530	FUT8	Schwann	mouse	1	-0.0634563	0.0762429	-0.139699	DW	0.409668	0.308057	2048	1688
ENSG00000033178	55236	UBA6	B cell	mouse	0.999916	-0.0350734	0.0368049	-0.0718782	DW	0.0904774	0.0462428	3791	865
ENSG00000033627	535	ATP6V0A1	LymphEC	human	0.992488	0.121279	-0.112248	0.233527	UP	0.0707071	0.278523	99	596
ENSG00000033627	535	ATP6V0A1	Monocyte	human	0.999666	-0.0693239	0.0755665	-0.14489	DW	0.247066	0.0958292	1534	2014
ENSG00000033867	9497	SLC4A7	SMC	human	1	-0.0640215	0.084389	-0.148411	DW	0.321099	0.189048	5749	3068
ENSG00000034152	5606	MAP2K3	FB	mouse	0.99959	-0.059698	0.0573642	-0.117062	DW	0.36362	0.363243	11105	8548
ENSG00000034152	5606	MAP2K3	Monocyte	human	1	-0.166247	0.208684	-0.374931	DW	0.578879	0.34856	1534	2014
ENSG00000034152	5606	MAP2K3	Neutrophil	human	1	-0.317913	0.405779	-0.723692	DW	0.524925	0.268908	3671	119
ENSG00000034713	11345	GABARAPL2	Neutrophil	human	0.999045	-0.221613	0.22392	-0.445533	DW	0.378099	0.210084	3671	119
ENSG00000034971	4653	MYOC	FB	human	0.999997	-0.00345672	0.109873	-0.11333	DW	0.59819	0.530708	9059	20467
ENSG00000034971	4653	MYOC	FB	mouse	1	0.184661	-0.146448	0.331109	UP	0.734264	0.818905	11105	8548
ENSG00000034971	4653	MYOC	NGFR+FB	mouse	0.999999	0.13082	-0.106637	0.237457	UP	0.5	0.626354	760	554
ENSG00000034971	4653	MYOC	Tenoc	human	1	0.306278	-0.0378994	0.344178	UP	0.864253	0.85614	221	285
ENSG00000034971	4653	MYOC	Tenoc	mouse	1	0.273165	-0.258082	0.531247	UP	0.322573	0.508973	3965	2619
ENSG00000035115	26751	SH3YL1	T cell	human	0.998382	-0.0481942	0.0566733	-0.104868	DW	0.141282	0.060733	1451	2865
ENSG00000035403	7414	VCL	SMC	human	1	-0.0909071	0.149873	-0.24078	DW	0.567403	0.433507	5749	3068
ENSG00000035664	23604	DAPK2	NGFR+FB	human	1	0.0692756	-0.0551639	0.124439	UP	0.0857143	0.18995	350	995
ENSG00000035681	8439	NSMAF	Neutrophil	human	1	-0.152104	0.183119	-0.335223	DW	0.209752	0.0672269	3671	119
ENSG00000035720	26228	STAP1	B cell	human	1	-0.0577923	0.080651	-0.138443	DW	0.273128	0.119211	227	1166
ENSG00000035720	26228	STAP1	B cell	mouse	1	-0.173609	0.182473	-0.356082	DW	0.345028	0.180347	3791	865
ENSG00000035720	26228	STAP1	CD1	mouse	0.999554	-0.0379476	0.0414518	-0.0793994	DW	0.266272	0.192802	338	389
ENSG00000035720	26228	STAP1	Monocyte	mouse	1	-0.100564	0.108503	-0.209067	DW	0.42328	0.257862	189	318
ENSG00000035862	7077	TIMP2	ArtEC	human	0.999983	-0.106205	0.101977	-0.208182	DW	0.241685	0.205961	3608	6006
ENSG00000035862	7077	TIMP2	Macrophage	human	1	-0.107278	0.136243	-0.243521	DW	0.498203	0.310784	2226	2986
ENSG00000035862	7077	TIMP2	Monocyte	human	0.988565	-0.0938926	0.105237	-0.199129	DW	0.481747	0.304866	1534	2014
ENSG00000035862	7077	TIMP2	Tenoc	mouse	0.999998	-0.049441	0.0859225	-0.135364	DW	0.971501	0.967927	3965	2619
ENSG00000036672	9099	USP2	SMC	human	1	-0.0653343	0.100853	-0.166187	DW	0.380414	0.230769	5749	3068
ENSG00000036672	9099	USP2	SMC	mouse	0.999853	0.0492614	-0.0400325	0.0892939	UP	0.369013	0.346825	3821	1433
ENSG00000036672	9099	USP2	Tenoc	mouse	0.999866	0.0424949	-0.0409603	0.0834552	UP	0.109206	0.179076	3965	2619
ENSG00000037280	2324	FLT4	ArtEC	human	1	-0.0126414	0.0230335	-0.0356748	DW	0.129989	0.0809191	3608	6006
ENSG00000037280	2324	FLT4	LymphEC	human	1	-0.0721041	0.104731	-0.176835	DW	0.424242	0.216443	99	596
ENSG00000037280	2324	FLT4	LymphEC	mouse	0.977526	0.0201376	0.00301583	0.0171218	UP	0.596698	0.610795	424	352
ENSG00000037897	4234	METTL1	FB	mouse	0.998832	-0.0315415	0.033237	-0.0647786	DW	0.256641	0.0897286	11105	8548
ENSG00000037897	4234	METTL1	Tenoc	mouse	1	-0.0584442	0.0618972	-0.120341	DW	0.274401	0.125239	3965	2619
ENSG00000038002	175	AGA	Tenoc	mouse	1	-0.0492671	0.0535786	-0.102846	DW	0.346028	0.231004	3965	2619
ENSG00000038295	7092	TLL1	LymphEC	human	1	-0.0754769	0.0857246	-0.161202	DW	0.252525	0.0419463	99	596
ENSG00000038295	7092	TLL1	VenEC	human	0.996178	0.00717894	0.0145151	-0.00733615	DW	0.288831	0.200878	1146	2733
ENSG00000038295	7092	TLL1	VenEC	mouse	0.979137	-0.00800613	0.00953146	-0.0175376	DW	0.0555363	0.0471204	2881	1719
ENSG00000038382	7204	TRIO	FB	human	0.99759	0.055136	-0.0382373	0.0933733	UP	0.183685	0.240778	9059	20467
ENSG00000038427	1462	VCAN	CD1	human	1	-0.205154	0.229575	-0.434729	DW	0.496403	0.169661	278	501
ENSG00000038427	1462	VCAN	FB	human	1	-0.0725741	0.164658	-0.237232	DW	0.692461	0.60214	9059	20467
ENSG00000038427	1462	VCAN	FB	mouse	1	-0.0812646	0.092313	-0.173578	DW	0.557857	0.397169	11105	8548
ENSG00000038427	1462	VCAN	Macrophage	human	1	-0.124514	0.141789	-0.266304	DW	0.273136	0.136973	2226	2986
ENSG00000038427	1462	VCAN	Monocyte	human	1	-0.00891583	0.204087	-0.213003	DW	0.881356	0.788481	1534	2014
ENSG00000038427	1462	VCAN	NGFR+FB	human	1	-0.129612	0.158099	-0.287711	DW	0.36	0.111558	350	995
ENSG00000038427	1462	VCAN	Tenoc	human	0.995008	0.112308	-0.113009	0.225317	UP	0.040724	0.175439	221	285
ENSG00000038945	4481	MSR1	CD1	human	1	-0.1528	0.192207	-0.345007	DW	0.611511	0.191617	278	501
ENSG00000038945	4481	MSR1	Macrophage	human	1	-0.162066	0.23516	-0.397225	DW	0.597484	0.351641	2226	2986
ENSG00000038945	4481	MSR1	Macrophage	mouse	1	-0.0623818	0.0692176	-0.131599	DW	0.318681	0.246377	1456	1173
ENSG00000038945	4481	MSR1	Monocyte	mouse	1	0.0322727	-0.0232616	0.0555343	UP	0.306878	0.440252	189	318
ENSG00000039319	9765	ZFYVE16	Neutrophil	human	0.964934	-0.0936195	0.130988	-0.224607	DW	0.253337	0.159664	3671	119
ENSG00000039560	26064	RAI14	LymphEC	human	1	0.181183	-0.140164	0.321346	UP	0.313131	0.473154	99	596
ENSG00000039560	26064	RAI14	Tenoc	human	1	0.0786428	-0.0681995	0.146842	UP	0.0452489	0.178947	221	285
ENSG00000039650	11284	PNKP	Neutrophil	mouse	0.999998	0.0908982	-0.0818416	0.17274	UP	0.228571	0.5	140	134
ENSG00000040531	1497	CTNS	Schwann	human	1	0.0941436	-0.0573935	0.151537	UP	0.214447	0.30137	443	73
ENSG00000040933	3631	INPP4A	SMC	mouse	0.959766	-0.0374628	0.042403	-0.0798658	DW	0.354881	0.215632	3821	1433
ENSG00000041982	3371	TNC	SGC	human	1	0.121619	-0.0925697	0.214189	UP	0.125984	0.348624	127	109
ENSG00000041982	3371	TNC	SMC	human	1	0.0691135	-0.059802	0.128915	UP	0.0422682	0.132334	5749	3068
ENSG00000041982	3371	TNC	Tenoc	human	0.908034	0.045498	-0.00725174	0.0527497	UP	0.190045	0.266667	221	285
ENSG00000041982	3371	TNC	Tenoc	mouse	0.993356	0.0198154	-0.000298984	0.0201144	UP	0.566961	0.543719	3965	2619
ENSG00000042062	140876	FAM65C	Pericyte	human	0.998345	0.0469473	-0.00531247	0.0522597	UP	0.192625	0.218535	1817	2471
ENSG00000042062	140876	FAM65C	Tenoc	human	0.999875	0.0671187	-0.0570112	0.12413	UP	0.0361991	0.136842	221	285
ENSG00000042429	9440	MED17	Schwann	human	0.92098	0.105568	-0.094964	0.200532	UP	0.0790068	0.205479	443	73
ENSG00000042493	822	CAPG	CD1	human	0.999955	-0.0451654	0.0810755	-0.126241	DW	0.593525	0.43513	278	501
ENSG00000042493	822	CAPG	Macrophage	human	1	-0.0749954	0.0740232	-0.149019	DW	0.184636	0.106497	2226	2986
ENSG00000042493	822	CAPG	Monocyte	human	0.999561	-0.0226201	0.0580402	-0.0806603	DW	0.412647	0.356008	1534	2014
ENSG00000042493	822	CAPG	Neutrophil	human	1	0.128442	-0.120641	0.249083	UP	0.0552983	0.193277	3671	119
ENSG00000042493	822	CAPG	T cell	mouse	1	0.144729	-0.145016	0.289746	UP	0.20108	0.464516	2407	620
ENSG00000042753	1175	AP2S1	LymphEC	human	1	0.233318	-0.205685	0.439003	UP	0.454545	0.627517	99	596
ENSG00000042753	1175	AP2S1	Macrophage	human	1	-0.0813825	0.140162	-0.221545	DW	0.671159	0.523443	2226	2986
ENSG00000042753	1175	AP2S1	Tenoc	mouse	0.99998	-0.0846719	0.0834102	-0.168082	DW	0.442875	0.264605	3965	2619
ENSG00000042832	7038	TG	SMC	mouse	1	-0.0175453	0.018196	-0.0357413	DW	0.0740644	0.0202373	3821	1433
ENSG00000042980	10863	ADAM28	B cell	human	1	0.004464	0.0595569	-0.0550928	DW	0.506608	0.362779	227	1166
ENSG00000042980	10863	ADAM28	CD1	human	0.999998	-0.000815676	0.0360009	-0.0368166	DW	0.532374	0.347305	278	501
ENSG00000042980	10863	ADAM28	Macrophage	human	1	-0.0519847	0.0651661	-0.117151	DW	0.203055	0.0964501	2226	2986
ENSG00000043039	8538	BARX2	Macrophage	mouse	0.988931	0.0120074	-0.0105734	0.0225808	UP	0.051511	0.0673487	1456	1173
ENSG00000043093	54165	DCUN1D1	MuSC	human	1	-0.0682668	0.0768714	-0.145138	DW	0.261373	0.143051	22531	98678
ENSG00000043093	54165	DCUN1D1	SMC	mouse	0.999956	-0.0588194	0.0629388	-0.121758	DW	0.405653	0.227495	3821	1433
ENSG00000043462	3937	LCP2	CD1	human	0.999967	-0.0672396	0.0839373	-0.151177	DW	0.496403	0.207585	278	501
ENSG00000043462	3937	LCP2	Macrophage	human	0.967373	-0.0231364	0.0522119	-0.0753483	DW	0.369272	0.241125	2226	2986
ENSG00000043462	3937	LCP2	Macrophage	mouse	0.961074	0.0186668	-0.0145042	0.033171	UP	0.24794	0.299233	1456	1173
ENSG00000043462	3937	LCP2	Monocyte	human	1	-0.0917429	0.16192	-0.253663	DW	0.636897	0.434955	1534	2014
ENSG00000043462	3937	LCP2	Monocyte	mouse	0.999639	0.0246109	-0.0158776	0.0404885	UP	0.37037	0.506289	189	318
ENSG00000043462	3937	LCP2	NK cell	human	0.99899	-0.046072	0.0593319	-0.105404	DW	0.251471	0.13027	680	2372
ENSG00000043462	3937	LCP2	Neutrophil	human	1	-0.316772	0.432345	-0.749117	DW	0.608281	0.310924	3671	119
ENSG00000043462	3937	LCP2	T cell	human	1	-0.0555501	0.0665285	-0.122079	DW	0.24397	0.111344	1451	2865
ENSG00000043462	3937	LCP2	T cell	mouse	1	0.0545315	-0.0508031	0.105335	UP	0.152057	0.267742	2407	620
ENSG00000044524	2042	EPHA3	FB	mouse	1	-0.0160542	0.0173421	-0.0333962	DW	0.14561	0.0129855	11105	8548
ENSG00000044574	3309	HSPA5	B cell	mouse	1	0.156385	-0.169406	0.325791	UP	0.547085	0.73526	3791	865
ENSG00000044574	3309	HSPA5	LymphEC	human	1	0.339739	-0.318118	0.657857	UP	0.545455	0.661074	99	596
ENSG00000044574	3309	HSPA5	Macrophage	mouse	0.974162	-0.114552	0.12099	-0.235542	DW	0.808379	0.858483	1456	1173
ENSG00000044574	3309	HSPA5	Monocyte	human	1	-0.288227	0.33383	-0.622056	DW	0.749674	0.507944	1534	2014
ENSG00000044574	3309	HSPA5	NGFR+FB	human	0.999239	0.205905	-0.206452	0.412356	UP	0.474286	0.552764	350	995
ENSG00000044574	3309	HSPA5	Neutrophil	human	1	-0.754984	0.758237	-1.51322	DW	0.49033	0.092437	3671	119
ENSG00000044574	3309	HSPA5	SGC	mouse	0.947229	-0.138105	0.148622	-0.286726	DW	0.68615	0.612529	787	431
ENSG00000044574	3309	HSPA5	T cell	mouse	1	0.298903	-0.309163	0.608066	UP	0.585376	0.854839	2407	620
ENSG00000044574	3309	HSPA5	Tenoc	mouse	1	-0.133316	0.152505	-0.285821	DW	0.915763	0.902253	3965	2619
ENSG00000046653	2824	GPM6B	MuSC	human	1	-0.151829	0.210644	-0.362473	DW	0.60703	0.529662	22531	98678
ENSG00000046653	2824	GPM6B	SGC	human	1	0.0210952	0.222856	-0.201761	DW	0.968504	0.972477	127	109
ENSG00000046653	2824	GPM6B	SGC	mouse	1	-0.0305841	0.079695	-0.110279	DW	0.92249	0.914153	787	431
ENSG00000046653	2824	GPM6B	Schwann	human	0.999998	0.16249	0.0698694	0.0926211	UP	0.936795	0.945205	443	73
ENSG00000046653	2824	GPM6B	Schwann	mouse	0.999961	0.00461152	0.030444	-0.0258325	DW	0.752441	0.726896	2048	1688
ENSG00000046653	2824	GPM6B	T cell	human	0.999994	0.108726	-0.138908	0.247634	UP	0.053756	0.0572426	1451	2865
ENSG00000046653	2824	GPM6B	Tenoc	mouse	1	0.0614716	-0.0559099	0.117382	UP	0.323077	0.365407	3965	2619
ENSG00000046889	80243	PREX2	ArtEC	mouse	0.956931	-0.0477577	0.0620636	-0.109821	DW	0.517751	0.443926	30308	21846
ENSG00000046889	80243	PREX2	Tenoc	human	0.995675	-0.0538942	0.0758711	-0.129765	DW	0.21267	0.154386	221	285
ENSG00000046889	80243	PREX2	VenEC	human	1	-0.0323875	0.068575	-0.100962	DW	0.466841	0.288694	1146	2733
ENSG00000047365	116984	ARAP2	B cell	mouse	1	0.0606979	-0.0563139	0.117012	UP	0.136376	0.268208	3791	865
ENSG00000047365	116984	ARAP2	NK cell	human	1	-0.0484681	0.0757518	-0.12422	DW	0.283824	0.167369	680	2372
ENSG00000047365	116984	ARAP2	Pericyte	mouse	0.964549	-0.040932	0.0444763	-0.0854083	DW	0.16921	0.132895	1507	760
ENSG00000047365	116984	ARAP2	T cell	mouse	1	0.0621002	-0.0582084	0.120309	UP	0.147071	0.262903	2407	620
ENSG00000047457	1356	CP	FB	human	1	-0.0334352	0.0548131	-0.0882483	DW	0.228944	0.119265	9059	20467
ENSG00000047597	7504	XK	SMC	mouse	1	-0.00994464	0.0107109	-0.0206555	DW	0.071709	0.0272156	3821	1433
ENSG00000047648	395	ARHGAP6	FB	human	0.999995	-0.0680905	0.0835155	-0.151606	DW	0.292306	0.14433	9059	20467
ENSG00000048028	57646	USP28	NK cell	human	1	-0.0552706	0.0696536	-0.124924	DW	0.192647	0.0779933	680	2372
ENSG00000048052	9734	HDAC9	B cell	human	0.997633	-0.0255651	0.0355637	-0.0611288	DW	0.171806	0.0703259	227	1166
ENSG00000048052	9734	HDAC9	CD1	human	1	-0.0308645	0.0571416	-0.0880062	DW	0.482014	0.241517	278	501
ENSG00000048140	26262	TSPAN17	Schwann	mouse	1	-0.078947	0.0919787	-0.170926	DW	0.473145	0.35782	2048	1688
ENSG00000048162	51491	NOP16	FB	human	0.998987	-0.0537433	0.061044	-0.114787	DW	0.234905	0.117604	9059	20467
ENSG00000048471	92017	SNX29	B cell	mouse	1	-0.0724409	0.0752214	-0.147662	DW	0.123978	0.0300578	3791	865
ENSG00000048707	55187	VPS13D	SMC	human	1	-0.0810355	0.103899	-0.184935	DW	0.310315	0.170469	5749	3068
ENSG00000048707	55187	VPS13D	Tenoc	human	0.99921	0.0981184	-0.0892015	0.18732	UP	0.0542986	0.168421	221	285
ENSG00000048740	10659	CELF2	B cell	mouse	0.999848	0.0805968	-0.0773747	0.157972	UP	0.298866	0.450867	3791	865
ENSG00000048740	10659	CELF2	FB	human	0.999974	-0.0803742	0.11351	-0.193884	DW	0.644221	0.484438	9059	20467
ENSG00000048740	10659	CELF2	Macrophage	human	1	-0.204059	0.239401	-0.44346	DW	0.633872	0.319826	2226	2986
ENSG00000048740	10659	CELF2	Neutrophil	human	0.999098	0.176286	-0.193446	0.369732	UP	0.162898	0.193277	3671	119
ENSG00000048740	10659	CELF2	T cell	mouse	0.903055	0.0712624	-0.066084	0.137346	UP	0.405484	0.527419	2407	620
ENSG00000048740	10659	CELF2	Tenoc	mouse	0.998161	0.055891	-0.0622436	0.118135	UP	0.108449	0.173349	3965	2619
ENSG00000048991	23518	R3HDM1	T cell	mouse	0.988642	-0.0712716	0.0728895	-0.144161	DW	0.217283	0.0790323	2407	620
ENSG00000049089	1298	COL9A2	NGFR+FB	mouse	1	-0.0320798	0.0392245	-0.0713042	DW	0.221053	0.196751	760	554
ENSG00000049089	1298	COL9A2	Schwann	human	0.937951	0.0237505	-0.00219201	0.0259425	UP	0.14447	0.164384	443	73
ENSG00000049130	4254	KITLG	ArtEC	mouse	0.999895	-0.0571197	0.0786777	-0.135797	DW	0.646199	0.575391	30308	21846
ENSG00000049130	4254	KITLG	FB	human	1	-0.0318961	0.0505925	-0.0824886	DW	0.239872	0.164704	9059	20467
ENSG00000049239	9563	H6PD	MuSC	human	0.991895	-0.0493441	0.0612824	-0.110627	DW	0.235764	0.158546	22531	98678
ENSG00000049239	9563	H6PD	Tenoc	mouse	0.999969	0.0329924	-0.0323758	0.0653682	UP	0.0522068	0.0931653	3965	2619
ENSG00000049249	3604	TNFRSF9	NK cell	mouse	0.999996	0.0207974	-0.0129388	0.0337363	UP	0.177143	0.285714	175	42
ENSG00000049249	3604	TNFRSF9	T cell	mouse	1	0.0668961	-0.0622931	0.129189	UP	0.0884919	0.175806	2407	620
ENSG00000049449	5954	RCN1	FB	mouse	0.999999	-0.0532995	0.0611105	-0.11441	DW	0.588113	0.413313	11105	8548
ENSG00000049449	5954	RCN1	Tenoc	mouse	1	-0.113196	0.119463	-0.232658	DW	0.473392	0.287132	3965	2619
ENSG00000049860	3074	HEXB	FB	human	0.999672	0.0858652	-0.0541833	0.140048	UP	0.417817	0.43812	9059	20467
ENSG00000050165	27122	DKK3	FB	mouse	0.989695	-0.0168413	0.0172501	-0.0340914	DW	0.0814048	0.0325222	11105	8548
ENSG00000050165	27122	DKK3	LymphEC	human	1	-0.27663	0.308767	-0.585397	DW	0.555556	0.144295	99	596
ENSG00000050165	27122	DKK3	NGFR+FB	human	1	0.12915	-0.0644355	0.193586	UP	0.514286	0.533668	350	995
ENSG00000050165	27122	DKK3	NGFR+FB	mouse	0.999985	-0.0321912	0.0368554	-0.0690466	DW	0.186842	0.135379	760	554
ENSG00000050165	27122	DKK3	Pericyte	human	0.999937	0.0744366	-0.050998	0.125435	UP	0.145845	0.226629	1817	2471
ENSG00000050165	27122	DKK3	SMC	human	1	0.0794452	-0.0490796	0.128525	UP	0.291355	0.325945	5749	3068
ENSG00000050405	51474	LIMA1	FB	human	1	0.128916	-0.0736629	0.202578	UP	0.456894	0.596375	9059	20467
ENSG00000050405	51474	LIMA1	Tenoc	human	0.999996	0.189997	-0.152526	0.342523	UP	0.253394	0.449123	221	285
ENSG00000050405	51474	LIMA1	VenEC	human	1	-0.089972	0.133542	-0.223514	DW	0.6274	0.412733	1146	2733
ENSG00000050438	9498	SLC4A8	SMC	mouse	1	-0.0247934	0.0290768	-0.0538702	DW	0.260403	0.150035	3821	1433
ENSG00000050555	10319	LAMC3	LymphEC	human	1	0.0545215	-0.0498969	0.104418	UP	0	0.110738	99	596
ENSG00000050730	79931	TNIP3	CD1	mouse	1	0.0444127	-0.0279178	0.0723305	UP	0.420118	0.529563	338	389
ENSG00000050730	79931	TNIP3	Macrophage	mouse	1	0.0936173	-0.0858994	0.179517	UP	0.178571	0.296675	1456	1173
ENSG00000050730	79931	TNIP3	Monocyte	human	1	-0.0157917	0.0259816	-0.0417732	DW	0.0808344	0.0551142	1534	2014
ENSG00000050730	79931	TNIP3	Monocyte	mouse	0.998775	-0.0241477	0.0307123	-0.05486	DW	0.243386	0.298742	189	318
ENSG00000050767	91522	COL23A1	NGFR+FB	human	1	0.0341415	-0.0269194	0.0610609	UP	0.0457143	0.0864322	350	995
ENSG00000051108	9709	HERPUD1	FB	mouse	0.999803	-0.0705739	0.0697501	-0.140324	DW	0.547231	0.363945	11105	8548
ENSG00000051108	9709	HERPUD1	NGFR+FB	human	0.999999	0.237631	-0.221809	0.45944	UP	0.571429	0.664322	350	995
ENSG00000051108	9709	HERPUD1	Neutrophil	human	1	-0.461351	0.427057	-0.888408	DW	0.347862	0.0504202	3671	119
ENSG00000051108	9709	HERPUD1	T cell	mouse	0.999993	0.11426	-0.118907	0.233166	UP	0.189863	0.356452	2407	620
ENSG00000051128	9454	HOMER3	LymphEC	human	1	0.504334	-0.424778	0.929112	UP	0.30303	0.697987	99	596
ENSG00000051523	1535	CYBA	ArtEC	mouse	1	-0.101534	0.093039	-0.194573	DW	0.471526	0.37421	30308	21846
ENSG00000051523	1535	CYBA	B cell	human	1	-0.126412	0.213164	-0.339576	DW	0.920705	0.7753	227	1166
ENSG00000051523	1535	CYBA	LymphEC	human	1	-0.234254	0.189978	-0.424232	DW	0.575758	0.213087	99	596
ENSG00000051523	1535	CYBA	Macrophage	human	0.985342	0.0121263	0.118438	-0.106312	DW	0.889488	0.845278	2226	2986
ENSG00000051523	1535	CYBA	Monocyte	human	0.999955	0.143345	0.00230643	0.141039	UP	0.929596	0.93148	1534	2014
ENSG00000051523	1535	CYBA	NK cell	human	1	-0.0628738	0.182888	-0.245762	DW	0.891176	0.81661	680	2372
ENSG00000051523	1535	CYBA	Neutrophil	human	0.976454	0.167975	-0.104551	0.272526	UP	0.492781	0.579832	3671	119
ENSG00000051523	1535	CYBA	T cell	human	1	-0.150541	0.219239	-0.369781	DW	0.778773	0.678883	1451	2865
ENSG00000051620	23593	HEBP2	FB	mouse	1	-0.0224863	0.0243948	-0.0468811	DW	0.174246	0.0806036	11105	8548
ENSG00000051620	23593	HEBP2	SMC	mouse	1	0.0320625	-0.0268785	0.0589409	UP	0.240251	0.228193	3821	1433
ENSG00000051620	23593	HEBP2	Tenoc	mouse	0.999998	-0.024507	0.0254386	-0.0499456	DW	0.0930643	0.0343643	3965	2619
ENSG00000052126	54477	PLEKHA5	FB	human	0.999259	0.0625675	-0.0434891	0.106057	UP	0.194172	0.274051	9059	20467
ENSG00000052126	54477	PLEKHA5	FB	mouse	1	-0.0398419	0.0424393	-0.0822812	DW	0.30842	0.110435	11105	8548
ENSG00000052795	57600	FNIP2	Monocyte	human	1	-0.0895398	0.123885	-0.213425	DW	0.456975	0.25571	1534	2014
ENSG00000052795	57600	FNIP2	Monocyte	mouse	0.992662	0.0482871	-0.0466467	0.0949338	UP	0.047619	0.213836	189	318
ENSG00000053702	83714	NRIP2	SMC	human	1	-0.00389991	0.0628423	-0.0667422	DW	0.480779	0.388853	5749	3068
ENSG00000053702	83714	NRIP2	SMC	mouse	1	0.0505573	-0.0122276	0.0627849	UP	0.903428	0.886253	3821	1433
ENSG00000053747	3909	LAMA3	Schwann	human	1	-0.0639728	0.0827822	-0.146755	DW	0.182844	0.0684932	443	73
ENSG00000053918	3784	KCNQ1	Macrophage	human	1	-0.0148065	0.0285184	-0.0433249	DW	0.16442	0.0977897	2226	2986
ENSG00000054148	29085	PHPT1	LymphEC	human	0.959026	0.194887	-0.179301	0.374187	UP	0.373737	0.619128	99	596
ENSG00000054148	29085	PHPT1	Tenoc	mouse	0.99999	-0.0633805	0.0663294	-0.12971	DW	0.399496	0.306606	3965	2619
ENSG00000054179	954	ENTPD2	NGFR+FB	human	1	-0.0537241	0.100656	-0.15438	DW	0.397143	0.276382	350	995
ENSG00000054179	954	ENTPD2	NGFR+FB	mouse	0.965862	0.0617779	-0.0431171	0.104895	UP	0.492105	0.564982	760	554
ENSG00000054179	954	ENTPD2	Pericyte	human	1	0.0337263	-0.0262012	0.0599275	UP	0.0341222	0.0687981	1817	2471
ENSG00000054179	954	ENTPD2	Pericyte	mouse	0.999551	0.0669762	-0.0642282	0.131204	UP	0.101526	0.192105	1507	760
ENSG00000054277	23596	OPN3	SGC	human	0.999927	0.0903497	-0.0460488	0.136398	UP	0.283465	0.40367	127	109
ENSG00000054598	2296	FOXC1	VenEC	human	1	-0.118905	0.174213	-0.293118	DW	0.576789	0.343578	1146	2733
ENSG00000054598	2296	FOXC1	VenEC	mouse	1	0.0680738	-0.0588316	0.126905	UP	0.261368	0.364165	2881	1719
ENSG00000054654	23224	SYNE2	ArtEC	human	1	-0.108093	0.201302	-0.309395	DW	0.670732	0.592075	3608	6006
ENSG00000054654	23224	SYNE2	NK cell	human	0.999963	-0.0902428	0.138019	-0.228262	DW	0.5	0.359191	680	2372
ENSG00000054654	23224	SYNE2	SMC	human	0.999983	-0.0652308	0.118988	-0.184219	DW	0.607584	0.486636	5749	3068
ENSG00000054938	25884	CHRDL2	MuSC	human	1	0.187615	-0.11144	0.299055	UP	0.555279	0.561523	22531	98678
ENSG00000054938	25884	CHRDL2	MuSC	mouse	1	-0.100471	0.117164	-0.217634	DW	0.510041	0.387879	14291	2145
ENSG00000054965	23201	FAM168A	SMC	human	0.999917	-0.0321002	0.0401784	-0.0722785	DW	0.129936	0.0687744	5749	3068
ENSG00000054967	84957	RELT	B cell	human	1	-0.0520463	0.0626617	-0.114708	DW	0.22467	0.0711835	227	1166
ENSG00000054967	84957	RELT	Neutrophil	human	0.999996	-0.0581137	0.0641583	-0.122272	DW	0.0735494	0.0252101	3671	119
ENSG00000054967	84957	RELT	Neutrophil	mouse	1	-0.0473686	0.0487921	-0.0961607	DW	0.1	0.0298507	140	134
ENSG00000055044	51602	NOP58	FB	mouse	1	0.0751504	-0.0699782	0.145129	UP	0.413327	0.543402	11105	8548
ENSG00000055044	51602	NOP58	Macrophage	mouse	0.999892	-0.0916119	0.0887325	-0.180344	DW	0.229396	0.259165	1456	1173
ENSG00000055044	51602	NOP58	Neutrophil	mouse	0.998072	-0.12304	0.115474	-0.238513	DW	0.0714286	0.0522388	140	134
ENSG00000055044	51602	NOP58	Tenoc	mouse	1	0.114713	-0.105174	0.219887	UP	0.411854	0.588774	3965	2619
ENSG00000055163	26999	CYFIP2	NK cell	human	0.99565	-0.0334662	0.0568288	-0.090295	DW	0.230882	0.169899	680	2372
ENSG00000055163	26999	CYFIP2	NK cell	mouse	0.999365	-0.0289793	0.0339122	-0.0628915	DW	0.257143	0.214286	175	42
ENSG00000055163	26999	CYFIP2	Neutrophil	human	1	-0.0805326	0.102771	-0.183303	DW	0.155543	0.0756303	3671	119
ENSG00000055163	26999	CYFIP2	Neutrophil	mouse	1	0.0532225	-0.0516091	0.104832	UP	0.0571429	0.283582	140	134
ENSG00000055163	26999	CYFIP2	SMC	human	1	0.0469302	-0.0467537	0.0936839	UP	0.0412246	0.102673	5749	3068
ENSG00000055208	23118	TAB2	Neutrophil	human	0.997961	-0.0946938	0.0968668	-0.191561	DW	0.105966	0.00840336	3671	119
ENSG00000055483	57602	USP36	B cell	human	1	-0.218611	0.247763	-0.466374	DW	0.493392	0.114923	227	1166
ENSG00000055483	57602	USP36	Monocyte	human	0.935147	-0.0421408	0.0659938	-0.108135	DW	0.373533	0.226912	1534	2014
ENSG00000056558	7185	TRAF1	B cell	mouse	0.99908	0.0354387	-0.0340248	0.0694635	UP	0.108942	0.17341	3791	865
ENSG00000056558	7185	TRAF1	Monocyte	human	1	-0.0312623	0.0424788	-0.0737411	DW	0.16884	0.0868918	1534	2014
ENSG00000056558	7185	TRAF1	Monocyte	mouse	0.966334	-0.0387215	0.045272	-0.0839935	DW	0.349206	0.345912	189	318
ENSG00000057019	131566	DCBLD2	FB	mouse	0.984256	-0.0205724	0.0256885	-0.0462609	DW	0.356956	0.239003	11105	8548
ENSG00000057252	6646	SOAT1	Macrophage	human	1	-0.0570063	0.0732588	-0.130265	DW	0.262803	0.124246	2226	2986
ENSG00000057252	6646	SOAT1	Monocyte	human	1	-0.0451253	0.0689994	-0.114125	DW	0.333116	0.191162	1534	2014
ENSG00000057252	6646	SOAT1	Monocyte	mouse	1	-0.058688	0.0656334	-0.124321	DW	0.428571	0.383648	189	318
ENSG00000057608	2665	GDI2	Tenoc	mouse	0.999148	-0.0933275	0.0931973	-0.186525	DW	0.645397	0.555556	3965	2619
ENSG00000057657	639	PRDM1	CD1	human	1	-0.105743	0.121093	-0.226835	DW	0.363309	0.127745	278	501
ENSG00000057657	639	PRDM1	Macrophage	human	0.999998	-0.0459928	0.0572154	-0.103208	DW	0.19991	0.102143	2226	2986
ENSG00000057657	639	PRDM1	NK cell	human	1	-0.0508936	0.0905725	-0.141466	DW	0.355882	0.217538	680	2372
ENSG00000057657	639	PRDM1	T cell	human	1	-0.0563254	0.121997	-0.178323	DW	0.471399	0.357417	1451	2865
ENSG00000057704	57458	TMCC3	Neutrophil	human	1	-0.209347	0.313219	-0.522566	DW	0.512122	0.285714	3671	119
ENSG00000058056	8975	USP13	SMC	mouse	1	-0.0150256	0.0158263	-0.0308519	DW	0.083486	0.034194	3821	1433
ENSG00000058063	23200	ATP11B	NK cell	mouse	0.999654	-0.0729404	0.0821654	-0.155106	DW	0.457143	0.214286	175	42
ENSG00000058063	23200	ATP11B	T cell	mouse	1	-0.130734	0.136273	-0.267007	DW	0.32904	0.167742	2407	620
ENSG00000058085	3918	LAMC2	FB	human	1	-0.0487757	0.067632	-0.116408	DW	0.242632	0.104607	9059	20467
ENSG00000058085	3918	LAMC2	FB	mouse	0.986667	-0.0139357	0.0159552	-0.0298909	DW	0.134264	0.101895	11105	8548
ENSG00000058091	5218	CDK14	Tenoc	mouse	0.997757	-0.0370743	0.0396031	-0.0766773	DW	0.209332	0.10042	3965	2619
ENSG00000058272	4659	PPP1R12A	SMC	human	1	-0.147521	0.269757	-0.417278	DW	0.875631	0.720665	5749	3068
ENSG00000058272	4659	PPP1R12A	SMC	mouse	1	-0.0869097	0.115746	-0.202655	DW	0.873332	0.81926	3821	1433
ENSG00000058272	4659	PPP1R12A	T cell	mouse	0.983752	0.0867691	-0.0843841	0.171153	UP	0.263814	0.430645	2407	620
ENSG00000058404	816	CAMK2B	SGC	mouse	0.999985	-0.0119848	0.0256712	-0.0376561	DW	0.363405	0.350348	787	431
ENSG00000058404	816	CAMK2B	Schwann	human	0.999996	-0.0047568	0.0484906	-0.0532474	DW	0.300226	0.273973	443	73
ENSG00000058668	493	ATP2B4	SMC	human	1	-0.0632815	0.0980508	-0.161332	DW	0.402331	0.289765	5749	3068
ENSG00000058673	9877	ZC3H11A	B cell	mouse	0.99095	-0.0516393	0.0492199	-0.100859	DW	0.0422052	0.163006	3791	865
ENSG00000058866	1608	DGKG	SGC	human	1	-0.0551543	0.0646552	-0.11981	DW	0.149606	0.0550459	127	109
ENSG00000058866	1608	DGKG	SMC	human	1	-0.0488546	0.0745433	-0.123398	DW	0.284223	0.167536	5749	3068
ENSG00000058866	1608	DGKG	SMC	mouse	1	-0.0415295	0.0502695	-0.091799	DW	0.403559	0.28053	3821	1433
ENSG00000059377	6916	TBXAS1	CD1	human	1	-0.0700724	0.0936867	-0.163759	DW	0.52518	0.229541	278	501
ENSG00000059377	6916	TBXAS1	Macrophage	human	1	-0.0964734	0.134415	-0.230889	DW	0.429919	0.226725	2226	2986
ENSG00000059377	6916	TBXAS1	Macrophage	mouse	0.999995	-0.00376948	0.0127203	-0.0164897	DW	0.368132	0.359761	1456	1173
ENSG00000059377	6916	TBXAS1	Monocyte	human	0.998954	-0.000113984	0.0435651	-0.0436791	DW	0.436767	0.323734	1534	2014
ENSG00000059573	5832	ALDH18A1	Tenoc	mouse	0.995898	-0.0204149	0.0220193	-0.0424342	DW	0.140984	0.078656	3965	2619
ENSG00000059728	4084	MXD1	B cell	human	1	-0.12406	0.124064	-0.248124	DW	0.356828	0.0866209	227	1166
ENSG00000059728	4084	MXD1	CD1	human	0.999988	0.11462	-0.0826834	0.197303	UP	0.546763	0.467066	278	501
ENSG00000059728	4084	MXD1	LymphEC	human	0.998808	0.101138	-0.115281	0.216419	UP	0.040404	0.182886	99	596
ENSG00000059728	4084	MXD1	NK cell	human	0.999942	-0.0708991	0.0770245	-0.147924	DW	0.308824	0.133221	680	2372
ENSG00000059728	4084	MXD1	Neutrophil	human	1	-0.215544	0.430943	-0.646487	DW	0.850722	0.697479	3671	119
ENSG00000059728	4084	MXD1	Neutrophil	mouse	1	-0.0993638	0.136465	-0.235828	DW	0.785714	0.865672	140	134
ENSG00000059728	4084	MXD1	T cell	human	1	-0.0840742	0.0800557	-0.16413	DW	0.228119	0.0924956	1451	2865
ENSG00000059758	5128	CDK17	ArtEC	human	0.999995	-0.0427881	0.0625794	-0.105367	DW	0.267184	0.16367	3608	6006
ENSG00000059758	5128	CDK17	T cell	mouse	0.999943	0.0659522	-0.064622	0.130574	UP	0.0959701	0.220968	2407	620
ENSG00000059769	548645	DNAJC25	FB	mouse	1	-0.0493166	0.0537728	-0.103089	DW	0.395407	0.235143	11105	8548
ENSG00000059769	548645	DNAJC25	MuSC	mouse	0.997495	-0.04396	0.0482264	-0.0921865	DW	0.218319	0.173427	14291	2145
ENSG00000059769	548645	DNAJC25	Tenoc	mouse	0.97805	-0.0384625	0.043334	-0.0817965	DW	0.336696	0.231386	3965	2619
ENSG00000059804	6515	SLC2A3	ArtEC	human	1	0.170309	-0.121462	0.291771	UP	0.421286	0.57992	3608	6006
ENSG00000059804	6515	SLC2A3	B cell	human	0.999967	-0.148732	0.170695	-0.319427	DW	0.612335	0.331046	227	1166
ENSG00000059804	6515	SLC2A3	FB	human	1	0.111362	-0.120771	0.232133	UP	0.291644	0.44027	9059	20467
ENSG00000059804	6515	SLC2A3	Monocyte	human	1	-0.0965318	0.194574	-0.291105	DW	0.789439	0.669315	1534	2014
ENSG00000059804	6515	SLC2A3	NGFR+FB	human	1	0.236178	-0.189513	0.425691	UP	0.465714	0.636181	350	995
ENSG00000059804	6515	SLC2A3	NK cell	mouse	1	-0.0458133	0.0480989	-0.0939122	DW	0.177143	0.0238095	175	42
ENSG00000059804	6515	SLC2A3	Neutrophil	human	1	-0.213431	0.416332	-0.629763	DW	0.858894	0.756303	3671	119
ENSG00000059804	6515	SLC2A3	Pericyte	human	1	0.206425	-0.186839	0.393264	UP	0.241057	0.477135	1817	2471
ENSG00000059804	6515	SLC2A3	SMC	mouse	0.999932	0.0267609	-0.0262743	0.0530353	UP	0.046323	0.0746685	3821	1433
ENSG00000059804	6515	SLC2A3	VenEC	human	1	-0.133409	0.243344	-0.376753	DW	0.86562	0.750457	1146	2733
ENSG00000060237	65125	WNK1	ArtEC	human	1	-0.116129	0.168475	-0.284604	DW	0.515521	0.397602	3608	6006
ENSG00000060237	65125	WNK1	ArtEC	mouse	0.990875	-0.0649133	0.069155	-0.134068	DW	0.460637	0.366246	30308	21846
ENSG00000060237	65125	WNK1	FB	human	0.998119	-0.0693031	0.0716983	-0.141001	DW	0.37046	0.213172	9059	20467
ENSG00000060237	65125	WNK1	VenEC	human	1	-0.173188	0.225975	-0.399164	DW	0.695462	0.406879	1146	2733
ENSG00000060558	2769	GNA15	CD1	human	1	0.111435	-0.0779239	0.189359	UP	0.417266	0.461078	278	501
ENSG00000060558	2769	GNA15	Monocyte	human	1	-0.0224191	0.0556142	-0.0780332	DW	0.376793	0.286495	1534	2014
ENSG00000060558	2769	GNA15	NK cell	mouse	0.994016	0.0289357	-0.0246952	0.0536309	UP	0.131429	0.285714	175	42
ENSG00000060558	2769	GNA15	T cell	human	0.994947	0.0269141	-0.0262316	0.0531457	UP	0.0654721	0.112042	1451	2865
ENSG00000060558	2769	GNA15	T cell	mouse	1	0.0550497	-0.0525842	0.107634	UP	0.0619028	0.167742	2407	620
ENSG00000060656	10076	PTPRU	Tenoc	mouse	1	0.0227315	-0.0212916	0.0440232	UP	0.0448928	0.0652921	3965	2619
ENSG00000060718	1301	COL11A1	Tenoc	human	1	0.028744	0.000620976	0.028123	UP	0.167421	0.214035	221	285
ENSG00000060718	1301	COL11A1	Tenoc	mouse	1	-0.360719	0.380032	-0.74075	DW	0.729887	0.398625	3965	2619
ENSG00000060982	586	BCAT1	Macrophage	human	1	-0.0562234	0.105121	-0.161344	DW	0.451033	0.27294	2226	2986
ENSG00000060982	586	BCAT1	MuSC	human	1	-0.08653	0.0998377	-0.186368	DW	0.17629	0.0953505	22531	98678
ENSG00000060982	586	BCAT1	SGC	mouse	0.999412	0.0179237	-0.0144901	0.0324139	UP	0.0978399	0.113689	787	431
ENSG00000061676	10787	NCKAP1	FB	mouse	0.999997	-0.0541598	0.056248	-0.110408	DW	0.360108	0.0724146	11105	8548
ENSG00000061676	10787	NCKAP1	SMC	human	1	-0.101596	0.141492	-0.243088	DW	0.49139	0.316167	5749	3068
ENSG00000061918	2983	GUCY1B3	Pericyte	human	1	-0.0239301	0.0913171	-0.115247	DW	0.364337	0.335087	1817	2471
ENSG00000061918	2983	GUCY1B3	Pericyte	mouse	0.981585	0.0329266	-0.0115852	0.0445118	UP	0.515594	0.552632	1507	760
ENSG00000061918	2983	GUCY1B3	SMC	human	1	-0.037109	0.0907108	-0.12782	DW	0.48965	0.390808	5749	3068
ENSG00000061918	2983	GUCY1B3	SMC	mouse	1	0.0475728	-0.0265495	0.0741223	UP	0.682806	0.663643	3821	1433
ENSG00000062194	65056	GPBP1	Neutrophil	human	1	-0.29242	0.280176	-0.572596	DW	0.306456	0.134454	3671	119
ENSG00000062282	84649	DGAT2	Neutrophil	human	1	-0.0292224	0.0621587	-0.0913811	DW	0.151185	0.10084	3671	119
ENSG00000062282	84649	DGAT2	Neutrophil	mouse	1	0.0857983	-0.0751832	0.160981	UP	0.214286	0.529851	140	134
ENSG00000062716	81671	VMP1	Macrophage	human	0.975165	-0.0650157	0.100917	-0.165933	DW	0.534591	0.373409	2226	2986
ENSG00000062716	81671	VMP1	Monocyte	human	1	-0.0923413	0.184856	-0.277197	DW	0.785528	0.64002	1534	2014
ENSG00000062716	81671	VMP1	Neutrophil	human	1	-0.254887	0.271779	-0.526666	DW	0.370744	0.184874	3671	119
ENSG00000062716	81671	VMP1	Pericyte	human	1	0.133403	-0.125371	0.258774	UP	0.159604	0.314043	1817	2471
ENSG00000062716	81671	VMP1	T cell	human	1	-0.122847	0.138944	-0.261792	DW	0.433494	0.299825	1451	2865
ENSG00000063177	6141	RPL18	MuSC	human	0.999999	-0.0722011	0.142019	-0.21422	DW	0.993431	0.968372	22531	98678
ENSG00000063177	6141	RPL18	Pericyte	human	0.9999	0.113763	-0.130136	0.2439	UP	0.729224	0.872926	1817	2471
ENSG00000063177	6141	RPL18	T cell	human	0.999978	0.153547	-0.0915605	0.245107	UP	0.926947	0.962304	1451	2865
ENSG00000063177	6141	RPL18	T cell	mouse	1	-0.134132	0.158311	-0.292442	DW	0.997507	0.998387	2407	620
ENSG00000063241	79763	ISOC2	LymphEC	human	1	0.234753	-0.212229	0.446982	UP	0.151515	0.459732	99	596
ENSG00000063322	55588	MED29	B cell	human	0.989522	-0.0982505	0.101286	-0.199537	DW	0.268722	0.0806175	227	1166
ENSG00000063587	105373378	ZNF275	LymphEC	human	0.999991	0.0763808	-0.0711246	0.147505	UP	0.010101	0.145973	99	596
ENSG00000063587	10838	ZNF275	LymphEC	human	0.999991	0.0763808	-0.0711246	0.147505	UP	0.010101	0.145973	99	596
ENSG00000063660	2817	GPC1	NGFR+FB	mouse	0.944078	-0.0279525	0.0322548	-0.0602073	DW	0.188158	0.158845	760	554
ENSG00000063660	2817	GPC1	Tenoc	mouse	0.999969	0.0261982	-0.0244417	0.0506399	UP	0.128625	0.148912	3965	2619
ENSG00000063854	3029	HAGH	SMC	human	0.988917	-0.0559928	0.0809948	-0.136988	DW	0.433641	0.308018	5749	3068
ENSG00000064012	841	CASP8	NK cell	human	1	-0.0403895	0.0745795	-0.114969	DW	0.316176	0.203204	680	2372
ENSG00000064042	22998	LIMCH1	ArtEC	human	1	-0.134608	0.164844	-0.299452	DW	0.409922	0.239427	3608	6006
ENSG00000064042	22998	LIMCH1	LymphEC	human	1	0.495007	-0.427587	0.922594	UP	0.262626	0.651007	99	596
ENSG00000064042	22998	LIMCH1	Schwann	human	1	0.124358	0.0145729	0.109785	UP	0.693002	0.753425	443	73
ENSG00000064042	22998	LIMCH1	Schwann	mouse	1	-0.0800558	0.108944	-0.189	DW	0.719727	0.62737	2048	1688
ENSG00000064115	51768	TM7SF3	FB	mouse	0.965347	-0.0389495	0.0415914	-0.0805409	DW	0.421162	0.236196	11105	8548
ENSG00000064115	51768	TM7SF3	Tenoc	mouse	0.999997	-0.0567962	0.0625884	-0.119385	DW	0.41942	0.303933	3965	2619
ENSG00000064201	10077	TSPAN32	T cell	mouse	1	-0.0875556	0.0925572	-0.180113	DW	0.235978	0.141935	2407	620
ENSG00000064205	8839	WISP2	FB	human	1	0.224935	-0.10162	0.326555	UP	0.606469	0.726877	9059	20467
ENSG00000064205	8839	WISP2	FB	mouse	0.999063	0.0286263	-0.0244926	0.0531189	UP	0.139937	0.157113	11105	8548
ENSG00000064205	8839	WISP2	MuSC	human	1	-0.0857359	0.0888617	-0.174598	DW	0.134748	0.0770486	22531	98678
ENSG00000064205	8839	WISP2	Tenoc	human	1	0.26548	-0.187529	0.453009	UP	0.298643	0.480702	221	285
ENSG00000064225	10402	ST3GAL6	ArtEC	mouse	0.99638	-0.0442165	0.0491057	-0.0933222	DW	0.294939	0.219949	30308	21846
ENSG00000064300	4804	NGFR	NGFR+FB	human	1	0.170446	-0.0962461	0.266692	UP	0.468571	0.497487	350	995
ENSG00000064300	4804	NGFR	NGFR+FB	mouse	1	0.0501372	-0.0457301	0.0958673	UP	0.136842	0.196751	760	554
ENSG00000064300	4804	NGFR	SGC	human	1	-0.0761695	0.0864759	-0.162645	DW	0.149606	0.0458716	127	109
ENSG00000064300	4804	NGFR	SGC	mouse	1	0.0387426	-0.0357955	0.0745381	UP	0.0660737	0.102088	787	431
ENSG00000064309	50937	CDON	FB	human	0.985762	0.0209057	-0.0161417	0.0370475	UP	0.0444861	0.0777349	9059	20467
ENSG00000064309	50937	CDON	FB	mouse	0.999999	-0.0344951	0.0388042	-0.0732993	DW	0.354165	0.178521	11105	8548
ENSG00000064393	28996	HIPK2	SMC	human	1	-0.128297	0.153296	-0.281593	DW	0.402679	0.173729	5749	3068
ENSG00000064601	5476	CTSA	Macrophage	human	0.96538	-0.0611173	0.0832281	-0.144345	DW	0.387242	0.246484	2226	2986
ENSG00000064651	6558	SLC12A2	NGFR+FB	human	0.999999	-0.0804536	0.103717	-0.18417	DW	0.331429	0.161809	350	995
ENSG00000064651	6558	SLC12A2	Pericyte	human	1	-0.0714951	0.103643	-0.175138	DW	0.222345	0.181708	1817	2471
ENSG00000064652	28966	SNX24	SGC	human	1	-0.0821607	0.0947408	-0.176902	DW	0.165354	0.0642202	127	109
ENSG00000064655	2139	EYA2	FB	mouse	0.999996	0.0207577	-0.0191672	0.039925	UP	0.121927	0.109148	11105	8548
ENSG00000064655	2139	EYA2	Schwann	human	1	0.0730247	-0.0561472	0.129172	UP	0.0970655	0.205479	443	73
ENSG00000064655	2139	EYA2	Tenoc	mouse	1	0.0346071	-0.03	0.0646071	UP	0.18966	0.218404	3965	2619
ENSG00000064666	1265	CNN2	CD1	human	1	0.133908	-0.0940811	0.227989	UP	0.600719	0.570858	278	501
ENSG00000064666	1265	CNN2	Monocyte	human	1	-0.0855298	0.103989	-0.189518	DW	0.413299	0.23287	1534	2014
ENSG00000064666	1265	CNN2	Neutrophil	human	1	0.148577	-0.0830129	0.23159	UP	0.310542	0.378151	3671	119
ENSG00000064666	1265	CNN2	Tenoc	mouse	0.996222	-0.0698715	0.0695705	-0.139442	DW	0.397226	0.265368	3965	2619
ENSG00000064692	9627	SNCAIP	LymphEC	human	1	0.0764374	-0.0673996	0.143837	UP	0.040404	0.16443	99	596
ENSG00000064787	8537	BCAS1	Schwann	human	1	0.188553	-0.014447	0.203	UP	0.776524	0.835616	443	73
ENSG00000064787	8537	BCAS1	Schwann	mouse	1	-0.0181914	0.0523637	-0.0705551	DW	0.726074	0.673578	2048	1688
ENSG00000064932	22904	SBNO2	B cell	mouse	1	-0.151087	0.145232	-0.296319	DW	0.0371934	0.139884	3791	865
ENSG00000064932	22904	SBNO2	LymphEC	mouse	0.999801	0.086134	-0.081194	0.167328	UP	0.245283	0.454545	424	352
ENSG00000064932	22904	SBNO2	MuSC	mouse	1	0.103344	-0.0986354	0.20198	UP	0.1086	0.390676	14291	2145
ENSG00000064932	22904	SBNO2	Neutrophil	mouse	1	-0.117347	0.112919	-0.230266	DW	0.0142857	0.164179	140	134
ENSG00000064932	22904	SBNO2	T cell	mouse	1	-0.122982	0.117174	-0.240156	DW	0.0656419	0.177419	2407	620
ENSG00000064932	22904	SBNO2	VenEC	mouse	1	0.108329	-0.100208	0.208537	UP	0.188823	0.386271	2881	1719
ENSG00000064989	10203	CALCRL	ArtEC	human	1	-0.0754845	0.0995974	-0.175082	DW	0.334257	0.215118	3608	6006
ENSG00000064989	10203	CALCRL	LymphEC	human	1	-0.0893828	0.123285	-0.212667	DW	0.474747	0.261745	99	596
ENSG00000064989	10203	CALCRL	VenEC	human	1	-0.157926	0.244301	-0.402227	DW	0.769634	0.517014	1146	2733
ENSG00000064999	23294	ANKS1A	LymphEC	human	1	-0.152281	0.176796	-0.329077	DW	0.474747	0.130872	99	596
ENSG00000065054	9351	SLC9A3R2	ArtEC	human	1	-0.132046	0.352561	-0.484607	DW	0.891353	0.832834	3608	6006
ENSG00000065054	9351	SLC9A3R2	ArtEC	mouse	0.999623	-0.0405725	0.0763823	-0.116955	DW	0.862083	0.827016	30308	21846
ENSG00000065054	9351	SLC9A3R2	LymphEC	human	1	-0.119419	0.220787	-0.340206	DW	0.828283	0.697987	99	596
ENSG00000065054	9351	SLC9A3R2	SMC	human	1	0.091501	-0.10463	0.196131	UP	0.0636632	0.176988	5749	3068
ENSG00000065054	9351	SLC9A3R2	Schwann	human	0.999713	0.125657	-0.131229	0.256886	UP	0.0722348	0.219178	443	73
ENSG00000065054	9351	SLC9A3R2	VenEC	human	1	-0.272885	0.36438	-0.637265	DW	0.827225	0.547018	1146	2733
ENSG00000065057	4913	NTHL1	ArtEC	human	0.99237	-0.0336014	0.0472221	-0.0808235	DW	0.224501	0.142358	3608	6006
ENSG00000065057	4913	NTHL1	VenEC	human	0.999988	-0.0512546	0.059399	-0.110654	DW	0.267888	0.109404	1146	2733
ENSG00000065308	9697	TRAM2	FB	mouse	1	-0.0362298	0.0378038	-0.0740336	DW	0.212787	0.0211745	11105	8548
ENSG00000065308	9697	TRAM2	Tenoc	mouse	1	-0.0372962	0.0392221	-0.0765183	DW	0.137705	0.0336006	3965	2619
ENSG00000065320	9423	NTN1	FB	mouse	0.99965	-0.0322933	0.0393284	-0.0716216	DW	0.463215	0.352012	11105	8548
ENSG00000065320	9423	NTN1	SMC	mouse	0.999778	0.0484292	-0.0479753	0.0964045	UP	0.137399	0.162596	3821	1433
ENSG00000065320	9423	NTN1	Tenoc	mouse	1	0.121856	-0.11716	0.239016	UP	0.193443	0.338297	3965	2619
ENSG00000065357	1606	DGKA	T cell	human	1	-0.0323362	0.0487962	-0.0811323	DW	0.164025	0.101571	1451	2865
ENSG00000065357	1606	DGKA	T cell	mouse	1	-0.11025	0.117311	-0.227561	DW	0.32447	0.23871	2407	620
ENSG00000065361	2065	ERBB3	SGC	human	1	0.0116136	0.0586583	-0.0470447	DW	0.425197	0.495413	127	109
ENSG00000065361	2065	ERBB3	SGC	mouse	1	-0.0214394	0.0300851	-0.0515245	DW	0.245235	0.206497	787	431
ENSG00000065361	2065	ERBB3	Schwann	human	1	-0.036594	0.0805034	-0.117097	DW	0.329571	0.273973	443	73
ENSG00000065361	2065	ERBB3	Schwann	mouse	1	-0.0223264	0.0252929	-0.0476194	DW	0.118164	0.0728673	2048	1688
ENSG00000065413	91526	ANKRD44	B cell	human	0.993059	-0.0509396	0.0776126	-0.128552	DW	0.361233	0.174957	227	1166
ENSG00000065413	91526	ANKRD44	Monocyte	human	0.974528	0.0459814	-0.0423186	0.0883	UP	0.130378	0.153923	1534	2014
ENSG00000065485	10954	PDIA5	LymphEC	human	0.956283	-0.0515618	0.056765	-0.108327	DW	0.20202	0.0738255	99	596
ENSG00000065485	10954	PDIA5	VenEC	human	1	-0.0347096	0.0733734	-0.108083	DW	0.491274	0.313941	1146	2733
ENSG00000065485	10954	PDIA5	VenEC	mouse	0.999523	0.0442203	-0.0319143	0.0761346	UP	0.390489	0.44619	2881	1719
ENSG00000065518	4710	NDUFB4	SMC	human	0.999964	-0.105409	0.147553	-0.252963	DW	0.818751	0.660691	5749	3068
ENSG00000065534	4638	MYLK	Pericyte	human	1	0.0745478	-0.0327281	0.107276	UP	0.225647	0.30514	1817	2471
ENSG00000065534	4638	MYLK	SMC	human	1	-0.050016	0.21452	-0.264536	DW	0.873021	0.767601	5749	3068
ENSG00000065534	4638	MYLK	SMC	mouse	1	-0.0223936	0.0828034	-0.105197	DW	0.988223	0.983252	3821	1433
ENSG00000065534	4638	MYLK	Tenoc	human	0.952287	0.0714872	-0.0632131	0.1347	UP	0.0859729	0.178947	221	285
ENSG00000065534	4638	MYLK	Tenoc	mouse	1	0.0967666	-0.0914435	0.18821	UP	0.346784	0.41008	3965	2619
ENSG00000065534	4638	MYLK	VenEC	human	1	0.0529146	-0.0571234	0.110038	UP	0.0776614	0.120015	1146	2733
ENSG00000065613	9748	SLK	ArtEC	human	0.953252	-0.0584105	0.0688599	-0.12727	DW	0.236696	0.164003	3608	6006
ENSG00000065613	9748	SLK	SMC	human	0.933562	-0.0575663	0.0682701	-0.125836	DW	0.248739	0.150261	5749	3068
ENSG00000065615	51167	CYB5R4	Monocyte	human	0.987391	-0.0367593	0.0604045	-0.0971638	DW	0.322686	0.212016	1534	2014
ENSG00000065615	51167	CYB5R4	Neutrophil	mouse	0.999997	0.0984521	-0.0910441	0.189496	UP	0.2	0.529851	140	134
ENSG00000065675	5588	PRKCQ	NK cell	human	1	-0.0271075	0.0402606	-0.0673681	DW	0.136765	0.0687184	680	2372
ENSG00000065675	5588	PRKCQ	T cell	human	0.999967	-0.015029	0.0278658	-0.0428948	DW	0.110269	0.0771379	1451	2865
ENSG00000065675	5588	PRKCQ	T cell	mouse	1	-0.0520208	0.0565236	-0.108544	DW	0.203573	0.167742	2407	620
ENSG00000065717	7089	TLE2	NGFR+FB	human	1	0.0936172	-0.0762604	0.169878	UP	0.134286	0.220101	350	995
ENSG00000065717	7089	TLE2	Schwann	human	1	-0.057219	0.0985756	-0.155795	DW	0.320542	0.205479	443	73
ENSG00000065809	83641	FAM107B	B cell	human	1	-0.218729	0.248427	-0.467157	DW	0.647577	0.205832	227	1166
ENSG00000065809	83641	FAM107B	FB	human	0.999979	0.0542051	-0.0667681	0.120973	UP	0.163263	0.201739	9059	20467
ENSG00000065809	83641	FAM107B	FB	mouse	0.999382	-0.0421247	0.0341303	-0.076255	DW	0.0859072	0.107511	11105	8548
ENSG00000065809	83641	FAM107B	LymphEC	human	1	-0.146131	0.159912	-0.306043	DW	0.515152	0.177852	99	596
ENSG00000065809	83641	FAM107B	Monocyte	human	1	-0.100594	0.142995	-0.243588	DW	0.564537	0.3714	1534	2014
ENSG00000065809	83641	FAM107B	NK cell	human	1	-0.0977726	0.132674	-0.230447	DW	0.514706	0.284992	680	2372
ENSG00000065809	83641	FAM107B	Neutrophil	human	1	-0.199006	0.243297	-0.442303	DW	0.382185	0.226891	3671	119
ENSG00000065809	83641	FAM107B	SMC	human	1	-0.0886763	0.108227	-0.196904	DW	0.46095	0.27575	5749	3068
ENSG00000065809	83641	FAM107B	T cell	mouse	1	0.200365	-0.190186	0.390551	UP	0.426672	0.719355	2407	620
ENSG00000065833	4199	ME1	Macrophage	human	1	0.0638621	-0.0408487	0.104711	UP	0.171159	0.184193	2226	2986
ENSG00000065833	4199	ME1	Schwann	mouse	1	0.0968956	-0.0880595	0.184955	UP	0.210938	0.270142	2048	1688
ENSG00000065882	23216	TBC1D1	B cell	mouse	0.931042	-0.0384864	0.0411655	-0.0796519	DW	0.163281	0.145665	3791	865
ENSG00000065882	23216	TBC1D1	SMC	human	1	-0.073076	0.12995	-0.203026	DW	0.585667	0.408409	5749	3068
ENSG00000065911	10797	MTHFD2	B cell	mouse	0.928203	0.0310762	-0.0323131	0.0633893	UP	0.0474809	0.0890173	3791	865
ENSG00000065911	10797	MTHFD2	FB	human	0.99999	-0.0989617	0.0976166	-0.196578	DW	0.376642	0.13705	9059	20467
ENSG00000065911	10797	MTHFD2	FB	mouse	1	-0.0361916	0.0354797	-0.0716713	DW	0.128411	0.051591	11105	8548
ENSG00000065911	10797	MTHFD2	MuSC	human	1	-0.142516	0.167182	-0.309698	DW	0.448094	0.267577	22531	98678
ENSG00000065911	10797	MTHFD2	Pericyte	human	0.900725	-0.0495447	0.120156	-0.169701	DW	0.496423	0.466208	1817	2471
ENSG00000065911	10797	MTHFD2	SMC	human	1	-0.125627	0.243229	-0.368856	DW	0.866759	0.696545	5749	3068
ENSG00000065911	10797	MTHFD2	T cell	human	1	0.172053	-0.186912	0.358965	UP	0.106134	0.190227	1451	2865
ENSG00000065911	10797	MTHFD2	T cell	mouse	0.999993	0.0453813	-0.0440753	0.0894566	UP	0.125052	0.2	2407	620
ENSG00000065911	10797	MTHFD2	Tenoc	mouse	1	-0.063348	0.0641984	-0.127546	DW	0.206305	0.0828561	3965	2619
ENSG00000065978	4904	YBX1	T cell	human	0.967035	0.100032	-0.147425	0.247457	UP	0.596141	0.693892	1451	2865
ENSG00000065978	4904	YBX1	Tenoc	mouse	0.989623	-0.0812441	0.0803692	-0.161613	DW	0.927617	0.896525	3965	2619
ENSG00000066027	5525	PPP2R5A	LymphEC	human	0.947907	0.104778	-0.0867935	0.191571	UP	0.232323	0.318792	99	596
ENSG00000066027	5525	PPP2R5A	SMC	human	1	-0.134608	0.171068	-0.305676	DW	0.477474	0.254237	5749	3068
ENSG00000066027	5525	PPP2R5A	VenEC	human	0.999781	-0.0500492	0.0785836	-0.128633	DW	0.487784	0.27479	1146	2733
ENSG00000066056	7075	TIE1	ArtEC	human	1	-0.0675164	0.139391	-0.206907	DW	0.547395	0.402264	3608	6006
ENSG00000066056	7075	TIE1	LymphEC	human	1	-0.047303	0.0973031	-0.144606	DW	0.565657	0.397651	99	596
ENSG00000066248	25791	NGEF	NGFR+FB	human	0.999999	0.0126118	-0.00505599	0.0176678	UP	0.0742857	0.079397	350	995
ENSG00000066294	8832	CD84	B cell	human	0.999943	-0.0423749	0.0505513	-0.0929262	DW	0.189427	0.051458	227	1166
ENSG00000066294	8832	CD84	CD1	human	0.998724	-0.0310656	0.0498879	-0.0809535	DW	0.438849	0.201597	278	501
ENSG00000066294	8832	CD84	Macrophage	human	1	-0.0105946	0.045916	-0.0565106	DW	0.332435	0.239116	2226	2986
ENSG00000066294	8832	CD84	Macrophage	mouse	1	-0.0284844	0.0362937	-0.0647781	DW	0.406593	0.382779	1456	1173
ENSG00000066294	8832	CD84	NK cell	mouse	0.997844	-0.029723	0.0370627	-0.0667857	DW	0.342857	0.309524	175	42
ENSG00000066294	8832	CD84	Neutrophil	mouse	1	-0.0455727	0.0512813	-0.096854	DW	0.257143	0.238806	140	134
ENSG00000066294	8832	CD84	T cell	mouse	1	0.04111	-0.0359812	0.0770912	UP	0.21479	0.309677	2407	620
ENSG00000066322	64834	ELOVL1	Schwann	mouse	1	-0.0882608	0.108501	-0.196762	DW	0.629395	0.511256	2048	1688
ENSG00000066379	30834	ZNRD1	B cell	human	1	-0.134614	0.165665	-0.300278	DW	0.414097	0.181818	227	1166
ENSG00000066382	744	MPPED2	Macrophage	human	1	-0.0505141	0.0568849	-0.107399	DW	0.126235	0.0298058	2226	2986
ENSG00000067048	8653	DDX3Y	B cell	human	1	-0.19869	0.213521	-0.412211	DW	0.550661	0.0754717	227	1166
ENSG00000067048	8653	DDX3Y	Macrophage	human	1	-0.128558	0.146145	-0.274703	DW	0.421833	0.0964501	2226	2986
ENSG00000067048	8653	DDX3Y	Monocyte	human	1	-0.112321	0.12774	-0.240061	DW	0.470665	0.125621	1534	2014
ENSG00000067048	8653	DDX3Y	NK cell	human	1	-0.108342	0.120979	-0.229321	DW	0.395588	0.10371	680	2372
ENSG00000067048	8653	DDX3Y	SMC	human	0.999065	-0.0689059	0.0764272	-0.145333	DW	0.312402	0.123207	5749	3068
ENSG00000067048	8653	DDX3Y	T cell	human	1	-0.131138	0.143937	-0.275076	DW	0.392833	0.0481675	1451	2865
ENSG00000067048	8653	DDX3Y	T cell	mouse	0.999981	0.0925239	-0.0912893	0.183813	UP	0.234317	0.429032	2407	620
ENSG00000067048	8653	DDX3Y	VenEC	human	1	-0.09261	0.109966	-0.202575	DW	0.482548	0.227955	1146	2733
ENSG00000067057	5214	PFKP	ArtEC	mouse	0.97824	-0.0428702	0.0444123	-0.0872825	DW	0.174244	0.136501	30308	21846
ENSG00000067057	5214	PFKP	T cell	mouse	1	0.101985	-0.101306	0.20329	UP	0.154549	0.341935	2407	620
ENSG00000067064	3422	IDI1	B cell	human	1	-0.259859	0.312452	-0.57231	DW	0.69163	0.336192	227	1166
ENSG00000067064	3422	IDI1	LymphEC	human	1	0.238933	-0.223169	0.462102	UP	0.242424	0.464765	99	596
ENSG00000067064	3422	IDI1	Schwann	mouse	0.996461	-0.0467771	0.0534089	-0.100186	DW	0.240723	0.162915	2048	1688
ENSG00000067082	1316	KLF6	FB	human	0.978092	0.105415	-0.131685	0.2371	UP	0.548846	0.61885	9059	20467
ENSG00000067082	1316	KLF6	Monocyte	human	0.999945	-0.15973	0.184563	-0.344293	DW	0.806389	0.651936	1534	2014
ENSG00000067082	1316	KLF6	MuSC	human	1	-0.193697	0.168503	-0.3622	DW	0.629843	0.461035	22531	98678
ENSG00000067082	1316	KLF6	Neutrophil	human	0.96994	-0.198005	0.268165	-0.466169	DW	0.752384	0.605042	3671	119
ENSG00000067082	1316	KLF6	Neutrophil	mouse	0.999804	-0.205495	0.205374	-0.410869	DW	0.571429	0.567164	140	134
ENSG00000067082	1316	KLF6	Pericyte	human	0.997808	0.142211	-0.166617	0.308828	UP	0.302697	0.492513	1817	2471
ENSG00000067141	4756	NEO1	FB	mouse	1	-0.0355391	0.037378	-0.0729172	DW	0.246826	0.0887927	11105	8548
ENSG00000067141	4756	NEO1	Tenoc	mouse	1	-0.0658296	0.0686155	-0.134445	DW	0.228247	0.0958381	3965	2619
ENSG00000067182	7132	TNFRSF1A	Macrophage	human	0.963513	-0.0749636	0.098004	-0.172968	DW	0.468104	0.293034	2226	2986
ENSG00000067606	5590	PRKCZ	T cell	mouse	0.999974	0.0334597	-0.0315552	0.0650149	UP	0.0639801	0.148387	2407	620
ENSG00000067798	89795	NAV3	FB	human	1	-0.0583772	0.0691152	-0.127492	DW	0.172204	0.0807153	9059	20467
ENSG00000067798	89795	NAV3	LymphEC	human	0.998001	0.075288	-0.0680391	0.143327	UP	0	0.161074	99	596
ENSG00000067836	79641	ROGDI	CD1	mouse	0.992062	-0.0479599	0.0542061	-0.102166	DW	0.313609	0.287918	338	389
ENSG00000067840	57595	PDZD4	Schwann	human	1	-0.0355395	0.0383376	-0.0738771	DW	0.0586907	0.0136986	443	73
ENSG00000067900	6093	ROCK1	Macrophage	human	0.999913	-0.0963373	0.110263	-0.206601	DW	0.491465	0.275285	2226	2986
ENSG00000067900	6093	ROCK1	NGFR+FB	human	0.992139	0.138125	-0.128012	0.266138	UP	0.371429	0.39397	350	995
ENSG00000067900	6093	ROCK1	SMC	human	1	-0.104422	0.182354	-0.286776	DW	0.763263	0.60528	5749	3068
ENSG00000067900	6093	ROCK1	SMC	mouse	1	-0.0933254	0.11277	-0.206095	DW	0.781994	0.672017	3821	1433
ENSG00000067900	6093	ROCK1	T cell	mouse	0.975221	0.0894304	-0.0888653	0.178296	UP	0.251766	0.395161	2407	620
ENSG00000067992	5165	PDK3	B cell	mouse	0.952706	0.0284021	-0.0278124	0.0562144	UP	0.0390398	0.119075	3791	865
ENSG00000068001	8692	HYAL2	ArtEC	human	1	-0.223312	0.311636	-0.534948	DW	0.659645	0.461205	3608	6006
ENSG00000068001	8692	HYAL2	LymphEC	human	1	0.0670003	0.0876676	-0.0206672	DW	0.888889	0.857383	99	596
ENSG00000068001	8692	HYAL2	VenEC	human	1	-0.130102	0.225836	-0.355938	DW	0.77836	0.593853	1146	2733
ENSG00000068079	3430	IFI35	SGC	human	0.95488	-0.0878434	0.117961	-0.205804	DW	0.346457	0.229358	127	109
ENSG00000068305	4205	MEF2A	ArtEC	human	0.997902	-0.0669029	0.09889	-0.165793	DW	0.422949	0.300699	3608	6006
ENSG00000068305	4205	MEF2A	ArtEC	mouse	0.994537	-0.0526689	0.0581672	-0.110836	DW	0.358948	0.263938	30308	21846
ENSG00000068305	4205	MEF2A	Macrophage	mouse	0.997509	-0.0852769	0.0893554	-0.174632	DW	0.401786	0.216539	1456	1173
ENSG00000068305	4205	MEF2A	MuSC	human	0.986504	-0.0711618	0.0766418	-0.147804	DW	0.365718	0.308387	22531	98678
ENSG00000068366	2182	ACSL4	FB	human	0.999623	-0.0461228	0.0531397	-0.0992625	DW	0.229054	0.142669	9059	20467
ENSG00000068366	2182	ACSL4	Monocyte	human	0.99571	-0.0437449	0.0678755	-0.11162	DW	0.377445	0.218471	1534	2014
ENSG00000068383	3632	INPP5A	SMC	human	1	-0.0536122	0.0800455	-0.133658	DW	0.297965	0.192634	5749	3068
ENSG00000068489	55771	PRR11	CD1	human	1	-0.0605468	0.0709705	-0.131517	DW	0.276978	0.0718563	278	501
ENSG00000068615	65055	REEP1	LymphEC	mouse	0.910898	-0.0176105	0.0200954	-0.0377059	DW	0.120283	0.0795455	424	352
ENSG00000068615	65055	REEP1	SMC	human	1	-0.034086	0.0525029	-0.086589	DW	0.221778	0.135919	5749	3068
ENSG00000068615	65055	REEP1	SMC	mouse	1	-0.0168713	0.0201662	-0.0370375	DW	0.196545	0.124913	3821	1433
ENSG00000068697	9741	LAPTM4A	B cell	human	0.992702	-0.215336	0.145653	-0.360989	DW	0.361233	0.243568	227	1166
ENSG00000068745	51447	IP6K2	Schwann	human	1	-0.134501	0.239712	-0.374214	DW	0.702032	0.547945	443	73
ENSG00000068796	3796	KIF2A	FB	mouse	0.999216	-0.0362839	0.0386057	-0.0748896	DW	0.32733	0.161909	11105	8548
ENSG00000068796	3796	KIF2A	NK cell	human	0.999624	-0.0674177	0.0876224	-0.15504	DW	0.295588	0.143761	680	2372
ENSG00000068831	10235	RASGRP2	B cell	human	0.994008	-0.0534196	0.0791953	-0.132615	DW	0.361233	0.183533	227	1166
ENSG00000068831	10235	RASGRP2	B cell	mouse	0.999973	-0.0902604	0.0952787	-0.185539	DW	0.28594	0.253179	3791	865
ENSG00000068831	10235	RASGRP2	T cell	human	0.999263	-0.0418723	0.0558894	-0.0977617	DW	0.20193	0.143805	1451	2865
ENSG00000068878	23198	PSME4	MuSC	human	0.987121	-0.0453534	0.0532052	-0.0985586	DW	0.184723	0.0951175	22531	98678
ENSG00000068885	57560	IFT80	T cell	mouse	0.999498	-0.0290574	0.0303531	-0.0594105	DW	0.0793519	0.0419355	2407	620
ENSG00000068903	22933	SIRT2	Schwann	mouse	0.999275	-0.0731678	0.0923491	-0.165517	DW	0.661621	0.558649	2048	1688
ENSG00000068912	27248	ERLEC1	Tenoc	mouse	0.999988	-0.0522061	0.0553949	-0.107601	DW	0.332409	0.219931	3965	2619
ENSG00000068976	5837	PYGM	MuSC	human	1	0.0676164	-0.0697701	0.137387	UP	0.0846833	0.0608545	22531	98678
ENSG00000068976	5837	PYGM	SMC	human	0.980738	-0.0506543	0.0512994	-0.101954	DW	0.152374	0.110821	5749	3068
ENSG00000069011	5307	PITX1	Tenoc	mouse	1	-0.01905	0.0212918	-0.0403418	DW	0.124086	0.0679649	3965	2619
ENSG00000069020	375449	MAST4	ArtEC	human	1	-0.0494524	0.103789	-0.153241	DW	0.429601	0.339161	3608	6006
ENSG00000069020	375449	MAST4	ArtEC	mouse	1	-0.119301	0.133532	-0.252834	DW	0.518939	0.390369	30308	21846
ENSG00000069020	375449	MAST4	B cell	mouse	1	0.135324	-0.136797	0.27212	UP	0.0859931	0.0543353	3791	865
ENSG00000069020	375449	MAST4	T cell	mouse	1	0.139582	-0.141755	0.281337	UP	0.0569173	0.0419355	2407	620
ENSG00000069020	375449	MAST4	VenEC	mouse	1	-0.1088	0.117606	-0.226406	DW	0.422076	0.295521	2881	1719
ENSG00000069275	64710	NUCKS1	FB	mouse	0.95408	-0.0583602	0.0597754	-0.118136	DW	0.550743	0.338676	11105	8548
ENSG00000069399	602	BCL3	B cell	mouse	0.993581	-0.0640898	0.0609065	-0.124996	DW	0.147454	0.250867	3791	865
ENSG00000069399	602	BCL3	FB	mouse	1	0.0727012	-0.0702507	0.142952	UP	0.220351	0.491226	11105	8548
ENSG00000069399	602	BCL3	NGFR+FB	mouse	0.971138	0.0756318	-0.0721397	0.147771	UP	0.190789	0.33213	760	554
ENSG00000069399	602	BCL3	Neutrophil	mouse	0.969936	-0.0878131	0.0875918	-0.175405	DW	0.15	0.253731	140	134
ENSG00000069399	602	BCL3	T cell	mouse	0.955755	-0.0651322	0.0590898	-0.124222	DW	0.102617	0.162903	2407	620
ENSG00000069399	602	BCL3	VenEC	human	1	-0.0943893	0.125621	-0.22001	DW	0.50349	0.305159	1146	2733
ENSG00000069424	8514	KCNAB2	NK cell	human	0.999073	-0.021357	0.0382355	-0.0595924	DW	0.175	0.117201	680	2372
ENSG00000069431	10060	ABCC9	Pericyte	human	1	-0.142529	0.258546	-0.401075	DW	0.560264	0.460542	1817	2471
ENSG00000069431	10060	ABCC9	Pericyte	mouse	0.999999	-0.000464586	0.0293544	-0.029819	DW	0.61712	0.627632	1507	760
ENSG00000069482	51083	GAL	MuSC	mouse	1	-0.0758204	0.0915073	-0.167328	DW	0.302428	0.317949	14291	2145
ENSG00000069667	6095	RORA	FB	mouse	1	-0.0968133	0.103139	-0.199953	DW	0.523638	0.183786	11105	8548
ENSG00000069667	6095	RORA	Pericyte	mouse	0.931192	-0.0656117	0.069662	-0.135274	DW	0.21566	0.117105	1507	760
ENSG00000069667	6095	RORA	T cell	human	0.949751	0.103149	-0.0384371	0.141586	UP	0.433494	0.446771	1451	2865
ENSG00000069667	6095	RORA	T cell	mouse	1	0.129894	-0.124707	0.254601	UP	0.142501	0.272581	2407	620
ENSG00000069667	6095	RORA	Tenoc	mouse	0.999988	-0.0605837	0.0661013	-0.126685	DW	0.344262	0.172585	3965	2619
ENSG00000069702	7049	TGFBR3	FB	human	1	-0.19455	0.287596	-0.482146	DW	0.770394	0.552206	9059	20467
ENSG00000069702	7049	TGFBR3	MuSC	human	1	-0.13512	0.19248	-0.3276	DW	0.567618	0.441132	22531	98678
ENSG00000069702	7049	TGFBR3	T cell	human	1	0.170098	-0.197287	0.367385	UP	0.0399724	0.0663176	1451	2865
ENSG00000069702	7049	TGFBR3	Tenoc	mouse	1	0.103786	-0.0902787	0.194065	UP	0.521059	0.600611	3965	2619
ENSG00000069702	7049	TGFBR3	VenEC	human	0.999911	-0.0927592	0.151924	-0.244684	DW	0.619546	0.428101	1146	2733
ENSG00000069849	483	ATP1B3	B cell	human	1	-0.305982	0.325394	-0.631376	DW	0.546256	0.225557	227	1166
ENSG00000069956	5597	MAPK6	Monocyte	human	1	-0.0755038	0.0981041	-0.173608	DW	0.373533	0.195134	1534	2014
ENSG00000069956	5597	MAPK6	Neutrophil	human	0.965728	-0.098023	0.105576	-0.203599	DW	0.126668	0.0420168	3671	119
ENSG00000069974	5873	RAB27A	VenEC	human	0.943764	-0.0270436	0.0538945	-0.0809381	DW	0.411867	0.27479	1146	2733
ENSG00000070018	4040	LRP6	Tenoc	human	0.942582	-0.0650374	0.078612	-0.143649	DW	0.171946	0.0912281	221	285
ENSG00000070081	4925	NUCB2	FB	human	0.995889	0.0751022	-0.0680613	0.143163	UP	0.244287	0.379636	9059	20467
ENSG00000070081	4925	NUCB2	Tenoc	mouse	1	-0.0700509	0.0795991	-0.14965	DW	0.499874	0.375716	3965	2619
ENSG00000070087	5217	PFN2	Tenoc	mouse	1	-0.0463801	0.0480431	-0.0944232	DW	0.211602	0.0988927	3965	2619
ENSG00000070159	5774	PTPN3	LymphEC	human	1	-0.0757272	0.0846209	-0.160348	DW	0.191919	0.0503356	99	596
ENSG00000070190	27071	DAPP1	B cell	human	1	-0.0374947	0.0639768	-0.101472	DW	0.290749	0.166381	227	1166
ENSG00000070190	27071	DAPP1	B cell	mouse	1	0.0406477	-0.0375026	0.0781503	UP	0.132946	0.235838	3791	865
ENSG00000070190	27071	DAPP1	CD1	human	1	0.103186	-0.0676796	0.170866	UP	0.402878	0.401198	278	501
ENSG00000070190	27071	DAPP1	Macrophage	human	0.922222	-0.0178477	0.0223845	-0.0402322	DW	0.121294	0.0653048	2226	2986
ENSG00000070214	23446	SLC44A1	FB	human	1	-0.103531	0.133167	-0.236698	DW	0.531074	0.324816	9059	20467
ENSG00000070214	23446	SLC44A1	FB	mouse	0.99146	-0.0437422	0.0471167	-0.0908588	DW	0.425844	0.214085	11105	8548
ENSG00000070214	23446	SLC44A1	Schwann	mouse	0.997037	-0.0513579	0.0668937	-0.118252	DW	0.518066	0.430095	2048	1688
ENSG00000070404	10272	FSTL3	NGFR+FB	human	1	-0.232919	0.284249	-0.517168	DW	0.594286	0.245226	350	995
ENSG00000070404	10272	FSTL3	SGC	human	0.999887	-0.117048	0.136129	-0.253178	DW	0.259843	0.174312	127	109
ENSG00000070404	10272	FSTL3	Schwann	human	1	-0.129906	0.196967	-0.326873	DW	0.514673	0.328767	443	73
ENSG00000070404	10272	FSTL3	Schwann	mouse	1	-0.0712602	0.0762553	-0.147516	DW	0.195312	0.0989336	2048	1688
ENSG00000070501	5423	POLB	B cell	human	1	-0.0834421	0.0890868	-0.172529	DW	0.211454	0.0480274	227	1166
ENSG00000070540	55062	WIPI1	FB	mouse	0.998542	-0.0341734	0.0361856	-0.070359	DW	0.318955	0.132078	11105	8548
ENSG00000070540	55062	WIPI1	NGFR+FB	human	0.999948	-0.0737697	0.0836355	-0.157405	DW	0.26	0.117588	350	995
ENSG00000070540	55062	WIPI1	Tenoc	mouse	0.999913	-0.0424543	0.0449662	-0.0874205	DW	0.250946	0.129439	3965	2619
ENSG00000070614	3340	NDST1	LymphEC	human	1	0.108905	-0.0974291	0.206334	UP	0.040404	0.209732	99	596
ENSG00000070669	440	ASNS	SMC	human	0.981784	0.0344461	-0.0307886	0.0652346	UP	0.0480083	0.0844198	5749	3068
ENSG00000070718	10947	AP3M2	T cell	human	1	0.111078	-0.0827286	0.193806	UP	0.152309	0.244328	1451	2865
ENSG00000070756	26986	PABPC1	T cell	human	0.999814	0.177785	-0.11471	0.292495	UP	0.77326	0.833159	1451	2865
ENSG00000070759	10420	TESK2	Schwann	mouse	0.97902	-0.0131819	0.0150663	-0.0282481	DW	0.0756836	0.0479858	2048	1688
ENSG00000070882	26031	OSBPL3	NK cell	mouse	0.999968	-0.0334652	0.0379924	-0.0714576	DW	0.222857	0.119048	175	42
ENSG00000070882	26031	OSBPL3	Tenoc	mouse	0.974217	-0.0165944	0.0178527	-0.0344471	DW	0.104918	0.0607102	3965	2619
ENSG00000070961	490	ATP2B1	B cell	mouse	1	0.173999	-0.174594	0.348593	UP	0.2134	0.456647	3791	865
ENSG00000070961	490	ATP2B1	T cell	human	0.928508	0.0975077	-0.0827458	0.180254	UP	0.254997	0.353229	1451	2865
ENSG00000070961	490	ATP2B1	T cell	mouse	1	0.159023	-0.159657	0.31868	UP	0.248442	0.469355	2407	620
ENSG00000070961	490	ATP2B1	Tenoc	mouse	0.939977	-0.0701104	0.0667543	-0.136865	DW	0.364943	0.252768	3965	2619
ENSG00000071054	9448	MAP4K4	Monocyte	human	1	-0.11126	0.148619	-0.259878	DW	0.503911	0.306356	1534	2014
ENSG00000071054	9448	MAP4K4	Neutrophil	human	1	-0.292812	0.341143	-0.633956	DW	0.418415	0.168067	3671	119
ENSG00000071073	11320	MGAT4A	Macrophage	human	0.907995	-0.0298277	0.0383459	-0.0681737	DW	0.190476	0.101474	2226	2986
ENSG00000071073	11320	MGAT4A	NK cell	human	0.988671	-0.0250801	0.0550926	-0.0801727	DW	0.273529	0.1914	680	2372
ENSG00000071082	6160	RPL31	ArtEC	human	0.999991	0.123665	-0.128689	0.252354	UP	0.873614	0.882118	3608	6006
ENSG00000071082	6160	RPL31	NK cell	human	0.995758	0.156215	-0.112338	0.268553	UP	0.894118	0.960793	680	2372
ENSG00000071082	6160	RPL31	Pericyte	human	1	0.225297	-0.264364	0.489661	UP	0.706659	0.844597	1817	2471
ENSG00000071082	6160	RPL31	SMC	human	0.999056	0.11607	-0.110863	0.226933	UP	0.958428	0.945567	5749	3068
ENSG00000071082	6160	RPL31	T cell	human	1	0.25157	-0.199139	0.450709	UP	0.853205	0.930192	1451	2865
ENSG00000071082	6160	RPL31	T cell	mouse	1	-0.157687	0.176219	-0.333906	DW	0.982551	0.995161	2407	620
ENSG00000071127	9948	WDR1	ArtEC	human	0.980262	-0.0691637	0.0751032	-0.144267	DW	0.379435	0.235265	3608	6006
ENSG00000071127	9948	WDR1	Neutrophil	human	0.999997	0.186691	-0.152008	0.338699	UP	0.239717	0.336134	3671	119
ENSG00000071127	9948	WDR1	SMC	human	0.999749	-0.0401912	0.109364	-0.149556	DW	0.712124	0.583768	5749	3068
ENSG00000071205	79658	ARHGAP10	FB	human	1	-0.0659648	0.0820801	-0.148045	DW	0.380064	0.22441	9059	20467
ENSG00000071205	79658	ARHGAP10	NGFR+FB	human	0.974834	-0.0638581	0.0997012	-0.163559	DW	0.482857	0.296482	350	995
ENSG00000071205	79658	ARHGAP10	Pericyte	human	1	-0.0788169	0.132951	-0.211768	DW	0.35388	0.31728	1817	2471
ENSG00000071205	79658	ARHGAP10	SMC	human	1	-0.0710276	0.119466	-0.190494	DW	0.523917	0.380052	5749	3068
ENSG00000071242	6196	RPS6KA2	FB	human	0.999082	-0.0379009	0.0380896	-0.0759905	DW	0.158958	0.0437778	9059	20467
ENSG00000071242	6196	RPS6KA2	Macrophage	human	0.998225	-0.0423555	0.0437602	-0.0861158	DW	0.14106	0.0288011	2226	2986
ENSG00000071242	6196	RPS6KA2	VenEC	human	1	-0.0522737	0.0858965	-0.13817	DW	0.47644	0.292353	1146	2733
ENSG00000071282	29995	LMCD1	ArtEC	human	1	0.103436	-0.0673656	0.170802	UP	0.331208	0.370463	3608	6006
ENSG00000071282	29995	LMCD1	FB	human	0.998274	-0.0633449	0.0641835	-0.127528	DW	0.204769	0.134021	9059	20467
ENSG00000071537	6400	SEL1L	FB	mouse	0.946809	-0.0365618	0.0383076	-0.0748693	DW	0.368122	0.175129	11105	8548
ENSG00000071575	28951	TRIB2	NGFR+FB	human	1	0.0981685	-0.0860385	0.184207	UP	0.142857	0.226131	350	995
ENSG00000071575	28951	TRIB2	Pericyte	human	0.999779	-0.0369624	0.0556379	-0.0926003	DW	0.156852	0.123837	1817	2471
ENSG00000071575	28951	TRIB2	VenEC	human	1	-0.0904774	0.113286	-0.203763	DW	0.433682	0.199415	1146	2733
ENSG00000071655	53615	MBD3	Tenoc	mouse	0.945463	-0.0564237	0.0587764	-0.1152	DW	0.402774	0.263078	3965	2619
ENSG00000071967	79901	CYBRD1	FB	human	0.999717	-0.0207108	0.115506	-0.136217	DW	0.77768	0.681438	9059	20467
ENSG00000071967	79901	CYBRD1	MuSC	human	0.999894	-0.0659934	0.0961911	-0.162185	DW	0.421064	0.238696	22531	98678
ENSG00000071967	79901	CYBRD1	SMC	human	0.997583	0.079811	-0.0847631	0.164574	UP	0.133067	0.161017	5749	3068
ENSG00000071967	79901	CYBRD1	Tenoc	mouse	1	-0.0292915	0.0314651	-0.0607566	DW	0.14401	0.069874	3965	2619
ENSG00000071991	28513	CDH19	NGFR+FB	human	1	-0.360017	0.405983	-0.766	DW	0.574286	0.124623	350	995
ENSG00000071991	28513	CDH19	SGC	human	1	-0.109549	0.338279	-0.447829	DW	0.913386	0.87156	127	109
ENSG00000071991	28513	CDH19	SGC	mouse	1	-0.0201544	0.0355963	-0.0557507	DW	0.39136	0.361949	787	431
ENSG00000071991	28513	CDH19	Schwann	human	1	0.0476309	-0.00834842	0.0559793	UP	0.302483	0.315068	443	73
ENSG00000072062	5566	PRKACA	LymphEC	human	1	0.202466	-0.182303	0.384769	UP	0.0808081	0.364094	99	596
ENSG00000072110	87	ACTN1	LymphEC	human	1	-0.221522	0.255572	-0.477094	DW	0.666667	0.238255	99	596
ENSG00000072110	87	ACTN1	Pericyte	human	0.998536	0.0836588	-0.069545	0.153204	UP	0.162356	0.229057	1817	2471
ENSG00000072110	87	ACTN1	SMC	human	1	-0.0375478	0.150436	-0.187984	DW	0.807445	0.688722	5749	3068
ENSG00000072110	87	ACTN1	SMC	mouse	1	-0.0618614	0.0952506	-0.157112	DW	0.885109	0.833217	3821	1433
ENSG00000072110	87	ACTN1	T cell	mouse	1	-0.127255	0.126646	-0.253901	DW	0.271292	0.164516	2407	620
ENSG00000072110	87	ACTN1	VenEC	human	0.983586	-0.00680276	0.099523	-0.106326	DW	0.813264	0.672887	1146	2733
ENSG00000072135	26469	PTPN18	ArtEC	mouse	0.999811	-0.0482489	0.0417712	-0.09002	DW	0.162003	0.118374	30308	21846
ENSG00000072135	26469	PTPN18	B cell	mouse	1	0.123102	-0.108359	0.231462	UP	0.498285	0.731792	3791	865
ENSG00000072135	26469	PTPN18	CD1	human	0.999491	-0.0773017	0.0987603	-0.176062	DW	0.571942	0.275449	278	501
ENSG00000072135	26469	PTPN18	Macrophage	human	1	-0.0705203	0.0951713	-0.165692	DW	0.373765	0.198928	2226	2986
ENSG00000072135	26469	PTPN18	Monocyte	mouse	0.999993	0.107464	-0.0889638	0.196428	UP	0.666667	0.880503	189	318
ENSG00000072163	55679	LIMS2	ArtEC	human	0.999968	-0.0173709	0.0647858	-0.0821567	DW	0.439579	0.356477	3608	6006
ENSG00000072163	55679	LIMS2	ArtEC	mouse	0.999956	-0.0548171	0.0837485	-0.138566	DW	0.798271	0.73803	30308	21846
ENSG00000072163	55679	LIMS2	LymphEC	human	0.998324	0.0917124	-0.0757945	0.167507	UP	0.222222	0.315436	99	596
ENSG00000072163	55679	LIMS2	VenEC	human	1	-0.0695481	0.114895	-0.184443	DW	0.585515	0.373216	1146	2733
ENSG00000072195	10290	SPEG	SMC	mouse	1	-0.0443945	0.0586867	-0.103081	DW	0.57184	0.438939	3821	1433
ENSG00000072201	84708	LNX1	ArtEC	mouse	0.985065	0.0438639	-0.0355855	0.0794494	UP	0.212485	0.232216	30308	21846
ENSG00000072201	84708	LNX1	VenEC	human	0.999956	-0.0424094	0.0536146	-0.096024	DW	0.24171	0.0878156	1146	2733
ENSG00000072274	7037	TFRC	B cell	human	0.999967	-0.083699	0.0925325	-0.176231	DW	0.259912	0.0574614	227	1166
ENSG00000072274	7037	TFRC	Monocyte	human	1	0.0877966	-0.0632163	0.151013	UP	0.238592	0.271599	1534	2014
ENSG00000072506	3028	HSD17B10	MuSC	human	0.901605	-0.05982	0.0712614	-0.131081	DW	0.432915	0.311072	22531	98678
ENSG00000072657	29953	TRHDE	MuSC	human	1	-0.0626529	0.0851433	-0.147796	DW	0.227731	0.180658	22531	98678
ENSG00000072682	8974	P4HA2	FB	mouse	1	-0.0534833	0.0582292	-0.111713	DW	0.428186	0.255849	11105	8548
ENSG00000072694	2213	FCGR2B	B cell	mouse	1	0.0435413	-0.0399025	0.0834439	UP	0.17436	0.289017	3791	865
ENSG00000072694	2213	FCGR2B	CD1	human	1	-0.160464	0.230235	-0.390699	DW	0.758993	0.359281	278	501
ENSG00000072694	2213	FCGR2B	Macrophage	human	1	0.0344827	0.0472531	-0.0127704	DW	0.544025	0.458138	2226	2986
ENSG00000072694	2213	FCGR2B	Macrophage	mouse	1	0.0370641	-0.016692	0.0537561	UP	0.656593	0.731458	1456	1173
ENSG00000072786	6793	STK10	Monocyte	human	1	-0.0706162	0.0983209	-0.168937	DW	0.404824	0.214499	1534	2014
ENSG00000072786	6793	STK10	NK cell	human	1	-0.052627	0.0831145	-0.135742	DW	0.320588	0.19688	680	2372
ENSG00000072786	6793	STK10	Neutrophil	human	1	-0.0881758	0.100119	-0.188295	DW	0.134296	0.0336134	3671	119
ENSG00000072818	9744	ACAP1	CD1	human	1	0.086126	-0.0761647	0.162291	UP	0.241007	0.319361	278	501
ENSG00000072818	9744	ACAP1	NK cell	human	0.987139	0.0590509	0.00219641	0.0568545	UP	0.441176	0.416526	680	2372
ENSG00000072818	9744	ACAP1	T cell	human	1	0.0951338	-0.0181345	0.113268	UP	0.496899	0.523211	1451	2865
ENSG00000072858	54847	SIDT1	NK cell	mouse	1	-0.0214199	0.0241938	-0.0456137	DW	0.114286	0.047619	175	42
ENSG00000072858	54847	SIDT1	T cell	mouse	1	-0.0173262	0.0193561	-0.0366823	DW	0.0839219	0.0725806	2407	620
ENSG00000072864	54820	NDE1	T cell	human	0.999665	-0.0385848	0.0443135	-0.0828983	DW	0.115093	0.0478185	1451	2865
ENSG00000072952	10335	MRVI1	SMC	human	1	-0.0322611	0.0941675	-0.126429	DW	0.527744	0.415906	5749	3068
ENSG00000072952	10335	MRVI1	SMC	mouse	1	-0.0384587	0.0583538	-0.0968125	DW	0.675216	0.592463	3821	1433
ENSG00000072954	79041	TMEM38A	MuSC	human	0.995174	-0.041805	0.0412495	-0.0830545	DW	0.15725	0.0825919	22531	98678
ENSG00000072954	79041	TMEM38A	SMC	mouse	0.999938	-0.0281152	0.0316859	-0.059801	DW	0.281078	0.187718	3821	1433
ENSG00000072954	79041	TMEM38A	Schwann	mouse	0.999557	-0.0300321	0.0302858	-0.0603178	DW	0.0805664	0.0438389	2048	1688
ENSG00000073060	949	SCARB1	LymphEC	human	0.993669	0.0493193	-0.04573	0.0950493	UP	0.0707071	0.135906	99	596
ENSG00000073060	949	SCARB1	VenEC	human	1	-0.0285052	0.0594657	-0.0879709	DW	0.393543	0.254299	1146	2733
ENSG00000073350	3993	LLGL2	LymphEC	human	1	0.10193	-0.09294	0.19487	UP	0.030303	0.209732	99	596
ENSG00000073350	3993	LLGL2	NK cell	human	1	-0.0257547	0.0381771	-0.0639318	DW	0.141176	0.0868465	680	2372
ENSG00000073614	5927	KDM5A	NK cell	human	0.998349	-0.0850782	0.100089	-0.185167	DW	0.339706	0.172007	680	2372
ENSG00000073614	5927	KDM5A	Neutrophil	human	0.985751	0.132066	-0.129646	0.261712	UP	0.124217	0.168067	3671	119
ENSG00000073670	4185	ADAM11	SGC	mouse	1	-0.0132603	0.0176821	-0.0309423	DW	0.132147	0.113689	787	431
ENSG00000073712	10979	FERMT2	ArtEC	mouse	0.999995	-0.0773999	0.0911823	-0.168582	DW	0.612182	0.505401	30308	21846
ENSG00000073712	10979	FERMT2	SMC	human	0.999603	-0.0640066	0.111758	-0.175764	DW	0.549835	0.416884	5749	3068
ENSG00000073737	10170	DHRS9	CD1	human	1	-0.0244635	0.0281162	-0.0525797	DW	0.136691	0.0339321	278	501
ENSG00000073737	10170	DHRS9	Macrophage	human	1	0.035204	-0.0285686	0.0637726	UP	0.0498652	0.0693235	2226	2986
ENSG00000073737	10170	DHRS9	Neutrophil	mouse	1	-0.0263482	0.0296314	-0.0559796	DW	0.114286	0.11194	140	134
ENSG00000073756	5743	PTGS2	FB	mouse	1	0.153608	-0.143577	0.297185	UP	0.246376	0.416472	11105	8548
ENSG00000073756	5743	PTGS2	Monocyte	human	1	-0.122513	0.19387	-0.316383	DW	0.495437	0.360477	1534	2014
ENSG00000073756	5743	PTGS2	Neutrophil	human	1	-0.127958	0.255059	-0.383017	DW	0.503133	0.403361	3671	119
ENSG00000073756	5743	PTGS2	Neutrophil	mouse	1	-0.235543	0.244218	-0.479761	DW	0.35	0.0895522	140	134
ENSG00000073756	5743	PTGS2	Tenoc	mouse	0.999813	0.0437152	-0.0417892	0.0855044	UP	0.0839849	0.146239	3965	2619
ENSG00000073792	10644	IGF2BP2	FB	mouse	1	-0.0335322	0.0346475	-0.0681797	DW	0.112112	0.0480814	11105	8548
ENSG00000073792	10644	IGF2BP2	LymphEC	human	1	0.0523464	-0.0462267	0.0985731	UP	0.0707071	0.151007	99	596
ENSG00000073849	6480	ST6GAL1	B cell	human	1	-0.0992575	0.125763	-0.22502	DW	0.378855	0.138079	227	1166
ENSG00000073849	6480	ST6GAL1	Schwann	mouse	0.999997	-0.0392977	0.0458586	-0.0851562	DW	0.264648	0.194313	2048	1688
ENSG00000073849	6480	ST6GAL1	VenEC	human	1	-0.0723727	0.0943454	-0.166718	DW	0.41623	0.187706	1146	2733
ENSG00000073861	30009	TBX21	NK cell	human	1	-0.0150992	0.0488235	-0.0639227	DW	0.235294	0.181282	680	2372
ENSG00000073861	30009	TBX21	NK cell	mouse	1	-0.00902955	0.0192497	-0.0282792	DW	0.314286	0.333333	175	42
ENSG00000073861	30009	TBX21	T cell	human	0.999998	-0.0152211	0.0237135	-0.0389347	DW	0.076499	0.0457243	1451	2865
ENSG00000073910	10129	FRY	ArtEC	human	0.999999	-0.023102	0.0725734	-0.0956754	DW	0.441242	0.332834	3608	6006
ENSG00000073910	10129	FRY	ArtEC	mouse	0.967537	-0.0448065	0.0492941	-0.0941006	DW	0.269566	0.193216	30308	21846
ENSG00000073910	10129	FRY	LymphEC	human	0.995007	-0.0820495	0.0916746	-0.173724	DW	0.333333	0.11745	99	596
ENSG00000073910	10129	FRY	NGFR+FB	human	0.999789	0.0729543	-0.0741627	0.147117	UP	0.04	0.103518	350	995
ENSG00000073910	10129	FRY	SMC	human	1	-0.0580564	0.0882074	-0.146264	DW	0.378848	0.248044	5749	3068
ENSG00000073910	10129	FRY	VenEC	human	1	-0.0502838	0.0917408	-0.142025	DW	0.54363	0.327479	1146	2733
ENSG00000073921	8301	PICALM	ArtEC	human	1	-0.0872178	0.114162	-0.20138	DW	0.403825	0.282717	3608	6006
ENSG00000073921	8301	PICALM	Macrophage	human	0.999979	-0.066753	0.0906892	-0.157442	DW	0.427224	0.246149	2226	2986
ENSG00000073921	8301	PICALM	Neutrophil	mouse	0.999126	-0.14158	0.146565	-0.288145	DW	0.457143	0.343284	140	134
ENSG00000073921	8301	PICALM	SMC	human	0.999986	-0.0595219	0.0896871	-0.149209	DW	0.462863	0.317471	5749	3068
ENSG00000074071	65993	MRPS34	Tenoc	mouse	0.985598	-0.0493251	0.0492318	-0.0985568	DW	0.235813	0.113402	3965	2619
ENSG00000074181	4854	NOTCH3	Pericyte	human	0.999871	0.0148842	0.138527	-0.123643	DW	0.672537	0.704573	1817	2471
ENSG00000074181	4854	NOTCH3	Pericyte	mouse	1	0.101316	-0.0765795	0.177895	UP	0.585269	0.680263	1507	760
ENSG00000074181	4854	NOTCH3	SMC	human	1	-0.0440013	0.17259	-0.216591	DW	0.824839	0.721969	5749	3068
ENSG00000074181	4854	NOTCH3	SMC	mouse	1	0.0739459	-0.0416213	0.115567	UP	0.857105	0.863922	3821	1433
ENSG00000074219	8463	TEAD2	LymphEC	human	0.999997	-0.0834828	0.0953616	-0.178844	DW	0.333333	0.107383	99	596
ENSG00000074370	489	ATP2A3	B cell	human	1	-0.0534854	0.0631079	-0.116593	DW	0.193833	0.0668954	227	1166
ENSG00000074370	489	ATP2A3	Neutrophil	human	1	0.138308	-0.111968	0.250277	UP	0.0866249	0.176471	3671	119
ENSG00000074370	489	ATP2A3	SMC	mouse	1	0.10499	-0.095935	0.200925	UP	0.317718	0.40335	3821	1433
ENSG00000074410	771	CA12	SGC	mouse	1	-0.0357704	0.0457149	-0.0814852	DW	0.278272	0.241299	787	431
ENSG00000074416	11343	MGLL	ArtEC	human	1	0.143911	-0.00430147	0.148213	UP	0.743625	0.7669	3608	6006
ENSG00000074416	11343	MGLL	LymphEC	human	1	0.266991	-0.223931	0.490923	UP	0.393939	0.614094	99	596
ENSG00000074416	11343	MGLL	NGFR+FB	human	1	0.184157	-0.183798	0.367954	UP	0.134286	0.343719	350	995
ENSG00000074527	59277	NTN4	FB	mouse	0.99998	-0.0272147	0.0287172	-0.0559319	DW	0.240612	0.0452737	11105	8548
ENSG00000074527	59277	NTN4	LymphEC	human	1	0.415552	-0.366704	0.782256	UP	0.10101	0.578859	99	596
ENSG00000074527	59277	NTN4	SMC	human	1	-0.136554	0.19424	-0.330794	DW	0.543921	0.382334	5749	3068
ENSG00000074590	9891	NUAK1	Pericyte	human	0.999972	0.054618	-0.0433152	0.0979331	UP	0.0687947	0.119385	1817	2471
ENSG00000074590	9891	NUAK1	VenEC	human	1	-0.107552	0.16506	-0.272611	DW	0.594241	0.357849	1146	2733
ENSG00000074590	9891	NUAK1	VenEC	mouse	0.999864	-0.0431853	0.0546362	-0.0978215	DW	0.395696	0.32228	2881	1719
ENSG00000074660	8578	SCARF1	LymphEC	human	1	0.102782	-0.0792459	0.182028	UP	0.232323	0.317114	99	596
ENSG00000074695	3998	LMAN1	FB	mouse	1	-0.0704058	0.0745039	-0.14491	DW	0.536605	0.296444	11105	8548
ENSG00000074695	3998	LMAN1	Tenoc	mouse	1	-0.0974984	0.102407	-0.199905	DW	0.47087	0.282932	3965	2619
ENSG00000074706	26034	IPCEF1	Neutrophil	mouse	0.999969	-0.018126	0.0193764	-0.0375024	DW	0.0714286	0.0597015	140	134
ENSG00000074706	26034	IPCEF1	T cell	mouse	1	-0.03504	0.0377661	-0.0728061	DW	0.116327	0.0870968	2407	620
ENSG00000074964	55160	ARHGEF10L	Macrophage	human	0.984403	-0.0320508	0.0421975	-0.0742483	DW	0.142408	0.0720027	2226	2986
ENSG00000074964	55160	ARHGEF10L	Monocyte	mouse	1	0.0593241	-0.053858	0.113182	UP	0.179894	0.396226	189	318
ENSG00000074966	7294	TXK	NK cell	human	1	-0.0359383	0.0814651	-0.117403	DW	0.357353	0.207841	680	2372
ENSG00000074966	7294	TXK	NK cell	mouse	1	-0.086217	0.11408	-0.200297	DW	0.731429	0.595238	175	42
ENSG00000074966	7294	TXK	T cell	human	1	-0.0362156	0.0501413	-0.0863568	DW	0.132323	0.0753927	1451	2865
ENSG00000074966	7294	TXK	T cell	mouse	1	-0.139676	0.151615	-0.291291	DW	0.435812	0.325806	2407	620
ENSG00000075035	9671	WSCD2	Schwann	mouse	0.995732	-0.0106896	0.0131319	-0.0238215	DW	0.0791016	0.0503555	2048	1688
ENSG00000075142	6717	SRI	Neutrophil	mouse	0.999119	0.169379	-0.161495	0.330875	UP	0.385714	0.768657	140	134
ENSG00000075213	10371	SEMA3A	LymphEC	human	1	-0.0985767	0.135166	-0.233743	DW	0.454545	0.223154	99	596
ENSG00000075213	10371	SEMA3A	Tenoc	mouse	1	-0.0272802	0.0316009	-0.0588811	DW	0.220933	0.145475	3965	2619
ENSG00000075223	10512	SEMA3C	FB	human	1	0.110827	-0.0858817	0.196709	UP	0.169224	0.282992	9059	20467
ENSG00000075223	10512	SEMA3C	FB	mouse	1	-0.0821877	0.0920028	-0.174191	DW	0.460693	0.307206	11105	8548
ENSG00000075223	10512	SEMA3C	MuSC	human	1	-0.0811885	0.0886625	-0.169851	DW	0.250189	0.0999919	22531	98678
ENSG00000075223	10512	SEMA3C	Tenoc	mouse	1	-0.0691565	0.0746912	-0.143848	DW	0.343253	0.211149	3965	2619
ENSG00000075240	23151	GRAMD4	NK cell	mouse	0.999898	-0.0416746	0.045097	-0.0867716	DW	0.2	0.0714286	175	42
ENSG00000075391	9462	RASAL2	ArtEC	mouse	0.981749	-0.0410243	0.0441786	-0.0852029	DW	0.223934	0.147945	30308	21846
ENSG00000075391	9462	RASAL2	SMC	human	1	-0.0530239	0.0769564	-0.12998	DW	0.315011	0.202086	5749	3068
ENSG00000075391	9462	RASAL2	SMC	mouse	0.999393	-0.0568665	0.0677911	-0.124658	DW	0.549856	0.413817	3821	1433
ENSG00000075391	9462	RASAL2	Schwann	human	0.954502	0.102452	-0.082497	0.184949	UP	0.126411	0.260274	443	73
ENSG00000075391	9462	RASAL2	Schwann	mouse	0.99867	-0.0511533	0.0686764	-0.11983	DW	0.510254	0.409953	2048	1688
ENSG00000075391	9462	RASAL2	VenEC	human	1	-0.0929602	0.128602	-0.221562	DW	0.511344	0.280278	1146	2733
ENSG00000075415	5250	SLC25A3	MuSC	human	1	-0.126268	0.166065	-0.292334	DW	0.894634	0.791331	22531	98678
ENSG00000075420	64778	FNDC3B	FB	mouse	1	-0.0813444	0.0903864	-0.171731	DW	0.639532	0.405826	11105	8548
ENSG00000075420	64778	FNDC3B	Monocyte	human	0.990533	-0.0720899	0.0916819	-0.163772	DW	0.402868	0.218471	1534	2014
ENSG00000075420	64778	FNDC3B	Neutrophil	human	0.999999	-0.168344	0.178113	-0.346456	DW	0.217379	0.0588235	3671	119
ENSG00000075426	2355	FOSL2	FB	human	0.999857	-0.0920695	0.0920039	-0.184073	DW	0.435699	0.270777	9059	20467
ENSG00000075426	2355	FOSL2	FB	mouse	1	0.101765	-0.0975258	0.199291	UP	0.441783	0.6219	11105	8548
ENSG00000075426	2355	FOSL2	Neutrophil	human	1	-0.399081	0.460722	-0.859802	DW	0.580223	0.268908	3671	119
ENSG00000075426	2355	FOSL2	Neutrophil	mouse	1	-0.235921	0.240055	-0.475976	DW	0.407143	0.432836	140	134
ENSG00000075426	2355	FOSL2	Pericyte	mouse	0.987386	0.0862607	-0.0790197	0.16528	UP	0.264101	0.423684	1507	760
ENSG00000075426	2355	FOSL2	T cell	human	0.999999	0.123973	-0.124231	0.248204	UP	0.257064	0.331239	1451	2865
ENSG00000075426	2355	FOSL2	T cell	mouse	1	0.19959	-0.198143	0.397734	UP	0.296635	0.630645	2407	620
ENSG00000075539	285527	FRYL	SMC	human	0.970125	-0.0502159	0.0534508	-0.103667	DW	0.189424	0.0935463	5749	3068
ENSG00000075618	6624	FSCN1	NGFR+FB	human	0.999996	-0.0992485	0.114912	-0.214161	DW	0.302857	0.119598	350	995
ENSG00000075624	60	ACTB	FB	human	0.992791	0.102607	-0.104339	0.206946	UP	0.964014	0.978942	9059	20467
ENSG00000075624	60	ACTB	LymphEC	human	0.986776	0.222299	-0.216954	0.439253	UP	0.959596	0.989933	99	596
ENSG00000075624	60	ACTB	Neutrophil	human	0.931912	0.181436	0.00494989	0.176486	UP	0.990193	1	3671	119
ENSG00000075624	60	ACTB	Pericyte	human	1	-0.147047	0.241023	-0.38807	DW	0.975234	0.987859	1817	2471
ENSG00000075624	60	ACTB	SMC	human	1	-0.137858	0.278442	-0.4163	DW	0.998956	0.996415	5749	3068
ENSG00000075624	60	ACTB	T cell	human	0.999972	0.154689	-0.135112	0.2898	UP	0.916609	0.961257	1451	2865
ENSG00000075624	60	ACTB	Tenoc	human	1	0.355636	-0.442764	0.798401	UP	0.58371	0.835088	221	285
ENSG00000075785	7879	RAB7A	B cell	mouse	0.993642	0.0959337	-0.0975928	0.193526	UP	0.202058	0.0254335	3791	865
ENSG00000075785	7879	RAB7A	Monocyte	human	1	-0.135512	0.167678	-0.30319	DW	0.709909	0.470209	1534	2014
ENSG00000075785	7879	RAB7A	Neutrophil	human	0.929584	-0.158835	0.194969	-0.353804	DW	0.44729	0.294118	3671	119
ENSG00000075785	7879	RAB7A	Neutrophil	mouse	0.99993	-0.157955	0.165714	-0.32367	DW	0.614286	0.0522388	140	134
ENSG00000075884	55843	ARHGAP15	B cell	human	1	-0.0659363	0.082809	-0.148745	DW	0.303965	0.153516	227	1166
ENSG00000075884	55843	ARHGAP15	Neutrophil	human	1	-0.0792129	0.0870652	-0.166278	DW	0.111686	0.0336134	3671	119
ENSG00000075884	55843	ARHGAP15	Pericyte	human	1	0.0689942	-0.0534374	0.122432	UP	0.10842	0.186969	1817	2471
ENSG00000075884	55843	ARHGAP15	Pericyte	mouse	1	0.0468884	-0.0441527	0.0910412	UP	0.119443	0.178947	1507	760
ENSG00000075884	55843	ARHGAP15	T cell	mouse	1	-0.0880245	0.0966335	-0.184658	DW	0.378895	0.335484	2407	620
ENSG00000076043	25996	REXO2	ArtEC	mouse	0.998796	-0.0657762	0.066915	-0.132691	DW	0.410849	0.300192	30308	21846
ENSG00000076043	25996	REXO2	LymphEC	human	0.999997	0.241843	-0.174509	0.416352	UP	0.616162	0.711409	99	596
ENSG00000076043	25996	REXO2	MuSC	human	0.989924	-0.0721727	0.0905746	-0.162747	DW	0.518352	0.357729	22531	98678
ENSG00000076043	25996	REXO2	Tenoc	mouse	0.998885	-0.0794593	0.0816712	-0.161131	DW	0.549559	0.401298	3965	2619
ENSG00000076067	5939	RBMS2	VenEC	human	0.98655	-0.028027	0.0538768	-0.0819038	DW	0.386562	0.243688	1146	2733
ENSG00000076344	8786	RGS11	SGC	human	1	0.0913637	-0.0734326	0.164796	UP	0.0708661	0.220183	127	109
ENSG00000076356	5362	PLXNA2	ArtEC	human	1	-0.0472315	0.07725	-0.124482	DW	0.289357	0.210956	3608	6006
ENSG00000076554	7163	TPD52	Neutrophil	mouse	1	-0.122754	0.146695	-0.269449	DW	0.707143	0.619403	140	134
ENSG00000076555	32	ACACB	MuSC	human	0.999999	-0.05188	0.0630196	-0.1149	DW	0.159025	0.106265	22531	98678
ENSG00000076604	9618	TRAF4	B cell	human	0.990069	-0.0436271	0.0604442	-0.104071	DW	0.268722	0.149228	227	1166
ENSG00000076604	9618	TRAF4	B cell	mouse	1	0.0875173	-0.0810443	0.168562	UP	0.182274	0.363006	3791	865
ENSG00000076604	9618	TRAF4	MuSC	mouse	1	-0.0445277	0.0444683	-0.088996	DW	0.111049	0.0620047	14291	2145
ENSG00000076604	9618	TRAF4	NK cell	mouse	0.983167	0.055798	-0.0528872	0.108685	UP	0.0914286	0.333333	175	42
ENSG00000076604	9618	TRAF4	T cell	mouse	1	0.144732	-0.13812	0.282852	UP	0.178646	0.414516	2407	620
ENSG00000076604	9618	TRAF4	VenEC	human	0.998743	-0.0374473	0.0412126	-0.0786599	DW	0.222513	0.118917	1146	2733
ENSG00000076641	55824	PAG1	B cell	mouse	1	-0.0375253	0.0400458	-0.0775712	DW	0.12345	0.0820809	3791	865
ENSG00000076641	55824	PAG1	Monocyte	mouse	0.999999	-0.0474363	0.0505225	-0.0979589	DW	0.227513	0.125786	189	318
ENSG00000076641	55824	PAG1	Neutrophil	human	1	-0.102965	0.198315	-0.30128	DW	0.475075	0.352941	3671	119
ENSG00000076641	55824	PAG1	Neutrophil	mouse	0.999906	-0.0433802	0.0458286	-0.0892087	DW	0.15	0.0970149	140	134
ENSG00000076641	55824	PAG1	Pericyte	human	1	-0.0686067	0.0921605	-0.160767	DW	0.227848	0.183327	1817	2471
ENSG00000076641	55824	PAG1	T cell	mouse	1	-0.0406259	0.0425643	-0.0831902	DW	0.133776	0.0693548	2407	620
ENSG00000076706	4162	MCAM	LymphEC	human	1	0.172309	-0.165512	0.33782	UP	0.040404	0.302013	99	596
ENSG00000076706	4162	MCAM	SGC	human	1	0.171669	-0.139326	0.310995	UP	0.188976	0.431193	127	109
ENSG00000076706	4162	MCAM	SGC	mouse	0.999662	0.0940648	-0.0790396	0.173104	UP	0.404066	0.4942	787	431
ENSG00000076706	4162	MCAM	SMC	human	1	-0.00525946	0.162585	-0.167844	DW	0.8765	0.757171	5749	3068
ENSG00000076706	4162	MCAM	VenEC	human	0.99799	-0.0361161	0.0680217	-0.104138	DW	0.460733	0.334065	1146	2733
ENSG00000076716	2239	GPC4	FB	human	0.971918	0.0300599	-0.0220758	0.0521357	UP	0.0748427	0.12718	9059	20467
ENSG00000076716	2239	GPC4	SGC	human	1	-0.0704673	0.122584	-0.193052	DW	0.401575	0.311927	127	109
ENSG00000076770	55796	MBNL3	FB	human	1	-0.0294335	0.0348689	-0.0643024	DW	0.129816	0.0457322	9059	20467
ENSG00000076770	55796	MBNL3	Neutrophil	mouse	1	0.045103	-0.0438065	0.0889096	UP	0	0.208955	140	134
ENSG00000076864	5909	RAP1GAP	Schwann	human	1	0.0417948	-0.0206294	0.0624242	UP	0.124153	0.178082	443	73
ENSG00000076864	5909	RAP1GAP	Schwann	mouse	1	-0.086011	0.0963117	-0.182323	DW	0.320801	0.206754	2048	1688
ENSG00000076928	100505585	ARHGEF1	T cell	mouse	0.999999	-0.108479	0.120457	-0.228935	DW	0.53926	0.512903	2407	620
ENSG00000076928	9138	ARHGEF1	T cell	mouse	0.999999	-0.108479	0.120457	-0.228935	DW	0.53926	0.512903	2407	620
ENSG00000076944	6813	STXBP2	Macrophage	human	1	-0.0544239	0.0641615	-0.118585	DW	0.284367	0.167783	2226	2986
ENSG00000076944	6813	STXBP2	Monocyte	human	1	0.175824	-0.0554524	0.231276	UP	0.734681	0.728898	1534	2014
ENSG00000076944	6813	STXBP2	NK cell	mouse	0.999346	0.033918	-0.0321024	0.0660203	UP	0.108571	0.261905	175	42
ENSG00000076944	6813	STXBP2	Neutrophil	human	1	0.135471	-0.0048455	0.140317	UP	0.508853	0.529412	3671	119
ENSG00000076944	6813	STXBP2	Neutrophil	mouse	0.974457	0.0311505	-0.0264726	0.0576231	UP	0.15	0.365672	140	134
ENSG00000077092	5915	RARB	VenEC	human	1	-0.0263463	0.031758	-0.0581044	DW	0.139616	0.0515917	1146	2733
ENSG00000077147	56889	TM9SF3	ArtEC	human	0.990625	-0.0770859	0.0842561	-0.161342	DW	0.305155	0.204795	3608	6006
ENSG00000077147	56889	TM9SF3	Tenoc	mouse	0.992971	-0.0722801	0.0764226	-0.148703	DW	0.586129	0.469263	3965	2619
ENSG00000077150	4791	NFKB2	T cell	human	0.982104	0.070691	-0.0581327	0.128824	UP	0.166782	0.227574	1451	2865
ENSG00000077150	4791	NFKB2	T cell	mouse	0.999586	0.06276	-0.0636778	0.126438	UP	0.107603	0.332258	2407	620
ENSG00000077150	4791	NFKB2	Tenoc	mouse	0.999996	0.0539767	-0.0523722	0.106349	UP	0.211854	0.350134	3965	2619
ENSG00000077152	29089	UBE2T	CD1	human	0.981492	-0.0222335	0.0283882	-0.0506217	DW	0.21223	0.0818363	278	501
ENSG00000077232	54431	DNAJC10	SMC	human	0.995422	-0.0511016	0.0689544	-0.120056	DW	0.326839	0.21219	5749	3068
ENSG00000077264	5063	PAK3	NGFR+FB	human	0.999288	0.0401527	-0.0161735	0.0563261	UP	0.194286	0.21608	350	995
ENSG00000077274	827	CAPN6	FB	human	0.999997	0.0265965	-0.01699	0.0435865	UP	0.0601612	0.100796	9059	20467
ENSG00000077420	54518	APBB1IP	CD1	human	1	-0.106543	0.132503	-0.239047	DW	0.658273	0.235529	278	501
ENSG00000077420	54518	APBB1IP	FB	human	0.999071	0.0374096	-0.0343592	0.0717688	UP	0.141186	0.139835	9059	20467
ENSG00000077420	54518	APBB1IP	Macrophage	human	0.99994	-0.0386964	0.0493575	-0.0880539	DW	0.254268	0.117883	2226	2986
ENSG00000077420	54518	APBB1IP	Monocyte	human	0.999999	-0.0381498	0.061448	-0.0995978	DW	0.370274	0.21003	1534	2014
ENSG00000077420	54518	APBB1IP	NK cell	human	1	-0.0507196	0.0838531	-0.134573	DW	0.364706	0.208263	680	2372
ENSG00000077420	54518	APBB1IP	Neutrophil	human	0.99561	-0.063314	0.0763098	-0.139624	DW	0.141378	0.0588235	3671	119
ENSG00000077420	54518	APBB1IP	Neutrophil	mouse	1	-0.075219	0.0802149	-0.155434	DW	0.271429	0.223881	140	134
ENSG00000077420	54518	APBB1IP	T cell	human	1	-0.0653602	0.0946972	-0.160057	DW	0.323225	0.199651	1451	2865
ENSG00000077454	4034	LRCH4	T cell	mouse	1	0.0251346	-0.0236887	0.0488233	UP	0.0469464	0.109677	2407	620
ENSG00000077522	88	ACTN2	T cell	mouse	1	0.0961713	-0.091797	0.187968	UP	0.092231	0.219355	2407	620
ENSG00000077549	832	CAPZB	SMC	human	0.999986	-0.102296	0.136634	-0.23893	DW	0.714733	0.575945	5749	3068
ENSG00000077585	7107	GPR137B	CD1	human	1	0.0871378	-0.0732956	0.160433	UP	0.176259	0.277445	278	501
ENSG00000077585	7107	GPR137B	Macrophage	human	0.99812	0.0426849	-0.0299745	0.0726594	UP	0.154537	0.156062	2226	2986
ENSG00000077616	10003	NAALAD2	SMC	mouse	0.994962	0.0328593	-0.0313866	0.0642459	UP	0.101021	0.0872296	3821	1433
ENSG00000077721	7319	UBE2A	B cell	human	0.999887	-0.130723	0.151495	-0.282218	DW	0.506608	0.231561	227	1166
ENSG00000077721	7319	UBE2A	B cell	mouse	0.997415	0.0787218	-0.0774006	0.156122	UP	0.217884	0.391908	3791	865
ENSG00000077782	2260	FGFR1	MuSC	mouse	1	-0.0766486	0.0947634	-0.171412	DW	0.72878	0.62704	14291	2145
ENSG00000077782	2260	FGFR1	NGFR+FB	human	0.999978	-0.131741	0.168952	-0.300693	DW	0.537143	0.262312	350	995
ENSG00000077942	2192	FBLN1	ArtEC	human	0.999996	0.0770406	-0.092028	0.169069	UP	0.0418514	0.114885	3608	6006
ENSG00000077942	2192	FBLN1	FB	human	0.999999	0.0906946	0.0906017	9.29061e-05	UP	0.91158	0.871891	9059	20467
ENSG00000077942	2192	FBLN1	FB	mouse	1	-0.0621663	0.0738912	-0.136058	DW	0.541738	0.373421	11105	8548
ENSG00000077942	2192	FBLN1	MuSC	human	1	-0.192028	0.199336	-0.391364	DW	0.243265	0.10062	22531	98678
ENSG00000077942	2192	FBLN1	Tenoc	human	1	0.481312	-0.289274	0.770586	UP	0.737557	0.877193	221	285
ENSG00000077942	2192	FBLN1	Tenoc	mouse	1	0.208587	-0.179678	0.388265	UP	0.66633	0.758687	3965	2619
ENSG00000077943	8516	ITGA8	SMC	human	1	-0.203278	0.298738	-0.502016	DW	0.707427	0.484355	5749	3068
ENSG00000077943	8516	ITGA8	SMC	mouse	1	-0.0706016	0.0883013	-0.158903	DW	0.635697	0.508723	3821	1433
ENSG00000077943	8516	ITGA8	Tenoc	human	0.999999	0.0973134	-0.0867602	0.184074	UP	0.0316742	0.161404	221	285
ENSG00000077984	8530	CST7	CD1	human	1	0.238458	-0.213679	0.452136	UP	0.190647	0.437126	278	501
ENSG00000077984	8530	CST7	NK cell	human	1	0.151127	0.0427698	0.108357	UP	0.845588	0.862985	680	2372
ENSG00000077984	8530	CST7	NK cell	mouse	1	-0.00103574	0.0138511	-0.0148868	DW	0.382857	0.404762	175	42
ENSG00000077984	8530	CST7	Neutrophil	human	1	-0.156974	0.243782	-0.400756	DW	0.456824	0.327731	3671	119
ENSG00000077984	8530	CST7	T cell	human	1	0.0769247	-0.0234158	0.100341	UP	0.354928	0.415358	1451	2865
ENSG00000077984	8530	CST7	T cell	mouse	1	0.0861787	-0.0810008	0.16718	UP	0.139177	0.3	2407	620
ENSG00000078043	9063	PIAS2	Macrophage	human	0.994276	-0.0478967	0.0615887	-0.109485	DW	0.220575	0.11286	2226	2986
ENSG00000078053	273	AMPH	FB	human	1	-0.0382195	0.0546005	-0.0928201	DW	0.226515	0.120926	9059	20467
ENSG00000078053	273	AMPH	Monocyte	human	1	-0.0643198	0.0707643	-0.135084	DW	0.150587	0.00695134	1534	2014
ENSG00000078098	2191	FAP	FB	human	0.999999	0.0662803	-0.0180292	0.0843094	UP	0.344409	0.388332	9059	20467
ENSG00000078098	2191	FAP	FB	mouse	0.999444	-0.0227889	0.0315813	-0.0543702	DW	0.495723	0.339612	11105	8548
ENSG00000078401	1906	EDN1	ArtEC	human	1	-0.0987605	0.140164	-0.238924	DW	0.335089	0.18315	3608	6006
ENSG00000078401	1906	EDN1	Neutrophil	human	1	-0.0942448	0.102954	-0.197199	DW	0.0828112	0	3671	119
ENSG00000078401	1906	EDN1	VenEC	human	1	-0.136957	0.187458	-0.324415	DW	0.472949	0.235638	1146	2733
ENSG00000078589	27334	P2RY10	B cell	human	1	-0.0660462	0.0947975	-0.160844	DW	0.321586	0.156089	227	1166
ENSG00000078589	27334	P2RY10	B cell	mouse	1	0.0820497	-0.0697189	0.151769	UP	0.312055	0.471676	3791	865
ENSG00000078589	27334	P2RY10	CD1	mouse	1	0.0513122	-0.0424086	0.0937207	UP	0.366864	0.539846	338	389
ENSG00000078589	27334	P2RY10	NK cell	mouse	0.992129	0.0385455	-0.030342	0.0688875	UP	0.262857	0.452381	175	42
ENSG00000078589	27334	P2RY10	T cell	mouse	1	0.155526	-0.146435	0.30196	UP	0.237225	0.480645	2407	620
ENSG00000078596	9452	ITM2A	ArtEC	human	0.998587	0.0132673	0.110149	-0.0968816	DW	0.746674	0.722777	3608	6006
ENSG00000078596	9452	ITM2A	FB	human	1	0.182118	-0.113938	0.296056	UP	0.49586	0.665266	9059	20467
ENSG00000078596	9452	ITM2A	FB	mouse	1	-0.317757	0.337888	-0.655645	DW	0.860063	0.571713	11105	8548
ENSG00000078596	9452	ITM2A	LymphEC	human	0.994084	-0.153021	0.138587	-0.291608	DW	0.363636	0.157718	99	596
ENSG00000078596	9452	ITM2A	MuSC	mouse	1	-0.225181	0.242124	-0.467305	DW	0.718494	0.480653	14291	2145
ENSG00000078596	9452	ITM2A	NGFR+FB	mouse	1	-0.175667	0.19398	-0.369647	DW	0.694737	0.534296	760	554
ENSG00000078596	9452	ITM2A	SGC	human	1	0.413455	-0.361508	0.774963	UP	0.259843	0.642202	127	109
ENSG00000078596	9452	ITM2A	Tenoc	mouse	0.999974	-0.0781483	0.0772008	-0.155349	DW	0.346532	0.150821	3965	2619
ENSG00000078596	9452	ITM2A	VenEC	human	1	-0.253602	0.380054	-0.633657	DW	0.899651	0.678741	1146	2733
ENSG00000078687	57690	TNRC6C	ArtEC	mouse	0.994271	-0.0513899	0.0533677	-0.104758	DW	0.268477	0.163234	30308	21846
ENSG00000078804	58476	TP53INP2	SMC	human	1	-0.0554007	0.0707256	-0.126126	DW	0.222821	0.115385	5749	3068
ENSG00000078804	58476	TP53INP2	SMC	mouse	0.991448	-0.0313219	0.0455319	-0.0768538	DW	0.590683	0.489184	3821	1433
ENSG00000078808	51150	SDF4	Tenoc	mouse	1	-0.0999594	0.108378	-0.208338	DW	0.728373	0.622757	3965	2619
ENSG00000079102	862	RUNX1T1	VenEC	human	1	-0.0826425	0.107046	-0.189689	DW	0.397906	0.171606	1146	2733
ENSG00000079150	51661	FKBP7	FB	mouse	1	-0.0641294	0.0759099	-0.140039	DW	0.707249	0.554516	11105	8548
ENSG00000079150	51661	FKBP7	Tenoc	mouse	1	-0.127715	0.143063	-0.270778	DW	0.697856	0.55861	3965	2619
ENSG00000079215	6507	SLC1A3	CD1	human	0.999997	-0.0425061	0.047152	-0.0896581	DW	0.190647	0.0479042	278	501
ENSG00000079215	6507	SLC1A3	FB	mouse	0.945626	-0.0136869	0.0151277	-0.0288146	DW	0.0904998	0.0559195	11105	8548
ENSG00000079215	6507	SLC1A3	Macrophage	human	1	-0.164856	0.196774	-0.36163	DW	0.364331	0.109846	2226	2986
ENSG00000079215	6507	SLC1A3	NGFR+FB	mouse	1	-0.0458333	0.0517394	-0.0975727	DW	0.221053	0.158845	760	554
ENSG00000079257	56925	LXN	Tenoc	human	1	0.101023	-0.0705106	0.171533	UP	0.199095	0.273684	221	285
ENSG00000079263	11262	SP140	B cell	human	1	-0.0410564	0.0753876	-0.116444	DW	0.365639	0.207547	227	1166
ENSG00000079263	11262	SP140	B cell	mouse	1	0.317607	-0.306066	0.623673	UP	0.213136	0.636994	3791	865
ENSG00000079263	11262	SP140	CD1	mouse	1	0.0714388	-0.0659336	0.137372	UP	0.307692	0.550129	338	389
ENSG00000079263	11262	SP140	FB	mouse	0.999726	-0.0275434	0.0253481	-0.0528916	DW	0.103467	0.103884	11105	8548
ENSG00000079263	11262	SP140	NK cell	human	1	-0.0294858	0.0488638	-0.0783496	DW	0.194118	0.120573	680	2372
ENSG00000079263	11262	SP140	Neutrophil	mouse	1	0.120311	-0.109089	0.2294	UP	0.242857	0.664179	140	134
ENSG00000079263	11262	SP140	T cell	human	1	0.0519207	-0.0289828	0.0809035	UP	0.165403	0.185689	1451	2865
ENSG00000079308	7145	TNS1	LymphEC	human	0.966797	0.129999	-0.0950551	0.225054	UP	0.434343	0.449664	99	596
ENSG00000079308	7145	TNS1	NGFR+FB	human	1	0.174795	-0.147169	0.321964	UP	0.294286	0.396985	350	995
ENSG00000079308	7145	TNS1	SMC	human	1	-0.183781	0.295243	-0.479025	DW	0.80414	0.623207	5749	3068
ENSG00000079332	56681	SAR1A	FB	mouse	0.997306	-0.0643649	0.0709886	-0.135354	DW	0.747051	0.683201	11105	8548
ENSG00000079332	56681	SAR1A	Tenoc	mouse	0.999967	-0.083444	0.0918575	-0.175302	DW	0.686003	0.658267	3965	2619
ENSG00000079337	10411	RAPGEF3	VenEC	human	1	-0.0226009	0.0650392	-0.0876401	DW	0.513962	0.339554	1146	2733
ENSG00000079385	634	CEACAM1	ArtEC	human	0.99333	0.0226445	-0.0140568	0.0367012	UP	0.0645787	0.0790876	3608	6006
ENSG00000079385	634	CEACAM1	ArtEC	mouse	1	-0.081916	0.0909428	-0.172859	DW	0.359344	0.246269	30308	21846
ENSG00000079459	2222	FDFT1	B cell	human	0.928784	-0.075528	0.0858308	-0.161359	DW	0.303965	0.163808	227	1166
ENSG00000079691	55604	LRRC16A	NGFR+FB	human	0.999899	-0.0481066	0.0578087	-0.105915	DW	0.174286	0.0542714	350	995
ENSG00000079691	55604	LRRC16A	SMC	human	1	-0.0814483	0.0943424	-0.175791	DW	0.214472	0.0739896	5749	3068
ENSG00000079691	55604	LRRC16A	VenEC	mouse	0.999954	0.0205414	-0.0191362	0.0396776	UP	0.0468587	0.0773706	2881	1719
ENSG00000079739	5236	PGM1	SMC	mouse	0.999822	-0.0338436	0.0358315	-0.0696751	DW	0.24156	0.133985	3821	1433
ENSG00000079931	26002	MOXD1	NGFR+FB	mouse	0.99999	0.0179915	-0.00814335	0.0261349	UP	0.243421	0.259928	760	554
ENSG00000080371	23011	RAB21	Neutrophil	human	1	-0.238815	0.265222	-0.504037	DW	0.379188	0.151261	3671	119
ENSG00000080546	27244	SESN1	Macrophage	human	1	-0.121415	0.150051	-0.271466	DW	0.403414	0.177495	2226	2986
ENSG00000080573	50509	COL5A3	FB	human	1	-0.0355215	0.0470001	-0.0825215	DW	0.190308	0.117799	9059	20467
ENSG00000080573	50509	COL5A3	FB	mouse	1	-0.193855	0.209131	-0.402986	DW	0.705538	0.451919	11105	8548
ENSG00000080573	50509	COL5A3	NGFR+FB	mouse	0.998378	-0.0677531	0.075742	-0.143495	DW	0.367105	0.263538	760	554
ENSG00000080824	3320	HSP90AA1	FB	mouse	1	0.131292	-0.129458	0.260749	UP	0.829266	0.85131	11105	8548
ENSG00000080824	3320	HSP90AA1	LymphEC	human	0.996118	0.30927	-0.26822	0.57749	UP	0.949495	0.946309	99	596
ENSG00000080824	3320	HSP90AA1	Monocyte	human	0.999824	-0.109413	0.226339	-0.335752	DW	0.992177	0.927011	1534	2014
ENSG00000080824	3320	HSP90AA1	Monocyte	mouse	1	-0.305726	0.307123	-0.612849	DW	0.857143	0.820755	189	318
ENSG00000080824	3320	HSP90AA1	MuSC	human	1	-0.380562	0.426235	-0.806797	DW	0.975057	0.894809	22531	98678
ENSG00000080824	3320	HSP90AA1	Neutrophil	human	1	0.506876	-0.606905	1.11378	UP	0.464996	0.714286	3671	119
ENSG00000080824	3320	HSP90AA1	Pericyte	human	1	0.32077	-0.38275	0.70352	UP	0.508531	0.809794	1817	2471
ENSG00000080824	3320	HSP90AA1	SMC	human	0.980466	-0.128575	0.149169	-0.277744	DW	0.951818	0.925033	5749	3068
ENSG00000080824	3320	HSP90AA1	VenEC	human	0.999754	-0.162415	0.197271	-0.359686	DW	0.964223	0.927918	1146	2733
ENSG00000080986	10403	NDC80	CD1	human	1	-0.0328909	0.0378682	-0.0707592	DW	0.201439	0.0678643	278	501
ENSG00000080986	10403	NDC80	LymphEC	human	1	0.0653776	-0.0622506	0.127628	UP	0	0.119128	99	596
ENSG00000081041	2920	CXCL2	ArtEC	human	1	0.327959	-0.1903	0.518259	UP	0.594235	0.688478	3608	6006
ENSG00000081041	2920	CXCL2	FB	mouse	1	0.358175	-0.33191	0.690086	UP	0.471229	0.784979	11105	8548
ENSG00000081041	2920	CXCL2	Macrophage	human	1	0.213431	-0.124342	0.337773	UP	0.450584	0.536504	2226	2986
ENSG00000081041	2920	CXCL2	Macrophage	mouse	1	-0.168003	0.16729	-0.335293	DW	0.328297	0.541347	1456	1173
ENSG00000081041	2920	CXCL2	Monocyte	human	0.99609	0.158372	0.0108577	0.147514	UP	0.698175	0.709037	1534	2014
ENSG00000081041	2920	CXCL2	Monocyte	mouse	0.999867	-0.190365	0.179921	-0.370286	DW	0.248677	0.509434	189	318
ENSG00000081041	2920	CXCL2	MuSC	mouse	1	0.163017	-0.14556	0.308577	UP	0.323	0.577622	14291	2145
ENSG00000081041	2920	CXCL2	Neutrophil	human	1	-0.258549	0.276341	-0.534889	DW	0.205938	0.109244	3671	119
ENSG00000081041	2920	CXCL2	Pericyte	human	0.997611	0.109476	-0.126124	0.235601	UP	0.0346725	0.222582	1817	2471
ENSG00000081041	2920	CXCL2	Pericyte	mouse	1	0.230968	-0.206581	0.437549	UP	0.370272	0.496053	1507	760
ENSG00000081052	1286	COL4A4	FB	mouse	1	-0.0264268	0.0283313	-0.0547581	DW	0.168753	0.0505381	11105	8548
ENSG00000081181	384	ARG2	B cell	human	0.951139	-0.0327733	0.0428427	-0.075616	DW	0.136564	0.0506003	227	1166
ENSG00000081181	384	ARG2	Monocyte	mouse	1	0.0739562	-0.0690086	0.142965	UP	0.137566	0.339623	189	318
ENSG00000081181	384	ARG2	Neutrophil	mouse	1	-0.0710178	0.0894594	-0.160477	DW	0.485714	0.440299	140	134
ENSG00000081189	4208	MEF2C	ArtEC	human	1	-0.101591	0.156077	-0.257667	DW	0.615299	0.476523	3608	6006
ENSG00000081189	4208	MEF2C	B cell	human	0.999999	-0.14438	0.181311	-0.325691	DW	0.674009	0.361063	227	1166
ENSG00000081189	4208	MEF2C	B cell	mouse	1	-0.152694	0.178927	-0.331621	DW	0.749934	0.746821	3791	865
ENSG00000081189	4208	MEF2C	Pericyte	human	1	-0.0921853	0.159807	-0.251993	DW	0.524491	0.439903	1817	2471
ENSG00000081237	5788	PTPRC	B cell	human	1	-0.210891	0.259305	-0.470195	DW	0.762115	0.342196	227	1166
ENSG00000081237	5788	PTPRC	CD1	human	1	-0.0664834	0.148704	-0.215188	DW	0.892086	0.716567	278	501
ENSG00000081237	5788	PTPRC	CD1	mouse	0.998683	-0.03959	0.0524574	-0.0920474	DW	0.733728	0.771208	338	389
ENSG00000081237	5788	PTPRC	Macrophage	mouse	0.998236	0.0419215	-0.0350224	0.0769438	UP	0.493132	0.549872	1456	1173
ENSG00000081237	5788	PTPRC	Monocyte	human	0.999844	0.0214585	0.077881	-0.0564225	DW	0.803781	0.682721	1534	2014
ENSG00000081237	5788	PTPRC	Monocyte	mouse	1	-0.124331	0.146126	-0.270456	DW	0.825397	0.81761	189	318
ENSG00000081237	5788	PTPRC	NK cell	human	1	-0.140643	0.289026	-0.429669	DW	0.866176	0.715008	680	2372
ENSG00000081237	5788	PTPRC	NK cell	mouse	1	-0.119728	0.153112	-0.27284	DW	0.891429	0.809524	175	42
ENSG00000081237	5788	PTPRC	Neutrophil	human	1	-0.349333	0.471376	-0.820709	DW	0.722147	0.428571	3671	119
ENSG00000081237	5788	PTPRC	Neutrophil	mouse	1	-0.169285	0.190438	-0.359723	DW	0.742857	0.701493	140	134
ENSG00000081237	5788	PTPRC	T cell	human	1	0.0785537	0.0770559	0.00149782	UP	0.854583	0.808726	1451	2865
ENSG00000081237	5788	PTPRC	T cell	mouse	1	-0.0402638	0.058123	-0.0983868	DW	0.687162	0.708065	2407	620
ENSG00000081248	779	CACNA1S	CD1	mouse	1	0.0161423	-0.0151416	0.031284	UP	0.100592	0.167095	338	389
ENSG00000081307	79876	UBA5	Tenoc	mouse	0.992454	-0.0441633	0.0463974	-0.0905607	DW	0.281211	0.162658	3965	2619
ENSG00000081320	9262	STK17B	B cell	human	1	-0.202141	0.241957	-0.444098	DW	0.674009	0.265866	227	1166
ENSG00000081320	9262	STK17B	B cell	mouse	1	-0.0710054	0.0936546	-0.16466	DW	0.689792	0.736416	3791	865
ENSG00000081320	9262	STK17B	FB	human	1	-0.0955655	0.0830124	-0.178578	DW	0.263716	0.0985489	9059	20467
ENSG00000081320	9262	STK17B	NK cell	human	1	-0.136594	0.188959	-0.325553	DW	0.519118	0.36172	680	2372
ENSG00000081320	9262	STK17B	Neutrophil	mouse	0.995494	-0.0668225	0.0828056	-0.149628	DW	0.55	0.604478	140	134
ENSG00000081320	9262	STK17B	T cell	mouse	0.999106	0.0662874	-0.0504626	0.11675	UP	0.583714	0.716129	2407	620
ENSG00000081985	3595	IL12RB2	NK cell	mouse	1	-0.0581531	0.0628683	-0.121021	DW	0.217143	0.0238095	175	42
ENSG00000082014	6604	SMARCD3	SMC	human	1	-0.133029	0.181191	-0.314221	DW	0.524265	0.313233	5749	3068
ENSG00000082014	6604	SMARCD3	SMC	mouse	0.99928	-0.0258453	0.0401435	-0.0659888	DW	0.577336	0.481507	3821	1433
ENSG00000082074	2533	FYB	CD1	human	0.998717	-0.0627619	0.084385	-0.147147	DW	0.579137	0.277445	278	501
ENSG00000082074	2533	FYB	CD1	mouse	1	-0.0718767	0.0749535	-0.14683	DW	0.369822	0.251928	338	389
ENSG00000082074	2533	FYB	Macrophage	mouse	1	-0.0744891	0.0829841	-0.157473	DW	0.491758	0.41688	1456	1173
ENSG00000082074	2533	FYB	Monocyte	human	1	-0.00764377	0.0880652	-0.095709	DW	0.657106	0.536743	1534	2014
ENSG00000082074	2533	FYB	Monocyte	mouse	1	-0.0987215	0.11582	-0.214541	DW	0.68254	0.644654	189	318
ENSG00000082074	2533	FYB	NK cell	human	1	-0.0602593	0.104047	-0.164307	DW	0.426471	0.300169	680	2372
ENSG00000082074	2533	FYB	Neutrophil	human	1	-0.12662	0.175885	-0.302505	DW	0.3307	0.184874	3671	119
ENSG00000082074	2533	FYB	Neutrophil	mouse	0.999971	-0.0512782	0.0560164	-0.107295	DW	0.3	0.268657	140	134
ENSG00000082074	2533	FYB	T cell	human	0.999987	0.0135698	0.0753455	-0.0617757	DW	0.6051	0.539267	1451	2865
ENSG00000082074	2533	FYB	T cell	mouse	1	-0.0562011	0.0750401	-0.131241	DW	0.641462	0.583871	2407	620
ENSG00000082153	9689	BZW1	FB	human	1	-0.138225	0.170615	-0.30884	DW	0.733414	0.490692	9059	20467
ENSG00000082153	9689	BZW1	MuSC	human	1	-0.159944	0.178817	-0.338761	DW	0.675514	0.486491	22531	98678
ENSG00000082196	114899	C1QTNF3	MuSC	mouse	1	-0.0664157	0.0705393	-0.136955	DW	0.159961	0.10676	14291	2145
ENSG00000082196	114899	C1QTNF3	Tenoc	human	1	0.260475	-0.227359	0.487834	UP	0.0904977	0.385965	221	285
ENSG00000082196	114899	C1QTNF3	Tenoc	mouse	1	-0.0438177	0.0484561	-0.0922738	DW	0.220429	0.137839	3965	2619
ENSG00000082293	1310	COL19A1	B cell	human	1	-0.0654867	0.0830441	-0.148531	DW	0.198238	0.0626072	227	1166
ENSG00000082438	22837	COBLL1	B cell	human	0.999996	-0.0669572	0.0876006	-0.154558	DW	0.348018	0.147513	227	1166
ENSG00000082438	22837	COBLL1	NGFR+FB	human	0.999999	0.077623	-0.0725306	0.150154	UP	0.117143	0.171859	350	995
ENSG00000082438	22837	COBLL1	SMC	human	1	-0.0695452	0.101651	-0.171196	DW	0.420943	0.27412	5749	3068
ENSG00000082482	3776	KCNK2	NGFR+FB	human	1	-0.071251	0.0784132	-0.149664	DW	0.16	0.0130653	350	995
ENSG00000082482	3776	KCNK2	NGFR+FB	mouse	1	-0.0387899	0.0484682	-0.0872581	DW	0.313158	0.277978	760	554
ENSG00000082482	3776	KCNK2	Tenoc	mouse	1	-0.0603697	0.0634046	-0.123774	DW	0.178058	0.0714013	3965	2619
ENSG00000082497	56256	SERTAD4	FB	human	1	0.0443872	-0.0385096	0.0828968	UP	0.0248372	0.090194	9059	20467
ENSG00000082497	56256	SERTAD4	FB	mouse	1	-0.0302204	0.0323992	-0.0626196	DW	0.210716	0.0580253	11105	8548
ENSG00000082497	56256	SERTAD4	NGFR+FB	human	0.994525	0.0349442	-0.0311459	0.0660902	UP	0.0142857	0.0643216	350	995
ENSG00000082497	56256	SERTAD4	Tenoc	human	0.970694	0.0429563	-0.033801	0.0767573	UP	0.040724	0.112281	221	285
ENSG00000082497	56256	SERTAD4	Tenoc	mouse	0.999971	-0.021275	0.022973	-0.0442479	DW	0.10517	0.0412371	3965	2619
ENSG00000082512	7188	TRAF5	B cell	human	1	-0.0691203	0.0825072	-0.151627	DW	0.246696	0.0660377	227	1166
ENSG00000082512	7188	TRAF5	B cell	mouse	0.999995	-0.0357609	0.0369521	-0.072713	DW	0.0786072	0.00693642	3791	865
ENSG00000082641	4779	NFE2L1	SMC	human	0.999917	-0.0627812	0.0872953	-0.150077	DW	0.404244	0.27575	5749	3068
ENSG00000082641	4779	NFE2L1	VenEC	human	0.997214	-0.066439	0.0904838	-0.156923	DW	0.486911	0.286864	1146	2733
ENSG00000082781	3693	ITGB5	FB	mouse	0.999999	-0.0533397	0.0646525	-0.117992	DW	0.65403	0.471923	11105	8548
ENSG00000082805	23085	ERC1	Schwann	human	0.999991	-0.122392	0.149867	-0.272258	DW	0.288939	0.109589	443	73
ENSG00000083444	5351	PLOD1	ArtEC	mouse	1	-0.0651386	0.0704965	-0.135635	DW	0.338953	0.216653	30308	21846
ENSG00000083444	5351	PLOD1	FB	human	0.994342	-0.0590397	0.0831933	-0.142233	DW	0.349818	0.232374	9059	20467
ENSG00000083444	5351	PLOD1	FB	mouse	0.994364	-0.0525728	0.0551793	-0.107752	DW	0.389824	0.198175	11105	8548
ENSG00000083444	5351	PLOD1	MuSC	human	0.993311	-0.0538552	0.0871449	-0.141	DW	0.462074	0.282718	22531	98678
ENSG00000083444	5351	PLOD1	NGFR+FB	human	1	-0.191771	0.21718	-0.408952	DW	0.474286	0.115578	350	995
ENSG00000083444	5351	PLOD1	Tenoc	mouse	1	-0.0866277	0.0909999	-0.177628	DW	0.420177	0.22375	3965	2619
ENSG00000083454	5026	P2RX5	B cell	human	1	0.00711183	0.0372893	-0.0301774	DW	0.365639	0.263293	227	1166
ENSG00000083457	3682	ITGAE	CD1	mouse	1	0.020439	-0.0194134	0.0398524	UP	0.0384615	0.118252	338	389
ENSG00000083457	3682	ITGAE	T cell	mouse	1	0.038738	-0.0359502	0.0746882	UP	0.0664728	0.143548	2407	620
ENSG00000083520	22894	DIS3	VenEC	human	0.999957	-0.0715914	0.0975691	-0.169161	DW	0.450262	0.256861	1146	2733
ENSG00000083720	5019	OXCT1	SMC	mouse	1	-0.0810741	0.0981598	-0.179234	DW	0.732792	0.609909	3821	1433
ENSG00000083845	6193	RPS5	B cell	mouse	0.928727	-0.0575275	0.0813086	-0.138836	DW	0.996307	1	3791	865
ENSG00000083845	6193	RPS5	Pericyte	human	1	0.179372	-0.209646	0.389018	UP	0.624106	0.834885	1817	2471
ENSG00000083845	6193	RPS5	SMC	human	0.999939	0.131337	-0.112587	0.243924	UP	0.956688	0.946545	5749	3068
ENSG00000083845	6193	RPS5	T cell	human	1	0.206146	-0.15125	0.357396	UP	0.904893	0.947644	1451	2865
ENSG00000083845	6193	RPS5	T cell	mouse	1	-0.119724	0.145981	-0.265705	DW	0.996676	1	2407	620
ENSG00000083857	2195	FAT1	SMC	mouse	0.997123	-0.0271548	0.0331794	-0.0603343	DW	0.362732	0.240056	3821	1433
ENSG00000083857	2195	FAT1	Tenoc	mouse	1	-0.0357826	0.0386227	-0.0744053	DW	0.226734	0.136693	3965	2619
ENSG00000083937	25978	CHMP2B	ArtEC	mouse	0.999452	-0.0524553	0.0562483	-0.108704	DW	0.303847	0.210016	30308	21846
ENSG00000083937	25978	CHMP2B	Tenoc	mouse	0.995737	-0.0615715	0.0628333	-0.124405	DW	0.313493	0.174112	3965	2619
ENSG00000084070	64744	SMAP2	B cell	human	1	-0.175714	0.234136	-0.40985	DW	0.722467	0.347341	227	1166
ENSG00000084070	64744	SMAP2	Macrophage	human	1	-0.155635	0.196381	-0.352016	DW	0.586703	0.316812	2226	2986
ENSG00000084070	64744	SMAP2	T cell	mouse	1	0.0751202	-0.0690871	0.144207	UP	0.248857	0.380645	2407	620
ENSG00000084112	54434	SSH1	VenEC	mouse	1	-0.0506726	0.0543842	-0.105057	DW	0.194377	0.121001	2881	1719
ENSG00000084207	2950	GSTP1	Monocyte	human	0.99805	0.141886	-0.133651	0.275537	UP	0.670795	0.726415	1534	2014
ENSG00000084234	334	APLP2	CD1	human	1	-0.226866	0.249222	-0.476088	DW	0.830935	0.423154	278	501
ENSG00000084234	334	APLP2	Macrophage	human	0.999999	-0.102908	0.157356	-0.260263	DW	0.734951	0.510717	2226	2986
ENSG00000084234	334	APLP2	Neutrophil	human	1	-0.292357	0.302675	-0.595032	DW	0.427676	0.142857	3671	119
ENSG00000084636	1307	COL16A1	FB	mouse	1	-0.0595487	0.0622992	-0.121848	DW	0.318235	0.142022	11105	8548
ENSG00000084636	1307	COL16A1	SGC	human	1	0.126479	-0.104346	0.230825	UP	0.0787402	0.284404	127	109
ENSG00000084636	1307	COL16A1	SMC	mouse	0.999317	0.0366472	-0.0368245	0.0734717	UP	0.0743261	0.0711793	3821	1433
ENSG00000084636	1307	COL16A1	Schwann	mouse	0.999838	0.040191	-0.0392869	0.0794779	UP	0.0615234	0.0699052	2048	1688
ENSG00000084636	1307	COL16A1	Tenoc	human	1	0.10741	-0.0869616	0.194372	UP	0.0859729	0.249123	221	285
ENSG00000084636	1307	COL16A1	Tenoc	mouse	1	-0.174984	0.185507	-0.36049	DW	0.527617	0.300878	3965	2619
ENSG00000084710	22979	EFR3B	LymphEC	human	1	0.0502976	-0.0461617	0.0964593	UP	0.010101	0.115772	99	596
ENSG00000085063	966	CD59	ArtEC	human	1	-0.10583	0.236235	-0.342064	DW	0.839523	0.799201	3608	6006
ENSG00000085063	966	CD59	LymphEC	human	1	-0.384201	0.493793	-0.877994	DW	0.959596	0.736577	99	596
ENSG00000085117	3732	CD82	Monocyte	human	0.999999	-0.127258	0.129851	-0.25711	DW	0.287484	0.121648	1534	2014
ENSG00000085117	3732	CD82	MuSC	mouse	1	-0.0918179	0.111942	-0.20376	DW	0.754391	0.665268	14291	2145
ENSG00000085117	3732	CD82	NGFR+FB	human	0.997412	0.149808	-0.142643	0.292452	UP	0.18	0.286432	350	995
ENSG00000085117	3732	CD82	Neutrophil	human	0.977403	-0.16017	0.174675	-0.334846	DW	0.177336	0.0588235	3671	119
ENSG00000085117	3732	CD82	Schwann	mouse	0.995841	-0.0588168	0.0702996	-0.129116	DW	0.499512	0.415877	2048	1688
ENSG00000085117	3732	CD82	T cell	mouse	1	0.194248	-0.187403	0.381651	UP	0.334857	0.58871	2407	620
ENSG00000085276	2122	MECOM	ArtEC	human	1	-0.00411728	0.0490095	-0.0531268	DW	0.360033	0.271562	3608	6006
ENSG00000085276	2122	MECOM	VenEC	human	0.999999	-0.0219028	0.0455059	-0.0674087	DW	0.350785	0.206001	1146	2733
ENSG00000085491	29957	SLC25A24	CD1	human	0.998978	-0.0946359	0.106261	-0.200897	DW	0.478417	0.151697	278	501
ENSG00000085511	4216	MAP3K4	SGC	human	0.999303	0.125127	-0.085795	0.210922	UP	0.188976	0.431193	127	109
ENSG00000085514	29992	PILRA	Macrophage	mouse	1	0.0251745	-0.0228967	0.0480711	UP	0.17033	0.219096	1456	1173
ENSG00000085514	29992	PILRA	Monocyte	human	1	0.082289	-0.0347119	0.117001	UP	0.391134	0.37289	1534	2014
ENSG00000085514	29992	PILRA	Monocyte	mouse	1	0.0375169	-0.0280238	0.0655407	UP	0.296296	0.5	189	318
ENSG00000085514	29992	PILRA	NGFR+FB	mouse	0.999839	-0.0212423	0.0211351	-0.0423774	DW	0.0815789	0.0541516	760	554
ENSG00000085514	29992	PILRA	Neutrophil	human	1	-0.0938735	0.125881	-0.219755	DW	0.18578	0.0840336	3671	119
ENSG00000085514	29992	PILRA	Neutrophil	mouse	1	-0.032927	0.0502337	-0.0831607	DW	0.478571	0.597015	140	134
ENSG00000085563	5243	ABCB1	NK cell	human	1	-0.0195238	0.0322139	-0.0517377	DW	0.136765	0.0674536	680	2372
ENSG00000085662	231	AKR1B1	Macrophage	human	1	-0.138537	0.157929	-0.296466	DW	0.40566	0.22438	2226	2986
ENSG00000085662	231	AKR1B1	MuSC	mouse	1	-0.202409	0.210358	-0.412768	DW	0.611504	0.159441	14291	2145
ENSG00000085719	8895	CPNE3	CD1	human	0.999965	0.180093	-0.156067	0.33616	UP	0.485612	0.41517	278	501
ENSG00000085719	8895	CPNE3	MuSC	human	0.999541	-0.0804317	0.0952163	-0.175648	DW	0.529182	0.398822	22531	98678
ENSG00000085741	7481	WNT11	CD1	mouse	1	0.0681935	-0.06256	0.130753	UP	0.198225	0.359897	338	389
ENSG00000085741	7481	WNT11	FB	mouse	0.962352	-0.0139964	0.0170298	-0.0310262	DW	0.25511	0.150912	11105	8548
ENSG00000085832	2060	EPS15	Macrophage	human	0.999362	-0.0599714	0.086834	-0.146805	DW	0.416891	0.22639	2226	2986
ENSG00000085871	4258	MGST2	ArtEC	human	1	-0.114515	0.182231	-0.296747	DW	0.628603	0.468864	3608	6006
ENSG00000085871	4258	MGST2	Neutrophil	mouse	1	0.098093	-0.0930502	0.191143	UP	0.0785714	0.365672	140	134
ENSG00000085871	4258	MGST2	T cell	mouse	1	-0.0333024	0.035476	-0.0687784	DW	0.120482	0.0967742	2407	620
ENSG00000085871	4258	MGST2	VenEC	human	0.999802	-0.0425699	0.113277	-0.155847	DW	0.757417	0.589828	1146	2733
ENSG00000086061	3301	DNAJA1	B cell	human	1	-0.262707	0.318427	-0.581134	DW	0.876652	0.596055	227	1166
ENSG00000086061	3301	DNAJA1	LymphEC	human	1	0.377914	-0.318961	0.696876	UP	0.676768	0.810403	99	596
ENSG00000086061	3301	DNAJA1	Monocyte	human	1	-0.202581	0.269481	-0.472062	DW	0.85854	0.693644	1534	2014
ENSG00000086061	3301	DNAJA1	Monocyte	mouse	1	-0.264545	0.263404	-0.527949	DW	0.783069	0.783019	189	318
ENSG00000086061	3301	DNAJA1	MuSC	human	1	-0.148959	0.175199	-0.324159	DW	0.745551	0.641673	22531	98678
ENSG00000086061	3301	DNAJA1	Pericyte	human	0.999936	0.146065	-0.194983	0.341047	UP	0.176665	0.355322	1817	2471
ENSG00000086061	3301	DNAJA1	VenEC	human	0.990902	-0.10697	0.191032	-0.298002	DW	0.876963	0.803879	1146	2733
ENSG00000086062	2683	B4GALT1	FB	human	0.999179	-0.0659747	0.0885076	-0.154482	DW	0.488796	0.333268	9059	20467
ENSG00000086062	2683	B4GALT1	FB	mouse	1	-0.0742689	0.0803823	-0.154651	DW	0.56443	0.379387	11105	8548
ENSG00000086062	2683	B4GALT1	T cell	human	0.962213	0.0804037	-0.0886219	0.169026	UP	0.153687	0.183246	1451	2865
ENSG00000086062	2683	B4GALT1	T cell	mouse	0.999996	0.084387	-0.0822261	0.166613	UP	0.171583	0.354839	2407	620
ENSG00000086200	51194	IPO11	LymphEC	mouse	1	-0.0676062	0.0767062	-0.144312	DW	0.356132	0.272727	424	352
ENSG00000086289	54749	EPDR1	Tenoc	human	0.976185	0.128167	-0.116001	0.244167	UP	0.0452489	0.231579	221	285
ENSG00000086300	29887	SNX10	CD1	human	1	-0.126297	0.174201	-0.300498	DW	0.719424	0.391218	278	501
ENSG00000086300	29887	SNX10	Macrophage	human	0.996892	-0.0127295	0.0414629	-0.0541924	DW	0.318509	0.232083	2226	2986
ENSG00000086300	29887	SNX10	Monocyte	human	0.999999	-0.0150016	0.0535374	-0.068539	DW	0.414602	0.300894	1534	2014
ENSG00000086300	29887	SNX10	Neutrophil	human	1	0.107849	-0.0843474	0.192196	UP	0.108145	0.168067	3671	119
ENSG00000086544	80271	ITPKC	FB	human	0.995074	-0.0307392	0.0374043	-0.0681434	DW	0.132907	0.0981092	9059	20467
ENSG00000086544	80271	ITPKC	FB	mouse	1	0.0541745	-0.0503836	0.104558	UP	0.152634	0.28919	11105	8548
ENSG00000086544	80271	ITPKC	Tenoc	mouse	0.964461	0.0326754	-0.028985	0.0616603	UP	0.175032	0.249332	3965	2619
ENSG00000086666	54469	ZFAND6	SMC	human	0.97112	-0.0732602	0.0806019	-0.153862	DW	0.415551	0.27412	5749	3068
ENSG00000086712	55787	TXLNG	FB	human	0.979506	-0.044957	0.0567217	-0.101679	DW	0.256872	0.145014	9059	20467
ENSG00000086730	7462	LAT2	B cell	human	0.999999	0.0648935	-0.0371838	0.102077	UP	0.295154	0.253859	227	1166
ENSG00000086730	7462	LAT2	B cell	mouse	1	0.0567627	-0.0526986	0.109461	UP	0.186494	0.323699	3791	865
ENSG00000086730	7462	LAT2	CD1	human	1	-0.0540871	0.0793062	-0.133393	DW	0.52518	0.285429	278	501
ENSG00000086730	7462	LAT2	Macrophage	human	1	-0.0367372	0.0464059	-0.083143	DW	0.204852	0.116209	2226	2986
ENSG00000086730	7462	LAT2	Monocyte	human	1	-0.0321439	0.0542478	-0.0863917	DW	0.316167	0.19861	1534	2014
ENSG00000086730	7462	LAT2	Monocyte	mouse	1	0.0599611	-0.0544943	0.114455	UP	0.328042	0.503145	189	318
ENSG00000086730	7462	LAT2	NK cell	mouse	1	-0.0569228	0.0594889	-0.116412	DW	0.285714	0.119048	175	42
ENSG00000086991	50507	NOX4	Pericyte	mouse	0.9816	-0.0282542	0.030447	-0.0587011	DW	0.066357	0.0381579	1507	760
ENSG00000086991	50507	NOX4	Tenoc	mouse	1	0.0553922	-0.0515656	0.106958	UP	0.103657	0.174876	3965	2619
ENSG00000087074	23645	PPP1R15A	ArtEC	human	1	0.194198	-0.184417	0.378614	UP	0.577605	0.643856	3608	6006
ENSG00000087074	23645	PPP1R15A	FB	human	0.984418	0.115741	-0.137112	0.252853	UP	0.546087	0.62442	9059	20467
ENSG00000087074	23645	PPP1R15A	Monocyte	mouse	0.999638	-0.183375	0.179623	-0.362999	DW	0.555556	0.625786	189	318
ENSG00000087074	23645	PPP1R15A	MuSC	mouse	0.999138	-0.0942255	0.107218	-0.201444	DW	0.693793	0.65035	14291	2145
ENSG00000087074	23645	PPP1R15A	NGFR+FB	human	0.999994	0.274786	-0.240702	0.515488	UP	0.72	0.759799	350	995
ENSG00000087074	23645	PPP1R15A	NGFR+FB	mouse	0.988741	0.142496	-0.136223	0.278718	UP	0.443421	0.566787	760	554
ENSG00000087074	23645	PPP1R15A	Neutrophil	human	0.991292	-0.27837	0.248483	-0.526853	DW	0.402887	0.201681	3671	119
ENSG00000087074	23645	PPP1R15A	Neutrophil	mouse	1	-0.246643	0.239227	-0.48587	DW	0.357143	0.261194	140	134
ENSG00000087074	23645	PPP1R15A	Pericyte	human	1	0.360651	-0.3677	0.728351	UP	0.299395	0.592473	1817	2471
ENSG00000087074	23645	PPP1R15A	Pericyte	mouse	0.947336	0.120893	-0.114698	0.23559	UP	0.378898	0.505263	1507	760
ENSG00000087074	23645	PPP1R15A	T cell	human	1	-0.181293	0.217993	-0.399285	DW	0.730531	0.630716	1451	2865
ENSG00000087086	2512	FTL	CD1	human	0.999961	-0.161571	0.245607	-0.407178	DW	1	0.998004	278	501
ENSG00000087086	2512	FTL	FB	mouse	1	0.115376	-0.100763	0.216139	UP	0.993426	0.997543	11105	8548
ENSG00000087086	2512	FTL	LymphEC	human	1	0.362479	-0.308883	0.671362	UP	0.969697	1	99	596
ENSG00000087086	2512	FTL	Macrophage	human	1	0.305019	-0.1072	0.412219	UP	1	0.99866	2226	2986
ENSG00000087086	2512	FTL	Monocyte	human	0.967227	0.161546	0.0172705	0.144275	UP	0.999348	0.997517	1534	2014
ENSG00000087086	2512	FTL	Neutrophil	mouse	1	-0.233802	0.256356	-0.490157	DW	1	1	140	134
ENSG00000087086	2512	FTL	Pericyte	human	1	0.269183	-0.359392	0.628575	UP	0.715465	0.849049	1817	2471
ENSG00000087086	2512	FTL	SGC	mouse	0.999997	0.147773	-0.150435	0.298208	UP	0.894536	0.946636	787	431
ENSG00000087086	2512	FTL	SMC	human	1	0.140165	-0.180127	0.320291	UP	0.971473	0.96545	5749	3068
ENSG00000087086	2512	FTL	SMC	mouse	0.964537	0.0639351	-0.0862424	0.150177	UP	0.861031	0.888346	3821	1433
ENSG00000087086	2512	FTL	T cell	human	0.9973	0.101621	-0.151819	0.25344	UP	0.889042	0.935079	1451	2865
ENSG00000087086	2512	FTL	VenEC	human	0.99984	-0.154153	0.13148	-0.285633	DW	0.981675	0.964142	1146	2733
ENSG00000087088	581	BAX	LymphEC	human	0.98732	0.152831	-0.12268	0.275511	UP	0.454545	0.543624	99	596
ENSG00000087116	9509	ADAMTS2	FB	human	1	0.0401945	-0.0302034	0.0703978	UP	0.0676675	0.144672	9059	20467
ENSG00000087116	9509	ADAMTS2	FB	mouse	1	-0.141137	0.154857	-0.295994	DW	0.699595	0.436593	11105	8548
ENSG00000087116	9509	ADAMTS2	Monocyte	human	1	-0.0811203	0.086987	-0.168107	DW	0.147979	0.0163853	1534	2014
ENSG00000087116	9509	ADAMTS2	Tenoc	mouse	1	-0.0959967	0.104953	-0.20095	DW	0.438588	0.278732	3965	2619
ENSG00000087157	9489	PGS1	Neutrophil	human	1	-0.197954	0.232202	-0.430157	DW	0.242441	0.0504202	3671	119
ENSG00000087191	5705	PSMC5	SMC	human	0.99999	-0.0951038	0.135282	-0.230386	DW	0.685163	0.506845	5749	3068
ENSG00000087245	4313	MMP2	FB	human	1	-0.0214551	0.166783	-0.188238	DW	0.851087	0.774173	9059	20467
ENSG00000087245	4313	MMP2	FB	mouse	1	-0.106546	0.138413	-0.244959	DW	0.924538	0.860552	11105	8548
ENSG00000087245	4313	MMP2	MuSC	mouse	0.999888	-0.062476	0.065178	-0.127654	DW	0.27136	0.2331	14291	2145
ENSG00000087245	4313	MMP2	NGFR+FB	human	1	-0.174321	0.236309	-0.41063	DW	0.602857	0.349749	350	995
ENSG00000087245	4313	MMP2	Tenoc	human	1	0.233197	-0.153293	0.38649	UP	0.40724	0.54386	221	285
ENSG00000087245	4313	MMP2	Tenoc	mouse	0.999287	0.00131857	0.0385699	-0.0372514	DW	0.910971	0.87667	3965	2619
ENSG00000087245	4313	MMP2	VenEC	mouse	0.99931	0.0653007	-0.0681274	0.133428	UP	0.0839986	0.159395	2881	1719
ENSG00000087253	54947	LPCAT2	ArtEC	human	0.994106	-0.0419965	0.0540815	-0.096078	DW	0.216186	0.139194	3608	6006
ENSG00000087253	54947	LPCAT2	Neutrophil	mouse	1	-0.0357223	0.0447585	-0.0804808	DW	0.321429	0.395522	140	134
ENSG00000087253	54947	LPCAT2	SGC	mouse	0.999999	0.0369149	-0.0285864	0.0655013	UP	0.2554	0.287703	787	431
ENSG00000087253	54947	LPCAT2	VenEC	mouse	1	0.0328259	-0.0330172	0.0658431	UP	0.0360986	0.0913322	2881	1719
ENSG00000087258	2775	GNAO1	SMC	mouse	1	-0.0273405	0.0300475	-0.057388	DW	0.181104	0.0837404	3821	1433
ENSG00000087266	6452	SH3BP2	LymphEC	human	1	0.105052	-0.0888711	0.193923	UP	0.151515	0.288591	99	596
ENSG00000087266	6452	SH3BP2	Macrophage	human	0.999999	-0.0400358	0.0557882	-0.095824	DW	0.25292	0.137977	2226	2986
ENSG00000087266	6452	SH3BP2	Monocyte	human	1	-0.0421819	0.066846	-0.109028	DW	0.338983	0.21003	1534	2014
ENSG00000087274	118	ADD1	VenEC	human	0.999798	-0.0900196	0.106805	-0.196824	DW	0.504363	0.262715	1146	2733
ENSG00000087301	57544	TXNDC16	B cell	mouse	1	-0.0543052	0.0583977	-0.112703	DW	0.175943	0.144509	3791	865
ENSG00000087302	51637	C14orf166	Tenoc	mouse	0.999932	-0.0966201	0.0945166	-0.191137	DW	0.54628	0.393662	3965	2619
ENSG00000087303	22795	NID2	FB	human	1	0.0368087	-0.0269016	0.0637103	UP	0.0687714	0.143499	9059	20467
ENSG00000087303	22795	NID2	SGC	human	1	0.125669	-0.0954847	0.221153	UP	0.11811	0.33945	127	109
ENSG00000087460	2778	GNAS	B cell	mouse	0.994891	-0.098631	0.0938554	-0.192486	DW	0.770245	0.868208	3791	865
ENSG00000087460	2778	GNAS	FB	human	1	-0.13517	0.148157	-0.283327	DW	0.78342	0.686715	9059	20467
ENSG00000087460	2778	GNAS	MuSC	mouse	1	-0.0878865	0.118046	-0.205932	DW	0.996711	0.993473	14291	2145
ENSG00000087460	2778	GNAS	Pericyte	human	0.999916	0.140851	-0.153111	0.293963	UP	0.266373	0.544314	1817	2471
ENSG00000087460	2778	GNAS	SMC	human	0.999999	-0.121178	0.169302	-0.290481	DW	0.802053	0.659061	5749	3068
ENSG00000087460	2778	GNAS	VenEC	human	1	-0.17472	0.219203	-0.393923	DW	0.827225	0.658617	1146	2733
ENSG00000087494	5744	PTHLH	FB	human	1	0.0576439	-0.0480426	0.105687	UP	0.0469147	0.113744	9059	20467
ENSG00000087494	5744	PTHLH	FB	mouse	1	-0.0504093	0.0528593	-0.103269	DW	0.194597	0.0663313	11105	8548
ENSG00000087586	6790	AURKA	CD1	human	1	-0.0468534	0.0531592	-0.100013	DW	0.208633	0.0598802	278	501
ENSG00000087589	57091	CASS4	T cell	human	0.999998	0.0215368	-0.0112329	0.0327696	UP	0.0654721	0.0795812	1451	2865
ENSG00000087842	8544	PIR	FB	mouse	0.999011	0.0329767	-0.029333	0.0623097	UP	0.245745	0.235611	11105	8548
ENSG00000087842	8544	PIR	LymphEC	human	0.999443	0.0863336	-0.0680815	0.154415	UP	0.191919	0.270134	99	596
ENSG00000087842	8544	PIR	VenEC	human	0.906609	-0.0312825	0.0449335	-0.076216	DW	0.289703	0.132455	1146	2733
ENSG00000087903	5990	RFX2	SMC	human	0.957747	-0.0344824	0.0395863	-0.0740688	DW	0.0873195	0.0384615	5749	3068
ENSG00000088002	6820	SULT2B1	NK cell	mouse	1	0.0210957	-0.0189145	0.0400102	UP	0.0457143	0.166667	175	42
ENSG00000088179	5775	PTPN4	NK cell	human	1	-0.0797101	0.127409	-0.207119	DW	0.395588	0.254637	680	2372
ENSG00000088280	55616	ASAP3	FB	mouse	0.999996	0.0260807	-0.0230466	0.0491273	UP	0.165061	0.195367	11105	8548
ENSG00000088320	28954	REM1	Pericyte	human	1	0.0482038	-0.0195618	0.0677656	UP	0.144744	0.169162	1817	2471
ENSG00000088320	28954	REM1	SMC	human	0.999996	0.0276548	-0.0209815	0.0486363	UP	0.0676639	0.0909387	5749	3068
ENSG00000088325	22974	TPX2	CD1	human	1	-0.153106	0.171267	-0.324373	DW	0.338129	0.0678643	278	501
ENSG00000088356	81572	PDRG1	Schwann	human	0.999997	0.149181	-0.105391	0.254572	UP	0.257336	0.424658	443	73
ENSG00000088387	23348	DOCK9	ArtEC	human	1	-0.105656	0.156029	-0.261685	DW	0.4551	0.329004	3608	6006
ENSG00000088387	23348	DOCK9	LymphEC	human	0.998774	-0.149837	0.175568	-0.325405	DW	0.505051	0.14094	99	596
ENSG00000088756	79822	ARHGAP28	LymphEC	human	1	0.0776889	-0.0705332	0.148222	UP	0	0.161074	99	596
ENSG00000088826	54498	SMOX	Monocyte	mouse	0.999947	0.0870486	-0.0766801	0.163729	UP	0.343915	0.59434	189	318
ENSG00000088826	54498	SMOX	T cell	mouse	1	0.102479	-0.100536	0.203015	UP	0.0938928	0.25	2407	620
ENSG00000088826	54498	SMOX	Tenoc	mouse	1	-0.0643119	0.0638462	-0.128158	DW	0.185624	0.0908744	3965	2619
ENSG00000088827	6614	SIGLEC1	Macrophage	human	1	-0.0466667	0.0814565	-0.128123	DW	0.31177	0.180844	2226	2986
ENSG00000088832	2280	FKBP1A	B cell	human	0.966197	-0.183145	0.137664	-0.320809	DW	0.317181	0.198971	227	1166
ENSG00000088832	2280	FKBP1A	LymphEC	human	0.999244	0.247651	-0.135734	0.383385	UP	0.888889	0.91443	99	596
ENSG00000088832	2280	FKBP1A	Tenoc	mouse	0.999999	-0.114675	0.116553	-0.231228	DW	0.775536	0.655976	3965	2619
ENSG00000088832	2280	FKBP1A	VenEC	human	1	0.265811	-0.121864	0.387675	UP	0.924084	0.918405	1146	2733
ENSG00000088836	83959	SLC4A11	Pericyte	human	1	0.0334405	-0.0224481	0.0558886	UP	0.0390754	0.0679887	1817	2471
ENSG00000088882	56265	CPXM1	NGFR+FB	mouse	0.999275	0.0565216	-0.0469363	0.103458	UP	0.264474	0.312274	760	554
ENSG00000088882	56265	CPXM1	Tenoc	mouse	1	0.0710651	-0.0619142	0.132979	UP	0.288272	0.311187	3965	2619
ENSG00000088986	8655	DYNLL1	B cell	mouse	1	0.180897	-0.185452	0.366349	UP	0.572936	0.817341	3791	865
ENSG00000088986	8655	DYNLL1	FB	mouse	0.999606	-0.08837	0.0914122	-0.179782	DW	0.916974	0.876111	11105	8548
ENSG00000088986	8655	DYNLL1	Monocyte	human	0.999603	-0.164269	0.127784	-0.292053	DW	0.491525	0.435948	1534	2014
ENSG00000088992	54997	TESC	SMC	human	0.968504	-0.0110038	0.0497336	-0.0607374	DW	0.391025	0.299544	5749	3068
ENSG00000088992	54997	TESC	SMC	mouse	1	-0.0184536	0.0475279	-0.0659815	DW	0.817325	0.773203	3821	1433
ENSG00000088992	54997	TESC	VenEC	human	1	0.0694413	-0.051644	0.121085	UP	0.256545	0.276619	1146	2733
ENSG00000089006	27131	SNX5	LymphEC	human	0.999986	0.173492	-0.154162	0.327654	UP	0.272727	0.464765	99	596
ENSG00000089009	6128	RPL6	ArtEC	human	0.998549	0.0801237	-0.120731	0.200854	UP	0.771896	0.878288	3608	6006
ENSG00000089009	6128	RPL6	MuSC	human	0.996515	-0.0455037	0.125474	-0.170978	DW	0.99463	0.967429	22531	98678
ENSG00000089009	6128	RPL6	Neutrophil	mouse	0.965972	0.0925297	-0.12045	0.21298	UP	0.507143	0.813433	140	134
ENSG00000089009	6128	RPL6	Pericyte	human	1	0.200633	-0.224484	0.425117	UP	0.709411	0.897612	1817	2471
ENSG00000089009	6128	RPL6	SMC	human	0.994334	0.108804	-0.0875476	0.196352	UP	0.965385	0.961213	5749	3068
ENSG00000089009	6128	RPL6	T cell	mouse	0.999999	-0.108058	0.130047	-0.238105	DW	0.997507	0.998387	2407	620
ENSG00000089041	5027	P2RX7	CD1	human	1	-0.0583841	0.0701438	-0.128528	DW	0.366906	0.105788	278	501
ENSG00000089094	84678	KDM2B	T cell	mouse	1	0.0757938	-0.0732537	0.149048	UP	0.0905692	0.216129	2407	620
ENSG00000089123	55617	TASP1	SMC	human	1	-0.0588358	0.0690705	-0.127906	DW	0.188033	0.0785528	5749	3068
ENSG00000089123	55617	TASP1	Tenoc	mouse	0.998904	-0.0225542	0.0240564	-0.0466106	DW	0.119546	0.0557465	3965	2619
ENSG00000089157	6175	RPLP0	ArtEC	human	1	0.119261	-0.175322	0.294583	UP	0.641907	0.750416	3608	6006
ENSG00000089157	6175	RPLP0	FB	human	0.998156	-0.0852763	0.12731	-0.212586	DW	0.969533	0.932819	9059	20467
ENSG00000089157	6175	RPLP0	MuSC	human	1	-0.0929888	0.170128	-0.263117	DW	0.987395	0.909676	22531	98678
ENSG00000089157	6175	RPLP0	Pericyte	human	1	0.179321	-0.218116	0.397437	UP	0.544854	0.77418	1817	2471
ENSG00000089157	6175	RPLP0	SMC	human	1	0.140564	-0.160467	0.30103	UP	0.885545	0.8794	5749	3068
ENSG00000089157	6175	RPLP0	Schwann	human	0.999905	-0.301904	0.261848	-0.563752	DW	0.839729	0.684932	443	73
ENSG00000089157	6175	RPLP0	T cell	human	0.971271	0.138372	-0.100016	0.238388	UP	0.867677	0.910646	1451	2865
ENSG00000089157	6175	RPLP0	T cell	mouse	1	-0.164628	0.190112	-0.35474	DW	0.997092	0.996774	2407	620
ENSG00000089157	6175	RPLP0	Tenoc	mouse	1	-0.0963092	0.102788	-0.199097	DW	0.98966	0.990073	3965	2619
ENSG00000089157	6175	RPLP0	VenEC	human	0.998067	0.15366	-0.111993	0.265654	UP	0.949389	0.96341	1146	2733
ENSG00000089159	5829	PXN	VenEC	human	1	-0.0792097	0.118159	-0.197368	DW	0.568063	0.327113	1146	2733
ENSG00000089195	51605	TRMT6	Monocyte	human	0.950394	0.0629123	-0.0440703	0.106983	UP	0.201434	0.218967	1534	2014
ENSG00000089220	5037	PEBP1	Pericyte	human	0.94555	0.126339	-0.119413	0.245752	UP	0.427628	0.534601	1817	2471
ENSG00000089220	5037	PEBP1	Tenoc	mouse	0.981435	-0.0782154	0.0837794	-0.161995	DW	0.744515	0.655976	3965	2619
ENSG00000089248	10961	ERP29	B cell	human	0.999632	-0.143793	0.182966	-0.326759	DW	0.748899	0.47084	227	1166
ENSG00000089248	10961	ERP29	FB	mouse	1	-0.0912044	0.092658	-0.183862	DW	0.617019	0.368273	11105	8548
ENSG00000089248	10961	ERP29	Tenoc	mouse	1	-0.16817	0.170156	-0.338326	DW	0.566204	0.301642	3965	2619
ENSG00000089327	53827	FXYD5	ArtEC	human	0.999994	-0.0582238	0.0851474	-0.143371	DW	0.517738	0.406593	3608	6006
ENSG00000089327	53827	FXYD5	ArtEC	mouse	0.915363	-0.0595222	0.0570765	-0.116599	DW	0.399762	0.321615	30308	21846
ENSG00000089327	53827	FXYD5	CD1	mouse	0.999996	0.161671	-0.138159	0.29983	UP	0.810651	0.96401	338	389
ENSG00000089327	53827	FXYD5	FB	human	0.990878	0.0423373	-0.0671629	0.1095	UP	0.206093	0.213954	9059	20467
ENSG00000089327	53827	FXYD5	Neutrophil	mouse	1	-0.157597	0.194622	-0.352218	DW	0.914286	0.91791	140	134
ENSG00000089351	57655	GRAMD1A	LymphEC	human	0.999973	-0.114951	0.138437	-0.253388	DW	0.484848	0.224832	99	596
ENSG00000089356	5349	FXYD3	SGC	human	1	-0.0660196	0.124219	-0.190239	DW	0.409449	0.311927	127	109
ENSG00000089356	5349	FXYD3	Schwann	human	1	-0.0121909	0.0457985	-0.0579894	DW	0.252822	0.232877	443	73
ENSG00000089356	5349	FXYD3	Schwann	mouse	1	0.0933154	-0.033969	0.127284	UP	0.911133	0.909953	2048	1688
ENSG00000089639	51291	GMIP	Monocyte	human	1	-0.0271403	0.0377618	-0.064902	DW	0.16884	0.0809335	1534	2014
ENSG00000089685	332	BIRC5	CD1	human	1	-0.103179	0.118862	-0.22204	DW	0.338129	0.0918164	278	501
ENSG00000089685	332	BIRC5	Neutrophil	mouse	1	0.0454165	-0.0452625	0.090679	UP	0.00714286	0.134328	140	134
ENSG00000089692	3902	LAG3	T cell	human	1	-0.0615564	0.0774159	-0.138972	DW	0.138525	0.069808	1451	2865
ENSG00000089692	3902	LAG3	VenEC	human	0.999944	-0.0262445	0.0288971	-0.0551416	DW	0.115183	0.0292719	1146	2733
ENSG00000089693	8079	MLF2	Tenoc	mouse	0.998072	-0.0821866	0.0811015	-0.163288	DW	0.484489	0.332188	3965	2619
ENSG00000089737	57062	DDX24	B cell	human	0.999998	-0.207803	0.231254	-0.439057	DW	0.762115	0.349057	227	1166
ENSG00000089737	57062	DDX24	FB	human	0.999996	-0.112321	0.127176	-0.239497	DW	0.687603	0.472663	9059	20467
ENSG00000089737	57062	DDX24	SMC	human	0.999958	-0.107536	0.138975	-0.246511	DW	0.677509	0.511734	5749	3068
ENSG00000089775	7597	ZBTB25	T cell	mouse	1	0.0433846	-0.040762	0.0841466	UP	0.083091	0.16129	2407	620
ENSG00000089820	393	ARHGAP4	Macrophage	human	1	-0.0513715	0.0732696	-0.124641	DW	0.301887	0.166443	2226	2986
ENSG00000089820	393	ARHGAP4	Monocyte	human	0.997999	-0.0306994	0.0493451	-0.0800445	DW	0.289439	0.183714	1534	2014
ENSG00000090006	8425	LTBP4	FB	mouse	0.999949	-0.0779298	0.100464	-0.178394	DW	0.851778	0.796327	11105	8548
ENSG00000090013	645	BLVRB	CD1	human	0.998242	-0.134013	0.168915	-0.302928	DW	0.766187	0.43513	278	501
ENSG00000090097	57060	PCBP4	MuSC	mouse	0.982536	-0.0454731	0.0494437	-0.0949168	DW	0.344343	0.197203	14291	2145
ENSG00000090097	57060	PCBP4	Schwann	mouse	0.9977	-0.0435467	0.0597162	-0.103263	DW	0.494629	0.400474	2048	1688
ENSG00000090104	5996	RGS1	CD1	human	1	0.0842844	0.0344222	0.0498621	UP	0.76259	0.716567	278	501
ENSG00000090104	5996	RGS1	Macrophage	mouse	1	0.0450335	-0.0400247	0.0850582	UP	0.230082	0.306053	1456	1173
ENSG00000090104	5996	RGS1	NK cell	mouse	0.927936	0.015286	0.00105497	0.0142311	UP	0.462857	0.547619	175	42
ENSG00000090104	5996	RGS1	T cell	mouse	1	0.0956531	-0.0886856	0.184339	UP	0.243041	0.362903	2407	620
ENSG00000090238	83719	YPEL3	MuSC	human	0.998376	-0.0841475	0.0983746	-0.182522	DW	0.577915	0.44856	22531	98678
ENSG00000090263	51650	MRPS33	Tenoc	mouse	0.988754	-0.0724049	0.0723674	-0.144772	DW	0.441866	0.260787	3965	2619
ENSG00000090266	4708	NDUFB2	LymphEC	human	0.999021	0.238694	-0.210509	0.449203	UP	0.636364	0.77349	99	596
ENSG00000090266	4708	NDUFB2	SMC	human	1	-0.11947	0.172589	-0.292059	DW	0.819621	0.687093	5749	3068
ENSG00000090273	10726	NUDC	LymphEC	human	1	0.268214	-0.233209	0.501423	UP	0.515152	0.687919	99	596
ENSG00000090339	3383	ICAM1	B cell	human	0.943115	0.0965307	-0.113844	0.210375	UP	0.030837	0.0986278	227	1166
ENSG00000090339	3383	ICAM1	FB	mouse	1	0.137527	-0.131481	0.269009	UP	0.355245	0.617688	11105	8548
ENSG00000090339	3383	ICAM1	LymphEC	mouse	0.999742	0.137412	-0.118947	0.256359	UP	0.5	0.659091	424	352
ENSG00000090339	3383	ICAM1	Macrophage	human	0.999994	0.104449	-0.0627226	0.167172	UP	0.393082	0.382451	2226	2986
ENSG00000090339	3383	ICAM1	Monocyte	human	1	-0.070237	0.123659	-0.193896	DW	0.575619	0.421549	1534	2014
ENSG00000090339	3383	ICAM1	Monocyte	mouse	0.999998	-0.160993	0.156489	-0.317482	DW	0.285714	0.383648	189	318
ENSG00000090339	3383	ICAM1	Neutrophil	human	1	-0.322303	0.364859	-0.687163	DW	0.369654	0.134454	3671	119
ENSG00000090339	3383	ICAM1	Neutrophil	mouse	0.990049	-0.130515	0.124526	-0.255041	DW	0.0714286	0.223881	140	134
ENSG00000090339	3383	ICAM1	Tenoc	mouse	1	0.155681	-0.151359	0.30704	UP	0.20227	0.479572	3965	2619
ENSG00000090339	3383	ICAM1	VenEC	human	1	-0.0399924	0.163244	-0.203236	DW	0.75829	0.671057	1146	2733
ENSG00000090372	29888	STRN4	LymphEC	human	0.999611	0.0912029	-0.0819633	0.173166	UP	0.0909091	0.211409	99	596
ENSG00000090376	11213	IRAK3	Neutrophil	human	1	-0.178882	0.293375	-0.472257	DW	0.595206	0.394958	3671	119
ENSG00000090382	4069	LYZ	CD1	human	1	-0.0639033	0.318204	-0.382108	DW	0.985612	0.916168	278	501
ENSG00000090382	4069	LYZ	CD1	mouse	1	0.144001	-0.110711	0.254712	UP	0.704142	0.832905	338	389
ENSG00000090382	4069	LYZ	Macrophage	human	1	-0.219541	0.34729	-0.566831	DW	0.771788	0.596785	2226	2986
ENSG00000090382	4069	LYZ	Macrophage	mouse	1	-0.0331724	0.110183	-0.143356	DW	0.991071	0.99318	1456	1173
ENSG00000090382	4069	LYZ	Monocyte	human	1	0.251311	0.0698816	0.181429	UP	0.975228	0.963754	1534	2014
ENSG00000090382	4069	LYZ	Monocyte	mouse	1	-0.113372	0.196691	-0.310063	DW	0.994709	0.993711	189	318
ENSG00000090382	4069	LYZ	Neutrophil	human	1	0.370512	-0.343567	0.71408	UP	0.0958867	0.319328	3671	119
ENSG00000090382	4069	LYZ	Neutrophil	mouse	1	0.256575	-0.213678	0.470253	UP	0.735714	0.940299	140	134
ENSG00000090382	4069	LYZ	SGC	mouse	1	0.323573	-0.285403	0.608977	UP	0.585769	0.696056	787	431
ENSG00000090520	51726	DNAJB11	Tenoc	mouse	0.999979	-0.0744333	0.0793995	-0.153833	DW	0.53947	0.399007	3965	2619
ENSG00000090554	2323	FLT3LG	T cell	human	1	0.0724646	-0.0513309	0.123796	UP	0.132323	0.18534	1451	2865
ENSG00000090621	8761	PABPC4	Macrophage	human	0.999998	-0.0910287	0.128531	-0.21956	DW	0.526505	0.337575	2226	2986
ENSG00000090621	8761	PABPC4	Monocyte	human	0.99779	-0.0903053	0.110319	-0.200624	DW	0.48631	0.285998	1534	2014
ENSG00000090674	57192	MCOLN1	LymphEC	human	0.999992	0.132691	-0.118811	0.251503	UP	0.131313	0.315436	99	596
ENSG00000090776	1947	EFNB1	NGFR+FB	human	0.991026	0.0631169	-0.0316939	0.0948108	UP	0.3	0.303518	350	995
ENSG00000090863	2734	GLG1	FB	mouse	0.993047	-0.0435528	0.0463735	-0.0899263	DW	0.4552	0.192209	11105	8548
ENSG00000091039	114882	OSBPL8	FB	human	0.98913	-0.0693126	0.0849879	-0.1543	DW	0.498951	0.314213	9059	20467
ENSG00000091106	58484	NLRC4	Neutrophil	human	1	-0.0345858	0.0484867	-0.0830726	DW	0.0716426	0.0336134	3671	119
ENSG00000091136	3912	LAMB1	FB	human	1	-0.1821	0.235219	-0.417319	DW	0.571807	0.30405	9059	20467
ENSG00000091136	3912	LAMB1	FB	mouse	1	-0.0706867	0.0796332	-0.15032	DW	0.535254	0.337623	11105	8548
ENSG00000091136	3912	LAMB1	NGFR+FB	human	0.99987	-0.0683414	0.0963191	-0.164661	DW	0.337143	0.150754	350	995
ENSG00000091136	3912	LAMB1	Pericyte	human	1	-0.0661698	0.0838456	-0.150015	DW	0.1541	0.110886	1817	2471
ENSG00000091136	3912	LAMB1	Schwann	mouse	0.999383	-0.0518806	0.0625053	-0.114386	DW	0.357422	0.25	2048	1688
ENSG00000091136	3912	LAMB1	VenEC	human	0.99998	0.0668561	-0.0656173	0.132473	UP	0.0296684	0.0944018	1146	2733
ENSG00000091317	54918	CMTM6	Monocyte	human	0.999723	-0.0559592	0.11806	-0.174019	DW	0.734029	0.544687	1534	2014
ENSG00000091409	3655	ITGA6	ArtEC	human	1	-0.0415049	0.123653	-0.165158	DW	0.577051	0.502498	3608	6006
ENSG00000091409	3655	ITGA6	ArtEC	mouse	0.999986	-0.0597117	0.0719332	-0.131645	DW	0.483602	0.38721	30308	21846
ENSG00000091409	3655	ITGA6	NGFR+FB	human	1	0.238525	-0.205072	0.443597	UP	0.185714	0.401005	350	995
ENSG00000091409	3655	ITGA6	SGC	human	0.999424	0.109889	-0.103632	0.213521	UP	0.0629921	0.256881	127	109
ENSG00000091409	3655	ITGA6	Schwann	mouse	0.994327	-0.0785944	0.0847436	-0.163338	DW	0.334961	0.243483	2048	1688
ENSG00000091409	3655	ITGA6	VenEC	human	1	-0.075328	0.143259	-0.218587	DW	0.67103	0.505671	1146	2733
ENSG00000091409	3655	ITGA6	VenEC	mouse	0.99995	-0.0840346	0.0937515	-0.177786	DW	0.473794	0.351949	2881	1719
ENSG00000091428	11069	RAPGEF4	ArtEC	human	1	-0.0167928	0.0246532	-0.041446	DW	0.0845344	0.0537796	3608	6006
ENSG00000091428	11069	RAPGEF4	LymphEC	human	1	-0.0397968	0.044325	-0.0841218	DW	0.171717	0.0318792	99	596
ENSG00000091428	11069	RAPGEF4	VenEC	human	1	-0.0165606	0.0298394	-0.0463999	DW	0.190227	0.12404	1146	2733
ENSG00000091490	23231	SEL1L3	CD1	human	1	0.0429355	-0.0472675	0.090203	UP	0.0647482	0.141717	278	501
ENSG00000091490	23231	SEL1L3	Tenoc	mouse	1	-0.0127102	0.0138317	-0.0265419	DW	0.0675914	0.0286369	3965	2619
ENSG00000091513	7018	TF	FB	mouse	1	0.0801209	-0.081636	0.161757	UP	0.172445	0.256317	11105	8548
ENSG00000091513	7018	TF	Macrophage	mouse	0.999998	0.0688451	-0.0414901	0.110335	UP	0.743132	0.811594	1456	1173
ENSG00000091513	7018	TF	Tenoc	mouse	0.999999	0.0563365	-0.0607976	0.117134	UP	0.0728878	0.164185	3965	2619
ENSG00000091527	55573	CDV3	LymphEC	human	0.992473	0.185785	-0.156975	0.342759	UP	0.414141	0.494966	99	596
ENSG00000091622	83394	PITPNM3	LymphEC	human	1	0.145401	-0.130449	0.275849	UP	0	0.251678	99	596
ENSG00000091651	23594	ORC6	B cell	human	0.999314	-0.0315857	0.0370234	-0.068609	DW	0.118943	0.0368782	227	1166
ENSG00000091651	23594	ORC6	CD1	human	0.935091	-0.0259773	0.0328269	-0.0588042	DW	0.230216	0.0878244	278	501
ENSG00000091656	79776	ZFHX4	FB	mouse	0.999999	-0.0359378	0.0430181	-0.0789559	DW	0.500585	0.294338	11105	8548
ENSG00000091831	2099	ESR1	FB	mouse	1	-0.0251987	0.0260618	-0.0512605	DW	0.148492	0.0186008	11105	8548
ENSG00000091831	2099	ESR1	MuSC	mouse	1	-0.0466852	0.0499598	-0.096645	DW	0.152474	0.0699301	14291	2145
ENSG00000091879	285	ANGPT2	ArtEC	human	1	-0.0875263	0.113107	-0.200633	DW	0.265798	0.142358	3608	6006
ENSG00000091879	285	ANGPT2	LymphEC	human	1	-0.313474	0.37811	-0.691584	DW	0.686869	0.194631	99	596
ENSG00000091879	285	ANGPT2	LymphEC	mouse	0.99996	-0.0647269	0.07222	-0.136947	DW	0.275943	0.1875	424	352
ENSG00000091879	285	ANGPT2	Pericyte	human	1	0.0751868	-0.0569801	0.132167	UP	0.0919097	0.169567	1817	2471
ENSG00000091879	285	ANGPT2	SMC	human	0.984296	0.0402659	-0.0338427	0.0741086	UP	0.0956688	0.126467	5749	3068
ENSG00000091879	285	ANGPT2	VenEC	human	1	0.0958361	-0.0726719	0.168508	UP	0.193717	0.255763	1146	2733
ENSG00000091986	151887	CCDC80	FB	human	1	0.173095	-0.0599152	0.233011	UP	0.575119	0.709337	9059	20467
ENSG00000091986	151887	CCDC80	FB	mouse	1	-0.161936	0.180993	-0.342929	DW	0.747501	0.536266	11105	8548
ENSG00000091986	151887	CCDC80	LymphEC	human	0.990835	-0.174974	0.178465	-0.353439	DW	0.333333	0.105705	99	596
ENSG00000091986	151887	CCDC80	Tenoc	human	0.998544	0.198112	-0.15043	0.348542	UP	0.248869	0.452632	221	285
ENSG00000092009	1215	CMA1	NK cell	mouse	1	-0.0675801	0.0722053	-0.139785	DW	0.302857	0.0714286	175	42
ENSG00000092010	5720	PSME1	ArtEC	mouse	1	-0.089982	0.0976437	-0.187626	DW	0.577966	0.4805	30308	21846
ENSG00000092068	23428	SLC7A8	FB	human	1	-0.0643389	0.0718043	-0.136143	DW	0.204438	0.0236967	9059	20467
ENSG00000092068	23428	SLC7A8	Macrophage	human	1	-0.0327387	0.0551768	-0.0879156	DW	0.253369	0.120228	2226	2986
ENSG00000092068	23428	SLC7A8	MuSC	mouse	1	0.0437005	-0.0405631	0.0842637	UP	0.115247	0.139394	14291	2145
ENSG00000092096	51310	SLC22A17	SGC	mouse	0.972046	0.0429012	-0.0333569	0.076258	UP	0.264295	0.308585	787	431
ENSG00000092199	3183	HNRNPC	Monocyte	human	1	-0.157597	0.180928	-0.338525	DW	0.777705	0.565541	1534	2014
ENSG00000092330	26277	TINF2	NK cell	mouse	0.997731	0.0416132	-0.0389621	0.0805753	UP	0.0685714	0.261905	175	42
ENSG00000092330	26277	TINF2	T cell	mouse	1	0.0540007	-0.05211	0.106111	UP	0.0614873	0.175806	2407	620
ENSG00000092445	7301	TYRO3	LymphEC	human	0.999824	0.0406002	-0.0396275	0.0802277	UP	0	0.0973154	99	596
ENSG00000092445	7301	TYRO3	SGC	human	0.999955	0.0503282	-0.0435795	0.0939077	UP	0.0393701	0.110092	127	109
ENSG00000092531	8773	SNAP23	LymphEC	human	0.95268	0.151555	-0.122858	0.274413	UP	0.383838	0.5	99	596
ENSG00000092531	8773	SNAP23	Monocyte	human	0.998194	-0.0739738	0.100472	-0.174446	DW	0.500652	0.296922	1534	2014
ENSG00000092531	8773	SNAP23	MuSC	human	0.999888	-0.0758523	0.0788359	-0.154688	DW	0.340731	0.194309	22531	98678
ENSG00000092531	8773	SNAP23	Neutrophil	mouse	0.984924	-0.0823914	0.1007	-0.183091	DW	0.614286	0.619403	140	134
ENSG00000092621	26227	PHGDH	B cell	mouse	0.999998	0.0532661	-0.0517991	0.105065	UP	0.125561	0.235838	3791	865
ENSG00000092621	26227	PHGDH	FB	human	1	0.0934158	-0.0793677	0.172783	UP	0.127166	0.22182	9059	20467
ENSG00000092621	26227	PHGDH	NGFR+FB	human	0.998901	-0.050671	0.0904285	-0.141099	DW	0.437143	0.290452	350	995
ENSG00000092621	26227	PHGDH	SMC	human	0.999901	0.0520416	-0.0538573	0.105899	UP	0.0431379	0.0857236	5749	3068
ENSG00000092621	26227	PHGDH	Schwann	mouse	1	-0.085483	0.0984018	-0.183885	DW	0.451172	0.334716	2048	1688
ENSG00000092621	26227	PHGDH	Tenoc	mouse	0.983675	-0.0327087	0.0340616	-0.0667703	DW	0.265069	0.187094	3965	2619
ENSG00000092820	7430	EZR	B cell	human	1	-0.264784	0.35053	-0.615314	DW	0.828194	0.510292	227	1166
ENSG00000092820	7430	EZR	B cell	mouse	1	0.189505	-0.172051	0.361556	UP	0.511738	0.753757	3791	865
ENSG00000092820	7430	EZR	CD1	mouse	1	0.10139	-0.0960122	0.197402	UP	0.461538	0.724936	338	389
ENSG00000092820	7430	EZR	FB	mouse	0.999999	-0.0504399	0.0434795	-0.0939195	DW	0.179559	0.1219	11105	8548
ENSG00000092820	7430	EZR	T cell	human	1	0.346131	-0.282917	0.629048	UP	0.479669	0.660384	1451	2865
ENSG00000092820	7430	EZR	T cell	mouse	1	0.0932053	-0.0864567	0.179662	UP	0.394682	0.603226	2407	620
ENSG00000092841	4637	MYL6	ArtEC	mouse	0.9997	-0.0702996	0.0803666	-0.150666	DW	0.938432	0.910098	30308	21846
ENSG00000092841	4637	MYL6	B cell	human	0.917734	-0.198284	0.154285	-0.352569	DW	0.806167	0.651801	227	1166
ENSG00000092841	4637	MYL6	Neutrophil	human	0.990695	0.247331	-0.136032	0.383363	UP	0.847181	0.907563	3671	119
ENSG00000092841	4637	MYL6	SMC	human	0.99999	-0.0339921	0.19499	-0.228982	DW	0.989911	0.978162	5749	3068
ENSG00000092853	63967	CLSPN	CD1	human	1	-0.0738203	0.086216	-0.160036	DW	0.269784	0.0858283	278	501
ENSG00000092964	1808	DPYSL2	ArtEC	human	1	-0.120233	0.159478	-0.279711	DW	0.487251	0.363636	3608	6006
ENSG00000092964	1808	DPYSL2	Pericyte	mouse	0.959036	-0.0948979	0.103839	-0.198737	DW	0.432648	0.355263	1507	760
ENSG00000092964	1808	DPYSL2	VenEC	human	1	-0.112838	0.154237	-0.267074	DW	0.636998	0.402854	1146	2733
ENSG00000092969	7042	TGFB2	SMC	mouse	1	-0.0909129	0.0964892	-0.187402	DW	0.404606	0.191207	3821	1433
ENSG00000093000	10762	NUP50	T cell	mouse	0.999997	0.058097	-0.0569753	0.115072	UP	0.10511	0.241935	2407	620
ENSG00000093009	8318	CDC45	Neutrophil	mouse	0.993561	0.0154005	-0.0151208	0.0305213	UP	0.00714286	0.0970149	140	134
ENSG00000093010	1312	COMT	Schwann	mouse	0.999742	-0.0831911	0.089277	-0.172468	DW	0.41748	0.296209	2048	1688
ENSG00000094804	990	CDC6	LymphEC	human	0.999051	0.0283749	-0.0272972	0.0556721	UP	0.010101	0.0671141	99	596
ENSG00000094916	23468	CBX5	FB	mouse	0.942489	-0.0393599	0.0414164	-0.0807763	DW	0.402161	0.174895	11105	8548
ENSG00000094916	23468	CBX5	Tenoc	mouse	0.996691	-0.0507347	0.0518697	-0.102604	DW	0.256999	0.121802	3965	2619
ENSG00000094963	2327	FMO2	ArtEC	human	0.989435	-0.0167154	0.0918702	-0.108586	DW	0.534922	0.467366	3608	6006
ENSG00000094963	2327	FMO2	NGFR+FB	human	0.978877	-0.0836277	0.109055	-0.192683	DW	0.382857	0.20804	350	995
ENSG00000094963	2327	FMO2	Pericyte	human	1	-0.116651	0.176169	-0.29282	DW	0.407265	0.28531	1817	2471
ENSG00000095015	4214	MAP3K1	B cell	human	0.999987	-0.0668024	0.0751221	-0.141924	DW	0.242291	0.0574614	227	1166
ENSG00000095015	4214	MAP3K1	CD1	human	1	-0.0804876	0.0947364	-0.175224	DW	0.489209	0.181637	278	501
ENSG00000095015	4214	MAP3K1	Macrophage	human	0.999881	-0.0351247	0.0497624	-0.0848871	DW	0.261006	0.133624	2226	2986
ENSG00000095015	4214	MAP3K1	Monocyte	human	0.999662	-0.0340295	0.0531898	-0.0872193	DW	0.301173	0.176763	1534	2014
ENSG00000095139	372	ARCN1	FB	mouse	0.977537	-0.0444383	0.0466007	-0.091039	DW	0.451508	0.261231	11105	8548
ENSG00000095209	55151	TMEM38B	SMC	human	1	-0.203638	0.26264	-0.466278	DW	0.620456	0.349413	5749	3068
ENSG00000095209	55151	TMEM38B	SMC	mouse	1	-0.0503477	0.068917	-0.119265	DW	0.698247	0.609909	3821	1433
ENSG00000095303	5742	PTGS1	FB	human	0.999979	0.0265195	-0.0197975	0.046317	UP	0.0610443	0.111985	9059	20467
ENSG00000095303	5742	PTGS1	LymphEC	mouse	0.960696	0.0595175	-0.0588375	0.118355	UP	0.0353774	0.130682	424	352
ENSG00000095370	10044	SH2D3C	LymphEC	human	0.958806	-0.0348994	0.0583164	-0.0932158	DW	0.393939	0.22651	99	596
ENSG00000095370	10044	SH2D3C	VenEC	human	0.999938	-0.0279072	0.0429706	-0.0708778	DW	0.297557	0.145262	1146	2733
ENSG00000095380	54187	NANS	T cell	human	0.999894	0.0818015	-0.0762542	0.158056	UP	0.133701	0.229668	1451	2865
ENSG00000095380	54187	NANS	Tenoc	mouse	0.999597	-0.0455878	0.046711	-0.0922987	DW	0.285498	0.170676	3965	2619
ENSG00000095383	55357	TBC1D2	Monocyte	human	1	-0.0346737	0.0453585	-0.0800322	DW	0.161017	0.0705065	1534	2014
ENSG00000095397	25861	DFNB31	LymphEC	human	0.976563	0.0341363	-0.0277155	0.0618519	UP	0.0808081	0.122483	99	596
ENSG00000095585	29760	BLNK	B cell	human	1	-0.039645	0.0616366	-0.101282	DW	0.286344	0.146655	227	1166
ENSG00000095585	29760	BLNK	LymphEC	human	1	0.184629	-0.168558	0.353187	UP	0	0.313758	99	596
ENSG00000095585	29760	BLNK	MuSC	mouse	1	-0.0471288	0.0490716	-0.0962004	DW	0.220488	0.0960373	14291	2145
ENSG00000095637	10580	SORBS1	NGFR+FB	human	1	0.0853383	-0.0666448	0.151983	UP	0.177143	0.240201	350	995
ENSG00000095637	10580	SORBS1	SGC	mouse	0.999791	0.060234	-0.0539173	0.114151	UP	0.161372	0.232019	787	431
ENSG00000095637	10580	SORBS1	SMC	human	1	-0.0896265	0.124161	-0.213787	DW	0.417638	0.246415	5749	3068
ENSG00000095637	10580	SORBS1	SMC	mouse	0.999978	0.046294	-0.0375217	0.0838157	UP	0.347553	0.331472	3821	1433
ENSG00000095637	10580	SORBS1	Schwann	human	1	-0.127951	0.181251	-0.309202	DW	0.433409	0.246575	443	73
ENSG00000095713	55118	CRTAC1	NGFR+FB	human	1	0.0487109	-0.0411342	0.0898451	UP	0.0771429	0.117588	350	995
ENSG00000095713	55118	CRTAC1	SGC	human	1	-0.0811223	0.093808	-0.17493	DW	0.19685	0.0642202	127	109
ENSG00000095713	55118	CRTAC1	Schwann	human	1	-0.108088	0.145589	-0.253677	DW	0.318284	0.178082	443	73
ENSG00000095713	55118	CRTAC1	Tenoc	mouse	0.999961	0.0163647	-0.0140454	0.0304101	UP	0.0802018	0.0920199	3965	2619
ENSG00000095713	55118	CRTAC1	VenEC	human	1	0.0478656	-0.0446166	0.0924822	UP	0.0636998	0.0933041	1146	2733
ENSG00000095739	25805	BAMBI	NGFR+FB	human	1	-0.0753336	0.0950782	-0.170412	DW	0.26	0.125628	350	995
ENSG00000095787	51322	WAC	SMC	human	0.985499	-0.0794926	0.0926273	-0.17212	DW	0.400939	0.279335	5749	3068
ENSG00000095794	1390	CREM	ArtEC	mouse	1	-0.0732548	0.071549	-0.144804	DW	0.235086	0.174311	30308	21846
ENSG00000095794	1390	CREM	B cell	human	1	-0.276501	0.327703	-0.604204	DW	0.629956	0.374786	227	1166
ENSG00000095794	1390	CREM	B cell	mouse	1	0.192743	-0.181156	0.373899	UP	0.427592	0.676301	3791	865
ENSG00000095794	1390	CREM	CD1	human	1	0.226939	-0.187765	0.414704	UP	0.514388	0.652695	278	501
ENSG00000095794	1390	CREM	FB	mouse	0.965458	-0.0577798	0.0508775	-0.108657	DW	0.196578	0.216776	11105	8548
ENSG00000095794	1390	CREM	LymphEC	mouse	0.999996	-0.140254	0.139426	-0.27968	DW	0.375	0.269886	424	352
ENSG00000095794	1390	CREM	Macrophage	human	0.990803	0.0925975	-0.0817777	0.174375	UP	0.362084	0.391494	2226	2986
ENSG00000095794	1390	CREM	NK cell	mouse	0.999586	0.128254	-0.118493	0.246747	UP	0.308571	0.714286	175	42
ENSG00000095794	1390	CREM	Neutrophil	human	1	-0.475321	0.575862	-1.05118	DW	0.636884	0.369748	3671	119
ENSG00000095794	1390	CREM	Pericyte	human	1	0.109706	-0.145652	0.255358	UP	0.0781508	0.165925	1817	2471
ENSG00000095794	1390	CREM	T cell	human	1	0.377845	-0.302319	0.680164	UP	0.432116	0.694939	1451	2865
ENSG00000095794	1390	CREM	T cell	mouse	1	0.330336	-0.320127	0.650463	UP	0.33818	0.664516	2407	620
ENSG00000095951	3096	HIVEP1	Neutrophil	human	0.999944	-0.0922347	0.0978813	-0.190116	DW	0.0994279	0.0168067	3671	119
ENSG00000095970	54209	TREM2	Macrophage	human	0.920293	-0.00309448	0.0101514	-0.0132459	DW	0.0655885	0.0482251	2226	2986
ENSG00000095970	54209	TREM2	Macrophage	mouse	1	-0.00819495	0.0245355	-0.0327304	DW	0.475962	0.497016	1456	1173
ENSG00000095970	54209	TREM2	Monocyte	mouse	1	0.0465911	-0.0411653	0.0877564	UP	0.185185	0.339623	189	318
ENSG00000096060	2289	FKBP5	FB	human	1	-0.183006	0.209858	-0.392864	DW	0.741914	0.319539	9059	20467
ENSG00000096060	2289	FKBP5	FB	mouse	0.999995	-0.0330261	0.0352875	-0.0683136	DW	0.268077	0.166706	11105	8548
ENSG00000096060	2289	FKBP5	Macrophage	human	1	-0.161003	0.199608	-0.360611	DW	0.701707	0.316142	2226	2986
ENSG00000096060	2289	FKBP5	Macrophage	mouse	0.999954	-0.0469543	0.0474498	-0.094404	DW	0.148352	0.0903666	1456	1173
ENSG00000096060	2289	FKBP5	Monocyte	human	1	0.194974	-0.185457	0.380431	UP	0.529987	0.366435	1534	2014
ENSG00000096060	2289	FKBP5	MuSC	human	0.999999	-0.111846	0.132732	-0.244578	DW	0.606276	0.496372	22531	98678
ENSG00000096060	2289	FKBP5	Neutrophil	human	1	0.349774	-0.398385	0.748159	UP	0.137837	0.159664	3671	119
ENSG00000096060	2289	FKBP5	SMC	human	0.999994	-0.106616	0.145831	-0.252447	DW	0.761872	0.391134	5749	3068
ENSG00000096060	2289	FKBP5	T cell	human	1	0.183304	-0.169605	0.352909	UP	0.443832	0.365445	1451	2865
ENSG00000096384	3326	HSP90AB1	ArtEC	human	0.963079	0.115162	-0.119863	0.235026	UP	0.771064	0.861805	3608	6006
ENSG00000096384	3326	HSP90AB1	ArtEC	mouse	1	-0.229048	0.237151	-0.466199	DW	0.92563	0.7974	30308	21846
ENSG00000096384	3326	HSP90AB1	B cell	human	1	-0.264471	0.350917	-0.615388	DW	0.969163	0.908233	227	1166
ENSG00000096384	3326	HSP90AB1	LymphEC	human	0.967504	0.250032	-0.213854	0.463887	UP	0.89899	0.947987	99	596
ENSG00000096384	3326	HSP90AB1	Monocyte	human	1	-0.236571	0.265584	-0.502155	DW	0.926336	0.797915	1534	2014
ENSG00000096384	3326	HSP90AB1	MuSC	human	1	-0.158589	0.22983	-0.388419	DW	0.987928	0.933714	22531	98678
ENSG00000096384	3326	HSP90AB1	MuSC	mouse	0.999944	-0.0991815	0.117456	-0.216637	DW	0.974599	0.958042	14291	2145
ENSG00000096384	3326	HSP90AB1	Pericyte	human	1	0.207423	-0.242602	0.450025	UP	0.543753	0.772562	1817	2471
ENSG00000096384	3326	HSP90AB1	Pericyte	mouse	0.998226	-0.132299	0.134751	-0.26705	DW	0.867286	0.8	1507	760
ENSG00000096384	3326	HSP90AB1	SMC	mouse	0.996935	-0.107368	0.109493	-0.216861	DW	0.953154	0.873692	3821	1433
ENSG00000096384	3326	HSP90AB1	Schwann	mouse	0.999975	-0.123413	0.131332	-0.254745	DW	0.898926	0.802133	2048	1688
ENSG00000096401	988	CDC5L	SMC	human	0.97357	-0.0683545	0.0851341	-0.153489	DW	0.372239	0.23957	5749	3068
ENSG00000096433	3710	ITPR3	LymphEC	human	0.999977	0.063443	-0.056534	0.119977	UP	0.0808081	0.15604	99	596
ENSG00000096968	3717	JAK2	T cell	mouse	0.996596	0.0536361	-0.054144	0.10778	UP	0.0826755	0.209677	2407	620
ENSG00000097021	11332	ACOT7	LymphEC	human	1	0.122346	-0.11621	0.238556	UP	0.020202	0.223154	99	596
ENSG00000097021	11332	ACOT7	MuSC	human	0.983844	-0.0293405	0.0274163	-0.0567568	DW	0.0784253	0.0449644	22531	98678
ENSG00000097021	11332	ACOT7	T cell	mouse	1	0.051912	-0.0511958	0.103108	UP	0.0623182	0.167742	2407	620
ENSG00000099139	5125	PCSK5	FB	mouse	1	-0.0521869	0.0567796	-0.108966	DW	0.349212	0.162728	11105	8548
ENSG00000099139	5125	PCSK5	Tenoc	mouse	1	-0.149513	0.158677	-0.30819	DW	0.446154	0.231386	3965	2619
ENSG00000099194	6319	SCD	B cell	mouse	0.933486	0.0478379	-0.0254131	0.073251	UP	0.56766	0.699422	3791	865
ENSG00000099194	6319	SCD	FB	mouse	1	-0.0886273	0.0934089	-0.182036	DW	0.482575	0.281235	11105	8548
ENSG00000099194	6319	SCD	Macrophage	human	0.999999	0.0276637	-0.0243087	0.0519724	UP	0.0651393	0.0716678	2226	2986
ENSG00000099194	6319	SCD	NGFR+FB	mouse	0.964978	0.0693164	-0.0599947	0.129311	UP	0.344737	0.404332	760	554
ENSG00000099194	6319	SCD	SGC	human	1	-0.0107604	0.0744452	-0.0852056	DW	0.401575	0.449541	127	109
ENSG00000099194	6319	SCD	Schwann	human	1	0.102066	-0.0880033	0.19007	UP	0.0767494	0.219178	443	73
ENSG00000099194	6319	SCD	Tenoc	mouse	0.996858	-0.046815	0.0478416	-0.0946566	DW	0.251702	0.159985	3965	2619
ENSG00000099204	3983	ABLIM1	ArtEC	human	0.999999	-0.0878944	0.139377	-0.227271	DW	0.452605	0.368631	3608	6006
ENSG00000099204	3983	ABLIM1	FB	human	1	-0.135721	0.189078	-0.324799	DW	0.642786	0.41501	9059	20467
ENSG00000099204	3983	ABLIM1	FB	mouse	0.92088	-0.0564758	0.0633452	-0.119821	DW	0.577578	0.370964	11105	8548
ENSG00000099204	3983	ABLIM1	MuSC	human	1	-0.175229	0.222348	-0.397577	DW	0.605743	0.429731	22531	98678
ENSG00000099204	3983	ABLIM1	NGFR+FB	human	1	-0.199755	0.237958	-0.437714	DW	0.514286	0.167839	350	995
ENSG00000099204	3983	ABLIM1	T cell	human	1	0.127732	-0.142124	0.269856	UP	0.105445	0.112391	1451	2865
ENSG00000099250	8829	NRP1	ArtEC	human	1	0.109176	-0.0351265	0.144303	UP	0.45898	0.517316	3608	6006
ENSG00000099250	8829	NRP1	ArtEC	mouse	1	-0.0752098	0.108614	-0.183824	DW	0.850469	0.785544	30308	21846
ENSG00000099250	8829	NRP1	FB	mouse	0.999917	-0.0802568	0.0860826	-0.166339	DW	0.571184	0.432499	11105	8548
ENSG00000099250	8829	NRP1	LymphEC	human	0.99998	0.129428	-0.127376	0.256804	UP	0.020202	0.241611	99	596
ENSG00000099250	8829	NRP1	VenEC	human	1	-0.067157	0.11039	-0.177547	DW	0.537522	0.379071	1146	2733
ENSG00000099250	8829	NRP1	VenEC	mouse	1	-0.106808	0.129949	-0.236757	DW	0.766748	0.713787	2881	1719
ENSG00000099260	54873	PALMD	NGFR+FB	human	1	0.155927	-0.145978	0.301905	UP	0.0685714	0.233166	350	995
ENSG00000099260	54873	PALMD	VenEC	human	1	-0.0769861	0.158977	-0.235963	DW	0.702443	0.540798	1146	2733
ENSG00000099282	23555	TSPAN15	Schwann	mouse	0.999343	-0.0645698	0.081606	-0.146176	DW	0.515625	0.417062	2048	1688
ENSG00000099331	4650	MYO9B	Monocyte	human	1	-0.0631583	0.100082	-0.16324	DW	0.469361	0.302383	1534	2014
ENSG00000099331	4650	MYO9B	Neutrophil	human	0.993336	-0.0835535	0.0964159	-0.179969	DW	0.146826	0.0672269	3671	119
ENSG00000099337	9424	KCNK6	Macrophage	human	1	-0.0387862	0.0501527	-0.0889389	DW	0.185984	0.0840589	2226	2986
ENSG00000099377	80270	HSD3B7	FB	human	1	0.103154	-0.0880281	0.191182	UP	0.082349	0.213319	9059	20467
ENSG00000099377	80270	HSD3B7	FB	mouse	0.999788	0.0241022	-0.0222105	0.0463127	UP	0.105088	0.242045	11105	8548
ENSG00000099377	80270	HSD3B7	LymphEC	mouse	0.984783	0.0412219	-0.0343142	0.0755362	UP	0.257075	0.340909	424	352
ENSG00000099377	80270	HSD3B7	VenEC	mouse	1	0.0557521	-0.053116	0.108868	UP	0.0624783	0.172775	2881	1719
ENSG00000099385	9274	BCL7C	LymphEC	human	0.999999	-0.164948	0.197352	-0.3623	DW	0.59596	0.258389	99	596
ENSG00000099622	1153	CIRBP	ArtEC	human	1	0.130923	-0.147936	0.27886	UP	0.595898	0.667999	3608	6006
ENSG00000099622	1153	CIRBP	FB	human	0.99999	-0.096682	0.141646	-0.238328	DW	0.924605	0.827478	9059	20467
ENSG00000099622	1153	CIRBP	MuSC	human	0.991877	-0.0395291	0.144049	-0.183578	DW	0.981892	0.932731	22531	98678
ENSG00000099624	513	ATP5D	Tenoc	mouse	0.983416	-0.0882783	0.0861329	-0.174411	DW	0.755359	0.664758	3965	2619
ENSG00000099795	4713	NDUFB7	SMC	human	0.999975	-0.0718884	0.158379	-0.230268	DW	0.868847	0.756845	5749	3068
ENSG00000099797	9524	TECR	Macrophage	human	0.999257	-0.0965402	0.106823	-0.203363	DW	0.460018	0.269257	2226	2986
ENSG00000099800	26517	TIMM13	LymphEC	human	1	0.274941	-0.244853	0.519793	UP	0.40404	0.629195	99	596
ENSG00000099800	26517	TIMM13	MuSC	human	0.999899	-0.0827395	0.103639	-0.186379	DW	0.624207	0.428485	22531	98678
ENSG00000099849	8045	RASSF7	CD1	human	0.988925	0.0272444	-0.0256321	0.0528765	UP	0.0971223	0.0778443	278	501
ENSG00000099860	4616	GADD45B	ArtEC	human	1	0.389112	-0.354394	0.743506	UP	0.54684	0.719614	3608	6006
ENSG00000099860	4616	GADD45B	B cell	human	0.982493	0.26943	-0.259234	0.528664	UP	0.528634	0.556604	227	1166
ENSG00000099860	4616	GADD45B	CD1	human	0.973415	-0.235424	0.278829	-0.514253	DW	0.895683	0.658683	278	501
ENSG00000099860	4616	GADD45B	FB	mouse	1	0.0911578	-0.0912961	0.182454	UP	0.395858	0.639448	11105	8548
ENSG00000099860	4616	GADD45B	Monocyte	mouse	0.999999	-0.183967	0.180777	-0.364744	DW	0.449735	0.581761	189	318
ENSG00000099860	4616	GADD45B	Neutrophil	mouse	1	-0.421769	0.426053	-0.847822	DW	0.5	0.38806	140	134
ENSG00000099860	4616	GADD45B	Pericyte	human	1	0.558282	-0.562897	1.12118	UP	0.23005	0.677459	1817	2471
ENSG00000099860	4616	GADD45B	Pericyte	mouse	1	0.149957	-0.131324	0.281281	UP	0.426012	0.539474	1507	760
ENSG00000099860	4616	GADD45B	SMC	mouse	0.99981	0.102965	-0.0959266	0.198892	UP	0.244177	0.267969	3821	1433
ENSG00000099860	4616	GADD45B	T cell	human	0.99701	-0.193656	0.180386	-0.374042	DW	0.531358	0.433508	1451	2865
ENSG00000099860	4616	GADD45B	T cell	mouse	0.999907	0.116697	-0.12387	0.240567	UP	0.28334	0.598387	2407	620
ENSG00000099860	4616	GADD45B	Tenoc	mouse	1	0.19238	-0.184363	0.376743	UP	0.427238	0.70714	3965	2619
ENSG00000099864	5064	PALM	ArtEC	human	1	-0.0432525	0.061919	-0.105171	DW	0.261641	0.143357	3608	6006
ENSG00000099864	5064	PALM	FB	human	1	0.0655707	-0.0476	0.113171	UP	0.164919	0.246641	9059	20467
ENSG00000099875	2872	MKNK2	LymphEC	human	0.906415	0.1918	-0.15908	0.350881	UP	0.424242	0.508389	99	596
ENSG00000099875	2872	MKNK2	VenEC	human	0.993332	-0.102072	0.123129	-0.225202	DW	0.554974	0.290523	1146	2733
ENSG00000099940	9342	SNAP29	B cell	mouse	0.997653	0.0412266	-0.0384508	0.0796774	UP	0.0873121	0.186127	3791	865
ENSG00000099977	100037417	DDT	MuSC	human	0.999917	-0.0920899	0.10837	-0.20046	DW	0.637522	0.495571	22531	98678
ENSG00000099977	1652	DDT	MuSC	human	0.999917	-0.0920899	0.10837	-0.20046	DW	0.637522	0.495571	22531	98678
ENSG00000099985	5008	OSM	Macrophage	mouse	1	0.0361076	-0.0327619	0.0688696	UP	0.156593	0.207161	1456	1173
ENSG00000099985	5008	OSM	Monocyte	human	0.999995	0.0509181	-0.0210405	0.0719586	UP	0.218383	0.239821	1534	2014
ENSG00000099985	5008	OSM	Neutrophil	human	1	-0.155984	0.205759	-0.361743	DW	0.256878	0.117647	3671	119
ENSG00000099985	5008	OSM	Neutrophil	mouse	1	-0.0341366	0.0433234	-0.0774599	DW	0.25	0.283582	140	134
ENSG00000099991	23523	CABIN1	SMC	human	0.999983	-0.0336492	0.0650993	-0.0987486	DW	0.365629	0.26043	5749	3068
ENSG00000099991	23523	CABIN1	T cell	human	0.978682	-0.0437871	0.0514197	-0.0952068	DW	0.132323	0.0638743	1451	2865
ENSG00000099994	56241	SUSD2	SMC	human	1	-0.0591074	0.0815821	-0.140689	DW	0.268568	0.140482	5749	3068
ENSG00000099994	56241	SUSD2	SMC	mouse	1	-0.0270234	0.034498	-0.0615215	DW	0.37006	0.26448	3821	1433
ENSG00000099998	2687	GGT5	FB	human	0.999705	-0.0538264	0.0742442	-0.128071	DW	0.363837	0.144965	9059	20467
ENSG00000099998	2687	GGT5	LymphEC	human	1	-0.194411	0.22904	-0.423451	DW	0.575758	0.167785	99	596
ENSG00000099998	2687	GGT5	MuSC	human	0.99947	-0.054642	0.0724146	-0.127057	DW	0.282233	0.158536	22531	98678
ENSG00000099998	2687	GGT5	Pericyte	human	1	-0.0883205	0.158397	-0.246717	DW	0.41607	0.320113	1817	2471
ENSG00000099998	2687	GGT5	VenEC	human	1	-0.0912031	0.109554	-0.200757	DW	0.441536	0.13831	1146	2733
ENSG00000100003	23541	SEC14L2	LymphEC	human	1	-0.0555106	0.0610416	-0.116552	DW	0.181818	0.0352349	99	596
ENSG00000100003	23541	SEC14L2	Schwann	human	1	0.0610698	-0.0537296	0.114799	UP	0.0474041	0.136986	443	73
ENSG00000100024	51733	UPB1	CD1	mouse	1	-0.0102807	0.0133723	-0.023653	DW	0.156805	0.161954	338	389
ENSG00000100055	27128	CYTH4	B cell	human	0.999692	0.0476315	-0.0447262	0.0923577	UP	0.0572687	0.077187	227	1166
ENSG00000100055	27128	CYTH4	CD1	mouse	1	0.0726466	-0.0616725	0.134319	UP	0.45858	0.650386	338	389
ENSG00000100055	27128	CYTH4	Monocyte	human	0.998525	-0.0199254	0.0372418	-0.0571673	DW	0.247718	0.14995	1534	2014
ENSG00000100055	27128	CYTH4	T cell	mouse	1	0.0393181	-0.0363132	0.0756313	UP	0.149148	0.258065	2407	620
ENSG00000100060	4242	MFNG	VenEC	human	0.985749	-0.0182464	0.0386375	-0.0568839	DW	0.349913	0.221368	1146	2733
ENSG00000100065	29775	CARD10	ArtEC	human	0.985872	0.0399884	-0.0213659	0.0613543	UP	0.164634	0.170829	3608	6006
ENSG00000100065	29775	CARD10	LymphEC	human	1	-0.0975699	0.113807	-0.211377	DW	0.343434	0.0939597	99	596
ENSG00000100077	157	ADRBK2	B cell	human	1	-0.0681696	0.0804068	-0.148576	DW	0.237885	0.058319	227	1166
ENSG00000100077	157	ADRBK2	CD1	mouse	1	-0.0403952	0.0471026	-0.0874978	DW	0.378698	0.349614	338	389
ENSG00000100077	157	ADRBK2	Monocyte	mouse	0.999986	-0.0324265	0.038367	-0.0707935	DW	0.285714	0.261006	189	318
ENSG00000100092	23616	SH3BP1	CD1	mouse	0.992917	-0.0380069	0.0398488	-0.0778557	DW	0.174556	0.0796915	338	389
ENSG00000100092	23616	SH3BP1	T cell	mouse	1	-0.0382974	0.0393865	-0.0776839	DW	0.0889074	0.0193548	2407	620
ENSG00000100097	3956	LGALS1	ArtEC	human	0.999966	0.167448	-0.121396	0.288845	UP	0.766075	0.920413	3608	6006
ENSG00000100097	3956	LGALS1	ArtEC	mouse	0.999885	-0.0934357	0.064996	-0.158432	DW	0.361324	0.288657	30308	21846
ENSG00000100097	3956	LGALS1	B cell	mouse	0.941937	0.0813166	-0.108936	0.190253	UP	0.12899	0.343353	3791	865
ENSG00000100097	3956	LGALS1	FB	human	0.999972	0.154033	-0.113819	0.267853	UP	0.860249	0.940538	9059	20467
ENSG00000100097	3956	LGALS1	LymphEC	human	1	-0.377167	0.310764	-0.687931	DW	0.707071	0.639262	99	596
ENSG00000100097	3956	LGALS1	Macrophage	human	1	-0.235304	0.21047	-0.445774	DW	0.71788	0.649699	2226	2986
ENSG00000100097	3956	LGALS1	Macrophage	mouse	0.965548	-0.103767	0.114937	-0.218704	DW	0.914148	0.929241	1456	1173
ENSG00000100097	3956	LGALS1	MuSC	mouse	1	-0.134855	0.135376	-0.270231	DW	0.860961	0.755711	14291	2145
ENSG00000100097	3956	LGALS1	T cell	mouse	1	0.322236	-0.331114	0.65335	UP	0.433735	0.740323	2407	620
ENSG00000100100	113791	PIK3IP1	Macrophage	human	0.999604	-0.0676832	0.0664062	-0.134089	DW	0.198113	0.0706631	2226	2986
ENSG00000100100	113791	PIK3IP1	T cell	mouse	1	-0.119603	0.124035	-0.243639	DW	0.261737	0.122581	2407	620
ENSG00000100109	24144	TFIP11	T cell	mouse	1	0.057653	-0.0557964	0.113449	UP	0.0552555	0.159677	2407	620
ENSG00000100129	51386	EIF3L	MuSC	mouse	0.998204	-0.0674666	0.0717763	-0.139243	DW	0.456161	0.303963	14291	2145
ENSG00000100142	5435	POLR2F	SMC	human	0.999949	-0.0885454	0.109352	-0.197897	DW	0.561489	0.381682	5749	3068
ENSG00000100151	9463	PICK1	Macrophage	human	0.999599	-0.0321739	0.0387015	-0.0708754	DW	0.130279	0.0529136	2226	2986
ENSG00000100154	23331	TTC28	FB	mouse	0.990209	-0.0447104	0.0474563	-0.0921667	DW	0.407474	0.192794	11105	8548
ENSG00000100162	79019	CENPM	B cell	human	1	0.0965539	-0.0778119	0.174366	UP	0.114537	0.184391	227	1166
ENSG00000100162	79019	CENPM	CD1	human	1	-0.0447217	0.0564179	-0.10114	DW	0.248201	0.0978044	278	501
ENSG00000100196	11015	KDELR3	FB	human	1	0.0699007	-0.0565147	0.126415	UP	0.0849983	0.193971	9059	20467
ENSG00000100196	11015	KDELR3	FB	mouse	1	-0.0839032	0.0896989	-0.173602	DW	0.482395	0.247309	11105	8548
ENSG00000100196	11015	KDELR3	Schwann	mouse	1	-0.0853366	0.093505	-0.178842	DW	0.327148	0.194313	2048	1688
ENSG00000100196	11015	KDELR3	Tenoc	human	0.99387	0.0561177	-0.0481607	0.104278	UP	0.0361991	0.140351	221	285
ENSG00000100196	11015	KDELR3	Tenoc	mouse	1	-0.118183	0.125848	-0.244031	DW	0.472636	0.264987	3965	2619
ENSG00000100201	10521	DDX17	NK cell	human	0.999024	-0.141349	0.152244	-0.293593	DW	0.589706	0.327572	680	2372
ENSG00000100219	7494	XBP1	NGFR+FB	human	0.964996	0.156548	-0.143876	0.300425	UP	0.468571	0.502513	350	995
[truncated: 11,266 more rows]

## Sheet: Common_KEGG_pathways_hum_mouse
celltype	ID	Description	GeneRatio_human	BgRatio_human	pvalue_human	p.adjust_human	qvalue_human	geneID_human	Count_human	species_human	GeneRatio_mouse	BgRatio_mouse	pvalue_mouse	p.adjust_mouse	qvalue_mouse	geneID_mouse	Count_mouse	species_mouse	ctype_group	regulation	gene_name_human	gene_name_mouse	gene_name_int
ArtEC	hsa03010	Ribosome	15/97	113/3395	4.23506e-07	4.21389e-05	3.7224e-05	6187/23521/6129/4736/6175/6136/6160/6125/6194/6224/6138/6128/9045/6142/6137	15	human	2022-05-23	113/3395	0.000778314	0.0222027	0.0188917	6234/6235/6168/6223/2197	5	mouse	endo	UP	RPS20,RPL31,RPL6,RPLP0,RPL18A,RPL5,RPS6,RPS2,RPL13A,RPL7,RPL13,RPL15,RPL14,RPL12,RPL10A	RPS19,FAU,RPL37A,RPS29,RPS28
ArtEC	hsa04640	Hematopoietic cell lineage	1997-04-01	28/3395	0.00757289	0.0685002	0.0605106	3127/3119/3108/3117	4	human	2022-02-23	28/3395	0.0149136	0.0994237	0.0845974	7124/948	2	mouse	endo	UP	HLA-DQB1,HLA-DQA1,HLA-DRB5,HLA-DMA	CD36,TNF
ArtEC	hsa05171	Coronavirus disease - COVID-19	21/97	131/3395	3.57879e-11	7.12179e-09	6.29113e-09	6187/23521/1675/6129/4792/4736/6175/6136/6160/6125/6194/6224/6138/6128/9045/6142/6137/8829/1636/9636/4939	21	human	2022-06-23	131/3395	0.00017292	0.0103752	0.00882803	6234/6235/6168/6223/2197/7124	6	mouse	endo	UP	RPS20,RPL31,RPL6,RPLP0,NRP1,NFKBIA,RPL18A,OAS2,RPL5,RPS6,RPS2,RPL13A,RPL7,ACE,RPL13,RPL15,ISG15,RPL14,CFD,RPL12,RPL10A	RPS19,FAU,RPL37A,RPS29,TNF,RPS28
B cell	hsa05323	Rheumatoid arthritis	2022-03-20	36/3005	0.00156559	0.0914102	0.0791352	3569/3383/942	3	human	8/131	36/3005	0.000113516	0.00177457	0.00142845	3111/942/3127/3117/941/3553/3689/3112	8	mouse	immune	UP	ICAM1,CD86,IL6	CD86,CD80,IL1B,ITGB2,HLA-DQA1,HLA-DRB5,HLA-DOA,HLA-DOB	CD86
CD1	hsa04060	Cytokine-cytokine receptor interaction	1983-07-01	104/3923	0.00597492	0.0370445	0.0316985	58191/1236/4050/1438/2829/2833/6361	7	human	1969-09-01	104/3923	6.88946e-05	0.000837335	0.000669422	3553/1439/1438/7850/6361/3606/1234/10148/2829	9	mouse	immune	UP	CCL17,CCR7,CXCL16,XCR1,CXCR3,CSF2RA,LTB	CSF2RB,CCL17,EBI3,IL1R2,IL1B,IL18,CCR5,XCR1,CSF2RA	CCL17,XCR1,CSF2RA
CD1	hsa04061	Viral protein interaction with cytokine and cytokine receptor	1983-04-01	43/3923	0.0122836	0.0732295	0.0626615	1236/2829/2833/6361	4	human	1969-04-01	43/3923	0.00645505	0.037774	0.0301991	6361/3606/1234/2829	4	mouse	immune	UP	CCL17,CCR7,XCR1,CXCR3	CCL17,IL18,CCR5,XCR1	CCL17,XCR1
CD1	hsa04062	Chemokine signaling pathway	1983-07-01	122/3923	0.0138924	0.0797529	0.0682436	58191/1236/3055/2829/6714/2833/6361	7	human	1969-06-01	122/3923	0.0193983	0.0988686	0.0790422	2790/54331/6361/1234/5058/2829	6	mouse	immune	UP	HCK,CCL17,CCR7,CXCL16,XCR1,CXCR3,SRC	CCL17,PAK1,CCR5,XCR1,GNG2,GNG10	CCL17,XCR1
CD1	hsa04145	Phagosome	1983-09-01	99/3923	0.000201514	0.00156173	0.00133636	3117/3119/6890/3112/11151/3108/3109/3111/3689	9	human	1969-08-01	99/3923	0.000290632	0.00292842	0.00234118	929/3689/3127/3117/3119/4689/11151/1520	8	mouse	immune	UP	CORO1A,ITGB2,TAP1,HLA-DQB1,HLA-DQA1,HLA-DOA,HLA-DMA,HLA-DOB,HLA-DMB	NCF4,CORO1A,ITGB2,CTSS,CD14,HLA-DQB1,HLA-DQA1,HLA-DRB5	CORO1A,ITGB2,HLA-DQB1,HLA-DQA1
CD1	hsa04514	Cell adhesion molecules	1983-12-01	59/3923	1.79205e-09	9.2589e-08	7.92273e-08	3117/3119/3112/23705/3695/3108/10666/1493/3109/3111/941/3689	12	human	1969-09-01	59/3923	5.90795e-07	3.11152e-05	2.48756e-05	3689/3695/3127/3117/3119/6404/941/942/10666	9	mouse	immune	UP	CD80,ITGB7,CD226,ITGB2,CTLA4,HLA-DQB1,CADM1,HLA-DQA1,HLA-DOA,HLA-DMA,HLA-DOB,HLA-DMB	SELPLG,CD86,CD80,ITGB7,CD226,ITGB2,HLA-DQB1,HLA-DQA1,HLA-DRB5	CD80,ITGB7,CD226,ITGB2,HLA-DQB1,HLA-DQA1
CD1	hsa04612	Antigen processing and presentation	1983-09-01	41/3923	1.10604e-07	1.55851e-06	1.33359e-06	3117/3119/972/6890/3112/3108/4261/3109/3111	9	human	1969-06-01	41/3923	6.57904e-05	0.000837335	0.000669422	3127/3117/3119/972/3824/1520	6	mouse	immune	UP	CD74,TAP1,HLA-DQB1,CIITA,HLA-DQA1,HLA-DOA,HLA-DMA,HLA-DOB,HLA-DMB	CD74,KLRD1,CTSS,HLA-DQB1,HLA-DQA1,HLA-DRB5	CD74,HLA-DQB1,HLA-DQA1
CD1	hsa04640	Hematopoietic cell lineage	1983-09-01	51/3923	8.08755e-07	1.04464e-05	8.93888e-06	3117/3119/3112/951/290/1438/3108/3109/3111	9	human	1969-07-01	51/3923	2.396e-05	0.000420632	0.000336281	929/3553/1438/3127/7850/3117/3119	7	mouse	immune	UP	CD37,ANPEP,HLA-DQB1,HLA-DQA1,CSF2RA,HLA-DOA,HLA-DMA,HLA-DOB,HLA-DMB	IL1R2,IL1B,CD14,HLA-DQB1,HLA-DQA1,CSF2RA,HLA-DRB5	HLA-DQB1,HLA-DQA1,CSF2RA
CD1	hsa04659	Th17 cell differentiation	1983-06-01	66/3923	0.00246529	0.0159216	0.0136239	3117/3119/3112/3108/3109/3111	6	human	1969-05-01	66/3923	0.00566575	0.0358075	0.0286269	3553/3127/3117/3119/10148	5	mouse	immune	UP	HLA-DQB1,HLA-DQA1,HLA-DOA,HLA-DMA,HLA-DOB,HLA-DMB	EBI3,IL1B,HLA-DQB1,HLA-DQA1,HLA-DRB5	HLA-DQB1,HLA-DQA1
CD1	hsa04672	Intestinal immune network for IgA production	1983-08-01	24/3923	1.59536e-08	4.12136e-07	3.5266e-07	3117/3119/3112/3695/3108/3109/3111/941	8	human	1969-06-01	24/3923	2.49231e-06	6.56309e-05	5.24698e-05	3695/3127/3117/3119/941/942	6	mouse	immune	UP	CD80,ITGB7,HLA-DQB1,HLA-DQA1,HLA-DOA,HLA-DMA,HLA-DOB,HLA-DMB	CD86,CD80,ITGB7,HLA-DQB1,HLA-DQA1,HLA-DRB5	CD80,ITGB7,HLA-DQB1,HLA-DQA1
CD1	hsa04940	Type I diabetes mellitus	1983-07-01	18/3923	3.87821e-08	6.67914e-07	5.71525e-07	3117/3119/3112/3108/3109/3111/941	7	human	1969-06-01	18/3923	3.73573e-07	2.95123e-05	2.35941e-05	3553/3127/3117/3119/941/942	6	mouse	immune	UP	CD80,HLA-DQB1,HLA-DQA1,HLA-DOA,HLA-DMA,HLA-DOB,HLA-DMB	CD86,CD80,IL1B,HLA-DQB1,HLA-DQA1,HLA-DRB5	CD80,HLA-DQB1,HLA-DQA1
CD1	hsa05140	Leishmaniasis	1983-08-01	54/3923	1.34818e-05	0.000139312	0.000119208	3117/3119/65108/3112/3108/3109/3111/3689	8	human	1969-06-01	54/3923	0.000315711	0.00292842	0.00234118	3553/3689/3127/3117/3119/4689	6	mouse	immune	UP	ITGB2,MARCKSL1,HLA-DQB1,HLA-DQA1,HLA-DOA,HLA-DMA,HLA-DOB,HLA-DMB	NCF4,IL1B,ITGB2,HLA-DQB1,HLA-DQA1,HLA-DRB5	ITGB2,HLA-DQB1,HLA-DQA1
CD1	hsa05150	Staphylococcus aureus infection	1983-07-01	31/3923	2.56541e-06	3.05876e-05	2.61734e-05	3117/3119/3112/3108/3109/3111/3689	7	human	1969-05-01	31/3923	0.000173273	0.00195551	0.00156337	3689/3127/3117/3119/6404	5	mouse	immune	UP	ITGB2,HLA-DQB1,HLA-DQA1,HLA-DOA,HLA-DMA,HLA-DOB,HLA-DMB	SELPLG,ITGB2,HLA-DQB1,HLA-DQA1,HLA-DRB5	ITGB2,HLA-DQB1,HLA-DQA1
CD1	hsa05152	Tuberculosis	15/83	122/3923	2.12351e-08	4.70206e-07	4.02349e-07	3117/3119/972/637/7421/3112/3687/11151/3108/842/6714/4261/3109/3111/3689	15	human	1969-12-01	122/3923	9.33988e-07	3.68925e-05	2.94943e-05	929/3553/3689/3127/3117/3119/3606/972/3687/2207/11151/1520	12	mouse	immune	UP	BID,CD74,CORO1A,VDR,CASP9,ITGAX,ITGB2,HLA-DQB1,CIITA,HLA-DQA1,SRC,HLA-DOA,HLA-DMA,HLA-DOB,HLA-DMB	CD74,CORO1A,IL1B,ITGAX,IL18,FCER1G,ITGB2,CTSS,CD14,HLA-DQB1,HLA-DQA1,HLA-DRB5	CD74,CORO1A,ITGAX,ITGB2,HLA-DQB1,HLA-DQA1
CD1	hsa05310	Asthma	1983-06-01	3923-12-01	6.24521e-08	9.68007e-07	8.28312e-07	3117/3119/3112/3108/3109/3111	6	human	1969-04-01	3923-12-01	3.90321e-05	0.000560643	0.000448216	3127/3117/3119/2207	4	mouse	immune	UP	HLA-DQB1,HLA-DQA1,HLA-DOA,HLA-DMA,HLA-DOB,HLA-DMB	FCER1G,HLA-DQB1,HLA-DQA1,HLA-DRB5	HLA-DQB1,HLA-DQA1
CD1	hsa05320	Autoimmune thyroid disease	1983-08-01	16/3923	3.20296e-10	4.96459e-08	4.24814e-08	3117/3119/3112/3108/1493/3109/3111/941	8	human	1969-05-01	16/3923	5.46729e-06	0.000107979	8.63256e-05	3127/3117/3119/941/942	5	mouse	immune	UP	CD80,CTLA4,HLA-DQB1,HLA-DQA1,HLA-DOA,HLA-DMA,HLA-DOB,HLA-DMB	CD86,CD80,HLA-DQB1,HLA-DQA1,HLA-DRB5	CD80,HLA-DQB1,HLA-DQA1
CD1	hsa05321	Inflammatory bowel disease	1983-06-01	35/3923	7.42893e-05	0.000606044	0.000518585	3117/3119/3112/3108/3109/3111	6	human	1969-05-01	35/3923	0.000313488	0.00292842	0.00234118	3553/3127/3117/3119/3606	5	mouse	immune	UP	HLA-DQB1,HLA-DQA1,HLA-DOA,HLA-DMA,HLA-DOB,HLA-DMB	IL1B,IL18,HLA-DQB1,HLA-DQA1,HLA-DRB5	HLA-DQB1,HLA-DQA1
CD1	hsa05322	Systemic lupus erythematosus	1983-07-01	49/3923	6.16119e-05	0.000530547	0.000453982	3117/3119/3112/3108/3109/3111/941	7	human	1969-05-01	49/3923	0.0015221	0.011452	0.00915547	3127/3117/3119/941/942	5	mouse	immune	UP	CD80,HLA-DQB1,HLA-DQA1,HLA-DOA,HLA-DMA,HLA-DOB,HLA-DMB	CD86,CD80,HLA-DQB1,HLA-DQA1,HLA-DRB5	CD80,HLA-DQB1,HLA-DQA1
CD1	hsa05323	Rheumatoid arthritis	1983-11-01	52/3923	5.79179e-09	2.24432e-07	1.92043e-07	3117/3119/4050/3112/2321/3108/1493/3109/3111/941/3689	11	human	1969-08-01	52/3923	2.4644e-06	6.56309e-05	5.24698e-05	3553/3689/3127/3117/3119/3606/941/942	8	mouse	immune	UP	FLT1,CD80,ITGB2,CTLA4,HLA-DQB1,HLA-DQA1,HLA-DOA,HLA-DMA,LTB,HLA-DOB,HLA-DMB	CD86,CD80,IL1B,IL18,ITGB2,HLA-DQB1,HLA-DQA1,HLA-DRB5	CD80,ITGB2,HLA-DQB1,HLA-DQA1
CD1	hsa05330	Allograft rejection	1983-07-01	16/3923	1.44269e-08	4.12136e-07	3.5266e-07	3117/3119/3112/3108/3109/3111/941	7	human	1969-05-01	16/3923	5.46729e-06	0.000107979	8.63256e-05	3127/3117/3119/941/942	5	mouse	immune	UP	CD80,HLA-DQB1,HLA-DQA1,HLA-DOA,HLA-DMA,HLA-DOB,HLA-DMB	CD86,CD80,HLA-DQB1,HLA-DQA1,HLA-DRB5	CD80,HLA-DQB1,HLA-DQA1
CD1	hsa05332	Graft-versus-host disease	1983-07-01	18/3923	3.87821e-08	6.67914e-07	5.71525e-07	3117/3119/3112/3108/3109/3111/941	7	human	1969-07-01	18/3923	1.04356e-08	1.64883e-06	1.31819e-06	3553/3127/3117/3119/941/942/3824	7	mouse	immune	UP	CD80,HLA-DQB1,HLA-DQA1,HLA-DOA,HLA-DMA,HLA-DOB,HLA-DMB	CD86,CD80,IL1B,KLRD1,HLA-DQB1,HLA-DQA1,HLA-DRB5	CD80,HLA-DQB1,HLA-DQA1
CD1	hsa05416	Viral myocarditis	1983-10-01	36/3923	1.68416e-09	9.2589e-08	7.92273e-08	3117/3119/637/3112/3108/842/3109/3111/941/3689	10	human	1969-06-01	36/3923	3.05425e-05	0.000482571	0.000385799	3689/3127/3117/3119/941/942	6	mouse	immune	UP	BID,CD80,CASP9,ITGB2,HLA-DQB1,HLA-DQA1,HLA-DOA,HLA-DMA,HLA-DOB,HLA-DMB	CD86,CD80,ITGB2,HLA-DQB1,HLA-DQA1,HLA-DRB5	CD80,ITGB2,HLA-DQB1,HLA-DQA1
FB	hsa04610	Complement and coagulation cascades	6/127	27/3971	0.000161983	0.00634972	0.00589958	5328/1604/2159/715/5327/717	6	human	9/117	27/3971	3.69219e-08	2.07685e-06	1.70035e-06	718/629/715/710/5054/5328/3075/717/730	9	mouse	FB	UP	PLAT,PLAU,F10,C1R,C2,CD55	CFH,SERPINE1,C7,PLAU,C3,SERPING1,C1R,C2,CFB	PLAU,C1R,C2
MF_IIfg	hsa04020	Calcium signaling pathway	19/381	58/2693	0.000219703	0.00644462	0.00521634	487/7134/5336/6261/1956/845/488/5530/816/2776/113026/85366/108/779/51196/6786/818/2668/84812	19	human	1959-09-01	58/2693	2.87578e-06	7.54893e-05	6.50835e-05	487/844/7125/7416/85366/5260/291/10345/84812	9	mouse	Myofiber	UP	CAMK2B,ADCY2,CACNA1S,MYLK2,TNNC1,PLCD4,CASQ2,PLCE1,PPP3CA,EGFR,CAMK2G,GNAQ,PLCD3,STIM1,GDNF,ATP2A2,RYR1,ATP2A1,PLCG2	MYLK2,TNNC2,PLCD4,CASQ1,SLC25A4,PHKG1,TRDN,ATP2A1,VDAC1	MYLK2,PLCD4,ATP2A1
MF_IIfg	hsa04260	Cardiac muscle contraction	12/381	37/2693	0.00353303	0.0373088	0.0301981	487/7134/845/488/477/70/481/4633/7384/779/782/786	12	human	1959-05-01	37/2693	0.00108292	0.0189512	0.0163389	487/786/10345/1339/1346	5	mouse	Myofiber	UP	UQCRC1,ATP1A2,CACNB1,CACNA1S,CACNG1,MYL2,TNNC1,CASQ2,ATP1B1,ACTC1,ATP2A2,ATP2A1	CACNG1,COX6A2,COX7A1,TRDN,ATP2A1	CACNG1,ATP2A1
MF_IIfg	hsa04922	Glucagon signaling pathway	13/381	46/2693	0.00898878	0.0765496	0.06196	2308/5530/816/5224/2776/5563/1387/5213/2033/108/818/2997/5837	13	human	1959-05-01	46/2693	0.0029288	0.0321616	0.0277283	5837/5260/5224/5213/2997	5	mouse	Myofiber	UP	CREBBP,CAMK2B,PYGM,ADCY2,EP300,GYS1,PPP3CA,CAMK2G,FOXO1,PFKM,GNAQ,PRKAA2,PGAM2	PYGM,GYS1,PFKM,PGAM2,PHKG1	PYGM,GYS1,PFKM,PGAM2
MF_IIfg	hsa05410	Hypertrophic cardiomyopathy	17/381	34/2693	6.03213e-07	7.96241e-05	6.44485e-05	7273/60/487/7134/1756/71/3688/488/3908/70/5563/4633/779/8515/782/3680/786	17	human	1959-04-01	34/2693	0.00590221	0.0442666	0.0381647	487/1674/786/7273	4	mouse	Myofiber	UP	CACNB1,ACTB,CACNA1S,CACNG1,MYL2,TNNC1,ITGA10,ITGA9,ITGB1,TTN,ACTC1,PRKAA2,ATP2A2,ACTG1,ATP2A1,LAMA2,DMD	CACNG1,TTN,DES,ATP2A1	CACNG1,TTN,ATP2A1
MF_IIfg	hsa05412	Arrhythmogenic right ventricular cardiomyopathy	13/381	26/2693	1.35175e-05	0.000713723	0.000577695	60/487/1756/71/3688/488/3908/88/779/8515/782/3680/786	13	human	1959-04-01	26/2693	0.00216797	0.0321616	0.0277283	487/1674/786/88	4	mouse	Myofiber	UP	CACNB1,ACTB,ACTN2,CACNA1S,CACNG1,ITGA10,ITGA9,ITGB1,ATP2A2,ACTG1,ATP2A1,LAMA2,DMD	ACTN2,CACNG1,DES,ATP2A1	ACTN2,CACNG1,ATP2A1
MF_IIfg	hsa05414	Dilated cardiomyopathy	17/381	34/2693	6.03213e-07	7.96241e-05	6.44485e-05	7273/60/487/7134/1756/71/3688/488/3908/70/4633/108/779/8515/782/3680/786	17	human	1959-04-01	34/2693	0.00590221	0.0442666	0.0381647	487/1674/786/7273	4	mouse	Myofiber	UP	CACNB1,ACTB,ADCY2,CACNA1S,CACNG1,MYL2,TNNC1,ITGA10,ITGA9,ITGB1,TTN,ACTC1,ATP2A2,ACTG1,ATP2A1,LAMA2,DMD	CACNG1,TTN,DES,ATP2A1	CACNG1,TTN,ATP2A1
Macrophage	hsa04060	Cytokine-cytokine receptor interaction	1970-08-01	86/3563	0.000231273	0.00135372	0.000902483	6357/2920/6347/2921/6351/3553/10673/3586	8	human	1969-12-01	86/3563	5.17053e-08	1.29263e-06	9.43396e-07	3557/3553/2921/1438/7852/58191/3586/1439/5008/1441/3552/1436	12	mouse	immune	UP	CXCL2,TNFSF13B,CCL2,IL1B,IL10,CXCL3,CCL13,CCL4	OSM,CSF2RB,IL1A,CSF3R,CXCR4,IL1B,IL10,IL1RN,CXCL16,CXCL3,CSF1R,CSF2RA	IL1B,IL10,CXCL3
Macrophage	hsa04061	Viral protein interaction with cytokine and cytokine receptor	1970-06-01	35/3563	4.79501e-05	0.000449532	0.000299688	6357/2920/6347/2921/6351/3586	6	human	1969-04-01	35/3563	0.00429056	0.0214528	0.0156568	2921/7852/3586/1436	4	mouse	immune	UP	CXCL2,CCL2,IL10,CXCL3,CCL13,CCL4	CXCR4,IL10,CXCL3,CSF1R	IL10,CXCL3
Macrophage	hsa04062	Chemokine signaling pathway	1970-07-01	112/3563	0.00587373	0.0209776	0.0139851	6357/2920/6347/4792/2921/4790/6351	7	human	1969-06-01	112/3563	0.0202384	0.0820477	0.0598804	2921/7852/58191/2790/2268/23533	6	mouse	immune	UP	CXCL2,NFKBIA,CCL2,NFKB1,CXCL3,CCL13,CCL4	FGR,CXCR4,PIK3R5,CXCL16,CXCL3,GNG10	CXCL3
Macrophage	hsa04064	NF-kappa B signaling pathway	13/70	73/3563	7.06125e-10	1.05919e-07	7.06125e-08	6357/2920/4792/7412/23643/2921/4790/3383/6351/3553/597/10673/929	13	human	1969-07-01	73/3563	0.000443456	0.0027716	0.00202278	929/3553/2921/7706/6850/10892/353376	7	mouse	immune	UP	CXCL2,ICAM1,NFKBIA,TNFSF13B,NFKB1,IL1B,BCL2A1,LY96,VCAM1,CXCL3,CD14,CCL13,CCL4	TRIM25,IL1B,CXCL3,SYK,CD14,MALT1,TICAM2	IL1B,CXCL3,CD14
Macrophage	hsa04145	Phagosome	1970-07-01	96/3563	0.00247833	0.00953202	0.00635468	948/8685/3108/3109/2214/3127/929	7	human	13/69	96/3563	1.93822e-08	5.81465e-07	4.24368e-07	3127/3117/3119/929/948/10332/3108/7097/1520/3689/1536/2213/2214	13	mouse	immune	UP	MARCO,CD36,CD14,HLA-DRB5,FCGR3A,HLA-DMA,HLA-DMB	FCGR2B,CLEC4M,CD36,TLR2,ITGB2,CTSS,CYBB,CD14,HLA-DQB1,HLA-DQA1,HLA-DRB5,FCGR3A,HLA-DMA	CD36,CD14,HLA-DRB5,FCGR3A,HLA-DMA
Macrophage	hsa04380	Osteoclast differentiation	1970-05-01	84/3563	0.0235853	0.0667508	0.0445005	4792/4790/7305/3553/2214	5	human	1969-08-01	84/3563	0.000177014	0.00126439	0.000922781	3553/6850/7305/2213/3552/2214/3937/1436	8	mouse	immune	UP	TYROBP,NFKBIA,NFKB1,IL1B,FCGR3A	TYROBP,LCP2,FCGR2B,IL1A,IL1B,SYK,CSF1R,FCGR3A	TYROBP,IL1B,FCGR3A
Macrophage	hsa04514	Cell adhesion molecules	1970-06-01	51/3563	0.000415283	0.00200943	0.00133962	7412/3383/3108/3109/9672/3127	6	human	1969-06-01	51/3563	0.000383849	0.00261715	0.00191006	3127/3117/3119/3108/5788/3689	6	mouse	immune	UP	ICAM1,SDC3,VCAM1,HLA-DRB5,HLA-DMA,HLA-DMB	PTPRC,ITGB2,HLA-DQB1,HLA-DQA1,HLA-DRB5,HLA-DMA	HLA-DRB5,HLA-DMA
Macrophage	hsa04610	Complement and coagulation cascades	1970-05-01	31/3563	0.000289523	0.00149753	0.000998356	5329/713/717/3687/714	5	human	1969-03-01	31/3563	0.0212104	0.0837253	0.0611047	3689/3687/719	3	mouse	immune	UP	PLAUR,ITGAX,C1QC,C2,C1QB	ITGAX,ITGB2,C3AR1	ITGAX
Macrophage	hsa04612	Antigen processing and presentation	1970-04-01	38/3563	0.00609526	0.0212625	0.014175	5641/3108/3109/3127	4	human	1969-06-01	38/3563	7.17323e-05	0.000597769	0.000436266	3127/3117/972/3119/3108/1520	6	mouse	immune	UP	LGMN,HLA-DRB5,HLA-DMA,HLA-DMB	CD74,CTSS,HLA-DQB1,HLA-DQA1,HLA-DRB5,HLA-DMA	HLA-DRB5,HLA-DMA
Macrophage	hsa04620	Toll-like receptor signaling pathway	1970-07-01	66/3563	0.000258423	0.00143568	0.00095712	4792/23643/4790/6351/3553/929/51284	7	human	1969-05-01	66/3563	0.00843141	0.0371974	0.0271476	929/3553/7097/3663/353376	5	mouse	immune	UP	NFKBIA,NFKB1,IL1B,LY96,CD14,TLR7,CCL4	IL1B,IRF5,TLR2,CD14,TICAM2	IL1B,CD14
Macrophage	hsa04625	C-type lectin receptor signaling pathway	1970-06-01	71/3563	0.00242502	0.00953202	0.00635468	4792/4790/114548/3553/2207/3586	6	human	1969-08-01	71/3563	5.27798e-05	0.000465704	0.000339882	10332/3553/9261/114548/6850/3586/26253/10892	8	mouse	immune	UP	NFKBIA,NFKB1,IL1B,IL10,FCER1G,NLRP3	CLEC4M,IL1B,IL10,NLRP3,MAPKAPK2,SYK,CLEC4E,MALT1	IL1B,IL10,NLRP3
Macrophage	hsa04640	Hematopoietic cell lineage	1970-07-01	46/3563	2.42668e-05	0.000323588	0.000215725	948/3553/3108/2208/3109/3127/929	7	human	1969-11-01	46/3563	4.94563e-10	2.47282e-08	1.80472e-08	3127/3117/3119/929/948/3553/3108/1438/1441/3552/1436	11	mouse	immune	UP	FCER2,IL1B,CD36,CD14,HLA-DRB5,HLA-DMA,HLA-DMB	IL1A,CSF3R,IL1B,CD36,CD14,HLA-DQB1,CSF1R,HLA-DQA1,CSF2RA,HLA-DRB5,HLA-DMA	IL1B,CD36,CD14,HLA-DRB5,HLA-DMA
Macrophage	hsa04650	Natural killer cell mediated cytotoxicity	1970-04-01	62/3563	0.0324219	0.0900608	0.0600406	3383/7305/2214/2207	4	human	1969-05-01	62/3563	0.00647941	0.0303722	0.0221664	6850/3689/7305/2214/3937	5	mouse	immune	UP	TYROBP,ICAM1,FCER1G,FCGR3A	TYROBP,LCP2,ITGB2,SYK,FCGR3A	TYROBP,FCGR3A
Macrophage	hsa04658	Th1 and Th2 cell differentiation	1970-05-01	48/3563	0.00225261	0.00938586	0.00625724	4792/4790/3108/3109/3127	5	human	1969-04-01	48/3563	0.0132086	0.0550357	0.0401664	3127/3117/3119/3108	4	mouse	immune	UP	NFKBIA,NFKB1,HLA-DRB5,HLA-DMA,HLA-DMB	HLA-DQB1,HLA-DQA1,HLA-DRB5,HLA-DMA	HLA-DRB5,HLA-DMA
Macrophage	hsa04659	Th17 cell differentiation	1970-07-01	65/3563	0.000234646	0.00135372	0.000902483	4792/4790/3553/3108/3109/3127/3662	7	human	1969-05-01	65/3563	0.00790945	0.035952	0.0262387	3127/3117/3119/3553/3108	5	mouse	immune	UP	NFKBIA,NFKB1,IL1B,IRF4,HLA-DRB5,HLA-DMA,HLA-DMB	IL1B,HLA-DQB1,HLA-DQA1,HLA-DRB5,HLA-DMA	IL1B,HLA-DRB5,HLA-DMA
Macrophage	hsa04672	Intestinal immune network for IgA production	1970-05-01	21/3563	4.0395e-05	0.00040395	0.0002693	3108/3109/10673/3127/3586	5	human	1969-06-01	21/3563	1.82775e-06	2.28469e-05	1.66742e-05	3127/3117/3119/3108/7852/3586	6	mouse	immune	UP	TNFSF13B,IL10,HLA-DRB5,HLA-DMA,HLA-DMB	CXCR4,IL10,HLA-DQB1,HLA-DQA1,HLA-DRB5,HLA-DMA	IL10,HLA-DRB5,HLA-DMA
Macrophage	hsa04940	Type I diabetes mellitus	1970-04-01	17/3563	0.000268161	0.00143658	0.000957717	3553/3108/3109/3127	4	human	1969-06-01	17/3563	4.43132e-07	6.64698e-06	4.85113e-06	3127/3117/3119/3553/3108/3552	6	mouse	immune	UP	IL1B,HLA-DRB5,HLA-DMA,HLA-DMB	IL1A,IL1B,HLA-DQB1,HLA-DQA1,HLA-DRB5,HLA-DMA	IL1B,HLA-DRB5,HLA-DMA
Macrophage	hsa04978	Mineral absorption	1970-04-01	20/3563	0.000522097	0.00237317	0.00158211	2512/2495/30061/3162	4	human	1969-03-01	20/3563	0.0062588	0.0302845	0.0221024	7018/4891/7421	3	mouse	immune	UP	FTL,HMOX1,SLC40A1,FTH1	TF,SLC11A2,VDR
Macrophage	hsa05133	Pertussis	1970-09-01	46/3563	1.59384e-07	7.96921e-06	5.31281e-06	23643/4790/114548/3553/713/717/929/3586/714	9	human	1969-07-01	46/3563	2.20528e-05	0.000206745	0.000150888	929/3553/114548/3586/3689/3552/353376	7	mouse	immune	UP	NFKB1,IL1B,IL10,LY96,C1QC,NLRP3,C2,CD14,C1QB	IL1A,IL1B,IL10,ITGB2,NLRP3,CD14,TICAM2	IL1B,IL10,NLRP3,CD14
Macrophage	hsa05134	Legionellosis	1970-06-01	42/3563	0.000139041	0.000993149	0.0006621	2920/4792/2921/4790/3553/929	6	human	1969-05-01	42/3563	0.00114828	0.00633145	0.00462085	929/3553/2921/7097/3689	5	mouse	immune	UP	CXCL2,NFKBIA,NFKB1,IL1B,CXCL3,CD14	IL1B,TLR2,ITGB2,CXCL3,CD14	IL1B,CXCL3,CD14
Macrophage	hsa05140	Leishmaniasis	1970-08-01	50/3563	4.11161e-06	6.85269e-05	4.56846e-05	4792/4790/3553/3108/3109/2214/3127/3586	8	human	1969-12-01	50/3563	7.06166e-11	5.29624e-09	3.86533e-09	3127/3117/3119/65108/3553/3108/7097/3586/3689/1536/3552/2214	12	mouse	immune	UP	NFKBIA,NFKB1,IL1B,IL10,HLA-DRB5,FCGR3A,HLA-DMA,HLA-DMB	IL1A,IL1B,IL10,TLR2,ITGB2,CYBB,MARCKSL1,HLA-DQB1,HLA-DQA1,HLA-DRB5,FCGR3A,HLA-DMA	IL1B,IL10,HLA-DRB5,FCGR3A,HLA-DMA
Macrophage	hsa05144	Malaria	1970-06-01	28/3563	1.24052e-05	0.000186078	0.000124052	948/6347/7412/3383/3553/3586	6	human	1969-05-01	28/3563	0.000163674	0.00122755	0.0008959	948/3553/7097/3586/3689	5	mouse	immune	UP	ICAM1,CCL2,IL1B,CD36,IL10,VCAM1	IL1B,CD36,IL10,TLR2,ITGB2	IL1B,CD36,IL10
Macrophage	hsa05145	Toxoplasmosis	1970-07-01	73/3563	0.00048475	0.00227226	0.00151484	4792/23643/4790/3108/3109/3127/3586	7	human	1969-07-01	73/3563	0.000443456	0.0027716	0.00202278	3127/3117/3119/3108/7097/3586/23533	7	mouse	immune	UP	NFKBIA,NFKB1,IL10,LY96,HLA-DRB5,HLA-DMA,HLA-DMB	IL10,TLR2,PIK3R5,HLA-DQB1,HLA-DQA1,HLA-DRB5,HLA-DMA	IL10,HLA-DRB5,HLA-DMA
Macrophage	hsa05146	Amoebiasis	1970-06-01	54/3563	0.000568558	0.00250834	0.00167223	2920/2921/4790/3553/929/3586	6	human	1969-06-01	54/3563	0.000525898	0.00315539	0.00230288	929/3553/2921/7097/3586/3689	6	mouse	immune	UP	CXCL2,NFKB1,IL1B,IL10,CXCL3,CD14	IL1B,IL10,TLR2,ITGB2,CXCL3,CD14	IL1B,IL10,CXCL3,CD14
Macrophage	hsa05150	Staphylococcus aureus infection	1970-09-01	30/3563	2.65696e-09	1.99272e-07	1.32848e-07	3383/3108/713/3109/2214/717/3127/3586/714	9	human	1969-09-01	30/3563	2.32788e-09	8.72957e-08	6.37105e-08	3127/3117/3119/3108/3586/3689/2213/2214/719	9	mouse	immune	UP	ICAM1,IL10,C1QC,C2,C1QB,HLA-DRB5,FCGR3A,HLA-DMA,HLA-DMB	FCGR2B,IL10,ITGB2,C3AR1,HLA-DQB1,HLA-DQA1,HLA-DRB5,FCGR3A,HLA-DMA	IL10,HLA-DRB5,FCGR3A,HLA-DMA
Macrophage	hsa05152	Tuberculosis	1970-10-01	116/3563	6.92751e-05	0.000546909	0.000364606	4790/3553/3108/3109/2214/3687/2207/3127/929/3586	10	human	20/69	116/3563	1.05931e-14	1.58896e-12	1.15966e-12	3127/3117/972/3119/929/10332/3553/3108/7097/1520/6850/3586/26253/3689/3687/2213/10892/3552/2214/7421	20	mouse	immune	UP	NFKB1,IL1B,IL10,ITGAX,FCER1G,CD14,HLA-DRB5,FCGR3A,HLA-DMA,HLA-DMB	CD74,FCGR2B,CLEC4M,VDR,IL1A,IL1B,IL10,TLR2,ITGAX,ITGB2,CTSS,SYK,CLEC4E,CD14,MALT1,HLA-DQB1,HLA-DQA1,HLA-DRB5,FCGR3A,HLA-DMA	IL1B,IL10,ITGAX,CD14,HLA-DRB5,FCGR3A,HLA-DMA
Macrophage	hsa05164	Influenza A	1970-10-01	112/3563	5.11659e-05	0.000451464	0.000300976	6347/4792/4790/3383/114548/3553/3108/3109/3127/51284	10	human	1969-08-01	112/3563	0.00125414	0.00648692	0.00473431	3127/3117/3119/3553/3108/7706/114548/3552	8	mouse	immune	UP	ICAM1,NFKBIA,CCL2,NFKB1,IL1B,NLRP3,TLR7,HLA-DRB5,HLA-DMA,HLA-DMB	IL1A,TRIM25,IL1B,NLRP3,HLA-DQB1,HLA-DQA1,HLA-DRB5,HLA-DMA	IL1B,NLRP3,HLA-DRB5,HLA-DMA
Macrophage	hsa05168	Herpes simplex virus 1 infection	1970-07-01	137/3563	0.0169217	0.0507651	0.0338434	6347/4792/4790/3553/3108/3109/3127	7	human	1969-12-01	137/3563	8.67191e-06	8.67191e-05	6.32897e-05	3127/3117/972/3119/3553/5199/3108/7097/6850/29992/29990/440077	12	mouse	immune	UP	NFKBIA,CCL2,NFKB1,IL1B,HLA-DRB5,HLA-DMA,HLA-DMB	CD74,PILRA,PILRB,IL1B,CFP,TLR2,SYK,HLA-DQB1,HLA-DQA1,ZNF705A,HLA-DRB5,HLA-DMA	IL1B,HLA-DRB5,HLA-DMA
Macrophage	hsa05310	Asthma	1970-05-01	3563-11-01	1.06882e-06	2.29032e-05	1.52688e-05	3108/3109/2207/3127/3586	5	human	1969-05-01	3563-11-01	9.93886e-07	1.3553e-05	9.8913e-06	3127/3117/3119/3108/3586	5	mouse	immune	UP	IL10,FCER1G,HLA-DRB5,HLA-DMA,HLA-DMB	IL10,HLA-DQB1,HLA-DQA1,HLA-DRB5,HLA-DMA	IL10,HLA-DRB5,HLA-DMA
Macrophage	hsa05320	Autoimmune thyroid disease	1970-04-01	14/3563	0.000117934	0.000884503	0.000589669	3108/3109/3127/3586	4	human	1969-05-01	14/3563	4.11632e-06	4.7496e-05	3.46637e-05	3127/3117/3119/3108/3586	5	mouse	immune	UP	IL10,HLA-DRB5,HLA-DMA,HLA-DMB	IL10,HLA-DQB1,HLA-DQA1,HLA-DRB5,HLA-DMA	IL10,HLA-DRB5,HLA-DMA
Macrophage	hsa05321	Inflammatory bowel disease	1970-06-01	32/3563	2.80443e-05	0.000323588	0.000215725	4790/3553/3108/3109/3127/3586	6	human	1969-08-01	32/3563	9.51336e-08	2.03858e-06	1.4878e-06	3127/3117/3119/3553/3108/7097/3586/3552	8	mouse	immune	UP	NFKB1,IL1B,IL10,HLA-DRB5,HLA-DMA,HLA-DMB	IL1A,IL1B,IL10,TLR2,HLA-DQB1,HLA-DQA1,HLA-DRB5,HLA-DMA	IL1B,IL10,HLA-DRB5,HLA-DMA
Macrophage	hsa05322	Systemic lupus erythematosus	1970-08-01	40/3563	6.88734e-07	1.72184e-05	1.14789e-05	3108/713/3109/2214/717/3127/3586/714	8	human	1969-06-01	40/3563	9.67387e-05	0.000763727	0.000557387	3127/3117/3119/3108/3586/2214	6	mouse	immune	UP	IL10,C1QC,C2,C1QB,HLA-DRB5,FCGR3A,HLA-DMA,HLA-DMB	IL10,HLA-DQB1,HLA-DQA1,HLA-DRB5,FCGR3A,HLA-DMA	IL10,HLA-DRB5,FCGR3A,HLA-DMA
Macrophage	hsa05323	Rheumatoid arthritis	1970-09-01	48/3563	2.35163e-07	8.81861e-06	5.87908e-06	2920/6347/2921/3383/3553/3108/3109/10673/3127	9	human	1969-09-01	48/3563	2.0699e-07	3.88107e-06	2.8325e-06	3127/3117/3119/3553/2921/3108/7097/3689/3552	9	mouse	immune	UP	CXCL2,ICAM1,TNFSF13B,CCL2,IL1B,CXCL3,HLA-DRB5,HLA-DMA,HLA-DMB	IL1A,IL1B,TLR2,ITGB2,CXCL3,HLA-DQB1,HLA-DQA1,HLA-DRB5,HLA-DMA	IL1B,CXCL3,HLA-DRB5,HLA-DMA
Macrophage	hsa05330	Allograft rejection	1970-04-01	15/3563	0.000158443	0.00103332	0.000688881	3108/3109/3127/3586	4	human	1969-05-01	15/3563	6.08209e-06	6.51652e-05	4.75592e-05	3127/3117/3119/3108/3586	5	mouse	immune	UP	IL10,HLA-DRB5,HLA-DMA,HLA-DMB	IL10,HLA-DQB1,HLA-DQA1,HLA-DRB5,HLA-DMA	IL10,HLA-DRB5,HLA-DMA
Macrophage	hsa05332	Graft-versus-host disease	1970-04-01	16/3563	0.000208137	0.00130085	0.000867237	3553/3108/3109/3127	4	human	1969-06-01	16/3563	2.91149e-07	4.85248e-06	3.54146e-06	3127/3117/3119/3553/3108/3552	6	mouse	immune	UP	IL1B,HLA-DRB5,HLA-DMA,HLA-DMB	IL1A,IL1B,HLA-DQB1,HLA-DQA1,HLA-DRB5,HLA-DMA	IL1B,HLA-DRB5,HLA-DMA
Macrophage	hsa05416	Viral myocarditis	1970-04-01	36/3563	0.00500952	0.0183275	0.0122184	3383/3108/3109/3127	4	human	1969-05-01	36/3563	0.000556773	0.00321215	0.00234431	3127/3117/3119/3108/3689	5	mouse	immune	UP	ICAM1,HLA-DRB5,HLA-DMA,HLA-DMB	ITGB2,HLA-DQB1,HLA-DQA1,HLA-DRB5,HLA-DMA	HLA-DRB5,HLA-DMA
Macrophage	hsa05417	Lipid and atherosclerosis	13/70	138/3563	1.79004e-06	3.35633e-05	2.23756e-05	948/2920/6347/4792/7412/23643/2921/4790/3383/114548/3553/929/4318	13	human	1969-09-01	138/3563	0.00118187	0.00633145	0.00462085	929/948/3553/2921/7097/114548/4318/1536/353376	9	mouse	immune	UP	CXCL2,ICAM1,NFKBIA,MMP9,CCL2,NFKB1,IL1B,CD36,LY96,VCAM1,NLRP3,CXCL3,CD14	MMP9,IL1B,CD36,TLR2,NLRP3,CXCL3,CYBB,CD14,TICAM2	MMP9,IL1B,CD36,NLRP3,CXCL3,CD14
Monocyte	hsa04060	Cytokine-cytokine receptor interaction	1970-07-01	87/3441	0.00170631	0.0235914	0.0189352	10673/7048/2920/920/5008/1524/3553	7	human	14/84	87/3441	1.14475e-08	5.57111e-07	4.01666e-07	5196/1230/3553/7850/1439/3557/3606/1438/6347/1234/3586/8740/1436/1441	14	mouse	immune	UP	CD4,CXCL2,OSM,TNFSF13B,IL1B,TGFBR2,CX3CR1	CSF2RB,CCL2,IL1R2,CSF3R,IL1B,TNFSF14,IL10,IL1RN,IL18,CCR5,PF4,CCR1,CSF1R,CSF2RA	IL1B
Monocyte	hsa04145	Phagosome	1970-08-01	92/3441	0.000465716	0.00931433	0.00747597	3127/7037/948/1535/3109/7097/4688/3689	8	human	1984-11-01	92/3441	1.01748e-05	0.000148552	0.000107103	929/3117/3689/3119/3127/2209/2214/4481/1520/2212/4688	11	mouse	immune	UP	CYBA,TFRC,NCF2,CD36,TLR2,ITGB2,HLA-DRB5,HLA-DMB	MSR1,NCF2,FCGR2A,FCGR1A,ITGB2,CTSS,CD14,HLA-DQB1,HLA-DQA1,HLA-DRB5,FCGR3A	NCF2,ITGB2,HLA-DRB5
Monocyte	hsa04514	Cell adhesion molecules	1970-06-01	48/3441	0.000356981	0.00815956	0.00654912	3127/6693/920/3109/942/3689	6	human	1984-04-01	48/3441	0.0284665	0.098955	0.0713446	3117/3689/3119/3127	4	mouse	immune	UP	CD4,CD86,ITGB2,SPN,HLA-DRB5,HLA-DMB	ITGB2,HLA-DQB1,HLA-DQA1,HLA-DRB5	ITGB2,HLA-DRB5
Monocyte	hsa04612	Antigen processing and presentation	1970-04-01	36/3441	0.00566266	0.041183	0.0330548	3127/10437/920/3109	4	human	1984-06-01	36/3441	0.000191551	0.00162091	0.00116864	3117/3119/3127/5641/972/1520	6	mouse	immune	UP	CD4,HLA-DRB5,IFI30,HLA-DMB	CD74,LGMN,CTSS,HLA-DQB1,HLA-DQA1,HLA-DRB5	HLA-DRB5
Monocyte	hsa04625	C-type lectin receptor signaling pathway	1970-06-01	68/3441	0.00231218	0.0246632	0.0197955	2207/26253/114548/29108/338339/3553	6	human	1984-06-01	68/3441	0.00577334	0.0240831	0.0173634	26253/338339/3553/6850/114548/3586	6	mouse	immune	UP	PYCARD,IL1B,FCER1G,NLRP3,CLEC4E,CLEC4D	IL1B,IL10,NLRP3,SYK,CLEC4E,CLEC4D	IL1B,NLRP3,CLEC4E,CLEC4D
Monocyte	hsa04640	Hematopoietic cell lineage	1970-08-01	44/3441	1.93137e-06	0.000308315	0.000247463	3127/7037/948/951/920/3109/912/3553	8	human	1984-10-01	44/3441	5.51428e-08	1.81639e-06	1.30958e-06	929/3117/3119/3127/2209/3553/7850/1438/1436/1441	10	mouse	immune	UP	CD4,TFRC,CD37,IL1B,CD36,CD1D,HLA-DRB5,HLA-DMB	IL1R2,CSF3R,IL1B,FCGR1A,CD14,HLA-DQB1,CSF1R,HLA-DQA1,CSF2RA,HLA-DRB5	IL1B,HLA-DRB5
Monocyte	hsa04672	Intestinal immune network for IgA production	1970-04-01	20/3441	0.000595128	0.0105801	0.00849189	10673/3127/3109/942	4	human	1984-04-01	20/3441	0.00118828	0.00642553	0.00463268	3117/3119/3127/3586	4	mouse	immune	UP	TNFSF13B,CD86,HLA-DRB5,HLA-DMB	IL10,HLA-DQB1,HLA-DQA1,HLA-DRB5	HLA-DRB5
Monocyte	hsa04940	Type I diabetes mellitus	1970-04-01	15/3441	0.000181084	0.00495895	0.00398021	3127/3109/3553/942	4	human	1984-04-01	15/3441	0.000367508	0.00243892	0.00175841	3117/3119/3127/3553	4	mouse	immune	UP	CD86,IL1B,HLA-DRB5,HLA-DMB	IL1B,HLA-DQB1,HLA-DQA1,HLA-DRB5	IL1B,HLA-DRB5
Monocyte	hsa05133	Pertussis	1970-04-01	47/3441	0.0145042	0.0828813	0.0665231	114548/29108/3553/3689	4	human	1984-09-01	47/3441	1.27763e-06	2.66477e-05	1.92125e-05	929/713/3689/714/712/3553/114548/3586/353376	9	mouse	immune	UP	PYCARD,IL1B,ITGB2,NLRP3	IL1B,IL10,C1QC,ITGB2,NLRP3,CD14,C1QB,C1QA,TICAM2	IL1B,ITGB2,NLRP3
Monocyte	hsa05134	Legionellosis	1970-05-01	44/3441	0.00176935	0.0235914	0.0189352	2920/29108/7097/3553/3689	5	human	1984-04-01	44/3441	0.0213679	0.0799928	0.0576732	929/3689/3553/3606	4	mouse	immune	UP	CXCL2,PYCARD,IL1B,TLR2,ITGB2	IL1B,IL18,ITGB2,CD14	IL1B,ITGB2
Monocyte	hsa05140	Leishmaniasis	1970-07-01	50/3441	5.30158e-05	0.00282751	0.00226945	3127/1535/3109/7097/3553/4688/3689	7	human	1984-10-01	50/3441	2.02635e-07	4.93078e-06	3.555e-06	3117/3689/3119/3127/2209/2214/3553/3586/2212/4688	10	mouse	immune	UP	CYBA,NCF2,IL1B,TLR2,ITGB2,HLA-DRB5,HLA-DMB	NCF2,IL1B,IL10,FCGR2A,FCGR1A,ITGB2,HLA-DQB1,HLA-DQA1,HLA-DRB5,FCGR3A	NCF2,IL1B,ITGB2,HLA-DRB5
Monocyte	hsa05144	Malaria	1970-04-01	28/3441	0.0022244	0.0246632	0.0197955	948/7097/3553/3689	4	human	1984-05-01	28/3441	0.000485867	0.0030842	0.00222365	3689/3553/3606/6347/3586	5	mouse	immune	UP	IL1B,CD36,TLR2,ITGB2	CCL2,IL1B,IL10,IL18,ITGB2	IL1B,ITGB2
Monocyte	hsa05146	Amoebiasis	1970-05-01	54/3441	0.0044032	0.0350205	0.0281086	2920/912/7097/3553/3689	5	human	1984-06-01	54/3441	0.00178795	0.0093229	0.00672163	929/3689/3553/384/7850/3586	6	mouse	immune	UP	CXCL2,IL1B,TLR2,CD1D,ITGB2	ARG2,IL1R2,IL1B,IL10,ITGB2,CD14	IL1B,ITGB2
Monocyte	hsa05150	Staphylococcus aureus infection	1970-04-01	30/3441	0.00288748	0.0271763	0.0218125	1675/3127/3109/3689	4	human	14/84	30/3441	9.30222e-16	1.35812e-13	9.79181e-14	3117/713/3689/3119/3127/714/2209/712/2214/728/719/3586/2212/2358	14	mouse	immune	UP	ITGB2,CFD,HLA-DRB5,HLA-DMB	IL10,FCGR2A,FCGR1A,C1QC,ITGB2,FPR2,C3AR1,C1QB,C1QA,HLA-DQB1,HLA-DQA1,C5AR1,HLA-DRB5,FCGR3A	ITGB2,HLA-DRB5
Monocyte	hsa05152	Tuberculosis	1970-07-01	115/3441	0.00815041	0.0501564	0.0402571	3127/2207/26253/3109/7097/3553/3689	7	human	15/84	115/3441	6.22053e-08	1.81639e-06	1.30958e-06	929/3117/26253/3689/3119/3127/2209/2214/972/3553/3606/6850/3586/1520/2212	15	mouse	immune	UP	IL1B,TLR2,FCER1G,ITGB2,CLEC4E,HLA-DRB5,HLA-DMB	CD74,IL1B,IL10,FCGR2A,FCGR1A,IL18,ITGB2,CTSS,SYK,CLEC4E,CD14,HLA-DQB1,HLA-DQA1,HLA-DRB5,FCGR3A	IL1B,ITGB2,CLEC4E,HLA-DRB5
Monocyte	hsa05168	Herpes simplex virus 1 infection	1970-07-01	135/3441	0.0186793	0.0987158	0.0792324	3127/1978/29992/3109/5199/7097/3553	7	human	1984-11-01	135/3441	0.000359832	0.00243892	0.00175841	3117/3119/3127/972/3553/5199/6850/6347/29992/8740/440077	11	mouse	immune	UP	PILRA,IL1B,CFP,TLR2,EIF4EBP1,HLA-DRB5,HLA-DMB	CD74,PILRA,CCL2,IL1B,TNFSF14,CFP,SYK,HLA-DQB1,HLA-DQA1,ZNF705A,HLA-DRB5	PILRA,IL1B,CFP,HLA-DRB5
Monocyte	hsa05171	Coronavirus disease - COVID-19	1970-11-01	151/3441	0.000185961	0.00495895	0.00398021	1675/6231/6228/6144/6154/6187/6229/1839/114548/7097/3553	11	human	1984-10-01	151/3441	0.00330379	0.0160784	0.0115922	713/714/712/3553/728/719/6850/6347/114548/2212	10	mouse	immune	UP	HBEGF,RPL21,IL1B,TLR2,RPS24,RPS2,RPL26,NLRP3,RPS23,RPS26,CFD	CCL2,IL1B,FCGR2A,C1QC,NLRP3,SYK,C3AR1,C1QB,C1QA,C5AR1	IL1B,NLRP3
Monocyte	hsa05310	Asthma	1970-03-01	3441-10-01	0.000873582	0.0139773	0.0112186	3127/2207/3109	3	human	1984-04-01	3441-10-01	6.20846e-05	0.000697258	0.000502709	3117/3119/3127/3586	4	mouse	immune	UP	FCER1G,HLA-DRB5,HLA-DMB	IL10,HLA-DQB1,HLA-DQA1,HLA-DRB5	HLA-DRB5
Monocyte	hsa05320	Autoimmune thyroid disease	1970-03-01	13/3441	0.00199262	0.0245246	0.0196842	3127/3109/942	3	human	1984-04-01	13/3441	0.000199838	0.00162091	0.00116864	3117/3119/3127/3586	4	mouse	immune	UP	CD86,HLA-DRB5,HLA-DMB	IL10,HLA-DQB1,HLA-DQA1,HLA-DRB5	HLA-DRB5
Monocyte	hsa05321	Inflammatory bowel disease	1970-04-01	31/3441	0.00326492	0.027494	0.0220676	3127/3109/7097/3553	4	human	1984-06-01	31/3441	7.98453e-05	0.000777161	0.000560318	3117/3119/3127/3553/3606/3586	6	mouse	immune	UP	IL1B,TLR2,HLA-DRB5,HLA-DMB	IL1B,IL10,IL18,HLA-DQB1,HLA-DQA1,HLA-DRB5	IL1B,HLA-DRB5
Monocyte	hsa05322	Systemic lupus erythematosus	1970-04-01	39/3441	0.00755344	0.048342	0.0388008	3127/8364/3109/942	4	human	1984-11-01	39/3441	9.07358e-10	6.62371e-08	4.77557e-08	3117/713/3119/3127/714/2209/712/2214/723790/3586/2212	11	mouse	immune	UP	CD86,HIST1H4C,HLA-DRB5,HLA-DMB	IL10,FCGR2A,FCGR1A,C1QC,C1QB,C1QA,HLA-DQB1,HLA-DQA1,HLA-DRB5,FCGR3A,HIST2H2AA4	HLA-DRB5
Monocyte	hsa05323	Rheumatoid arthritis	1970-08-01	48/3441	3.85393e-06	0.000308315	0.000247463	10673/3127/2920/3109/7097/3553/942/3689	8	human	1984-07-01	48/3441	0.000131556	0.00120045	0.000865498	3117/3689/3119/3127/3553/3606/6347	7	mouse	immune	UP	CXCL2,TNFSF13B,CD86,IL1B,TLR2,ITGB2,HLA-DRB5,HLA-DMB	CCL2,IL1B,IL18,ITGB2,HLA-DQB1,HLA-DQA1,HLA-DRB5	IL1B,ITGB2,HLA-DRB5
Monocyte	hsa05330	Allograft rejection	1970-03-01	14/3441	0.00249928	0.0249928	0.02006	3127/3109/942	3	human	1984-04-01	14/3441	0.00027459	0.00211001	0.00152128	3117/3119/3127/3586	4	mouse	immune	UP	CD86,HLA-DRB5,HLA-DMB	IL10,HLA-DQB1,HLA-DQA1,HLA-DRB5	HLA-DRB5
Monocyte	hsa05332	Graft-versus-host disease	1970-04-01	15/3441	0.000181084	0.00495895	0.00398021	3127/3109/3553/942	4	human	1984-04-01	15/3441	0.000367508	0.00243892	0.00175841	3117/3119/3127/3553	4	mouse	immune	UP	CD86,IL1B,HLA-DRB5,HLA-DMB	IL1B,HLA-DQB1,HLA-DQA1,HLA-DRB5	IL1B,HLA-DRB5
Monocyte	hsa05416	Viral myocarditis	1970-04-01	31/3441	0.00326492	0.027494	0.0220676	3127/3109/942/3689	4	human	1984-05-01	31/3441	0.000793008	0.00445304	0.00321056	3117/3689/3119/3127/5880	5	mouse	immune	UP	CD86,ITGB2,HLA-DRB5,HLA-DMB	RAC2,ITGB2,HLA-DQB1,HLA-DQA1,HLA-DRB5	ITGB2,HLA-DRB5
NK cell	hsa04060	Cytokine-cytokine receptor interaction	1954-08-01	68/3197	1.31827e-05	0.00037885	0.000303694	6375/6351/6352/7852/3575/4050/7124/3560	8	human	1953-12-01	68/3197	4.24944e-10	1.98307e-08	1.71469e-08	50615/10663/939/7293/920/8784/356/3560/944/3604/2833/8740	12	mouse	immune	UP	IL2RB,CXCR4,XCL1,IL7R,LTB,TNF,CCL5,CCL4	CD4,TNFRSF9,IL2RB,IL21R,TNFSF8,FASLG,TNFSF14,CD27,CXCR6,CXCR3,TNFRSF4,TNFRSF18	IL2RB
NK cell	hsa04640	Hematopoietic cell lineage	1954-07-01	35/3197	1.23038e-06	7.99749e-05	6.41095e-05	924/916/3575/951/926/7124/921	7	human	1953-09-01	35/3197	2.37669e-09	8.3184e-08	7.1926e-08	915/917/914/916/926/925/920/921/924	9	mouse	immune	UP	CD37,CD5,IL7R,CD8B,CD7,CD3E,TNF	CD4,CD5,CD2,CD8A,CD3G,CD3D,CD8B,CD7,CD3E	CD5,CD8B,CD7,CD3E
NK cell	hsa04650	Natural killer cell mediated cytotoxicity	1954-12-01	72/3197	1.07896e-09	1.40265e-07	1.12439e-07	3689/3932/3824/5777/7305/7535/3821/7124/5880/51744/962/2214	12	human	1953-07-01	72/3197	0.000147598	0.00229597	0.00198524	5578/27040/356/10870/4068/3689/3932	7	mouse	immune	UP	TYROBP,PTPN6,ZAP70,CD48,CD244,RAC2,KLRD1,KLRC1,ITGB2,LCK,FCGR3A,TNF	FASLG,HCST,PRKCA,ITGB2,LCK,SH2D1A,LAT	ITGB2,LCK
NK cell	hsa04660	T cell receptor signaling pathway	1954-06-01	77/3197	0.00165216	0.0268476	0.0215216	3932/916/5777/7535/926/7124	6	human	14/53	77/3197	7.49058e-12	1.04868e-09	9.06755e-10	915/917/27040/916/5133/940/868/926/925/1493/920/29851/9402/3932	14	mouse	immune	UP	PTPN6,ZAP70,CD8B,LCK,CD3E,TNF	CD4,GRAP2,CBLB,CD8A,CD3G,CTLA4,ICOS,CD3D,CD8B,CD28,LCK,PDCD1,CD3E,LAT	CD8B,LCK,CD3E
NK cell	hsa05340	Primary immunodeficiency	1954-05-01	20/3197	1.45712e-05	0.00037885	0.000303694	3932/916/3575/7535/926	5	human	1953-07-01	20/3197	1.50558e-08	4.21562e-07	3.64508e-07	915/916/926/925/920/29851/3932	7	mouse	immune	UP	ZAP70,IL7R,CD8B,LCK,CD3E	CD4,CD8A,ICOS,CD3D,CD8B,LCK,CD3E	CD8B,LCK,CD3E
Neutrophil	hsa05171	Coronavirus disease - COVID-19	67/143	132/2553	1.29814e-54	1.26568e-52	1.26398e-52	6170/6234/6181/9349/6158/6235/6144/6156/6218/6208/6233/6133/6229/6167/6205/6157/1536/6141/6206/6132/6165/6227/6209/6223/6202/6142/6134/6194/6207/6210/11224/6129/6143/3921/6135/6230/6168/6217/6201/6228/6188/6204/6224/6152/6137/6154/23521/6130/9045/6146/6222/6125/6175/6169/6193/6138/6136/6128/6166/6187/6203/6155/4736/6160/6122/5293/719	67	human	1984-11-01	132/2553	0.00337117	0.0561154	0.0517235	6154/6156/1536/6192/6128/6210/6122/6222/6202/5603/5579	11	mouse	immune	UP	RPS20,RPL18,RPL31,RPS5,RPL6,RPLP0,RPL3,RPS16,RPS19,RPL18A,RPL28,RPL19,RPS13,RPS12,RPL24,RPS15,RPL22,RPS25,RPL21,RPL5,RPS10,RPL23,RPL27,RPS15A,RPL35,RPS6,RPS24,RPS2,RPS11,RPL13A,RPL11,RPS8,RPS27A,RPL37,RPL10,RPL7,RPL7A,RPS3,RPL30,RPL8,RPL26,RPL9,RPS14,CYBB,RPL36AL,RPL27A,RPL13,RPSA,RPS9,PIK3CD,RPS21,C3AR1,RPS7,RPL38,RPL15,RPLP2,RPS17,RPL35A,RPS23,RPL14,RPL37A,RPL12,RPL10A,RPL39,RPS29,RPS18,RPS28	RPL6,RPL3,RPS4Y1,RPS15A,RPS8,RPL30,MAPK13,RPL26,CYBB,PRKCB,RPS18	RPL6,RPL3,RPS15A,RPS8,RPL30,RPL26,CYBB,RPS18
T cell	hsa05340	Primary immunodeficiency	6/157	21/2948	0.00057725	0.0388682	0.0376731	959/3561/84876/3932/29851/5788	6	human	6/208	21/2948	0.00253686	0.0382115	0.033046	29851/84876/7535/3575/959/916	6	mouse	immune	UP	PTPRC,CD40LG,IL2RG,ICOS,LCK,ORAI1	CD40LG,ZAP70,ICOS,IL7R,CD3E,ORAI1	CD40LG,ICOS,ORAI1
Tenoc	hsa04080	Neuroactive ligand-receptor interaction	1956-03-01	31/3519	0.0125192	0.0868518	0.0724795	3953/706/5739	3	human	8/131	31/3519	1.14081e-05	0.000323705	0.000247676	718/6863/3953/2149/7434/5025/5179/1268	8	mouse	FB	UP	TSPO,LEPR,PTGIR	TAC1,VIPR2,LEPR,CNR1,C3,P2RX4,F2R,PENK	LEPR
Tenoc	hsa04145	Phagosome	1956-06-01	81/3519	0.00159967	0.0137962	0.0115132	1311/60/71/715/7060/9902	6	human	14/131	81/3519	1.06429e-06	6.03985e-05	4.62126e-05	715/718/3105/84617/7057/1311/7058/7846/10383/10376/7060/81035/7277/7097	14	mouse	FB	UP	MRC2,ACTB,COMP,THBS4,C1R,ACTG1	COMP,THBS4,TUBA1B,C3,TUBA4A,TLR2,THBS1,COLEC12,C1R,TUBA1A,TUBB6,THBS2,TUBB4B,HLA-A	COMP,THBS4,C1R
Tenoc	hsa04151	PI3K-Akt signaling pathway	1956-12-01	187/3519	2.53279e-05	0.00056228	0.000469233	1311/1277/2252/1278/1292/7060/8516/1101/22801/8515/4915/3371	12	human	14/131	187/3519	0.008811	0.0500024	0.0382583	4609/3569/7057/1311/7058/7060/9180/4790/5970/1435/2149/7097/8515/3371	14	mouse	FB	UP	TNC,ITGA8,COMP,COL1A1,THBS4,CHAD,ITGA11,FGF7,COL6A2,ITGA10,NTRK2,COL1A2	TNC,COMP,NFKB1,THBS4,IL6,MYC,TLR2,THBS1,ITGA10,OSMR,RELA,F2R,CSF1,THBS2	TNC,COMP,THBS4,ITGA10
Tenoc	hsa04512	ECM-receptor interaction	1956-11-01	46/3519	5.1889e-11	5.75968e-09	4.80656e-09	1311/1277/1278/1292/3339/7060/8516/1101/22801/8515/3371	11	human	7/131	46/3519	0.00134228	0.0133408	0.0102075	7057/1311/7058/6385/7060/8515/3371	7	mouse	FB	UP	TNC,ITGA8,COMP,COL1A1,THBS4,CHAD,ITGA11,COL6A2,HSPG2,ITGA10,COL1A2	TNC,COMP,THBS4,SDC4,THBS1,ITGA10,THBS2	TNC,COMP,THBS4,ITGA10
VenEC	hsa04514	Cell adhesion molecules	1936-06-01	43/3654	2.77507e-06	0.000216456	0.000148978	3119/3117/3127/7122/947/24146	6	human	1966-09-01	43/3654	4.06509e-08	6.6261e-06	5.00648e-06	6403/57863/7412/3117/3119/3127/3133/6401/29126	9	mouse	endo	UP	CLDN15,CD34,HLA-DQB1,CLDN5,HLA-DQA1,HLA-DRB5	SELE,CD274,VCAM1,CADM3,SELP,HLA-DQB1,HLA-DQA1,HLA-DRB5,HLA-E	HLA-DQB1,HLA-DQA1,HLA-DRB5
VenEC	hsa04612	Antigen processing and presentation	1936-04-01	35/3654	0.000334462	0.00289867	0.00199504	3119/3117/3127/972	4	human	1966-05-01	35/3654	0.000352225	0.00478439	0.00361494	972/3117/3119/3127/3133	5	mouse	endo	UP	CD74,HLA-DQB1,HLA-DQA1,HLA-DRB5	CD74,HLA-DQB1,HLA-DQA1,HLA-DRB5,HLA-E	CD74,HLA-DQB1,HLA-DQA1,HLA-DRB5
VenEC	hsa04640	Hematopoietic cell lineage	1936-04-01	33/3654	0.000265084	0.00289435	0.00199206	3119/3117/3127/947	4	human	1966-07-01	33/3654	1.33846e-06	7.27229e-05	5.49472e-05	3569/1440/3117/3119/3127/929/290	7	mouse	endo	UP	CD34,HLA-DQB1,HLA-DQA1,HLA-DRB5	CSF3,IL6,ANPEP,CD14,HLA-DQB1,HLA-DQA1,HLA-DRB5	HLA-DQB1,HLA-DQA1,HLA-DRB5
VenEC	hsa04672	Intestinal immune network for IgA production	1936-03-01	14/3654	0.000296856	0.00289435	0.00199206	3119/3117/3127	3	human	1966-04-01	14/3654	8.48643e-05	0.00138329	0.00104517	3569/3117/3119/3127	4	mouse	endo	UP	HLA-DQB1,HLA-DQA1,HLA-DRB5	IL6,HLA-DQB1,HLA-DQA1,HLA-DRB5	HLA-DQB1,HLA-DQA1,HLA-DRB5
VenEC	hsa04940	Type I diabetes mellitus	1936-03-01	13/3654	0.000234832	0.00289435	0.00199206	3119/3117/3127	3	human	1966-05-01	13/3654	1.89926e-06	7.73946e-05	5.84771e-05	3117/1363/3119/3127/3133	5	mouse	endo	UP	HLA-DQB1,HLA-DQA1,HLA-DRB5	CPE,HLA-DQB1,HLA-DQA1,HLA-DRB5,HLA-E	HLA-DQB1,HLA-DQA1,HLA-DRB5
VenEC	hsa05150	Staphylococcus aureus infection	1936-03-01	14/3654	0.000296856	0.00289435	0.00199206	3119/3117/3127	3	human	1966-05-01	14/3654	2.9133e-06	9.49735e-05	7.17591e-05	6403/629/3117/3119/3127	5	mouse	endo	UP	HLA-DQB1,HLA-DQA1,HLA-DRB5	SELP,HLA-DQB1,HLA-DQA1,HLA-DRB5,CFB	HLA-DQB1,HLA-DQA1,HLA-DRB5
VenEC	hsa05152	Tuberculosis	1936-05-01	96/3654	0.00222878	0.0144871	0.00997085	3119/3117/3127/8877/972	5	human	1966-07-01	96/3654	0.00152183	0.0145916	0.011025	972/3569/3117/3119/3127/3929/929	7	mouse	endo	UP	CD74,SPHK1,HLA-DQB1,HLA-DQA1,HLA-DRB5	CD74,LBP,IL6,CD14,HLA-DQB1,HLA-DQA1,HLA-DRB5	CD74,HLA-DQB1,HLA-DQA1,HLA-DRB5
VenEC	hsa05171	Coronavirus disease - COVID-19	1936-05-01	137/3654	0.0101778	0.0417825	0.0287572	6187/6175/23521/6129/6122	5	human	1966-09-01	137/3654	0.000675103	0.00846475	0.00639571	6403/3569/3627/7450/6234/1440/629/1839/340061	9	mouse	endo	UP	RPLP0,RPL3,RPS2,RPL13A,RPL7	CSF3,VWF,HBEGF,IL6,CXCL10,SELP,TMEM173,RPS28,CFB
VenEC	hsa05320	Autoimmune thyroid disease	1936-03-01	3654-11-01	0.000137332	0.00267797	0.00184314	3119/3117/3127	3	human	1966-04-01	3654-11-01	2.91461e-05	0.000593851	0.000448696	3117/3119/3127/3133	4	mouse	endo	UP	HLA-DQB1,HLA-DQA1,HLA-DRB5	HLA-DQB1,HLA-DQA1,HLA-DRB5,HLA-E	HLA-DQB1,HLA-DQA1,HLA-DRB5
VenEC	hsa05321	Inflammatory bowel disease	1936-03-01	26/3654	0.00195485	0.0138616	0.0095404	3119/3117/3127	3	human	1966-04-01	26/3654	0.00107654	0.0112305	0.00848545	3569/3117/3119/3127	4	mouse	endo	UP	HLA-DQB1,HLA-DQA1,HLA-DRB5	IL6,HLA-DQB1,HLA-DQA1,HLA-DRB5	HLA-DQB1,HLA-DQA1,HLA-DRB5
VenEC	hsa05322	Systemic lupus erythematosus	1936-03-01	30/3654	0.00297113	0.0165534	0.011393	3119/3117/3127	3	human	1966-03-01	30/3654	0.0161376	0.0876808	0.066249	3117/3119/3127	3	mouse	endo	UP	HLA-DQB1,HLA-DQA1,HLA-DRB5	HLA-DQB1,HLA-DQA1,HLA-DRB5	HLA-DQB1,HLA-DQA1,HLA-DRB5
VenEC	hsa05323	Rheumatoid arthritis	1936-03-01	37/3654	0.00542369	0.0248852	0.0171274	3119/3117/3127	3	human	1966-04-01	37/3654	0.00409767	0.0318057	0.0240314	3569/3117/3119/3127	4	mouse	endo	UP	HLA-DQB1,HLA-DQA1,HLA-DRB5	IL6,HLA-DQB1,HLA-DQA1,HLA-DRB5	HLA-DQB1,HLA-DQA1,HLA-DRB5
VenEC	hsa05330	Allograft rejection	1936-03-01	3654-11-01	0.000137332	0.00267797	0.00184314	3119/3117/3127	3	human	1966-04-01	3654-11-01	2.91461e-05	0.000593851	0.000448696	3117/3119/3127/3133	4	mouse	endo	UP	HLA-DQB1,HLA-DQA1,HLA-DRB5	HLA-DQB1,HLA-DQA1,HLA-DRB5,HLA-E	HLA-DQB1,HLA-DQA1,HLA-DRB5
VenEC	hsa05332	Graft-versus-host disease	1936-03-01	3654-11-01	0.000137332	0.00267797	0.00184314	3119/3117/3127	3	human	1966-05-01	3654-11-01	7.01161e-07	5.71447e-05	4.31768e-05	3569/3117/3119/3127/3133	5	mouse	endo	UP	HLA-DQB1,HLA-DQA1,HLA-DRB5	IL6,HLA-DQB1,HLA-DQA1,HLA-DRB5,HLA-E	HLA-DQB1,HLA-DQA1,HLA-DRB5
VenEC	hsa05416	Viral myocarditis	1936-03-01	30/3654	0.00297113	0.0165534	0.011393	3119/3117/3127	3	human	1966-04-01	30/3654	0.00186922	0.0169269	0.0127894	3117/3119/3127/3133	4	mouse	endo	UP	HLA-DQB1,HLA-DQA1,HLA-DRB5	HLA-DQB1,HLA-DQA1,HLA-DRB5,HLA-E	HLA-DQB1,HLA-DQA1,HLA-DRB5
ArtEC	hsa04014	Ras signaling pathway	14/173	113/3395	0.00152739	0.0257474	0.0234276	2324/1942/2321/8503/7010/3791/9771/3480/10000/2247/2113/285/1956/2791	14	human	10/110	113/3395	0.00318921	0.0380564	0.0291341	9462/5898/80310/6237/3791/4893/4254/2793/2113/2321	10	mouse	endo	DW	FLT4,ANGPT2,FLT1,AKT3,PIK3R3,TEK,GNG11,KDR,ETS1,RAPGEF5,FGF2,IGF1R,EGFR,EFNA1	RALA,KITLG,RASAL2,FLT1,RRAS,KDR,ETS1,GNGT2,PDGFD,NRAS	FLT1,KDR,ETS1
ArtEC	hsa04015	Rap1 signaling pathway	18/173	107/3395	4.86924e-06	0.000574571	0.000522803	2324/11069/9732/1942/2321/8503/7010/3791/2889/9771/3480/10000/2247/2776/285/71/1956/3397	18	human	11/110	107/3395	0.000567356	0.0124818	0.00955547	23236/5898/80310/6237/3791/4893/5332/4254/3688/2771/2321	11	mouse	endo	DW	FLT4,RAPGEF4,ANGPT2,FLT1,RAPGEF1,AKT3,PIK3R3,TEK,ID1,KDR,DOCK4,RAPGEF5,FGF2,IGF1R,EGFR,GNAQ,EFNA1,ACTG1	RALA,KITLG,PLCB4,FLT1,GNAI2,RRAS,KDR,ITGB1,PDGFD,PLCB1,NRAS	FLT1,KDR
ArtEC	hsa04151	PI3K-Akt signaling pathway	24/173	182/3395	1.04446e-05	0.000821644	0.000747616	2324/4846/3691/1942/2321/3680/8503/7010/29941/3791/595/3480/3911/10000/2247/10161/3563/3655/285/7148/3913/1956/2791/7450	24	human	16/110	182/3395	0.000196152	0.00778982	0.0059635	7448/3672/595/80310/3791/4893/3655/4254/7529/1026/2793/3688/7184/2321/1284/1282	16	mouse	endo	DW	FLT4,ITGA6,ANGPT2,FLT1,CCND1,VWF,AKT3,PIK3R3,TEK,GNG11,KDR,LAMA5,ITGB4,FGF2,LPAR6,IGF1R,ITGA9,EGFR,PKN3,NOS3,TNXB,EFNA1,LAMB2,IL3RA	KITLG,ITGA6,FLT1,VTN,CCND1,CDKN1A,KDR,COL4A2,ITGB1,HSP90B1,YWHAB,GNGT2,PDGFD,COL4A1,NRAS,ITGA1	ITGA6,FLT1,CCND1,KDR
ArtEC	hsa04360	Axon guidance	13/173	84/3395	0.000259519	0.00765582	0.00696604	1942/6405/8503/10501/2050/659/5998/5362/4690/56920/103910/3983/1808	13	human	9/110	84/3395	0.00136433	0.0214395	0.016413	219699/659/5530/6237/4893/3688/4690/8829/2771	9	mouse	endo	DW	SEMA3F,SEMA3G,PLXNA2,DPYSL2,ABLIM1,PIK3R3,MYL12B,RGS3,NCK1,SEMA6B,EFNA1,EPHB4,BMPR2	NRP1,UNC5B,GNAI2,RRAS,PPP3CA,ITGB1,NCK1,BMPR2,NRAS	NCK1,BMPR2
ArtEC	hsa04510	Focal adhesion	23/173	120/3395	1.62265e-08	3.82946e-06	3.48443e-06	2324/3691/2321/3680/8503/3791/2889/595/4633/3480/3911/23396/10000/2317/857/3655/81/103910/71/7148/3913/1956/7450	23	human	12/110	120/3395	0.000408208	0.0112257	0.00859385	7448/3672/29780/595/80310/331/3791/3655/3688/2321/1284/1282	12	mouse	endo	DW	FLT4,ITGA6,FLT1,CAV1,RAPGEF1,CCND1,VWF,MYL2,AKT3,PIK3R3,MYL12B,KDR,ACTN4,LAMA5,ITGB4,FLNB,IGF1R,ITGA9,EGFR,TNXB,LAMB2,ACTG1,PIP5K1C	ITGA6,XIAP,FLT1,VTN,CCND1,KDR,COL4A2,ITGB1,PDGFD,COL4A1,PARVB,ITGA1	ITGA6,FLT1,CCND1,KDR
ArtEC	hsa04512	ECM-receptor interaction	9/173	36/3395	5.37409e-05	0.00211381	0.00192336	3691/3680/948/3911/3655/7148/3913/3339/7450	9	human	6/110	36/3395	0.000889169	0.0175584	0.0134419	7448/3672/3655/3688/1284/1282	6	mouse	endo	DW	ITGA6,VWF,LAMA5,ITGB4,CD36,HSPG2,ITGA9,TNXB,LAMB2	ITGA6,VTN,COL4A2,ITGB1,COL4A1,ITGA1	ITGA6
ArtEC	hsa04530	Tight junction	12/173	92/3395	0.00212744	0.0297165	0.0270391	50848/595/4633/11346/4627/4478/81/10095/103910/5962/71/7122	12	human	8/110	92/3395	0.00911093	0.0770925	0.0590182	7277/595/4478/4637/3688/10095/10376/7846	8	mouse	endo	DW	MYH9,CCND1,MYL2,MYL12B,ACTN4,ARPC1B,RDX,MSN,F11R,SYNPO,ACTG1,CLDN5	MYL6,CCND1,TUBA1B,TUBA4A,ARPC1B,MSN,ITGB1,TUBA1A	CCND1,ARPC1B,MSN
ArtEC	hsa04640	Hematopoietic cell lineage	7/173	28/3395	0.00037626	0.00986639	0.00897744	948/947/1604/3563/3655/966/928	7	human	6/110	28/3395	0.00021245	0.00778982	0.0059635	3672/3655/4254/952/928/947	6	mouse	endo	DW	CD9,CD59,ITGA6,CD36,CD34,IL3RA,CD55	CD38,CD9,KITLG,ITGA6,CD34,ITGA1	CD9,ITGA6,CD34
ArtEC	hsa04810	Regulation of actin cytoskeleton	18/173	119/3395	2.25942e-05	0.00133306	0.00121295	3691/3680/8503/28964/4633/221178/23396/2247/3655/4627/4478/81/10095/103910/5962/71/1956/2934	18	human	9/110	119/3395	0.0139407	0.0946381	0.0724502	3672/80310/6237/4893/10163/3655/4478/3688/10095	9	mouse	endo	DW	ITGA6,MYH9,GIT1,MYL2,PIK3R3,MYL12B,ACTN4,ARPC1B,ITGB4,RDX,FGF2,ITGA9,EGFR,MSN,GSN,SPATA13,ACTG1,PIP5K1C	ITGA6,RRAS,ARPC1B,MSN,ITGB1,WASF2,PDGFD,NRAS,ITGA1	ITGA6,ARPC1B,MSN
ArtEC	hsa05200	Pathways in cancer	26/173	281/3395	0.00170486	0.0268231	0.0244064	54567/2324/2122/8503/595/3714/3480/3911/10000/2247/2113/10161/2776/3601/2034/3563/3655/7048/1728/1906/3572/3913/1956/3459/4258/2791	26	human	20/110	281/3395	0.000532854	0.0124818	0.00955547	23236/5898/595/331/3728/4893/7040/5332/3655/4254/1026/2793/3688/7170/3459/2113/2771/7184/1284/1282	20	mouse	endo	DW	IFNGR1,FLT4,EDN1,MECOM,MGST2,ITGA6,CCND1,EPAS1,AKT3,PIK3R3,GNG11,DLL4,LAMA5,IL6ST,IL15RA,ETS1,FGF2,LPAR6,IGF1R,EGFR,GNAQ,TGFBR2,LAMB2,NQO1,JAG2,IL3RA	RALA,IFNGR1,KITLG,ITGA6,PLCB4,XIAP,TGFB1,CCND1,GNAI2,CDKN1A,COL4A2,ETS1,TPM3,ITGB1,HSP90B1,GNGT2,JUP,PLCB1,COL4A1,NRAS	IFNGR1,ITGA6,CCND1,ETS1
ArtEC	hsa05205	Proteoglycans in cancer	14/173	117/3395	0.0021406	0.0297165	0.0270391	8503/3791/595/3480/10000/2247/2317/857/4478/5962/71/3339/1956/7078	14	human	9/110	117/3395	0.0125613	0.0941351	0.0720651	7448/595/6237/3791/4893/7040/4478/1026/3688	9	mouse	endo	DW	TIMP3,CAV1,CCND1,AKT3,PIK3R3,KDR,FLNB,RDX,FGF2,IGF1R,HSPG2,EGFR,MSN,ACTG1	TGFB1,VTN,CCND1,CDKN1A,RRAS,KDR,MSN,ITGB1,NRAS	CCND1,KDR,MSN
B cell	hsa04060	Cytokine-cytokine receptor interaction	12/180	55/3005	6.69511e-05	0.00108468	0.000857527	50615/1235/7124/3561/84957/23495/643/958/115650/7040/1236/4050	12	human	1999-09-01	55/3005	5.73436e-05	0.00270948	0.00230883	1236/115650/3603/23495/3454/7852/3561/3569/4050	9	mouse	immune	DW	RELT,CD40,IL21R,TGFB1,CCR6,CCR7,IL2RG,TNFRSF13C,CXCR5,LTB,TNF,TNFRSF13B	CXCR4,CCR7,IL6,IFNAR1,IL2RG,TNFRSF13C,IL16,LTB,TNFRSF13B	CCR7,IL2RG,TNFRSF13C,LTB,TNFRSF13B
B cell	hsa04061	Viral protein interaction with cytokine and cytokine receptor	5/180	23/3005	0.0101387	0.0667464	0.0527686	1235/7124/3561/643/1236	5	human	1999-04-01	23/3005	0.0060612	0.0636426	0.0542318	1236/7852/3561/3569	4	mouse	immune	DW	CCR6,CCR7,IL2RG,CXCR5,TNF	CXCR4,CCR7,IL6,IL2RG	CCR7,IL2RG
B cell	hsa04064	NF-kappa B signaling pathway	18/180	64/3005	1.35872e-08	8.05043e-07	6.36454e-07	84433/7124/7187/29760/695/597/7188/958/472/115650/10892/596/4050/5579/330/4790/4067/5336	18	human	1999-07-01	64/3005	0.00453468	0.055774	0.0475267	115650/7188/142/3551/4615/330/4050	7	mouse	immune	DW	BTK,BIRC3,TRAF5,BLNK,CD40,NFKB1,TRAF3,BCL2A1,ATM,TNFRSF13C,PRKCB,BCL2,MALT1,PLCG2,CARD11,LTB,TNF,LYN	BIRC3,TRAF5,IKBKB,PARP1,TNFRSF13C,MYD88,LTB	BIRC3,TRAF5,TNFRSF13C,LTB
B cell	hsa04612	Antigen processing and presentation	10/180	37/3005	3.91321e-05	0.000713409	0.00056401	4261/3112/7124/3109/1520/3119/3117/3308/811/3127	10	human	1999-05-01	37/3005	0.00661644	0.0658162	0.0560839	3119/4261/3108/972/3109	5	mouse	immune	DW	CTSS,HSPA4,CALR,HLA-DQB1,CIITA,HLA-DQA1,HLA-DRB5,TNF,HLA-DOB,HLA-DMB	CD74,HLA-DQB1,CIITA,HLA-DMA,HLA-DMB	HLA-DQB1,CIITA,HLA-DMB
B cell	hsa04640	Hematopoietic cell lineage	14/180	33/3005	1.39941e-09	3.27822e-07	2.59171e-07	3112/930/7124/951/3109/3676/7037/2208/3119/3117/933/931/3127/1604	14	human	1999-06-01	33/3005	0.000591044	0.0210007	0.0178953	3119/3108/931/3569/2208/3109	6	mouse	immune	DW	CD22,TFRC,CD37,FCER2,ITGA4,MS4A1,CD19,HLA-DQB1,CD55,HLA-DQA1,HLA-DRB5,TNF,HLA-DOB,HLA-DMB	FCER2,IL6,MS4A1,HLA-DQB1,HLA-DMA,HLA-DMB	FCER2,MS4A1,HLA-DQB1,HLA-DMB
B cell	hsa04672	Intestinal immune network for IgA production	11/180	20/3005	2.76643e-09	3.27822e-07	2.59171e-07	3112/23308/23495/3109/3676/958/115650/7040/3119/3117/3127	11	human	1999-07-01	20/3005	1.85888e-06	0.000117109	9.97923e-05	3119/115650/3108/23495/7852/3569/3109	7	mouse	immune	DW	CD40,TGFB1,ITGA4,TNFRSF13C,ICOSLG,HLA-DQB1,HLA-DQA1,HLA-DRB5,TNFRSF13B,HLA-DOB,HLA-DMB	CXCR4,IL6,TNFRSF13C,HLA-DQB1,HLA-DMA,TNFRSF13B,HLA-DMB	TNFRSF13C,HLA-DQB1,TNFRSF13B,HLA-DMB
B cell	hsa05140	Leishmaniasis	13/180	43/3005	6.23527e-07	2.24895e-05	1.77799e-05	3112/7124/1536/3109/3676/7040/3119/3117/5579/653361/4790/1535/3127	13	human	1999-06-01	43/3005	0.00249223	0.042821	0.0364891	3119/4688/3108/5777/4615/3109	6	mouse	immune	DW	CYBA,TGFB1,NFKB1,ITGA4,NCF1,CYBB,PRKCB,HLA-DQB1,HLA-DQA1,HLA-DRB5,TNF,HLA-DOB,HLA-DMB	PTPN6,NCF2,MYD88,HLA-DQB1,HLA-DMA,HLA-DMB	HLA-DQB1,HLA-DMB
B cell	hsa05145	Toxoplasmosis	14/180	62/3005	1.06079e-05	0.00024689	0.000195187	4261/3112/7124/3109/958/7040/3119/596/3117/842/330/4790/3127/54205	14	human	1999-08-01	62/3005	0.000811253	0.0219038	0.0186649	3119/4261/3108/3551/4615/330/3914/3109	8	mouse	immune	DW	BIRC3,CD40,TGFB1,NFKB1,CASP9,BCL2,CYCS,HLA-DQB1,CIITA,HLA-DQA1,HLA-DRB5,TNF,HLA-DOB,HLA-DMB	BIRC3,IKBKB,MYD88,HLA-DQB1,CIITA,LAMB3,HLA-DMA,HLA-DMB	BIRC3,HLA-DQB1,CIITA,HLA-DMB
B cell	hsa05150	Staphylococcus aureus infection	5/180	13/3005	0.000633068	0.00681987	0.00539168	3112/3109/3119/3117/3127	5	human	1999-03-01	13/3005	0.00780086	0.0737181	0.0628174	3119/3108/3109	3	mouse	immune	DW	HLA-DQB1,HLA-DQA1,HLA-DRB5,HLA-DOB,HLA-DMB	HLA-DQB1,HLA-DMA,HLA-DMB	HLA-DQB1,HLA-DMB
B cell	hsa05164	Influenza A	13/180	98/3005	0.00494625	0.0366332	0.0289616	4261/3112/7124/7187/64135/3109/3119/3117/842/5579/4790/3127/54205	13	human	1999-10-01	98/3005	0.00119757	0.0279332	0.0238027	3119/4261/3108/3454/3551/4615/3569/896/9021/3109	10	mouse	immune	DW	NFKB1,IFIH1,TRAF3,CASP9,PRKCB,CYCS,HLA-DQB1,CIITA,HLA-DQA1,HLA-DRB5,TNF,HLA-DOB,HLA-DMB	IKBKB,CCND3,IL6,IFNAR1,MYD88,HLA-DQB1,CIITA,SOCS3,HLA-DMA,HLA-DMB	HLA-DQB1,CIITA,HLA-DMB
B cell	hsa05168	Herpes simplex virus 1 infection	19/180	125/3005	0.000114383	0.00159463	0.00126069	3112/7124/7187/64135/7188/3109/79862/9451/3119/596/3117/842/330/5452/4790/811/3127/6432/54205	19	human	1999-12-01	125/3005	0.000666689	0.0210007	0.0178953	3119/7188/3108/972/3454/3551/4615/5452/330/3569/9021/3109	12	mouse	immune	DW	BIRC3,POU2F2,TRAF5,NFKB1,IFIH1,SRSF7,TRAF3,CASP9,BCL2,EIF2AK3,CYCS,CALR,HLA-DQB1,ZNF669,HLA-DQA1,HLA-DRB5,TNF,HLA-DOB,HLA-DMB	CD74,BIRC3,POU2F2,TRAF5,IKBKB,IL6,IFNAR1,MYD88,HLA-DQB1,SOCS3,HLA-DMA,HLA-DMB	BIRC3,POU2F2,TRAF5,HLA-DQB1,HLA-DMB
B cell	hsa05169	Epstein-Barr virus infection	22/180	136/3005	1.1459e-05	0.00024689	0.000195187	3112/930/7124/864/7187/29760/695/7188/3109/958/2208/3119/596/3117/842/4790/4067/5336/811/3127/3280/54205	22	human	1999-11-01	136/3005	0.00448204	0.055774	0.0475267	3119/7188/3108/3454/3551/4615/4609/3569/896/2208/3109	11	mouse	immune	DW	BTK,RUNX3,TRAF5,BLNK,CD40,FCER2,NFKB1,HES1,TRAF3,CASP9,BCL2,CYCS,CD19,CALR,HLA-DQB1,HLA-DQA1,PLCG2,HLA-DRB5,TNF,HLA-DOB,HLA-DMB,LYN	TRAF5,IKBKB,FCER2,CCND3,IL6,MYC,IFNAR1,MYD88,HLA-DQB1,HLA-DMA,HLA-DMB	TRAF5,FCER2,HLA-DQB1,HLA-DMB
B cell	hsa05310	Asthma	7/180	3005-11-01	6.64248e-07	2.24895e-05	1.77799e-05	3112/7124/3109/958/3119/3117/3127	7	human	1999-03-01	3005-11-01	0.00472161	0.055774	0.0475267	3119/3108/3109	3	mouse	immune	DW	CD40,HLA-DQB1,HLA-DQA1,HLA-DRB5,TNF,HLA-DOB,HLA-DMB	HLA-DQB1,HLA-DMA,HLA-DMB	HLA-DQB1,HLA-DMB
B cell	hsa05320	Autoimmune thyroid disease	6/180	14/3005	8.5315e-05	0.00126373	0.000999083	3112/3109/958/3119/3117/3127	6	human	1999-03-01	14/3005	0.00969363	0.0872427	0.0743421	3119/3108/3109	3	mouse	immune	DW	CD40,HLA-DQB1,HLA-DQA1,HLA-DRB5,HLA-DOB,HLA-DMB	HLA-DQB1,HLA-DMA,HLA-DMB	HLA-DQB1,HLA-DMB
B cell	hsa05321	Inflammatory bowel disease	10/180	26/3005	1.06617e-06	3.15852e-05	2.49707e-05	50615/3112/7124/3561/3109/7040/3119/3117/4790/3127	10	human	1999-05-01	26/3005	0.00133015	0.0279332	0.0238027	3119/3108/3561/3569/3109	5	mouse	immune	DW	IL21R,TGFB1,NFKB1,IL2RG,HLA-DQB1,HLA-DQA1,HLA-DRB5,TNF,HLA-DOB,HLA-DMB	IL6,IL2RG,HLA-DQB1,HLA-DMA,HLA-DMB	IL2RG,HLA-DQB1,HLA-DMB
B cell	hsa05323	Rheumatoid arthritis	8/180	36/3005	0.00100681	0.00954459	0.0075458	3112/7124/3109/7040/3119/3117/4050/3127	8	human	1999-05-01	36/3005	0.005873	0.0636426	0.0542318	3119/3108/3569/4050/3109	5	mouse	immune	DW	TGFB1,HLA-DQB1,HLA-DQA1,HLA-DRB5,LTB,TNF,HLA-DOB,HLA-DMB	IL6,HLA-DQB1,HLA-DMA,LTB,HLA-DMB	HLA-DQB1,LTB,HLA-DMB
B cell	hsa05332	Graft-versus-host disease	6/180	16/3005	0.000205596	0.00256454	0.00202748	3112/7124/3109/3119/3117/3127	6	human	1999-04-01	16/3005	0.00148731	0.0281103	0.0239536	3119/3108/3569/3109	4	mouse	immune	DW	HLA-DQB1,HLA-DQA1,HLA-DRB5,TNF,HLA-DOB,HLA-DMB	IL6,HLA-DQB1,HLA-DMA,HLA-DMB	HLA-DQB1,HLA-DMB
B cell	hsa05340	Primary immunodeficiency	10/180	19/3005	2.68459e-08	1.27249e-06	1.00601e-06	4261/930/3561/29760/23495/695/958/115650/973/5788	10	human	1999-04-01	19/3005	0.00293542	0.0462328	0.0393964	4261/115650/23495/3561	4	mouse	immune	DW	BTK,PTPRC,BLNK,CD40,CD79A,IL2RG,TNFRSF13C,CD19,CIITA,TNFRSF13B	IL2RG,TNFRSF13C,CIITA,TNFRSF13B	IL2RG,TNFRSF13C,CIITA,TNFRSF13B
CD1	hsa04060	Cytokine-cytokine receptor interaction	22/207	104/3923	1.08862e-08	1.62566e-06	1.32325e-06	6367/8809/3553/1234/3587/8792/729230/3606/23765/7124/1524/920/3557/3586/1230/3459/1436/6349/414062/3597/6351/7850	22	human	1945-08-01	104/3923	1.78004e-05	0.000975387	0.000770042	6367/920/10803/8784/23495/729230/6352/3569	8	mouse	immune	DW	CD4,IFNGR1,CCL22,IL10RA,IL1R2,IL18R1,CCR2,IL1B,IL13RA1,IL10,IL1RN,TNFRSF11A,IL18,CCR5,CCR1,CX3CR1,IL17RA,CSF1R,TNF,CCL4,CCL3L3	CD4,CCL22,CCR2,IL6,CCR9,TNFRSF18,TNFRSF13B,CCL5	CD4,CCL22,CCR2
CD1	hsa04061	Viral protein interaction with cytokine and cytokine receptor	14/207	43/3923	1.6894e-08	1.62566e-06	1.32325e-06	6367/8809/1234/3587/729230/3606/7124/1524/3586/1230/1436/6349/414062/6351	14	human	1945-05-01	43/3923	0.000110081	0.00271533	0.00214368	6367/10803/729230/6352/3569	5	mouse	immune	DW	CCL22,IL10RA,IL18R1,CCR2,IL10,IL18,CCR5,CCR1,CX3CR1,CSF1R,TNF,CCL4,CCL3L3	CCL22,CCR2,IL6,CCR9,CCL5	CCL22,CCR2
CD1	hsa04062	Chemokine signaling pathway	16/207	122/3923	0.000568722	0.00826319	0.00672606	6367/7074/1794/1234/729230/653361/1524/57580/54331/5567/1230/5880/6349/414062/6351/2771	16	human	1945-06-01	122/3923	0.0024117	0.0198296	0.0156549	6367/10803/729230/157/6352/4792	6	mouse	immune	DW	CCL22,GNAI2,CCR2,PREX1,RAC2,DOCK2,PRKACB,TIAM1,NCF1,CCR5,CCR1,CX3CR1,GNG2,CCL4,CCL3L3	ADRBK2,NFKBIA,CCL22,CCR2,CCR9,CCL5	CCL22,CCR2
CD1	hsa04612	Antigen processing and presentation	7/207	41/3923	0.00498653	0.0439883	0.0358055	3305/10437/7124/920/1520/3127/1508	7	human	1945-05-01	41/3923	8.71747e-05	0.00258037	0.00203713	920/4261/3108/3109/567	5	mouse	immune	DW	CD4,CTSS,CTSB,HLA-DRB5,HSPA1L,IFI30,TNF	CD4,B2M,CIITA,HLA-DMA,HLA-DMB	CD4
CD1	hsa04620	Toll-like receptor signaling pathway	11/207	71/3923	0.00105572	0.0124173	0.0101074	51284/942/7096/3663/3553/7124/7097/6349/414062/929/6351	11	human	1945-04-01	71/3923	0.00839109	0.0477647	0.037709	1326/6352/3569/4792	4	mouse	immune	DW	CD86,IL1B,IRF5,TLR2,CD14,TLR1,TLR7,TNF,CCL4,CCL3L3	NFKBIA,MAP3K8,IL6,CCL5
CD1	hsa04640	Hematopoietic cell lineage	11/207	51/3923	4.98752e-05	0.0010266	0.000835629	912/3553/2322/7124/920/2209/3684/1436/929/3127/7850	11	human	1945-06-01	51/3923	1.97714e-05	0.000975387	0.000770042	2322/924/920/3108/3569/3109	6	mouse	immune	DW	CD4,IL1R2,FLT3,IL1B,FCGR1A,CD1D,ITGAM,CD14,CSF1R,HLA-DRB5,TNF	CD4,FLT3,IL6,CD7,HLA-DMA,HLA-DMB	CD4,FLT3
CD1	hsa04940	Type I diabetes mellitus	4/207	18/3923	0.0128426	0.0834772	0.0679486	942/3553/7124/3127	4	human	1945-02-01	18/3923	0.0175197	0.0810284	0.0639698	3108/3109	2	mouse	immune	DW	CD86,IL1B,HLA-DRB5,TNF	HLA-DMA,HLA-DMB
CD1	hsa05140	Leishmaniasis	13/207	54/3923	2.73827e-06	0.000135271	0.000110107	3553/4688/653361/4689/7124/2209/7097/3586/3684/3459/3127/1536/2212	13	human	1945-04-01	54/3923	0.00314626	0.0232823	0.0183808	3108/5777/3109/4792	4	mouse	immune	DW	IFNGR1,NCF4,NCF2,IL1B,IL10,TLR2,FCGR2A,FCGR1A,NCF1,CYBB,ITGAM,HLA-DRB5,TNF	NFKBIA,PTPN6,HLA-DMA,HLA-DMB
CD1	hsa05145	Toxoplasmosis	10/207	77/3923	0.00661988	0.0545037	0.0443648	3305/240/1234/3587/7124/7097/3586/3459/3127/2771	10	human	1945-05-01	77/3923	0.00169102	0.0166847	0.0131722	4261/3108/330/3109/4792	5	mouse	immune	DW	ALOX5,IFNGR1,IL10RA,GNAI2,IL10,TLR2,CCR5,HLA-DRB5,HSPA1L,TNF	BIRC3,NFKBIA,CIITA,HLA-DMA,HLA-DMB
CD1	hsa05150	Staphylococcus aureus infection	12/207	31/3923	1.97448e-08	1.62566e-06	1.32325e-06	5724/2209/3586/719/3684/2357/3127/2213/714/2212/713/712	12	human	1945-03-01	31/3923	0.00506633	0.0340826	0.0269073	3108/5724/3109	3	mouse	immune	DW	FCGR2B,IL10,FCGR2A,FCGR1A,C1QC,PTAFR,ITGAM,FPR1,C3AR1,C1QB,C1QA,HLA-DRB5	PTAFR,HLA-DMA,HLA-DMB	PTAFR
CD1	hsa05152	Tuberculosis	20/207	122/3923	3.98544e-06	0.000164067	0.000133547	64127/7096/3553/3587/26253/3606/7124/2209/7097/3586/1520/6850/3684/3459/929/2207/3127/2213/4360/2212	20	human	1945-06-01	122/3923	0.0024117	0.0198296	0.0156549	4046/4261/3108/10332/3569/3109	6	mouse	immune	DW	IFNGR1,FCGR2B,IL10RA,IL1B,IL10,TLR2,FCGR2A,FCGR1A,IL18,FCER1G,CTSS,SYK,CLEC4E,NOD2,ITGAM,CD14,TLR1,HLA-DRB5,TNF,MRC1	CLEC4M,LSP1,IL6,CIITA,HLA-DMA,HLA-DMB
CD1	hsa05166	Human T-cell leukemia virus 1 infection	17/207	166/3923	0.00591041	0.0503404	0.040976	1870/9134/1111/701/4085/890/7124/991/920/5925/4214/9133/9232/5567/3127/706/7850	17	human	1945-06-01	166/3923	0.0108466	0.0566183	0.0446986	920/3108/3569/3109/567/4792	6	mouse	immune	DW	E2F2,CD4,MAP3K1,TSPO,IL1R2,CDC20,RB1,PRKACB,CCNA2,CHEK1,BUB1B,CCNB2,MAD2L1,PTTG1,CCNE2,HLA-DRB5,TNF	CD4,NFKBIA,IL6,B2M,HLA-DMA,HLA-DMB	CD4
CD1	hsa05202	Transcriptional misregulation in cancer	17/207	110/3923	4.82116e-05	0.0010266	0.000835629	8355/942/2322/7468/4066/3248/2119/55589/890/2209/1848/3684/1436/929/1649/4616/7850	17	human	1945-06-01	110/3923	0.00141667	0.0158842	0.0125401	2322/8013/597/55589/330/3569	6	mouse	immune	DW	GADD45B,LYL1,WHSC1,CD86,IL1R2,FLT3,BMP2K,DUSP6,CCNA2,FCGR1A,HPGD,ITGAM,CD14,DDIT3,CSF1R,ETV5,HIST1H3G	BIRC3,NR4A3,FLT3,IL6,BMP2K,BCL2A1	FLT3,BMP2K
CD1	hsa05310	Asthma	4/207	3923-12-01	0.00266582	0.0274357	0.0223321	7124/3586/2207/3127	4	human	1945-02-01	3923-12-01	0.00789443	0.046735	0.0368961	3108/3109	2	mouse	immune	DW	IL10,FCER1G,HLA-DRB5,TNF	HLA-DMA,HLA-DMB
CD1	hsa05321	Inflammatory bowel disease	9/207	35/3923	5.66454e-05	0.00107626	0.000876055	64127/8809/3553/3606/7124/7097/3586/3459/3127	9	human	1945-03-01	35/3923	0.00714506	0.0440612	0.0347852	3108/3569/3109	3	mouse	immune	DW	IFNGR1,IL18R1,IL1B,IL10,TLR2,IL18,NOD2,HLA-DRB5,TNF	IL6,HLA-DMA,HLA-DMB
CD1	hsa05323	Rheumatoid arthritis	10/207	52/3923	0.000302743	0.00498517	0.00405782	942/3553/8792/3606/7124/7097/7422/6349/414062/3127	10	human	1945-04-01	52/3923	0.00273863	0.0213325	0.0168415	3108/6352/3569/3109	4	mouse	immune	DW	VEGFA,CD86,IL1B,TLR2,TNFRSF11A,IL18,HLA-DRB5,TNF,CCL3L3	IL6,HLA-DMA,HLA-DMB,CCL5
CD1	hsa05330	Allograft rejection	4/207	16/3923	0.0082979	0.0640494	0.0521348	942/7124/3586/3127	4	human	1945-02-01	16/3923	0.0139418	0.066561	0.0525482	3108/3109	2	mouse	immune	DW	CD86,IL10,HLA-DRB5,TNF	HLA-DMA,HLA-DMB
CD1	hsa05332	Graft-versus-host disease	4/207	18/3923	0.0128426	0.0834772	0.0679486	942/3553/7124/3127	4	human	1945-03-01	18/3923	0.00102063	0.0125878	0.00993771	3108/3569/3109	3	mouse	immune	DW	CD86,IL1B,HLA-DRB5,TNF	IL6,HLA-DMA,HLA-DMB
FB	hsa04151	PI3K-Akt signaling pathway	24/170	204/3971	4.00904e-06	0.00105839	0.00087777	4254/3909/4915/7099/3918/5604/3643/5728/5228/1902/1978/2690/5295/1956/5156/3915/3912/2309/7057/1293/3908/1284/3479/1282	24	human	41/250	204/3971	6.2624e-12	5.40654e-10	4.83414e-10	94235/3918/1285/284/3690/5521/3667/22801/1286/2846/8817/7422/7059/2247/3685/64764/5578/1902/131873/3910/3913/3693/5156/1287/7184/54541/3912/5295/3908/90993/9586/3915/2335/1284/894/3479/1292/1291/1293/1278/1277	41	mouse	FB	DW	IGF1,KITLG,LAMA3,LAMC2,LAMB1,GHR,FOXO3,PGF,PDGFRA,COL4A2,LAMC1,TLR4,THBS1,PIK3R1,EGFR,NTRK2,COL6A3,MAP2K1,INSR,PTEN,COL4A1,EIF4EBP1,LAMA2,LPAR1	IGF1,LAMC2,COL4A4,ITGB5,LAMB1,COL1A1,VEGFA,LAMA4,FN1,CCND2,PDGFRA,COL4A2,LAMC1,ITGA11,ITGAV,FGF2,COL6A1,COL6A2,PIK3R1,CREB5,LPAR4,ANGPT1,PRKCA,FGF18,PPP2R2B,CREB3L1,COL6A3,COL1A2,HSP90B1,GNG8,DDIT4,COL4A3,IRS1,THBS3,LAMB2,CREB3L2,COL4A5,LAMA2,LPAR1,COL6A6,ITGB3	IGF1,LAMC2,LAMB1,PDGFRA,COL4A2,LAMC1,PIK3R1,COL6A3,LAMA2,LPAR1
FB	hsa04510	Focal adhesion	16/170	138/3971	0.00021811	0.0115162	0.00955093	3909/3918/5604/5728/5228/5295/1956/5156/3915/3912/7057/1293/3908/1284/3479/1282	16	human	28/250	138/3971	1.55697e-08	1.00814e-06	9.01402e-07	3918/1285/3690/22801/1286/7422/7059/3685/5578/131873/3910/3913/3693/5156/1287/3912/5295/3908/3915/2335/1284/894/3479/1292/1291/1293/1278/1277	28	mouse	FB	DW	IGF1,LAMA3,LAMC2,LAMB1,PGF,PDGFRA,COL4A2,LAMC1,THBS1,PIK3R1,EGFR,COL6A3,MAP2K1,PTEN,COL4A1,LAMA2	IGF1,LAMC2,COL4A4,ITGB5,LAMB1,COL1A1,VEGFA,LAMA4,FN1,CCND2,PDGFRA,COL4A2,LAMC1,ITGA11,ITGAV,COL6A1,COL6A2,PIK3R1,PRKCA,COL6A3,COL1A2,COL4A3,THBS3,LAMB2,COL4A5,LAMA2,COL6A6,ITGB3	IGF1,LAMC2,LAMB1,PDGFRA,COL4A2,LAMC1,PIK3R1,COL6A3,LAMA2
FB	hsa04512	ECM-receptor interaction	9/170	46/3971	0.000109588	0.00964376	0.00799802	3909/3918/3915/3912/7057/1293/3908/1284/1282	9	human	23/250	46/3971	1.99931e-16	5.17822e-14	4.62999e-14	3918/1285/3690/22801/1286/7059/3685/131873/3910/3913/3693/1287/3912/3908/3915/2335/1284/3339/1292/1291/1293/1278/1277	23	mouse	FB	DW	LAMA3,LAMC2,LAMB1,COL4A2,LAMC1,THBS1,COL6A3,COL4A1,LAMA2	LAMC2,COL4A4,ITGB5,LAMB1,COL1A1,LAMA4,FN1,COL4A2,LAMC1,ITGA11,ITGAV,COL6A1,COL6A2,HSPG2,COL6A3,COL1A2,COL4A3,THBS3,LAMB2,COL4A5,LAMA2,COL6A6,ITGB3	LAMC2,LAMB1,COL4A2,LAMC1,COL6A3,LAMA2
FB	hsa04974	Protein digestion and absorption	8/170	39/3971	0.000188673	0.0115162	0.00955093	50509/23428/4311/476/6510/1293/1284/1282	8	human	19/250	39/3971	1.72798e-13	2.23774e-11	2.00082e-11	7512/1285/85301/1286/131873/1307/1287/1284/1306/1292/50509/7373/1291/1293/1289/1290/1278/1277/1281	19	mouse	FB	DW	COL5A3,SLC7A8,SLC1A5,COL4A2,COL6A3,ATP1A1,COL4A1,MME	COL5A3,COL4A4,COL16A1,COL1A1,XPNPEP2,COL5A1,COL4A2,COL6A1,COL6A2,COL6A3,COL1A2,COL3A1,COL4A3,COL14A1,COL4A5,COL27A1,COL5A2,COL15A1,COL6A6	COL5A3,COL4A2,COL6A3
FB	hsa05146	Amoebiasis	11/170	53/3971	1.01968e-05	0.00134598	0.00111628	3909/7099/3918/2778/5295/3554/3915/3912/3908/1284/1282	11	human	16/250	53/3971	6.84683e-08	3.54666e-06	3.17116e-06	3918/1285/1286/5578/3910/3913/1287/3912/5295/3908/3915/2335/1284/1278/1277/1281	16	mouse	FB	DW	LAMA3,LAMC2,GNAS,LAMB1,IL1R1,COL4A2,LAMC1,TLR4,PIK3R1,COL4A1,LAMA2	LAMC2,COL4A4,LAMB1,COL1A1,LAMA4,FN1,COL4A2,LAMC1,PIK3R1,PRKCA,COL1A2,COL3A1,COL4A3,LAMB2,COL4A5,LAMA2	LAMC2,LAMB1,COL4A2,LAMC1,PIK3R1,LAMA2
FB	hsa05200	Pathways in cancer	25/170	323/3971	0.00231886	0.0522596	0.0433413	6513/109/4254/3909/8322/3728/3918/5604/3572/5728/4313/5228/1902/2778/5295/4257/1956/5156/3915/3912/7048/3908/1284/3479/1282	25	human	40/250	323/3971	1.57869e-05	0.000561764	0.000502289	94235/3918/7481/1869/1285/113/2099/7472/1286/2846/1163/2947/8817/7422/2247/1612/613/3685/7048/5979/5578/4259/1902/3910/3913/7474/5156/1287/3572/7184/3912/5295/367/3908/3915/2335/1284/4313/894/3479	40	mouse	FB	DW	MGST1,IGF1,KITLG,LAMA3,LAMC2,MMP2,GNAS,LAMB1,SLC2A1,PGF,IL6ST,PDGFRA,COL4A2,LAMC1,ADCY3,PIK3R1,EGFR,TGFBR2,MAP2K1,PTEN,JUP,FZD4,COL4A1,LAMA2,LPAR1	IGF1,LAMC2,COL4A4,WNT11,MMP2,LAMB1,ESR1,E2F1,WNT2,VEGFA,LAMA4,WNT5A,FN1,CCND2,ADCY7,GSTM3,IL6ST,PDGFRA,COL4A2,LAMC1,ITGAV,FGF2,MGST3,PIK3R1,LPAR4,PRKCA,FGF18,TGFBR2,RET,HSP90B1,GNG8,COL4A3,AR,LAMB2,CKS1B,BCR,COL4A5,LAMA2,DAPK1,LPAR1	IGF1,LAMC2,MMP2,LAMB1,IL6ST,PDGFRA,COL4A2,LAMC1,PIK3R1,TGFBR2,LAMA2,LPAR1
FB	hsa05222	Small cell lung cancer	9/170	71/3971	0.00294938	0.0556169	0.0461256	3909/3918/5728/5295/3915/3912/3908/1284/1282	9	human	15/250	71/3971	2.39794e-05	0.000690074	0.000617014	3918/1869/1285/1286/1163/3685/3910/3913/1287/3912/5295/3908/3915/2335/1284	15	mouse	FB	DW	LAMA3,LAMC2,LAMB1,COL4A2,LAMC1,PIK3R1,PTEN,COL4A1,LAMA2	LAMC2,COL4A4,LAMB1,E2F1,LAMA4,FN1,COL4A2,LAMC1,ITGAV,PIK3R1,COL4A3,LAMB2,CKS1B,COL4A5,LAMA2	LAMC2,LAMB1,COL4A2,LAMC1,PIK3R1,LAMA2
Macrophage	hsa04060	Cytokine-cytokine receptor interaction	16/260	86/3563	0.000374071	0.014375	0.0126003	3559/3606/8792/10148/1438/920/3587/4055/1230/23765/7132/7040/7850/7133/3597/1436	16	human	14/99	86/3563	5.64861e-08	3.80818e-06	3.18144e-06	1230/23495/8792/50615/6351/6347/1524/3570/9180/3627/3569/6357/2920/5196	14	mouse	immune	DW	CD4,TNFRSF1B,TNFRSF1A,EBI3,TGFB1,IL10RA,LTBR,IL1R2,IL13RA1,IL2RA,TNFRSF11A,IL18,CCR1,IL17RA,CSF1R,CSF2RA	CXCL2,IL21R,CCL2,IL6,TNFRSF11A,OSMR,IL6R,PF4,CCR1,CX3CR1,CXCL10,CCL13,TNFRSF13B,CCL4	TNFRSF11A,CCR1
Macrophage	hsa04061	Viral protein interaction with cytokine and cytokine receptor	8/260	35/3563	0.00299906	0.0504217	0.0441967	3559/3606/3587/4055/1230/7132/7133/1436	8	human	1999-10-01	35/3563	1.79139e-08	3.38572e-06	2.82851e-06	1230/6351/6347/1524/3570/3627/3569/6357/2920/5196	10	mouse	immune	DW	TNFRSF1B,TNFRSF1A,IL10RA,LTBR,IL2RA,IL18,CCR1,CSF1R	CXCL2,CCL2,IL6,IL6R,PF4,CCR1,CX3CR1,CXCL10,CCL13,CCL4	CCR1
Macrophage	hsa04062	Chemokine signaling pathway	19/260	112/3563	0.000372906	0.014375	0.0126003	3055/5580/23533/113/9844/1794/7454/5567/59345/2268/5604/1230/156/409/57580/2185/6093/2776/2771	19	human	1999-12-01	112/3563	4.77343e-05	0.00128883	0.00107671	1230/3055/6351/409/653361/6347/1524/3627/4792/6357/2920/5196	12	mouse	immune	DW	FGR,WAS,ROCK1,HCK,GNAI2,GNB4,PTK2B,ADCY7,PREX1,DOCK2,ARRB2,PIK3R5,PRKACB,ELMO1,GNAQ,CCR1,PRKCD,MAP2K1,ADRBK1	CXCL2,NFKBIA,HCK,CCL2,ARRB2,NCF1,PF4,CCR1,CX3CR1,CXCL10,CCL13,CCL4	HCK,ARRB2,CCR1
Macrophage	hsa04080	Neuroactive ligand-receptor interaction	8/260	33/3563	0.00201014	0.0360485	0.031598	5028/1241/719/5724/10161/728/706/2357	8	human	1999-04-01	33/3563	0.0123661	0.0898922	0.075098	10800/728/5031/5724	4	mouse	immune	DW	TSPO,LPAR6,PTAFR,P2RY1,FPR1,C3AR1,C5AR1,LTB4R	PTAFR,P2RY6,CYSLTR1,C5AR1	PTAFR,C5AR1
Macrophage	hsa04145	Phagosome	19/260	96/3563	4.35594e-05	0.00585874	0.00513543	2213/4689/2209/81035/1535/1536/1520/7099/526/3684/2212/11151/821/7097/811/3689/4481/7057/4360	19	human	1999-07-01	96/3563	0.016342	0.0996333	0.0832359	3684/2212/653361/2209/4481/84617/4360	7	mouse	immune	DW	MSR1,CYBA,FCGR2B,NCF4,CORO1A,CANX,TLR4,TLR2,THBS1,FCGR2A,ATP6V1B2,FCGR1A,COLEC12,ITGB2,CTSS,CYBB,ITGAM,CALR,MRC1	MSR1,FCGR2A,FCGR1A,NCF1,ITGAM,TUBB6,MRC1	MSR1,FCGR2A,FCGR1A,ITGAM,MRC1
Macrophage	hsa04380	Osteoclast differentiation	15/260	84/3563	0.000893706	0.0240407	0.0210726	2213/54209/4689/140885/2209/3937/8792/6850/1535/5534/5604/7132/7040/2212/1436	15	human	1999-08-01	84/3563	0.002041	0.0214344	0.0179068	2212/54209/353514/8792/653361/2209/9021/4792	8	mouse	immune	DW	LCP2,CYBA,TNFRSF1A,FCGR2B,TREM2,NCF4,TGFB1,TNFRSF11A,FCGR2A,FCGR1A,SYK,MAP2K1,CSF1R,SIRPA,PPP3R1	TREM2,NFKBIA,TNFRSF11A,FCGR2A,FCGR1A,NCF1,SOCS3,LILRA5	TREM2,TNFRSF11A,FCGR2A,FCGR1A
Macrophage	hsa04613	Neutrophil extracellular trap formation	16/260	85/3563	0.000325465	0.014375	0.0126003	4689/27180/2209/6404/6850/1535/1536/7099/5604/3684/2212/728/9555/7097/3689/2357	16	human	1999-07-01	85/3563	0.00866797	0.0712281	0.0595055	3684/51284/27180/2212/728/653361/2209	7	mouse	immune	DW	CYBA,NCF4,SELPLG,H2AFY,SIGLEC9,TLR4,TLR2,FCGR2A,FCGR1A,ITGB2,SYK,CYBB,MAP2K1,ITGAM,FPR1,C5AR1	SIGLEC9,FCGR2A,FCGR1A,NCF1,ITGAM,TLR7,C5AR1	SIGLEC9,FCGR2A,FCGR1A,ITGAM,C5AR1
Macrophage	hsa05140	Leishmaniasis	12/260	50/3563	0.000174886	0.0117611	0.0103091	4689/2209/4615/5777/1535/1536/7099/3684/7040/2212/7097/3689	12	human	1999-07-01	50/3563	0.000387517	0.00732408	0.0061187	3684/2212/5777/653361/2209/4615/4792	7	mouse	immune	DW	CYBA,NCF4,TGFB1,PTPN6,TLR4,TLR2,FCGR2A,FCGR1A,ITGB2,CYBB,ITGAM,MYD88	NFKBIA,PTPN6,FCGR2A,FCGR1A,NCF1,ITGAM,MYD88	PTPN6,FCGR2A,FCGR1A,ITGAM,MYD88
Macrophage	hsa05150	Staphylococcus aureus infection	11/260	30/3563	3.97148e-06	0.00106833	0.000936432	2213/719/2209/6404/712/5724/3684/2212/728/3689/2357	11	human	1999-09-01	30/3563	6.04473e-08	3.80818e-06	3.18144e-06	3684/2212/728/714/713/2209/712/5724/3075	9	mouse	immune	DW	FCGR2B,SELPLG,FCGR2A,FCGR1A,ITGB2,PTAFR,ITGAM,FPR1,C3AR1,C1QA,C5AR1	CFH,FCGR2A,FCGR1A,C1QC,PTAFR,ITGAM,C1QB,C1QA,C5AR1	FCGR2A,FCGR1A,PTAFR,ITGAM,C1QA,C5AR1
Macrophage	hsa05152	Tuberculosis	19/260	116/3563	0.000589682	0.017625	0.015449	2213/3606/972/2209/4615/6850/3587/5534/1520/7099/3684/7132/7040/2212/11151/7097/3689/26253/4360	19	human	1999-08-01	116/3563	0.0143495	0.0968592	0.0809183	2207/3684/7096/2212/2209/4615/4360/3569	8	mouse	immune	DW	CD74,TNFRSF1A,FCGR2B,CORO1A,TGFB1,IL10RA,TLR4,TLR2,FCGR2A,FCGR1A,IL18,ITGB2,CTSS,SYK,CLEC4E,ITGAM,MYD88,PPP3R1,MRC1	IL6,FCGR2A,FCGR1A,FCER1G,ITGAM,MYD88,TLR1,MRC1	FCGR2A,FCGR1A,ITGAM,MYD88,MRC1
Monocyte	hsa04060	Cytokine-cytokine receptor interaction	14/227	87/3441	0.00140463	0.0245364	0.0211224	729230/1234/3552/3603/8809/3587/3570/2921/7040/3557/1230/3586/7133/7850	14	human	1988-08-01	87/3441	0.00148986	0.0227203	0.01895	23495/1524/3570/6349/414062/729230/3569/2920	8	mouse	immune	DW	TNFRSF1B,TGFB1,IL10RA,IL1A,IL1R2,IL18R1,CCR2,IL10,IL1RN,IL6R,CCR5,CXCL3,CCR1,IL16	CXCL2,CCR2,IL6,IL6R,CX3CR1,TNFRSF13B,CCL3L3	CCR2,IL6R
Monocyte	hsa04061	Viral protein interaction with cytokine and cytokine receptor	9/227	36/3441	0.000394574	0.0139228	0.0119856	729230/1234/8809/3587/3570/2921/1230/3586/7133	9	human	1988-07-01	36/3441	2.57153e-05	0.00184755	0.00154095	1524/3570/6349/414062/729230/3569/2920	7	mouse	immune	DW	TNFRSF1B,IL10RA,IL18R1,CCR2,IL10,IL6R,CCR5,CXCL3,CCR1	CXCL2,CCR2,IL6,IL6R,CX3CR1,CCL3L3	CCR2,IL6R
Monocyte	hsa04064	NF-kappa B signaling pathway	11/227	74/3441	0.00832525	0.0874565	0.0752875	597/7185/6850/7099/2921/4615/4067/3383/3654/5743/4790	11	human	1988-07-01	74/3441	0.00252096	0.0307557	0.0256518	7185/7128/3551/3383/4616/2920/10912	7	mouse	immune	DW	TRAF1,PTGS2,ICAM1,NFKB1,TLR4,BCL2A1,CXCL3,SYK,MYD88,IRAK1,LYN	TRAF1,CXCL2,ICAM1,GADD45B,IKBKB,TNFAIP3,GADD45G	TRAF1,ICAM1
Monocyte	hsa05140	Leishmaniasis	13/227	50/3441	1.26216e-05	0.00155876	0.00134187	2209/3552/7099/7040/4615/2212/3684/3654/3586/3688/1536/5743/4790	13	human	1988-05-01	50/3441	0.00835786	0.0637287	0.0531531	3684/4689/5777/1536/3676	5	mouse	immune	DW	PTGS2,TGFB1,NFKB1,IL1A,IL10,TLR4,FCGR2A,ITGB1,FCGR1A,CYBB,ITGAM,MYD88,IRAK1	NCF4,PTPN6,ITGA4,CYBB,ITGAM	CYBB,ITGAM
Monocyte	hsa05150	Staphylococcus aureus infection	9/227	30/3441	8.50558e-05	0.00350146	0.00301426	2209/719/5724/2212/3684/3383/3586/2357/728	9	human	1988-04-01	30/3441	0.0065852	0.0602546	0.0502555	3684/3683/3383/5724	4	mouse	immune	DW	ICAM1,IL10,FCGR2A,FCGR1A,PTAFR,ITGAM,FPR1,C3AR1,C5AR1	ITGAL,ICAM1,PTAFR,ITGAM	ICAM1,PTAFR,ITGAM
Monocyte	hsa05417	Lipid and atherosclerosis	19/227	138/3441	0.00149007	0.0245364	0.0211224	6714/5468/2081/7099/2921/9451/4615/5452/4067/3383/3654/4973/1536/7184/3320/4790/5606/3329/3309	19	human	1988-11-01	138/3441	0.00065415	0.0199516	0.0166406	4689/637/5452/1536/6349/414062/3551/3569/3383/2920/3320	11	mouse	immune	DW	POU2F2,MAP2K3,HSPA5,HSP90AA1,ICAM1,NFKB1,PPARG,TLR4,HSPD1,CXCL3,CYBB,HSP90B1,EIF2AK3,MYD88,OLR1,ERN1,IRAK1,SRC,LYN	BID,POU2F2,HSP90AA1,CXCL2,ICAM1,NCF4,IKBKB,IL6,CYBB,CCL3L3	POU2F2,HSP90AA1,ICAM1,CYBB
NGFR+FB	hsa04151	PI3K-Akt signaling pathway	15/107	194/3639	0.000451109	0.0232453	0.0213959	1902/3912/5604/5159/4915/5156/1293/2260/1956/3908/1278/3479/1282/5228/2335	15	human	1935-07-01	194/3639	0.00206165	0.0219909	0.018808	1287/1298/2335/894/1291/1278/1277	7	mouse	FB	DW	IGF1,FGFR1,LAMB1,PDGFRB,FN1,PGF,PDGFRA,EGFR,NTRK2,COL6A3,COL1A2,MAP2K1,COL4A1,LAMA2,LPAR1	COL9A2,COL1A1,FN1,CCND2,COL6A1,COL1A2,COL4A5	FN1,COL1A2
NGFR+FB	hsa04510	Focal adhesion	12/107	130/3639	0.000354731	0.0232453	0.0213959	3912/5604/5159/5156/1293/1956/3908/1278/3479/1282/5228/2335	12	human	1935-07-01	130/3639	0.000184122	0.00294595	0.00251956	1287/1298/2335/894/1291/1278/1277	7	mouse	FB	DW	IGF1,LAMB1,PDGFRB,FN1,PGF,PDGFRA,EGFR,COL6A3,COL1A2,MAP2K1,COL4A1,LAMA2	COL9A2,COL1A1,FN1,CCND2,COL6A1,COL1A2,COL4A5	FN1,COL1A2
NGFR+FB	hsa04512	ECM-receptor interaction	6/107	47/3639	0.00226144	0.0542729	0.0499549	3912/1293/3908/1278/1282/2335	6	human	1935-06-01	47/3639	4.0928e-06	0.000130969	0.000112013	1287/1298/2335/1291/1278/1277	6	mouse	FB	DW	LAMB1,FN1,COL6A3,COL1A2,COL4A1,LAMA2	COL9A2,COL1A1,FN1,COL6A1,COL1A2,COL4A5	FN1,COL1A2
NGFR+FB	hsa05205	Proteoglycans in cancer	13/107	137/3639	0.000149824	0.0161061	0.0148247	117581/5604/81029/7074/5781/2260/1956/1278/4313/2719/1634/3479/2335	13	human	1935-05-01	137/3639	0.00918342	0.0587739	0.0502671	2817/4060/2335/1278/1277	5	mouse	FB	DW	DCN,IGF1,FGFR1,MMP2,WNT5B,FN1,EGFR,GPC3,TIAM1,COL1A2,MAP2K1,PTPN11,TWIST2	GPC1,COL1A1,FN1,LUM,COL1A2	FN1,COL1A2
NK cell	hsa04015	Rap1 signaling pathway	8/102	83/3197	0.00443569	0.0429525	0.0362601	113/3937/8631/54518/2533/3683/5908/2771	8	human	1963-06-01	83/3197	0.00531659	0.0621823	0.0529524	5880/8631/3684/83593/3683/5293	6	mouse	immune	DW	ITGAL,LCP2,APBB1IP,FYB,GNAI2,ADCY7,RAP1B,SKAP1	ITGAL,RAC2,SKAP1,ITGAM,PIK3CD,RASSF5	ITGAL,SKAP1
NK cell	hsa04062	Chemokine signaling pathway	11/102	107/3197	0.000488014	0.00971538	0.00820162	5294/3718/3702/4067/113/1794/1524/54331/5908/2771/5336	11	human	1963-10-01	107/3197	3.34529e-05	0.000992435	0.000845125	5880/1234/6375/5293/57580/1794/6352/6351/6349/414062	10	mouse	immune	DW	JAK3,PIK3CG,ITK,GNAI2,ADCY7,RAP1B,DOCK2,CX3CR1,GNG2,PLCG2,LYN	PREX1,RAC2,DOCK2,XCL1,CCR5,PIK3CD,CCL5,CCL4,CCL3L3	DOCK2
NK cell	hsa04514	Cell adhesion molecules	8/102	41/3197	3.25524e-05	0.00224803	0.00189776	6404/925/914/10666/6693/3683/3676/5788	8	human	1963-07-01	41/3197	1.09196e-05	0.000485921	0.000413795	6693/6404/3684/3683/3676/6402/5788	7	mouse	immune	DW	ITGAL,PTPRC,SELPLG,ITGA4,CD2,CD226,CD8A,SPN	ITGAL,PTPRC,SELPLG,ITGA4,ITGAM,SELL,SPN	ITGAL,PTPRC,SELPLG,ITGA4,SPN
NK cell	hsa04650	Natural killer cell mediated cytotoxicity	10/102	72/3197	7.23188e-05	0.00243473	0.00205538	4068/356/3458/117157/9437/10870/3937/919/3683/5336	10	human	13/63	72/3197	5.4332e-10	9.6711e-08	8.23559e-08	5880/117157/637/51744/962/3683/5293/9437/3458/3821/3824/2207/7305	13	mouse	immune	DW	ITGAL,LCP2,IFNG,FASLG,HCST,SH2D1A,NCR1,PLCG2,SH2D1B,CD247	ITGAL,TYROBP,BID,IFNG,CD48,CD244,RAC2,KLRD1,KLRC1,FCER1G,PIK3CD,NCR1,SH2D1B	ITGAL,IFNG,NCR1,SH2D1B
NK cell	hsa04658	Th1 and Th2 cell differentiation	11/102	59/3197	1.58485e-06	0.00032014	0.000270259	915/3458/30009/5588/3718/3561/919/6775/917/3716/864	11	human	1963-05-01	59/3197	0.00558942	0.0621823	0.0529524	864/30009/6775/3595/3458	5	mouse	immune	DW	RUNX3,PRKCQ,TBX21,JAK3,IFNG,STAT4,IL2RG,CD3G,JAK1,CD3D,CD247	RUNX3,TBX21,IL12RB2,IFNG,STAT4	RUNX3,TBX21,IFNG,STAT4
NK cell	hsa04670	Leukocyte transendothelial migration	9/102	64/3197	0.000153674	0.00388027	0.00327569	3702/7294/3683/5908/2771/5336/1535/3676/103910	9	human	1963-07-01	64/3197	0.000211313	0.00537339	0.00457581	5880/3684/83593/3683/5293/3676/7294	7	mouse	immune	DW	ITGAL,CYBA,TXK,ITK,GNAI2,ITGA4,MYL12B,RAP1B,PLCG2	ITGAL,TXK,ITGA4,RAC2,ITGAM,PIK3CD,RASSF5	ITGAL,TXK,ITGA4
NK cell	hsa04810	Regulation of actin cytoskeleton	11/102	108/3197	0.000529055	0.00971538	0.00820162	89846/26999/3071/5305/221178/3683/10788/10097/3676/2934/103910	11	human	1963-08-01	108/3197	0.00107869	0.0213341	0.0181674	3687/5880/3673/26999/3684/3683/5293/3676	8	mouse	immune	DW	ITGAL,CYFIP2,ITGA4,MYL12B,NCKAP1L,FGD3,ACTR2,IQGAP2,GSN,PIP4K2A,SPATA13	ITGAL,CYFIP2,ITGA4,RAC2,ITGAX,ITGA2,ITGAM,PIK3CD	ITGAL,CYFIP2,ITGA4
NK cell	hsa05142	Chagas disease	8/102	63/3197	0.000737588	0.011461	0.00967524	356/915/3458/841/919/917/2771/7040	8	human	1963-05-01	63/3197	0.00738847	0.0773617	0.0658786	5293/6352/6349/414062/3458	5	mouse	immune	DW	CASP8,TGFB1,IFNG,GNAI2,FASLG,CD3G,CD3D,CD247	IFNG,PIK3CD,CCL5,CCL3L3	IFNG
NK cell	hsa05144	Malaria	5/102	15/3197	6.97968e-05	0.00243473	0.00205538	3458/3820/3040/3683/7040	5	human	1963-03-01	15/3197	0.00280285	0.0438943	0.037379	3820/3683/3458	3	mouse	immune	DW	ITGAL,TGFB1,IFNG,KLRB1,HBA2	ITGAL,IFNG,KLRB1	ITGAL,IFNG,KLRB1
NK cell	hsa05321	Inflammatory bowel disease	5/102	29/3197	0.0019334	0.0229733	0.0193938	3458/30009/3561/6775/7040	5	human	1963-06-01	29/3197	1.5338e-05	0.000546034	0.000464984	30009/8809/6775/3595/8807/3458	6	mouse	immune	DW	TBX21,TGFB1,IFNG,STAT4,IL2RG	TBX21,IL12RB2,IFNG,IL18R1,IL18RAP,STAT4	TBX21,IFNG,STAT4
Neutrophil	hsa04060	Cytokine-cytokine receptor interaction	17/218	66/2553	2.09239e-05	0.00253179	0.0022796	84957/1438/3556/10673/3588/3579/1439/58191/5008/8809/7852/3570/3553/2920/7133/8740/1441	17	human	18/130	66/2553	1.42387e-09	2.80502e-07	2.3831e-07	8807/5008/1436/84957/3597/1435/3557/1441/3579/7124/51330/6351/1230/7850/6349/414062/3553/2921	18	mouse	immune	DW	TNFRSF1B,RELT,CXCL2,OSM,CSF2RB,TNFSF13B,IL18R1,CSF3R,CXCR4,IL1B,TNFSF14,IL6R,CXCL16,CXCR2,IL1RAP,CSF2RA,IL10RB	TNFRSF12A,RELT,OSM,IL1R2,IL18RAP,CSF3R,IL1B,IL13RA1,IL1RN,CXCL3,CCR1,CXCR2,CSF1R,CSF1,TNF,CCL4,CCL3L3	RELT,OSM,CSF3R,IL1B,CXCR2
Neutrophil	hsa04061	Viral protein interaction with cytokine and cytokine receptor	8/218	29/2553	0.00220202	0.053289	0.0479809	3588/3579/8809/7852/3570/2920/7133/8740	8	human	10/130	29/2553	7.28521e-07	7.17593e-05	6.09657e-05	8807/1436/1435/3579/7124/6351/1230/6349/414062/2921	10	mouse	immune	DW	TNFRSF1B,CXCL2,IL18R1,CXCR4,TNFSF14,IL6R,CXCR2,IL10RB	IL18RAP,CXCL3,CCR1,CXCR2,CSF1R,CSF1,TNF,CCL4,CCL3L3	CXCR2
Neutrophil	hsa04062	Chemokine signaling pathway	18/218	92/2553	0.0005516	0.0222479	0.0200318	5294/5580/23533/409/4067/3055/57580/3579/2185/2885/5880/58191/6774/7852/2268/2920/4790/4792	18	human	11/130	92/2553	0.00609789	0.0632255	0.0537155	7409/2268/54331/3579/2793/6351/1230/6349/414062/4792/2921	11	mouse	immune	DW	FGR,CXCL2,NFKBIA,HCK,PIK3CG,NFKB1,PTK2B,CXCR4,PREX1,RAC2,ARRB2,PIK3R5,CXCL16,PRKCD,STAT3,GRB2,CXCR2,LYN	FGR,NFKBIA,VAV1,CXCL3,CCR1,GNGT2,CXCR2,GNG2,CCL4,CCL3L3	FGR,NFKBIA,CXCR2
Neutrophil	hsa04064	NF-kappa B signaling pathway	15/218	61/2553	0.000116502	0.00801815	0.00721947	4067/23118/10673/331/23643/5743/5328/3553/2920/8740/4790/3383/4792/597/7128	15	human	11/130	61/2553	0.000184053	0.0045323	0.00385058	597/7128/929/3383/7124/6351/5743/4616/4792/3553/2921	11	mouse	immune	DW	TAB2,PTGS2,CXCL2,ICAM1,NFKBIA,XIAP,TNFSF13B,NFKB1,TNFAIP3,PLAU,IL1B,TNFSF14,BCL2A1,LY96,LYN	PTGS2,ICAM1,GADD45B,NFKBIA,TNFAIP3,IL1B,BCL2A1,CXCL3,CD14,TNF,CCL4	PTGS2,ICAM1,NFKBIA,TNFAIP3,IL1B,BCL2A1
Neutrophil	hsa04657	IL-17 signaling pathway	10/218	40/2553	0.00143989	0.0435568	0.0392181	23118/5597/7184/5743/3553/2920/1051/4790/4792/7128	10	human	8/130	40/2553	0.000704292	0.011222	0.00953401	4318/7128/7124/5743/4792/3553/1051/2921	8	mouse	immune	DW	TAB2,MAPK6,PTGS2,CXCL2,NFKBIA,NFKB1,TNFAIP3,IL1B,HSP90B1,CEBPB	PTGS2,NFKBIA,MMP9,TNFAIP3,IL1B,CXCL3,CEBPB,TNF	PTGS2,NFKBIA,TNFAIP3,IL1B,CEBPB
Neutrophil	hsa04668	TNF signaling pathway	13/218	63/2553	0.00198264	0.053289	0.0479809	23118/1906/5743/8809/3553/2920/7133/1051/4790/3383/5606/4792/7128	13	human	14/130	63/2553	1.73326e-06	0.000113817	9.66977e-05	4318/602/1326/7128/1435/3383/7124/3659/5743/9021/4792/3553/1051/2921	14	mouse	immune	DW	TNFRSF1B,MAP2K3,TAB2,PTGS2,EDN1,CXCL2,ICAM1,NFKBIA,NFKB1,IL18R1,TNFAIP3,IL1B,CEBPB	BCL3,PTGS2,ICAM1,NFKBIA,MMP9,MAP3K8,TNFAIP3,IRF1,IL1B,CXCL3,CEBPB,CSF1,SOCS3,TNF	PTGS2,ICAM1,NFKBIA,TNFAIP3,IL1B,CEBPB
Neutrophil	hsa05417	Lipid and atherosclerosis	23/218	106/2553	1.59642e-05	0.00253179	0.0022796	4067/9619/23118/7097/2081/19/23643/3949/7184/637/6774/10010/1649/3553/2920/4790/3383/5606/4688/4780/4792/6648/3309	23	human	14/130	106/2553	0.000740535	0.011222	0.00953401	4318/7409/7097/114548/929/3383/7124/1649/4780/6349/414062/4792/3553/2921	14	mouse	immune	DW	BID,MAP2K3,HSPA5,TAB2,CXCL2,ICAM1,NFKBIA,NFKB1,SOD2,NFE2L2,NCF2,IL1B,LDLR,TANK,TLR2,LY96,ABCG1,ABCA1,HSP90B1,STAT3,DDIT3,ERN1,LYN	ICAM1,NFKBIA,MMP9,NFE2L2,IL1B,TLR2,VAV1,NLRP3,CXCL3,CD14,DDIT3,TNF,CCL3L3	ICAM1,NFKBIA,NFE2L2,IL1B,TLR2,DDIT3
Pericyte	hsa04020	Calcium signaling pathway	1950-08-01	70/2902	1.82769e-05	0.000548306	0.000411711	8912/51196/2149/952/2321/1910/5159/185	8	human	2022-04-28	70/2902	0.00410544	0.0381806	0.0328435	5136/1910/845/5159	4	mouse	smc	DW	CD38,FLT1,PDGFRB,EDNRB,PLCE1,AGTR1,F2R,CACNA1H	PDGFRB,PDE1A,CASQ2,EDNRB	PDGFRB,EDNRB
Pericyte	hsa04022	cGMP-PKG signaling pathway	1950-08-01	80/2902	4.9231e-05	0.00105495	0.000792137	10398/111/2770/3764/2983/4208/1910/185	8	human	2022-04-28	80/2902	0.00662662	0.056025	0.0481936	151/5139/1910/477	4	mouse	smc	DW	GUCY1B3,MEF2C,MYL9,KCNJ8,GNAI1,EDNRB,AGTR1,ADCY5	ATP1A2,EDNRB,PDE3A,ADRA2B	EDNRB
Pericyte	hsa04510	Focal adhesion	1950-08-01	105/2902	0.000341086	0.00426357	0.00320142	10398/3912/3679/3688/71/2321/5159/60	8	human	2022-08-28	105/2902	3.83231e-06	8.91013e-05	7.66463e-05	7448/3908/1277/1278/1293/5159/1284/1282	8	mouse	smc	DW	ACTB,LAMB1,MYL9,FLT1,PDGFRB,ITGA7,ITGB1,ACTG1	COL1A1,VTN,PDGFRB,COL4A2,COL6A3,COL1A2,COL4A1,LAMA2	PDGFRB
Pericyte	hsa04512	ECM-receptor interaction	1950-04-01	35/2902	0.00275587	0.0206691	0.0155199	3912/3679/3688/948	4	human	2022-07-28	35/2902	1.95019e-08	9.0684e-07	7.80078e-07	7448/3908/1277/1278/1293/1284/1282	7	mouse	smc	DW	LAMB1,CD36,ITGA7,ITGB1	COL1A1,VTN,COL4A2,COL6A3,COL1A2,COL4A1,LAMA2
SMC	hsa04020	Calcium signaling pathway	17/258	86/3615	8.56693e-05	0.000739882	0.000543004	5153/775/8912/1909/2149/773/4915/53373/109/493/51196/488/4638/4916/2778/291/845	17	human	9/108	86/3615	0.000913326	0.014824	0.0118326	2246/5136/775/6915/5260/7423/844/4638/5332	9	mouse	smc	DW	ATP2B4,MYLK,GNAS,CASQ2,PDE1B,ADCY3,PLCE1,NTRK3,CACNA1A,NTRK2,CACNA1C,EDNRA,SLC25A4,ATP2A2,F2R,TPCN1,CACNA1H	TBXA2R,MYLK,PLCB4,FGF1,PDE1A,CASQ1,CACNA1C,PHKG1,VEGFB	MYLK,CACNA1C
SMC	hsa04022	cGMP-PKG signaling pathway	25/258	90/3615	1.2262e-09	3.41973e-08	2.50976e-08	482/5592/775/3778/111/1909/6722/3643/10335/2983/64764/4209/109/493/2982/5139/7408/477/488/4638/6093/291/10398/4659/5500	25	human	15/108	90/3615	3.60937e-08	3.80788e-06	3.03947e-06	482/10398/775/2982/5593/5592/10335/5139/4638/3778/8654/111/4659/6093/5332	15	mouse	smc	DW	ATP1A2,PPP1R12A,ATP2B4,GUCY1B3,MYLK,ROCK1,MRVI1,MYL9,SRF,MEF2D,VASP,ATP1B2,ADCY3,CACNA1C,EDNRA,SLC25A4,KCNMA1,GUCY1A3,INSR,PDE3A,ADCY5,ATP2A2,CREB3L2,PRKG1,PPP1CB	PPP1R12A,MYLK,ROCK1,MRVI1,PLCB4,MYL9,ATP1B2,PRKG2,PDE5A,CACNA1C,KCNMA1,GUCY1A3,PDE3A,ADCY5,PRKG1	PPP1R12A,MYLK,ROCK1,MRVI1,MYL9,ATP1B2,CACNA1C,KCNMA1,GUCY1A3,PDE3A,ADCY5,PRKG1
SMC	hsa04024	cAMP signaling pathway	22/258	84/3615	4.19489e-08	7.01945e-07	5.15162e-07	482/775/111/1909/2149/5290/64764/6237/109/493/5139/5143/51196/5879/477/488/4886/6093/2778/10398/4659/5500	22	human	9/108	84/3615	0.000768514	0.013513	0.0107862	482/10398/775/5139/4886/6237/111/4659/6093	9	mouse	smc	DW	ATP1A2,PPP1R12A,ATP2B4,ROCK1,GNAS,MYL9,PDE4C,PIK3CA,RRAS,ATP1B2,RAC1,ADCY3,PLCE1,CACNA1C,EDNRA,NPY1R,PDE3A,ADCY5,ATP2A2,F2R,CREB3L2,PPP1CB	PPP1R12A,ROCK1,MYL9,RRAS,ATP1B2,CACNA1C,NPY1R,PDE3A,ADCY5	PPP1R12A,ROCK1,MYL9,RRAS,ATP1B2,CACNA1C,NPY1R,PDE3A,ADCY5
SMC	hsa04270	Vascular smooth muscle contraction	22/258	61/3615	4.44897e-11	1.59527e-09	1.17078e-09	5592/775/3778/111/183/1909/10335/2983/109/2982/4637/72/4638/6093/54776/2778/94274/10398/4659/59/4629/5500	22	human	15/108	61/3615	1.13953e-10	2.4044e-08	1.9192e-08	10398/775/2982/59/5592/10335/4638/3778/111/94274/10267/4629/4659/6093/5332	15	mouse	smc	DW	PPP1R12A,GUCY1B3,MYLK,ROCK1,MRVI1,GNAS,MYL6,MYL9,ACTA2,PPP1R12C,MYH11,AGT,ADCY3,CACNA1C,EDNRA,KCNMA1,ACTG2,GUCY1A3,PPP1R14A,ADCY5,PRKG1,PPP1CB	PPP1R12A,MYLK,ROCK1,MRVI1,PLCB4,MYL9,ACTA2,RAMP1,MYH11,CACNA1C,KCNMA1,GUCY1A3,PPP1R14A,ADCY5,PRKG1	PPP1R12A,MYLK,ROCK1,MRVI1,MYL9,ACTA2,MYH11,CACNA1C,KCNMA1,GUCY1A3,PPP1R14A,ADCY5,PRKG1
SMC	hsa04390	Hippo signaling pathway	13/258	97/3615	0.0190471	0.08386	0.0615454	29119/84612/7976/126374/92597/10413/653/5516/6934/7534/71/60/5500	13	human	9/108	97/3615	0.00215856	0.0271884	0.0217019	2246/2535/7043/92597/85407/126374/3398/7042/1490	9	mouse	smc	DW	ACTB,FZD3,PPP2CB,BMP5,PARD6B,YAP1,WTIP,TCF7L2,YWHAZ,MOB1B,CTNNA3,ACTG1,PPP1CB	TGFB2,FGF1,ID2,CTGF,TGFB3,NKD1,WTIP,MOB1B,FZD2	WTIP,MOB1B
SMC	hsa04510	Focal adhesion	27/258	122/3615	5.65151e-08	8.86581e-07	6.50667e-07	5747/3685/5290/2318/87/7094/7791/3611/7408/5879/5728/8395/7414/858/3679/4638/3688/6093/54776/71/2316/857/10398/60/4659/8516/5500	27	human	10/108	122/3615	0.00311882	0.0346353	0.0276461	10398/1287/7423/859/3911/4638/87/8516/4659/6093	10	mouse	smc	DW	VCL,PPP1R12A,MYLK,ROCK1,ACTN1,ACTB,ITGA8,MYL9,CAV2,CAV1,PIP5K1B,PIK3CA,PPP1R12C,VASP,FLNC,ITGA7,RAC1,TLN1,ITGAV,ITGB1,ZYX,ILK,PTK2,PTEN,ACTG1,FLNA,PPP1CB	PPP1R12A,MYLK,ROCK1,ACTN1,ITGA8,MYL9,LAMA5,VEGFB,CAV3,COL4A5	PPP1R12A,MYLK,ROCK1,ACTN1,ITGA8,MYL9
SMC	hsa04611	Platelet activation	17/258	62/3615	7.64023e-07	1.05278e-05	7.72641e-06	5592/111/2149/2983/5290/109/2982/7094/7408/4638/3688/6093/2778/71/60/4659/5500	17	human	9/108	62/3615	7.33117e-05	0.00257813	0.00205787	6915/2982/5593/5592/4638/111/4659/6093/5332	9	mouse	smc	DW	PPP1R12A,GUCY1B3,MYLK,ROCK1,ACTB,GNAS,PIK3CA,VASP,TLN1,ADCY3,ITGB1,GUCY1A3,ADCY5,F2R,ACTG1,PRKG1,PPP1CB	TBXA2R,PPP1R12A,MYLK,ROCK1,PLCB4,PRKG2,GUCY1A3,ADCY5,PRKG1	PPP1R12A,MYLK,ROCK1,GUCY1A3,ADCY5,PRKG1
SMC	hsa04713	Circadian entrainment	9/258	41/3615	0.00192575	0.0127201	0.00933533	5592/775/111/8912/59345/2983/109/2982/2778	9	human	7/108	41/3615	0.00016993	0.00398391	0.00317998	775/2775/2982/5593/5592/111/5332	7	mouse	smc	DW	GUCY1B3,GNAS,GNB4,ADCY3,CACNA1C,GUCY1A3,ADCY5,PRKG1,CACNA1H	GNAO1,PLCB4,PRKG2,CACNA1C,GUCY1A3,ADCY5,PRKG1	CACNA1C,GUCY1A3,ADCY5,PRKG1
SMC	hsa04740	Olfactory transduction	5/258	17/3615	0.00540303	0.0308218	0.0226203	5153/5592/81285/143503/109	5	human	4/108	17/3615	0.00132795	0.0200141	0.0159753	5136/5593/5592/143503	4	mouse	smc	DW	PDE1B,ADCY3,OR51E2,OR51E1,PRKG1	PDE1A,PRKG2,OR51E1,PRKG1	OR51E1,PRKG1
SMC	hsa04742	Taste transduction	4/258	13/3615	0.0108324	0.0522871	0.0383739	5153/775/6328/773	4	human	3/108	13/3615	0.00596133	0.0571745	0.045637	5136/775/5332	3	mouse	smc	DW	PDE1B,CACNA1A,CACNA1C,SCN3A	PLCB4,PDE1A,CACNA1C	CACNA1C
SMC	hsa04810	Regulation of actin cytoskeleton	28/258	117/3615	4.9007e-09	1.02506e-07	7.523e-08	2149/5747/3685/5290/6237/10552/8826/87/1073/5879/8874/8395/5216/7414/10787/3679/4638/3688/6093/54776/55740/71/10398/60/4659/4629/8516/5500	28	human	11/108	117/3615	0.00061893	0.0118722	0.00947643	10398/2246/8874/4638/6237/87/8516/4629/4659/6093/55740	11	mouse	smc	DW	VCL,PPP1R12A,NCKAP1,MYLK,ROCK1,ACTN1,ACTB,ITGA8,MYL9,ARHGEF7,PIP5K1B,PFN1,PIK3CA,PPP1R12C,RRAS,MYH11,ITGA7,RAC1,ITGAV,IQGAP1,ITGB1,ENAH,CFL2,PTK2,F2R,ACTG1,PPP1CB,ARPC1A	PPP1R12A,MYLK,ROCK1,ACTN1,ITGA8,MYL9,ARHGEF7,FGF1,RRAS,MYH11,ENAH	PPP1R12A,MYLK,ROCK1,ACTN1,ITGA8,MYL9,ARHGEF7,RRAS,MYH11,ENAH
SMC	hsa04911	Insulin secretion	8/258	35/3615	0.00260945	0.0167942	0.0123253	482/775/3778/111/64764/109/477/2778	8	human	6/108	35/3615	0.000495625	0.0104577	0.00834737	482/775/5864/3778/111/5332	6	mouse	smc	DW	ATP1A2,GNAS,ATP1B2,ADCY3,CACNA1C,KCNMA1,ADCY5,CREB3L2	PLCB4,RAB3A,ATP1B2,CACNA1C,KCNMA1,ADCY5	ATP1B2,CACNA1C,KCNMA1,ADCY5
SMC	hsa04918	Thyroid hormone synthesis	7/258	35/3615	0.0103518	0.0519658	0.038138	482/111/64764/109/477/2878/2778	7	human	5/108	35/3615	0.00344479	0.0363425	0.0290088	482/7038/111/2878/5332	5	mouse	smc	DW	ATP1A2,GNAS,ATP1B2,ADCY3,ADCY5,CREB3L2,GPX3	TG,PLCB4,ATP1B2,ADCY5,GPX3	ATP1B2,ADCY5,GPX3
SMC	hsa04921	Oxytocin signaling pathway	18/258	72/3615	1.59198e-06	1.9028e-05	1.39647e-05	784/3759/775/111/783/2983/109/2982/4637/4638/6093/54776/2778/71/10398/60/4659/5500	18	human	11/108	72/3615	6.6625e-06	0.000281157	0.000224421	10398/775/2775/2982/783/5563/4638/111/4659/6093/5332	11	mouse	smc	DW	PPP1R12A,GUCY1B3,MYLK,ROCK1,ACTB,GNAS,MYL6,MYL9,KCNJ2,PPP1R12C,ADCY3,CACNA1C,GUCY1A3,CACNB2,CACNB3,ADCY5,ACTG1,PPP1CB	PPP1R12A,MYLK,ROCK1,GNAO1,PLCB4,MYL9,CACNA1C,PRKAA2,GUCY1A3,CACNB2,ADCY5	PPP1R12A,MYLK,ROCK1,MYL9,CACNA1C,GUCY1A3,CACNB2,ADCY5
SMC	hsa04923	Regulation of lipolysis in adipocytes	10/258	31/3615	3.3407e-05	0.000322506	0.000236689	5592/364/112267859/111/3643/5290/109/4886/2778/2167	10	human	4/108	31/3615	0.0127343	0.099516	0.0794341	5593/5592/4886/111	4	mouse	smc	DW	GNAS,PIK3CA,ADCY3,NPY1R,AQP7,FABP4,INSR,ADCY5,PRKG1	PRKG2,NPY1R,ADCY5,PRKG1	NPY1R,ADCY5,PRKG1
SMC	hsa04924	Renin secretion	11/258	34/3615	1.29303e-05	0.00013523	9.92459e-05	5153/3759/775/3778/111/183/1909/2983/2982/5139/2778	11	human	8/108	34/3615	4.65751e-06	0.000245684	0.000196106	5136/775/2982/5593/5139/3778/111/5332	8	mouse	smc	DW	GUCY1B3,GNAS,PDE1B,KCNJ2,AGT,CACNA1C,EDNRA,KCNMA1,GUCY1A3,PDE3A,ADCY5	PLCB4,PDE1A,PRKG2,CACNA1C,KCNMA1,GUCY1A3,PDE3A,ADCY5	CACNA1C,KCNMA1,GUCY1A3,PDE3A,ADCY5
SMC	hsa04970	Salivary secretion	10/258	33/3615	6.13359e-05	0.000549832	0.000403525	482/5592/3778/111/2983/109/493/2982/477/2778	10	human	8/108	33/3615	3.65141e-06	0.000245684	0.000196106	482/2982/5593/5592/3778/111/1471/5332	8	mouse	smc	DW	ATP1A2,ATP2B4,GUCY1B3,GNAS,ATP1B2,ADCY3,KCNMA1,GUCY1A3,ADCY5,PRKG1	PLCB4,CST3,ATP1B2,PRKG2,KCNMA1,GUCY1A3,ADCY5,PRKG1	ATP1B2,KCNMA1,GUCY1A3,ADCY5,PRKG1
SMC	hsa04971	Gastric acid secretion	9/258	31/3615	0.000208569	0.00163596	0.00120064	482/3759/111/109/477/4638/2778/71/60	9	human	4/108	31/3615	0.0127343	0.099516	0.0794341	482/4638/111/5332	4	mouse	smc	DW	ATP1A2,MYLK,ACTB,GNAS,KCNJ2,ATP1B2,ADCY3,ADCY5,ACTG1	MYLK,PLCB4,ATP1B2,ADCY5	MYLK,ATP1B2,ADCY5
SMC	hsa05410	Hypertrophic cardiomyopathy	12/258	40/3615	1.244e-05	0.00013523	9.92459e-05	784/775/783/183/3685/2010/488/3679/3688/71/60/8516	12	human	7/108	40/3615	0.000144433	0.00380943	0.0030407	775/783/5563/7043/8516/1756/7042	7	mouse	smc	DW	ACTB,ITGA8,EMD,ITGA7,AGT,ITGAV,ITGB1,CACNA1C,CACNB2,CACNB3,ATP2A2,ACTG1	ITGA8,TGFB2,TGFB3,CACNA1C,PRKAA2,CACNB2,DMD	ITGA8,CACNA1C,CACNB2
SMC	hsa05414	Dilated cardiomyopathy	15/258	40/3615	3.38899e-08	6.07597e-07	4.45919e-07	784/775/111/783/183/3685/2010/109/488/3679/3688/2778/71/60/8516	15	human	7/108	40/3615	0.000144433	0.00380943	0.0030407	775/783/7043/8516/111/1756/7042	7	mouse	smc	DW	ACTB,ITGA8,GNAS,EMD,ITGA7,AGT,ADCY3,ITGAV,ITGB1,CACNA1C,CACNB2,CACNB3,ADCY5,ATP2A2,ACTG1	ITGA8,TGFB2,TGFB3,CACNA1C,CACNB2,ADCY5,DMD	ITGA8,CACNA1C,CACNB2,ADCY5
T cell	hsa04660	T cell receptor signaling pathway	14/101	77/2948	1.74793e-07	1.87902e-05	1.61913e-05	5133/10125/1493/5588/915/3937/916/926/7124/919/925/917/4792/3458	14	human	12/141	77/2948	0.000225146	0.0155351	0.0151677	940/915/10125/5293/7409/925/5777/5788/919/5588/926/3932	12	mouse	immune	DW	LCP2,PRKCQ,NFKBIA,IFNG,CD8A,CD3G,CTLA4,CD3D,CD8B,RASGRP1,PDCD1,CD247,CD3E,TNF	PRKCQ,PTPRC,PTPN6,VAV1,CD8A,CD3D,PIK3CD,CD8B,RASGRP1,CD28,LCK,CD247	PRKCQ,CD8A,CD3D,CD8B,RASGRP1,CD247
