# Supplementary material for: Human skeletal muscle aging atlas
Source: Nat Aging. 2024 Apr 15;4(5):727–44. doi: 10.1038/s43587-024-00613-3 (PMC11108788; doi:10.1038/s43587-024-00613-3)
Supplement: Supplementary file 10 — (1) Clinical metadata for Chinese hospital patients and one fetal sample (2) used for various experiments and validations (to define MF types, to stain for MYH8, NMJ and NMJ acc. populations and to perform sorting of ICA+ MuSCs). (3) Extended clinical metadata for UK CBTM donor samples used to perform validation RNAscope to detect myonuclei populations (I-OTU+ and II-OTU+, I-FAM+ and II-FAM+ and NMJ acc.), dual immunohistochemistry (IHC) for MYH7 and RNAscope for MYH1, MYH2, IHC co-staining of CCL2 and ACTA2 and RareCyte experiments. [file 43587_2024_613_MOESM10_ESM.xlsx]

## Sheet: Hospital_patients (China)
Donor ID	Sample ID	Age	Age group	Gender	Diagnosis	BMI	Sample location	Sample collection criteria	Hospital	Ethic approval license	Organ donors or hospital patients	Subjected experiments
A056	M1	20-35	young	Male	Pulmonary bulla	25-30	Intercostal muscles	Clinically discarded muscles that attached to the surgically removed tissues	Sun Yat-sen Memorial Hospital, Guangzhou, China	REC 2018-048	Hospital patients	IHC of muscle cryosections
A034	M2	20-35	young	Female	Palmar hyperhidrosis	15-25	Intercostal muscles	Clinically discarded muscles that attached to the surgically removed tissues	Sun Yat-sen Memorial Hospital, Guangzhou, China	REC 2018-048	Hospital patients	IHC of muscle cryosections
A048	M3	20-35	young	Male	Pulmonary bulla	15-25	Intercostal muscles	Clinically discarded muscles that attached to the surgically removed tissues	Sun Yat-sen Memorial Hospital, Guangzhou, China	REC 2018-048	Hospital patients	IHC of muscle cryosections
A092	M4	20-35	young	Female	Pulmonary bulla	15-25	Intercostal muscles	Clinically discarded muscles that attached to the surgically removed tissues	Sun Yat-sen Memorial Hospital, Guangzhou, China	REC 2018-048	Hospital patients	IHC of muscle cryosections
A055	M5	20-35	young	Male	Thymoma	25-30	Intercostal muscles	Clinically discarded muscles that attached to the surgically removed tissues	Sun Yat-sen Memorial Hospital, Guangzhou, China	REC 2018-048	Hospital patients	IHC of muscle cryosections
A057	M6	20-35	young	Female	Pulmonary nodule	15-25	Intercostal muscles	Clinically discarded muscles that attached to the surgically removed tissues	Sun Yat-sen Memorial Hospital, Guangzhou, China	REC 2018-048	Hospital patients	IHC of muscle cryosections
A040	M7	20-35	young	Female	Pulmonary nodule	15-25	Intercostal muscles	Clinically discarded muscles that attached to the surgically removed tissues	Sun Yat-sen Memorial Hospital, Guangzhou, China	REC 2018-048	Hospital patients	IHC of muscle cryosections
A031	M12	20-35	young	Female	Lung cancer	15-25	Intercostal muscles	Clinically discarded muscles that attached to the surgically removed tissues	Sun Yat-sen Memorial Hospital, Guangzhou, China	REC 2018-048	Hospital patients	IHC of muscle cryosections
A080	M8	47-80	aged	Male	Lung cancer	15-25	Intercostal muscles	Clinically discarded muscles that attached to the surgically removed tissues	Sun Yat-sen Memorial Hospital, Guangzhou, China	REC 2018-048	Hospital patients	IHC of muscle cryosections
A041	M9	47-80	aged	Male	Benign mediastinal mass	15-25	Intercostal muscles	Clinically discarded muscles that attached to the surgically removed tissues	Sun Yat-sen Memorial Hospital, Guangzhou, China	REC 2018-048	Hospital patients	IHC of muscle cryosections
A026	M10	47-80	aged	Male	Lung cancer	15-26	Intercostal muscles	Clinically discarded muscles that attached to the surgically removed tissues	Sun Yat-sen Memorial Hospital, Guangzhou, China	REC 2018-048	Hospital patients	IHC of muscle cryosections
A050	M11	47-80	aged	Female	Lung cancer	15-25	Intercostal muscles	Clinically discarded muscles that attached to the surgically removed tissues	Sun Yat-sen Memorial Hospital, Guangzhou, China	REC 2018-048	Hospital patients	IHC of muscle cryosections
A025	M13	47-80	aged	Female	Lung cancer	15-25	Intercostal muscles	Clinically discarded muscles that attached to the surgically removed tissues	Sun Yat-sen Memorial Hospital, Guangzhou, China	REC 2018-048	Hospital patients	IHC of muscle cryosections
A001	M14	47-80	aged	Female	Lung cancer	15-25	Intercostal muscles	Clinically discarded muscles that attached to the surgically removed tissues	Sun Yat-sen Memorial Hospital, Guangzhou, China	REC 2018-048	Hospital patients	IHC of muscle cryosections
A027	M15	47-80	aged	Male	Lung cancer	15-25	Intercostal muscles	Clinically discarded muscles that attached to the surgically removed tissues	Sun Yat-sen Memorial Hospital, Guangzhou, China	REC 2018-048	Hospital patients	IHC of muscle cryosections
A056	D1	20-38	young	Male	Pulmonary bulla	25-30	Intercostal muscles	Clinically discarded muscles that attached to the surgically removed tissues	Sun Yat-sen Memorial Hospital, Guangzhou, China	REC 2018-048	Hospital patients	Tissue staining of MYH8
A052	D2	20-38	young	Male	Palmar hyperhidrosis	15-25	Intercostal muscles	Clinically discarded muscles that attached to the surgically removed tissues	Sun Yat-sen Memorial Hospital, Guangzhou, China	REC 2018-048	Hospital patients	Tissue staining of MYH8
A031	D3	20-38	young	Female	Lung cancer	15-25	Intercostal muscles	Clinically discarded muscles that attached to the surgically removed tissues	Sun Yat-sen Memorial Hospital, Guangzhou, China	REC 2018-048	Hospital patients	Tissue staining of MYH8
A055	D4	20-38	young	Male	Thymoma	25-30	Intercostal muscles	Clinically discarded muscles that attached to the surgically removed tissues	Sun Yat-sen Memorial Hospital, Guangzhou, China	REC 2018-048	Hospital patients	Tissue staining of MYH8
A040	D5	20-38	young	Female	Pulmonary tuberculosis	15-25	Intercostal muscles	Clinically discarded muscles that attached to the surgically removed tissues	Sun Yat-sen Memorial Hospital, Guangzhou, China	REC 2018-048	Hospital patients	Tissue staining of MYH8
A039	D6	20-38	young	Female	Lung cancer	15-25	Intercostal muscles	Clinically discarded muscles that attached to the surgically removed tissues	Sun Yat-sen Memorial Hospital, Guangzhou, China	REC 2018-048	Hospital patients	Tissue staining of MYH8
A024	D7	50-70	aged	Female	Lung cancer	25-30	Intercostal muscles	Clinically discarded muscles that attached to the surgically removed tissues	Sun Yat-sen Memorial Hospital, Guangzhou, China	REC 2018-048	Hospital patients	Tissue staining of MYH8
A049	D8	50-70	aged	Male	Pulmonary nodule	15-25	Intercostal muscles	Clinically discarded muscles that attached to the surgically removed tissues	Sun Yat-sen Memorial Hospital, Guangzhou, China	REC 2018-048	Hospital patients	Tissue staining of MYH8
A035	D9	50-70	aged	Male	Lung cancer	15-25	Intercostal muscles	Clinically discarded muscles that attached to the surgically removed tissues	Sun Yat-sen Memorial Hospital, Guangzhou, China	REC 2018-048	Hospital patients	Tissue staining of MYH8
A050	D10	50-70	aged	Female	Lung cancer	15-25	Intercostal muscles	Clinically discarded muscles that attached to the surgically removed tissues	Sun Yat-sen Memorial Hospital, Guangzhou, China	REC 2018-048	Hospital patients	Tissue staining of MYH8
A053	D11	50-70	aged	Male	Lung cancer	15-25	Intercostal muscles	Clinically discarded muscles that attached to the surgically removed tissues	Sun Yat-sen Memorial Hospital, Guangzhou, China	REC 2018-048	Hospital patients	Tissue staining of MYH8
A033	D12	50-70	aged	Male	Lung cancer	15-25	Intercostal muscles	Clinically discarded muscles that attached to the surgically removed tissues	Sun Yat-sen Memorial Hospital, Guangzhou, China	REC 2018-048	Hospital patients	Tissue staining of MYH8
A023	S1	49-55	aged	Female	Lung cancer	15-25	Intercostal muscles	Clinically discarded muscles that attached to the surgically removed tissues	Sun Yat-sen Memorial Hospital, Guangzhou, China	REC 2018-048	Hospital patients	NMJ and SORBS2 staining
A049	S2	49-55	aged	Female	Lung tumor	15-25	Intercostal muscles	Clinically discarded muscles that attached to the surgically removed tissues	Sun Yat-sen Memorial Hospital, Guangzhou, China	REC 2018-048	Hospital patients	NMJ and SORBS2 staining
A034	S3	20-25	young	Male	Palmar hyperhidrosis	15-25	Intercostal muscles	Clinically discarded muscles that attached to the surgically removed tissues	Sun Yat-sen Memorial Hospital, Guangzhou, China	REC 2018-048	Hospital patients	NMJ and SORBS2 staining
A129	F1	50-75	aged	Female	Lung cancer	15-25	Intercostal muscles	Clinically discarded muscles that attached to the surgically removed tissues	Sun Yat-sen Memorial Hospital, Guangzhou, China	REC 2018-048	Hospital patients	FACS of ICA+ MuSC
A131	F2	50-75	aged	Male	Benign mediastinal mass	15-25	Intercostal muscles	Clinically discarded muscles that attached to the surgically removed tissues	Sun Yat-sen Memorial Hospital, Guangzhou, China	REC 2018-048	Hospital patients	FACS of ICA+ MuSC
A119	F3	50-75	aged	Female	Lung cancer	15-25	Intercostal muscles	Clinically discarded muscles that attached to the surgically removed tissues	Sun Yat-sen Memorial Hospital, Guangzhou, China	REC 2018-048	Hospital patients	FACS of ICA+ MuSC
A136	F4	50-75	aged	Female	Thymic cyst	15-25	Intercostal muscles	Clinically discarded muscles that attached to the surgically removed tissues	Sun Yat-sen Memorial Hospital, Guangzhou, China	REC 2018-048	Hospital patients	FACS of ICA+ MuSC
A125	F5	25-35	young	Female	Lung cancer	15-25	Intercostal muscles	Clinically discarded muscles that attached to the surgically removed tissues	Sun Yat-sen Memorial Hospital, Guangzhou, China	REC 2018-048	Hospital patients	FACS of ICA+ MuSC
A133	F6	25-35	young	Male	Pulmonry metstsis tumor	15-25	Intercostal muscles	Clinically discarded muscles that attached to the surgically removed tissues	Sun Yat-sen Memorial Hospital, Guangzhou, China	REC 2018-048	Hospital patients	FACS of ICA+ MuSC
A132	F7	25-35	young	Female	Pulmonary bulla	15-25	Intercostal muscles	Clinically discarded muscles that attached to the surgically removed tissues	Sun Yat-sen Memorial Hospital, Guangzhou, China	REC 2018-048	Hospital patients	FACS of ICA+ MuSC
A137	F8	25-35	young	Female	Pulmonary bulla	15-25	Intercostal muscles	Clinically discarded muscles that attached to the surgically removed tissues	Sun Yat-sen Memorial Hospital, Guangzhou, China	REC 2018-048	Hospital patients	FACS of ICA+ MuSC
A139	F9	55-81	aged	Female	Lung cancer	15-25	Intercostal muscles	Clinically discarded muscles that attached to the surgically removed tissues	Sun Yat-sen Memorial Hospital, Guangzhou, China	REC 2018-048	Hospital patients	FACS of ICA+ MuSC
A154	F10	55-81	aged	Male	Lung tumor	15-25	Intercostal muscles	Clinically discarded muscles that attached to the surgically removed tissues	Sun Yat-sen Memorial Hospital, Guangzhou, China	REC 2018-048	Hospital patients	FACS of ICA+ and TNF+ MuSC
A156	F11	55-81	aged	Female	Lung tumor	15-25	Intercostal muscles	Clinically discarded muscles that attached to the surgically removed tissues	Sun Yat-sen Memorial Hospital, Guangzhou, China	REC 2018-048	Hospital patients	FACS of ICA+ and TNF+ MuSC
A157	F12	55-81	aged	Male	Pneumonia	15-25	Intercostal muscles	Clinically discarded muscles that attached to the surgically removed tissues	Sun Yat-sen Memorial Hospital, Guangzhou, China	REC 2018-048	Hospital patients	FACS of ICA+ and TNF+ MuSC
A158	F13	55-81	aged	Female	Lung tumor	15-25	Intercostal muscles	Clinically discarded muscles that attached to the surgically removed tissues	Sun Yat-sen Memorial Hospital, Guangzhou, China	REC 2018-048	Hospital patients	FACS of ICA+ and TNF+ MuSC
A159	F14	55-81	aged	Male	Lung tumor	15-25	Intercostal muscles	Clinically discarded muscles that attached to the surgically removed tissues	Sun Yat-sen Memorial Hospital, Guangzhou, China	REC 2018-048	Hospital patients	FACS of ICA+ and TNF+ MuSC
A160	F15	30-35	young	Female	Lung tumor	15-25	Intercostal muscles	Clinically discarded muscles that attached to the surgically removed tissues	Sun Yat-sen Memorial Hospital, Guangzhou, China	REC 2018-048	Hospital patients	Myoblast culture and western blot
A149	F16	65-75	aged	Male	Lung cancer	15-25	Intercostal muscles	Clinically discarded muscles that attached to the surgically removed tissues	Sun Yat-sen Memorial Hospital, Guangzhou, China	REC 2018-048	Hospital patients	Myoblast culture and western blot
A153	F17	65-75	aged	Male	Lung cancer	15-25	Intercostal muscles	Clinically discarded muscles that attached to the surgically removed tissues	Sun Yat-sen Memorial Hospital, Guangzhou, China	REC 2018-048	Hospital patients	Myoblast culture and western blot

## Sheet: Fetal sample (China)
Sample ID	Age	Health status	Surgical strategy	Sample location	Sample collection	Hospital	Ethic approval license	Subjected experiments
S1	Pcw18-20	Healthy mother and embryo	Medical abortion with patient's own willing	Lower limb muscle	Medical abortions of human embryo	Guangzhou Women and Children’s Medical Center, Guangzhou, China	REC 2019-075; REC 2022-050A01	Isolation and culture of human primary myoblast

## Sheet: Organ_donors(UK)
DonorID	Age	Age_group	Sex	Donor_type	BMI	Ventilation_cat	Use: OTU+TNF+ RNAscope staining	Use: FAM+ RNAscope staining	Use: NMJ accessory staining	Use: MYH1 and MYH2 RNAscope + IF for MYH7	Use: IF for ACTA2+CCL2	Use: RareCyte
470BR	17-20	young	M	DBD	25-30	short	yes	yes	yes	yes	yes	yes
759B	20-25	young	F	DBD	40-45	short	no	no	no	no	no	yes
398B	20-25	young	F	DBD	20-25	short	no	yes	no	no	yes	no
801C	35-40	young	F	DCD	20-25	long	yes	yes	yes	yes	no	no
637C	55-60	old	M	DCD	25-30	short	no	no	no	no	yes	yes
502B	60-65	old	F	DBD	15-20	short	yes	yes	yes	yes	yes	no
770C	65-70	old	F	DCD	20-25	long	no	yes	yes	yes	no	yes
367C	65-70	old	M	DCD	25-30	long	no	yes	yes	yes	no	no
