# Supplementary material for: Human skeletal muscle aging atlas
Source: Nat Aging. 2024 Apr 15;4(5):727–44. doi: 10.1038/s43587-024-00613-3 (PMC11108788; doi:10.1038/s43587-024-00613-3)
Supplement: Supplementary file 11 — Statistical Source Data [file 43587_2024_613_MOESM11_ESM.xlsx]

## Sheet: Panel d
grpvar	grpval	Celltype	condval	ltsr
chemistry	3'v2	Adipocyte	0.135258	0.58899
chemistry	3'v2	ArtEC	0.509935	0.818331
chemistry	3'v2	B-cell	-0.474326	0.78738
chemistry	3'v2	B-plasma	-0.0659836	0.54245
chemistry	3'v2	CapEC	0.265766	0.684154
chemistry	3'v2	cDC1	-0.595186	0.841084
chemistry	3'v2	cDC2	-0.201706	0.637782
chemistry	3'v2	EnFB	0.643945	0.872761
chemistry	3'v2	FB	0.312006	0.71538
chemistry	3'v2	LymphEC	0.666387	0.879467
chemistry	3'v2	Macrophage	0.229973	0.661411
chemistry	3'v2	Mast	-1.09861	0.997748
chemistry	3'v2	MF-I	0.580435	0.848229
chemistry	3'v2	MF-II	0.323284	0.716534
chemistry	3'v2	MF-IIsc(fg)	-1.09861	0.998103
chemistry	3'v2	MF-Isc(fg)	-1.09861	0.997654
chemistry	3'v2	Monocyte	-0.645807	0.876483
chemistry	3'v2	mSchwann	1.09861	0.954619
chemistry	3'v2	MuSC	-0.183816	0.630874
chemistry	3'v2	NK-cell	-0.701717	0.887392
chemistry	3'v2	nmSchwann	0.253667	0.669853
chemistry	3'v2	Pericyte	0.472174	0.803168
chemistry	3'v2	PnFB	0.684405	0.889607
chemistry	3'v2	SMC	0.633346	0.867103
chemistry	3'v2	T-cell	-0.837295	0.932577
chemistry	3'v2	Tenocyte	-0.159984	0.613313
chemistry	3'v2	VenEC	0.761112	0.91216
chemistry	3'v2/v3	Adipocyte	-0.560366	0.802577
chemistry	3'v2/v3	ArtEC	0.06264	0.53956
chemistry	3'v2/v3	B-cell	-0.00601107	0.50326
chemistry	3'v2/v3	B-plasma	-0.246686	0.620437
chemistry	3'v2/v3	CapEC	0.267864	0.668591
chemistry	3'v2/v3	cDC1	0.173948	0.597316
chemistry	3'v2/v3	cDC2	-0.0197179	0.511961
chemistry	3'v2/v3	EnFB	-0.472547	0.768705
chemistry	3'v2/v3	FB	-0.0896495	0.558746
chemistry	3'v2/v3	LymphEC	-0.275371	0.664672
chemistry	3'v2/v3	Macrophage	-0.228457	0.64531
chemistry	3'v2/v3	Mast	0.840316	0.906838
chemistry	3'v2/v3	MF-I	-0.0222743	0.514575
chemistry	3'v2/v3	MF-II	0.308353	0.6935
chemistry	3'v2/v3	MF-IIsc(fg)	-0.00393642	0.501792
chemistry	3'v2/v3	MF-Isc(fg)	-0.0036691	0.50167
chemistry	3'v2/v3	Monocyte	0.570027	0.821959
chemistry	3'v2/v3	mSchwann	-0.127472	0.560115
chemistry	3'v2/v3	MuSC	0.673808	0.86606
chemistry	3'v2/v3	NK-cell	0.29781	0.667982
chemistry	3'v2/v3	nmSchwann	0.0319773	0.519645
chemistry	3'v2/v3	Pericyte	0.236771	0.649868
chemistry	3'v2/v3	PnFB	-0.215921	0.636206
chemistry	3'v2/v3	SMC	-0.545179	0.793535
chemistry	3'v2/v3	T-cell	0.569898	0.819656
chemistry	3'v2/v3	Tenocyte	0.175165	0.612
chemistry	3'v2/v3	VenEC	-0.382647	0.726149
chemistry	3'v3	Adipocyte	-0.0263585	0.517946
chemistry	3'v3	ArtEC	-0.486333	0.809192
chemistry	3'v3	B-cell	0.395931	0.7503
chemistry	3'v3	B-plasma	0.056132	0.536468
chemistry	3'v3	CapEC	-0.33449	0.728429
chemistry	3'v3	cDC1	0.235284	0.65742
chemistry	3'v3	cDC2	0.250003	0.671697
chemistry	3'v3	EnFB	-0.198105	0.638106
chemistry	3'v3	FB	0.352192	0.740077
chemistry	3'v3	LymphEC	-0.454829	0.79018
chemistry	3'v3	Macrophage	0.270729	0.688995
chemistry	3'v3	Mast	0.800029	0.924938
chemistry	3'v3	MF-I	-0.58048	0.848075
chemistry	3'v3	MF-II	-0.676701	0.884599
chemistry	3'v3	MF-IIsc(fg)	1.09861	0.992291
chemistry	3'v3	MF-Isc(fg)	1.09861	0.990286
chemistry	3'v3	Monocyte	0.297692	0.705764
chemistry	3'v3	mSchwann	-1.09861	0.985585
chemistry	3'v3	MuSC	0.0238063	0.517342
chemistry	3'v3	NK-cell	0.467753	0.794203
chemistry	3'v3	nmSchwann	-0.443383	0.782077
chemistry	3'v3	Pericyte	-0.506069	0.820978
chemistry	3'v3	PnFB	-0.461547	0.796882
chemistry	3'v3	SMC	0.0390438	0.527546
chemistry	3'v3	T-cell	0.528462	0.831148
chemistry	3'v3	Tenocyte	0.0746744	0.55383
chemistry	3'v3	VenEC	-0.286345	0.696667
batch	cells	Adipocyte	-1.09861	0.9999
batch	cells	ArtEC	1.09861	0.990185
batch	cells	B-cell	0.766877	0.85255
batch	cells	B-plasma	-0.853919	0.870734
batch	cells	CapEC	1.09861	0.996729
batch	cells	cDC1	-0.656084	0.814868
batch	cells	cDC2	1.09861	0.977348
batch	cells	EnFB	-0.0383055	0.521316
batch	cells	FB	1.09861	0.9999
batch	cells	LymphEC	-0.252752	0.637229
batch	cells	Macrophage	1.09861	0.99897
batch	cells	Mast	0.549054	0.77946
batch	cells	MF-I	-1.09861	0.9999
batch	cells	MF-II	-1.09861	0.9999
batch	cells	MF-IIsc(fg)	1.09861	0.999883
batch	cells	MF-Isc(fg)	1.09861	0.99975
batch	cells	Monocyte	1.09861	0.999884
batch	cells	mSchwann	-1.00206	0.898468
batch	cells	MuSC	1.09861	0.9999
batch	cells	NK-cell	1.09861	0.997739
batch	cells	nmSchwann	-0.943495	0.901961
batch	cells	Pericyte	1.09861	0.997077
batch	cells	PnFB	-0.717786	0.84127
batch	cells	SMC	1.09861	0.9999
batch	cells	T-cell	1.09861	0.9999
batch	cells	Tenocyte	0.509972	0.7639
batch	cells	VenEC	1.09861	0.978209
batch	nuclei	Adipocyte	-0.227393	0.625688
batch	nuclei	ArtEC	-0.462414	0.744127
batch	nuclei	B-cell	-1.09861	0.99489
batch	nuclei	B-plasma	-1.09861	0.999617
batch	nuclei	CapEC	0.834474	0.884694
batch	nuclei	cDC1	-1.09861	0.994968
batch	nuclei	cDC2	-1.03617	0.925978
batch	nuclei	EnFB	-0.331072	0.680487
batch	nuclei	FB	1.09861	0.9999
batch	nuclei	LymphEC	-0.629815	0.812572
batch	nuclei	Macrophage	1.09861	0.989108
batch	nuclei	Mast	-0.457768	0.740751
batch	nuclei	MF-I	1.09861	0.9999
batch	nuclei	MF-II	1.09861	0.9999
batch	nuclei	MF-IIsc(fg)	-1.09861	0.9999
batch	nuclei	MF-Isc(fg)	-1.09861	0.9999
batch	nuclei	Monocyte	0.471111	0.749989
batch	nuclei	mSchwann	-1.09861	0.9999
batch	nuclei	MuSC	1.09861	0.9999
batch	nuclei	NK-cell	-1.09861	0.945139
batch	nuclei	nmSchwann	-1.09861	0.957923
batch	nuclei	Pericyte	0.860506	0.891961
batch	nuclei	PnFB	0.81374	0.878587
batch	nuclei	SMC	-1.09861	0.937665
batch	nuclei	T-cell	0.576832	0.795293
batch	nuclei	Tenocyte	0.732787	0.853707
batch	nuclei	VenEC	-0.161043	0.590549
Age_scaled	Slope-Age_scaled	Adipocyte	0.00235252	0.503758
Age_scaled	Slope-Age_scaled	ArtEC	-0.384824	0.98667
Age_scaled	Slope-Age_scaled	B-cell	0.657231	0.999669
Age_scaled	Slope-Age_scaled	B-plasma	0.771892	0.999811
Age_scaled	Slope-Age_scaled	CapEC	-0.402073	0.991674
Age_scaled	Slope-Age_scaled	cDC1	0.384052	0.969081
Age_scaled	Slope-Age_scaled	cDC2	-0.0225406	0.549101
Age_scaled	Slope-Age_scaled	EnFB	-0.272276	0.936488
Age_scaled	Slope-Age_scaled	FB	-0.200237	0.895249
Age_scaled	Slope-Age_scaled	LymphEC	-0.254311	0.920569
Age_scaled	Slope-Age_scaled	Macrophage	-0.127901	0.781168
Age_scaled	Slope-Age_scaled	Mast	0.489781	0.994656
Age_scaled	Slope-Age_scaled	MF-I	-0.510747	0.994798
Age_scaled	Slope-Age_scaled	MF-II	-0.282327	0.921101
Age_scaled	Slope-Age_scaled	MF-IIsc(fg)	0.803784	0.9999
Age_scaled	Slope-Age_scaled	MF-Isc(fg)	0.879026	0.9999
Age_scaled	Slope-Age_scaled	Monocyte	-0.0821506	0.684146
Age_scaled	Slope-Age_scaled	mSchwann	-1.09861	0.9999
Age_scaled	Slope-Age_scaled	MuSC	-0.238608	0.929237
Age_scaled	Slope-Age_scaled	NK-cell	1.06929	0.9999
Age_scaled	Slope-Age_scaled	nmSchwann	-0.585195	0.998625
Age_scaled	Slope-Age_scaled	Pericyte	-0.175737	0.853017
Age_scaled	Slope-Age_scaled	PnFB	-0.127747	0.765115
Age_scaled	Slope-Age_scaled	SMC	-0.48618	0.997235
Age_scaled	Slope-Age_scaled	T-cell	0.711628	0.9999
Age_scaled	Slope-Age_scaled	Tenocyte	-0.368931	0.98394
Age_scaled	Slope-Age_scaled	VenEC	-0.225769	0.903759
