# Supplementary material for: Human skeletal muscle aging atlas
Source: Nat Aging. 2024 Apr 15;4(5):727–44. doi: 10.1038/s43587-024-00613-3 (PMC11108788; doi:10.1038/s43587-024-00613-3)
Supplement: Supplementary file 12 — Unprocessed western blots and Statistical Source Data [file 43587_2024_613_MOESM12_ESM.zip › Source_Data_Fig2/Source_Data_Fig2.xlsx]

## Sheet: Panel a
Umap						Dotplot: Mean expression in group
index	UMAP1	UMAP2	Cell cluster				PAX7	MYF5	SPRY1	TNFRSF12A	NOP16	NPTX2	FNDC4	MT1A	ICAM1	CXCL1	CXCL2	TNFAIP3	NFKBIZ	IRF1	IER3	MYOG	TNNI1	TNNT2	CKB	ACTC1	CLDN5	MYOD1
mus_SNuc7468112-CCACGGAAGAGTAAGG	9.60749	3.87136	TNFRSF12A+MuSCs			Main MuSC	0.865657	0.975194	0.870151	0	0.011701	0.0366211	0.252619	0.246856	0.129946	0.140607	0.146179	0	0.275797	0.171196	0.276599	0.00174246	0	0	0.00741833	0.00850151	0.0341231	0
mus_SNuc7468112-ACAGCTACATGGGACA	9.21721	3.5907	TNFRSF12A+MuSCs			TNFRSF12A+ MuSC	0.473979	0.988078	0.698488	1	1	1	1	1	0.421385	0.486963	0.286204	0.220438	0.288693	0.300985	0.49377	0.0007566	0.0140989	0.00991183	0.0053911	0.00966151	0	0.211941
mus_SNuc7468112-CAGTAACCACCCATGG	9.3786	3.84123	TNFRSF12A+MuSCs			ICAM1+ MuSC	1	1	1	0.348518	0	0	0.341783	0.205237	1	1	1	1	1	1	1	0	0.00486909	0.00199823	0	0	0.0481088	0.054215
mus_SNuc7468112-CGAGAAGTCTTGCAAG	8.64845	5.98861	TNFRSF12A+MuSCs			MYOG+ MuSC	0	0	0	0.102836	0.0724534	0.0302957	0	0	0	0	0	0.0311666	0	0	0	1	1	1	1	1	1	1
mus_SNuc7468112-CAAGTTGGTAAAGGAG	12.2895	2.29711	TNFRSF12A+MuSCs
mus_SNuc7468112-AGGGATGTCCAGAAGG	13.8364	2.8374	TNFRSF12A+MuSCs			Dotplot: Fraction of cells in group (%)
mus_SNuc7468112-AAGACCTGTGGCAAAC	12.7329	1.58818	TNFRSF12A+MuSCs			gene	fraction	cell_type
mus_SNuc7468112-AATCGGTTCAGGTAAA	9.28265	2.97988	TNFRSF12A+MuSCs			PAX7	0.251908	MYOG+MuSCs
mus_SNuc7468112-GTACGTAGTCGAAAGC	8.86409	5.369	TNFRSF12A+MuSCs			MYF5	0.137405	MYOG+MuSCs
mus_SNuc7468112-TGTGTTTAGTGACATA	10.3687	5.7652	TNFRSF12A+MuSCs			SPRY1	0.229008	MYOG+MuSCs
mus_SNuc7468112-ATCTACTGTTGCCTCT	11.3864	3.77335	TNFRSF12A+MuSCs			TNFRSF12A	0.175573	MYOG+MuSCs
mus_SNuc7468112-CTCTACGGTCGAGTTT	9.24682	4.52313	TNFRSF12A+MuSCs			NOP16	0.183206	MYOG+MuSCs
mus_SNuc7468112-GTACTTTGTCACTGGC	11.922	4.84002	TNFRSF12A+MuSCs			NPTX2	0.175573	MYOG+MuSCs
mus_SNuc7468112-TTAGGCACAGCCACCA	10.3446	2.90394	TNFRSF12A+MuSCs			FNDC4	0.0610687	MYOG+MuSCs
mus_SNuc7468112-CCTTACGGTTTGTTGG	8.61916	4.57025	TNFRSF12A+MuSCs			MT1A	0.183206	MYOG+MuSCs
mus_SNuc7468112-TGCCAAAGTAATAGCA	9.04532	4.2374	TNFRSF12A+MuSCs			ICAM1	0.0152672	MYOG+MuSCs
mus_SNuc7468112-AAGGCAGGTTGCGTTA	13.2203	3.38449	TNFRSF12A+MuSCs			CXCL1	0.0152672	MYOG+MuSCs
mus_SNuc7468112-CGGTTAACAAGCGCTC	9.14922	3.80278	TNFRSF12A+MuSCs			CXCL2	0.0763359	MYOG+MuSCs
mus_SNuc7468112-ACGTCAACACGACGAA	13.0102	2.7675	TNFRSF12A+MuSCs			TNFAIP3	0.0687023	MYOG+MuSCs
mus_SNuc7468112-TTGTAGGCAAAGGTGC	13.4238	2.85423	TNFRSF12A+MuSCs			NFKBIZ	0.160305	MYOG+MuSCs
mus_SNuc7468112-TATGCCCGTCCGTCAG	12.1816	2.41732	TNFRSF12A+MuSCs			IRF1	0.160305	MYOG+MuSCs
mus_SNuc7468112-TCGCGAGAGCGTGAAC	9.0818	6.34692	TNFRSF12A+MuSCs			IER3	0.145038	MYOG+MuSCs
mus_SNuc7468112-CGAACATTCAATAAGG	8.89251	4.48099	TNFRSF12A+MuSCs			MYOG	0.351145	MYOG+MuSCs
mus_SNuc7468112-AAGTCTGCATACCATG	14.4097	2.93627	TNFRSF12A+MuSCs			TNNI1	0.160305	MYOG+MuSCs
mus_SNuc7468112-GCATGATCACCCATTC	14.6339	3.7122	TNFRSF12A+MuSCs			TNNT2	0.251908	MYOG+MuSCs
mus_SNuc7468112-TCACGAAAGGGCTCTC	13.4781	1.88321	TNFRSF12A+MuSCs			CKB	0.40458	MYOG+MuSCs
mus_SNuc7468112-GTCTCGTCAGGTGGAT	10.9062	5.59581	TNFRSF12A+MuSCs			ACTC1	0.374046	MYOG+MuSCs
mus_SNuc7468112-CTCGAGGGTCACTTCC	12.2539	1.88253	TNFRSF12A+MuSCs			CLDN5	0.48855	MYOG+MuSCs
mus_SNuc7468112-AGAGCTTCAATAGCGG	12.9067	1.71381	TNFRSF12A+MuSCs			MYOD1	0.29771	MYOG+MuSCs
mus_SNuc7468112-TTTCCTCCAGTTAACC	13.7814	2.07205	TNFRSF12A+MuSCs			PAX7	0.582466	Main MuSC
mus_SNuc7468112-AGGTCATAGCATCATC	13.9134	2.3166	TNFRSF12A+MuSCs			MYF5	0.705852	Main MuSC
mus_SNuc7468112-GTGTTAGCAAGTAATG	13.6961	2.59692	TNFRSF12A+MuSCs			SPRY1	0.66615	Main MuSC
mus_SNuc7468112-GGGCACTGTGCAGGTA	13.295	5.87708	TNFRSF12A+MuSCs			TNFRSF12A	0.11335	Main MuSC
mus_SNuc7468112-CTACGTCTCGCATGGC	11.1505	6.41814	TNFRSF12A+MuSCs			NOP16	0.130322	Main MuSC
mus_SNuc7468112-CTTAGGAGTACCATCA	8.23987	6.11081	TNFRSF12A+MuSCs			NPTX2	0.199395	Main MuSC
mus_SNuc7468112-CTAATGGGTTGAACTC	8.2468	6.69457	TNFRSF12A+MuSCs			FNDC4	0.129142	Main MuSC
mus_SNuc7468112-AGTAGTCGTCACTTCC	12.9416	1.90009	TNFRSF12A+MuSCs			MT1A	0.340123	Main MuSC
mus_SNuc7468112-ATCTACTGTGCGAAAC	13.3921	2.35483	TNFRSF12A+MuSCs			ICAM1	0.0461959	Main MuSC
mus_SNuc7468112-GACCAATAGAAGAAGC	13.3563	2.86223	TNFRSF12A+MuSCs			CXCL1	0.0408826	Main MuSC
mus_SNuc7468112-ACTGCTCTCCTAAGTG	13.3599	1.67806	TNFRSF12A+MuSCs			CXCL2	0.0927607	Main MuSC
mus_SNuc7468112-CGTGAGCCAATCTGCA	11.3648	4.75122	TNFRSF12A+MuSCs			TNFAIP3	0.0519519	Main MuSC
mus_SNuc7468112-AACCGCGCAAGCTGTT	12.9882	2.76303	TNFRSF12A+MuSCs			NFKBIZ	0.286621	Main MuSC
mus_SNuc7468112-AGATTGCAGACTGTAA	13.5383	2.94481	TNFRSF12A+MuSCs			IRF1	0.250166	Main MuSC
mus_SNuc7468112-CGAGCACTCCTTGGTC	12.9939	1.51637	TNFRSF12A+MuSCs			IER3	0.326028	Main MuSC
mus_SNuc7468112-ACGTCAAGTCCAAGTT	13.7444	5.06944	TNFRSF12A+MuSCs			MYOG	0.00228765	Main MuSC
mus_SNuc7468112-TTCTCCTCATCCCATC	13.6739	2.96916	TNFRSF12A+MuSCs			TNNI1	0.0046491	Main MuSC
mus_SNuc7468112-ACAGCTAAGTAGCGGT	12.9868	1.74319	TNFRSF12A+MuSCs			TNNT2	0.00575603	Main MuSC
mus_SNuc7468112-TTAGGACAGCTGGAAC	13.3147	2.55779	TNFRSF12A+MuSCs			CKB	0.0141687	Main MuSC
mus_SNuc7468112-AAGGCAGGTATGGTTC	9.37545	4.52627	TNFRSF12A+MuSCs			ACTC1	0.00981477	Main MuSC
mus_SNuc7468112-GTGCATAGTGCGCTTG	12.2065	1.73771	TNFRSF12A+MuSCs			CLDN5	0.0995498	Main MuSC
mus_SNuc7468112-GATCAGTGTCGGCATC	14.3093	2.83928	TNFRSF12A+MuSCs			MYOD1	0.0788872	Main MuSC
mus_SNuc7468112-CGCCAAGTCCCAAGAT	13.1877	2.32231	TNFRSF12A+MuSCs			PAX7	0.471083	TNFRSF12A+MuSCs
mus_SNuc7468112-CCTTTCTAGGGAGTAA	13.5616	6.07	TNFRSF12A+MuSCs			MYF5	0.657729	TNFRSF12A+MuSCs
mus_SNuc7468112-CGCTATCAGCGTGTCC	12.273	3.72146	TNFRSF12A+MuSCs			SPRY1	0.590957	TNFRSF12A+MuSCs
mus_SNuc7468112-AGATCTGTCCCAAGTA	13.9994	3.02222	TNFRSF12A+MuSCs			TNFRSF12A	0.508938	TNFRSF12A+MuSCs
mus_SNuc7468112-CTGGTCTAGGAGTCTG	12.7601	1.92263	TNFRSF12A+MuSCs			NOP16	0.387487	TNFRSF12A+MuSCs
mus_SNuc7468112-AGAGCTTGTTCTGAAC	10.2237	4.08599	TNFRSF12A+MuSCs			NPTX2	0.449527	TNFRSF12A+MuSCs
mus_SNuc7468112-GCTTGAAGTAAACACA	9.42355	2.98578	TNFRSF12A+MuSCs			FNDC4	0.385384	TNFRSF12A+MuSCs
mus_SNuc7468112-AAGGCAGCAAATTGCC	14.1673	2.8111	TNFRSF12A+MuSCs			MT1A	0.704522	TNFRSF12A+MuSCs
mus_SNuc7468112-CGGACTGGTAAGTAGT	13.3923	2.56937	TNFRSF12A+MuSCs			ICAM1	0.122503	TNFRSF12A+MuSCs
mus_SNuc7468112-GACGTGCCAAAGCGGT	13.5201	1.88182	TNFRSF12A+MuSCs			CXCL1	0.109884	TNFRSF12A+MuSCs
mus_SNuc7468112-CTCGAGGAGGCATTGG	13.9758	2.47353	TNFRSF12A+MuSCs			CXCL2	0.14511	TNFRSF12A+MuSCs
mus_SNuc7468112-ACATGGTTCTCATTCA	14.97	3.7742	TNFRSF12A+MuSCs			TNFAIP3	0.101472	TNFRSF12A+MuSCs
mus_SNuc7468112-CGGACGTCAAAGTGCG	11.6257	3.35123	TNFRSF12A+MuSCs			NFKBIZ	0.321241	TNFRSF12A+MuSCs
mus_SNuc7468112-GGAATAAGTCTAGGTT	14.2719	3.12447	TNFRSF12A+MuSCs			IRF1	0.359096	TNFRSF12A+MuSCs
mus_SNuc7468112-ACGGGCTAGCGTGTCC	12.9318	2.26233	TNFRSF12A+MuSCs			IER3	0.491062	TNFRSF12A+MuSCs
mus_SNuc7468112-TGTTCCGCACGAGAGT	13.1462	2.0934	TNFRSF12A+MuSCs			MYOG	0.00157729	TNFRSF12A+MuSCs
mus_SNuc7468112-TCAATCTGTACTCAAC	15.2622	4.13902	TNFRSF12A+MuSCs			TNNI1	0.0126183	TNFRSF12A+MuSCs
mus_SNuc7468112-GTCATTTCAGTCGATT	13.0143	2.60487	TNFRSF12A+MuSCs			TNNT2	0.0115668	TNFRSF12A+MuSCs
mus_SNuc7468112-GGTGAAGCAGCATGAG	13.1599	2.55876	TNFRSF12A+MuSCs			CKB	0.0141956	TNFRSF12A+MuSCs
mus_SNuc7468112-TGCGTGGAGCAACGGT	12.971	2.67672	TNFRSF12A+MuSCs			ACTC1	0.0141956	TNFRSF12A+MuSCs
mus_SNuc7468112-CACATAGAGCCAGAAC	14.2212	3.01457	TNFRSF12A+MuSCs			CLDN5	0.0867508	TNFRSF12A+MuSCs
mus_SNuc7468112-CGTTAGATCGGTCCGA	13.2426	2.81936	TNFRSF12A+MuSCs			MYOD1	0.145636	TNFRSF12A+MuSCs
mus_SNuc7468112-ATCTGCCAGACAAAGG	13.6496	2.95172	TNFRSF12A+MuSCs			PAX7	0.680711	ICAM1+MuSCs
mus_SNuc7468112-CTTAGGAAGCTGCGAA	13.2394	3.10278	TNFRSF12A+MuSCs			MYF5	0.81066	ICAM1+MuSCs
mus_SNuc7468112-CACACTCCACGGTTTA	10.9348	2.87064	TNFRSF12A+MuSCs			SPRY1	0.753807	ICAM1+MuSCs
mus_SNuc7468112-TGTTCCGGTGCCTGCA	10.0949	2.97714	TNFRSF12A+MuSCs			TNFRSF12A	0.320305	ICAM1+MuSCs
mus_SNuc7468112-CATGGCGCAAGGCTCC	9.98144	2.9395	TNFRSF12A+MuSCs			NOP16	0.156853	ICAM1+MuSCs
mus_SNuc7511880-GCATGCGAGCCACTAT	10.0284	3.34217	TNFRSF12A+MuSCs			NPTX2	0.19797	ICAM1+MuSCs
mus_SNuc7511880-CTCTACGGTCCAACTA	13.9641	2.21464	TNFRSF12A+MuSCs			FNDC4	0.184264	ICAM1+MuSCs
mus_SNuc7511880-TACACGAGTAGCTTGT	14.524	2.74555	TNFRSF12A+MuSCs			MT1A	0.332995	ICAM1+MuSCs
mus_SNuc7511880-CTACACCAGATAGCAT	11.9872	3.21135	TNFRSF12A+MuSCs			ICAM1	0.271066	ICAM1+MuSCs
mus_SNuc7511880-CACATAGCAGCCTGTG	9.79918	2.88062	TNFRSF12A+MuSCs			CXCL1	0.211675	ICAM1+MuSCs
mus_SNuc7511880-GGACGTCGTCGCCATG	11.6518	2.45834	TNFRSF12A+MuSCs			CXCL2	0.359391	ICAM1+MuSCs
mus_SNuc7511880-CTCGGGATCCCAACGG	12.079	3.18289	TNFRSF12A+MuSCs			TNFAIP3	0.282234	ICAM1+MuSCs
mus_SNuc7511880-GGCCGATTCCTCGCAT	11.5601	3.08405	TNFRSF12A+MuSCs			NFKBIZ	0.657868	ICAM1+MuSCs
mus_SNuc7511880-AGGCCACAGGGCTTCC	13.958	3.67738	TNFRSF12A+MuSCs			IRF1	0.725381	ICAM1+MuSCs
mus_SNuc7511880-GTCGGGTTCAATACCG	12.3724	2.85286	TNFRSF12A+MuSCs			IER3	0.756853	ICAM1+MuSCs
mus_SNuc7511880-AAGTCTGGTCACACGC	10.2696	2.33642	TNFRSF12A+MuSCs			MYOG	0.00152284	ICAM1+MuSCs
mus_SNuc7511880-CGTTCTGAGACATAAC	13.7505	5.06913	TNFRSF12A+MuSCs			TNNI1	0.00862944	ICAM1+MuSCs
mus_SNuc7511880-GTACGTATCAGTGTTG	9.64445	4.72445	TNFRSF12A+MuSCs			TNNT2	0.00761421	ICAM1+MuSCs
mus_SNuc7511880-CTTCTCTCAGAGCCAA	10.7521	2.53426	TNFRSF12A+MuSCs			CKB	0.0106599	ICAM1+MuSCs
mus_SNuc7511880-ACGGAGATCTCGGACG	8.46445	3.9618	TNFRSF12A+MuSCs			ACTC1	0.0035533	ICAM1+MuSCs
mus_SNuc7511880-CCACGGAGTCCTGCTT	14.7217	4.27578	TNFRSF12A+MuSCs			CLDN5	0.127411	ICAM1+MuSCs
mus_SNuc7511880-GTCACAAAGGGCTCTC	10.3396	2.8972	TNFRSF12A+MuSCs			MYOD1	0.107614	ICAM1+MuSCs
mus_SNuc7511880-ACTGCTCCATCTCCCA	14.4231	4.45414	TNFRSF12A+MuSCs
mus_SNuc7511880-AGCAGCCCAAAGGAAG	9.43786	5.11346	TNFRSF12A+MuSCs
mus_SNuc7511880-GACTAACCAACACCCG	9.6658	4.19788	TNFRSF12A+MuSCs
mus_SNuc7511880-GACCTGGCAAGTAGTA	12.7144	3.4155	TNFRSF12A+MuSCs
mus_SNuc7511880-ACTGAGTAGCTCAACT	11.5415	4.81589	TNFRSF12A+MuSCs
mus_SNuc7511880-CATGGCGGTTTACTCT	10.7128	3.60602	TNFRSF12A+MuSCs
mus_SNuc7511880-TCTCATAAGAATTGTG	10.3905	2.32961	TNFRSF12A+MuSCs
mus_SNuc7511880-CAAGTTGGTCACCCAG	11.4862	2.36882	TNFRSF12A+MuSCs
mus_SNuc7511880-GACACGCAGGGTATCG	10.2116	2.98292	TNFRSF12A+MuSCs
mus_SNuc7511880-CAAGATCTCAACACCA	12.7469	2.46342	TNFRSF12A+MuSCs
mus_SNuc7511880-ATGTGTGCACTGTGTA	12.4433	1.79938	TNFRSF12A+MuSCs
mus_SNuc7511880-ACCGTAATCTCGCATC	10.7518	2.42997	TNFRSF12A+MuSCs
mus_SNuc7511880-CTTCTCTGTAATCGTC	10.6514	2.83044	TNFRSF12A+MuSCs
mus_SNuc7511880-GAAGCAGCACATTCGA	14.5198	3.86458	TNFRSF12A+MuSCs
mus_SNuc7511880-CATTATCTCAGGCGAA	9.71869	2.77229	TNFRSF12A+MuSCs
mus_SNuc7511880-TACTTGTAGATCCCGC	10.5435	2.38072	TNFRSF12A+MuSCs
mus_SNuc7511880-TTGAACGGTATCAGTC	13.6047	3.623	TNFRSF12A+MuSCs
mus_SNuc7511880-CGACCTTGTACTTAGC	10.4705	2.3593	TNFRSF12A+MuSCs
mus_SNuc7511880-GTGCTTCCAATCCAAC	10.3889	2.44815	TNFRSF12A+MuSCs
mus_SNuc7511880-GGGAATGCATTCTTAC	10.8328	2.96363	TNFRSF12A+MuSCs
mus_SNuc7511880-CAGTCCTAGACCGGAT	12.5429	1.81411	TNFRSF12A+MuSCs
mus_SNuc7511880-GAACATCTCGCCAAAT	12.6548	2.37265	TNFRSF12A+MuSCs
mus_SNuc7511880-CATGCCTGTACCGTTA	10.4828	4.62521	TNFRSF12A+MuSCs
mus_SNuc7511880-AGCTTGAAGGTGCAAC	10.7092	3.11021	TNFRSF12A+MuSCs
mus_SNuc7511880-TGCTACCAGACTTTCG	10.1077	5.3678	TNFRSF12A+MuSCs
mus_SNuc7511880-GGAGCAAAGATATACG	8.60568	5.27443	TNFRSF12A+MuSCs
mus_SNuc7511880-CATGCCTGTCCGCTGA	10.385	4.06208	TNFRSF12A+MuSCs
mus_SNuc7511880-CCGGGATTCGGCATCG	12.5383	5.0675	TNFRSF12A+MuSCs
mus_SNuc7511880-ACGTCAATCTCGATGA	10.1887	2.6372	TNFRSF12A+MuSCs
mus_SNuc7511880-ATTATCCGTTCCCTTG	12.5031	3.10385	TNFRSF12A+MuSCs
mus_SNuc7511880-TGATTTCGTGCTCTTC	12.1035	3.25573	TNFRSF12A+MuSCs
mus_SNuc7511880-TGAGCATTCACCGTAA	12.7443	3.97303	TNFRSF12A+MuSCs
mus_SNuc7511880-TAAACCGCACCAACCG	11.1164	3.30846	TNFRSF12A+MuSCs
mus_SNuc7511880-GACGTGCCAGGTGGAT	9.28069	5.30357	TNFRSF12A+MuSCs
mus_SNuc7511880-CTGATAGCACGTGAGA	11.1031	2.20732	TNFRSF12A+MuSCs
mus_SNuc7511880-TGCCCATCAATCTACG	11.4391	5.95735	TNFRSF12A+MuSCs
mus_SNuc7511880-TTTGGTTGTATGCTTG	12.9666	3.36104	TNFRSF12A+MuSCs
mus_SNuc7511880-CCTTCGAGTCCGTCAG	12.7915	5.38706	TNFRSF12A+MuSCs
mus_SNuc7511880-TCGAGGCTCCCACTTG	13.5895	3.98379	TNFRSF12A+MuSCs
mus_SNuc7511880-CTACATTGTGCGGTAA	10.325	2.55162	TNFRSF12A+MuSCs
mus_SNuc7511880-GTACTTTAGTACGATA	12.6378	3.03248	TNFRSF12A+MuSCs
mus_SNuc7511880-GTGAAGGCACCATCCT	10.3632	2.96315	TNFRSF12A+MuSCs
mus_SNuc7511880-CTGCGGAGTACACCGC	12.4798	4.10291	TNFRSF12A+MuSCs
mus_SNuc7511880-GATGAAAGTCTGCAAT	9.33542	4.07585	TNFRSF12A+MuSCs
mus_SNuc7511880-CTGTTTACACACGCTG	10.3779	3.03203	TNFRSF12A+MuSCs
mus_SNuc7511880-TCAACGATCTTGCAAG	10.18	3.05369	TNFRSF12A+MuSCs
mus_SNuc7511880-GACCAATAGGCTCTTA	9.39607	3.896	TNFRSF12A+MuSCs
mus_SNuc7511880-ATGGGAGGTAACGCGA	10.7282	2.25407	TNFRSF12A+MuSCs
mus_SNuc7511880-ACCCACTAGCGATCCC	9.48713	2.31407	TNFRSF12A+MuSCs
mus_SNuc7511880-GATCTAGTCTTCCTTC	12.1316	3.2445	TNFRSF12A+MuSCs
mus_SNuc7511880-CTGCCTAGTGGTGTAG	13.4376	3.34712	TNFRSF12A+MuSCs
mus_SNuc7511880-TTAGGCAGTGATGTCT	11.7604	2.50624	TNFRSF12A+MuSCs
mus_SNuc7511880-TTATGCTCATACTCTT	13.6906	3.85948	TNFRSF12A+MuSCs
mus_SNuc7511880-TTCTACATCAATAAGG	10.5021	2.68908	TNFRSF12A+MuSCs
mus_SNuc7511880-CCTTCGAGTGCAGTAG	11.6944	1.91269	TNFRSF12A+MuSCs
mus_SNuc7511880-TTTGCGCGTTTGCATG	8.98992	4.92853	TNFRSF12A+MuSCs
mus_SNuc7511880-TACTCGCTCTGAAAGA	10.6541	2.55903	TNFRSF12A+MuSCs
mus_SNuc7511880-ATTTCTGGTTAAGTAG	13.9813	3.29467	TNFRSF12A+MuSCs
mus_SNuc7511880-ATCGAGTAGATCGGGT	10.4938	2.82092	TNFRSF12A+MuSCs
mus_SNuc7511880-CGAATGTGTATCAGTC	9.51246	5.14003	TNFRSF12A+MuSCs
mus_SNuc7511880-CGATCGGTCTACTCAT	12.0553	2.27219	TNFRSF12A+MuSCs
mus_SNuc7511880-GACTACATCTGTGCAA	10.9327	3.14742	TNFRSF12A+MuSCs
mus_SNuc7511880-TTTGTCACAAGTCTGT	12.6921	4.75072	TNFRSF12A+MuSCs
mus_SNuc7511880-CGATGGCTCGCTGATA	10.8884	2.13378	TNFRSF12A+MuSCs
mus_SNuc7511880-TGAGCATCAGTGGGAT	11.6703	3.51745	TNFRSF12A+MuSCs
mus_SNuc7511880-AGGCCGTCAAGAAGAG	8.09614	6.83686	TNFRSF12A+MuSCs
mus_SNuc7511880-TTTGGTTCAATGGATA	10.8862	2.99851	TNFRSF12A+MuSCs
mus_SNuc7511880-TGAGCATAGCCAGGAT	11.4195	4.54332	TNFRSF12A+MuSCs
mus_SNuc7511880-CAAGATCCACCAACCG	10.0595	5.26449	TNFRSF12A+MuSCs
mus_SNuc7511880-TTCCCAGCACCAGGTC	10.5334	2.02099	TNFRSF12A+MuSCs
mus_SNuc7511880-GTTCTCGGTCTAAAGA	11.761	1.59117	TNFRSF12A+MuSCs
mus_SNuc7511880-GCTGGGTGTCGCTTTC	11.3154	2.39314	TNFRSF12A+MuSCs
mus_SNuc7511880-CTCCTAGCAGGTCTCG	10.2741	3.15426	TNFRSF12A+MuSCs
mus_SNuc7511880-GCAGTTAAGATATGGT	14.6123	3.48324	TNFRSF12A+MuSCs
mus_SNuc7511880-GTCGGGTTCTAAGCCA	10.395	3.36737	TNFRSF12A+MuSCs
mus_SNuc7511880-AGGTCATTCGCCTGAG	12.6407	2.06753	TNFRSF12A+MuSCs
mus_SNuc7511880-CCCTCCTGTTGTTTGG	10.8637	1.8002	TNFRSF12A+MuSCs
mus_SNuc7511880-GGACATTCACACAGAG	12.2319	3.17219	TNFRSF12A+MuSCs
mus_SNuc7511880-ACTGATGTCTGGAGCC	10.2672	4.73282	TNFRSF12A+MuSCs
mus_SNuc7511880-TCTGGAATCGTCGTTC	12.1694	2.8825	TNFRSF12A+MuSCs
mus_SNuc7511880-CTACACCTCCACGTGG	13.3851	3.60738	TNFRSF12A+MuSCs
mus_SNuc7511880-TCAGATGAGCGTGTCC	9.67199	2.53293	TNFRSF12A+MuSCs
mus_SNuc7511880-GGTGAAGTCAGCGACC	11.046	1.82785	TNFRSF12A+MuSCs
mus_SNuc7511880-TGCTGCTTCTGCTGCT	11.0475	2.31806	TNFRSF12A+MuSCs
mus_SNuc7511880-CCGTACTGTCGCATAT	11.2934	2.1711	TNFRSF12A+MuSCs
mus_SNuc7511880-TGGTTAGTCTTTAGTC	10.5491	4.0827	TNFRSF12A+MuSCs
mus_SNuc7511880-AGATCTGCATTCCTGC	14.9887	4.12404	TNFRSF12A+MuSCs
mus_SNuc7511880-AATCCAGGTGTAATGA	10.3418	3.81133	TNFRSF12A+MuSCs
mus_SNuc7511880-CACAGTACACGCATCG	10.7159	3.57556	TNFRSF12A+MuSCs
mus_SNuc7511880-TCATTTGCAACTGGCC	10.5629	2.51694	TNFRSF12A+MuSCs
mus_SNuc7511880-CCGTGGATCCCTCTTT	12.9927	4.21579	TNFRSF12A+MuSCs
mus_SNuc7511880-CACATAGCACAGATTC	13.1932	3.1968	TNFRSF12A+MuSCs
mus_SNuc7511880-TGAGCCGTCAGGATCT	10.1567	3.69866	TNFRSF12A+MuSCs
mus_SNuc7511880-ATCATGGGTCAGGACA	11.5155	2.85077	TNFRSF12A+MuSCs
mus_SNuc7511880-GTCACGGCATTGGTAC	14.7408	3.59499	TNFRSF12A+MuSCs
mus_SNuc7511880-AGCTCTCAGTGGAGTC	11.4572	3.31298	TNFRSF12A+MuSCs
mus_SNuc7511880-ATTACTCAGACTAAGT	8.86163	4.67102	TNFRSF12A+MuSCs
mus_SNuc7511880-GTCACAAAGAGACTTA	9.78846	4.5547	TNFRSF12A+MuSCs
mus_SNuc7511880-CTCTGGTTCCGAAGAG	12.4208	3.56413	TNFRSF12A+MuSCs
mus_SNuc7511880-GTGTTAGGTGCTAGCC	11.792	2.03211	TNFRSF12A+MuSCs
mus_SNuc7511880-ATCTACTGTTCACGGC	13.1395	4.207	TNFRSF12A+MuSCs
mus_SNuc7511880-CTCTAATGTTCAGGCC	12.7409	3.765	TNFRSF12A+MuSCs
mus_SNuc7511880-TTGTAGGAGCTGATAA	11.5345	2.36589	TNFRSF12A+MuSCs
mus_SNuc7511880-TCGAGGCCATTCGACA	13.4094	3.5678	TNFRSF12A+MuSCs
mus_SNuc7511880-CGATGGCAGGACCACA	10.621	2.56839	TNFRSF12A+MuSCs
mus_SNuc7511880-GATCGTAAGCGCTTAT	14.0622	3.41584	TNFRSF12A+MuSCs
mus_SNuc7511880-GGGCACTCATGTCTCC	9.83173	3.25612	TNFRSF12A+MuSCs
mus_SNuc7511880-GTGCGGTTCGGATGTT	12.0331	1.87006	TNFRSF12A+MuSCs
mus_SNuc7511880-TGCGGGTGTGCACCAC	9.70391	5.24516	TNFRSF12A+MuSCs
mus_SNuc7511880-CTGATAGCATGGTAGG	12.6232	1.78552	TNFRSF12A+MuSCs
mus_SNuc7511880-TTGGAACAGCGCCTTG	11.9023	1.72716	TNFRSF12A+MuSCs
mus_SNuc7511880-GGCAATTAGACTCGGA	12.0828	2.44676	TNFRSF12A+MuSCs
mus_SNuc7511880-GCGCAACGTCACCTAA	12.1437	3.19089	TNFRSF12A+MuSCs
mus_SNuc7511880-CGAGCCACAAGTAATG	10.4032	3.17741	TNFRSF12A+MuSCs
mus_SNuc7511880-ATCATCTGTGAGCGAT	13.5239	2.41765	TNFRSF12A+MuSCs
mus_SNuc7511880-TCATTACGTATTCTCT	10.9264	2.47268	TNFRSF12A+MuSCs
mus_SNuc7511880-CAACTAGCACGAAACG	15.3116	4.87524	TNFRSF12A+MuSCs
mus_SNuc7511880-GACGTGCTCTGCAGTA	13.3963	2.87591	TNFRSF12A+MuSCs
mus_SNuc7511880-CCATGTCTCTCCCTGA	13.4383	5.12753	TNFRSF12A+MuSCs
mus_SNuc7511880-CCTAAAGCAAGACGTG	10.3298	2.99746	TNFRSF12A+MuSCs
mus_SNuc7511880-GGGAGATCACTGTGTA	13.4894	3.73017	TNFRSF12A+MuSCs
mus_SNuc7511880-CACACAAAGGCTACGA	10.2583	4.28149	TNFRSF12A+MuSCs
mus_SNuc7511880-GGAACTTTCTTGTCAT	11.0291	2.29099	TNFRSF12A+MuSCs
mus_SNuc7511880-CGTGTAACAATGGAAT	13.7801	4.14323	TNFRSF12A+MuSCs
mus_SNuc7511880-GTGTGCGAGGCTAGGT	12.2741	1.77601	TNFRSF12A+MuSCs
mus_SNuc7511880-AGATCTGTCTGGCGAC	12.9113	2.59612	TNFRSF12A+MuSCs
mus_SNuc7511880-ACATACGGTAGCGTCC	13.4605	1.66647	TNFRSF12A+MuSCs
mus_SNuc7511880-CAGCATAAGGGTTTCT	11.6674	2.42943	TNFRSF12A+MuSCs
mus_SNuc7511880-ATGTGTGGTAAGTGGC	11.2666	2.96494	TNFRSF12A+MuSCs
mus_SNuc7511880-ACGAGGACACAGCCCA	12.0936	1.45247	TNFRSF12A+MuSCs
mus_SNuc7511880-GACGCGTCAGTGGAGT	13.5532	4.95941	TNFRSF12A+MuSCs
mus_SNuc7511880-TCGTACCAGCTACCTA	10.5011	2.91502	TNFRSF12A+MuSCs
mus_SNuc7511880-TCTGAGAAGGACGAAA	12.8266	3.8189	TNFRSF12A+MuSCs
mus_SNuc7511880-CACATAGTCGTGGGAA	11.6878	1.63362	TNFRSF12A+MuSCs
mus_SNuc7511880-CGACTTCTCTCAACTT	10.2003	3.44627	TNFRSF12A+MuSCs
mus_SNuc7511880-CGAGCACCATTCGACA	10.9239	2.48851	TNFRSF12A+MuSCs
mus_SNuc7511880-CTCTACGAGTGAAGAG	13.4515	3.10881	TNFRSF12A+MuSCs
mus_SNuc7511880-TTGCGTCCAGACAAGC	14.8445	3.49089	TNFRSF12A+MuSCs
mus_SNuc7511880-GGTGAAGAGACTAGAT	14.1681	3.24911	TNFRSF12A+MuSCs
mus_SNuc7511880-GCGCGATAGTAGCCGA	10.8171	2.71989	TNFRSF12A+MuSCs
mus_SNuc7511880-CGGACTGCAAGTCATC	11.8645	2.82445	TNFRSF12A+MuSCs
mus_SNuc7511880-ATAGACCAGACAATAC	12.0745	3.12366	TNFRSF12A+MuSCs
mus_SNuc7511880-CAGTCCTAGCGTGAAC	13.7154	3.83745	TNFRSF12A+MuSCs
mus_SNuc7511880-TAGTTGGAGAAACGCC	12.4514	1.69509	TNFRSF12A+MuSCs
mus_SNuc7511880-CACAGTATCAACGCTA	12.6584	2.64499	TNFRSF12A+MuSCs
mus_SNuc7511880-TCTGAGAGTTATCGGT	10.7543	2.87919	TNFRSF12A+MuSCs
mus_SNuc7511880-ATCCGAAGTACGAAAT	12.8398	2.25603	TNFRSF12A+MuSCs
mus_SNuc7511880-TCTGGAAAGAGTGACC	14.2748	3.62806	TNFRSF12A+MuSCs
mus_SNuc7511880-TGGTTCCAGGATGGAA	13.3332	4.10957	TNFRSF12A+MuSCs
mus_SNuc7511880-CCTAGCTCACACATGT	12.5774	3.20743	TNFRSF12A+MuSCs
mus_SNuc7511880-TTTGCGCCACTGAAGG	11.3709	2.35718	TNFRSF12A+MuSCs
mus_SNuc7511880-TTTACTGGTACTTCTT	12.134	5.14963	TNFRSF12A+MuSCs
mus_SNuc7511880-GCTTGAACAACGATCT	10.624	10.1395	TNFRSF12A+MuSCs
mus_SNuc7511880-CTACGTCGTGGTGTAG	10.8157	3.16247	TNFRSF12A+MuSCs
mus_SNuc7511880-GTTAAGCAGGTGCTTT	14.3653	3.37129	TNFRSF12A+MuSCs
mus_SNuc7511880-AGGGAGTAGTTCCACA	14.1117	3.80478	TNFRSF12A+MuSCs
mus_SNuc7511880-TCAACGAAGTCAATAG	14.8904	5.17632	TNFRSF12A+MuSCs
mus_SNuc7511880-CACCAGGAGGCTAGGT	13.8678	4.49704	TNFRSF12A+MuSCs
mus_SNuc7511880-GTTTCTATCAAGATCC	12.4179	2.16906	TNFRSF12A+MuSCs
mus_SNuc7511880-CACCACTTCTTGGGTA	12.941	2.72608	TNFRSF12A+MuSCs
mus_SNuc7511880-GTAACTGCAGTCTTCC	11.0214	3.03782	TNFRSF12A+MuSCs
mus_SNuc7511880-TGCCAAAAGACAGAGA	10.6442	2.85418	TNFRSF12A+MuSCs
mus_SNuc7511880-TGTCCCATCGCTTAGA	11.0095	2.25609	TNFRSF12A+MuSCs
mus_SNuc7511880-CAGATCACATCCGGGT	11.4304	2.07159	TNFRSF12A+MuSCs
mus_SNuc7511880-GTGAAGGCAGCCACCA	12.0327	1.39924	TNFRSF12A+MuSCs
mus_SNuc7511880-CACCACTAGACCTTTG	12.1265	1.52495	TNFRSF12A+MuSCs
mus_SNuc7511880-CTTAGGATCAGCAACT	12.5997	3.36099	TNFRSF12A+MuSCs
mus_SNuc7511880-CACCACTAGGAGTTTA	11.9199	2.63202	TNFRSF12A+MuSCs
mus_SNuc7511880-CAGATCAAGTAGGCCA	12.7001	2.85379	TNFRSF12A+MuSCs
mus_SNuc7511880-ACGCCGAGTCTAGGTT	14.7864	3.7477	TNFRSF12A+MuSCs
mus_SNuc7511880-ACCCACTCATGCAATC	11.555	2.02112	TNFRSF12A+MuSCs
mus_SNuc7511880-GCAAACTGTGTGCGTC	14.1156	3.70735	TNFRSF12A+MuSCs
mus_SNuc7511880-GATTCAGCATCGGAAG	10.2536	3.23448	TNFRSF12A+MuSCs
mus_SNuc7511880-ATGGGAGTCACATAGC	12.1966	2.5175	TNFRSF12A+MuSCs
mus_SNuc7511880-ATTGGACGTCAGCTAT	12.194	1.6024	TNFRSF12A+MuSCs
mus_SNuc7511880-CTAGCCTCAAAGTGCG	11.2151	2.96898	TNFRSF12A+MuSCs
mus_SNuc7511880-AGACGTTGTCTGGAGA	12.1269	2.26753	TNFRSF12A+MuSCs
mus_SNuc7511880-CCATTCGCAATCCAAC	11.7181	2.17141	TNFRSF12A+MuSCs
mus_SNuc7511880-CCTTCGAAGGCAATTA	12.2995	1.94579	TNFRSF12A+MuSCs
mus_SNuc7511880-GACCAATCACGAAACG	9.04582	5.79017	TNFRSF12A+MuSCs
mus_SNuc7511880-CGGCTAGCATCGGTTA	10.2307	2.859	TNFRSF12A+MuSCs
mus_SNuc7511880-AGAGCTTAGCTTTGGT	7.74113	5.06905	TNFRSF12A+MuSCs
mus_SNuc7511880-CAGATCAGTACGCTGC	10.925	2.40637	TNFRSF12A+MuSCs
mus_SNuc7511880-AGAGCGAAGCGACGTA	13.3427	2.42639	TNFRSF12A+MuSCs
mus_SNuc7511880-TCTTTCCCAATCGGTT	13.9486	2.78734	TNFRSF12A+MuSCs
mus_SNuc7511880-TTCGGTCCATTTGCTT	11.0273	2.15097	TNFRSF12A+MuSCs
mus_SNuc7511880-GGGCATCAGACATAAC	11.2281	2.17275	TNFRSF12A+MuSCs
mus_SNuc7511880-ATAAGAGGTTGGTAAA	13.4834	2.18269	TNFRSF12A+MuSCs
mus_SNuc7511880-GGCGACTGTACTCTCC	12.2565	2.41804	TNFRSF12A+MuSCs
mus_SNuc7511880-TTCCCAGTCTGGTGTA	7.74445	6.6374	TNFRSF12A+MuSCs
mus_SNuc7511880-CGGGTCATCCACTCCA	10.9573	2.48098	TNFRSF12A+MuSCs
mus_SNuc7511880-CGCTTCAAGCTAGTTC	10.5673	1.73034	TNFRSF12A+MuSCs
mus_SNuc7511880-TGATTTCCATTGGGCC	12.4117	2.10481	TNFRSF12A+MuSCs
mus_SNuc7511880-CATCGAAGTTCAACCA	12.878	4.73046	TNFRSF12A+MuSCs
mus_SNuc7511880-TCAACGAAGGTGATAT	11.6295	2.62664	TNFRSF12A+MuSCs
mus_SNuc7511880-TGACTAGTCCTAAGTG	12.9874	2.10181	TNFRSF12A+MuSCs
mus_SNuc7511880-AGGCCACAGAGTAAGG	13.6608	2.2933	TNFRSF12A+MuSCs
mus_SNuc7511880-TACCTATAGTTAACGA	12.0047	1.83065	TNFRSF12A+MuSCs
mus_SNuc7511880-CAGCTGGAGTCGATAA	11.361	1.76603	TNFRSF12A+MuSCs
mus_SNuc7511880-GGATTACAGAAGGTTT	14.0771	4.53876	TNFRSF12A+MuSCs
mus_SNuc7511880-CGGGTCATCTAACGGT	14.8759	5.24125	TNFRSF12A+MuSCs
mus_SNuc7511880-ATTTCTGAGTCGATAA	11.7482	5.80739	TNFRSF12A+MuSCs
mus_SNuc7511880-CTCTGGTCACGAAAGC	12.135	1.87105	TNFRSF12A+MuSCs
mus_SNuc7511880-AAGCCGCGTAAACCTC	12.311	2.51412	TNFRSF12A+MuSCs
mus_SNuc7511880-TATCTCACACAACGCC	9.78677	9.96034	TNFRSF12A+MuSCs
mus_SNuc7511880-CGATGTATCCTTGCCA	12.0624	3.00992	TNFRSF12A+MuSCs
mus_SNuc7511880-TCTCATACAGCCTTTC	15.0833	3.51645	TNFRSF12A+MuSCs
mus_SNuc7511880-TCGGTAAGTCCGCTGA	12.4416	2.03141	TNFRSF12A+MuSCs
mus_SNuc7511880-CCTTCCCAGACAAGCC	7.54224	5.38689	TNFRSF12A+MuSCs
mus_SNuc7511880-GCTCCTAAGATATACG	12.3142	2.05629	TNFRSF12A+MuSCs
mus_SNuc7511880-CGCCAAGAGGACGAAA	8.7314	3.2733	TNFRSF12A+MuSCs
mus_SNuc7511880-CGGACACCAGTGGGAT	11.6441	1.80111	TNFRSF12A+MuSCs
mus_SNuc7511880-GTAGTCAGTGGCTCCA	11.4463	2.74653	TNFRSF12A+MuSCs
mus_SNuc7511880-CCCAGTTTCCACGAAT	11.7671	1.33832	TNFRSF12A+MuSCs
mus_SNuc7511880-TCACGAAGTCGCATCG	8.01908	4.63295	TNFRSF12A+MuSCs
mus_SNuc7511880-CCGTACTCACGGTTTA	13.3705	3.62399	TNFRSF12A+MuSCs
mus_SNuc7511880-AAAGATGTCTGAGTGT	10.1553	2.13184	TNFRSF12A+MuSCs
mus_SNuc7511880-GGACAGAAGACAAGCC	11.5445	2.26887	TNFRSF12A+MuSCs
mus_SNuc7511880-CATCAAGAGCGAAGGG	11.7298	1.85081	TNFRSF12A+MuSCs
mus_SNuc7511880-TACGGGCGTCCGAATT	12.1423	1.75789	TNFRSF12A+MuSCs
mus_SNuc7511880-TTCTCCTTCTCTAAGG	9.17008	4.53112	TNFRSF12A+MuSCs
mus_SNuc7511880-CCACGGAAGGAGTTGC	14.5539	3.18742	TNFRSF12A+MuSCs
mus_SNuc7511880-CATGACAGTAAATGTG	8.24481	5.3275	TNFRSF12A+MuSCs
mus_SNuc7511880-CTCTGGTAGGCGCTCT	10.7248	1.98564	TNFRSF12A+MuSCs
mus_SNuc7511880-CCAATCCAGAGTGAGA	14.0038	5.37087	TNFRSF12A+MuSCs
mus_SNuc7511880-GAAATGAGTACTTGAC	8.12077	4.64687	TNFRSF12A+MuSCs
mus_SNuc7511880-CGGACACCATTCCTCG	12.3292	2.57184	TNFRSF12A+MuSCs
mus_SNuc7511880-CGAGCCAGTTGTGGAG	10.8061	2.83838	TNFRSF12A+MuSCs
mus_SNuc7511880-AACACGTCAGGTGCCT	13.6053	3.11831	TNFRSF12A+MuSCs
mus_SNuc7511880-TTGGCAACAGTTTACG	11.3554	2.77502	TNFRSF12A+MuSCs
mus_SNuc7511880-ACGGGTCGTGTCCTCT	8.36054	5.07061	TNFRSF12A+MuSCs
mus_SNuc7511880-ATTGGACAGTATCGAA	12.8867	2.35879	TNFRSF12A+MuSCs
mus_SNuc7511880-CACTCCAGTGCCTTGG	7.14378	6.65806	TNFRSF12A+MuSCs
5386STDY7600838-AACTCTTGTAGCGTAG	11.3982	4.1953	TNFRSF12A+MuSCs
5386STDY7600838-CCACTACCATCACGAT	10.4636	3.53329	TNFRSF12A+MuSCs
5386STDY7600838-GATCTAGCAGATCTGT	11.3858	2.05968	TNFRSF12A+MuSCs
5386STDY7600838-TTCTCCTAGTGTGAAT	12.4799	4.52816	TNFRSF12A+MuSCs
5386STDY7600838-GCAAACTTCACATGCA	13.1676	2.76534	TNFRSF12A+MuSCs
5386STDY7600838-TACAGTGTCCGTAGGC	12.3117	2.57474	TNFRSF12A+MuSCs
5386STDY7600838-CGAACATAGGATATAC	11.8685	3.8086	TNFRSF12A+MuSCs
5386STDY7600838-TGACGGCCAGGGTACA	12.648	3.03927	TNFRSF12A+MuSCs
5386STDY7600838-CGACTTCTCGTCGTTC	13.2509	3.6127	TNFRSF12A+MuSCs
5386STDY7600838-TGCTGCTAGCGGCTTC	14.1491	4.21639	TNFRSF12A+MuSCs
5386STDY7600838-CTAGAGTTCTTTACAC	11.7925	4.59867	TNFRSF12A+MuSCs
5386STDY7600838-CCTATTACATTCACTT	14.9667	4.09153	TNFRSF12A+MuSCs
5386STDY7600838-AACTGGTGTCACACGC	11.8178	6.73365	TNFRSF12A+MuSCs
5386STDY7600838-GGGATGAGTGTTTGTG	11.6108	3.53361	TNFRSF12A+MuSCs
5386STDY7600838-AGGTCATTCCTAAGTG	10.1224	2.82159	TNFRSF12A+MuSCs
5386STDY7600838-ACTGAACAGTACCGGA	13.2715	1.6501	TNFRSF12A+MuSCs
5386STDY7600838-TGCACCTTCTGAGGGA	14.0691	3.59427	TNFRSF12A+MuSCs
5386STDY7600838-CCTAGCTAGCGATTCT	10.3773	5.71943	TNFRSF12A+MuSCs
5386STDY7600838-GCTGCGATCGGAAACG	11.8337	2.14365	TNFRSF12A+MuSCs
5386STDY7600838-CACCTTGCATTCTTAC	14.4048	3.88487	TNFRSF12A+MuSCs
5386STDY7600838-GGATGTTAGGATCGCA	12.5414	4.58573	TNFRSF12A+MuSCs
5386STDY7600838-CATCGGGCAGGGAGAG	12.3192	3.04421	TNFRSF12A+MuSCs
5386STDY7600838-TTGGCAATCTAGAGTC	13.5164	5.28418	TNFRSF12A+MuSCs
5386STDY7600838-GATCTAGCAATCCAAC	13.2878	3.81096	TNFRSF12A+MuSCs
5386STDY7600838-GATCGCGGTCCAGTTA	11.1837	5.06437	TNFRSF12A+MuSCs
5386STDY7600838-TCATTTGAGAGCCTAG	13.7001	1.98675	TNFRSF12A+MuSCs
5386STDY7600838-GTTACAGTCCTTTACA	12.2805	1.83388	TNFRSF12A+MuSCs
5386STDY7600838-TAAGAGAGTTATGTGC	13.3956	3.22955	TNFRSF12A+MuSCs
5386STDY7600838-AACGTTGAGGCTCAGA	8.97467	8.58356	TNFRSF12A+MuSCs
5386STDY7600838-CATGACAAGCTTTGGT	12.9313	1.35719	TNFRSF12A+MuSCs
5386STDY7600838-TTCGGTCCACATCCAA	14.2619	4.91006	TNFRSF12A+MuSCs
5386STDY7600838-GCTGCAGTCAGAGACG	10.6106	1.79028	TNFRSF12A+MuSCs
5386STDY7600838-TCAACGAGTCCGAGTC	12.6084	2.12949	TNFRSF12A+MuSCs
5386STDY7600838-CGGACTGAGATCCTGT	13.1351	2.05952	TNFRSF12A+MuSCs
5386STDY7600838-CTCCTAGAGCTAGCCC	14.1865	4.25916	TNFRSF12A+MuSCs
5386STDY7600838-TCGGGACCACCACCAG	13.483	1.96575	TNFRSF12A+MuSCs
5386STDY7600838-CATATTCCATCCGGGT	14.7937	3.6081	TNFRSF12A+MuSCs
5386STDY7600838-GCTGCTTGTCTGCAAT	13.0631	4.01439	TNFRSF12A+MuSCs
5386STDY7600838-CCTAGCTGTTGTCTTT	12.547	4.7021	TNFRSF12A+MuSCs
5386STDY7600838-TTCTTAGTCTGGTTCC	13.1409	2.01117	TNFRSF12A+MuSCs
5386STDY7600838-TTCTCCTGTGATGATA	14.1296	3.42347	TNFRSF12A+MuSCs
5386STDY7600838-GGGAGATAGACAAAGG	13.2289	2.80704	TNFRSF12A+MuSCs
5386STDY7600838-AACTCTTTCAGCAACT	14.674	4.75912	TNFRSF12A+MuSCs
5386STDY7600838-CACACTCGTCGAACAG	12.6229	1.92484	TNFRSF12A+MuSCs
5386STDY7600838-GTACTTTGTAGGGTAC	11.8652	1.41657	TNFRSF12A+MuSCs
5386STDY7600838-CTTCTCTGTACCGGCT	12.4772	1.68911	TNFRSF12A+MuSCs
5386STDY7600838-CGGTTAACAGCCTTTC	13.5662	4.39356	TNFRSF12A+MuSCs
5386STDY7600838-GGACAAGCAAGTCATC	12.9395	1.72795	TNFRSF12A+MuSCs
5386STDY7600838-CCGGTAGAGTGGGCTA	14.0258	3.09616	TNFRSF12A+MuSCs
5386STDY7600839-GCATGTACACCCAGTG	7.80765	4.45814	TNFRSF12A+MuSCs
5386STDY7600839-CGCCAAGGTTCGCGAC	14.3241	4.09908	TNFRSF12A+MuSCs
5386STDY7600839-CGGGTCAGTTCAACCA	11.7905	9.88518	TNFRSF12A+MuSCs
5386STDY7600839-AGAGTGGAGTCAATAG	11.3554	3.64534	TNFRSF12A+MuSCs
5386STDY7600839-GTCTTCGGTCGCTTTC	12.2715	5.20251	TNFRSF12A+MuSCs
5386STDY7600839-GATCGCGTCCTTGGTC	13.333	5.31235	TNFRSF12A+MuSCs
5386STDY7600839-CGAATGTCATCGGAAG	14.0125	3.91051	TNFRSF12A+MuSCs
5386STDY7600839-GCTTGAAAGAATGTGT	9.64579	3.24462	TNFRSF12A+MuSCs
5386STDY7600839-CCTACCAGTCAGATAA	13.0541	4.30297	TNFRSF12A+MuSCs
5386STDY7600839-GCGCAACTCCAAACAC	13.1979	3.99384	TNFRSF12A+MuSCs
5386STDY7600839-ACTGTCCAGACGACGT	14.3206	3.85716	TNFRSF12A+MuSCs
5386STDY7600839-GTACGTACAAAGCGGT	10.2055	4.96859	TNFRSF12A+MuSCs
5386STDY7600839-CTCGGAGGTGTGAAAT	13.8047	3.35929	TNFRSF12A+MuSCs
5386STDY7600839-CAGTAACTCTTGTACT	11.3774	3.73561	TNFRSF12A+MuSCs
5386STDY7600839-GAACCTAGTCAACTGT	14.2854	3.92127	TNFRSF12A+MuSCs
5386STDY7600839-TTTACTGCATGACGGA	13.0713	5.86019	TNFRSF12A+MuSCs
5386STDY7600839-ACATACGTCCGCGGTA	12.906	6.69669	TNFRSF12A+MuSCs
5386STDY7600839-GAAACTCGTACCGTTA	14.536	5.1321	TNFRSF12A+MuSCs
5386STDY7600839-TAAGCGTAGCAATCTC	12.2309	2.78825	TNFRSF12A+MuSCs
5386STDY7600839-GTGGGTCGTTACCAGT	11.8272	2.60807	TNFRSF12A+MuSCs
5386STDY7600839-GCTCCTATCTGATACG	9.84658	5.06547	TNFRSF12A+MuSCs
5386STDY7600839-CACCACTGTCGCCATG	12.4922	3.33596	TNFRSF12A+MuSCs
5386STDY7600839-CGTTCTGTCGTTTAGG	9.89743	3.25854	TNFRSF12A+MuSCs
5386STDY7600839-TTAACTCAGCAAATCA	11.4283	4.35112	TNFRSF12A+MuSCs
5386STDY7600839-GACCTGGGTTCCATGA	12.0573	2.70382	TNFRSF12A+MuSCs
5386STDY7600839-ACTTGTTTCAAACCGT	13.0025	2.0976	TNFRSF12A+MuSCs
5386STDY7600839-TTAGTTCAGCTATGCT	13.2324	2.32194	TNFRSF12A+MuSCs
5386STDY7600839-AGCGGTCAGGAATGGA	12.499	1.90483	TNFRSF12A+MuSCs
5386STDY7600839-TCTCATAGTTCCGTCT	12.7539	4.77742	TNFRSF12A+MuSCs
5386STDY7600839-TACGGTATCAGTTAGC	12.9018	2.89793	TNFRSF12A+MuSCs
5386STDY7600839-CCTTTCTTCCAGAAGG	12.9031	1.89269	TNFRSF12A+MuSCs
5386STDY7600839-CGAGAAGCAAGCCGTC	9.1214	5.94864	TNFRSF12A+MuSCs
5386STDY7600839-CGGGTCATCCGCAAGC	12.6734	1.59912	TNFRSF12A+MuSCs
5386STDY7600839-GGCTCGAGTTGCGTTA	13.6605	4.85399	TNFRSF12A+MuSCs
5386STDY7600839-GCGCCAATCGCTTAGA	10.6207	3.76294	TNFRSF12A+MuSCs
5386STDY7600839-CTTCTCTGTCGAATCT	12.9873	3.85363	TNFRSF12A+MuSCs
5386STDY7600839-GGACAAGTCATTCACT	13.1528	2.13136	TNFRSF12A+MuSCs
5386STDY7600839-TACGGTACATAGACTC	15.2311	3.53612	TNFRSF12A+MuSCs
5386STDY7600839-GTTACAGAGCAGGCTA	12.7444	4.08521	TNFRSF12A+MuSCs
5386STDY7600839-GAGCAGAGTCGACTGC	12.4625	3.86645	TNFRSF12A+MuSCs
5386STDY7600839-TGGACGCTCTTGAGGT	12.5842	3.55027	TNFRSF12A+MuSCs
5386STDY7600839-CCCTCCTTCACCATAG	14.5399	3.59777	TNFRSF12A+MuSCs
5386STDY7600839-TGCCCTAGTTCATGGT	13.9328	3.56566	TNFRSF12A+MuSCs
5386STDY7600839-ATTATCCAGTGTCCCG	14.3671	3.67843	TNFRSF12A+MuSCs
5386STDY7600839-CAGAATCTCCGTTGTC	14.1363	4.33084	TNFRSF12A+MuSCs
5386STDY7600839-GATTCAGGTCTGCAAT	13.4527	2.74295	TNFRSF12A+MuSCs
5386STDY7600839-AGGGTGAGTGCTAGCC	13.5643	4.00051	TNFRSF12A+MuSCs
5386STDY7600839-ACGGCCACACGGTGTC	12.5136	2.02886	TNFRSF12A+MuSCs
5386STDY7600839-TGTATTCTCTGTTGAG	11.9414	2.71627	TNFRSF12A+MuSCs
5386STDY7600839-TCAGCTCGTCTACCTC	9.85674	4.94222	TNFRSF12A+MuSCs
5386STDY7600839-CGCTGGATCGTACCGG	12.589	5.79286	TNFRSF12A+MuSCs
5386STDY7600839-GACTGCGGTCTAGCGC	13.3863	3.62155	TNFRSF12A+MuSCs
5386STDY7600839-GACCAATCAACCGCCA	11.9718	1.33462	TNFRSF12A+MuSCs
5386STDY7600839-TACCTATAGATAGTCA	13.936	4.7458	TNFRSF12A+MuSCs
5386STDY7600839-GCTGCAGTCAGGCAAG	14.8182	4.11268	TNFRSF12A+MuSCs
5386STDY7600839-CAGCCGACACAGACAG	13.4629	4.29119	TNFRSF12A+MuSCs
5386STDY7600839-AGGGAGTAGGTAGCTG	13.4596	2.64223	TNFRSF12A+MuSCs
5386STDY7600839-TACTCATGTGTTGAGG	13.9573	4.31864	TNFRSF12A+MuSCs
5386STDY7600839-TCAGGATTCTCATTCA	13.4161	1.96072	TNFRSF12A+MuSCs
5386STDY7600839-CGCTTCACAGGACGTA	13.6476	5.85911	TNFRSF12A+MuSCs
5386STDY7600839-AACTCTTCAGTTCCCT	14.0048	2.63533	TNFRSF12A+MuSCs
5386STDY7600839-CCGTACTCAGCGTTCG	14.1293	2.95968	TNFRSF12A+MuSCs
5386STDY7600839-ATGTGTGTCTTGCAAG	14.331	2.91561	TNFRSF12A+MuSCs
5386STDY7600839-CTGATCCAGGGAACGG	13.1936	2.38768	TNFRSF12A+MuSCs
5386STDY7600839-CTGATCCTCTTAGAGC	13.1276	3.81171	TNFRSF12A+MuSCs
5386STDY7600839-CTGAAGTGTCAGGACA	13.5521	3.29361	TNFRSF12A+MuSCs
5386STDY7600839-TGGCTGGAGCGTCTAT	14.8783	3.32111	TNFRSF12A+MuSCs
5386STDY7600839-TGGCCAGTCCAAACTG	13.8458	3.51441	TNFRSF12A+MuSCs
5386STDY7600839-CATCGAATCACCGTAA	9.19056	8.00352	TNFRSF12A+MuSCs
5386STDY7600839-TCAATCTAGCAATATG	14.2643	4.12446	TNFRSF12A+MuSCs
5386STDY7600839-CTGCGGAAGGGTATCG	15.1109	4.46834	TNFRSF12A+MuSCs
5386STDY7600839-ATTACTCTCTTCGGTC	8.9044	7.44583	TNFRSF12A+MuSCs
5386STDY7600839-CTGAAACAGGCCCGTT	11.2485	9.77733	TNFRSF12A+MuSCs
5386STDY7600839-TAAGCGTAGGATCGCA	13.8731	3.91668	TNFRSF12A+MuSCs
5386STDY7645353-TCCCGATTCGAGAGCA	5.86943	3.47228	TNFRSF12A+MuSCs
5386STDY7645354-TGCCAAACATGACGGA	6.92807	4.89912	TNFRSF12A+MuSCs
5386STDY7645354-GCTTGAAGTGTGAATA	5.98232	3.52572	TNFRSF12A+MuSCs
5386STDY7645354-CAGGTGCCAAGAAAGG	5.98302	3.49509	TNFRSF12A+MuSCs
5386STDY7645354-CATTCGCCAATGTTGC	6.0236	3.44681	TNFRSF12A+MuSCs
5386STDY7835292-CCCAGTTTCTTATCTG	10.6344	3.16821	TNFRSF12A+MuSCs
5386STDY7835292-CATTATCGTGCACGAA	12.7823	2.66155	TNFRSF12A+MuSCs
5386STDY7835292-CTGCGGACAACACCCG	11.3575	4.64599	TNFRSF12A+MuSCs
5386STDY7835292-AGAGTGGGTGATGTCT	10.166	1.54544	TNFRSF12A+MuSCs
5386STDY7835292-TGAGAGGAGTTTGCGT	10.3646	5.55732	TNFRSF12A+MuSCs
5386STDY7835292-TATCTCATCGGAATCT	10.3358	1.71492	TNFRSF12A+MuSCs
5386STDY7835292-CAGATCAGTATGAAAC	10.8784	2.23476	TNFRSF12A+MuSCs
5386STDY7835292-CGGACGTAGTGACATA	13.43	3.25627	TNFRSF12A+MuSCs
5386STDY7835292-TACTCATAGAGTACAT	12.4015	2.11069	TNFRSF12A+MuSCs
5386STDY7835292-TATCAGGAGTACATGA	11.1066	1.96088	TNFRSF12A+MuSCs
5386STDY7835292-GCGCGATGTAAAGGAG	12.0029	2.98672	TNFRSF12A+MuSCs
5386STDY7835292-TGACGGCAGGTGCAAC	10.7775	1.99597	TNFRSF12A+MuSCs
5386STDY7835292-AGAGCGAGTCTAGGTT	9.95178	3.70802	TNFRSF12A+MuSCs
5386STDY7835292-TACTCATCAGATGAGC	10.6281	4.01797	TNFRSF12A+MuSCs
5386STDY7835292-CGGAGCTAGGATGTAT	9.97693	1.34863	TNFRSF12A+MuSCs
5386STDY7835292-CCGGGATTCTTCAACT	12.6179	2.37565	TNFRSF12A+MuSCs
5386STDY7835292-GTGCATATCTACTCAT	10.3847	1.18496	TNFRSF12A+MuSCs
5386STDY7835292-CCATTCGTCAACACGT	10.5336	1.15899	TNFRSF12A+MuSCs
5386STDY7835292-GTGCAGCAGGGAACGG	12.4848	2.09886	TNFRSF12A+MuSCs
5386STDY7835292-AAACCTGAGGACACCA	12.0004	4.98108	TNFRSF12A+MuSCs
5386STDY7835292-AGGGAGTCATAAAGGT	10.281	1.26186	TNFRSF12A+MuSCs
5386STDY7835292-TCAGCAACAAATTGCC	10.2249	3.97951	TNFRSF12A+MuSCs
5386STDY7835292-AAGACCTGTACGCTGC	11.0082	1.98623	TNFRSF12A+MuSCs
5386STDY7835292-GACTGCGCAATCTGCA	12.3059	3.41995	TNFRSF12A+MuSCs
5386STDY7835292-AGCCTAACAGTTAACC	10.8477	0.944426	TNFRSF12A+MuSCs
5386STDY7835292-GGCGTGTTCCGTACAA	11.4136	2.56034	TNFRSF12A+MuSCs
5386STDY7835292-ACTGATGCACATCCAA	14.1354	4.2799	TNFRSF12A+MuSCs
5386STDY7835292-GACTGCGGTTACGCGC	10.5807	1.28743	TNFRSF12A+MuSCs
5386STDY7835292-AAACGGGTCTGCTGCT	13.7651	4.56407	TNFRSF12A+MuSCs
5386STDY7835292-CTAACTTCAGCTGCAC	10.801	1.45713	TNFRSF12A+MuSCs
5386STDY7835292-GAATAAGTCGCGTAGC	10.3087	3.59718	TNFRSF12A+MuSCs
5386STDY7835292-GAACGGAAGGTCGGAT	10.9406	4.20475	TNFRSF12A+MuSCs
5386STDY7835292-CACACAAGTGTTCGAT	12.7285	3.55208	TNFRSF12A+MuSCs
5386STDY7835292-TTGCGTCAGGATCGCA	12.7782	5.10244	TNFRSF12A+MuSCs
5386STDY7835292-TCATTTGGTCCGTCAG	12.0155	2.07106	TNFRSF12A+MuSCs
5386STDY7835292-AAATGCCTCAAAGACA	10.865	1.8989	TNFRSF12A+MuSCs
5386STDY7835292-AACGTTGGTAGAGCTG	10.6851	4.62099	TNFRSF12A+MuSCs
5386STDY7835292-ACTGATGTCTCTGTCG	10.7459	2.30437	TNFRSF12A+MuSCs
5386STDY7835292-CTGTGCTTCGGAATCT	13.0021	3.14455	TNFRSF12A+MuSCs
5386STDY7835292-CTTTGCGGTAGTGAAT	10.7962	2.28692	TNFRSF12A+MuSCs
5386STDY7835292-TGCACCTGTTACGACT	12.0628	6.76284	TNFRSF12A+MuSCs
5386STDY7835292-GAAATGAGTAGGCATG	10.9877	1.36942	TNFRSF12A+MuSCs
5386STDY7835292-GCTGCAGAGTGGTCCC	10.7275	2.24657	TNFRSF12A+MuSCs
5386STDY7835292-CGTTAGACAAGCGCTC	12.3333	2.96197	TNFRSF12A+MuSCs
5386STDY7835292-AAACCTGTCGTAGGTT	10.7026	3.13668	TNFRSF12A+MuSCs
5386STDY7835292-GAGTCCGCAGGCTGAA	11.0161	2.28907	TNFRSF12A+MuSCs
5386STDY7835292-GCAAACTCACGAAATA	12.0369	2.94936	TNFRSF12A+MuSCs
5386STDY7835292-CTCGGAGGTGCAACGA	10.2382	2.92198	TNFRSF12A+MuSCs
5386STDY7835292-TCAACGACAAGTCATC	10.0927	3.50192	TNFRSF12A+MuSCs
5386STDY7835292-CACCACTTCATAAAGG	10.4868	1.46643	TNFRSF12A+MuSCs
5386STDY7835292-CGAGCCAAGTGGTCCC	10.3553	3.53954	TNFRSF12A+MuSCs
5386STDY7835292-CTAAGACCACGACTCG	12.1091	3.10473	TNFRSF12A+MuSCs
5386STDY7835292-CCTAAAGCAGCGTCCA	9.81191	3.6482	TNFRSF12A+MuSCs
5386STDY7835292-TCGAGGCCAGCCTATA	10.1392	2.29932	TNFRSF12A+MuSCs
5386STDY7835292-TGTCCCAGTCTCGTTC	10.8538	1.29839	TNFRSF12A+MuSCs
5386STDY7835292-ACGCCGAGTGCGAAAC	12.7205	2.5739	TNFRSF12A+MuSCs
5386STDY7835292-CCCAGTTCAACACCTA	11.0674	6.79632	TNFRSF12A+MuSCs
5386STDY7835292-TGTCCCAGTTTGACAC	11.707	3.02314	TNFRSF12A+MuSCs
5386STDY7835292-AACTGGTAGGCAAAGA	13.5677	4.15271	TNFRSF12A+MuSCs
5386STDY7835292-GCCTCTAAGGGAAACA	11.1023	1.64048	TNFRSF12A+MuSCs
5386STDY7835292-ATCGAGTAGGATATAC	11.5662	2.85552	TNFRSF12A+MuSCs
5386STDY7835292-CAGGTGCAGTTTGCGT	10.1702	4.44184	TNFRSF12A+MuSCs
5386STDY7835292-TGGCTGGCAAGTCATC	13.0379	3.08616	TNFRSF12A+MuSCs
5386STDY7835292-GCTGGGTGTGGGTATG	12.5881	3.20493	TNFRSF12A+MuSCs
5386STDY7835292-TTGCCGTTCTGCAGTA	12.332	3.89597	TNFRSF12A+MuSCs
5386STDY7835292-TACCTTACAGGGTACA	10.483	1.19576	TNFRSF12A+MuSCs
5386STDY7835292-TTGGAACAGACATAAC	12.5614	5.10779	TNFRSF12A+MuSCs
5386STDY7835292-ATGCGATCATACAGCT	10.9592	3.7682	TNFRSF12A+MuSCs
5386STDY7835292-AACGTTGTCTTGTACT	11.7076	2.58138	TNFRSF12A+MuSCs
5386STDY7835292-TGCTACCAGCAATATG	12.2223	2.30678	TNFRSF12A+MuSCs
5386STDY7835292-CAACTAGAGACTAGAT	10.6949	3.23368	TNFRSF12A+MuSCs
5386STDY7835292-TGGCGCAAGCGATTCT	11.124	2.00237	TNFRSF12A+MuSCs
5386STDY7835292-CGTGAGCGTGGTACAG	11.563	2.33232	TNFRSF12A+MuSCs
5386STDY7835292-GCTGCAGCATGAACCT	11.4676	2.69154	TNFRSF12A+MuSCs
5386STDY7835292-CGCTATCCATTCACTT	13.766	5.01187	TNFRSF12A+MuSCs
5386STDY7835292-CTGAAGTCACGTCTCT	12.3655	2.70375	TNFRSF12A+MuSCs
5386STDY7835292-CGGCTAGGTTGATTGC	11.0506	3.2341	TNFRSF12A+MuSCs
5386STDY7835292-TCTTCGGGTAGATTAG	11.7953	1.98517	TNFRSF12A+MuSCs
5386STDY7835292-TGTGGTACACTCTGTC	13.07	2.62215	TNFRSF12A+MuSCs
5386STDY7835292-AAGTCTGAGGTGACCA	10.4384	1.28295	TNFRSF12A+MuSCs
5386STDY7835292-CTTCTCTGTGACGCCT	11.9876	2.30647	TNFRSF12A+MuSCs
5386STDY7835292-TAAACCGCATGTTCCC	11.705	2.18223	TNFRSF12A+MuSCs
5386STDY7835292-GGGACCTTCCAAGCCG	11.4853	6.89077	TNFRSF12A+MuSCs
5386STDY7835292-TTAGTTCTCTAGCACA	12.7277	4.68344	TNFRSF12A+MuSCs
5386STDY7835292-TAGGCATGTAGATTAG	10.3442	2.13921	TNFRSF12A+MuSCs
5386STDY7835292-TTCTCCTAGACTACAA	11.6494	2.87911	TNFRSF12A+MuSCs
5386STDY7835292-GCAATCAGTTGTGGCC	11.1158	3.69343	TNFRSF12A+MuSCs
5386STDY7835292-GTAACTGGTTGGTTTG	10.7091	1.44074	TNFRSF12A+MuSCs
5386STDY7835292-GCGCCAATCCAGATCA	11.3025	1.69906	TNFRSF12A+MuSCs
5386STDY7835292-TACCTTAGTAAAGGAG	13.3269	2.81206	TNFRSF12A+MuSCs
5386STDY7835292-GGGAATGTCCTGCAGG	13.3681	2.79808	TNFRSF12A+MuSCs
5386STDY7835292-GGCCGATAGTCTCAAC	12.3752	3.83552	TNFRSF12A+MuSCs
5386STDY7835292-GATGAGGAGATCGGGT	10.1591	5.38163	TNFRSF12A+MuSCs
5386STDY7835292-CGCTATCGTCCATCCT	11.2922	3.90249	TNFRSF12A+MuSCs
5386STDY7835292-TCGTACCGTAAGCACG	11.2176	1.4418	TNFRSF12A+MuSCs
5386STDY7835292-TCTGGAACACGAAGCA	11.2216	1.91681	TNFRSF12A+MuSCs
5386STDY7835292-GGTGAAGCAAGTCTAC	10.7871	4.81254	TNFRSF12A+MuSCs
5386STDY7835292-CCAATCCCAGTATCTG	11.0403	2.12379	TNFRSF12A+MuSCs
5386STDY7835292-AAAGTAGCATGCCTTC	13.7424	2.28781	TNFRSF12A+MuSCs
5386STDY7835292-AACTCTTGTTGTGGCC	14.5407	2.96394	TNFRSF12A+MuSCs
5386STDY7835292-ATTATCCGTGCGAAAC	11.331	2.2129	TNFRSF12A+MuSCs
5386STDY7835292-TGCTGCTAGATGGGTC	12.3362	2.45641	TNFRSF12A+MuSCs
5386STDY7835292-ATTCTACAGTCATGCT	11.2453	1.70123	TNFRSF12A+MuSCs
5386STDY7835292-TCACAAGCAAGCTGAG	11.4554	2.89908	TNFRSF12A+MuSCs
5386STDY7835292-ACGAGGAAGCGCCTTG	13.3344	5.46852	TNFRSF12A+MuSCs
5386STDY7835292-AACTCAGAGTGGCACA	13.6218	3.85477	TNFRSF12A+MuSCs
5386STDY7835292-CCTACCAAGAAGGACA	10.8272	1.3108	TNFRSF12A+MuSCs
5386STDY7835292-GACTGCGGTAAGTGGC	9.81101	3.20961	TNFRSF12A+MuSCs
5386STDY7835292-AGTGTCAAGTCCTCCT	12.2449	1.98991	TNFRSF12A+MuSCs
5386STDY7835292-ATCATCTTCTTAGCCC	10.9837	2.36712	TNFRSF12A+MuSCs
5386STDY7835292-GGGAATGTCGCGTAGC	10.8391	5.40191	TNFRSF12A+MuSCs
5386STDY7835292-CTAATGGTCGCGATCG	12.5937	2.09907	TNFRSF12A+MuSCs
5386STDY7835292-CATTCGCGTACAAGTA	11.0258	1.15071	TNFRSF12A+MuSCs
5386STDY7835292-TTGCGTCGTTGTACAC	13.6796	3.53251	TNFRSF12A+MuSCs
5386STDY7835292-CTGCTGTCACTTAAGC	12.2743	2.14757	TNFRSF12A+MuSCs
5386STDY7835292-TAAACCGCACCCTATC	13.022	7.02445	TNFRSF12A+MuSCs
5386STDY7835292-AGCGTATGTACAGTGG	12.1479	2.72184	TNFRSF12A+MuSCs
5386STDY7835292-GCGACCACACTGTTAG	14.3165	3.73179	TNFRSF12A+MuSCs
5386STDY7835292-TGTGGTAGTTATCACG	11.7862	3.35247	TNFRSF12A+MuSCs
5386STDY7835292-CCAGCGACAAACAACA	10.5355	1.42492	TNFRSF12A+MuSCs
5386STDY7835292-GTGTTAGTCGATCCCT	10.5963	1.39643	TNFRSF12A+MuSCs
5386STDY7835292-CAAGATCGTGCGATAG	11.3123	2.41676	TNFRSF12A+MuSCs
5386STDY7835292-CGAGAAGTCATATCGG	13.9265	2.4958	TNFRSF12A+MuSCs
5386STDY7835292-CCTATTACAAATTGCC	11.9773	4.89692	TNFRSF12A+MuSCs
5386STDY7835292-TGGCGCAAGCTATGCT	11.2694	1.6125	TNFRSF12A+MuSCs
5386STDY7835292-TTGACTTAGTCAATAG	13.7138	3.06271	TNFRSF12A+MuSCs
5386STDY7835292-AACTTTCTCACCCTCA	12.1164	6.85086	TNFRSF12A+MuSCs
5386STDY7835292-GCAGCCAAGCCCAATT	12.5764	3.84143	TNFRSF12A+MuSCs
5386STDY7835292-TGAGCCGTCAGCCTAA	12.4986	3.49695	TNFRSF12A+MuSCs
5386STDY7835292-CCTCAGTTCTATGTGG	13.8418	3.14375	TNFRSF12A+MuSCs
5386STDY7835292-TTCTTAGAGACGCTTT	14.4127	3.50201	TNFRSF12A+MuSCs
5386STDY7835292-CTGCTGTTCGGCATCG	10.737	2.67531	TNFRSF12A+MuSCs
5386STDY7835292-AGAGTGGCATTTGCCC	11.868	2.74502	TNFRSF12A+MuSCs
5386STDY7835292-AGCATACAGATGTGGC	11.7099	2.51518	TNFRSF12A+MuSCs
5386STDY7835292-AGCTCCTGTAGCAAAT	10.4243	1.44676	TNFRSF12A+MuSCs
5386STDY7835292-CTCTGGTCAGTAAGCG	11.5797	2.15176	TNFRSF12A+MuSCs
5386STDY7835292-GAACGGATCCTACAGA	14.2051	2.84495	TNFRSF12A+MuSCs
5386STDY7835292-CGAACATCACTGCCAG	13.6508	1.77125	TNFRSF12A+MuSCs
5386STDY7835292-TTTGGTTGTCGGGTCT	11.8098	5.93843	TNFRSF12A+MuSCs
5386STDY7835292-AGGGTGACAACTTGAC	12.6813	3.49973	TNFRSF12A+MuSCs
5386STDY7835292-CCTTTCTAGGCATTGG	11.0946	1.75708	TNFRSF12A+MuSCs
5386STDY7835292-GGGTCTGTCGAGGTAG	11.0134	1.40954	TNFRSF12A+MuSCs
5386STDY7835292-CTGGTCTCAAGCCGTC	14.8768	2.96465	TNFRSF12A+MuSCs
5386STDY7835292-CTAACTTCACAGGAGT	10.8059	2.46844	TNFRSF12A+MuSCs
5386STDY7835292-TGAAAGATCCCTAACC	12.1269	3.28661	TNFRSF12A+MuSCs
5386STDY7835292-GACTACACAAGCCGTC	10.6365	3.38828	TNFRSF12A+MuSCs
5386STDY7835292-AGCGGTCTCAGGATCT	12.714	3.60996	TNFRSF12A+MuSCs
5386STDY7835292-CCTAAAGCATGCCTAA	13.7431	3.26957	TNFRSF12A+MuSCs
5386STDY7835292-CGACCTTGTAAGAGAG	11.7572	3.72187	TNFRSF12A+MuSCs
5386STDY7835292-GTGTTAGTCTTGTACT	12.0266	2.42688	TNFRSF12A+MuSCs
5386STDY7835292-CGATGGCCAGCGTCCA	12.0855	2.23502	TNFRSF12A+MuSCs
5386STDY7835292-GTAACTGGTCTCAACA	10.1387	1.29268	TNFRSF12A+MuSCs
5386STDY7835292-TTGTAGGTCGGCGCTA	12.4571	2.34379	TNFRSF12A+MuSCs
5386STDY7835292-ATGGGAGTCACAATGC	13.2759	4.46514	TNFRSF12A+MuSCs
5386STDY7835292-CAAGGCCGTCATCCCT	10.7485	2.27063	TNFRSF12A+MuSCs
5386STDY7835292-CGAGCACTCTGCAGTA	11.822	5.56377	TNFRSF12A+MuSCs
5386STDY7835292-AACCATGTCTCAACTT	11.0343	1.12142	TNFRSF12A+MuSCs
5386STDY7835292-CTTACCGCACACAGAG	13.4796	2.46227	TNFRSF12A+MuSCs
5386STDY7835292-GCGCAACAGGCCCGTT	11.0965	1.78823	TNFRSF12A+MuSCs
5386STDY7835292-AAAGATGCAGCTGTAT	12.0647	2.41248	TNFRSF12A+MuSCs
5386STDY7835292-TCAGGATAGGGAAACA	13.8139	2.98645	TNFRSF12A+MuSCs
5386STDY7835292-TACTTACCACCGGAAA	11.0623	6.76611	TNFRSF12A+MuSCs
5386STDY7835292-CTGCCTAGTTAAGAAC	14.3218	3.34207	TNFRSF12A+MuSCs
5386STDY7835292-GCGACCAGTTCATGGT	11.891	1.56104	TNFRSF12A+MuSCs
5386STDY7835292-GCATGCGAGGGAACGG	13.4586	2.01409	TNFRSF12A+MuSCs
5386STDY7835292-CCCATACCACGGACAA	12.4668	5.58987	TNFRSF12A+MuSCs
5386STDY7835292-GTTTCTACAGGGTTAG	11.345	1.69245	TNFRSF12A+MuSCs
5386STDY7835292-ACGTCAAAGGAATCGC	13.6483	2.65457	TNFRSF12A+MuSCs
5386STDY7835292-GTTCATTAGTATCTCG	11.4058	2.55722	TNFRSF12A+MuSCs
5386STDY7835292-CTTCTCTGTACAGTTC	13.803	4.20735	TNFRSF12A+MuSCs
5386STDY7835292-ATAGACCAGAGAACAG	10.8337	3.22722	TNFRSF12A+MuSCs
5386STDY7835292-CTGGTCTTCGTCGTTC	13.4361	1.8367	TNFRSF12A+MuSCs
5386STDY7835292-TATCTCATCGAACTGT	14.5162	2.76787	TNFRSF12A+MuSCs
5386STDY7835292-GATCGCGAGTCTTGCA	14.3249	2.8224	TNFRSF12A+MuSCs
5386STDY7835292-ACTGTCCGTCCAAGTT	11.551	1.41567	TNFRSF12A+MuSCs
5386STDY7835292-CATTCGCTCCCTAACC	11.3714	1.63745	TNFRSF12A+MuSCs
5386STDY7835292-AGATTGCTCTGAGTGT	11.7067	2.00746	TNFRSF12A+MuSCs
5386STDY7835292-CGGACGTAGTTCGCAT	13.5545	1.83524	TNFRSF12A+MuSCs
5386STDY7835292-CGCTTCACATATACCG	13.288	2.21102	TNFRSF12A+MuSCs
5386STDY7835292-CTAGTGATCTTGTACT	8.06322	6.24121	TNFRSF12A+MuSCs
5386STDY7835292-ATGTGTGGTGAGCGAT	11.1568	2.42642	TNFRSF12A+MuSCs
5386STDY7835292-CGTAGGCAGGATATAC	10.7394	2.44783	TNFRSF12A+MuSCs
5386STDY7835292-TAAGCGTCACCGATAT	9.15229	3.34854	TNFRSF12A+MuSCs
5386STDY7835292-GCTTCCAGTTCAGACT	10.9399	2.8035	TNFRSF12A+MuSCs
5386STDY7835292-CTCGAAAGTTGGAGGT	11.7071	1.92272	TNFRSF12A+MuSCs
5386STDY7835292-TGCCCTAAGATCGATA	10.161	1.79485	TNFRSF12A+MuSCs
5386STDY7835292-GCAAACTAGAGACTTA	11.1871	3.68996	TNFRSF12A+MuSCs
5386STDY7835292-TGCACCTAGGCGCTCT	14.4598	5.37393	TNFRSF12A+MuSCs
5386STDY7835292-CCATTCGTCTCGTATT	8.36628	3.8115	TNFRSF12A+MuSCs
5386STDY7835292-GCAAACTGTCTGATTG	12.803	2.77248	TNFRSF12A+MuSCs
5386STDY7835292-GGAGCAAAGCTAAACA	8.69312	3.28434	TNFRSF12A+MuSCs
5386STDY7835292-TCTGGAAGTACCGTAT	11.3363	2.12416	TNFRSF12A+MuSCs
5386STDY7835292-CACCTTGAGTGTCTCA	7.47272	4.99541	TNFRSF12A+MuSCs
5386STDY7835292-CATTCGCGTTGCCTCT	9.09451	3.25495	TNFRSF12A+MuSCs
5386STDY7835292-CACATTTTCGTTACGA	7.62069	5.35406	TNFRSF12A+MuSCs
5386STDY7835292-CCTCTGATCACCGTAA	11.2109	2.3556	TNFRSF12A+MuSCs
5386STDY7835292-CAGGTGCGTGCAGTAG	8.69906	3.51441	TNFRSF12A+MuSCs
5386STDY7835293-AACCGCGCAACCGCCA	12.1624	2.00165	TNFRSF12A+MuSCs
5386STDY7835293-TACAGTGAGAATAGGG	11.2631	2.70892	TNFRSF12A+MuSCs
5386STDY7835293-TGAGGGACAGAAGCAC	12.4581	2.95108	TNFRSF12A+MuSCs
5386STDY7835293-TCTGAGACATAGTAAG	11.3787	2.78267	TNFRSF12A+MuSCs
5386STDY7835293-CTAATGGGTCAATGTC	10.121	6.28359	TNFRSF12A+MuSCs
5386STDY7835293-ACGATGTAGATCACGG	10.0735	2.74206	TNFRSF12A+MuSCs
5386STDY7835293-GTGTGCGTCCCATTTA	13.3554	4.22069	TNFRSF12A+MuSCs
5386STDY7835293-AGACGTTTCGTGGTCG	10.2395	1.3901	TNFRSF12A+MuSCs
5386STDY7835293-GCGCAGTCATGTCTCC	10.9171	1.36255	TNFRSF12A+MuSCs
5386STDY7835293-TGAGCATTCGCCAAAT	10.3601	1.85222	TNFRSF12A+MuSCs
5386STDY7835293-CAAGGCCCACTTAAGC	14.0543	5.68675	TNFRSF12A+MuSCs
5386STDY7835293-TTGACTTCACATGGGA	10.0017	1.30719	TNFRSF12A+MuSCs
5386STDY7835293-CCAGCGAAGTAGGTGC	11.7336	2.45126	TNFRSF12A+MuSCs
5386STDY7835293-CAAGGCCAGGATGGAA	11.3378	3.4039	TNFRSF12A+MuSCs
5386STDY7835293-GAACATCGTTCCGTCT	11.8367	2.19029	TNFRSF12A+MuSCs
5386STDY7835293-TCTTCGGAGACTCGGA	10.4705	1.19823	TNFRSF12A+MuSCs
5386STDY7835293-TATCAGGGTCTAGCCG	10.6063	1.25635	TNFRSF12A+MuSCs
5386STDY7835293-ATAAGAGCACAACTGT	11.5164	1.26347	TNFRSF12A+MuSCs
5386STDY7835293-AAGGAGCTCGATCCCT	10.8587	1.87159	TNFRSF12A+MuSCs
5386STDY7835293-ACGGGTCTCTGTCCGT	10.2354	1.04882	TNFRSF12A+MuSCs
5386STDY7835293-GACTACATCTGCGGCA	11.8134	2.72646	TNFRSF12A+MuSCs
5386STDY7835293-GGACATTAGGCATGTG	10.5748	2.68131	TNFRSF12A+MuSCs
5386STDY7835293-ACATGGTGTATCACCA	10.3432	3.33344	TNFRSF12A+MuSCs
5386STDY7835293-CCCATACCATGCAATC	10.389	2.76862	TNFRSF12A+MuSCs
5386STDY7835293-CAACCAAAGCTTTGGT	10.3593	3.46173	TNFRSF12A+MuSCs
5386STDY7835293-AGCTTGAGTGATGTCT	10.8622	4.20005	TNFRSF12A+MuSCs
5386STDY7835293-ATTGGTGCAGCTTAAC	10.8923	1.60327	TNFRSF12A+MuSCs
5386STDY7835293-AGCGTCGGTTGCTCCT	13.8051	3.15537	TNFRSF12A+MuSCs
5386STDY7835293-CTAATGGCACCATGTA	10.6336	1.56613	TNFRSF12A+MuSCs
5386STDY7835293-GACCAATGTCTCACCT	10.0604	1.99589	TNFRSF12A+MuSCs
5386STDY7835293-CAAGTTGGTAGAAGGA	10.4363	3.93065	TNFRSF12A+MuSCs
5386STDY7835293-CCCATACAGAAGGACA	12.4214	2.99282	TNFRSF12A+MuSCs
5386STDY7835293-CCTACACAGATGTAAC	14.5498	4.61188	TNFRSF12A+MuSCs
5386STDY7835293-AACTGGTGTACTCGCG	10.1515	3.10025	TNFRSF12A+MuSCs
5386STDY7835293-TCGGTAAAGCCGATTT	9.80083	1.63339	TNFRSF12A+MuSCs
5386STDY7835293-TGGCCAGAGTCGAGTG	10.8447	1.27026	TNFRSF12A+MuSCs
5386STDY7835293-CGCGGTAGTTGGTTTG	12.7079	4.75813	TNFRSF12A+MuSCs
5386STDY7835293-CACACTCGTCCTGCTT	10.9881	3.4018	TNFRSF12A+MuSCs
5386STDY7835293-TTGGCAATCACCTCGT	11.2068	2.88864	TNFRSF12A+MuSCs
5386STDY7835293-GGACGTCCAAGGCTCC	9.67111	3.17484	TNFRSF12A+MuSCs
5386STDY7835293-TGGTTCCAGATGTGTA	10.5591	4.56961	TNFRSF12A+MuSCs
5386STDY7835293-ATGAGGGGTCCCTACT	10.2637	1.94874	TNFRSF12A+MuSCs
5386STDY7835293-GTGCAGCAGAGCTATA	10.0805	1.91834	TNFRSF12A+MuSCs
5386STDY7835293-CAGTAACGTCTTCAAG	10.6536	4.92178	TNFRSF12A+MuSCs
5386STDY7835293-TAGCCGGGTGCATCTA	10.0765	1.50669	TNFRSF12A+MuSCs
5386STDY7835293-TAAGTGCCATTCTCAT	9.62985	3.30827	TNFRSF12A+MuSCs
5386STDY7835293-AACCGCGCAAAGGCGT	10.0033	2.39615	TNFRSF12A+MuSCs
5386STDY7835293-GTTCGGGAGTCCTCCT	10.1644	3.29447	TNFRSF12A+MuSCs
5386STDY7835293-GTACTTTGTCGAAAGC	12.6049	2.28074	TNFRSF12A+MuSCs
5386STDY7835293-TCTGGAATCAAACAAG	10.9248	1.57381	TNFRSF12A+MuSCs
5386STDY7835293-CCACCTACAGTAACGG	12.956	3.48956	TNFRSF12A+MuSCs
5386STDY7835293-TGGGCGTAGTACTTGC	12.9021	2.84693	TNFRSF12A+MuSCs
5386STDY7835293-ACGAGCCCAGACAAGC	11.7489	2.39964	TNFRSF12A+MuSCs
5386STDY7835293-TACCTATAGAATAGGG	11.8173	2.1426	TNFRSF12A+MuSCs
5386STDY7835293-AGCTTGAGTCTAGTGT	12.3101	3.40918	TNFRSF12A+MuSCs
5386STDY7835293-GTGTTAGAGTGTCTCA	13.1284	3.57316	TNFRSF12A+MuSCs
5386STDY7835293-ACTGTCCCATGGGACA	11.4689	1.80357	TNFRSF12A+MuSCs
5386STDY7835293-CTAAGACGTGACCAAG	10.2919	1.01593	TNFRSF12A+MuSCs
5386STDY7835293-TGAGGGACAGACACTT	10.2979	0.993422	TNFRSF12A+MuSCs
5386STDY7835293-CATGGCGGTTGCCTCT	11.5429	2.13808	TNFRSF12A+MuSCs
5386STDY7835293-CCTACACCACGAGAGT	15.0491	4.74114	TNFRSF12A+MuSCs
5386STDY7835293-GGTGCGTAGAGCTGCA	10.994	4.78853	TNFRSF12A+MuSCs
5386STDY7835293-GGCTGGTTCAATAAGG	11.1912	1.30858	TNFRSF12A+MuSCs
5386STDY7835293-ACGATACCATGCATGT	10.9884	1.1092	TNFRSF12A+MuSCs
5386STDY7835293-ATCATGGAGTCACGCC	13.9145	3.8524	TNFRSF12A+MuSCs
5386STDY7835293-AGTTGGTAGTCCTCCT	12.6929	5.09911	TNFRSF12A+MuSCs
5386STDY7835293-ACGCAGCGTCAAAGAT	11.6617	2.20133	TNFRSF12A+MuSCs
5386STDY7835293-GCATGTAGTCGGCTCA	11.7688	2.12228	TNFRSF12A+MuSCs
5386STDY7835293-TAAGCGTCAAGGACAC	11.0307	1.6607	TNFRSF12A+MuSCs
5386STDY7835293-GTAACTGGTATAGTAG	11.0909	1.22836	TNFRSF12A+MuSCs
5386STDY7835293-AGCTTGATCTCTGTCG	9.85054	3.95995	TNFRSF12A+MuSCs
5386STDY7835293-ACGATGTTCCCAAGTA	12.5488	4.55744	TNFRSF12A+MuSCs
5386STDY7835293-GTCGTAAAGGATATAC	10.1568	5.13776	TNFRSF12A+MuSCs
5386STDY7835293-GTGCAGCGTACCGCTG	11.1716	1.27054	TNFRSF12A+MuSCs
5386STDY7835293-ACGGCCAAGCACCGTC	11.8509	2.32257	TNFRSF12A+MuSCs
5386STDY7835293-TCGCGTTCATGCTAGT	11.7059	2.57451	TNFRSF12A+MuSCs
5386STDY7835293-CATCAAGTCACAGGCC	12.0578	2.45969	TNFRSF12A+MuSCs
5386STDY7835293-CGGAGCTCATGTAAGA	10.7549	1.36331	TNFRSF12A+MuSCs
5386STDY7835293-GGCTGGTAGCCGGTAA	14.1675	4.64345	TNFRSF12A+MuSCs
5386STDY7835293-AAGTCTGTCCTCAACC	9.87232	5.17908	TNFRSF12A+MuSCs
5386STDY7835293-CAGAGAGAGCCGGTAA	11.8332	3.56874	TNFRSF12A+MuSCs
5386STDY7835293-GGATTACAGGAATCGC	10.8386	4.04574	TNFRSF12A+MuSCs
5386STDY7835293-TTATGCTTCGCCATAA	11.1879	3.48709	TNFRSF12A+MuSCs
5386STDY7835293-GTGCGGTCATGGATGG	11.428	3.13624	TNFRSF12A+MuSCs
5386STDY7835293-CTTAGGAAGACTGGGT	9.79241	2.44817	TNFRSF12A+MuSCs
5386STDY7835293-TCAGATGTCTGCCCTA	11.3123	1.58779	TNFRSF12A+MuSCs
5386STDY7835293-CCTTACGTCGGCATCG	11.6203	1.92158	TNFRSF12A+MuSCs
5386STDY7835293-GCACTCTTCAGCATGT	10.279	2.08621	TNFRSF12A+MuSCs
5386STDY7835293-AACTCAGAGGTCGGAT	11.5156	4.72211	TNFRSF12A+MuSCs
5386STDY7835293-TTGGAACGTTAAGATG	8.52576	5.61627	TNFRSF12A+MuSCs
5386STDY7835293-ATCATGGGTACATCCA	11.6706	1.90276	TNFRSF12A+MuSCs
5386STDY7835293-TAAGTGCAGTACGATA	13.5798	2.30081	TNFRSF12A+MuSCs
5386STDY7835293-GCATGATGTGCTTCTC	11.0502	4.9026	TNFRSF12A+MuSCs
5386STDY7835293-ACTGTCCGTTCATGGT	11.9659	4.45059	TNFRSF12A+MuSCs
5386STDY7835293-AGGTCCGAGTGTCTCA	10.9301	2.78923	TNFRSF12A+MuSCs
5386STDY7835293-TGCTACCCACATAACC	12.6901	3.71832	TNFRSF12A+MuSCs
5386STDY7835293-ACGATGTGTTATGCGT	11.416	2.63304	TNFRSF12A+MuSCs
5386STDY7835293-TTTGCGCGTTTGGCGC	13.6802	3.95881	TNFRSF12A+MuSCs
5386STDY7835293-TAAGCGTGTAAAGTCA	10.0083	4.44341	TNFRSF12A+MuSCs
5386STDY7835293-AACTCAGTCTGGCGTG	11.042	1.68875	TNFRSF12A+MuSCs
5386STDY7835293-AAGACCTCATACAGCT	10.2096	3.34592	TNFRSF12A+MuSCs
5386STDY7835293-AACCGCGGTCTTTCAT	14.8129	4.95122	TNFRSF12A+MuSCs
5386STDY7835293-GAAGCAGTCCTCAATT	11.1239	1.85331	TNFRSF12A+MuSCs
5386STDY7835293-GAGTCCGGTAGGGTAC	11.1878	1.20992	TNFRSF12A+MuSCs
5386STDY7835293-TCGGGACCATGGTTGT	10.8156	4.03101	TNFRSF12A+MuSCs
5386STDY7835293-ATTATCCGTCAACATC	13.0332	2.75417	TNFRSF12A+MuSCs
5386STDY7835293-TGGGCGTGTCGCGAAA	13.5356	4.73147	TNFRSF12A+MuSCs
5386STDY7835293-CGTAGCGGTTAAGACA	10.5615	1.56072	TNFRSF12A+MuSCs
5386STDY7835293-CCGTACTAGTGTACTC	10.5093	5.0695	TNFRSF12A+MuSCs
5386STDY7835293-ACTGCTCTCCCGGATG	11.47	2.37693	TNFRSF12A+MuSCs
5386STDY7835293-GGCTCGAGTTCCAACA	11.46	4.82839	TNFRSF12A+MuSCs
5386STDY7835293-TTGAACGCAAGTAATG	7.58115	7.52552	TNFRSF12A+MuSCs
5386STDY7835293-ATCCACCGTCTGCCAG	11.6444	2.81902	TNFRSF12A+MuSCs
5386STDY7835293-GATCTAGTCTTCCTTC	12.2453	3.00525	TNFRSF12A+MuSCs
5386STDY7835293-ATCTACTCAGGGTATG	11.2523	6.18977	TNFRSF12A+MuSCs
5386STDY7835293-TCGGTAATCCTATTCA	10.5116	3.13135	TNFRSF12A+MuSCs
5386STDY7835293-CGATTGACAAAGTCAA	12.25	3.19446	TNFRSF12A+MuSCs
5386STDY7835293-CAACCAATCAAAGACA	10.4017	0.943526	TNFRSF12A+MuSCs
5386STDY7835293-TCTTCGGCAATGGAAT	13.1522	6.24612	TNFRSF12A+MuSCs
5386STDY7835293-CTTAGGATCGACAGCC	12.3106	5.5057	TNFRSF12A+MuSCs
5386STDY7835293-GGCGTGTTCAATCACG	10.8168	1.6396	TNFRSF12A+MuSCs
5386STDY7835293-ATAGACCGTACAGTTC	14.4121	3.04839	TNFRSF12A+MuSCs
5386STDY7835293-GTGCAGCGTTCAACCA	11.4782	3.98821	TNFRSF12A+MuSCs
5386STDY7835293-GTTTCTACATTGGGCC	11.1809	3.0436	TNFRSF12A+MuSCs
5386STDY7835293-AGGGAGTAGAGTCTGG	11.0979	1.30563	TNFRSF12A+MuSCs
5386STDY7835293-TCGGTAACAAAGGAAG	11.4466	1.74195	TNFRSF12A+MuSCs
5386STDY7835293-TACCTTAAGTGCTGCC	10.9762	2.98051	TNFRSF12A+MuSCs
5386STDY7835293-TCAGGATTCCCTTGCA	12.5037	2.60407	TNFRSF12A+MuSCs
5386STDY7835293-TCGGGACGTCGATTGT	12.7702	2.55183	TNFRSF12A+MuSCs
5386STDY7835293-AAGGCAGCATGGTCTA	8.81522	7.44169	TNFRSF12A+MuSCs
5386STDY7835293-GCTCCTAGTCAACTGT	12.4498	3.13424	TNFRSF12A+MuSCs
5386STDY7835293-GATCGTAGTGGAAAGA	12.3484	2.73189	TNFRSF12A+MuSCs
5386STDY7835293-GTCGTAACACACAGAG	13.438	2.96876	TNFRSF12A+MuSCs
5386STDY7835293-TAAGCGTGTGACAAAT	11.6813	1.71441	TNFRSF12A+MuSCs
5386STDY7835293-ATCATCTTCGAGCCCA	11.1544	2.13461	TNFRSF12A+MuSCs
5386STDY7835293-GTGAAGGCATTATCTC	14.5175	2.99648	TNFRSF12A+MuSCs
5386STDY7835293-TAGTTGGCATCTCCCA	10.6955	2.92214	TNFRSF12A+MuSCs
5386STDY7835293-CTGAAGTCACAGCGTC	14.4467	3.81541	TNFRSF12A+MuSCs
5386STDY7835293-TGGACGCCAACTGGCC	11.0315	2.12296	TNFRSF12A+MuSCs
5386STDY7835293-TTGACTTCATCGGACC	11.4906	2.06773	TNFRSF12A+MuSCs
5386STDY7835293-CGGTTAAAGCGAAGGG	12.2455	2.37302	TNFRSF12A+MuSCs
5386STDY7835293-CGCGGTACAGTGGAGT	13.5157	4.81774	TNFRSF12A+MuSCs
5386STDY7835293-AGGGAGTAGTCTCAAC	9.05667	5.85245	TNFRSF12A+MuSCs
5386STDY7835293-CTAATGGGTCTAGTGT	13.5323	1.82625	TNFRSF12A+MuSCs
5386STDY7835293-GTTAAGCCACGACGAA	10.8791	2.52731	TNFRSF12A+MuSCs
5386STDY7835293-TCTGAGAGTCCGAATT	11.3341	2.5572	TNFRSF12A+MuSCs
5386STDY7835293-CACAAACAGTGGGATC	11.3015	3.45174	TNFRSF12A+MuSCs
5386STDY7835293-AGGCCACCACCAGTTA	12.377	2.35803	TNFRSF12A+MuSCs
5386STDY7835293-GTAGGCCGTGCGGTAA	11.3211	5.30229	TNFRSF12A+MuSCs
5386STDY7835293-GTGTTAGGTGCTGTAT	14.4006	5.06998	TNFRSF12A+MuSCs
5386STDY7835293-CGATTGACAATTGCTG	12.8393	3.28845	TNFRSF12A+MuSCs
5386STDY7835293-TCTGGAACATCCGTGG	11.3453	4.02629	TNFRSF12A+MuSCs
5386STDY7835293-TCTTTCCAGGCGATAC	10.3502	5.11637	TNFRSF12A+MuSCs
5386STDY7835293-TCGTAGAGTAACGCGA	11.8334	2.98509	TNFRSF12A+MuSCs
5386STDY7835293-GTGCATATCTAACTCT	11.4841	4.0708	TNFRSF12A+MuSCs
5386STDY7835293-GGGTCTGCATGCCCGA	7.88966	7.24518	TNFRSF12A+MuSCs
5386STDY7835293-CGGACTGTCCATTCTA	11.2224	2.44536	TNFRSF12A+MuSCs
5386STDY7835293-AGAGCGAGTACGAAAT	11.9745	3.27242	TNFRSF12A+MuSCs
5386STDY7835293-TCAGGTAGTTACGACT	12.1255	4.89603	TNFRSF12A+MuSCs
5386STDY7835293-AGAGCGAGTGGCCCTA	12.3747	2.56888	TNFRSF12A+MuSCs
5386STDY7835293-AGATCTGGTCAATGTC	14.5302	3.02078	TNFRSF12A+MuSCs
5386STDY7835293-CGACCTTTCCTAGGGC	11.4994	1.55569	TNFRSF12A+MuSCs
5386STDY7835293-CACAGTAGTTGTCTTT	8.99941	8.44298	TNFRSF12A+MuSCs
5386STDY7835293-TAGCCGGCACCAACCG	8.3119	7.00021	TNFRSF12A+MuSCs
5386STDY7835293-TGACTAGTCTGTGCAA	10.5054	2.83951	TNFRSF12A+MuSCs
5386STDY7835293-ACTGTCCCACAGGCCT	13.8729	4.58422	TNFRSF12A+MuSCs
5386STDY7835293-CGAATGTCAAAGTCAA	12.3787	1.62467	TNFRSF12A+MuSCs
5386STDY7835293-CCTTCCCTCGTTTATC	11.4299	2.75401	TNFRSF12A+MuSCs
5386STDY7835293-CAGCCGAGTCCATGAT	12.6313	6.47133	TNFRSF12A+MuSCs
5386STDY7835293-TCGCGTTCAGGAATCG	9.79921	2.52606	TNFRSF12A+MuSCs
5386STDY7835293-CCAGCGAAGCTTATCG	12.1072	2.16861	TNFRSF12A+MuSCs
5386STDY7835293-CAAGATCCAGTCAGAG	10.1541	3.05279	TNFRSF12A+MuSCs
5386STDY7835293-TTCTACAAGCAACGGT	10.9889	3.05982	TNFRSF12A+MuSCs
5386STDY7835293-TACGGATCAAGTAATG	10.1607	2.37454	TNFRSF12A+MuSCs
5386STDY7835293-AAAGCAAAGGTTACCT	10.2858	3.04794	TNFRSF12A+MuSCs
5386STDY7835293-ACGATACTCCTCATTA	11.0701	5.15455	TNFRSF12A+MuSCs
5386STDY7835293-CGAACATGTAAATGTG	10.3428	1.39597	TNFRSF12A+MuSCs
5386STDY7835293-TCAGGTAAGTATCGAA	13.7507	1.90927	TNFRSF12A+MuSCs
5386STDY7835293-AATCGGTAGCGCCTCA	10.9881	2.74011	TNFRSF12A+MuSCs
5386STDY7835293-CCCAGTTGTGTGTGCC	10.6691	2.08035	TNFRSF12A+MuSCs
5386STDY7835293-ACGCAGCTCTCGCTTG	11.9789	2.20278	TNFRSF12A+MuSCs
5386STDY7835293-GCGCAGTGTGTCAATC	14.4435	2.90855	TNFRSF12A+MuSCs
5386STDY7835293-CCTATTACACGCATCG	12.3993	2.31061	TNFRSF12A+MuSCs
5386STDY7835293-CAACCTCAGATCTGCT	7.86375	7.92939	TNFRSF12A+MuSCs
5386STDY7835293-GGCGACTAGCTGTCTA	12.6141	4.66389	TNFRSF12A+MuSCs
5386STDY7835293-GATGAAAGTTCCGGCA	14.1123	3.02079	TNFRSF12A+MuSCs
5386STDY7835293-GAAATGAGTACCGTAT	12.0415	3.17612	TNFRSF12A+MuSCs
5386STDY7835293-TCGCGTTGTAAATGAC	11.0539	3.20766	TNFRSF12A+MuSCs
5386STDY7835293-CTTGGCTCAAGGTTTC	10.8685	7.54537	TNFRSF12A+MuSCs
5386STDY7835293-CTACCCACACATTCGA	10.5055	3.87005	TNFRSF12A+MuSCs
5386STDY7835293-CATGACAGTACAGACG	11.7699	1.90535	TNFRSF12A+MuSCs
5386STDY7835293-CCAATCCAGCAGCGTA	11.7401	6.19451	TNFRSF12A+MuSCs
5386STDY7835293-AGTGGGACAAGGACAC	11.0524	1.21938	TNFRSF12A+MuSCs
5386STDY7835293-AGATTGCTCTGTGCAA	14.2941	2.75321	TNFRSF12A+MuSCs
5386STDY7835293-TGGCGCAAGTCGAGTG	10.9259	1.78155	TNFRSF12A+MuSCs
5386STDY7835293-ACATGGTAGGACAGCT	13.9806	2.23151	TNFRSF12A+MuSCs
5386STDY7835293-GTGCATACACCACCAG	12.1489	2.42963	TNFRSF12A+MuSCs
5386STDY7835293-GACCTGGCACGTCAGC	11.749	2.03064	TNFRSF12A+MuSCs
5386STDY7835293-CGATCGGGTCATCGGC	9.16213	4.74292	TNFRSF12A+MuSCs
5386STDY7835293-TGCGTGGCATCGGGTC	10.0697	2.0578	TNFRSF12A+MuSCs
5386STDY7835293-TCAATCTAGTGAAGAG	10.3275	5.04405	TNFRSF12A+MuSCs
5386STDY7835293-GGGCACTAGTGGGCTA	10.5484	3.98568	TNFRSF12A+MuSCs
5386STDY7835293-TCGGTAAAGCTAGTTC	11.0233	2.94691	TNFRSF12A+MuSCs
5386STDY7835293-CCTTTCTCACTGCCAG	10.7365	3.28225	TNFRSF12A+MuSCs
5386STDY7835293-GCCTCTAGTGACTCAT	14.6108	3.219	TNFRSF12A+MuSCs
5386STDY7835293-CCTATTACACATAACC	8.97308	5.05475	TNFRSF12A+MuSCs
5386STDY7835293-TGCGCAGTCGCCAAAT	11.806	1.78123	TNFRSF12A+MuSCs
5386STDY7835293-GTTCATTGTGGGTCAA	11.4682	2.22131	TNFRSF12A+MuSCs
5386STDY7835293-GGTGTTAGTTAGATGA	13.9482	1.97359	TNFRSF12A+MuSCs
5386STDY7835293-AGGGATGAGTGGGTTG	11.9344	2.53648	TNFRSF12A+MuSCs
5386STDY7835293-GGACGTCGTATATGGA	14.2594	3.22134	TNFRSF12A+MuSCs
5386STDY7835293-TTGACTTGTATCAGTC	13.5344	1.84587	TNFRSF12A+MuSCs
5386STDY7835293-GCGAGAACAGTGACAG	13.0196	3.73442	TNFRSF12A+MuSCs
5386STDY7835293-TCAGATGTCCTTGCCA	7.92452	4.55353	TNFRSF12A+MuSCs
5386STDY7835293-TACGGGCAGAACTCGG	14.8357	4.15033	TNFRSF12A+MuSCs
5386STDY7835293-AGATTGCAGCGTCAAG	14.5061	3.91524	TNFRSF12A+MuSCs
5386STDY7835293-GAAGCAGTCTGGTGTA	13.6797	3.85934	TNFRSF12A+MuSCs
5386STDY7835293-ACCAGTATCGAGAGCA	9.73954	8.59793	TNFRSF12A+MuSCs
5386STDY7835293-TTAACTCCAGGCAGTA	10.2298	8.67103	TNFRSF12A+MuSCs
5386STDY7835293-CCCAGTTCAGTGAGTG	14.5032	4.6234	TNFRSF12A+MuSCs
5386STDY7835293-CTCACACCACCAGCAC	12.6129	2.09265	TNFRSF12A+MuSCs
5386STDY7835293-GACGCGTCAAGAGGCT	10.7701	3.21912	TNFRSF12A+MuSCs
5386STDY7835293-GGCGACTAGCGTCAAG	12.3277	2.41848	TNFRSF12A+MuSCs
5386STDY7835293-AGGTCCGAGAAGGGTA	14.2542	2.2167	TNFRSF12A+MuSCs
5386STDY7835293-ACGATACTCTAACCGA	12.9889	1.92727	TNFRSF12A+MuSCs
5386STDY7835293-CGTAGCGAGACTGTAA	8.36932	3.9456	TNFRSF12A+MuSCs
5386STDY7835293-GCAAACTCAGATGGCA	11.9522	2.00533	TNFRSF12A+MuSCs
5386STDY7835293-ATCCACCAGATCCCGC	10.4092	2.03078	TNFRSF12A+MuSCs
5386STDY7835293-GGCAATTAGTACGTTC	13.6232	2.58678	TNFRSF12A+MuSCs
5386STDY7835293-TGAGAGGCAAGGTGTG	13.5315	2.11284	TNFRSF12A+MuSCs
5386STDY7835293-ACATACGAGGGATCTG	11.8178	4.73758	TNFRSF12A+MuSCs
5386STDY7835293-GTGCGGTAGGTGATTA	14.954	3.2106	TNFRSF12A+MuSCs
5386STDY7835293-CGCTTCACATGTAGTC	7.8636	6.75302	TNFRSF12A+MuSCs
5386STDY7835293-CGAGCACAGATATACG	7.34968	4.89948	TNFRSF12A+MuSCs
5386STDY8047212-TAGGCATGTAGCTCCG	9.73294	1.84515	TNFRSF12A+MuSCs
5386STDY8047212-CAACCTCTCAAGGTAA	11.0642	2.3906	TNFRSF12A+MuSCs
5386STDY8047212-CTCAGAAAGTGACTCT	10.8096	1.81454	TNFRSF12A+MuSCs
5386STDY8047212-ACTTACTTCAGGCCCA	10.6792	1.98291	TNFRSF12A+MuSCs
5386STDY8047212-ACTTGTTCAGATGAGC	10.4695	1.26687	TNFRSF12A+MuSCs
5386STDY8047212-CTACATTAGTTAACGA	8.92051	5.79906	TNFRSF12A+MuSCs
5386STDY8047212-GATCAGTGTATTACCG	10.2525	1.61029	TNFRSF12A+MuSCs
5386STDY8047212-GACTGCGCACAGCCCA	13.7145	3.42665	TNFRSF12A+MuSCs
5386STDY8047212-GATTCAGGTCGAATCT	10.2558	2.0102	TNFRSF12A+MuSCs
5386STDY8047212-CAGGTGCTCACCTTAT	10.6357	2.15521	TNFRSF12A+MuSCs
5386STDY8047212-CACAAACTCAACACAC	11.1918	1.7287	TNFRSF12A+MuSCs
5386STDY8047212-TACCTATTCATGTAGC	13.5749	2.6525	TNFRSF12A+MuSCs
5386STDY8047212-CAGAGAGAGGCGACAT	11.5647	2.1922	TNFRSF12A+MuSCs
5386STDY8047212-TGCGCAGGTACCGAGA	10.9394	5.27635	TNFRSF12A+MuSCs
5386STDY8047212-CGTGTCTAGTGAAGTT	10.3041	1.38988	TNFRSF12A+MuSCs
5386STDY8047212-CTGCTGTTCTCAAACG	12.0772	4.01178	TNFRSF12A+MuSCs
5386STDY8047212-TGCCAAAGTCGAAAGC	10.2996	1.66684	TNFRSF12A+MuSCs
5386STDY8047212-TCAGCAAAGTCCGGTC	10.9722	1.45718	TNFRSF12A+MuSCs
5386STDY8047212-GACCAATAGAAGGCCT	10.8671	1.58573	TNFRSF12A+MuSCs
5386STDY8047212-CTTTGCGGTCCAGTAT	11.4069	1.59687	TNFRSF12A+MuSCs
5386STDY8047212-AGGTCCGGTCGCGTGT	10.6058	1.29576	TNFRSF12A+MuSCs
5386STDY8047212-AAATGCCGTCTGGTCG	12.732	1.99455	TNFRSF12A+MuSCs
5386STDY8047212-CTCTACGCAGTATCTG	11.2769	2.0889	TNFRSF12A+MuSCs
5386STDY8047212-TCTTTCCCACAGATTC	11.3162	2.45779	TNFRSF12A+MuSCs
5386STDY8047212-GGACATTGTTGTGGCC	11.7518	2.19704	TNFRSF12A+MuSCs
5386STDY8047212-TGGCTGGAGTGTCCAT	11.5775	2.07241	TNFRSF12A+MuSCs
5386STDY8047212-CTGATCCGTCTTGCGG	10.5731	1.48035	TNFRSF12A+MuSCs
5386STDY8047212-GAGTCCGCAGTCTTCC	15.6034	4.6672	TNFRSF12A+MuSCs
5386STDY8047212-CTAATGGGTCCTCTTG	13.0094	1.86139	TNFRSF12A+MuSCs
5386STDY8047212-ATGAGGGGTAGGAGTC	11.6928	1.72834	TNFRSF12A+MuSCs
5386STDY8047212-GTTTCTAAGAATGTGT	11.4622	1.69711	TNFRSF12A+MuSCs
5386STDY8047212-ACCTTTAGTAGGAGTC	8.66309	3.68028	TNFRSF12A+MuSCs
5386STDY8047212-AGTCTTTTCATGTAGC	11.4317	2.08787	TNFRSF12A+MuSCs
5386STDY8047212-GTGAAGGGTCTCTCGT	7.45588	6.13735	TNFRSF12A+MuSCs
5386STDY8090404-CTGAAGTCACCAGCAC	9.35839	3.39674	TNFRSF12A+MuSCs
5386STDY8090404-TCTCTAATCAATCTCT	10.6677	5.04056	TNFRSF12A+MuSCs
5386STDY8090404-AACTCAGGTGCCTGGT	9.72584	2.64164	TNFRSF12A+MuSCs
5386STDY8090404-CATATGGAGGTGCACA	8.86521	5.00346	TNFRSF12A+MuSCs
5386STDY8090404-CCACTACGTATGAAAC	10.4084	2.42182	TNFRSF12A+MuSCs
5386STDY8090404-CGAGAAGCAACTGCGC	9.39213	6.68521	TNFRSF12A+MuSCs
5386STDY8090404-CGACTTCTCCGTACAA	12.3476	2.34953	TNFRSF12A+MuSCs
5386STDY8090404-TCGCGTTGTTCCGTCT	10.5133	1.68936	TNFRSF12A+MuSCs
5386STDY8090404-CGTCCATTCATGTCCC	9.72912	3.13883	TNFRSF12A+MuSCs
5386STDY8090404-TGTGGTAGTCGATTGT	10.7334	2.50985	TNFRSF12A+MuSCs
5386STDY8090404-ACGGCCATCCGAACGC	9.06203	3.46903	TNFRSF12A+MuSCs
5386STDY8090404-GCTCCTACAATGGAAT	10.4198	3.86161	TNFRSF12A+MuSCs
5386STDY8090404-CGCTATCTCGCAAGCC	8.68496	6.53397	TNFRSF12A+MuSCs
5386STDY8090404-CGTGTAACACTGCCAG	10.0448	1.92594	TNFRSF12A+MuSCs
5386STDY8090404-TCAGGATAGATCGATA	10.4747	2.93515	TNFRSF12A+MuSCs
5386STDY8090404-CCGGTAGAGAGAACAG	9.53435	4.47664	TNFRSF12A+MuSCs
5386STDY8090404-GCTCTGTAGATTACCC	9.43664	3.23594	TNFRSF12A+MuSCs
5386STDY8090404-ATGGGAGTCACTTATC	9.53858	2.82612	TNFRSF12A+MuSCs
5386STDY8090404-CTGAAGTAGGGCATGT	10.6304	3.30499	TNFRSF12A+MuSCs
5386STDY8090404-CCAGCGATCCGATATG	9.84113	2.17267	TNFRSF12A+MuSCs
5386STDY8090404-GGGCACTGTAGCGATG	11.1425	3.24108	TNFRSF12A+MuSCs
5386STDY8090404-ATTTCTGAGGTGATTA	10.5558	2.59316	TNFRSF12A+MuSCs
5386STDY8090404-GGGACCTAGAGCTGCA	14.4165	4.66859	TNFRSF12A+MuSCs
5386STDY8090404-TAGAGCTCAACGATGG	10.0712	4.37518	TNFRSF12A+MuSCs
5386STDY8090404-CGGAGCTTCCGAACGC	13.6148	3.83573	TNFRSF12A+MuSCs
5386STDY8090404-CACCAGGAGGCCGAAT	12.6829	5.40255	TNFRSF12A+MuSCs
5386STDY8090404-TCGGTAATCGCCATAA	12.0138	2.78196	TNFRSF12A+MuSCs
5386STDY8090404-CCCTCCTAGCCCAGCT	10.8423	2.4609	TNFRSF12A+MuSCs
5386STDY8090404-GCGCAACCATGTAGTC	11.7686	2.07453	TNFRSF12A+MuSCs
5386STDY8090404-GACTGCGGTGCACTTA	10.3718	3.06548	TNFRSF12A+MuSCs
5386STDY8090404-TCTGGAACAATCACAC	11.3725	1.98447	TNFRSF12A+MuSCs
5386STDY8090404-CTGAAACTCAGTGCAT	10.8015	2.65085	TNFRSF12A+MuSCs
5386STDY8090404-TGAGGGATCAAGCCTA	13.7291	4.5877	TNFRSF12A+MuSCs
5386STDY8090404-CCCATACCAATCACAC	13.6413	1.96674	TNFRSF12A+MuSCs
5386STDY8090404-CAACCAAAGGATGGTC	11.1393	3.85441	TNFRSF12A+MuSCs
5386STDY8090404-TGGCTGGAGGTGACCA	8.55718	4.92489	TNFRSF12A+MuSCs
5386STDY8090404-GACACGCAGTGGTAAT	9.4235	2.84307	TNFRSF12A+MuSCs
5386STDY8090404-TGCTGCTTCCATGAGT	13.3481	1.76919	TNFRSF12A+MuSCs
5386STDY8090404-GCTGCAGAGGTACTCT	12.6686	1.80786	TNFRSF12A+MuSCs
5386STDY8090404-TACGGGCAGCTTTGGT	9.63338	5.70599	TNFRSF12A+MuSCs
5386STDY8090404-CGTTAGAGTAGAAAGG	13.5903	3.20932	TNFRSF12A+MuSCs
5386STDY8090404-TACGGATCACCGATAT	14.2955	3.10536	TNFRSF12A+MuSCs
5386STDY8090404-CCTTCCCCAACGATCT	12.5425	2.48892	TNFRSF12A+MuSCs
5386STDY8090404-GATGAGGAGCAGACTG	12.5694	4.55584	TNFRSF12A+MuSCs
5386STDY8090404-CTAATGGAGTGAATTG	12.977	1.69272	TNFRSF12A+MuSCs
5386STDY8090404-GTCACGGGTAGCTGCC	13.28	3.4708	TNFRSF12A+MuSCs
5386STDY8090404-GACGCGTAGGAACTGC	9.65824	3.50434	TNFRSF12A+MuSCs
5386STDY8090404-GATGAGGGTCGCGAAA	14.3302	3.28466	TNFRSF12A+MuSCs
5386STDY8090404-TGAAAGAAGCTGCCCA	14.0084	2.34503	TNFRSF12A+MuSCs
5386STDY8090404-TGGTTCCCAATCACAC	13.6739	2.03601	TNFRSF12A+MuSCs
5386STDY8090404-CGTTGGGTCTCAAGTG	11.2664	1.44355	TNFRSF12A+MuSCs
5386STDY8090404-GGAGCAATCTACCTGC	13.1323	3.03914	TNFRSF12A+MuSCs
5386STDY8090404-CAAGAAAGTGAGTGAC	13.3323	1.70377	TNFRSF12A+MuSCs
5386STDY8090404-GACGCGTCAGTCGTGC	13.6713	2.43612	TNFRSF12A+MuSCs
5386STDY8090404-AAGGAGCAGCACCGTC	10.0222	3.73188	TNFRSF12A+MuSCs
5386STDY8090404-GATCGTACACGAAAGC	10.6187	1.46013	TNFRSF12A+MuSCs
5386STDY8090404-GTACGTAGTTATGTGC	10.3687	2.66909	TNFRSF12A+MuSCs
5386STDY8090404-GTATTCTTCAAGGTAA	14.2225	3.06287	TNFRSF12A+MuSCs
5386STDY8090404-CAAGATCCACTGAAGG	13.1427	4.30459	TNFRSF12A+MuSCs
5386STDY8090404-TCAATCTTCCAAATGC	11.6405	2.31916	TNFRSF12A+MuSCs
5386STDY8090404-ACATCAGGTCAGTGGA	14.229	3.98972	TNFRSF12A+MuSCs
5386STDY8090404-TGAGAGGTCTTAGAGC	13.5648	1.91774	TNFRSF12A+MuSCs
5386STDY8090404-CACATTTTCTGACCTC	13.3785	2.97015	TNFRSF12A+MuSCs
5386STDY8090404-CTAAGACTCAAGAAGT	13.5196	1.79702	TNFRSF12A+MuSCs
5386STDY8090404-CAGAGAGAGTTACCCA	13.9095	4.1506	TNFRSF12A+MuSCs
5386STDY8090404-AAGGCAGCAAGACACG	11.1545	2.71367	TNFRSF12A+MuSCs
5386STDY8090404-ATAAGAGGTCCGAATT	11.6443	2.44394	TNFRSF12A+MuSCs
5386STDY8090404-CTCACACTCTCGATGA	10.4155	4.2777	TNFRSF12A+MuSCs
5386STDY8090404-GGAGCAATCCCGGATG	14.7131	3.63874	TNFRSF12A+MuSCs
5386STDY8090404-TGAAAGACAGTTTACG	13.0344	3.32458	TNFRSF12A+MuSCs
5386STDY8090404-CACATTTCACACATGT	13.3343	2.41154	TNFRSF12A+MuSCs
5386STDY8090404-GCACATAAGCTAAACA	11.5825	1.44154	TNFRSF12A+MuSCs
5386STDY8090404-CGTCCATAGCTCTCGG	14.2976	4.55121	TNFRSF12A+MuSCs
5386STDY8090404-GGCGACTTCAAGATCC	11.9695	2.28392	TNFRSF12A+MuSCs
5386STDY8090404-CCACGGAGTTCAGTAC	13.091	1.8547	TNFRSF12A+MuSCs
5386STDY8090404-CTTCTCTTCGCAAACT	13.4795	4.37172	TNFRSF12A+MuSCs
5386STDY8090404-CCCAATCCACCGTTGG	12.7849	1.82368	TNFRSF12A+MuSCs
5386STDY8090404-TTCTTAGGTCCAGTGC	11.2585	3.57673	TNFRSF12A+MuSCs
5386STDY8090404-CGATCGGCACGTCTCT	13.0971	1.78111	TNFRSF12A+MuSCs
5386STDY8090404-GTTTCTAGTGACGGTA	13.7276	1.99024	TNFRSF12A+MuSCs
5386STDY8090404-CATCCACAGTCGTACT	13.7478	4.92683	TNFRSF12A+MuSCs
5386STDY8090404-CCTTTCTAGGCAAAGA	11.9132	1.30946	TNFRSF12A+MuSCs
5386STDY8090404-CACCACTCAATCCAAC	12.0217	3.15227	TNFRSF12A+MuSCs
5386STDY8090404-TATGCCCTCCTTTCGG	12.006	1.77957	TNFRSF12A+MuSCs
5386STDY8090404-ACATACGTCCATGAAC	11.7224	2.53156	TNFRSF12A+MuSCs
5386STDY8090404-TCATTACAGGCTAGCA	13.8344	2.81763	TNFRSF12A+MuSCs
5386STDY8090404-AAGCCGCAGCATCATC	14.8558	3.24628	TNFRSF12A+MuSCs
5386STDY8090404-GGAATAACACTGTCGG	11.0572	1.70186	TNFRSF12A+MuSCs
5386STDY8090404-CATGCCTAGTGGTCCC	12.94	2.53768	TNFRSF12A+MuSCs
5386STDY8090404-GAGCAGACACATCCGG	13.1914	2.03538	TNFRSF12A+MuSCs
5386STDY8090404-ATCACGATCTGTCAAG	12.7804	2.05726	TNFRSF12A+MuSCs
5386STDY8090404-ACATGGTGTTCAGACT	12.7521	1.58962	TNFRSF12A+MuSCs
5386STDY8090404-CCGTGGAAGGGTCGAT	12.6006	1.91149	TNFRSF12A+MuSCs
5386STDY8090404-CCAGCGACACTCTGTC	14.5959	2.87978	TNFRSF12A+MuSCs
5386STDY8090404-GCAATCATCGCCCTTA	13.5169	2.90356	TNFRSF12A+MuSCs
5386STDY8090404-CATCCACGTATATCCG	12.1942	1.88238	TNFRSF12A+MuSCs
5386STDY8090404-CGGACACGTCAACATC	11.0062	2.86605	TNFRSF12A+MuSCs
5386STDY8090404-ATAGACCCATTAGGCT	13.138	2.68664	TNFRSF12A+MuSCs
5386STDY8090404-CTAGTGAAGTGTTGAA	11.9875	2.30917	TNFRSF12A+MuSCs
5386STDY8090404-GACGTTATCACCGTAA	13.9419	2.22723	TNFRSF12A+MuSCs
5386STDY8090404-TACTCGCAGCAATATG	13.9214	2.1795	TNFRSF12A+MuSCs
5386STDY8090404-TAGTGGTGTCCATGAT	13.1296	1.65783	TNFRSF12A+MuSCs
5386STDY8090404-GTACGTACAGTAAGAT	14.0161	2.87099	TNFRSF12A+MuSCs
5386STDY8090404-AGATTGCGTTACGACT	14.6744	3.2588	TNFRSF12A+MuSCs
5386STDY8090404-CACAGTAAGCGAGAAA	13.3971	1.85185	TNFRSF12A+MuSCs
5386STDY8090404-CGTGTCTCATGCCTAA	12.9463	2.51216	TNFRSF12A+MuSCs
5386STDY8090404-CATCGGGAGACACTAA	13.8618	2.75244	TNFRSF12A+MuSCs
5386STDY8090404-TTCCCAGGTCCGAAGA	10.824	3.00043	TNFRSF12A+MuSCs
5386STDY8090404-AAAGCAACATCCCACT	14.6327	2.921	TNFRSF12A+MuSCs
5386STDY8090404-GAACGGAAGAGTCGGT	11.2684	2.67597	TNFRSF12A+MuSCs
5386STDY8090405-CACAAACAGTTGAGTA	6.79208	3.93267	TNFRSF12A+MuSCs
5386STDY8090405-CACACCTCAAGGGTCA	13.8376	2.46361	TNFRSF12A+MuSCs
5386STDY8090405-GAAATGAAGGTGCACA	9.83777	3.08109	TNFRSF12A+MuSCs
5386STDY8090405-TTGAACGTCCTATGTT	9.11031	3.73553	TNFRSF12A+MuSCs
5386STDY8090405-GTCTCGTGTTACTGAC	9.27207	3.50487	TNFRSF12A+MuSCs
5386STDY8090405-GGTATTGCAGCTGGCT	9.39953	4.67242	TNFRSF12A+MuSCs
5386STDY8090405-ATCACGATCACCTCGT	9.43362	5.6048	TNFRSF12A+MuSCs
5386STDY8090405-TACACGAGTCATATGC	9.06158	2.58035	TNFRSF12A+MuSCs
5386STDY8090405-GGAATAAGTCACCCAG	8.92597	4.04857	TNFRSF12A+MuSCs
5386STDY8090405-ACGGGTCGTACCAGTT	8.42294	5.99625	TNFRSF12A+MuSCs
5386STDY8090405-GCGCCAAGTAAATACG	9.68341	3.02069	TNFRSF12A+MuSCs
5386STDY8090405-CCCAATCTCCTAGAAC	10.5791	2.86065	TNFRSF12A+MuSCs
5386STDY8090405-GGACGTCGTTTCGCTC	9.34132	4.02841	TNFRSF12A+MuSCs
5386STDY8090405-GACCAATAGTAGCCGA	10.1129	3.75884	TNFRSF12A+MuSCs
5386STDY8090405-CGGTTAAAGGCTCTTA	14.4729	4.02352	TNFRSF12A+MuSCs
5386STDY8090405-GATGCTATCGGATGGA	8.8791	3.9586	TNFRSF12A+MuSCs
5386STDY8090405-GAACGGATCTTCTGGC	10.3943	1.83285	TNFRSF12A+MuSCs
5386STDY8090405-ATCATCTGTTGCGCAC	10.4563	2.69294	TNFRSF12A+MuSCs
5386STDY8090405-CGCTATCCATGTCTCC	10.1411	1.40459	TNFRSF12A+MuSCs
5386STDY8090405-CCTATTAGTGGTGTAG	11.6405	3.79113	TNFRSF12A+MuSCs
5386STDY8090405-TCAATCTGTCTAGCCG	10.9285	3.06029	TNFRSF12A+MuSCs
5386STDY8090405-CTCACACAGAGCTGCA	12.7672	4.95557	TNFRSF12A+MuSCs
5386STDY8090405-CCTTTCTCACGGCTAC	11.4067	2.49696	TNFRSF12A+MuSCs
5386STDY8090405-TGGCGCATCCTGCAGG	11.4716	4.05574	TNFRSF12A+MuSCs
5386STDY8090405-TCTTCGGGTAAGAGGA	9.70079	2.13961	TNFRSF12A+MuSCs
5386STDY8090405-ATGAGGGCAATGACCT	10.196	2.882	TNFRSF12A+MuSCs
5386STDY8090405-GGCAATTAGTCTTGCA	9.5121	3.66307	TNFRSF12A+MuSCs
5386STDY8090405-CTTGGCTAGATCTGCT	9.56658	3.56306	TNFRSF12A+MuSCs
5386STDY8090405-CATGGCGGTGTGGTTT	14.5996	3.27548	TNFRSF12A+MuSCs
5386STDY8090405-CACATTTCATCCTAGA	10.6727	2.765	TNFRSF12A+MuSCs
5386STDY8090405-CATCGGGTCTGCTGTC	10.3271	2.55215	TNFRSF12A+MuSCs
5386STDY8090405-GCAATCAAGTGTCCAT	14.2283	2.28526	TNFRSF12A+MuSCs
5386STDY8090405-ACACTGAGTCTTCAAG	12.0669	1.64766	TNFRSF12A+MuSCs
5386STDY8090405-TCCACACAGACTCGGA	11.314	3.01826	TNFRSF12A+MuSCs
5386STDY8090405-CTGCCTAGTTCTGAAC	11.4949	2.40697	TNFRSF12A+MuSCs
5386STDY8090405-CTCCTAGTCTTGAGAC	14.3455	4.69027	TNFRSF12A+MuSCs
5386STDY8090405-GGTGAAGCATAGACTC	9.69033	1.54048	TNFRSF12A+MuSCs
5386STDY8090405-AGCAGCCTCCGCGGTA	10.0268	3.23002	TNFRSF12A+MuSCs
5386STDY8090405-CCGTTCACACGGCGTT	12.8377	3.36971	TNFRSF12A+MuSCs
5386STDY8090405-CCCATACGTCTGCAAT	10.334	1.08265	TNFRSF12A+MuSCs
5386STDY8090405-CCCTCCTTCTTAGCCC	12.3368	2.4091	TNFRSF12A+MuSCs
5386STDY8090405-ATCGAGTGTTATCACG	13.4841	3.11236	TNFRSF12A+MuSCs
5386STDY8090405-CTAAGACTCTTGAGGT	10.0811	4.12721	TNFRSF12A+MuSCs
5386STDY8090405-TTAGTTCTCGGTGTTA	13.8125	4.12035	TNFRSF12A+MuSCs
5386STDY8090405-TGTGGTAGTGTAACGG	10.9486	3.26205	TNFRSF12A+MuSCs
5386STDY8090405-TGACAACCACAACTGT	12.1198	2.06973	TNFRSF12A+MuSCs
5386STDY8090405-GACTACATCTAACCGA	11.8158	1.98883	TNFRSF12A+MuSCs
5386STDY8090405-TGTATTCGTGGTCTCG	11.1798	4.95036	TNFRSF12A+MuSCs
5386STDY8090405-TCAGCTCCAAGCCTAT	14.4652	4.21651	TNFRSF12A+MuSCs
5386STDY8090405-CATGGCGCAGGTTTCA	11.6688	1.77043	TNFRSF12A+MuSCs
5386STDY8090405-CTACGTCTCTATCCCG	10.3763	2.71246	TNFRSF12A+MuSCs
5386STDY8090405-CTGTGCTGTAGCGTCC	14.0195	3.40049	TNFRSF12A+MuSCs
5386STDY8090405-CGTCACTTCAGTGTTG	15.2195	4.39774	TNFRSF12A+MuSCs
5386STDY8090405-CAGCAGCAGAAGCCCA	13.7205	2.06425	TNFRSF12A+MuSCs
5386STDY8090405-CCGGTAGAGAACAATC	13.2035	1.92999	TNFRSF12A+MuSCs
5386STDY8090405-AGATTGCGTAAGGATT	14.7825	3.95917	TNFRSF12A+MuSCs
5386STDY8090405-ACATACGGTGATGTCT	11.7237	1.74196	TNFRSF12A+MuSCs
5386STDY8090405-GCTTCCAGTCTAACGT	12.9831	1.85794	TNFRSF12A+MuSCs
5386STDY8090405-ATAGACCCAAGCGATG	11.3333	1.92884	TNFRSF12A+MuSCs
5386STDY8090405-GACTACAAGTTAACGA	14.689	3.53988	TNFRSF12A+MuSCs
5386STDY8090405-CACTCCATCATGTAGC	11.9671	2.0934	TNFRSF12A+MuSCs
5386STDY8090405-CGGACGTGTAGTAGTA	14.8267	3.44864	TNFRSF12A+MuSCs
5386STDY8090405-CGGGTCAGTAGGACAC	11.9082	1.91629	TNFRSF12A+MuSCs
5386STDY8090405-GCAATCAGTAAGCACG	11.7443	6.2756	TNFRSF12A+MuSCs
5386STDY8090405-CTTTGCGGTATAGGTA	11.2622	1.17084	TNFRSF12A+MuSCs
5386STDY8090405-CAGAATCAGTACGTTC	12.8832	2.87774	TNFRSF12A+MuSCs
5386STDY8090405-CAAGATCGTTCTGTTT	13.5783	2.3345	TNFRSF12A+MuSCs
5386STDY8090405-GGTGCGTAGCAGACTG	9.69197	4.11482	TNFRSF12A+MuSCs
5386STDY8090405-ACCCACTGTCCTCCAT	10.39	2.76967	TNFRSF12A+MuSCs
5386STDY8090405-TCCCGATCACGGTGTC	14.4509	2.90786	TNFRSF12A+MuSCs
5386STDY8090405-GTTCATTAGCAGCGTA	12.405	2.34768	TNFRSF12A+MuSCs
5386STDY8090405-TCCACACTCCACTGGG	12.2723	2.08916	TNFRSF12A+MuSCs
5386STDY8090405-CTACGTCAGTGAAGTT	12.8118	2.84565	TNFRSF12A+MuSCs
5386STDY8090405-CGCGTTTTCAAGGCTT	11.881	1.80099	TNFRSF12A+MuSCs
5386STDY8090405-AGAGCTTTCTATGTGG	13.9067	4.51914	TNFRSF12A+MuSCs
5386STDY8090405-GCGAGAATCACCGTAA	13.4326	4.10697	TNFRSF12A+MuSCs
5386STDY8090405-TTAGGACAGTCGAGTG	13.4597	2.35807	TNFRSF12A+MuSCs
5386STDY8090405-GTGAAGGGTCACACGC	12.2428	2.59461	TNFRSF12A+MuSCs
5386STDY8090405-GGATGTTCACATGGGA	11.6814	1.25059	TNFRSF12A+MuSCs
5386STDY8090405-ACACCCTAGTCGCCGT	10.981	1.1935	TNFRSF12A+MuSCs
5386STDY8090405-TTGAACGAGATCTGCT	15.1653	4.21565	TNFRSF12A+MuSCs
5386STDY8090405-AAGCCGCGTTCGAATC	13.4776	2.47412	TNFRSF12A+MuSCs
5386STDY8090405-CGCGTTTCAGCATACT	14.9954	3.47636	TNFRSF12A+MuSCs
5386STDY8090405-TGCCAAAGTCTCTCTG	13.1193	2.65572	TNFRSF12A+MuSCs
5386STDY8090405-CACACAAAGAAGGGTA	13.791	2.28529	TNFRSF12A+MuSCs
5386STDY8090405-ACAGCCGAGTCGTACT	13.8934	2.12214	TNFRSF12A+MuSCs
5386STDY8090405-GTGCAGCAGTGGGCTA	14.4558	4.649	TNFRSF12A+MuSCs
5386STDY8090405-CGTCCATCAGTATCTG	12.901	1.67058	TNFRSF12A+MuSCs
5386STDY8090405-TCGGTAATCATTGCGA	13.2341	1.71126	TNFRSF12A+MuSCs
5386STDY8090405-TGCGTGGAGGCGATAC	9.82152	3.62919	TNFRSF12A+MuSCs
5386STDY8090405-ACGATGTAGCTGCCCA	12.9854	1.59801	TNFRSF12A+MuSCs
5386STDY8090405-GAAATGACAGCCTATA	12.8297	3.41064	TNFRSF12A+MuSCs
5386STDY8090405-TCCCGATTCAATCTCT	11.5534	1.71089	TNFRSF12A+MuSCs
5386STDY8090405-GTTCGGGAGACCACGA	11.2107	9.60201	TNFRSF12A+MuSCs
5386STDY8090405-TGCGGGTCATCTCCCA	11.8468	1.8882	TNFRSF12A+MuSCs
5386STDY8090405-CTACCCAGTGCACCAC	9.83215	1.86907	TNFRSF12A+MuSCs
5386STDY8090405-CGTTAGAGTTGCGTTA	15.2017	4.01823	TNFRSF12A+MuSCs
5386STDY8090405-AAGGCAGCAATGCCAT	13.8241	2.10659	TNFRSF12A+MuSCs
5386STDY8090405-CAACTAGGTTAAGTAG	14.874	7.04911	TNFRSF12A+MuSCs
5386STDY8090405-GTTTCTAAGATAGGAG	12.4211	3.44904	TNFRSF12A+MuSCs
5386STDY8090405-TGTTCCGCACAACTGT	12.5211	1.96013	TNFRSF12A+MuSCs
5386STDY8090405-AATCCAGAGAATGTGT	14.4687	3.91068	TNFRSF12A+MuSCs
5386STDY8090405-TGTGGTAGTATTCTCT	9.79047	2.86718	TNFRSF12A+MuSCs
5386STDY8090405-CCTATTACACACCGAC	12.2969	2.17226	TNFRSF12A+MuSCs
5386STDY8090405-CTGGTCTGTAAAGGAG	12.4166	2.17043	TNFRSF12A+MuSCs
5386STDY8090405-TCCACACTCCATTCTA	14.8693	4.66418	TNFRSF12A+MuSCs
5386STDY8090405-CACCAGGCAGACGTAG	11.3913	1.10129	TNFRSF12A+MuSCs
5386STDY8090405-CAGAGAGAGGGCACTA	13.6797	2.79661	TNFRSF12A+MuSCs
5386STDY8090405-TATGCCCAGGGAAACA	13.8094	1.9399	TNFRSF12A+MuSCs
5386STDY8090405-CTCGAGGAGGGTGTTG	14.0719	4.00538	TNFRSF12A+MuSCs
5386STDY8090405-TTCTTAGCATGTCCTC	13.284	2.1599	TNFRSF12A+MuSCs
5386STDY8090405-CACAAACTCTCTAAGG	14.2707	2.67567	TNFRSF12A+MuSCs
5386STDY8090405-GCGCGATGTTCCGGCA	9.81749	6.27535	TNFRSF12A+MuSCs
5386STDY8090405-CGTCTACTCAAACCAC	15.3702	5.03492	TNFRSF12A+MuSCs
WS_A_SKM9845425-CCGTGAGAGAGCCGTA	12.162	2.38948	TNFRSF12A+MuSCs
WS_A_SKM9845425-GCCGTGACAGTGCGCT	13.1178	3.81438	TNFRSF12A+MuSCs
WS_A_SKM9845425-ACTGTCCGTGACCGTC	10.6217	4.85609	TNFRSF12A+MuSCs
WS_A_SKM9845425-CGTAATGTCAACCCGG	10.9636	2.75662	TNFRSF12A+MuSCs
WS_A_SKM9845425-CTTTCAACATGAGGGT	10.356	2.76557	TNFRSF12A+MuSCs
WS_A_SKM9845425-CACTAAGGTCGAATGG	9.45128	5.07233	TNFRSF12A+MuSCs
WS_A_SKM9845425-GATAGCTCAGAGCGTA	13.5298	2.86785	TNFRSF12A+MuSCs
WS_A_SKM9845425-TCATTCAGTTGCGGAA	12.372	3.1438	TNFRSF12A+MuSCs
WS_A_SKM9845425-AACCTTTTCGTGTTCC	12.8284	2.99265	TNFRSF12A+MuSCs
WS_A_SKM9845425-GATGATCTCTCTTGCG	11.5877	2.96755	TNFRSF12A+MuSCs
WS_A_SKM9845425-ACGGGTCTCTACGGTA	15.2515	4.06691	TNFRSF12A+MuSCs
WS_A_SKM9845425-TATCCTAGTGTTCCAA	13.2959	2.29555	TNFRSF12A+MuSCs
WS_A_SKM9845426-TTAGTCTAGCGAGTAC	10.5065	2.64278	TNFRSF12A+MuSCs
WS_A_SKM9845426-AGACTCAGTGACACGA	9.58297	5.26553	TNFRSF12A+MuSCs
WS_A_SKM9845426-TTTGATCCATCGCTCT	12.8004	3.35207	TNFRSF12A+MuSCs
WS_A_SKM9845426-CGTCAAACAGTAGGAC	12.2052	2.50199	TNFRSF12A+MuSCs
WS_A_SKM9845426-TCGCACTTCCACTGAA	13.7118	3.72778	TNFRSF12A+MuSCs
WS_A_SKM9845426-CATGGTATCCTGTAAG	14.8024	4.13824	TNFRSF12A+MuSCs
WS_A_SKM9845426-CTTCCGATCCGCGATG	12.6599	2.35276	TNFRSF12A+MuSCs
WS_A_SKM9845426-ATTCAGGTCAAGCTGT	13.8197	3.28584	TNFRSF12A+MuSCs
WS_A_SKM9845426-CCCTCAATCATTGCGA	10.5125	3.76868	TNFRSF12A+MuSCs
WS_A_SKM9845426-TTTCAGTAGGCCCAAA	13.1044	2.45217	TNFRSF12A+MuSCs
WS_A_SKM9845426-TGTGCGGCAAAGGGCT	14.7112	3.92605	TNFRSF12A+MuSCs
WS_A_SKM9845426-TCCATCGTCCATTCGC	14.3651	5.29332	TNFRSF12A+MuSCs
WS_A_SKM9845426-CACGTGGCAGTGTGGA	12.8682	2.8019	TNFRSF12A+MuSCs
WS_A_SKM9845427-TTACGTTAGAAGCCTG	7.96329	5.26486	TNFRSF12A+MuSCs
WS_A_SKM9845427-GGGAGTAAGGCCTGCT	9.54645	2.51492	TNFRSF12A+MuSCs
WS_A_SKM9845427-TTATTGCCAGCTTTGA	12.6425	4.02261	TNFRSF12A+MuSCs
WS_A_SKM9845427-TTCGGTCTCCTCTCTT	9.76224	1.86064	TNFRSF12A+MuSCs
WS_A_SKM9845427-TAGGTTGGTCTTTCAT	9.79118	1.68848	TNFRSF12A+MuSCs
WS_A_SKM9845427-GTGACGCCAGCTCCTT	9.77209	2.06589	TNFRSF12A+MuSCs
WS_A_SKM9845427-CCGCAAGAGTCTAACC	9.53082	2.30872	TNFRSF12A+MuSCs
WS_A_SKM9845427-ACATCCCCACTATGTG	12.2883	2.37608	TNFRSF12A+MuSCs
WS_A_SKM9845427-AGCTCAACACCGAATT	13.178	2.54241	TNFRSF12A+MuSCs
WS_A_SKM9845427-CTCTCGATCGCCGTGA	9.86006	1.55691	TNFRSF12A+MuSCs
WS_A_SKM9845427-TACCGGGTCATGGAGG	9.6083	1.38295	TNFRSF12A+MuSCs
WS_A_SKM9845427-TACCGAATCCTCACGT	12.5531	2.76842	TNFRSF12A+MuSCs
WS_A_SKM9845427-CTCATTATCAGTGTGT	11.6553	3.53903	TNFRSF12A+MuSCs
WS_A_SKM9845427-CCGGTGATCAGGAGAC	9.45149	1.8822	TNFRSF12A+MuSCs
WS_A_SKM9845427-GCCAGGTTCGTCCTCA	11.3366	2.81457	TNFRSF12A+MuSCs
WS_A_SKM9845427-CATCCCAAGATGGCAC	8.49879	5.61681	TNFRSF12A+MuSCs
WS_A_SKM9845427-AGCGATTGTCGTATGT	12.3019	2.62682	TNFRSF12A+MuSCs
WS_A_SKM9845427-CGAGTTAGTTAGTTCG	12.0701	4.38818	TNFRSF12A+MuSCs
WS_A_SKM9845427-GGTGATTTCTTAATCC	9.9807	1.63358	TNFRSF12A+MuSCs
WS_A_SKM9845427-GGAGGATGTTCTTAGG	8.70094	5.10206	TNFRSF12A+MuSCs
WS_A_SKM9845427-TGCGATAGTCCACATA	10.1467	1.40912	TNFRSF12A+MuSCs
WS_A_SKM9845427-GACCCAGCAATGGCAG	9.61597	1.48629	TNFRSF12A+MuSCs
WS_A_SKM9845427-TAGGTTGAGTGTGTTC	9.77673	1.51313	TNFRSF12A+MuSCs
WS_A_SKM9845427-GCGGAAATCGATTTCT	9.73096	1.45679	TNFRSF12A+MuSCs
WS_A_SKM9845427-CTTCCTTGTTCGTTCC	11.441	2.87524	TNFRSF12A+MuSCs
WS_A_SKM9845427-CTTGAGATCCGGCAGT	9.68989	1.73981	TNFRSF12A+MuSCs
WS_A_SKM9845427-CCTCCAATCTCACTCG	11.5683	2.9407	TNFRSF12A+MuSCs
WS_A_SKM9845427-GATTGGTGTACTCGTA	10.093	1.65211	TNFRSF12A+MuSCs
WS_A_SKM9845427-TCAATTCGTACTGAGG	9.93441	2.06275	TNFRSF12A+MuSCs
WS_A_SKM9845427-ACTTTGTCACCCTGAG	11.3288	2.30774	TNFRSF12A+MuSCs
WS_A_SKM9845427-CGGCAGTCAAGAATAC	9.25618	2.30492	TNFRSF12A+MuSCs
WS_A_SKM9845427-AACAGGGAGGAGGTTC	11.2064	2.89929	TNFRSF12A+MuSCs
WS_A_SKM9845427-TTCTAACTCAGTGCGC	9.97986	1.6349	TNFRSF12A+MuSCs
WS_A_SKM9845427-TTCTAGTTCGAAGCAG	11.3619	1.31759	TNFRSF12A+MuSCs
WS_A_SKM9845427-GTTGAACGTGATTCAC	9.95495	1.47033	TNFRSF12A+MuSCs
WS_A_SKM9845427-TCAATTCCAAAGGAGA	10.4179	1.48882	TNFRSF12A+MuSCs
WS_A_SKM9845427-GACCAATCATGTCTAG	10.4747	1.85927	TNFRSF12A+MuSCs
WS_A_SKM9845427-AACAGGGGTAATGATG	10.7655	1.46033	TNFRSF12A+MuSCs
WS_A_SKM9845427-TGAGACTTCTGAGGTT	10.0335	1.55551	TNFRSF12A+MuSCs
WS_A_SKM9845427-TCGTCCAAGACGAAGA	10.3205	1.61504	TNFRSF12A+MuSCs
WS_A_SKM9845427-TGCTTCGCACCGTGCA	12.3048	3.3568	TNFRSF12A+MuSCs
WS_A_SKM9845427-ATCTCTACAGGGACTA	10.7876	1.66457	TNFRSF12A+MuSCs
WS_A_SKM9845427-AACCAACGTGTTCGTA	9.58968	2.41768	TNFRSF12A+MuSCs
WS_A_SKM9845427-ATCCGTCAGGTCTGGA	10.4781	1.5116	TNFRSF12A+MuSCs
WS_A_SKM9845427-TGTCAGAAGACCAGAC	9.50428	1.62808	TNFRSF12A+MuSCs
WS_A_SKM9845427-ATTACCTTCCCATAAG	10.9589	2.072	TNFRSF12A+MuSCs
WS_A_SKM9845427-CACTTCGCAACATACC	9.8816	1.63716	TNFRSF12A+MuSCs
WS_A_SKM9845427-AGAAATGCAATTGCGT	11.3914	3.91052	TNFRSF12A+MuSCs
WS_A_SKM9845427-TCAATCTCACTGCACG	12.5284	6.20429	TNFRSF12A+MuSCs
WS_A_SKM9845427-TTTGATCTCGCTTAAG	10.6076	1.2894	TNFRSF12A+MuSCs
WS_A_SKM9845427-CGAGGCTGTCAGACGA	9.93829	1.55978	TNFRSF12A+MuSCs
WS_A_SKM9845427-AGTGTTGTCGCTAAAC	12.1464	4.93303	TNFRSF12A+MuSCs
WS_A_SKM9845427-CGCCATTCAGCCTTCT	10.5074	1.7385	TNFRSF12A+MuSCs
WS_A_SKM9845427-ATACCGACATAATGAG	10.4533	1.0762	TNFRSF12A+MuSCs
WS_A_SKM9845427-TCCTTCTGTAACATCC	11.4863	2.99632	TNFRSF12A+MuSCs
WS_A_SKM9845427-CGCCATTTCAACCTTT	12.303	1.93656	TNFRSF12A+MuSCs
WS_A_SKM9845427-ACGTAGTGTGGGTCAA	10.6348	6.17057	TNFRSF12A+MuSCs
WS_A_SKM9845427-TCAGCAAAGAGAGTGA	10.2724	2.43291	TNFRSF12A+MuSCs
WS_A_SKM9845427-GCGGAAATCTCCATAT	9.45643	2.65282	TNFRSF12A+MuSCs
WS_A_SKM9845427-TAATCTCCAAGCACCC	10.5733	2.93221	TNFRSF12A+MuSCs
WS_A_SKM9845427-AGAAGTAAGGTGCCAA	11.0455	1.6624	TNFRSF12A+MuSCs
WS_A_SKM9845427-TAGCACAAGTTGGGAC	9.71506	1.84396	TNFRSF12A+MuSCs
WS_A_SKM9845427-AACTTCTAGAGAGTTT	11.8965	2.3488	TNFRSF12A+MuSCs
WS_A_SKM9845427-TCCTGCACATACCAGT	10.2705	1.25662	TNFRSF12A+MuSCs
WS_A_SKM9845427-CGCGTGACAAGGTACG	12.5254	4.79288	TNFRSF12A+MuSCs
WS_A_SKM9845427-GATAGAATCTATTCGT	12.1779	2.94669	TNFRSF12A+MuSCs
WS_A_SKM9845427-ATCACAGCAATGCTCA	13.2071	4.49226	TNFRSF12A+MuSCs
WS_A_SKM9845427-TCTGGCTTCCCTCAAC	11.4433	2.27056	TNFRSF12A+MuSCs
WS_A_SKM9845427-GTAGCTAGTGATTAGA	10.5442	3.05318	TNFRSF12A+MuSCs
WS_A_SKM9845427-GCAGTTAAGCAAACAT	11.4841	2.30883	TNFRSF12A+MuSCs
WS_A_SKM9845427-TTGGGCGCACCTAAAC	10.2344	1.51964	TNFRSF12A+MuSCs
WS_A_SKM9845427-TGTAGACCATGGGTCC	11.1915	1.37631	TNFRSF12A+MuSCs
WS_A_SKM9845427-GATGCTATCTATACTC	10.3529	1.82245	TNFRSF12A+MuSCs
WS_A_SKM9845427-TGGGATTTCGGTGTAT	11.9365	3.71372	TNFRSF12A+MuSCs
WS_A_SKM9845427-GGCGTCATCACCGGTG	9.9618	1.92736	TNFRSF12A+MuSCs
WS_A_SKM9845427-CATTCCGCAAGAAATC	11.1905	1.81003	TNFRSF12A+MuSCs
WS_A_SKM9845427-TTCGATTTCTCGTCGT	10.1508	1.25285	TNFRSF12A+MuSCs
WS_A_SKM9845427-TCTACATGTTGGTACT	11.6838	1.76246	TNFRSF12A+MuSCs
WS_A_SKM9845427-GACCGTGTCAACACCA	13.5566	4.63455	TNFRSF12A+MuSCs
WS_A_SKM9845427-TCATGGAAGAACTTCC	15.0029	3.26356	TNFRSF12A+MuSCs
WS_A_SKM9845427-GGCTTTCAGCACTCTA	13.5636	4.38365	TNFRSF12A+MuSCs
WS_A_SKM9845427-CAGCACGAGGCCACTC	10.8738	1.06563	TNFRSF12A+MuSCs
WS_A_SKM9845427-TTCTTCCTCCATTGGA	13.3102	8.59395	TNFRSF12A+MuSCs
WS_A_SKM9845427-AAAGGTACATCTCAAG	10.6657	1.45278	TNFRSF12A+MuSCs
WS_A_SKM9845427-GTGGAAGTCGATTGAC	9.93768	1.69008	TNFRSF12A+MuSCs
WS_A_SKM9845427-CATTCCGGTGGCTAGA	14.84	3.00437	TNFRSF12A+MuSCs
WS_A_SKM9845427-GGAGGTAGTGTATACC	11.6265	3.28386	TNFRSF12A+MuSCs
WS_A_SKM9845427-CTTTCGGTCACAACCA	13.1292	4.84712	TNFRSF12A+MuSCs
WS_A_SKM9845427-TCACAAGGTCAGGAGT	10.3599	1.59399	TNFRSF12A+MuSCs
WS_A_SKM9845427-GCTCAAACACAGTCGC	12.0006	2.8393	TNFRSF12A+MuSCs
WS_A_SKM9845427-TGATGCATCAATCCGA	14.6979	4.34693	TNFRSF12A+MuSCs
WS_A_SKM9845427-CAAAGAAGTCGGTAAG	11.2318	1.39964	TNFRSF12A+MuSCs
WS_A_SKM9845427-CTGTCGTTCGTTATCT	10.7123	1.31504	TNFRSF12A+MuSCs
WS_A_SKM9845427-AGTACCAGTTGCTCCT	11.039	1.80444	TNFRSF12A+MuSCs
WS_A_SKM9845427-TCTGCCACAGATAAAC	10.2566	2.61557	TNFRSF12A+MuSCs
WS_A_SKM9845427-GGAGCAACATCGTGGC	14.5818	4.74292	TNFRSF12A+MuSCs
WS_A_SKM9845427-GGTGGCTTCATGGGAG	14.0406	6.08408	TNFRSF12A+MuSCs
WS_A_SKM9845427-TTTACGTGTTCCGGTG	8.157	3.60693	TNFRSF12A+MuSCs
WS_A_SKM9845427-GGTTAACGTTTCTTAC	14.3136	4.80473	TNFRSF12A+MuSCs
WS_A_SKM9845427-ATGAGTCTCAGCGGAA	9.52702	1.76136	TNFRSF12A+MuSCs
WS_A_SKM9845427-TAACACGTCTACGGTA	10.8021	1.20682	TNFRSF12A+MuSCs
WS_A_SKM9845427-CAATCGATCGGACTGC	12.654	2.18871	TNFRSF12A+MuSCs
WS_A_SKM9845427-TGAGGGAAGGTGCCTC	11.3592	5.77528	TNFRSF12A+MuSCs
WS_A_SKM9845427-AGTAACCTCGCTGATA	9.52873	1.50834	TNFRSF12A+MuSCs
WS_A_SKM9845427-GGGTCTGAGGGTGAAA	10.5219	1.02274	TNFRSF12A+MuSCs
WS_A_SKM9845427-AGGTCATTCGGTAGAG	11.7334	2.00764	TNFRSF12A+MuSCs
WS_A_SKM9845427-TATTGGGTCTTGAGCA	13.4049	4.25317	TNFRSF12A+MuSCs
WS_A_SKM9845427-TGGTTAGCATCGATAC	10.3179	1.47263	TNFRSF12A+MuSCs
WS_A_SKM9845427-GACGTTATCGCTAGCG	14.4335	4.56655	TNFRSF12A+MuSCs
WS_A_SKM9845427-AACGTCAAGAAGGTAG	13.2967	3.32768	TNFRSF12A+MuSCs
WS_A_SKM9845427-GGAGGATGTGCTTCAA	10.9522	5.8688	TNFRSF12A+MuSCs
WS_A_SKM9845427-AACCAACCAATTTCCT	13.8532	4.24818	TNFRSF12A+MuSCs
WS_A_SKM9845427-CATTCTACACACGCCA	10.5554	1.6361	TNFRSF12A+MuSCs
WS_A_SKM9845427-ATCGATGCAGCTGTCG	10.2707	1.58799	TNFRSF12A+MuSCs
WS_A_SKM9845427-CGACAGCCAGGCATGA	11.6937	2.49507	TNFRSF12A+MuSCs
WS_A_SKM9845427-CCACGAGGTGTGCCTG	10.5462	0.944208	TNFRSF12A+MuSCs
WS_A_SKM9845427-GATCATGAGTTACTCG	11.1412	5.52225	TNFRSF12A+MuSCs
WS_A_SKM9845427-TTTACTGCACACGCCA	14.6579	4.32985	TNFRSF12A+MuSCs
WS_A_SKM9845427-AGCCAGCGTGGGCTCT	10.3992	1.27882	TNFRSF12A+MuSCs
WS_A_SKM9845427-AAGCGAGTCCTTATCA	11.1166	1.41564	TNFRSF12A+MuSCs
WS_A_SKM9845427-CTTCTAACAGTCAGAG	11.5938	5.58122	TNFRSF12A+MuSCs
WS_A_SKM9845427-TGGGCGTTCTGTTCAT	10.8388	2.81359	TNFRSF12A+MuSCs
WS_A_SKM9845427-TTTGGTTTCCAGCACG	12.0891	1.37037	TNFRSF12A+MuSCs
WS_A_SKM9845427-AGCGCCAAGGTCGCCT	13.5489	3.05509	TNFRSF12A+MuSCs
WS_A_SKM9845427-AGAGAATTCGGTCGAC	12.315	1.79603	TNFRSF12A+MuSCs
WS_A_SKM9845427-GAGGGATAGCGAGTCA	11.5998	2.58841	TNFRSF12A+MuSCs
WS_A_SKM9845427-GTCCTCAAGTCATCGT	10.1362	3.45742	TNFRSF12A+MuSCs
WS_A_SKM9845427-AAGACTCTCGGAGTGA	10.4914	1.13674	TNFRSF12A+MuSCs
WS_A_SKM9845427-ACACTGAAGCACTAAA	9.77614	1.5805	TNFRSF12A+MuSCs
WS_A_SKM9845427-ATGAAAGCAGAGGCTA	11.9717	2.39274	TNFRSF12A+MuSCs
WS_A_SKM9845427-GACTTCCTCTACAGGT	9.5968	1.98195	TNFRSF12A+MuSCs
WS_A_SKM9845427-TGCTCGTAGAAATCCA	12.468	3.27285	TNFRSF12A+MuSCs
WS_A_SKM9845427-ATGAAAGTCGACCCAG	12.8217	1.81757	TNFRSF12A+MuSCs
WS_A_SKM9845427-TATGTTCAGGCGTTAG	10.9929	1.65897	TNFRSF12A+MuSCs
WS_A_SKM9845427-ACGCACGCACGGTAGA	12.1045	5.20316	TNFRSF12A+MuSCs
WS_A_SKM9845427-AAAGAACGTCCATAGT	10.7671	1.1353	TNFRSF12A+MuSCs
WS_A_SKM9845427-CGGCAGTCATAATCCG	10.6733	1.48052	TNFRSF12A+MuSCs
WS_A_SKM9845427-TCTTGCGGTACTGTTG	10.7595	1.14411	TNFRSF12A+MuSCs
WS_A_SKM9845427-GAGGGATCACACAGCC	11.8419	3.04477	TNFRSF12A+MuSCs
WS_A_SKM9845427-AAGAACAAGCTCAGAG	10.5902	1.97201	TNFRSF12A+MuSCs
WS_A_SKM9845427-GTCACTCGTTCTGAGT	10.7035	1.17458	TNFRSF12A+MuSCs
WS_A_SKM9845427-AGGGTCCGTTTAGTCG	8.93384	2.97145	TNFRSF12A+MuSCs
WS_A_SKM9845427-TTTCAGTTCATGAGGG	11.9093	1.92069	TNFRSF12A+MuSCs
WS_A_SKM9845427-AGAGCCCTCAAATAGG	12.4082	3.17242	TNFRSF12A+MuSCs
WS_A_SKM9845427-TGAGACTGTCGCTGCA	9.17475	8.06287	TNFRSF12A+MuSCs
WS_A_SKM9845427-TCCTTTCGTCGAACGA	12.0978	1.7679	TNFRSF12A+MuSCs
WS_A_SKM9845427-GAGCCTGTCTGAATCG	14.1216	2.3176	TNFRSF12A+MuSCs
WS_A_SKM9845427-ATTTCTGTCCGATCGG	14.0813	4.6638	TNFRSF12A+MuSCs
WS_A_SKM9845427-TCCCAGTGTTGTGTAC	14.2845	6.60516	TNFRSF12A+MuSCs
WS_A_SKM9845427-TCATCATTCCAATGCA	9.76191	7.45096	TNFRSF12A+MuSCs
WS_A_SKM9845427-GCGATCGCAAGAGGTC	10.3708	1.29538	TNFRSF12A+MuSCs
WS_A_SKM9845427-TGGGTTAAGCAGGCAT	11.3008	1.87218	TNFRSF12A+MuSCs
WS_A_SKM9845427-CCTCCTCGTAAGATTG	10.7382	1.6436	TNFRSF12A+MuSCs
WS_A_SKM9845427-CGTAAGTCAGGTGACA	10.9219	2.26746	TNFRSF12A+MuSCs
WS_A_SKM9845427-CGCGTGAAGCCAGTAG	14.9224	6.00477	TNFRSF12A+MuSCs
WS_A_SKM9845427-TGCGGCAGTAGATCGG	9.49236	2.58301	TNFRSF12A+MuSCs
WS_A_SKM9845427-CGTGTCTCAATACAGA	10.0615	2.98918	TNFRSF12A+MuSCs
WS_A_SKM9845427-TGAGACTAGGTCATCT	9.71049	2.44482	TNFRSF12A+MuSCs
WS_A_SKM9845427-CACTGTCCAAGGCAAC	10.3423	1.89731	TNFRSF12A+MuSCs
WS_A_SKM9845428-GCATGATAGATTAGCA	7.57514	5.06163	TNFRSF12A+MuSCs
WS_A_SKM9845428-CCACGAGTCATTGCGA	11.1108	1.3621	TNFRSF12A+MuSCs
WS_A_SKM9845428-GCAGGCTCATTGCTGA	10.3298	1.34246	TNFRSF12A+MuSCs
WS_A_SKM9845428-GTTCCGTCAATCCAGT	11.1293	4.78284	TNFRSF12A+MuSCs
WS_A_SKM9845428-GTGGTTATCCGATTAG	8.60756	5.98593	TNFRSF12A+MuSCs
WS_A_SKM9845428-TGCTCGTTCATGTCTT	8.87344	5.98483	TNFRSF12A+MuSCs
WS_A_SKM9845428-CGTGATAAGTAATCCC	10.632	1.39744	TNFRSF12A+MuSCs
WS_A_SKM9845428-GCGGAAATCGCATAGT	10.7898	1.32932	TNFRSF12A+MuSCs
WS_A_SKM9845428-TCCAGAAAGACTGTTC	10.2646	1.36597	TNFRSF12A+MuSCs
WS_A_SKM9845428-ATCGCCTCAGCTACAT	10.5223	2.9872	TNFRSF12A+MuSCs
WS_A_SKM9845428-GGTAACTCACTGAGGA	9.72803	1.70249	TNFRSF12A+MuSCs
WS_A_SKM9845428-GATCACAGTACAAAGT	9.44569	3.46098	TNFRSF12A+MuSCs
WS_A_SKM9845428-CAGGTATTCTCTAGGA	9.7168	1.70022	TNFRSF12A+MuSCs
WS_A_SKM9845428-CATACCCGTATCCCTC	9.60922	1.83796	TNFRSF12A+MuSCs
WS_A_SKM9845428-AACACACAGCAGTACG	9.73399	1.42923	TNFRSF12A+MuSCs
WS_A_SKM9845428-CAGTGCGGTCAAAGAT	9.99801	1.49419	TNFRSF12A+MuSCs
WS_A_SKM9845428-CAGCGTGCAAGCACCC	10.3267	2.02635	TNFRSF12A+MuSCs
WS_A_SKM9845428-TGTTCCGAGCTACTGT	9.94342	1.37075	TNFRSF12A+MuSCs
WS_A_SKM9845428-ACCTGTCCAGCAGAAC	10.2108	1.48568	TNFRSF12A+MuSCs
WS_A_SKM9845428-TAGACCAAGGGCGAGA	10.3257	2.64091	TNFRSF12A+MuSCs
WS_A_SKM9845428-AAAGTCCTCGTAACCA	8.67516	3.83259	TNFRSF12A+MuSCs
WS_A_SKM9845428-CTTTCAAAGAATCCCT	11.8133	3.3457	TNFRSF12A+MuSCs
WS_A_SKM9845428-AGAAGTACAATGTCTG	9.63435	1.40512	TNFRSF12A+MuSCs
WS_A_SKM9845428-CATCGGGGTCTTACAG	10.4944	1.68649	TNFRSF12A+MuSCs
WS_A_SKM9845428-AGAGAGCCAAACGAGC	9.9259	1.47564	TNFRSF12A+MuSCs
WS_A_SKM9845428-CTCCATGGTAGATCCT	9.58704	2.0711	TNFRSF12A+MuSCs
WS_A_SKM9845428-GTGATGTCAAAGCTCT	13.8779	4.00083	TNFRSF12A+MuSCs
WS_A_SKM9845428-GAAGCCCAGTCATCCA	10.203	1.74204	TNFRSF12A+MuSCs
WS_A_SKM9845428-AACAAGACACTAACCA	9.72398	1.78499	TNFRSF12A+MuSCs
WS_A_SKM9845428-CCTATCGTCTTGGATG	14.2729	3.18251	TNFRSF12A+MuSCs
WS_A_SKM9845428-TAAGCCAGTAGATTGA	11.826	3.04156	TNFRSF12A+MuSCs
WS_A_SKM9845428-GTAGAAAAGGTTAGTA	11.985	2.17768	TNFRSF12A+MuSCs
WS_A_SKM9845428-AATGCCAGTACAAGTA	12.0655	4.1008	TNFRSF12A+MuSCs
WS_A_SKM9845428-GTATTGGCAGACAAGC	10.353	2.42303	TNFRSF12A+MuSCs
WS_A_SKM9845428-GCCCGAAGTCTGCCTT	10.4612	7.01263	TNFRSF12A+MuSCs
WS_A_SKM9845428-CAGATACTCTATACGG	10.0772	2.14919	TNFRSF12A+MuSCs
WS_A_SKM9845428-CTCTCGAGTCTAACTG	8.43526	6.30836	TNFRSF12A+MuSCs
WS_A_SKM9845428-AGGTCATAGTTCCTGA	9.89901	1.56823	TNFRSF12A+MuSCs
WS_A_SKM9845428-CTGAGCGAGCGGTAAC	11.129	2.80634	TNFRSF12A+MuSCs
WS_A_SKM9845428-TGGGATTTCCCGTGAG	10.046	2.18056	TNFRSF12A+MuSCs
WS_A_SKM9845428-GCCAGCAAGGGTCTTT	11.0019	1.58395	TNFRSF12A+MuSCs
WS_A_SKM9845428-CTTTCGGGTAGTGTGG	9.76552	1.59072	TNFRSF12A+MuSCs
WS_A_SKM9845428-AGCCACGAGGTCACCC	9.93622	1.49477	TNFRSF12A+MuSCs
WS_A_SKM9845428-GTGCAGCAGACGACGT	10.1147	2.08721	TNFRSF12A+MuSCs
WS_A_SKM9845428-GTGTTAGGTTCGGTTA	10.6681	1.55035	TNFRSF12A+MuSCs
WS_A_SKM9845428-TCATTGTAGACTACGG	11.0015	1.46111	TNFRSF12A+MuSCs
WS_A_SKM9845428-ATTCTACTCGAATCCA	10.1798	1.33019	TNFRSF12A+MuSCs
WS_A_SKM9845428-GATGCTATCGCACGGT	9.56614	1.63838	TNFRSF12A+MuSCs
WS_A_SKM9845428-GGGCTACGTTCGTAAC	10.1682	1.4768	TNFRSF12A+MuSCs
WS_A_SKM9845428-GATTCTTAGGAACGAA	10.3868	1.38167	TNFRSF12A+MuSCs
WS_A_SKM9845428-CATCCACGTTCGTTCC	10.0754	1.78115	TNFRSF12A+MuSCs
WS_A_SKM9845428-GAAGAATGTCGGCACT	9.72779	1.49026	TNFRSF12A+MuSCs
WS_A_SKM9845428-AGGAGGTAGCCTTTGA	10.2327	1.66653	TNFRSF12A+MuSCs
WS_A_SKM9845428-CTCATCGTCGATTTCT	10.0695	1.62768	TNFRSF12A+MuSCs
WS_A_SKM9845428-ATCCCTGAGCAACTTC	10.3	1.62718	TNFRSF12A+MuSCs
WS_A_SKM9845428-TCCATGCTCCTTATAC	11.5759	1.38332	TNFRSF12A+MuSCs
WS_A_SKM9845428-CGGGCATAGCCTATCA	10.1811	1.70069	TNFRSF12A+MuSCs
WS_A_SKM9845428-CCGGACATCCATGAGT	11.0355	2.1811	TNFRSF12A+MuSCs
WS_A_SKM9845428-ATCGGATTCGAGAGAC	11.4091	1.93774	TNFRSF12A+MuSCs
WS_A_SKM9845428-GATTTCTTCACGAGGA	12.0495	2.14007	TNFRSF12A+MuSCs
WS_A_SKM9845428-CCAATGATCCCGATCT	10.756	1.36711	TNFRSF12A+MuSCs
WS_A_SKM9845428-TCCGAAACAACAGATA	10.8206	2.19845	TNFRSF12A+MuSCs
WS_A_SKM9845428-GTGCACGGTCTTGTCC	9.2044	3.76698	TNFRSF12A+MuSCs
WS_A_SKM9845428-GACATCATCTCTCCGA	11.0417	1.59789	TNFRSF12A+MuSCs
WS_A_SKM9845428-GTCCACTGTACCGCGT	10.4403	1.39054	TNFRSF12A+MuSCs
WS_A_SKM9845428-AATGAAGTCGCCTTTG	13.5448	3.01751	TNFRSF12A+MuSCs
WS_A_SKM9845428-TGCAGGCTCTGAGCAT	11.074	8.70885	TNFRSF12A+MuSCs
WS_A_SKM9845428-GAGCCTGCACTTCATT	10.8808	1.77222	TNFRSF12A+MuSCs
WS_A_SKM9845428-CACACAAAGTGGCCTC	9.71883	1.64662	TNFRSF12A+MuSCs
WS_A_SKM9845428-AGTAGCTTCCGATCTC	10.8651	1.78663	TNFRSF12A+MuSCs
WS_A_SKM9845428-GCATCTCCAACACTAC	9.88434	7.46927	TNFRSF12A+MuSCs
WS_A_SKM9845428-TCACATTGTCGAATGG	9.47161	4.64083	TNFRSF12A+MuSCs
WS_A_SKM9845428-TGGGAGAGTACGCGTC	11.105	1.18404	TNFRSF12A+MuSCs
WS_A_SKM9845428-GAAGAATTCTCGGGAC	11.079	4.07663	TNFRSF12A+MuSCs
WS_A_SKM9845428-CCCTCTCAGAACAGGA	9.69443	1.68921	TNFRSF12A+MuSCs
WS_A_SKM9845428-TTGTTCATCCTCACGT	12.5705	4.18914	TNFRSF12A+MuSCs
WS_A_SKM9845428-GATTTCTTCTGAGTCA	10.8958	2.21058	TNFRSF12A+MuSCs
WS_A_SKM9845428-GGGAGTACAGCAGATG	9.99807	2.05262	TNFRSF12A+MuSCs
WS_A_SKM9845428-TACGTCCTCTACTTCA	9.94596	1.47213	TNFRSF12A+MuSCs
WS_A_SKM9845428-GATGACTTCCTGTAAG	10.2897	1.47038	TNFRSF12A+MuSCs
WS_A_SKM9845428-ATCTTCAAGCCACCGT	10.1024	2.33352	TNFRSF12A+MuSCs
WS_A_SKM9845428-TGACAGTGTAACAAGT	9.81008	1.43472	TNFRSF12A+MuSCs
WS_A_SKM9845428-CAGATTGGTCGCGGTT	10.1879	1.1955	TNFRSF12A+MuSCs
WS_A_SKM9845428-CATCGGGAGGTGGTTG	9.68864	2.30796	TNFRSF12A+MuSCs
WS_A_SKM9845428-GTCTCACTCCAGCACG	12.1301	1.55567	TNFRSF12A+MuSCs
WS_A_SKM9845428-TGCAGTACAGGATGAC	11.2087	1.3378	TNFRSF12A+MuSCs
WS_A_SKM9845428-CCAATGAGTTATCCAG	10.9731	1.63147	TNFRSF12A+MuSCs
WS_A_SKM9845428-AGGCATTAGCATTGAA	9.98879	2.01556	TNFRSF12A+MuSCs
WS_A_SKM9845428-ATTCGTTCAGTCCCGA	10.4728	1.29526	TNFRSF12A+MuSCs
WS_A_SKM9845428-CAGCAATCACTCCGAG	10.8798	2.04585	TNFRSF12A+MuSCs
WS_A_SKM9845428-AGCATCAAGCAGTAAT	9.9385	1.4461	TNFRSF12A+MuSCs
WS_A_SKM9845428-CGGAACCTCTCCGCAT	10.2022	2.09819	TNFRSF12A+MuSCs
WS_A_SKM9845428-TTGAACGCAACAGCTT	7.93697	6.07466	TNFRSF12A+MuSCs
WS_A_SKM9845428-GAGCCTGCAAAGGATT	14.1061	3.23029	TNFRSF12A+MuSCs
WS_A_SKM9845428-GCACGGTTCAACTTTC	12.4127	4.07648	TNFRSF12A+MuSCs
WS_A_SKM9845428-CACCGTTGTCGCTTGG	10.0301	1.92462	TNFRSF12A+MuSCs
WS_A_SKM9845428-AAACGAATCCGTGTCT	12.5585	3.78359	TNFRSF12A+MuSCs
WS_A_SKM9845428-CTGGACGTCGAAGGAC	10.1242	1.17276	TNFRSF12A+MuSCs
WS_A_SKM9845428-AATTCCTGTGCTCGTG	10.5534	1.28255	TNFRSF12A+MuSCs
WS_A_SKM9845428-TCGGATAAGATGAAGG	11.7425	1.73479	TNFRSF12A+MuSCs
WS_A_SKM9845428-TTGGGCGGTTACCTGA	9.94286	1.67447	TNFRSF12A+MuSCs
WS_A_SKM9845428-TATACCTCAGTGCGCT	10.6279	2.02118	TNFRSF12A+MuSCs
WS_A_SKM9845428-TTAGGGTGTAGCGTAG	10.429	1.43875	TNFRSF12A+MuSCs
WS_A_SKM9845428-TTCAGGAGTGGACTGA	11.5723	5.03162	TNFRSF12A+MuSCs
WS_A_SKM9845428-CGCGTGAGTGAGTAAT	14.018	4.02068	TNFRSF12A+MuSCs
WS_A_SKM9845428-GTAGAAAAGACGGTTG	10.5201	1.39936	TNFRSF12A+MuSCs
WS_A_SKM9845428-AATGAAGGTCACGACC	10.6083	1.27317	TNFRSF12A+MuSCs
WS_A_SKM9845428-ATCGTCCGTTGTGTAC	11.0103	3.93185	TNFRSF12A+MuSCs
WS_A_SKM9845428-AGCCACGGTGACCGTC	13.7281	4.65323	TNFRSF12A+MuSCs
WS_A_SKM9845428-TCATTACGTGGTAATA	10.7725	1.33478	TNFRSF12A+MuSCs
WS_A_SKM9845428-AGCGCTGCACAGCCAC	10.1693	1.80184	TNFRSF12A+MuSCs
WS_A_SKM9845428-CAGAGCCAGCTTCTAG	10.6171	1.04953	TNFRSF12A+MuSCs
WS_A_SKM9845428-ATTCTTGGTCCCTGAG	11.1663	1.35086	TNFRSF12A+MuSCs
WS_A_SKM9845428-TCCGTGTTCGATGGAG	12.0968	1.68665	TNFRSF12A+MuSCs
WS_A_SKM9845428-ACATCGAAGAGCATTA	11.3768	2.56017	TNFRSF12A+MuSCs
WS_A_SKM9845428-CGTAATGCACTACCCT	13.141	4.72713	TNFRSF12A+MuSCs
WS_A_SKM9845428-TGTCCTGCACACCGCA	10.56	1.98931	TNFRSF12A+MuSCs
WS_A_SKM9845428-CTATCCGGTCTGTCCT	9.64289	1.55849	TNFRSF12A+MuSCs
WS_A_SKM9845428-CTCCTTTTCATGTCAG	10.2554	1.56417	TNFRSF12A+MuSCs
WS_A_SKM9845428-CAAGCTAAGCTCGACC	14.524	4.27713	TNFRSF12A+MuSCs
WS_A_SKM9845428-TTTACCAGTCTGTAGT	9.83822	1.39829	TNFRSF12A+MuSCs
WS_A_SKM9845428-TATTTCGAGTAACCTC	10.1295	1.98603	TNFRSF12A+MuSCs
WS_A_SKM9845428-CCTATCGTCGTACCTC	10.0423	1.31701	TNFRSF12A+MuSCs
WS_A_SKM9845428-CACAGATGTCACTTAG	11.1278	6.44271	TNFRSF12A+MuSCs
WS_A_SKM9845428-ACAAAGATCCGGTTCT	12.3347	5.39855	TNFRSF12A+MuSCs
WS_A_SKM9845428-GCAGCTGAGGACAGCT	9.7038	1.70295	TNFRSF12A+MuSCs
WS_A_SKM9845428-TCTATCATCAGCGTCG	10.3427	1.39537	TNFRSF12A+MuSCs
WS_A_SKM9845428-GGTTGTATCTATCGCC	9.61145	2.05334	TNFRSF12A+MuSCs
WS_A_SKM9845428-CCTCCAATCCTCACGT	14.0556	4.48618	TNFRSF12A+MuSCs
WS_A_SKM9845428-TTGTGGAAGCTCGCAC	10.4074	1.43311	TNFRSF12A+MuSCs
WS_A_SKM9845428-TCAAGCAGTAACCCGC	11.5555	1.40692	TNFRSF12A+MuSCs
WS_A_SKM9845428-GCACGGTAGTAGGATT	13.0061	5.25199	TNFRSF12A+MuSCs
WS_A_SKM9845428-CGTCAAATCCGCGATG	11.2232	1.40192	TNFRSF12A+MuSCs
WS_A_SKM9845428-TAAGTCGAGTGCTAGG	11.2051	2.72758	TNFRSF12A+MuSCs
WS_A_SKM9845428-CGGTCAGCACATTGTG	11.6981	3.0601	TNFRSF12A+MuSCs
WS_A_SKM9845428-ACGTACATCGCACGGT	11.3739	2.62713	TNFRSF12A+MuSCs
WS_A_SKM9845428-TCTTCCTCACGCGCTA	11.746	5.36423	TNFRSF12A+MuSCs
WS_A_SKM9845428-AGCTACAGTACGCTAT	11.8469	1.98348	TNFRSF12A+MuSCs
WS_A_SKM9845428-TACGCTCCATTGAGGG	10.8928	1.22026	TNFRSF12A+MuSCs
WS_A_SKM9845428-CACAGATGTGGCGCTT	9.9678	1.94764	TNFRSF12A+MuSCs
WS_A_SKM9845428-TCTGGCTGTTGCCATA	10.5762	1.84444	TNFRSF12A+MuSCs
WS_A_SKM9845428-AAACGCTCAAGTTGGG	10.1056	1.65642	TNFRSF12A+MuSCs
WS_A_SKM9845428-GCTACAAGTTTAGTCG	11.6905	1.61702	TNFRSF12A+MuSCs
WS_A_SKM9845428-ACCAAACCAAGATTGA	12.0579	1.95813	TNFRSF12A+MuSCs
WS_A_SKM9845428-TTGGATGAGACACACG	11.2095	1.89797	TNFRSF12A+MuSCs
WS_A_SKM9845428-TGTTGAGAGCGTGTCC	11.6685	2.73142	TNFRSF12A+MuSCs
WS_A_SKM9845428-TACAACGCAGACAATA	11.2476	1.4278	TNFRSF12A+MuSCs
WS_A_SKM9845428-CACAGGCCAATCCAGT	9.90005	7.2873	TNFRSF12A+MuSCs
WS_A_SKM9845428-TCTTGCGCACTACAGT	9.83418	1.76256	TNFRSF12A+MuSCs
WS_A_SKM9845428-TCCGATCAGAGCACTG	13.6998	4.49341	TNFRSF12A+MuSCs
WS_A_SKM9845428-TCAGGGCTCGTCGGGT	10.363	2.31029	TNFRSF12A+MuSCs
WS_A_SKM9845428-GTAGTACGTGCCCGTA	13.2231	5.59159	TNFRSF12A+MuSCs
WS_A_SKM9845428-TGGATCATCCTTATCA	8.79878	3.47373	TNFRSF12A+MuSCs
WS_A_SKM9845428-AGTTCGATCACCACAA	11.1089	1.43932	TNFRSF12A+MuSCs
WS_A_SKM9845428-GAAGGACGTGCCGAAA	13.216	3.97189	TNFRSF12A+MuSCs
WS_A_SKM9845428-CAGGGCTTCAGTCTTT	13.307	4.84861	TNFRSF12A+MuSCs
WS_A_SKM9845428-CGTAAGTCAAAGGTTA	14.173	2.34887	TNFRSF12A+MuSCs
WS_A_SKM9845428-GTCCTCAGTAGGCAAC	10.8101	1.2417	TNFRSF12A+MuSCs
WS_A_SKM9845428-GTACAGTGTCTAGGTT	10.4307	1.14427	TNFRSF12A+MuSCs
WS_A_SKM9845428-ATTCAGGTCTCGTCGT	11.3455	1.36496	TNFRSF12A+MuSCs
WS_A_SKM9845428-TTTCAGTTCTGTGTGA	14.7313	7.59422	TNFRSF12A+MuSCs
WS_A_SKM9845428-TGAATCGTCATTCTTG	9.30045	7.94734	TNFRSF12A+MuSCs
WS_A_SKM9845428-CGCATGGAGCATAGGC	10.7396	1.1487	TNFRSF12A+MuSCs
WS_A_SKM9845428-TGTAAGCCAGCGATTT	12.0853	8.79474	TNFRSF12A+MuSCs
WS_A_SKM9845428-AGGATAAGTACGGGAT	10.2967	2.29396	TNFRSF12A+MuSCs
WS_A_SKM9845428-GATGAGGTCTCTTAAC	10.596	1.69677	TNFRSF12A+MuSCs
WS_A_SKM9845428-TCCATCGAGAGGTGCT	11.8994	1.67759	TNFRSF12A+MuSCs
WS_A_SKM9845428-TCGTAGAGTGGATGAC	10.996	1.23155	TNFRSF12A+MuSCs
WS_A_SKM9845428-TAGTGCAGTGAATGAT	10.2481	1.93685	TNFRSF12A+MuSCs
WS_A_SKM9845428-GAAGCGAGTAACAAGT	7.18066	4.83417	TNFRSF12A+MuSCs
WS_A_SKM9845429-GACCTTCAGTTGAAAC	12.579	1.91687	TNFRSF12A+MuSCs
WS_A_SKM9845429-TGAGGGATCGGATACT	8.728	6.08016	TNFRSF12A+MuSCs
WS_A_SKM9845429-GGATCTAGTTGCCATA	11.895	1.90879	TNFRSF12A+MuSCs
WS_A_SKM9845429-TAGGAGGAGGTCTTTG	11.343	2.19559	TNFRSF12A+MuSCs
WS_A_SKM9845429-TGAACGTTCCCAAGCG	7.9453	3.47024	TNFRSF12A+MuSCs
WS_A_SKM9845429-AAGCGTTGTGGGATTG	9.22064	5.08964	TNFRSF12A+MuSCs
WS_A_SKM9845429-TTGTTGTGTTTACCAG	9.7185	7.31974	TNFRSF12A+MuSCs
WS_A_SKM9845429-AATGGAATCACGAGGA	9.62469	4.13292	TNFRSF12A+MuSCs
WS_A_SKM9845429-TTGGGCGTCCGAGAAG	10.6627	3.29014	TNFRSF12A+MuSCs
WS_A_SKM9845429-GATCACATCAAACGAA	13.6466	2.2514	TNFRSF12A+MuSCs
WS_A_SKM9845429-CCTACGTCAGCAGTAG	12.3058	1.47405	TNFRSF12A+MuSCs
WS_A_SKM9845429-TACCTCGGTCCGAAGA	11.8229	1.77041	TNFRSF12A+MuSCs
WS_A_SKM9845429-TAGACCAGTCTCTCAC	13.5146	1.65928	TNFRSF12A+MuSCs
WS_A_SKM9845429-ACGATGTAGAGTCGAC	11.7903	3.74568	TNFRSF12A+MuSCs
WS_A_SKM9845429-GTGTTCCAGTTACGTC	11.9183	1.69184	TNFRSF12A+MuSCs
WS_A_SKM9845430-AGACAGGAGAGAATCT	12.8214	2.63806	TNFRSF12A+MuSCs
WS_A_SKM9845430-GACTCAACAGGTTCCG	9.5985	5.59664	TNFRSF12A+MuSCs
WS_A_SKM9845430-CGATGCGCATGGCACC	9.66848	5.06623	TNFRSF12A+MuSCs
WS_A_SKM9845430-GTTGAACGTACCGGCT	13.0093	1.49349	TNFRSF12A+MuSCs
WS_A_SKM9845430-TGTTGGAAGCCATTTG	10.9529	2.33025	TNFRSF12A+MuSCs
WS_A_SKM9845430-TGGTAGTCATATGGCT	13.3061	3.13455	TNFRSF12A+MuSCs
WS_A_SKM9845430-TCTAACTAGGAAAGGT	12.7451	2.34286	TNFRSF12A+MuSCs
WS_A_SKM9845430-TCATTCACAAGGCGTA	10.6788	4.56464	TNFRSF12A+MuSCs
WS_A_SKM9845430-CCTGTTGCATTCTGTT	11.6451	4.34857	TNFRSF12A+MuSCs
WS_A_SKM9845430-AATGCCATCCCAGGCA	14.1447	2.27211	TNFRSF12A+MuSCs
WS_A_SKM9845430-CACTGTCTCGTAGCCG	12.232	4.76545	TNFRSF12A+MuSCs
WS_A_SKM9845430-GACCAATCAGTCGCAC	12.9765	3.20214	TNFRSF12A+MuSCs
WS_A_SKM10490125-CGTCCATTCTTCTAAC	10.2241	2.6709	TNFRSF12A+MuSCs
WS_A_SKM10490125-ATGCCTCGTCAAGTTC	9.57762	3.89318	TNFRSF12A+MuSCs
WS_A_SKM10490125-GACCTTCTCTGCTGAA	10.7111	3.29622	TNFRSF12A+MuSCs
WS_A_SKM10490125-CGGGCATTCCGTGTCT	10.1788	1.69806	TNFRSF12A+MuSCs
WS_A_SKM10490125-GTAAGTCAGATGATTG	9.48566	3.14637	TNFRSF12A+MuSCs
WS_A_SKM10490125-CCTGCATAGACGGATC	13.7126	4.29458	TNFRSF12A+MuSCs
WS_A_SKM10490125-TGTGGCGGTGAGATCG	9.26481	4.61405	TNFRSF12A+MuSCs
WS_A_SKM10490125-TTGGGTACACGGCCAT	8.92139	6.34598	TNFRSF12A+MuSCs
WS_A_SKM10490125-CAGCACGGTACGACTT	14.8031	3.24665	TNFRSF12A+MuSCs
WS_A_SKM10490125-TTGTTCAAGATCACTC	9.2002	5.15855	TNFRSF12A+MuSCs
WS_A_SKM10490125-ATTCCATTCACTCGAA	9.65637	4.0556	TNFRSF12A+MuSCs
WS_A_SKM10490125-TGCGGGTAGTGAGCCA	13.966	4.26541	TNFRSF12A+MuSCs
WS_A_SKM10490125-GAGTGAGGTTAAGGGC	9.85405	3.11133	TNFRSF12A+MuSCs
WS_A_SKM10490125-TTCTAGTGTATCCTCC	13.4058	4.68901	TNFRSF12A+MuSCs
WS_A_SKM10490125-ACTTCCGTCAGTGTGT	12.7677	4.80093	TNFRSF12A+MuSCs
WS_A_SKM10490125-GAACGTTAGGGTGAGG	12.0369	6.53019	TNFRSF12A+MuSCs
WS_A_SKM10490126-GTGAGTTTCAGTCTTT	12.4906	3.99604	TNFRSF12A+MuSCs
WS_A_SKM10490126-AGGGTTTTCTACCCAC	9.10834	4.04837	TNFRSF12A+MuSCs
WS_A_SKM10490126-GCCCGAACATCGATAC	9.20382	3.9338	TNFRSF12A+MuSCs
WS_A_SKM10490126-TTCTCTCAGCATGATA	9.52603	3.11321	TNFRSF12A+MuSCs
WS_A_SKM10490126-TGCTTCGAGTCTTCCC	11.0509	4.27108	TNFRSF12A+MuSCs
WS_A_SKM10490126-TGTCCTGCAAAGGAGA	11.4111	4.09281	TNFRSF12A+MuSCs
WS_A_SKM10490126-TCATTGTGTAAGGCCA	9.58217	4.01423	TNFRSF12A+MuSCs
WS_A_SKM10490126-CAGTTAGCACTTGTGA	9.09742	3.99252	TNFRSF12A+MuSCs
WS_A_SKM10490126-GCCTGTTCACGTCGGT	9.78012	2.22539	TNFRSF12A+MuSCs
WS_A_SKM10490126-ACCGTTCAGACTTCAC	10.0706	1.84646	TNFRSF12A+MuSCs
WS_A_SKM10490126-TAACACGGTCGCGTCA	9.62881	4.07612	TNFRSF12A+MuSCs
WS_A_SKM10490126-CCGATCTAGAGGTGCT	10.6126	4.50713	TNFRSF12A+MuSCs
WS_A_SKM10490126-TCTCCGAGTGAGTTTC	9.88084	4.87432	TNFRSF12A+MuSCs
WS_A_SKM10490126-TCACGCTAGCTCGGCT	10.1851	3.65146	TNFRSF12A+MuSCs
WS_A_SKM10490126-GAAATGACAATACCCA	9.64726	2.62502	TNFRSF12A+MuSCs
WS_A_SKM10490126-CTATAGGCAACAGATA	15.1775	3.69089	TNFRSF12A+MuSCs
WS_A_SKM10490126-TATCAGGGTACAAACA	12.8185	4.12978	TNFRSF12A+MuSCs
WS_A_SKM10490126-CTGTGAACACATGACT	11.3705	6.46079	TNFRSF12A+MuSCs
WS_A_SKM10490126-CTGTCGTAGCACCCAC	12.4274	4.47887	TNFRSF12A+MuSCs
WS_A_SKM10490126-GCTCAAACATGCGTGC	9.31198	3.15819	TNFRSF12A+MuSCs
WS_A_SKM10490126-ATCGATGGTCATGACT	11.0835	1.64807	TNFRSF12A+MuSCs
WS_A_SKM10490126-CAATCGAAGGGCAGAG	11.2678	3.52329	TNFRSF12A+MuSCs
WS_A_SKM10490126-CACCGTTTCTGCACCT	10.9168	6.4261	TNFRSF12A+MuSCs
WS_A_SKM10490126-GGTGATTTCTCGGGAC	15.2284	4.25405	TNFRSF12A+MuSCs
WS_A_SKM10490126-TAGGTTGGTATCAGGG	10.2257	3.57844	TNFRSF12A+MuSCs
WS_A_SKM10490127-TCTAACTAGATGATTG	13.6369	3.61724	TNFRSF12A+MuSCs
WS_A_SKM10490127-GGGATCCAGTACCGGA	9.306	6.89648	TNFRSF12A+MuSCs
WS_A_SKM10490127-GGTGATTTCGCTCCTA	15.3175	5.96681	TNFRSF12A+MuSCs
WS_A_SKM10490127-AAACGAAAGAGTAACT	9.93412	3.29841	TNFRSF12A+MuSCs
WS_A_SKM10490127-GTCAAACAGGTGAGAA	14.4386	2.58305	TNFRSF12A+MuSCs
WS_A_SKM10490127-CATTGCCTCCGCTAGG	13.8442	3.26867	TNFRSF12A+MuSCs
WS_A_SKM10490127-GATCAGTAGGGATCGT	10.1717	2.08785	TNFRSF12A+MuSCs
WS_A_SKM10490127-CTTTCGGGTACGTGTT	10.327	1.63882	TNFRSF12A+MuSCs
WS_A_SKM10490127-AGTCTCCCATTGCCGG	14.4593	2.57899	TNFRSF12A+MuSCs
WS_A_SKM10490127-ATCCGTCAGCTCTGTA	9.43969	4.24789	TNFRSF12A+MuSCs
WS_A_SKM10490127-GCCAGTGGTTCCTTGC	11.3605	2.75786	TNFRSF12A+MuSCs
WS_A_SKM10490127-CGTGCTTTCCTATTGT	14.2742	2.80805	TNFRSF12A+MuSCs
WS_A_SKM10490127-GCATCGGTCACGATCA	9.35523	3.40948	TNFRSF12A+MuSCs
WS_A_SKM10490127-CTCGAGGGTGAAGCTG	9.11463	6.09544	TNFRSF12A+MuSCs
WS_A_SKM10490127-CCAATTTCAACAACAA	10.9757	2.5281	TNFRSF12A+MuSCs
WS_A_SKM10490127-TTCTCTCCACCGTGAC	9.68509	4.12595	TNFRSF12A+MuSCs
WS_A_SKM10490127-AGGGAGTGTAGTCTGT	9.03559	4.765	TNFRSF12A+MuSCs
WS_A_SKM10490127-TGCTGAATCTGCATAG	10.7904	3.06007	TNFRSF12A+MuSCs
WS_A_SKM10490127-GACCCAGAGTTAACGA	12.5886	5.07532	TNFRSF12A+MuSCs
WS_A_SKM10490127-ACGATGTGTGTTCAGT	10.4673	3.33971	TNFRSF12A+MuSCs
WS_A_SKM10490127-TGGGAAGAGGATTCAA	9.80063	4.13063	TNFRSF12A+MuSCs
WS_A_SKM10490127-TCAGGTAAGGCTCAAG	14.1976	2.66467	TNFRSF12A+MuSCs
WS_A_SKM10490127-CGTGTCTTCGTAATGC	9.38724	4.28944	TNFRSF12A+MuSCs
WS_A_SKM10490127-AAGGTAACACTCAGAT	11.1314	6.15607	TNFRSF12A+MuSCs
WS_A_SKM10490127-TTTACTGAGTGATAAC	9.42299	2.8715	TNFRSF12A+MuSCs
WS_A_SKM10490127-GATGAGGCAATTCGTG	9.78754	3.75268	TNFRSF12A+MuSCs
WS_A_SKM10490127-TATCTGTAGGTTTGAA	9.46292	5.46412	TNFRSF12A+MuSCs
WS_A_SKM10490127-GGGCGTTGTAGACAAT	10.8222	1.75357	TNFRSF12A+MuSCs
WS_A_SKM10490127-TATCTTGCAACTCGTA	10.3121	3.0922	TNFRSF12A+MuSCs
WS_A_SKM10490127-AAACGAAAGAGTTGAT	12.3896	2.3632	TNFRSF12A+MuSCs
WS_A_SKM10490127-ATGGAGGCACTTACAG	11.9404	3.29674	TNFRSF12A+MuSCs
WS_A_SKM10490127-TGAGCATTCGTTGTTT	12.6968	4.09786	TNFRSF12A+MuSCs
WS_A_SKM10490127-TGCATGATCTCGTCAC	13.7847	6.44357	TNFRSF12A+MuSCs
WS_A_SKM10490127-AAAGTGAGTTAGAAAC	10.0568	3.28011	TNFRSF12A+MuSCs
WS_A_SKM10490127-TGAATCGGTTCAGTAC	12.482	4.6253	TNFRSF12A+MuSCs
WS_A_SKM10490127-CTCATGCGTCCCTAAA	9.42064	6.54547	TNFRSF12A+MuSCs
WS_A_SKM10490127-ATCGTCCAGATTGCGG	9.6341	3.00159	TNFRSF12A+MuSCs
WS_A_SKM10490127-AATGAAGCAACCCTCT	14.3408	2.63601	TNFRSF12A+MuSCs
WS_A_SKM10490127-GGGTGTCCAGCTGTGC	12.2564	3.99115	TNFRSF12A+MuSCs
WS_A_SKM10490127-CTCAACCAGATTGCGG	9.4923	8.03631	TNFRSF12A+MuSCs
WS_A_SKM10490127-ACAGGGATCGCTTGAA	12.0355	7.67469	TNFRSF12A+MuSCs
WS_A_SKM10490127-TTCTTGATCACCTACC	9.335	2.96871	TNFRSF12A+MuSCs
WS_A_SKM10490127-CGTTCTGAGGGTCAAC	10.7489	2.27825	TNFRSF12A+MuSCs
WS_A_SKM10490127-CGGGACTAGGCCCACT	9.60995	5.29016	TNFRSF12A+MuSCs
WS_A_SKM10490127-TACCTCGTCATGCATG	9.95176	4.56245	TNFRSF12A+MuSCs
WS_A_SKM10490127-CCTCCTCAGCTCACTA	8.97659	7.62408	TNFRSF12A+MuSCs
WS_A_SKM10490127-AAGCCATTCGAGATAA	10.1305	1.27514	TNFRSF12A+MuSCs
WS_A_SKM10490127-TACTTCACAGGTCAAG	9.12053	7.59119	TNFRSF12A+MuSCs
WS_A_SKM10490127-GTAGCTAGTTGTTGTG	10.2472	3.10889	TNFRSF12A+MuSCs
WS_A_SKM10490127-TTTACGTTCCGCGGAT	11.4486	4.02893	TNFRSF12A+MuSCs
WS_A_SKM10490127-TGCTTCGCAGCCATTA	13.1102	8.1739	TNFRSF12A+MuSCs
WS_A_SKM10490127-GACACGCAGGAGCAAA	11.9521	5.87102	TNFRSF12A+MuSCs
WS_A_SKM10490127-CAAGACTAGCTTGTTG	9.84126	4.35089	TNFRSF12A+MuSCs
WS_A_SKM10490127-GTCGAATAGCGCCATC	11.2212	2.75327	TNFRSF12A+MuSCs
WS_A_SKM10490127-GAAGCGATCTTAGCAG	10.9753	3.10478	TNFRSF12A+MuSCs
WS_A_SKM10490127-GATGGAGCATTAGGAA	9.48165	2.53448	TNFRSF12A+MuSCs
WS_A_SKM10490127-ACGATGTTCAACTTTC	10.0189	1.27935	TNFRSF12A+MuSCs
WS_A_SKM10490127-GTCACTCTCGTCAAAC	9.78118	4.07847	TNFRSF12A+MuSCs
WS_A_SKM10490127-TGGTGATTCCGAGCTG	9.7232	1.60546	TNFRSF12A+MuSCs
WS_A_SKM10490127-GTGAGCCAGCTGAGTG	10.7525	1.95678	TNFRSF12A+MuSCs
WS_A_SKM10490127-AAAGTCCAGGGCAATC	10.1504	4.2086	TNFRSF12A+MuSCs
WS_A_SKM10490127-ACTGTGAGTTGGGTAG	10.1219	2.86135	TNFRSF12A+MuSCs
WS_A_SKM10490127-TTTACTGAGAGGTGCT	13.142	6.1909	TNFRSF12A+MuSCs
WS_A_SKM10490127-GACTGATCATCGAAGG	10.1341	3.29804	TNFRSF12A+MuSCs
WS_A_SKM10490127-GTTAGACCATGCGGTC	8.92073	4.63378	TNFRSF12A+MuSCs
WS_A_SKM10490127-TGACTCCCATCCGGTG	14.7299	4.90005	TNFRSF12A+MuSCs
WS_A_SKM10490127-TTTGATCTCCTGGGTG	9.72703	4.15761	TNFRSF12A+MuSCs
WS_A_SKM10490127-CTGGACGAGAATTGTG	14.7563	5.80589	TNFRSF12A+MuSCs
WS_A_SKM10490127-CATGCCTGTTAATGAG	9.40995	8.23741	TNFRSF12A+MuSCs
WS_A_SKM10490127-ATAGACCAGGATGTTA	14.2026	4.00444	TNFRSF12A+MuSCs
WS_A_SKM10490127-CATCCACAGCTGAGCA	14.5546	2.20987	TNFRSF12A+MuSCs
WS_A_SKM10490127-CGGAATTAGCGATGGT	11.1311	3.25119	TNFRSF12A+MuSCs
WS_A_SKM10490127-TGTCCACCATTGCTTT	9.78325	3.73801	TNFRSF12A+MuSCs
WS_A_SKM10490127-TCGACGGCAAGGACAC	10.1984	2.67767	TNFRSF12A+MuSCs
WS_A_SKM10490127-AACTTCTTCACCGACG	12.2	4.39847	TNFRSF12A+MuSCs
WS_A_SKM10490127-GGAGAACCAACCCGCA	11.6326	3.61005	TNFRSF12A+MuSCs
WS_A_SKM10490127-TCCACCAAGCACTCGC	9.44191	5.32512	TNFRSF12A+MuSCs
WS_A_SKM10490127-CCCGAAGCAGCGTGAA	14.7432	4.70412	TNFRSF12A+MuSCs
WS_A_SKM10490127-TCGGGCAGTTTCGTAG	14.3687	2.35911	TNFRSF12A+MuSCs
WS_A_SKM10490127-ATGGTTGTCATGAGAA	9.36508	2.90425	TNFRSF12A+MuSCs
WS_A_SKM10490127-ACTGTCCTCCAATCCC	10.6326	2.01777	TNFRSF12A+MuSCs
WS_A_SKM10490127-TACTGCCAGCTAATCC	10.5547	1.86775	TNFRSF12A+MuSCs
WS_A_SKM10490127-AATTCCTTCGGTATGT	11.5239	2.12255	TNFRSF12A+MuSCs
WS_A_SKM10490127-TCAAGACTCACACGAT	8.58586	5.97201	TNFRSF12A+MuSCs
WS_A_SKM10490127-AGTCTCCAGGCTCTAT	11.028	9.62612	TNFRSF12A+MuSCs
WS_A_SKM10490127-CCGGGTAGTTAAGGAT	10.8111	2.60765	TNFRSF12A+MuSCs
WS_A_SKM10490127-CGGAACCCACAGACGA	10.3442	1.85554	TNFRSF12A+MuSCs
WS_A_SKM10490127-ACATGCAAGCATTTGC	11.385	2.82796	TNFRSF12A+MuSCs
WS_A_SKM10490127-AGGGAGTGTATCGCGC	11.9809	3.02157	TNFRSF12A+MuSCs
WS_A_SKM10490127-CACCGTTAGGGCGAGA	11.2829	6.2648	TNFRSF12A+MuSCs
WS_A_SKM10490127-ACAGCCGTCTGCCTGT	13.2002	3.93199	TNFRSF12A+MuSCs
WS_A_SKM10490127-GCGATCGTCGCTGCGA	14.8945	3.26002	TNFRSF12A+MuSCs
WS_A_SKM10490127-CACTGAACATGTGACT	10.5952	2.51371	TNFRSF12A+MuSCs
WS_A_SKM10490127-ATGCCTCGTTTACGAC	10.2701	2.28091	TNFRSF12A+MuSCs
WS_A_SKM10490127-ACGATCAGTTGCGGCT	11.0802	3.09733	TNFRSF12A+MuSCs
WS_A_SKM10490127-ATAGAGACAGGATCTT	10.1952	2.90841	TNFRSF12A+MuSCs
WS_A_SKM10490127-AGATGAAGTGCGAACA	10.3745	3.00062	TNFRSF12A+MuSCs
WS_A_SKM10490127-GTCCCATCATAACGGG	9.11799	3.4234	TNFRSF12A+MuSCs
WS_A_SKM10490127-AGGTCATTCTACGGGC	12.0887	5.22144	TNFRSF12A+MuSCs
WS_A_SKM10490127-GGCGTCACAATCTGCA	12.5801	4.4012	TNFRSF12A+MuSCs
WS_A_SKM10490127-TTCCGTGAGTAAGACT	12.4524	4.36836	TNFRSF12A+MuSCs
WS_A_SKM10490127-TTACAGGTCGCAAGAG	9.93348	3.91887	TNFRSF12A+MuSCs
WS_A_SKM10490127-TGATGGTGTGAATGAT	10.7261	1.80552	TNFRSF12A+MuSCs
WS_A_SKM10490127-ATGGGAGCACTGAATC	9.57321	5.44725	TNFRSF12A+MuSCs
WS_A_SKM10490127-TCAAGACGTAGACAAT	10.5265	2.87366	TNFRSF12A+MuSCs
WS_A_SKM10490127-CGCCAGAGTATTGGCT	12.0503	2.01312	TNFRSF12A+MuSCs
WS_A_SKM10490127-TCTTTGATCTGTTCAT	8.85506	6.42169	TNFRSF12A+MuSCs
WS_A_SKM10490127-CATACTTAGCATTTGC	9.88527	3.74802	TNFRSF12A+MuSCs
WS_A_SKM10490127-CGTTAGACACTATGTG	12.0252	1.79629	TNFRSF12A+MuSCs
WS_A_SKM10490127-CAATCGAAGCGCCTAC	11.0395	4.64966	TNFRSF12A+MuSCs
WS_A_SKM10490127-GATTCTTCACAGTCAT	9.0092	6.59585	TNFRSF12A+MuSCs
WS_A_SKM10490127-CGAAGGACACATGACT	10.9387	2.97482	TNFRSF12A+MuSCs
WS_A_SKM10490127-GCCAGCACATGATCTG	9.86163	2.50693	TNFRSF12A+MuSCs
WS_A_SKM10490127-TGTCAGAGTAGAGCTG	10.0111	3.30879	TNFRSF12A+MuSCs
WS_A_SKM10490127-ACTGATGAGTCGAAAT	10.6858	2.67958	TNFRSF12A+MuSCs
WS_A_SKM10490127-CTTGATTCAGCAGGAT	11.7199	2.40595	TNFRSF12A+MuSCs
WS_A_SKM10490127-ATCACAGTCATTGAGC	15.9534	4.98328	TNFRSF12A+MuSCs
WS_A_SKM10490127-GCCAACGCAACAGATA	15.8093	4.7621	TNFRSF12A+MuSCs
WS_A_SKM10490127-CCGTTCATCGGACTGC	10.499	1.87211	TNFRSF12A+MuSCs
WS_A_SKM10490127-TATCTTGCAGCCCACA	11.5623	2.33398	TNFRSF12A+MuSCs
WS_A_SKM10490127-TTCCTCTAGTCGTCTA	9.47575	7.93668	TNFRSF12A+MuSCs
WS_A_SKM10490127-TTCCTTCAGCAACAGC	14.7358	3.63175	TNFRSF12A+MuSCs
WS_A_SKM10490127-GCAGCCAAGCAAGTGC	11.5089	4.84053	TNFRSF12A+MuSCs
WS_A_SKM10490127-GCGTTTCTCCATAAGC	10.8966	1.84551	TNFRSF12A+MuSCs
WS_A_SKM10490127-TCTGGCTGTAGCTTTG	8.68758	6.03307	TNFRSF12A+MuSCs
WS_A_SKM10490127-GGGCTCACAATACCCA	10.612	0.969761	TNFRSF12A+MuSCs
WS_A_SKM10490127-AGGGAGTAGACGTCGA	10.2371	2.74697	TNFRSF12A+MuSCs
WS_A_SKM10490127-TTACGTTGTATCTCTT	10.5605	2.7082	TNFRSF12A+MuSCs
WS_A_SKM10490127-AAGGTAACAGGCTCTG	13.172	3.88375	TNFRSF12A+MuSCs
WS_A_SKM10490127-TCACTATTCCTGTACC	11.5421	3.62433	TNFRSF12A+MuSCs
WS_A_SKM10490127-TTTGTTGAGCACTCAT	11.0138	1.49838	TNFRSF12A+MuSCs
WS_A_SKM10490127-GGTGATTGTCGTGATT	9.97215	2.12745	TNFRSF12A+MuSCs
WS_A_SKM10490127-TTGAGTGAGAGGCGGA	10.3333	2.57891	TNFRSF12A+MuSCs
WS_A_SKM10490127-CAGATCAGTGGAGAAA	12.3397	5.61008	TNFRSF12A+MuSCs
WS_A_SKM10490127-GTCAGCGGTACCTGTA	9.07761	5.89104	TNFRSF12A+MuSCs
WS_A_SKM10490127-ATTCTACTCCTACGGG	11.0699	1.44624	TNFRSF12A+MuSCs
WS_A_SKM10490127-GTTAGTGAGTGGTCAG	9.94086	2.79932	TNFRSF12A+MuSCs
WS_A_SKM10490127-ATACCTTGTTTGGGAG	8.5917	8.8008	TNFRSF12A+MuSCs
WS_A_SKM10490127-CAAGGGACACGAAGAC	9.70673	2.85777	TNFRSF12A+MuSCs
WS_A_SKM10490127-TTCTTCCTCTCGCGTT	7.6504	8.14521	TNFRSF12A+MuSCs
WS_A_SKM10490127-TACCCACTCACCTTGC	15.9009	5.07808	TNFRSF12A+MuSCs
WS_A_SKM10490127-TGTCCACAGTTTGTCG	10.7599	2.45321	TNFRSF12A+MuSCs
WS_A_SKM10490127-TGATCAGAGGTCGTCC	11.8368	6.06947	TNFRSF12A+MuSCs
WS_A_SKM10490127-TCACACCTCGATGCAT	10.2218	3.05381	TNFRSF12A+MuSCs
WS_A_SKM10490127-CACACAAAGCTTAGTC	12.0854	4.23888	TNFRSF12A+MuSCs
WS_A_SKM10490127-CGGACACGTCACTCTC	15.1203	3.48984	TNFRSF12A+MuSCs
WS_A_SKM10490127-TGCATGAAGTGCGACA	10.2306	7.55149	TNFRSF12A+MuSCs
WS_A_SKM10490127-AGTTCGACAGAGCTAG	9.27422	3.17312	TNFRSF12A+MuSCs
WS_A_SKM10490127-CAGCAATGTTTCCATT	12.4889	5.68435	TNFRSF12A+MuSCs
WS_A_SKM10490127-ACGGGTCGTCTACGTA	10.5691	2.00505	TNFRSF12A+MuSCs
WS_A_SKM10490127-GGGAGATGTTACGCCG	10.3313	2.70902	TNFRSF12A+MuSCs
WS_A_SKM10490127-TGTAGACTCAGGTGTT	8.29157	7.51298	TNFRSF12A+MuSCs
WS_A_SKM10490127-GCACTAAAGGACGCAT	8.98257	3.60896	TNFRSF12A+MuSCs
WS_A_SKM10490127-GTTGCTCGTTCTGAGT	12.6627	4.51105	TNFRSF12A+MuSCs
WS_A_SKM10490127-TGCTTCGTCATACGGT	15.1868	3.64089	TNFRSF12A+MuSCs
WS_A_SKM10490127-AGGAAATTCAAATAGG	15.8191	4.43731	TNFRSF12A+MuSCs
WS_A_SKM10490127-GAATCGTAGCACCAGA	15.1255	4.96694	TNFRSF12A+MuSCs
WS_A_SKM10490127-GTCATTTGTGCCTGCA	12.3654	3.23899	TNFRSF12A+MuSCs
WS_A_SKM10490127-ATCGGCGGTATCATGC	8.8934	7.94765	TNFRSF12A+MuSCs
WS_A_SKM10490127-GTGAGTTGTAAGATTG	11.5598	2.50961	TNFRSF12A+MuSCs
WS_A_SKM10490127-GGAACCCGTGTGTGTT	10.6613	3.2438	TNFRSF12A+MuSCs
WS_A_SKM10490127-TACTTCAGTCCAAGAG	12.8617	4.10956	TNFRSF12A+MuSCs
WS_A_SKM10490127-AGCATCAAGTATGAAC	14.8938	4.32548	TNFRSF12A+MuSCs
WS_A_SKM10490127-CAGCCAGGTAGCTAAA	8.85563	7.22173	TNFRSF12A+MuSCs
WS_A_SKM10490127-GCGTTTCTCGGATTAC	9.69612	3.11967	TNFRSF12A+MuSCs
WS_A_SKM10490127-CCTTTGGTCGCAGTTA	11.1768	7.11581	TNFRSF12A+MuSCs
WS_A_SKM10490127-GATGACTGTTGTAGCT	13.4091	5.81562	TNFRSF12A+MuSCs
WS_A_SKM10490127-CATTGAGGTCAGACTT	14.6627	5.29041	TNFRSF12A+MuSCs
WS_A_SKM10490127-GTGCAGCGTGTAAATG	9.50785	3.26155	TNFRSF12A+MuSCs
WS_A_SKM10490127-ATCCACCTCTGTGCTC	11.3532	3.83183	TNFRSF12A+MuSCs
WS_A_SKM10490127-CGACAGCGTACGAGTG	9.12234	6.4428	TNFRSF12A+MuSCs
WS_A_SKM10490127-TAACGACGTCATCAGT	8.35837	6.55295	TNFRSF12A+MuSCs
WS_A_SKM10490127-GGCTTGGGTCGTCGGT	15.6749	4.36248	TNFRSF12A+MuSCs
WS_A_SKM10490127-CTGAGGCGTGTGTGGA	11.5466	2.32208	TNFRSF12A+MuSCs
WS_A_SKM10490127-CACAGGCGTCCCAAAT	10.2298	8.94234	TNFRSF12A+MuSCs
WS_A_SKM10490127-TATTCCAAGCCGGAAT	9.72304	2.8604	TNFRSF12A+MuSCs
WS_A_SKM10490127-GGGCGTTAGAGTCACG	10.5381	4.1678	TNFRSF12A+MuSCs
WS_A_SKM10490127-TACTTGTAGACGAAGA	15.1055	6.2761	TNFRSF12A+MuSCs
WS_A_SKM10490127-TGTACAGTCTTTGGAG	10.9895	7.019	TNFRSF12A+MuSCs
WS_A_SKM10490127-CAGATACAGGGCTTCC	14.9883	3.70193	TNFRSF12A+MuSCs
WS_A_SKM10490127-TGAACGTAGGCCACTC	11.2655	4.26927	TNFRSF12A+MuSCs
WS_A_SKM10490127-CGAGTTACATCCGATA	10.6375	1.07168	TNFRSF12A+MuSCs
WS_A_SKM10490127-ACTATTCAGTCGCGAA	11.7208	4.82591	TNFRSF12A+MuSCs
WS_A_SKM10490127-CATGCTCGTTCGGTAT	9.94312	2.41443	TNFRSF12A+MuSCs
WS_A_SKM10490127-TGTTCCGAGTAAATGC	8.36167	7.33326	TNFRSF12A+MuSCs
WS_A_SKM10490127-GGATCTATCATTACGG	12.872	5.51857	TNFRSF12A+MuSCs
WS_A_SKM10490127-GTACAGTCAAAGAACT	12.5433	4.29498	TNFRSF12A+MuSCs
WS_A_SKM10490127-GTTCGCTTCTAAGCGT	15.1699	4.10982	TNFRSF12A+MuSCs
WS_A_SKM10490127-AGGGTCCGTAGTGCGA	12.564	4.26094	TNFRSF12A+MuSCs
WS_A_SKM10490127-CGATCGGCATGGCGCT	7.94697	7.36984	TNFRSF12A+MuSCs
WS_A_SKM10490127-TGGAGAGCAATAGGGC	10.1619	3.734	TNFRSF12A+MuSCs
WS_A_SKM10490127-TCATTGTTCAGAGCGA	14.667	4.19828	TNFRSF12A+MuSCs
WS_A_SKM10490127-AGGACGAAGGTAGTAT	13.8167	5.77404	TNFRSF12A+MuSCs
WS_A_SKM10490127-AAGCGAGAGAACTCCT	10.5863	7.63578	TNFRSF12A+MuSCs
WS_A_SKM10490127-GAGACCCGTCAAAGTA	8.42121	6.02992	TNFRSF12A+MuSCs
WS_A_SKM10490128-CATACAGTCTCGTCAC	9.52066	3.77597	TNFRSF12A+MuSCs
WS_A_SKM10490128-GGCGTCAGTCGTTTCC	11.2008	3.35437	TNFRSF12A+MuSCs
WS_A_SKM10490128-ATTCCTAAGATTACCC	14.2206	2.4041	TNFRSF12A+MuSCs
WS_A_SKM10490128-ACAAGCTCATTCAGCA	14.17	2.67307	TNFRSF12A+MuSCs
WS_A_SKM10490128-CTCCGATCACCATTCC	11.0349	2.39221	TNFRSF12A+MuSCs
WS_A_SKM10490128-GAGGCCTTCATTCACT	14.7034	2.29174	TNFRSF12A+MuSCs
WS_A_SKM10490128-AGGTTGTAGGCCTTGC	11.927	3.65687	TNFRSF12A+MuSCs
WS_A_SKM10490128-CTCATGCGTAACATCC	13.7722	3.93715	TNFRSF12A+MuSCs
WS_A_SKM10490128-CCCTCTCCATGAGAAT	14.4853	2.51677	TNFRSF12A+MuSCs
WS_A_SKM10490128-GACTCAACAAGCGAAC	9.89976	4.3871	TNFRSF12A+MuSCs
WS_A_SKM10490128-GTTGCTCGTGTATACC	10.2756	2.23376	TNFRSF12A+MuSCs
WS_A_SKM10490128-TCACGCTCACATTACG	9.72734	4.74364	TNFRSF12A+MuSCs
WS_A_SKM10490128-TTTCAGTTCCTGCCAT	12.7264	3.93172	TNFRSF12A+MuSCs
WS_A_SKM10490128-CGCGTGAGTCGTTTCC	11.1133	3.46389	TNFRSF12A+MuSCs
WS_A_SKM10490128-AGTACCATCTGGCTGG	11.4139	6.57849	TNFRSF12A+MuSCs
WS_A_SKM10490128-ATCCACCGTAGTACGG	13.4769	3.87809	TNFRSF12A+MuSCs
WS_A_SKM10490128-CCACCATGTTTAGAGA	12.5605	2.76539	TNFRSF12A+MuSCs
WS_A_SKM10490128-TAATTCCGTAATACCC	10.5562	3.25642	TNFRSF12A+MuSCs
WS_A_SKM10490128-TGTTTGTTCGTTCTAT	11.925	2.90259	TNFRSF12A+MuSCs
WS_A_SKM10490128-CGGGACTTCGCATTAG	11.0511	3.28968	TNFRSF12A+MuSCs
WS_A_SKM10490128-ACCCTCAAGTCTACCA	13.5262	2.26923	TNFRSF12A+MuSCs
WS_A_SKM10490128-CGAAGGAAGATACATG	11.4174	2.72317	TNFRSF12A+MuSCs
WS_A_SKM10490128-CGATCGGAGGATGGCT	9.72981	5.20026	TNFRSF12A+MuSCs
WS_A_SKM10490128-ATGCCTCTCTTTCTAG	10.2948	4.21269	TNFRSF12A+MuSCs
WS_A_SKM10490128-TCTCCGAGTACGCGTC	9.29567	4.51207	TNFRSF12A+MuSCs
WS_A_SKM10490128-GCTTTCGCAACTTCTT	14.1256	2.64925	TNFRSF12A+MuSCs
WS_A_SKM10490128-GACCTTCTCCGATGTA	10.266	1.86377	TNFRSF12A+MuSCs
WS_A_SKM10490128-ATCACTTAGTGCACCC	10.9314	2.86735	TNFRSF12A+MuSCs
WS_A_SKM10490128-CCCGAAGAGTGCGACA	10.0623	3.4706	TNFRSF12A+MuSCs
WS_A_SKM10490128-GAGTTACAGCCAGTAG	13.2187	5.67464	TNFRSF12A+MuSCs
WS_A_SKM10490128-CTGTATTTCGTAGCTA	13.4772	4.3066	TNFRSF12A+MuSCs
WS_A_SKM10490128-TGCTCCACACGGTGAA	11.0392	3.54535	TNFRSF12A+MuSCs
WS_A_SKM10490128-TCCCACATCTACGGTA	12.3204	2.34004	TNFRSF12A+MuSCs
WS_A_SKM10490128-TCAGGTACAGAATGTA	11.6079	5.5052	TNFRSF12A+MuSCs
WS_A_SKM10490128-TTCTCTCCAACACTAC	12.5288	6.64617	TNFRSF12A+MuSCs
WS_A_SKM10490128-TTGCCTGAGCAACAGC	9.29334	5.68549	TNFRSF12A+MuSCs
WS_A_SKM10490128-CCGATCTGTAACAGGC	12.4797	3.38831	TNFRSF12A+MuSCs
WS_A_SKM10490128-CTAACCCGTTTACCTT	14.9177	2.98329	TNFRSF12A+MuSCs
WS_A_SKM10490128-GACCAATAGCTCTTCC	12.553	4.69244	TNFRSF12A+MuSCs
WS_A_SKM10490128-GGGACCTAGGTGGTTG	13.97	5.13991	TNFRSF12A+MuSCs
WS_A_SKM10490128-AGGAGGTGTTGCCTAA	9.87023	2.62572	TNFRSF12A+MuSCs
WS_A_SKM10490128-TCGATTTGTCCCTAAA	8.85651	4.4493	TNFRSF12A+MuSCs
WS_A_SKM10490128-ATTCTTGAGCACTAAA	9.83439	1.82393	TNFRSF12A+MuSCs
WS_A_SKM10490128-CGAGAAGTCAGACCCG	10.6278	7.11277	TNFRSF12A+MuSCs
WS_A_SKM10490128-CCTCACACACGACGAA	13.9011	4.35556	TNFRSF12A+MuSCs
WS_A_SKM10490128-ATTGTTCGTATCAGGG	10.1547	4.07981	TNFRSF12A+MuSCs
WS_A_SKM10490128-ATCGATGTCTTCACAT	11.8411	2.3477	TNFRSF12A+MuSCs
WS_A_SKM10490128-TGGATGTTCTGATTCT	14.61	2.63982	TNFRSF12A+MuSCs
WS_A_SKM10490128-ATTCTACTCGTGTGAT	8.87234	8.41033	TNFRSF12A+MuSCs
WS_A_SKM10490128-GAGCCTGGTTCAATCG	10.0423	2.88915	TNFRSF12A+MuSCs
WS_A_SKM10490128-ATCGTCCCAATCGTCA	11.2234	2.94611	TNFRSF12A+MuSCs
WS_A_SKM10490128-AACACACGTACTTCCC	10.5739	2.27991	TNFRSF12A+MuSCs
WS_A_SKM10490128-TGGGATTTCGTGCTCT	8.78542	5.79537	TNFRSF12A+MuSCs
WS_A_SKM10490128-ATGCCTCCAGTATGAA	11.9885	7.54789	TNFRSF12A+MuSCs
WS_A_SKM10490128-CCCGAAGTCATCGCCT	9.16326	4.66721	TNFRSF12A+MuSCs
WS_A_SKM10490128-GTGAGGATCGCACTCT	10.1026	5.56514	TNFRSF12A+MuSCs
WS_A_SKM10490128-TATTGCTGTTGTGGCC	8.6363	4.24492	TNFRSF12A+MuSCs
WS_A_SKM10490128-CCTGCATGTCGGCCTA	13.349	2.66278	TNFRSF12A+MuSCs
WS_A_SKM10490128-CTCACTGGTACTCCCT	11.6375	2.61992	TNFRSF12A+MuSCs
WS_A_SKM10490128-TTCCTTCTCGAACCAT	8.80198	5.18764	TNFRSF12A+MuSCs
WS_A_SKM10490128-CACTTCGGTCGCAACC	11.6015	1.66359	TNFRSF12A+MuSCs
WS_A_SKM10490128-CTGAGCGAGAAGGGAT	14.5385	3.01989	TNFRSF12A+MuSCs
WS_A_SKM10490128-TATCAGGAGGACAACC	9.92037	2.563	TNFRSF12A+MuSCs
WS_A_SKM10490128-GGGACAAAGCAAATCA	7.8851	6.97077	TNFRSF12A+MuSCs
WS_A_SKM10490128-GTGTGGCCAAGTACCT	11.15	3.70648	TNFRSF12A+MuSCs
WS_A_SKM10490128-CATTTCAGTCATCAGT	14.592	2.33749	TNFRSF12A+MuSCs
WS_A_SKM10490128-TTCACCGTCCGGACTG	14.6919	2.32075	TNFRSF12A+MuSCs
WS_A_SKM10490128-CTATAGGTCTTGAACG	13.6007	3.79197	TNFRSF12A+MuSCs
WS_A_SKM10490128-AAGTTCGCATCCCGTT	8.95968	8.25446	TNFRSF12A+MuSCs
WS_A_SKM10490128-GTTGCTCCAAGACCTT	14.4054	4.01264	TNFRSF12A+MuSCs
WS_A_SKM10490128-TCCTCTTGTATTGACC	12.6833	4.62618	TNFRSF12A+MuSCs
WS_A_SKM10490128-GGATCTAGTCATCAGT	11.9063	2.40872	TNFRSF12A+MuSCs
WS_A_SKM10490128-TGTCCTGTCCCAAGTA	14.0479	3.50105	TNFRSF12A+MuSCs
WS_A_SKM10490128-CTTCCGAGTGTGACCC	14.3357	2.56194	TNFRSF12A+MuSCs
WS_A_SKM10490128-ACTACGACACGCAAAG	10.677	6.11599	TNFRSF12A+MuSCs
WS_A_SKM10490128-AGAACCTGTAATACCC	12.7787	3.30439	TNFRSF12A+MuSCs
WS_A_SKM10490128-GTAGCTAAGTAACCTC	10.1218	1.68473	TNFRSF12A+MuSCs
WS_A_SKM10490128-TGGGAAGCAAATGGCG	8.77541	5.72044	TNFRSF12A+MuSCs
WS_A_SKM10490128-CGACAGCGTTCATCGA	11.816	3.4439	TNFRSF12A+MuSCs
WS_A_SKM10490128-ATGAAAGCAGTTGCGC	10.7723	3.01337	TNFRSF12A+MuSCs
WS_A_SKM10490128-CGAATTGAGAGCAACC	8.31016	6.43801	TNFRSF12A+MuSCs
WS_A_SKM10490128-ACTTATCAGCGTGAGT	11.4484	5.65029	TNFRSF12A+MuSCs
WS_A_SKM10490128-TGTCAGACATCAGCTA	10.4655	3.32835	TNFRSF12A+MuSCs
WS_A_SKM10490128-GGAATCTAGTCTCTGA	14.6837	2.3952	TNFRSF12A+MuSCs
WS_A_SKM10490128-GTGGCGTAGCAGGCTA	14.2165	3.33952	TNFRSF12A+MuSCs
WS_A_SKM10490128-CTCCTTTTCCTAAACG	13.2589	2.53057	TNFRSF12A+MuSCs
WS_A_SKM10490128-CTCCATGTCATCTCTA	13.84	4.05642	TNFRSF12A+MuSCs
WS_A_SKM10490128-ACCTACCAGACATAGT	9.29471	4.52062	TNFRSF12A+MuSCs
WS_A_SKM10490128-ATGGGTTCATCTGGGC	15.1566	4.39529	TNFRSF12A+MuSCs
WS_A_SKM10490128-TTCACGCCATGGGTTT	14.7762	2.9039	TNFRSF12A+MuSCs
WS_A_SKM10490128-ACACAGTGTGATACCT	13.3717	4.00835	TNFRSF12A+MuSCs
WS_A_SKM10490128-ACGATCAAGACTTCGT	12.342	3.38429	TNFRSF12A+MuSCs
WS_A_SKM10490128-CTCCACAGTAAGTTAG	11.3692	2.71788	TNFRSF12A+MuSCs
WS_A_SKM10490128-GCGAGAATCGTCGACG	11.0896	2.89127	TNFRSF12A+MuSCs
WS_A_SKM10490128-ACGGAAGCATGACCCG	9.91386	3.16326	TNFRSF12A+MuSCs
WS_A_SKM10490128-AGCCACGAGGCCCAAA	11.1521	1.37505	TNFRSF12A+MuSCs
WS_A_SKM10490128-TGAATGCAGCTGAAAT	11.4393	1.31658	TNFRSF12A+MuSCs
WS_A_SKM10490128-AGACCATAGCAACTCT	12.6991	5.28247	TNFRSF12A+MuSCs
WS_A_SKM10490128-TTCTGTAAGTGGCAGT	12.6953	2.41727	TNFRSF12A+MuSCs
WS_A_SKM10490128-GGGACTCCATGTGGTT	8.50119	5.87447	TNFRSF12A+MuSCs
WS_A_SKM10490128-GCTGGGTAGAGATTCA	11.2705	1.51019	TNFRSF12A+MuSCs
WS_A_SKM10490128-AGGACGAGTAACGTTC	9.99336	1.80118	TNFRSF12A+MuSCs
WS_A_SKM10490128-GATGAGGCAGTAGGAC	8.16901	6.93187	TNFRSF12A+MuSCs
WS_A_SKM10490128-AAGGAATAGTCATACC	14.2814	3.90002	TNFRSF12A+MuSCs
WS_A_SKM10490128-CATGCCTTCTTTGATC	14.1234	4.47305	TNFRSF12A+MuSCs
WS_A_SKM10490128-CCTGTTGTCTGGACCG	13.8055	4.37062	TNFRSF12A+MuSCs
WS_A_SKM10490128-TTTCGATTCCCTCGAT	14.6797	3.01417	TNFRSF12A+MuSCs
WS_A_SKM10490128-GTGTGATAGATTAGAC	15.3554	3.89325	TNFRSF12A+MuSCs
WS_A_SKM10490128-TGTTACTCAGCTGTCG	14.8041	4.16191	TNFRSF12A+MuSCs
WS_A_SKM10490128-TTTACTGGTACATACC	10.0617	3.06764	TNFRSF12A+MuSCs
WS_A_SKM10490128-GATGACTTCGGCTTGG	14.0395	3.95798	TNFRSF12A+MuSCs
WS_A_SKM10490128-CTGGTCTGTTTGGCTA	11.1823	9.01955	TNFRSF12A+MuSCs
WS_A_SKM10490128-GAACTGTGTCTAATCG	8.97969	7.9735	TNFRSF12A+MuSCs
WS_A_SKM10490128-TGTTGGAGTCAGACTT	13.0773	4.3971	TNFRSF12A+MuSCs
WS_A_SKM10490128-GAGCCTGAGTCACTAC	14.6126	2.71832	TNFRSF12A+MuSCs
WS_A_SKM10490128-TTCACGCGTGTTCCAA	12.6999	4.99998	TNFRSF12A+MuSCs
WS_A_SKM10490128-TACTGCCTCTAAGGAA	9.62704	2.46663	TNFRSF12A+MuSCs
WS_A_SKM10490128-CGGAGAACACCCTTGT	9.15883	7.98888	TNFRSF12A+MuSCs
WS_A_SKM10490128-ACTTTCAAGCGTTCCG	12.0934	4.98404	TNFRSF12A+MuSCs
WS_A_SKM10490128-CTCTGGTAGCGCACAA	9.07433	8.30409	TNFRSF12A+MuSCs
WS_A_SKM10490128-TTCCTAATCTCTCTAA	9.63502	3.00288	TNFRSF12A+MuSCs
WS_A_SKM10490128-CTGGACGGTTAAGAAC	13.6589	4.09199	TNFRSF12A+MuSCs
WS_A_SKM10490128-TCATTGTGTCATCACA	14.2739	4.26047	TNFRSF12A+MuSCs
WS_A_SKM10490128-TTCGCTGTCTAGGAAA	14.0217	4.35146	TNFRSF12A+MuSCs
WS_A_SKM10490128-CAACGGCAGAGTCTGG	14.5523	2.56559	TNFRSF12A+MuSCs
WS_A_SKM10490128-CATGCAACATAGGTTC	7.9615	8.62397	TNFRSF12A+MuSCs
WS_A_SKM10490128-TACTGCCAGCATAGGC	13.7037	3.07879	TNFRSF12A+MuSCs
WS_A_SKM10490128-GTTGTAGTCGAGCCTG	11.1716	5.94727	TNFRSF12A+MuSCs
WS_A_SKM10490128-CATCCGTTCAGACTGT	9.36765	3.05924	TNFRSF12A+MuSCs
WS_A_SKM10490128-ATTCCTATCGTAACTG	9.15255	2.28315	TNFRSF12A+MuSCs
WS_A_SKM10490128-GTTGTCCAGGAAAGGT	8.38757	6.14758	TNFRSF12A+MuSCs
WS_A_SKM10490128-CGCATAATCAGGAAAT	8.10871	5.73153	TNFRSF12A+MuSCs
WS_A_SKM10490128-TGCCGAGGTGTGCCTG	10.7808	8.85659	TNFRSF12A+MuSCs
WS_A_SKM10490128-ATCATTCAGTGAGGCT	10.0427	3.01066	TNFRSF12A+MuSCs
WS_A_SKM10490128-GCCATGGTCGAGTGGA	9.58652	3.59986	TNFRSF12A+MuSCs
WS_A_SKM10490128-AGCATCAAGTCCCAGC	14.2782	4.41362	TNFRSF12A+MuSCs
WS_A_SKM10490128-TCCTGCATCGTGACTA	8.86881	5.62659	TNFRSF12A+MuSCs
WS_A_SKM10490128-TCGGGCAGTCCTGGTG	8.08643	4.76121	TNFRSF12A+MuSCs
WS_A_SKM10490128-CTTTCGGGTGTGACCC	9.45009	3.00066	TNFRSF12A+MuSCs
WS_A_SKM10490128-TGACGCGGTTTGAACC	11.1462	8.10544	TNFRSF12A+MuSCs
mus_SNuc7468112-AACTCAGCAAGAAGAG	5.40368	4.40621	MYOG+MuSCs
mus_SNuc7468112-GGATGTTCAGTAGAGC	5.36505	4.40124	MYOG+MuSCs
mus_SNuc7468112-CAGCGACTCACTGGGC	7.43328	5.65442	MYOG+MuSCs
mus_SNuc7468112-CTAGCCTGTAAACCTC	5.32513	4.4362	MYOG+MuSCs
mus_SNuc7468112-ATGTGTGCATGAGCGA	7.19258	5.36208	MYOG+MuSCs
mus_SNuc7468112-TCACGAAGTTCCCTTG	7.6668	7.0824	MYOG+MuSCs
mus_SNuc7468112-CCTAAAGTCTACCTGC	6.06521	3.94935	MYOG+MuSCs
mus_SNuc7468112-TTTGCGCAGGGTTTCT	5.93343	3.85554	MYOG+MuSCs
mus_SNuc7468112-CATGCCTGTGCATCTA	5.89215	3.80379	MYOG+MuSCs
mus_SNuc7468112-TACAGTGGTTGACGTT	5.45776	4.362	MYOG+MuSCs
mus_SNuc7468112-GCTGCTTTCGTCGTTC	5.9126	3.84004	MYOG+MuSCs
mus_SNuc7468112-TCATTTGCACACGCTG	6.03533	3.89167	MYOG+MuSCs
mus_SNuc7468112-CCCATACCAGAAGCAC	5.92354	3.88179	MYOG+MuSCs
mus_SNuc7468112-CAGCAGCGTCAACATC	5.94794	3.91092	MYOG+MuSCs
mus_SNuc7468112-CATCCACTCCTAGAAC	5.49753	4.35537	MYOG+MuSCs
mus_SNuc7468112-TACTTACTCATCATTC	5.51965	4.48758	MYOG+MuSCs
mus_SNuc7468112-TAGTGGTCATAACCTG	5.43944	4.44459	MYOG+MuSCs
mus_SNuc7468112-CGCGTTTAGTCGTTTG	5.36907	4.40374	MYOG+MuSCs
mus_SNuc7468112-CGGTTAACATAGGATA	5.48374	4.44737	MYOG+MuSCs
mus_SNuc7468112-TTTGGTTGTGACTCAT	5.53822	4.45733	MYOG+MuSCs
mus_SNuc7468112-TCACAAGAGCTAGTTC	5.52315	4.43454	MYOG+MuSCs
mus_SNuc7468112-AGTCTTTCATGCATGT	6.12531	3.99553	MYOG+MuSCs
mus_SNuc7468112-CGAGCACAGATGCGAC	5.57235	4.45319	MYOG+MuSCs
mus_SNuc7468112-TTTCCTCAGTGCTGCC	6.08891	3.87887	MYOG+MuSCs
mus_SNuc7468112-ACGATACCAGTCAGCC	6.01076	3.91589	MYOG+MuSCs
mus_SNuc7468112-GTCGTAAAGATGCGAC	5.63611	4.31969	MYOG+MuSCs
mus_SNuc7468112-CATGCCTTCACTTATC	5.65027	4.44823	MYOG+MuSCs
mus_SNuc7468112-CACACAACATAAGACA	5.70991	4.4688	MYOG+MuSCs
mus_SNuc7468112-CTCAGAACACATTCGA	6.12764	4.06918	MYOG+MuSCs
5386STDY7600838-TGACAACGTCCGACGT	6.95053	4.80362	MYOG+MuSCs
5386STDY7600839-CTCTGGTCAGACAAAT	6.95378	4.75926	MYOG+MuSCs
5386STDY7835292-ATCTACTCATGTTGAC	5.97464	4.02405	MYOG+MuSCs
5386STDY7835292-TTAGGCAAGAGTACAT	6.64834	4.48551	MYOG+MuSCs
5386STDY7835292-GATCGTACAAAGTCAA	6.59553	4.38115	MYOG+MuSCs
5386STDY7835292-GAAACTCTCATCGGAT	5.72641	6.37439	MYOG+MuSCs
5386STDY7835292-TCGTAGATCGCCAAAT	6.32644	4.30354	MYOG+MuSCs
5386STDY7835292-GAAGCAGAGATAGGAG	5.87916	6.28606	MYOG+MuSCs
5386STDY7835292-GACCAATTCAGTACGT	5.87219	6.30173	MYOG+MuSCs
5386STDY7835292-CAAGAAAAGGACACCA	6.06318	6.66317	MYOG+MuSCs
5386STDY7835292-ATTTCTGAGACGCTTT	5.97075	4.10161	MYOG+MuSCs
5386STDY7835292-ATGTGTGGTGACCAAG	5.84111	6.43771	MYOG+MuSCs
5386STDY7835292-CACATAGAGGGAGTAA	6.14406	6.42861	MYOG+MuSCs
5386STDY7835292-TCTTCGGCAGGAACGT	5.69602	6.4742	MYOG+MuSCs
5386STDY7835292-GTAGTCAGTAAGTAGT	5.9937	6.36911	MYOG+MuSCs
5386STDY7835292-CAGCAGCGTGACCAAG	7.18928	6.46813	MYOG+MuSCs
5386STDY7835292-AGGGTGAAGCTGGAAC	6.44767	6.87067	MYOG+MuSCs
5386STDY7835292-CCGTACTGTGTTGAGG	7.4421	7.06865	MYOG+MuSCs
5386STDY7835292-CATTATCTCTACCTGC	6.80502	7.48549	MYOG+MuSCs
5386STDY7835292-AGTTGGTCAATTGCTG	5.85899	6.58258	MYOG+MuSCs
5386STDY7835292-GGATTACAGGGAACGG	6.20713	6.80304	MYOG+MuSCs
5386STDY7835293-CCTAGCTGTCCTGCTT	6.82962	5.12236	MYOG+MuSCs
5386STDY7835293-CGGAGTCAGGCAAAGA	6.27139	4.1928	MYOG+MuSCs
5386STDY7835293-ACATCAGCATGAACCT	6.07129	4.06972	MYOG+MuSCs
5386STDY7835293-ATTGGTGAGTAGGCCA	8.23704	5.02394	MYOG+MuSCs
5386STDY7835293-GAAACTCTCGCCAGCA	5.71626	6.35931	MYOG+MuSCs
5386STDY7835293-GGGACCTAGACCTTTG	7.46382	4.74648	MYOG+MuSCs
5386STDY7835293-CCCATACTCCTCATTA	6.07308	6.32896	MYOG+MuSCs
5386STDY7835293-GGCGACTCACAGAGGT	6.30479	6.18045	MYOG+MuSCs
5386STDY7835293-AAGACCTTCTGTGCAA	7.20537	6.85988	MYOG+MuSCs
5386STDY7835293-ACTGATGTCTACCTGC	6.04104	4.2321	MYOG+MuSCs
5386STDY7835293-CAAGATCGTAGCAAAT	5.75446	6.54043	MYOG+MuSCs
5386STDY7835293-CATATTCTCAGTCAGT	5.88008	6.55777	MYOG+MuSCs
5386STDY7835293-CCTTCGATCGCATGAT	5.96503	6.47721	MYOG+MuSCs
5386STDY7835293-TAGAGCTTCTTGGGTA	5.80233	6.5262	MYOG+MuSCs
5386STDY7835293-TGCTGCTCACAGCGTC	5.74511	6.51811	MYOG+MuSCs
5386STDY7835293-TGGCGCAAGAGAACAG	6.32969	6.86609	MYOG+MuSCs
5386STDY8047212-ATTACTCAGGATGGTC	6.15185	3.85082	MYOG+MuSCs
5386STDY8047212-TAGCCGGAGCTTTGGT	6.11789	4.22418	MYOG+MuSCs
5386STDY8047212-GGTGAAGCATACGCCG	8.22978	6.77436	MYOG+MuSCs
5386STDY8047212-GATCTAGCAGGACGTA	5.94303	6.40727	MYOG+MuSCs
5386STDY8047212-GCATGCGTCACGCATA	7.11191	6.4309	MYOG+MuSCs
5386STDY8047212-CAGCCGAGTTAAGGGC	6.0807	6.49869	MYOG+MuSCs
5386STDY8047212-CAGATCAAGAGCAATT	5.67925	6.33701	MYOG+MuSCs
5386STDY8047212-GCTGCAGTCTCCTATA	6.69392	6.92827	MYOG+MuSCs
5386STDY8047212-AGGGAGTCAATGAATG	6.8542	7.05424	MYOG+MuSCs
5386STDY8047212-AGGGTGAAGCTCCTTC	6.43546	6.8244	MYOG+MuSCs
5386STDY8047212-CAAGGCCAGCTCCTCT	6.12296	6.7009	MYOG+MuSCs
5386STDY8047212-CAGCAGCAGCTGTCTA	6.45895	6.71182	MYOG+MuSCs
5386STDY8047212-TTATGCTTCGTCTGCT	6.75205	7.03393	MYOG+MuSCs
5386STDY8047212-TCAGATGAGATCGGGT	6.29795	6.83471	MYOG+MuSCs
5386STDY8047212-GTCAAGTAGTCCTCCT	7.82709	4.10883	MYOG+MuSCs
5386STDY8047212-AGAATAGAGGATGGAA	6.53862	7.1813	MYOG+MuSCs
5386STDY8090405-TGTATTCCAGACAGGT	6.76889	3.58287	MYOG+MuSCs
5386STDY8090405-CTACGTCAGCCGATTT	7.20301	3.69611	MYOG+MuSCs
5386STDY8090405-TCGTAGAAGGATTCGG	6.43475	6.92573	MYOG+MuSCs
WS_A_SKM9845425-GAACGTTGTAGCTGTT	5.87995	3.29547	MYOG+MuSCs
WS_A_SKM9845425-GAAGAATTCTCCTACG	6.27937	3.39633	MYOG+MuSCs
WS_A_SKM9845425-AACCAACAGGTCCCGT	5.72278	3.2489	MYOG+MuSCs
WS_A_SKM9845425-TCTGTCGAGTGTACCT	6.30021	3.461	MYOG+MuSCs
WS_A_SKM9845425-ACTACGAGTCACTTCC	6.73437	4.91326	MYOG+MuSCs
WS_A_SKM9845426-CACTAAGAGAATTGTG	7.4535	4.61515	MYOG+MuSCs
WS_A_SKM9845426-CCGGACAAGTCTCCTC	5.76234	3.3213	MYOG+MuSCs
WS_A_SKM9845426-GGAGATGAGGGTAGCT	5.91125	3.22744	MYOG+MuSCs
WS_A_SKM9845426-ACTACGAGTCACTTCC	6.82459	4.91867	MYOG+MuSCs
WS_A_SKM9845427-TTTGATCCATGTGTCA	7.13635	4.71719	MYOG+MuSCs
WS_A_SKM9845427-GACCCTTCAGGATGAC	7.74575	6.7356	MYOG+MuSCs
[truncated: 15,556 more rows]

## Sheet: Panel b
Celltype	GO_type	GO_item	Name	Pvalue	Counts	GO_item_cluster
main MuSC	GO Biological Processes	GO:0006119	oxidative phosphorylation	-7.658	6/110	Cluster1
main MuSC	GO Biological Processes	GO:0006119	oxidative phosphorylation	-7.658	6/110	Cluster1
main MuSC	GO Molecular Functions	GO:0015453	oxidoreduction-driven active transmembrane transporter activity	-6.977	5/72	Cluster1
main MuSC	GO Biological Processes	GO:0009060	aerobic respiration	-6.837	6/151	Cluster1
main MuSC	GO Biological Processes	GO:0019646	aerobic electron transport chain	-6.801	5/78	Cluster1
main MuSC	GO Cellular Components	GO:0098800	inner mitochondrial membrane protein complex	-6.77	6/155	Cluster1
main MuSC	GO Biological Processes	GO:0042775	mitochondrial ATP synthesis coupled electron transport	-6.665	5/83	Cluster2
main MuSC	GO Cellular Components	GO:0098798	mitochondrial protein-containing complex	-6.527	7/281	Cluster2
main MuSC	GO Cellular Components	GO:0098803	respiratory chain complex	-6.465	5/91	Cluster2
main MuSC	GO Cellular Components	GO:0005746	mitochondrial respirasome	-6.394	5/94	Cluster2
main MuSC	GO Biological Processes	GO:0045333	cellular respiration	-6.387	6/180	Cluster2
main MuSC	GO Cellular Components	GO:0070469	respirasome	-6.239	5/101	Cluster2
main MuSC	GO Cellular Components	GO:0031305	integral component of mitochondrial inner membrane	-4.007	3/56	Cluster3
main MuSC	GO Cellular Components	GO:0031304	intrinsic component of mitochondrial inner membrane	-3.984	3/57	Cluster3
main MuSC	GO Cellular Components	GO:0032592	integral component of mitochondrial membrane	-3.425	3/88	Cluster3
main MuSC	GO Cellular Components	GO:0098573	intrinsic component of mitochondrial membrane	-3.397	3/90	Cluster3
main MuSC	GO Cellular Components	GO:0031301	integral component of organelle membrane	-2.505	4/381	Cluster3
main MuSC	GO Cellular Components	GO:0031300	intrinsic component of organelle membrane	-2.388	4/411	Cluster3
main MuSC	GO Biological Processes	GO:0072593	reactive oxygen species metabolic process	-3.288	3/98	Cluster4
main MuSC	GO Molecular Functions	GO:0005543	phospholipid binding	-3.068	5/467	Cluster5
main MuSC	GO Biological Processes	GO:0051668	localization within membrane	-2.879	5/515	Cluster5
main MuSC	GO Molecular Functions	GO:0008289	lipid binding	-2.807	6/795	Cluster5
main MuSC	GO Biological Processes	GO:0019216	regulation of lipid metabolic process	-2.687	4/339	Cluster5
main MuSC	GO Biological Processes	GO:0046890	regulation of lipid biosynthetic process	-2.564	3/175	Cluster5
main MuSC	GO Biological Processes	GO:0072657	protein localization to membrane	-2.276	4/442	Cluster5
main MuSC	GO Biological Processes	GO:0071901	negative regulation of protein serine/threonine kinase activity	-3.012	3/122	Cluster6
main MuSC	GO Biological Processes	GO:0031400	negative regulation of protein modification process	-2.864	5/519	Cluster6
main MuSC	GO Biological Processes	GO:0046578	regulation of Ras protein signal transduction	-2.483	3/187	Cluster6
main MuSC	GO Biological Processes	GO:0006469	negative regulation of protein kinase activity	-2.325	3/213	Cluster6
main MuSC	GO Biological Processes	GO:0045936	negative regulation of phosphate metabolic process	-2.283	4/440	Cluster6
main MuSC	GO Biological Processes	GO:0010563	negative regulation of phosphorus metabolic process	-2.28	4/441	Cluster6
main MuSC	GO Biological Processes	GO:0033673	negative regulation of kinase activity	-2.202	3/236	Cluster6
main MuSC	GO Biological Processes	GO:0043086	negative regulation of catalytic activity	-2.097	5/786	Cluster6
main MuSC	GO Biological Processes	GO:0051348	negative regulation of transferase activity	-2.042	3/270	Cluster6
main MuSC	GO Biological Processes	GO:0006979	response to oxidative stress	-2.572	4/365	Cluster7
main MuSC	GO Biological Processes	GO:0031331	positive regulation of cellular catabolic process	-2.287	4/439	Cluster8
main MuSC	GO Cellular Components	GO:0005774	vacuolar membrane	-2.252	4/449	Cluster8
main MuSC	GO Biological Processes	GO:0009896	positive regulation of catabolic process	-2.082	4/503	Cluster8
TNF+ MuSC	GO Biological Processes	GO:0042254	ribosome biogenesis	-21.462	23/293	Cluster1
TNF+ MuSC	GO Biological Processes	GO:0022613	ribonucleoprotein complex biogenesis	-18.595	24/444	Cluster1
TNF+ MuSC	GO Biological Processes	GO:0006364	rRNA processing	-17.217	18/218	Cluster1
TNF+ MuSC	GO Biological Processes	GO:0016072	rRNA metabolic process	-16.834	18/229	Cluster1
TNF+ MuSC	GO Cellular Components	GO:0030684	preribosome	-16.612	13/78	Cluster1
TNF+ MuSC	GO Biological Processes	GO:0034470	ncRNA processing	-14.044	19/384	Cluster1
TNF+ MuSC	GO Biological Processes	GO:0034660	ncRNA metabolic process	-13.536	20/470	Cluster1
TNF+ MuSC	GO Cellular Components	GO:1990904	ribonucleoprotein complex	-10.912	21/733	Cluster1
TNF+ MuSC	GO Cellular Components	GO:0032040	small-subunit processome	-7.706	6/39	Cluster1
TNF+ MuSC	GO Biological Processes	GO:0030490	maturation of SSU-rRNA	-5.541	5/50	Cluster1
TNF+ MuSC	GO Molecular Functions	GO:0030515	snoRNA binding	-10.053	7/32	Cluster2
TNF+ MuSC	GO Cellular Components	GO:0001650	fibrillar center	-7.867	9/140	Cluster2
TNF+ MuSC	GO Cellular Components	GO:0031428	box C/D RNP complex	-5.531	3/7	Cluster2
TNF+ MuSC	GO Cellular Components	GO:0005732	sno(s)RNA-containing ribonucleoprotein complex	-5.033	4/30	Cluster2
TNF+ MuSC	GO Cellular Components	GO:0015030	Cajal body	-2.278	3/79	Cluster2
TNF+ MuSC	GO Biological Processes	GO:0042273	ribosomal large subunit biogenesis	-8.942	8/72	Cluster3
TNF+ MuSC	GO Cellular Components	GO:0030687	preribosome, large subunit precursor	-7.299	5/23	Cluster3
TNF+ MuSC	GO Biological Processes	GO:0042255	ribosome assembly	-3.772	4/62	Cluster3
TNF+ MuSC	GO Molecular Functions	GO:0019843	rRNA binding	-3.667	4/66	Cluster3
TNF+ MuSC	GO Biological Processes	GO:0000027	ribosomal large subunit assembly	-3.637	3/27	Cluster3
TNF+ MuSC	GO Biological Processes	GO:0034097	response to cytokine	-5.551	15/799	Cluster4
TNF+ MuSC	GO Biological Processes	GO:0071345	cellular response to cytokine stimulus	-4.803	13/703	Cluster4
TNF+ MuSC	GO Biological Processes	GO:1990830	cellular response to leukemia inhibitory factor	-2.998	4/99	Cluster4
TNF+ MuSC	GO Biological Processes	GO:1990823	response to leukemia inhibitory factor	-2.981	4/100	Cluster4
TNF+ MuSC	GO Biological Processes	GO:0061448	connective tissue development	-5.359	8/208	Cluster5
TNF+ MuSC	GO Biological Processes	GO:0051216	cartilage development	-5.17	7/157	Cluster5
TNF+ MuSC	GO Biological Processes	GO:0002062	chondrocyte differentiation	-3.521	4/72	Cluster5
TNF+ MuSC	GO Biological Processes	GO:0045880	positive regulation of smoothened signaling pathway	-3.262	3/36	Cluster5
TNF+ MuSC	GO Biological Processes	GO:0001501	skeletal system development	-2.771	8/495	Cluster5
TNF+ MuSC	GO Biological Processes	GO:0008589	regulation of smoothened signaling pathway	-2.233	3/82	Cluster5
TNF+ MuSC	GO Molecular Functions	GO:0061631	ubiquitin conjugating enzyme activity	-4.709	4/36	Cluster6
TNF+ MuSC	GO Molecular Functions	GO:0061650	ubiquitin-like protein conjugating enzyme activity	-4.569	4/39	Cluster6
TNF+ MuSC	GO Biological Processes	GO:0070936	protein K48-linked ubiquitination	-3.772	4/62	Cluster6
TNF+ MuSC	GO Biological Processes	GO:0000209	protein polyubiquitination	-2.473	5/225	Cluster6
TNF+ MuSC	GO Biological Processes	GO:1903322	positive regulation of protein modification by small protein conjugation or removal	-2.448	4/140	Cluster6
TNF+ MuSC	GO Biological Processes	GO:1903320	regulation of protein modification by small protein conjugation or removal	-2.31	5/246	Cluster6
TNF+ MuSC	GO Biological Processes	GO:0010942	positive regulation of cell death	-4.079	11/604	Cluster7
TNF+ MuSC	GO Biological Processes	GO:0043065	positive regulation of apoptotic process	-3.215	9/529	Cluster7
TNF+ MuSC	GO Biological Processes	GO:0043068	positive regulation of programmed cell death	-3.134	9/543	Cluster7
TNF+ MuSC	GO Biological Processes	GO:0034654	nucleobase-containing compound biosynthetic process	-4.051	12/718	Cluster8
TNF+ MuSC	GO Biological Processes	GO:0018130	heterocycle biosynthetic process	-3.666	12/790	Cluster8
TNF+ MuSC	GO Biological Processes	GO:0019438	aromatic compound biosynthetic process	-3.621	12/799	Cluster8
TNF+ MuSC	GO Biological Processes	GO:0009123	nucleoside monophosphate metabolic process	-2.293	3/78	Cluster8
TNF+ MuSC	GO Biological Processes	GO:0055086	nucleobase-containing small molecule metabolic process	-2.229	7/483	Cluster8
TNF+ MuSC	GO Biological Processes	GO:1901137	carbohydrate derivative biosynthetic process	-2.011	7/532	Cluster8
TNF+ MuSC	GO Biological Processes	GO:0009117	nucleotide metabolic process	-2.005	6/408	Cluster8
TNF+ MuSC	GO Biological Processes	GO:0006412	translation	-3.911	8/332	Cluster9
TNF+ MuSC	GO Biological Processes	GO:0006413	translational initiation	-3.745	4/63	Cluster9
TNF+ MuSC	GO Biological Processes	GO:0043043	peptide biosynthetic process	-3.68	8/359	Cluster9
TNF+ MuSC	GO Biological Processes	GO:0006417	regulation of translation	-3.627	9/464	Cluster9
TNF+ MuSC	GO Biological Processes	GO:0043604	amide biosynthetic process	-3.559	9/474	Cluster9
TNF+ MuSC	GO Molecular Functions	GO:0045182	translation regulator activity	-3.4	5/139	Cluster9
TNF+ MuSC	GO Molecular Functions	GO:0008135	translation factor activity, RNA binding	-3.266	4/84	Cluster9
TNF+ MuSC	GO Biological Processes	GO:0034248	regulation of cellular amide metabolic process	-3.226	9/527	Cluster9
TNF+ MuSC	GO Molecular Functions	GO:0090079	translation regulator activity, nucleic acid binding	-2.857	4/108	Cluster9
TNF+ MuSC	GO Molecular Functions	GO:0003743	translation initiation factor activity	-2.818	3/51	Cluster9
TNF+ MuSC	GO Biological Processes	GO:1903115	regulation of actin filament-based movement	-3.126	3/40	Cluster10
TNF+ MuSC	GO Cellular Components	GO:0016324	apical plasma membrane	-2.95	7/358	Cluster10
TNF+ MuSC	GO Biological Processes	GO:0002011	morphogenesis of an epithelial sheet	-2.868	3/49	Cluster10
TNF+ MuSC	GO Biological Processes	GO:0010718	positive regulation of epithelial to mesenchymal transition	-2.77	3/53	Cluster10
TNF+ MuSC	GO Cellular Components	GO:0045177	apical part of cell	-2.535	7/424	Cluster10
TNF+ MuSC	GO Biological Processes	GO:0045446	endothelial cell differentiation	-2.309	3/77	Cluster10
TNF+ MuSC	GO Biological Processes	GO:0003158	endothelium development	-2.108	3/91	Cluster10
ICA+ MuSC	GO Biological Processes	GO:0032496	response to lipopolysaccharide	-8.862	7/318	Cluster1
ICA+ MuSC	GO Biological Processes	GO:0002237	response to molecule of bacterial origin	-8.67	7/339	Cluster1
ICA+ MuSC	GO Biological Processes	GO:0071222	cellular response to lipopolysaccharide	-8.409	6/200	Cluster1
ICA+ MuSC	GO Biological Processes	GO:0071219	cellular response to molecule of bacterial origin	-8.257	6/212	Cluster1
ICA+ MuSC	GO Biological Processes	GO:0071216	cellular response to biotic stimulus	-7.947	6/239	Cluster1
ICA+ MuSC	GO Biological Processes	GO:0006954	inflammatory response	-7.485	7/504	Cluster1
ICA+ MuSC	GO Biological Processes	GO:0034097	response to cytokine	-7.46	8/799	Cluster1
ICA+ MuSC	GO Biological Processes	GO:0019221	cytokine-mediated signaling pathway	-6.95	6/352	Cluster1
ICA+ MuSC	GO Molecular Functions	GO:0045236	CXCR chemokine receptor binding	-6.63	3/18	Cluster1
ICA+ MuSC	GO Biological Processes	GO:0071345	cellular response to cytokine stimulus	-6.503	7/703	Cluster1
ICA+ MuSC	GO Biological Processes	GO:0002753	cytoplasmic pattern recognition receptor signaling pathway	-6.128	3/26	Cluster2
ICA+ MuSC	GO Biological Processes	GO:0007249	I-kappaB kinase/NF-kappaB signaling	-5.13	3/55	Cluster2
ICA+ MuSC	GO Biological Processes	GO:0002221	pattern recognition receptor signaling pathway	-4.56	3/85	Cluster2
ICA+ MuSC	GO Biological Processes	GO:0002764	immune response-regulating signaling pathway	-4.038	4/351	Cluster2
ICA+ MuSC	GO Biological Processes	GO:0030522	intracellular receptor signaling pathway	-3.914	3/140	Cluster2
ICA+ MuSC	GO Biological Processes	GO:0051090	regulation of DNA-binding transcription factor activity	-3.62	4/451	Cluster2
ICA+ MuSC	GO Biological Processes	GO:0043433	negative regulation of DNA-binding transcription factor activity	-3.524	3/190	Cluster2
ICA+ MuSC	GO Biological Processes	GO:0043122	regulation of I-kappaB kinase/NF-kappaB signaling	-3.156	3/254	Cluster2
ICA+ MuSC	GO Biological Processes	GO:1903706	regulation of hemopoiesis	-5.327	5/371	Cluster3
ICA+ MuSC	GO Biological Processes	GO:0031347	regulation of defense response	-4.165	5/648	Cluster3
ICA+ MuSC	GO Biological Processes	GO:0050727	regulation of inflammatory response	-3.845	4/394	Cluster3
ICA+ MuSC	GO Biological Processes	GO:0045637	regulation of myeloid cell differentiation	-3.408	3/208	Cluster3
ICA+ MuSC	GO Biological Processes	GO:1902105	regulation of leukocyte differentiation	-3.02	3/283	Cluster3
ICA+ MuSC	GO Biological Processes	GO:0045596	negative regulation of cell differentiation	-2.938	4/685	Cluster3
ICA+ MuSC	GO Biological Processes	GO:0002683	negative regulation of immune system process	-2.516	3/425	Cluster3
ICA+ MuSC	GO Biological Processes	GO:0002520	immune system development	-4.057	5/683	Cluster4
ICA+ MuSC	GO Biological Processes	GO:0008285	negative regulation of cell population proliferation	-3.776	5/784	Cluster4
ICA+ MuSC	GO Biological Processes	GO:0048534	hematopoietic or lymphoid organ development	-3.04	4/643	Cluster4
ICA+ MuSC	GO Biological Processes	GO:0030097	hemopoiesis	-2.112	3/594	Cluster4
ICA+ MuSC	GO Biological Processes	GO:0002819	regulation of adaptive immune response	-3.537	3/188	Cluster5
ICA+ MuSC	GO Biological Processes	GO:0051249	regulation of lymphocyte activation	-3.348	4/532	Cluster5
ICA+ MuSC	GO Biological Processes	GO:0002694	regulation of leukocyte activation	-3.076	4/629	Cluster5
ICA+ MuSC	GO Biological Processes	GO:0050865	regulation of cell activation	-2.948	4/681	Cluster5
ICA+ MuSC	GO Biological Processes	GO:0050863	regulation of T cell activation	-2.784	3/342	Cluster5
ICA+ MuSC	GO Biological Processes	GO:1903037	regulation of leukocyte cell-cell adhesion	-2.777	3/344	Cluster5
ICA+ MuSC	GO Biological Processes	GO:0022407	regulation of cell-cell adhesion	-2.43	3/456	Cluster5
ICA+ MuSC	GO Biological Processes	GO:2001234	negative regulation of apoptotic signaling pathway	-3.298	3/227	Cluster6
ICA+ MuSC	GO Biological Processes	GO:0030335	positive regulation of cell migration	-3.264	4/560	Cluster6
ICA+ MuSC	GO Biological Processes	GO:2000147	positive regulation of cell motility	-3.196	4/584	Cluster6
ICA+ MuSC	GO Biological Processes	GO:0051272	positive regulation of cellular component movement	-3.163	4/596	Cluster6
ICA+ MuSC	GO Biological Processes	GO:0040017	positive regulation of locomotion	-3.155	4/599	Cluster6
ICA+ MuSC	GO Biological Processes	GO:2001233	regulation of apoptotic signaling pathway	-2.697	3/367	Cluster6
ICA+ MuSC	GO Biological Processes	GO:1901652	response to peptide	-2.491	3/434	Cluster6
ICA+ MuSC	GO Cellular Components	GO:0016607	nuclear speck	-2.56	3/410	Cluster7
ICA+ MuSC	GO Molecular Functions	GO:0001228	DNA-binding transcription activator activity, RNA polymerase II-specific	-2.415	3/462	Cluster8
ICA+ MuSC	GO Molecular Functions	GO:0001216	DNA-binding transcription activator activity	-2.404	3/466	Cluster8
ICA+ MuSC	GO Biological Processes	GO:0001775	cell activation	-2.031	3/636	Cluster8
MyG+ MuSC	GO Cellular Components	GO:0043292	contractile fiber	-21.482	25/238	Cluster1
MyG+ MuSC	GO Cellular Components	GO:0030016	myofibril	-19.382	23/228	Cluster1
MyG+ MuSC	GO Cellular Components	GO:0030017	sarcomere	-18.957	22/209	Cluster1
MyG+ MuSC	GO Biological Processes	GO:0007517	muscle organ development	-16.056	22/285	Cluster1
MyG+ MuSC	GO Biological Processes	GO:0061061	muscle structure development	-15.163	26/480	Cluster1
MyG+ MuSC	GO Biological Processes	GO:0014706	striated muscle tissue development	-14.876	21/287	Cluster1
MyG+ MuSC	GO Biological Processes	GO:0060537	muscle tissue development	-14.32	21/306	Cluster1
MyG+ MuSC	GO Biological Processes	GO:0003012	muscle system process	-13.958	20/281	Cluster1
MyG+ MuSC	GO Biological Processes	GO:0006936	muscle contraction	-13.4141	8/227	Cluster1
MyG+ MuSC	GO Biological Processes	GO:0055001	muscle cell development	-12.443	15/157	Cluster1
MyG+ MuSC	GO Biological Processes	GO:0042692	muscle cell differentiation	-11.367	17/259	Cluster1
MyG+ MuSC	GO Molecular Functions	GO:0003779	actin binding	-17.117	27/439	Cluster2
MyG+ MuSC	GO Cellular Components	GO:0015629	actin cytoskeleton	-15.791	27/496	Cluster2
MyG+ MuSC	GO Biological Processes	GO:0097435	supramolecular fiber organization	-12.472	24/522	Cluster2
MyG+ MuSC	GO Molecular Functions	GO:0051015	actin filament binding	-10.494	15/214	Cluster2
MyG+ MuSC	GO Biological Processes	GO:0032970	regulation of actin filament-based process	-10.347	19/392	Cluster2
MyG+ MuSC	GO Biological Processes	GO:0030029	actin filament-based process	-10.345	23/602	Cluster2
MyG+ MuSC	GO Biological Processes	GO:0007015	actin filament organization	-10.137	16/267	Cluster2
MyG+ MuSC	GO Biological Processes	GO:0051493	regulation of cytoskeleton organization	-9.842	21/525	Cluster2
MyG+ MuSC	GO Biological Processes	GO:0030036	actin cytoskeleton organization	-9.619	21/540	Cluster2
MyG+ MuSC	GO Biological Processes	GO:0032956	regulation of actin cytoskeleton organization	-8.41	16/351	Cluster2
MyG+ MuSC	GO Cellular Components	GO:0005865	striated muscle thin filament	-12.047	/8/21	Cluster3
MyG+ MuSC	GO Cellular Components	GO:0036379	myofilament	-11.332	/8/25	Cluster3
MyG+ MuSC	GO Cellular Components	GO:0005884	actin filament	-8.264	10/110	Cluster3
MyG+ MuSC	GO Cellular Components	GO:0005862	muscle thin filament tropomyosin	-5.88	/3/4	Cluster3
MyG+ MuSC	GO Cellular Components	GO:0042641	actomyosin	-4.782	6/77	Cluster3
MyG+ MuSC	GO Cellular Components	GO:0001725	stress fiber	-3.917	5/69	Cluster3
MyG+ MuSC	GO Cellular Components	GO:0097517	contractile actin filament bundle	-3.917	5/69	Cluster3
MyG+ MuSC	GO Cellular Components	GO:0032432	actin filament bundle	-3.665	5/78	Cluster3
MyG+ MuSC	GO Biological Processes	GO:0043462	regulation of ATP-dependent activity	-2.77	4/73	Cluster3
MyG+ MuSC	GO Cellular Components	GO:0099513	polymeric cytoskeletal fiber	-10.651	26/755	Cluster4
MyG+ MuSC	GO Cellular Components	GO:0005874	microtubule	-5.607	14/435	Cluster4
MyG+ MuSC	GO Biological Processes	GO:0000226	microtubule cytoskeleton organization	-3.505	12/521	Cluster4
MyG+ MuSC	GO Biological Processes	GO:0007017	microtubule-based process	-2.556	13/763	Cluster4
MyG+ MuSC	GO Molecular Functions	GO:0008307	structural constituent of muscle	-9.338	8/42	Cluster5
MyG+ MuSC	GO Biological Processes	GO:0033275	actin-myosin filament sliding	-7.721	/5/13	Cluster5
MyG+ MuSC	GO Biological Processes	GO:0070252	actin-mediated cell contraction	-5.133	6/67	Cluster5
MyG+ MuSC	GO Biological Processes	GO:0030049	muscle filament sliding	-4.28	/3/11	Cluster5
MyG+ MuSC	GO Biological Processes	GO:0030048	actin filament-based movement	-4.212	6/97	Cluster5
MyG+ MuSC	GO Cellular Components	GO:0016459	myosin complex	-3.202	4/56	Cluster5
MyG+ MuSC	GO Molecular Functions	GO:0005198	structural molecule activity	-8.986	23/707	Cluster6
MyG+ MuSC	GO Molecular Functions	GO:0005200	structural constituent of cytoskeleton	-6.191	8/103	Cluster6
MyG+ MuSC	GO Molecular Functions	GO:0005525	GTP binding	-3.462	10/379	Cluster6
MyG+ MuSC	GO Molecular Functions	GO:0019001	guanyl nucleotide binding	-3.271	10/401	Cluster6
MyG+ MuSC	GO Molecular Functions	GO:0032561	guanyl ribonucleotide binding	-3.271	10/401	Cluster6
MyG+ MuSC	GO Molecular Functions	GO:0003924	GTPase activity	-2.027	7/336	Cluster6
MyG+ MuSC	GO Biological Processes	GO:0090257	regulation of muscle system process	-8.555	14/250	Cluster7
MyG+ MuSC	GO Biological Processes	GO:0006937	regulation of muscle contraction	-7.48	11/170	Cluster7
MyG+ MuSC	GO Biological Processes	GO:0044057	regulation of system process	-6.205	17/573	Cluster7
MyG+ MuSC	GO Biological Processes	GO:0008016	regulation of heart contraction	-5.685	10/207	Cluster7
MyG+ MuSC	GO Biological Processes	GO:0006942	regulation of striated muscle contraction	-5.3	7/96	Cluster7
MyG+ MuSC	GO Biological Processes	GO:1903115	regulation of actin filament-based movement	-5.078	5/40	Cluster7
MyG+ MuSC	GO Biological Processes	GO:1903522	regulation of blood circulation	-4.871	10/256	Cluster7
MyG+ MuSC	GO Biological Processes	GO:0098901	regulation of cardiac muscle cell action potential	-4.39	4/28	Cluster7
MyG+ MuSC	GO Biological Processes	GO:0001765	membrane raft assembly	-4.28	3/11	Cluster7
MyG+ MuSC	GO Biological Processes	GO:0034763	negative regulation of transmembrane transport	-4.214	7/141	Cluster7
MyG+ MuSC	GO Biological Processes	GO:0010035	response to inorganic substance	-8.4	19/513	Cluster8
MyG+ MuSC	GO Biological Processes	GO:0051592	response to calcium ion	-8.231	11/144	Cluster8
MyG+ MuSC	GO Biological Processes	GO:0010038	response to metal ion	-7.546	15/351	Cluster8
MyG+ MuSC	GO Biological Processes	GO:0035306	positive regulation of dephosphorylation	-2.052	3/61	Cluster8
MyG+ MuSC	GO Cellular Components	GO:0031674	I band	-7.285	10/139	Cluster9
MyG+ MuSC	GO Biological Processes	GO:0055006	cardiac cell development	-6.363	7/67	Cluster9
MyG+ MuSC	GO Biological Processes	GO:0035051	cardiocyte differentiation	-5.826	8/115	Cluster9
MyG+ MuSC	GO Biological Processes	GO:0055007	cardiac muscle cell differentiation	-5.655	7/85	Cluster9
MyG+ MuSC	GO Cellular Components	GO:0030018	Z disc	-5.502	8/127	Cluster9
MyG+ MuSC	GO Biological Processes	GO:0055013	cardiac muscle cell development	-5.373	6/61	Cluster9
MyG+ MuSC	GO Biological Processes	GO:0055003	cardiac myofibril assembly	-5.192	4/18	Cluster9
MyG+ MuSC	GO Biological Processes	GO:0035995	detection of muscle stretch	-4.945	3/7	Cluster9
MyG+ MuSC	GO Biological Processes	GO:0035994	response to muscle stretch	-4.665	4/24	Cluster9
MyG+ MuSC	GO Biological Processes	GO:0033292	T-tubule organization	-4.569	3/9	Cluster9
MyG+ MuSC	GO Cellular Components	GO:0030055	cell-substrate junction	-7.208	16/428	Cluster10
MyG+ MuSC	GO Cellular Components	GO:0005925	focal adhesion	-6.55	15/419	Cluster10

## Sheet: Panel c
Cell cluster	log2 (Fold change)
MuSCs	-0.615178
MuSCs	0.171152
MuSCs	-0.430852
MuSCs	-0.444896
MuSCs	-0.620232
MuSCs	-0.469986
MYOG+MuSCs	0.976651
MuSCs	-2.72884
MuSCs	-1.37424
MuSCs	-1.19682
MuSCs	-1.34437
MuSCs	-1.79757
MuSCs	-0.643049
MuSCs	0.503936
MuSCs	-0.251182
MuSCs	0.294406
MuSCs	0.182854
MuSCs	-0.386635
MuSCs	-0.142639
MuSCs	-0.366478
MuSCs	-0.800914
MuSCs	1.01386
MuSCs	-0.186134
MuSCs	0.00212042
MuSCs	-0.0461062
MuSCs	0.31093
MuSCs	-0.866408
MuSCs	-2.55988
MuSCs	-1.8324
MuSCs	-1.13111
MuSCs	-0.790974
MuSCs	-0.195531
MuSCs	-0.369034
MuSCs	0.246999
MuSCs	0.039195
MuSCs	0.555926
MuSCs	-2.1963
MuSCs	0.35178
TNFRSF12A+MuSCs	-5.69616
MuSCs	-1.46202
MuSCs	0.271424
MuSCs	-0.559909
MuSCs	-0.402303
MuSCs	-0.369409
MuSCs	-1.1044
MuSCs	0.398617
MuSCs	0.459665
MuSCs	-1.21066
MuSCs	-0.360843
MuSCs	-0.217828
MuSCs	-0.262049
MuSCs	-0.831318
MuSCs	-1.97706
MuSCs	1.00553
MuSCs	-0.30782
MuSCs	-0.820364
MuSCs	-0.694232
MuSCs	-0.579286
MuSCs	-0.227976
MuSCs	-0.764601
MuSCs	0.382508
MuSCs	-1.84886
MuSCs	-0.704048
MuSCs	-0.327528
MuSCs	-0.463973
MuSCs	0.323384
MuSCs	0.673479
MuSCs	-4.92973
MuSCs	-1.97081
MuSCs	-0.615158
MuSCs	-0.299575
MuSCs	-0.316406
MuSCs	-0.70193
MuSCs	-0.44774
MuSCs	-0.759534
MuSCs	0.458594
MuSCs	0.541066
MuSCs	0.721799
MuSCs	-0.37148
MuSCs	-0.21204
MuSCs	-1.16395
MuSCs	0.852768
MuSCs	0.155115
MuSCs	-0.602095
MuSCs	-1.0557
MuSCs	0.168711
MuSCs	0.00962479
MuSCs	-0.422198
MuSCs	0.33945
TNFRSF12A+MuSCs	-3.29037
MuSCs	0.689459
MuSCs	-0.471956
MuSCs	-0.496582
MuSCs	-1.1433
MuSCs	0.681558
MuSCs	0.422159
MuSCs	0.55727
MuSCs	-0.578488
MuSCs	-0.995901
TNFRSF12A+MuSCs	-1.33766
MuSCs	-0.750553
MuSCs	-0.987343
MuSCs	0.687662
MuSCs	-0.213837
MuSCs	0.624023
MuSCs	-0.416819
MuSCs	0.0293477
MuSCs	-0.960195
MuSCs	0.390946
MuSCs	0.078076
MuSCs	-0.975256
MuSCs	-0.801732
MuSCs	-0.680635
MuSCs	0.145687
MuSCs	1.19771
MuSCs	-0.0675501
MuSCs	-1.57398
MuSCs	-0.770616
MuSCs	-0.60035
MuSCs	0.019391
MuSCs	0.0728139
MuSCs	0.80882
MuSCs	0.284272
MuSCs	-0.100536
MuSCs	-0.0928443
MuSCs	0.0578592
MuSCs	-0.0154777
MuSCs	-1.06597
MuSCs	-0.916623
MuSCs	-1.78965
MuSCs	0.438085
MuSCs	-0.765041
MuSCs	-2.44379
MuSCs	-0.116171
MuSCs	-1.67515
MuSCs	-1.07821
MuSCs	-0.258854
MuSCs	0.505747
MuSCs	-0.638877
MuSCs	-1.68514
MuSCs	0.365571
MuSCs	-0.359689
MuSCs	-0.502879
MuSCs	-1.10224
MuSCs	-0.307461
MuSCs	0.696613
MuSCs	0.0355879
MuSCs	-0.0605687
MuSCs	-0.984606
MuSCs	-0.312976
MuSCs	-0.888064
MuSCs	-0.962566
MuSCs	0.124507
MuSCs	-0.533656
MuSCs	-1.60855
MuSCs	-0.780974
MuSCs	-0.746614
MuSCs	-0.901345
MuSCs	-0.464029
MuSCs	0.180136
MuSCs	-0.512534
MuSCs	-1.40968
MuSCs	0.221237
MuSCs	-0.377321
MuSCs	0.37981
MuSCs	1.2528
MuSCs	-0.438414
MuSCs	-0.513978
MuSCs	0.788262
MuSCs	-0.153905
MuSCs	-1.31294
MuSCs	-0.180612
MuSCs	-0.583983
MuSCs	0.183409
MuSCs	0.186805
MuSCs	-0.808851
MuSCs	-1.34954
MuSCs	-0.631308
MuSCs	-0.622918
MuSCs	-0.111975
MuSCs	-1.10693
MuSCs	0.810559
MuSCs	-1.28808
MuSCs	-0.352362
MuSCs	-3.38031
MuSCs	-0.878474
MuSCs	-0.732513
MuSCs	-0.647485
MuSCs	0.083152
MuSCs	-2.17634
MuSCs	0.447746
MuSCs	-1.01203
MuSCs	0.51747
MuSCs	-1.79047
MuSCs	-0.0592876
MuSCs	-0.954124
MuSCs	-0.15597
MuSCs	0.503779
MuSCs	1.10733
MuSCs	1.25661
MuSCs	0.32263
MuSCs	-1.3164
MuSCs	-1.10092
MuSCs	-0.545321
MuSCs	-0.597027
MuSCs	0.46843
MuSCs	0.0450892
MuSCs	-0.427915
MuSCs	0.322137
MuSCs	-0.698718
MuSCs	0.161918
MuSCs	-1.2366
MuSCs	-0.668161
MuSCs	0.213632
MuSCs	-0.156481
MuSCs	-0.319067
MuSCs	-1.10157
MuSCs	1.26186
MuSCs	0.0458001
MuSCs	-0.722008
MuSCs	-0.727789
MuSCs	-0.197953
MuSCs	0.484399
MuSCs	-0.961695
MuSCs	-1.34715
TNFRSF12A+MuSCs	-4.21462
MuSCs	0.591904
MuSCs	0.152932
MuSCs	0.563137
MuSCs	0.202476
MuSCs	-1.67629
MuSCs	0.20286
MuSCs	-1.52573
MuSCs	-0.299848
MuSCs	-0.12528
MuSCs	1.0331
MuSCs	-0.790563
MuSCs	-0.376346
MuSCs	-1.44698
MuSCs	1.31024
MuSCs	-0.416909
MuSCs	-0.268731
MuSCs	1.18539
MuSCs	1.86525
MuSCs	-2.07343
MuSCs	-0.313771
MuSCs	-0.250376
MuSCs	-0.00470204
MuSCs	0.819688
MuSCs	0.576482
MuSCs	-0.531627
MuSCs	-0.30641
MuSCs	0.395103
MuSCs	-1.01949
MuSCs	-1.6251
MuSCs	-0.149471
MuSCs	-0.540562
MuSCs	-0.738051
MuSCs	0.765654
MuSCs	-0.818998
MuSCs	1.97707
MuSCs	-1.51744
MuSCs	0.303666
MuSCs	0.0566237
MuSCs	0.378143
MuSCs	0.355045
MuSCs	1.30254
MuSCs	-2.42546
MuSCs	-0.851702
MuSCs	2.04277
MuSCs	0.0138508
MuSCs	-1.20225
MuSCs	-0.123257
MuSCs	-2.33978
MuSCs	-0.453254
MuSCs	0.174179
MuSCs	-0.446133
MuSCs	0.0194449
MuSCs	-0.688763
MuSCs	-0.164822
MuSCs	-0.0669873
MuSCs	-0.502438
MuSCs	-0.851276
MuSCs	-1.0564
MuSCs	-1.04177
MuSCs	-1.82018
MuSCs	0.221711
MuSCs	-1.83303
MuSCs	-0.724111
MuSCs	0.061001
MuSCs	0.0471293
MuSCs	-0.255251
MuSCs	0.0377384
MuSCs	-0.354866
MuSCs	-1.78755
MuSCs	-0.304407
MuSCs	0.209618
MuSCs	-0.520825
MuSCs	-0.630906
MuSCs	-1.56374
MuSCs	-0.434515
MuSCs	0.313828
MuSCs	0.514931
MuSCs	-1.00074
MuSCs	-0.298205
MuSCs	-1.6479
MuSCs	-0.573472
TNFRSF12A+MuSCs	-3.72146
MuSCs	0.098384
MuSCs	1.04752
MuSCs	-1.09491
MuSCs	-1.70025
MuSCs	-1.85161
MuSCs	-1.09871
MuSCs	0.0787179
MuSCs	-0.0533115
MuSCs	-1.97292
MuSCs	-0.254657
MuSCs	-0.409047
MuSCs	0.0868384
MuSCs	-0.590418
MuSCs	0.743217
MuSCs	0.691885
MuSCs	0.528186
MuSCs	-0.150699
MuSCs	-0.112095
MuSCs	-1.08566
MuSCs	0.783456
MuSCs	-0.189331
MuSCs	-1.7125
MuSCs	-0.940737
TNFRSF12A+MuSCs	-3.91118
MuSCs	-0.314522
MuSCs	0.458116
MuSCs	-0.580168
MuSCs	-0.101003
MuSCs	-0.687845
TNFRSF12A+MuSCs	-4.12367
MuSCs	-0.801102
MuSCs	-0.599795
MuSCs	0.778103
MuSCs	-0.114008
MuSCs	-0.657205
MuSCs	0.55652
MuSCs	-0.0403918
TNFRSF12A+MuSCs	-2.47512
MuSCs	-0.121317
MuSCs	-2.20703
MuSCs	-0.140662
MuSCs	-0.658707
MuSCs	0.805852
MuSCs	0.440476
MuSCs	-0.765568
MuSCs	2.14773
MuSCs	-0.788598
MuSCs	-0.803121
MuSCs	0.307923
TNFRSF12A+MuSCs	-4.13965
MuSCs	-0.775857
MuSCs	-0.621775
MuSCs	-1.15866
MuSCs	-1.92448
MuSCs	0.914317
MuSCs	1.50381
MuSCs	0.711045
MuSCs	-0.724691
MuSCs	-1.56275
MuSCs	-1.16997
MuSCs	0.260713
MuSCs	0.302168
MuSCs	0.324657
MuSCs	0.288792
MuSCs	-0.0258
MuSCs	-0.995134
MuSCs	-0.0896631
MuSCs	0.230194
MuSCs	-0.608685
MuSCs	-0.0776837
TNFRSF12A+MuSCs	-3.6177
MuSCs	-0.00809077
MuSCs	-1.99996
MuSCs	-0.335963
MuSCs	-0.511485
MuSCs	-0.466222
MuSCs	-0.216811
MuSCs	0.065402
MuSCs	-0.245813
MuSCs	1.7216
MuSCs	-0.881522
MuSCs	-1.20277
MuSCs	-1.56239
MuSCs	-0.207301
MuSCs	1.31485
MuSCs	-0.760116
MuSCs	-0.638312
MuSCs	-1.29734
MuSCs	-1.57792
MuSCs	0.489459
MuSCs	0.605615
MuSCs	-1.26759
MuSCs	-0.00561372
MuSCs	0.101758
MuSCs	0.675915
MuSCs	-0.628028
MuSCs	-0.0965965
MuSCs	-0.0255445
MuSCs	-0.65682
MuSCs	-1.11793
MuSCs	-0.0471198
MuSCs	-1.31893
MuSCs	-0.493071
MuSCs	-0.0813286
MuSCs	-0.59977
MuSCs	-1.15188
MuSCs	-0.440281
MuSCs	0.39386
MuSCs	-1.75633
TNFRSF12A+MuSCs	-4.40018
MuSCs	-0.172995
MuSCs	-0.152079
MuSCs	-0.00800007
MuSCs	0.298293
MuSCs	-0.173341
MuSCs	0.744465
MuSCs	0.593242
MuSCs	-0.954877
MuSCs	-1.16071
MuSCs	1.93028
MuSCs	-0.91533
MuSCs	-2.29406
MuSCs	0.276597
MuSCs	1.21125
MuSCs	-0.141292
MuSCs	0.280984
MuSCs	0.501849
MuSCs	-0.643111
MuSCs	-0.523104
MuSCs	1.86906
TNFRSF12A+MuSCs	-3.59184
MuSCs	-0.360611
MuSCs	-1.44276
MuSCs	-0.573231
MuSCs	-0.362841
MuSCs	0.204233
MuSCs	-0.769226
MuSCs	1.95303
MuSCs	0.451944
MuSCs	-0.607186
MuSCs	0.323659
MuSCs	0.559307
MuSCs	0.423765
MuSCs	-2.85215
MuSCs	-0.899158
MuSCs	0.16184
MuSCs	-0.0806068
MuSCs	0.542367
MuSCs	0.000499409
MuSCs	-2.31101
MuSCs	0.958678
MuSCs	0.473274
MuSCs	0.0081137
MuSCs	-0.390957
MuSCs	0.234862
MuSCs	0.389652
MuSCs	-0.671615
MuSCs	-0.439497
MuSCs	-0.875574
MuSCs	-0.936579
MuSCs	-1.21952
MuSCs	-0.996474
MuSCs	0.297237
MuSCs	0.722005
MuSCs	-0.536888
MuSCs	0.843681
MuSCs	-0.92587
MuSCs	-0.487866
MuSCs	0.739911
MuSCs	0.13388
MuSCs	-1.84538
MuSCs	-1.40625
MuSCs	1.71427
MuSCs	0.0477327
MuSCs	-0.122204
MuSCs	-2.04831
MuSCs	-0.343905
MuSCs	-1.12391
MuSCs	-0.137286
MuSCs	0.349565
MuSCs	1.04963
MuSCs	-1.00313
MuSCs	-0.828534
MuSCs	-1.17259
MuSCs	-1.85209
MuSCs	0.105554
MuSCs	-0.436784
MuSCs	-0.377663
MuSCs	0.474408
MuSCs	0.208388
MuSCs	0.455876
MuSCs	-2.03408
MuSCs	-2.69416
MuSCs	-1.06587
MuSCs	0.404923
MuSCs	-1.27642
MuSCs	-1.70428
MuSCs	-4.16885
MuSCs	0.8888
MuSCs	0.045273
MuSCs	-1.27465
MuSCs	-4.40773
MuSCs	-0.145845
MuSCs	-0.403576
MuSCs	0.23482
MuSCs	-0.665964
MuSCs	-0.70583
MuSCs	-0.169426
MuSCs	0.0122261
MuSCs	-0.0884102
MuSCs	0.300562
MuSCs	0.356662
MuSCs	-0.211513
ICAM1+MuSCs	-0.336975
MuSCs	1.34991
MuSCs	-0.143643
MuSCs	-1.07027
MuSCs	0.4837
MuSCs	0.365661
MuSCs	-0.687056
MuSCs	-1.52626
MuSCs	0.283786
MuSCs	-0.563287
MuSCs	-0.63246
MuSCs	0.311391
MuSCs	-1.47691
MuSCs	-1.78328
MuSCs	-0.465078
MuSCs	-0.763123
MuSCs	0.198713
MuSCs	-1.68903
MuSCs	0.127182
MuSCs	0.0554581
MuSCs	-1.11914
MuSCs	-0.0512431
MuSCs	-0.916522
MuSCs	-0.916592
MuSCs	-0.384934
TNFRSF12A+MuSCs	-4.51858
MuSCs	0.22741
MuSCs	-2.34013
MuSCs	-2.08956
MuSCs	0.639522
MuSCs	1.96235
MuSCs	0.330474
MuSCs	-1.07033
MuSCs	-1.10298
MuSCs	-0.607878
MuSCs	-0.873666
MuSCs	-0.101343
MuSCs	0.793656
MuSCs	0.347653
MuSCs	-0.341991
MuSCs	-0.698401
MuSCs	-0.827775
MuSCs	-1.95167
MuSCs	1.08327
MuSCs	0.268851
MuSCs	-1.60569
MuSCs	-1.06816
MuSCs	-0.125496
MuSCs	-0.0305087
MuSCs	-0.254652
MuSCs	-0.837121
MuSCs	-1.78499
MuSCs	0.548603
MuSCs	-0.345771
MuSCs	1.04248
MuSCs	-0.514263
MuSCs	-0.19665
MuSCs	-0.321437
MuSCs	-0.729686
MYOG+MuSCs	-0.0790896
MuSCs	-0.0594482
MuSCs	-0.62798
MuSCs	0.21424
MuSCs	0.468619
MuSCs	-1.11784
MuSCs	-0.0730891
MuSCs	0.525556
MuSCs	-0.927604
MuSCs	-0.121143
MuSCs	-0.645233
MuSCs	0.503619
MuSCs	-0.336133
MuSCs	-0.283664
MuSCs	-1.05136
MuSCs	0.175886
MuSCs	-0.469637
MuSCs	-0.00981046
MuSCs	-1.35371
MuSCs	0.118792
MuSCs	-0.188935
MuSCs	-0.648021
MuSCs	1.65633
MuSCs	-0.67682
MuSCs	-1.83028
MuSCs	0.514121
MuSCs	-1.12924
MuSCs	0.346479
MuSCs	0.502788
MuSCs	-0.606584
MuSCs	-0.631273
TNFRSF12A+MuSCs	-1.17511
TNFRSF12A+MuSCs	-0.440703
MuSCs	0.339682
MuSCs	0.187229
MuSCs	-0.0298251
MuSCs	-0.393492
MuSCs	0.226052
MuSCs	-0.0784893
MuSCs	-0.477142
MuSCs	0.84296
MuSCs	-2.13178
MuSCs	-0.368166
MuSCs	-1.60609
MuSCs	0.59268
MuSCs	-0.254539
MuSCs	-1.30872
MuSCs	0.0688044
MuSCs	0.0683248
MuSCs	0.0564535
MuSCs	-0.911887
MuSCs	0.189202
MuSCs	-0.7705
MuSCs	0.614068
MuSCs	-2.03248
MuSCs	-0.434147
MuSCs	-1.99559
MuSCs	-0.332686
MuSCs	0.848008
MuSCs	-0.716969
MuSCs	-1.05291
MuSCs	-0.690263
MuSCs	-0.13591
MuSCs	0.446946
MuSCs	-1.08383
MuSCs	0.529257
MuSCs	-0.46141
MuSCs	-0.19891
TNFRSF12A+MuSCs	-0.352521
MuSCs	-0.146636
MuSCs	-0.169025
MuSCs	-0.288606
MuSCs	-1.16781
MuSCs	-0.876828
MuSCs	0.817148
MuSCs	-0.198714
MuSCs	0.41699
MuSCs	0.386862
MuSCs	-0.4109
MuSCs	-1.04534
MuSCs	-1.21377
MuSCs	0.187864
MuSCs	-2.89625
MuSCs	-0.941347
MuSCs	0.0844436
MuSCs	-0.842888
MuSCs	0.625597
MuSCs	0.104443
MuSCs	-0.610388
MuSCs	-2.9163
MuSCs	-0.158436
MuSCs	0.346786
MuSCs	-1.47126
MuSCs	-0.00383816
TNFRSF12A+MuSCs	-1.73058
MuSCs	-0.0166347
MuSCs	-0.628452
MuSCs	-1.44317
MuSCs	-1.46928
MuSCs	-0.591095
MuSCs	1.5669
TNFRSF12A+MuSCs	0.643144
MuSCs	-0.345702
MuSCs	-0.364324
MuSCs	-0.0727678
MuSCs	-1.68525
MuSCs	-0.533832
MuSCs	-1.19548
MuSCs	-0.529614
MuSCs	0.0530678
MuSCs	2.27061
MuSCs	-2.68886
MuSCs	1.31739
MuSCs	0.209107
MuSCs	-1.47239
MuSCs	-0.133072
MuSCs	-0.448415
MuSCs	-2.14531
MuSCs	-0.278307
MuSCs	-0.363861
MuSCs	-0.127345
MuSCs	-1.06572
MuSCs	0.441323
MuSCs	-1.69276
MuSCs	-1.5259
MuSCs	0.749911
MuSCs	-1.21771
MuSCs	0.128198
MuSCs	-1.14209
MuSCs	0.380395
MuSCs	0.40711
MuSCs	-0.443953
MuSCs	-0.561939
MuSCs	0.367228
MuSCs	-1.62929
MuSCs	0.0448998
MuSCs	0.221934
MuSCs	-0.017414
MuSCs	-0.966328
MuSCs	1.08197
MuSCs	0.493525
MuSCs	-0.017054
MuSCs	-0.581814
MuSCs	0.538853
MuSCs	-1.65348
MuSCs	-0.319702
MuSCs	-0.715917
MuSCs	-0.975012
MuSCs	-1.19939
MuSCs	-1.15087
MuSCs	0.573724
MuSCs	-0.410862
MuSCs	0.515016
MuSCs	-1.05242
MuSCs	-0.487155
MuSCs	-1.01136
MuSCs	0.310143
MuSCs	-1.10908
MuSCs	-0.244801
MuSCs	-1.72931
MuSCs	-0.725434
MuSCs	-0.61094
MuSCs	-1.05328
MuSCs	-0.998187
MuSCs	-0.342652
MuSCs	-0.561899
MuSCs	-0.156031
MuSCs	1.79034
MuSCs	-0.32489
MuSCs	0.457354
MuSCs	-0.677279
MuSCs	-1.22005
MuSCs	-0.690254
MuSCs	-1.12907
MuSCs	-0.680264
MuSCs	-0.364266
MuSCs	-0.516477
MuSCs	-1.02496
MuSCs	-1.57077
MuSCs	0.12169
MuSCs	-0.614774
MuSCs	-0.585776
TNFRSF12A+MuSCs	-1.40687
MuSCs	-0.149126
MuSCs	-1.15131
MuSCs	-1.02468
MuSCs	-0.135754
MuSCs	-1.53603
MuSCs	0.591549
MuSCs	-0.0229727
MuSCs	-0.092138
MuSCs	0.890806
MuSCs	0.429456
MuSCs	0.836309
MuSCs	-1.23751
MuSCs	0.191651
MuSCs	0.465127
MuSCs	0.0975236
MuSCs	-0.271766
MuSCs	-0.4052
MuSCs	-0.127278
MuSCs	1.47582
MuSCs	0.239286
MuSCs	-1.84594
MuSCs	-0.795236
MuSCs	-0.14016
MuSCs	0.676796
MuSCs	-0.126498
MuSCs	-0.537532
TNFRSF12A+MuSCs	-2.91926
MuSCs	0.0611976
MuSCs	0.503244
MuSCs	0.448944
MuSCs	-0.0425603
MuSCs	-0.389918
MuSCs	-0.372514
MuSCs	0.117322
MuSCs	-0.598623
MuSCs	-0.792835
MuSCs	0.395047
MuSCs	-0.942024
ICAM1+MuSCs	-0.685984
MuSCs	-1.62614
MuSCs	0.783404
MuSCs	-0.943569
TNFRSF12A+MuSCs	-0.706213
MuSCs	0.967206
MuSCs	-1.31485
MuSCs	0.30466
MuSCs	-1.13844
MuSCs	-1.56059
MuSCs	-1.42595
MuSCs	0.1188
MuSCs	-0.499387
MuSCs	-2.1173
MuSCs	1.38332
MuSCs	0.850494
MuSCs	-1.14493
MuSCs	-1.858
TNFRSF12A+MuSCs	-0.719732
MuSCs	-0.113856
MuSCs	-1.30411
MuSCs	-0.887445
MuSCs	-0.619224
MuSCs	0.0383345
MuSCs	-0.373531
MuSCs	-0.422787
MuSCs	-0.30226
MuSCs	0.538971
TNFRSF12A+MuSCs	-5.755
MuSCs	-0.973025
MuSCs	-1.19293
MuSCs	0.167467
MuSCs	-0.0836175
MuSCs	-0.594228
MuSCs	-0.377321
MuSCs	0.468975
MuSCs	0.300734
MuSCs	0.733666
MuSCs	-0.127498
MuSCs	0.0273681
MuSCs	-2.85179
MuSCs	0.681399
MuSCs	-0.595869
MuSCs	-0.399284
MuSCs	0.210726
MuSCs	-1.85513
MuSCs	-0.40015
MuSCs	0.122958
MuSCs	-0.0105466
MuSCs	-0.157432
MuSCs	-1.46449
MuSCs	-0.224787
MuSCs	-0.378531
MuSCs	0.366685
MuSCs	0.387476
MuSCs	-1.58756
MuSCs	-0.773901
TNFRSF12A+MuSCs	-2.52267
MuSCs	-0.818322
MuSCs	0.294176
MuSCs	0.199852
MuSCs	0.0886967
MuSCs	-0.344885
MuSCs	-0.303836
MuSCs	0.294004
TNFRSF12A+MuSCs	-4.84072
MuSCs	-0.836248
MuSCs	0.928945
MuSCs	0.132962
MuSCs	-0.248822
MuSCs	-0.939803
MuSCs	0.232865
MuSCs	0.515069
MuSCs	0.3028
MuSCs	0.365838
MuSCs	-0.749066
MuSCs	-0.73367
MuSCs	1.31852
MuSCs	0.0299035
MuSCs	0.0565353
MuSCs	0.9175
MuSCs	0.501853
MuSCs	-0.170932
MuSCs	-0.115713
MuSCs	-0.972258
MuSCs	0.20986
MuSCs	-0.978952
MuSCs	0.151439
MuSCs	-0.683313
MuSCs	-1.00848
MuSCs	-0.556884
MuSCs	0.164378
MuSCs	0.050516
MuSCs	-1.68142
MuSCs	-0.322013
MuSCs	-0.617941
MuSCs	0.091042
MuSCs	-0.436876
MuSCs	-0.834334
MuSCs	-0.74189
MuSCs	0.302026
MuSCs	1.5357
MuSCs	-0.687591
MuSCs	0.877506
MuSCs	-0.31282
MuSCs	0.660299
MuSCs	0.487253
MuSCs	0.224441
MuSCs	0.0693318
MuSCs	-0.657497
MuSCs	-1.0242
MuSCs	0.53598
MuSCs	-0.170637
MuSCs	-1.28824
MuSCs	-0.371144
MuSCs	-1.09452
MuSCs	0.690162
MuSCs	-0.441772
MuSCs	-0.0541581
MuSCs	-2.45456
MuSCs	-0.87947
MuSCs	0.30916
MuSCs	-0.559665
MuSCs	-0.639624
MuSCs	0.013236
MuSCs	-1.14944
MuSCs	-1.1934
MuSCs	-0.707213
MuSCs	0.951533
MuSCs	-0.299876
MuSCs	-0.050786
MuSCs	0.586235
MuSCs	0.345417
MuSCs	-1.03977
MuSCs	-0.111025
MuSCs	0.241475
MuSCs	-0.813478
MuSCs	-0.600631
MuSCs	-1.79962
MuSCs	0.114001
MuSCs	-1.81595
MuSCs	-0.0497563
MuSCs	0.485183
MuSCs	-0.289
MuSCs	-0.647884
MuSCs	2.23826
MuSCs	-1.20046
MuSCs	-2.02883
MuSCs	-0.431314
MuSCs	0.00952245
MuSCs	-0.706565
MuSCs	-0.160612
MuSCs	-0.573303
MuSCs	0.224877
MuSCs	-1.62996
MuSCs	1.12967
MuSCs	-0.3548
MuSCs	1.09128
MuSCs	-0.901669
MuSCs	-1.17163
MuSCs	-2.12512
MuSCs	-0.749448
MuSCs	-0.571179
MuSCs	-0.31791
MuSCs	-0.185462
MuSCs	0.128325
MuSCs	-1.32951
MuSCs	0.0717895
MuSCs	0.276714
MuSCs	0.251722
MuSCs	-0.385438
MuSCs	-0.393753
MuSCs	0.228477
TNFRSF12A+MuSCs	0.361055
MuSCs	-0.693068
MuSCs	1.41808
MuSCs	-0.245402
MuSCs	0.143515
MuSCs	-1.11171
MuSCs	-1.75643
MuSCs	-2.61884
MuSCs	-1.37131
MuSCs	-0.445237
MuSCs	-2.44408
MuSCs	0.503497
TNFRSF12A+MuSCs	-2.29922
TNFRSF12A+MuSCs	-3.3938
MuSCs	0.396802
MYOG+MuSCs	2.60174
MuSCs	-0.994691
MuSCs	-0.595755
MuSCs	0.402782
MuSCs	-0.107028
MuSCs	0.401352
MuSCs	-0.448514
MuSCs	0.23059
MuSCs	-0.465432
MuSCs	-0.406328
MuSCs	-1.65933
MuSCs	-0.829998
MuSCs	-0.800087
MuSCs	0.188159
MuSCs	-0.491624
MuSCs	-0.837693
MuSCs	0.0249479
MuSCs	1.54435
MuSCs	0.143015
MuSCs	-1.01382
MuSCs	0.046797
MuSCs	0.279637
MuSCs	-1.3528
MuSCs	0.380006
MuSCs	0.225701
MuSCs	1.17617
MuSCs	-0.804207
MuSCs	-0.185649
MuSCs	-1.34984
MuSCs	-0.583422
MuSCs	-0.879063
MuSCs	-0.995584
MuSCs	-0.45885
MuSCs	-1.7013
MuSCs	0.307364
MuSCs	-0.365415
MuSCs	0.0176261
MuSCs	-0.42454
MuSCs	-0.723214
MuSCs	-0.232071
MuSCs	-0.351878
MuSCs	-0.815863
MuSCs	0.406269
MuSCs	-0.445784
MuSCs	-0.0183873
MuSCs	0.0873036
MuSCs	-1.25256
MuSCs	-0.0771644
MuSCs	-0.14402
MuSCs	-0.755506
MuSCs	-2.05879
MuSCs	-0.962002
MuSCs	-1.90586
MuSCs	-0.285276
MuSCs	-1.35375
MuSCs	-1.14433
MuSCs	-1.21784
MuSCs	-0.997456
MuSCs	0.207982
MuSCs	0.914415
MuSCs	-1.01356
MuSCs	0.00874119
MuSCs	0.768296
MuSCs	-0.262794
MuSCs	-0.53686
MuSCs	-2.76569
MuSCs	0.867179
MuSCs	0.448903
MuSCs	-1.46608
MuSCs	-1.15104
MuSCs	-1.49479
MuSCs	0.00787328
MuSCs	-2.213
MuSCs	-1.73691
MuSCs	-0.336453
MuSCs	-1.96171
MuSCs	0.763558
MuSCs	0.684757
MuSCs	-0.282311
MuSCs	-0.893858
MuSCs	0.507447
MuSCs	-0.424315
MuSCs	0.492044
MuSCs	-0.856962
MuSCs	0.020955
MuSCs	-1.10829
MuSCs	-2.30929
MuSCs	0.392968
MuSCs	0.21843
MuSCs	0.786516
MuSCs	-0.0766663
MuSCs	-0.754477
MuSCs	-1.15507
MuSCs	-2.30662
MuSCs	-0.891183
MuSCs	0.314491
MuSCs	0.0382278
MuSCs	-2.68677
MuSCs	-1.06515
MuSCs	-0.597101
MuSCs	0.52315
MuSCs	0.57004
MuSCs	0.878581
MuSCs	-0.518205
MuSCs	0.113033
MuSCs	0.977264
MuSCs	-0.163447
MuSCs	-0.53398
MuSCs	0.248931
MuSCs	-2.31311
MuSCs	0.0275067
MuSCs	-0.679583
MuSCs	-0.948813
MuSCs	0.445053
MuSCs	-1.39853
MuSCs	-1.87675
MuSCs	0.856962
MuSCs	-0.456462
MuSCs	0.332484
MuSCs	-1.87547
MuSCs	0.147379
MuSCs	-0.502086
MuSCs	-0.379768
MuSCs	-0.26753
MuSCs	-0.0527259
MuSCs	-0.80408
MuSCs	-0.954824
MuSCs	-0.776193
MuSCs	-1.86382
MuSCs	-0.764715
MuSCs	-1.84361
MuSCs	-0.897502
MuSCs	0.664074
MuSCs	0.252929
MuSCs	-0.350843
MuSCs	-2.17607
MuSCs	-0.198318
MuSCs	-0.675759
MuSCs	-1.44637
MuSCs	-2.17412
MuSCs	-0.79944
MuSCs	-0.471915
MuSCs	-1.25661
MuSCs	-1.89953
MuSCs	-0.937058
MuSCs	-1.13528
TNFRSF12A+MuSCs	-2.01359
MuSCs	0.0743581
MuSCs	-0.868354
MuSCs	-1.20673
MuSCs	-0.820199
MuSCs	-0.264263
TNFRSF12A+MuSCs	-1.99001
MuSCs	-2.48679
MuSCs	0.0771127
MuSCs	-0.793537
MuSCs	-1.52082
MuSCs	-0.124595
MuSCs	0.895483
MuSCs	0.323845
MuSCs	-0.274672
MuSCs	-0.568607
MuSCs	-0.256874
MuSCs	-0.231409
MuSCs	0.163456
MuSCs	1.32123
MuSCs	-1.17205
MuSCs	-0.890112
MuSCs	-0.525128
MuSCs	-1.14792
MuSCs	0.0942315
MuSCs	0.102606
MuSCs	-0.38852
MuSCs	-0.0919835
MuSCs	-0.747893
MuSCs	-0.451263
MuSCs	0.369409
MuSCs	-0.621384
MuSCs	-1.05161
MuSCs	-1.22184
MuSCs	-0.508163
MuSCs	-0.16247
MuSCs	-0.163403
MuSCs	0.549056
MuSCs	-0.0411271
MuSCs	-0.572664
MuSCs	0.584628
MuSCs	-0.926884
MuSCs	-0.302659
TNFRSF12A+MuSCs	-2.35503
MuSCs	0.161638
MuSCs	-0.943479
MuSCs	-0.626337
TNFRSF12A+MuSCs	-2.06127
MuSCs	0.213529
MuSCs	0.323011
MuSCs	-0.860278
MuSCs	-0.102583
MuSCs	-0.386005
MuSCs	-0.713319
MuSCs	-0.33473
TNFRSF12A+MuSCs	-1.65588
MuSCs	-0.308404
MuSCs	0.892512
MuSCs	-0.427394
MuSCs	0.000520283
MuSCs	0.636015
MuSCs	0.0068638
MuSCs	0.679676
MuSCs	0.75275
MuSCs	0.73789
MuSCs	-0.0566627
MuSCs	-1.56296

## Sheet: Panel d
		Ribosome biogenesis enrichment score
		Young					Aged
	Main	0.082347	0.072592	0.067617	0.059634	0.068731	0.037971	0.090084	0.055567	0.058551	0.046073	0.069317	0.040747
	TNF+	0.170656	0.203589	0.131789	0.296221	0.072567	0.087779	0.14888	0.063607	0.109185	0.07314	0.203941	0.097362
	ICA+	0.076532	0.050015	0.051634	0.048338	0.05593	0.025403	0.079172	0.039138	0.043934	0.038979	0.056476	0.041088
	MyG+	0.130491	0.145449	0.057784	0.135406	0.059169	0.111816	0.078924	0.092229	0.155978	0.048865	0	0
	Mann Whitney test, Two-tailed	p value
	Main Young vs Main Aged	0.149
	TNF+ Young vs TNF+ Aged	0.2677
	ICA+ Young vs ICA+ Aged	0.202
	MyG+ Young vs MyG+ Aged	0.8413
	Main Young vs TNF+ Young	0.0317
	TNF+ Young vs ICA+ Young	0.0159
	TNF+ Young vs MyG+ Young	0.1508

## Sheet: Panel e
celltype	SYMBOL	ltsr	Proportion	log2(FC)	Significance
MYOG+MuSCs	MRTO4	3.53792e-05	0.00102208	0.00622151	none
MYOG+MuSCs	EBNA1BP2	3.38371e-05	-0.00565393	0.0187412	none
MYOG+MuSCs	WDR3	2.78058e-05	0.00438656	-0.00547216	none
MYOG+MuSCs	MPHOSPH10	9.77094e-05	-0.0300463	0.0633425	none
MYOG+MuSCs	POLR1A	3.02411e-05	-0.00518347	0.0110035	none
MYOG+MuSCs	POLR1B	2.75263e-05	0.003191	-0.0069099	none
MYOG+MuSCs	IMP4	8.71094e-05	-0.0255578	0.0598358	none
MYOG+MuSCs	NOP58	4.24297e-05	0.0251724	-0.0480732	none
MYOG+MuSCs	RRP9	3.27365e-05	0.00732838	-0.00954891	none
MYOG+MuSCs	UTP3	7.58139e-05	0.0215475	-0.0437888	none
MYOG+MuSCs	GAR1	6.2938e-05	-0.0134816	0.033075	none
MYOG+MuSCs	BRIX1	5.23889e-05	-0.0208936	0.044698	none
MYOG+MuSCs	POLR1C	2.65254e-05	0.00587754	-0.0110145	none
MYOG+MuSCs	RRS1	0.000166469	0.0299523	-0.059504	none
MYOG+MuSCs	DCAF13	3.08132e-05	0.00024988	0.00597378	none
MYOG+MuSCs	POLR1E	4.05145e-05	-0.00731765	0.0194019	none
MYOG+MuSCs	SURF6	0.000192467	0.032901	-0.0620114	none
MYOG+MuSCs	WDR74	9.02645e-05	0.0300912	-0.055742	none
MYOG+MuSCs	DDX21	3.96205e-05	-0.0283772	0.0608936	none
MYOG+MuSCs	POLR1D	8.07035e-05	0.0460579	-0.0836855	none
MYOG+MuSCs	NIP7	2.42113e-05	-0.00208784	0.00588564	none
MYOG+MuSCs	NOB1	2.50574e-05	-0.00401106	0.0107933	none
MYOG+MuSCs	SNRPB	4.1366e-05	-0.0200915	0.051045	none
MYOG+MuSCs	NOP56	2.58253e-05	0.009958	-0.0157263	none
MYOG+MuSCs	RRP1	2.51975e-05	-0.00221696	0.00655718	none
MuSCs	MRTO4	0.00229936	0.0195851	-0.0363213	none
MuSCs	EBNA1BP2	1.93474e-05	0.00753357	-0.015084	none
MuSCs	WDR3	0.000846407	0.0117052	-0.0217782	none
MuSCs	MPHOSPH10	2.58903e-05	0.0107231	-0.0184987	none
MuSCs	POLR1A	0.758205	-0.0127105	0.0274188	none
MuSCs	POLR1B	2.33869e-05	0.00313503	-0.00574018	none
MuSCs	IMP4	1.87942e-05	0.00902278	-0.0166695	none
MuSCs	NOP58	0.00521556	0.0272234	-0.0555175	none
MuSCs	RRP9	9.82395e-06	0.000833876	-0.000370241	none
MuSCs	UTP3	1.00164e-05	0.0017928	-0.00217763	none
MuSCs	GAR1	9.93755e-06	0.00132633	-0.00232166	none
MuSCs	BRIX1	2.53593e-05	0.010143	-0.0172673	none
MuSCs	POLR1C	4.15945e-05	0.00718249	-0.013184	none
MuSCs	RRS1	0.0226753	0.021597	-0.041721	none
MuSCs	DCAF13	9.32393e-05	0.0114965	-0.0227176	none
MuSCs	POLR1E	6.29447e-05	0.00936659	-0.0160901	none
MuSCs	SURF6	1.30162e-05	0.0054339	-0.00719387	none
MuSCs	WDR74	0.000345469	0.0178944	-0.0328512	none
MuSCs	DDX21	0.00261767	0.0326502	-0.0712363	none
MuSCs	POLR1D	1	0.0851564	-0.163564	down
MuSCs	NIP7	1.56952e-05	0.00539772	-0.0100828	none
MuSCs	NOB1	0.774372	0.0375518	-0.0650044	none
MuSCs	SNRPB	0.170248	0.0439387	-0.0923245	none
MuSCs	NOP56	2.28571e-05	0.0116292	-0.0211909	none
MuSCs	RRP1	9.73718e-06	0.000639685	-0.000374667	none
TNFRSF12A+MuSCs	MRTO4	1	0.0840586	-0.158291	down
TNFRSF12A+MuSCs	EBNA1BP2	0.995881	0.0641714	-0.1223	down
TNFRSF12A+MuSCs	WDR3	0.948356	0.0340317	-0.0641955	down
TNFRSF12A+MuSCs	MPHOSPH10	0.849229	0.0592687	-0.113004	none
TNFRSF12A+MuSCs	POLR1A	1.25466e-05	0.00122952	0.000188987	none
TNFRSF12A+MuSCs	POLR1B	0.0271222	0.0148226	-0.0282936	none
TNFRSF12A+MuSCs	IMP4	0.999999	0.0885706	-0.168722	down
TNFRSF12A+MuSCs	NOP58	1	0.145804	-0.282307	down
TNFRSF12A+MuSCs	RRP9	1	0.0562681	-0.105832	down
TNFRSF12A+MuSCs	UTP3	1	0.0801697	-0.154134	down
TNFRSF12A+MuSCs	GAR1	1	0.0703757	-0.135854	down
TNFRSF12A+MuSCs	BRIX1	1	0.0990859	-0.188041	down
TNFRSF12A+MuSCs	POLR1C	0.665157	0.0332349	-0.0626131	none
TNFRSF12A+MuSCs	RRS1	1	0.0680459	-0.129982	down
TNFRSF12A+MuSCs	DCAF13	1	0.0707592	-0.134308	down
TNFRSF12A+MuSCs	POLR1E	0.00113891	0.0229976	-0.0419716	none
TNFRSF12A+MuSCs	SURF6	0.162079	0.0419722	-0.0786599	none
TNFRSF12A+MuSCs	WDR74	0.831582	0.0544538	-0.103577	none
TNFRSF12A+MuSCs	DDX21	1	0.284245	-0.543919	down
TNFRSF12A+MuSCs	POLR1D	0.237982	0.0757761	-0.14751	none
TNFRSF12A+MuSCs	NIP7	1	0.0998942	-0.192891	down
TNFRSF12A+MuSCs	NOB1	1	0.083322	-0.155188	down
TNFRSF12A+MuSCs	SNRPB	1	0.144133	-0.27882	down
TNFRSF12A+MuSCs	NOP56	1	0.121589	-0.230379	down
TNFRSF12A+MuSCs	RRP1	0.997521	0.0438876	-0.0831019	down
ICAM1+MuSCs	MRTO4	1.67977e-05	0.0150636	-0.0276027	none
ICAM1+MuSCs	EBNA1BP2	1.07219e-05	0.0123549	-0.024336	none
ICAM1+MuSCs	WDR3	9.70683e-06	-0.00424019	0.0112198	none
ICAM1+MuSCs	MPHOSPH10	1.83799e-05	0.0192462	-0.0347935	none
ICAM1+MuSCs	POLR1A	1.53616e-05	-0.00524362	0.0125552	none
ICAM1+MuSCs	POLR1B	6.74085e-06	0.00190699	-0.003373	none
ICAM1+MuSCs	IMP4	1.16847e-05	0.015483	-0.0294811	none
ICAM1+MuSCs	NOP58	0.000149405	0.0372302	-0.0703334	none
ICAM1+MuSCs	RRP9	8.98269e-06	0.00728824	-0.0124887	none
ICAM1+MuSCs	UTP3	1.81508e-05	0.0142542	-0.0261785	none
ICAM1+MuSCs	GAR1	5.87212e-05	0.0188198	-0.0372218	none
ICAM1+MuSCs	BRIX1	0.00103302	0.0380925	-0.0723032	none
ICAM1+MuSCs	POLR1C	9.35451e-05	0.0169999	-0.0322442	none
ICAM1+MuSCs	RRS1	6.12911e-05	0.0213861	-0.0404058	none
ICAM1+MuSCs	DCAF13	1.49074e-05	0.0128895	-0.025542	none
ICAM1+MuSCs	POLR1E	9.9567e-05	0.0188828	-0.0354935	none
ICAM1+MuSCs	SURF6	6.87836e-06	0.00124109	0.00196389	none
ICAM1+MuSCs	WDR74	3.39638e-05	0.0214792	-0.0407083	none
ICAM1+MuSCs	DDX21	0.309458	0.0909794	-0.181139	none
ICAM1+MuSCs	POLR1D	0.00859762	0.0701686	-0.133969	none
ICAM1+MuSCs	NIP7	0.000100093	0.021993	-0.0434465	none
ICAM1+MuSCs	NOB1	0.0447771	0.0526247	-0.0977124	none
ICAM1+MuSCs	SNRPB	3.71382e-05	0.0337912	-0.0702623	none
ICAM1+MuSCs	NOP56	0.00244826	0.0514542	-0.100607	none
ICAM1+MuSCs	RRP1	4.18899e-05	0.0155676	-0.0300613	none

## Sheet: Panel g
	Gene	Raw Ct value								Gene	Relative expression to RPLP0						two-tailed t-test, p value
		Young 1	Young 2	Young 3	Aged 1	Aged 2	Aged 3				Young 1	Young 2	Young 3	Aged 21	Aged 2	Aged 3
	CDKN2A	25.76	25.7	25.64	25.43	25.52	25.3			CDKN2A	1.00773	1.05783	0.938077	1.51338	1.3766	1.56675	0.0019
		25.93	25.64	25.76	25.32	25.65	25.42			TP53	1.04166	1.01787	0.943148	1.65736	1.72774	1.60091	0.0002
		25.65	25.61	25.62	25.45	25.54	25.47
	Mean Ct	25.78	25.65	25.6733	25.4	25.57	25.3967
	TP53	23.67	23.75	23.64	23.25	23.23	23.45
		23.78	23.66	23.69	23.24	23.24	23.33
		23.76	23.72	23.68	23.33	23.27	23.33
	Mean Ct	23.7367	23.71	23.67	23.2733	23.2467	23.37
	RPLP0	17.47	17.45	17.26	17.67	17.71	17.72
		17.49	17.36	17.29	17.67	17.73	17.72
		17.48	17.45	17.26	17.72	17.72	17.76
	Mean Ct	17.48	17.42	17.27	17.6867	17.72	17.7333

## Sheet: Panel h
	Gene	Roche 384-well qPCR plate 1_Raw Ct value							Gene	Roche 384-well qPCR plate 2_Raw Ct value							Gene	Relative expression to RPLP0						two-tailed t-test, p value
		Young 1	Young 2	Young 3	Aged 1	Aged 2	Aged 3			Young 1	Young 2	Young 3	Aged 1	Aged 2	Aged 3			Young 1	Young 2	Young 3	Aged 21	Aged 2	Aged 3
	WDR74	24.48	24.02	24.21	24.72	24.9	24.92		NOP58	21.05	21.18	20.82	21.79	21.8	21.9		WDR74	0.983199	1.0784	0.943148	0.846093	0.828681	0.815386	0.014
		24.34	24.34	24.26	24.9	24.86	24.93			21.13	21.07	20.93	21.76	21.87	21.78		MRTO4	1.03288	0.981686	0.986233	0.675175	0.676737	0.68302	0.0022
		24.42	24.3	24.32	24.89	24.94	24.96			21.11	21.07	20.85	21.84	21.86	21.84		EBNA1BP2	1.04972	0.988514	0.963707	0.723635	0.718636	0.747425	0.0006
	Mean Ct	24.4133	24.22	24.2633	24.8367	24.9	24.9367		Mean Ct	21.0967	21.1067	20.8667	21.7967	21.8433	21.84		RRS1	1.04006	0.968171	0.993092	0.80478	0.814131	0.686184	0.0074
	MRTO4	21.9	21.96	21.75	22.79	22.78	22.8		DDX21	21.84	21.7	21.78	22.62	22.7	22.51		RRP9	1.07757	0.980175	0.946787	0.79065	0.829959	0.680395	0.017
		21.95	21.94	21.84	22.73	22.78	22.79			21.89	21.84	21.84	22.61	22.7	22.61		BRIX1	1.03926	1.00386	0.958526	0.766074	0.757275	0.785794	0.0007
		21.95	21.94	21.78	22.74	22.79	22.76			21.89	21.87	21.75	22.68	22.66	22.61		IMP4	0.971906	1.01552	1.01318	0.934471	0.853949	0.663831	0.0883
	Mean Ct	21.9333	21.9467	21.79	22.7533	22.7833	22.7833		Mean Ct	21.8733	21.8033	21.79	22.6367	22.6867	22.5767		NOP56	1.04247	1.01866	0.941696	0.757858	0.725309	0.750886	0.0013
	EBNA1BP2	20.7	20.77	20.65	21.48	21.51	21.47		MPHOAPH10	22.84	23.18	22.78	23.45	23.48	23.61		NOP58	0.975656	0.960003	1.06765	0.715874	0.71753	0.722521	0.0136
		20.76	20.77	20.67	21.47	21.52	21.48			22.93	22.96	23.02	23.34	23.63	23.51		DDX21	0.990801	1.03049	0.97942	0.695762	0.695762	0.754364	0.0003
		20.77	20.77	20.65	21.51	21.56	21.51			22.93	23.06	22.78	23.32	23.55	23.29		DCAF13	1.02416	1.00077	0.975656	0.901945	0.906122	0.940247	0.0105
	Mean Ct	20.7433	20.77	20.6567	21.4867	21.53	21.4867		Mean Ct	22.9	23.0667	22.86	23.37	23.5533	23.47		SURF6	1.02574	1.03526	0.941696	0.812252	0.872564	0.73884	0.0167
	RRS1	25.33	25.28	25.06	25.85	25.68	26.09		DCAF13	22.44	22.49	22.45	22.93	22.97	22.9		SNRPB	0.974154	1.01787	1.00851	0.669995	0.688831	0.596898	0.0004
		25.27	25.32	25.16	25.79	25.85	26.22			22.51	22.51	22.47	22.9	22.99	22.88		MPHOAPH10	1.05702	0.933033	1.01396	0.909618	0.82932	0.882703	0.0423
		25.14	25.27	25.09	25.83	25.99	25.99			22.52	22.53	22.46	22.95	22.95	22.99
	Mean Ct	25.2467	25.29	25.1033	25.8233	25.84	26.1		Mean Ct	22.49	22.51	22.46	22.9267	22.97	22.9233
	RRP9	24.59	24.63	24.52	25.12	25.12	25.45		SURF6	23.93	23.86	24	24.56	24.44	24.73
		24.52	24.6	24.56	25.29	25.2	25.5			24	23.94	23.97	24.57	24.49	24.81
		24.58	24.69	24.54	25.24	25.22	25.49			23.93	23.98	23.96	24.5	24.54	24.67
	Mean Ct	24.5633	24.64	24.54	25.2167	25.18	25.48		Mean Ct	23.9533	23.9267	23.9767	24.5433	24.49	24.7367
	BRIX1	23.02	23.02	22.96	23.69	23.67	23.68		SNRPB	20.41	20.2	20.14	21.08	21.09	21.2
		23	23.02	22.94	23.65	23.76	23.68			20.24	20.24	20.11	21.06	21.1	21.26
		23.06	23.01	22.9	23.68	23.74	23.69			20.21	20.19	20.16	21.1	21.08	21.45
	Mean Ct	23.0267	23.0167	22.9333	23.6733	23.7233	23.6833		Mean Ct	20.2867	20.21	20.1367	21.08	21.09	21.3033
	IMP4	24.85	24.69	24.35	25.08	25.15	25.58		RPLP0	17.49	17.51	17.43	17.8	17.83	17.86
		24.7	24.62	24.5	25.04	25.23	25.55			17.59	17.54	17.45	17.78	17.84	17.83
		24.72	24.59	24.61	24.94	25.17	25.55			17.53	17.52	17.43	17.79	17.85	17.85
	Mean Ct	24.7567	24.6333	24.4867	25.02	25.1833	25.56		Mean Ct	17.5367	17.5233	17.4367	17.79	17.84	17.8467
	NOP56	21.29	21.28	21.24	21.93	22.07	22
		21.31	21.25	21.19	21.97	22.07	22
		21.27	21.26	21.25	21.97	22.02	22.05
	Mean Ct	21.29	21.2633	21.2267	21.9567	22.0533	22.0167
	RPLP0	17.47	17.45	17.26	17.67	17.71	17.72
		17.49	17.36	17.29	17.67	17.73	17.72
		17.48	17.45	17.26	17.72	17.72	17.76
	Mean Ct	17.48	17.42	17.27	17.6867	17.72	17.7333

## Sheet: Panel j
	Assay	Protein	Integrated Density by Fiji							Protein	Relative expression to HSP90						two-tailed t-test, p value
			Young 1	Young 2	Young 3	Aged 1	Aged 2	Aged 3			Young 1	Young 2	Young 3	Aged 21	Aged 2	Aged 3
	PVDF 1	DDX21	220195	245998	273737	77122	40289	31765		DDX21	0.894585	1.12603	1.12635	0.428517	0.174947	0.183832	0.0023
		HSP90	246142	218465	243031	179974	230292	172794		NOP58	0.976289	1.10289	1.01355	0.272323	0.0422633	0.0375616	0.0004
	PVDF 2	NOP58	187676	209584	170196	49197	7925	6200
		HSP90	192234	190031	167921	180657	187515	165062

## Sheet: Panel k
	Gene	Raw Ct value
		Aged donor 1			Aged donor 2			Aged donor 3				Gene	Relative expression to RPLP0
		Main	TNF+	ICA+	Main	TNF+	ICA+	Main	TNF+	ICA+			Aged 1_Main	Aged 2_Main	Aged 3_Main	Aged 1_ICA+	Aged 2_ICA+	Aged 3_ICA+	Aged 1_TNF+	Aged 2_TNF+	Aged 3_TNF+
	TNFRSF12A	32.84	32.66	33.27	33.19	32.18	31.95	33.11	32.25	32.91		TNFRSF12A	0.695301	0.854662	0.0434066	0.857252	0.792848	0.490478	1.19144	1.75727	3.29341
		33.78	33.65	33.67	33.2	33.1	33.76	31.85	33.02	33.3		CDKN2A	0.584651	0.9013	0.0297594	0.989235	0.602668	0.269329	1.55004	2.66531	1.48276
		33.11	32.73	32.67	33.33	33.96	32.74	32.88	32.3	31.47		CDKN1A	0.0322804	0.674205	0.919754	0.389443	1.44726	1.00652	1.17387	3.10436	1.9045
	CDKN2A	34	33.61	33.79	33.3	34.61	33.27	32.93	34.74	33.76
		33.75	33.96	34.02	34.73	33.49	34.45	34.11		33.29
		34.46	33	33.78	33.78	33.46	34.12	34.52	34.49	34.45
	RPLP0	32.92		33.03	32.61	35.3	31.45	27.58	33.99	30.64
		31.92	32.64	32.71	32.64	33.58	33.3	27.6	31.76	30.92
		31.48	33.21		32.79		31.6	27.78	34.33	31.09
	Gene	Raw Ct value										Gene	ANOVA test	p value
		Aged donor 1			Aged donor 2			Aged donor 3				TNFRSF12A	Main vs TNF+	0.0723
		Main	TNF+	ICA+	Main	TNF+	ICA+	Main	TNF+	ICA+			Main vs ICA+	0.9435
	CDKN1A	33.31	33.88	33.27	33.75	32.76	34.25	33.46	33.81	33.81			TNF vs ICA	0.1094
		33.61	33.57	32.91	33.86	32.75	33.56	33.89	34.94	34.94		CDKN2A	Main vs TNF+	0.0342
		33.65	32.43	32.76	33.82	34.02	33.59	33.75	32.75	32.75			Main vs ICA+	0.9582
								33.15	33.15	33.15			TNF vs ICA	0.048
								34.32	33.71	33.71		CDKN1A	Main vs TNF+	0.0809
								33.52		32.48			Main vs ICA+	0.7633
	RPLP0	32.43	32.34		32.99	32.17	33.3	27.48	32.61	31.97			TNF vs ICA	0.2014
		31.52	33.96	32.25	32.17		33.11	27.56	32.07	31.52
		31.49	33.25	32.44	32.72	34.31	32.53	27.81	32.45	30.61
								27.81	32.34	30.75
								27.78	32.16	31.2
								27.55	32.01	31.08

## Sheet: Panel l
	Gene	Raw Ct value									Gene	Relative expression to RPLP0						two-tailed t-test, p value
		Aged donor 1		Aged donor 2		Aged donor 3						ICA1-			ICA+
		ICA-	ICA+	ICA-	ICA+	ICA-	ICA+				ICAM1	0	0.0636643	0.160361	1.16312	1.10073	1.87759	0.0067
	ICAM1		33.55	34.06	32.95	31.88	33.01				CXCL2	0	0.212522	0.390665	1.01962	0.704538	1.47255	0.0258
			32.83	32.19	33.29	32.23	32.71				IER3	0.683648	0.129377	0.333044	1.11447	1.10342	1.64269	0.0197
			34.99	34.01	32.51	32.21	33.28				NFKBIZ	0.0486769	0.288946	0.270971	1.07779	1.30198	1.53216	0.0019
	CXCL2		36.15	34.45	36.14	33.11	36.43
			36.58	33.88	35.64	33.53
				33.76	37.29	33.58	35.08
	IER3	34.04	32.71	31.81	33.53	30.67	32.06
		33.21	33.83	32.09	32.24	31.1	33.07
		34.25	34	31.7	32.31	30.54	33.72
	NFKBIZ		33.55	30.24	31.71	29.99	33.14
		36.62	31.91	29.63	31.64	30.26	31.72
		36.91	32.52	29.74	31.24	30.43	32.08
	RPLP0	30.78	31.24	26.44	30.62	26.84	30.85
		30.78	30.99	26.48	30.46	26.87	31.61
		30.96	31.15	26.62	30.05	26.65	30.95

[truncated: 2 more sheets: Panel m, Panel n]
