# Supplementary material for: Human skeletal muscle aging atlas
Source: Nat Aging. 2024 Apr 15;4(5):727–44. doi: 10.1038/s43587-024-00613-3 (PMC11108788; doi:10.1038/s43587-024-00613-3)
Supplement: Supplementary file 13 — Statistical Source Data [file 43587_2024_613_MOESM13_ESM.xlsx]

## Sheet: Panel c
index	UMAP1	UMAP2	Cell cluster
mus_SNuc7468112-GCGAGAACAGTCAGCC	5.31289	0.535556	MF_typeI(fg)
mus_SNuc7468112-CAAGAAATCGGCGCAT	9.21335	2.53303	MF_typeI(fg)
mus_SNuc7468112-GCTGCGATCTTGGGTA	7.76195	0.931134	MF_typeI(fg)
mus_SNuc7468112-CTCGGGACAGGTCGTC	5.32041	0.472388	MF_typeI(fg)
mus_SNuc7468112-ACCAGTAAGAATAGGG	9.63536	1.59056	MF_typeI(fg)
mus_SNuc7468112-CCATTCGCAGCTTCGG	10.1682	2.57534	MF_typeI(fg)
mus_SNuc7468112-CGTCAGGTCACTCTTA	6.42294	1.31608	MF_typeI(fg)
mus_SNuc7468112-TGGGAAGTCCAAGTAC	6.9339	1.63708	MF_typeI(fg)
mus_SNuc7468112-CTCGGAGGTTATCGGT	8.8854	2.37105	MF_typeI(fg)
mus_SNuc7468112-ACGCAGCGTATGAATG	5.76489	1.5106	MF_typeI(fg)
mus_SNuc7468112-GAGCAGACATTGAGCT	8.59605	2.76211	MF_typeI(fg)
mus_SNuc7468112-GATGCTAAGAGCCTAG	9.06892	1.83692	MF_typeI(fg)
mus_SNuc7468112-TGGCGCAAGCACCGCT	8.91337	2.07761	MF_typeI(fg)
mus_SNuc7468112-GAAATGACATTACCTT	9.14908	1.95601	MF_typeI(fg)
mus_SNuc7468112-CGAGCCAAGTCCAGGA	8.1289	0.388057	MF_typeI(fg)
mus_SNuc7468112-CCGTGGACACTTGGAT	8.51495	0.301358	MF_typeI(fg)
mus_SNuc7468112-AACTCTTGTGCCTTGG	6.13565	-0.619741	MF_typeI(fg)
mus_SNuc7468112-TACTTGTGTACATGTC	9.37112	2.95344	MF_typeI(fg)
mus_SNuc7468112-TGCCCATAGGAGTTGC	6.44173	0.0639222	MF_typeI(fg)
mus_SNuc7468112-GCGCAGTCAATAGCAA	7.55668	1.18568	MF_typeI(fg)
mus_SNuc7468112-CCTAGCTCAAGCTGGA	7.18192	-0.614929	MF_typeI(fg)
mus_SNuc7468112-GGGCACTGTGTGGCTC	8.40022	-0.00688863	MF_typeI(fg)
mus_SNuc7468112-TCCACACTCGAGAACG	6.2245	-0.178061	MF_typeI(fg)
mus_SNuc7468112-GAGTCCGGTGGTTTCA	7.50648	0.863299	MF_typeI(fg)
mus_SNuc7468112-ACGATACCATGGGAAC	3.40821	5.11832	MF_typeI(fg)
mus_SNuc7468112-AGTAGTCTCTCGAGTA	6.34325	-0.612987	MF_typeI(fg)
mus_SNuc7468112-CAAGGCCAGGCTCAGA	6.59035	-0.785089	MF_typeI(fg)
mus_SNuc7468112-CAGATCATCCTCTAGC	9.30001	2.17932	MF_typeI(fg)
mus_SNuc7468112-GACGCGTAGGGCACTA	6.68756	-0.466475	MF_typeI(fg)
mus_SNuc7468112-ACCCACTTCTCCAACC	6.6451	-2.34444	MF_typeI-UCHL1(fg)
mus_SNuc7468112-AGTGGGAAGGGAACGG	9.33653	2.63981	MF_typeI(fg)
mus_SNuc7468112-ACTGAGTCATACGCCG	2.96285	4.91372	MF_typeI(fg)
mus_SNuc7468112-GGCTGGTTCGGAGCAA	8.90277	-1.19403	MF_typeI(fg)
mus_SNuc7468112-TACCTTAGTCTTCAAG	8.22262	-0.0524003	MF_typeI(fg)
mus_SNuc7468112-CTCCTAGAGTCCCACG	9.53628	1.68665	MF_typeI(fg)
mus_SNuc7468112-CGAGCACAGAGGTTGC	9.45876	3.65709	MF_typeI(fg)
mus_SNuc7468112-GCGAGAAAGACTTTCG	9.19894	1.68971	MF_typeI(fg)
mus_SNuc7468112-ACGGGCTTCACTATTC	5.87652	-2.85472	MF_typeI-UCHL1(fg)
mus_SNuc7468112-GCGCCAATCACGGTTA	6.6927	-0.757295	MF_typeI(fg)
mus_SNuc7468112-CAGTCCTAGTGTTTGC	8.78415	1.6968	MF_typeI(fg)
mus_SNuc7468112-TTCGGTCCAGGTTTCA	5.77801	0.901133	MF_typeI(fg)
mus_SNuc7468112-GACTAACAGATGTCGG	9.30156	1.50125	MF_typeI(fg)
mus_SNuc7468112-ATCTACTTCGCCTGTT	6.62308	-0.0315983	MF_typeI(fg)
mus_SNuc7468112-CTTCTCTTCGACAGCC	7.53241	0.0295947	MF_typeI(fg)
mus_SNuc7468112-ACTGTCCAGTCGAGTG	8.57672	1.90808	MF_typeI(fg)
mus_SNuc7468112-ATAACGCGTAAACCTC	7.7965	-0.289168	MF_typeI(fg)
mus_SNuc7468112-TGACAACGTGTCGCTG	8.08537	-0.0929071	MF_typeI(fg)
mus_SNuc7468112-CAGCGACCAGTAACGG	8.05472	0.69079	MF_typeI(fg)
mus_SNuc7468112-AGGCCGTCATCAGTCA	6.53874	0.145616	MF_typeI(fg)
mus_SNuc7468112-CGAATGTTCGGAAATA	2.98146	5.16515	MF_typeI(fg)
mus_SNuc7468112-ACGATGTCATCCTAGA	6.32365	1.79065	MF_typeI(fg)
mus_SNuc7468112-AGTTGGTTCCCAAGAT	8.53484	0.762888	MF_typeI(fg)
mus_SNuc7468112-GTTTCTAGTAGCACGA	6.0161	1.40432	MF_typeI(fg)
mus_SNuc7468112-TTGACTTTCCTTGACC	5.38969	1.37732	MF_typeI(fg)
mus_SNuc7468112-TGACTTTCACAGAGGT	6.30255	2.85948	MF_typeI(fg)
mus_SNuc7468112-ATGGGAGTCCAAGTAC	6.66621	-0.246966	MF_typeI(fg)
mus_SNuc7468112-AGTCTTTCATCCGTGG	6.94677	2.3638	MF_typeI(fg)
mus_SNuc7468112-CAACCAATCAGGATCT	6.50413	0.576243	MF_typeI(fg)
mus_SNuc7468112-AGTTGGTTCGGAGGTA	8.21405	2.34847	MF_typeI(fg)
mus_SNuc7468112-CGGACGTCAGTCTTCC	7.77646	-0.145071	MF_typeI(fg)
mus_SNuc7468112-GCAATCACAGCTCGAC	6.38867	0.128522	MF_typeI(fg)
mus_SNuc7468112-TGATTTCGTACAGTGG	8.61877	1.03626	MF_typeI(fg)
mus_SNuc7468112-TAGGCATTCCGCTGTT	6.69689	2.45485	MF_typeI(fg)
mus_SNuc7468112-GTAACGTAGTGGAGTC	8.03796	0.534649	MF_typeI(fg)
mus_SNuc7468112-CTGCTGTTCTTGCATT	7.49398	0.385134	MF_typeI(fg)
mus_SNuc7468112-AGCGTATAGTGGAGTC	6.61792	2.02511	MF_typeI(fg)
mus_SNuc7468112-GCATGCGCAATGGATA	6.21048	1.56676	MF_typeI(fg)
mus_SNuc7468112-TAGCCGGGTCACTGGC	9.64241	2.89388	MF_typeI(fg)
mus_SNuc7468112-CCCATACTCATCGGAT	3.16904	4.8564	MF_typeI(fg)
mus_SNuc7468112-TCTTCGGAGAATTGTG	10.0073	2.24596	MF_typeI(fg)
mus_SNuc7468112-GTAACTGTCGTTACAG	6.46118	-0.402659	MF_typeI(fg)
mus_SNuc7468112-CGGCTAGTCAGCATGT	9.38989	1.03625	MF_typeI(fg)
mus_SNuc7468112-TTCTCCTGTGGGTCAA	6.23944	-0.251335	MF_typeI(fg)
mus_SNuc7468112-ATCTGCCGTTCGGCAC	5.4422	1.15816	MF_typeI(fg)
mus_SNuc7468112-TCTTTCCTCCCAACGG	6.49008	0.642028	MF_typeI(fg)
mus_SNuc7468112-CAGAATCTCTTTAGTC	9.15636	2.00838	MF_typeI(fg)
mus_SNuc7468112-CACATTTGTGCAACGA	6.18737	-2.61791	MF_typeI-UCHL1(fg)
mus_SNuc7468112-AGCATACTCTCCAGGG	7.23424	-0.453153	MF_typeI(fg)
mus_SNuc7468112-AACTGGTAGTGGAGAA	8.15058	1.91128	MF_typeI(fg)
mus_SNuc7468112-GTAGGCCAGTTCCACA	9.90654	2.19476	MF_typeI(fg)
mus_SNuc7468112-GCTGGGTCACATCCGG	8.06951	1.31314	MF_typeI(fg)
mus_SNuc7468112-TACTCATTCATTGCCC	8.97505	2.10158	MF_typeI(fg)
mus_SNuc7468112-AAACCTGGTCACACGC	5.89717	0.653174	MF_typeI(fg)
mus_SNuc7468112-CCACGGATCCGTCAAA	5.98143	0.252363	MF_typeI(fg)
mus_SNuc7468112-ACTGTCCAGGCCATAG	5.41752	-2.64907	MF_typeI-UCHL1(fg)
mus_SNuc7468112-AACTTTCGTGGTCTCG	10.0231	0.873025	MF_typeI(fg)
mus_SNuc7468112-CCTAGCTGTTAAGTAG	6.89731	-0.423299	MF_typeI(fg)
mus_SNuc7468112-CTGCCTAAGTGCCAGA	6.64623	-0.680157	MF_typeI(fg)
mus_SNuc7468112-GACTAACAGCTCTCGG	8.38612	1.29683	MF_typeI(fg)
mus_SNuc7468112-CTTAGGAGTTGGAGGT	7.42704	1.05613	MF_typeI(fg)
mus_SNuc7468112-ATCCACCAGTGTGGCA	9.0151	1.22682	MF_typeI(fg)
mus_SNuc7468112-GGGCATCGTTGAACTC	7.42092	-0.22767	MF_typeI(fg)
mus_SNuc7468112-GGACGTCTCCTGTACC	7.09332	0.775279	MF_typeI(fg)
mus_SNuc7468112-CAAGATCGTACCTACA	6.70251	-0.173703	MF_typeI(fg)
mus_SNuc7468112-CAGTAACGTTCTGTTT	7.02337	2.92906	MF_typeI(fg)
mus_SNuc7468112-CGTCCATGTAGATTAG	6.73439	1.02487	MF_typeI(fg)
mus_SNuc7468112-TTAACTCTCCATTCTA	7.28035	3.04191	MF_typeI(fg)
mus_SNuc7468112-CGGACACCATCCGGGT	5.59829	-0.170971	MF_typeI(fg)
mus_SNuc7468112-GAGTCCGAGGATGGAA	6.81462	0.879392	MF_typeI(fg)
mus_SNuc7468112-TTGGAACGTGATGCCC	7.40698	-0.101685	MF_typeI(fg)
mus_SNuc7468112-GATCGTATCCTACAGA	6.57292	-0.278918	MF_typeI(fg)
mus_SNuc7468112-ATAACGCGTGACTCAT	8.03562	-0.272965	MF_typeI(fg)
mus_SNuc7468112-CAACCAATCGACCAGC	7.10738	2.62912	MF_typeI(fg)
mus_SNuc7468112-CCAATCCTCTTGCATT	7.99599	1.76185	MF_typeI(fg)
mus_SNuc7468112-TCACAAGAGCGATTCT	8.5925	2.28413	MF_typeI(fg)
mus_SNuc7468112-CCTTACGTCAACGCTA	8.33615	0.780876	MF_typeI(fg)
mus_SNuc7468112-GAGCAGAAGATCCCGC	6.3423	0.380673	MF_typeI(fg)
mus_SNuc7468112-ATAGACCAGGGTGTTG	7.4619	0.645338	MF_typeI(fg)
mus_SNuc7468112-TACTCATAGCGCTCCA	7.03912	2.336	MF_typeI(fg)
mus_SNuc7468112-GATCGTACACATCTTT	7.98161	0.239227	MF_typeI(fg)
mus_SNuc7468112-TAAGTGCCAATAACGA	7.4688	-0.5745	MF_typeI(fg)
mus_SNuc7468112-CGAGCACTCTGCCAGG	8.1602	2.18779	MF_typeI(fg)
mus_SNuc7468112-GATTCAGTCTAAGCCA	9.03231	-0.901348	MF_typeI(fg)
mus_SNuc7468112-GACGTGCTCCTTGGTC	3.20347	5.18241	MF_typeI(fg)
mus_SNuc7468112-TGCCCATAGGCGTACA	6.73725	1.91081	MF_typeI(fg)
mus_SNuc7468112-AAACCTGGTTCCACGG	8.79341	1.07643	MF_typeI(fg)
mus_SNuc7468112-GAACATCAGAGTCGGT	9.2269	0.644744	MF_typeI(fg)
mus_SNuc7468112-GATTCAGCATCTCGCT	7.35761	2.43385	MF_typeI(fg)
mus_SNuc7468112-TTAGGACCAGTCGTGC	7.97474	0.066984	MF_typeI(fg)
mus_SNuc7468112-GGCTGGTTCCATGCTC	7.04421	-0.309565	MF_typeI(fg)
mus_SNuc7468112-TGAAAGACACCACGTG	9.6706	1.42349	MF_typeI(fg)
mus_SNuc7468112-ACGTCAAGTCTGGTCG	8.34635	2.81973	MF_typeI(fg)
mus_SNuc7468112-GACGTTACAGGTTTCA	5.77336	-0.497746	MF_typeI(fg)
mus_SNuc7468112-AGCAGCCTCCTTGACC	5.91238	1.24606	MF_typeI(fg)
mus_SNuc7468112-CAGGTGCCACAAGACG	6.02958	-0.571724	MF_typeI(fg)
mus_SNuc7468112-AAGGAGCAGGTGATTA	7.24646	1.26557	MF_typeI(fg)
mus_SNuc7468112-TTAGTTCCAGGACGTA	5.64378	-3.05919	MF_typeI-UCHL1(fg)
mus_SNuc7468112-ACCCACTGTTCAGGCC	7.42435	0.415704	MF_typeI(fg)
mus_SNuc7468112-CTTGGCTGTGGTACAG	8.16282	-0.636865	MF_typeI(fg)
mus_SNuc7468112-CCTTTCTCACGGACAA	5.53139	1.22959	MF_typeI(fg)
mus_SNuc7468112-AGTCTTTAGCTAACAA	7.61544	1.47163	MF_typeI(fg)
mus_SNuc7468112-CGGCTAGCAGTTAACC	8.0869	-0.101462	MF_typeI(fg)
mus_SNuc7468112-CAAGAAATCTCTGTCG	8.84626	2.00405	MF_typeI(fg)
mus_SNuc7468112-CAGGTGCAGATTACCC	7.13337	0.838372	MF_typeI(fg)
mus_SNuc7468112-GCTGCAGCAGGAACGT	7.54414	0.151513	MF_typeI(fg)
mus_SNuc7468112-CCACCTATCATCGGAT	8.46087	-0.647211	MF_typeI(fg)
mus_SNuc7468112-TACCTTACAGCCTATA	7.56159	0.167438	MF_typeI(fg)
mus_SNuc7468112-CCTTCCCTCCGTAGTA	6.33232	1.59078	MF_typeI(fg)
mus_SNuc7468112-AAGGTTCAGCAACGGT	6.80849	2.95136	MF_typeI(fg)
mus_SNuc7468112-ATTTCTGGTGATGTCT	8.9156	0.982074	MF_typeI(fg)
mus_SNuc7468112-CCTAGCTTCCCGGATG	6.98488	0.524488	MF_typeI(fg)
mus_SNuc7468112-AAGGTTCGTGCCTGTG	7.89737	0.103739	MF_typeI(fg)
mus_SNuc7468112-ACGATACGTCTCATCC	4.99174	1.81217	MF_typeI(fg)
mus_SNuc7468112-TCTTCGGCACGGTAGA	10.0619	1.12154	MF_typeI(fg)
mus_SNuc7468112-TTGTAGGGTCTTGCGG	5.84098	-3.12546	MF_typeI-UCHL1(fg)
mus_SNuc7468112-ACACCGGGTAACGCGA	9.7591	0.419959	MF_typeI(fg)
mus_SNuc7468112-GACCTGGTCTCGTATT	5.6109	0.62802	MF_typeI(fg)
mus_SNuc7468112-TGTATTCTCTGTTGAG	6.30819	0.787005	MF_typeI(fg)
mus_SNuc7468112-AAGTCTGTCACTTATC	7.28957	0.701157	MF_typeI(fg)
mus_SNuc7468112-ACGATACAGTTAAGTG	7.53444	2.75021	MF_typeI(fg)
mus_SNuc7468112-CTACCCATCGTCTGAA	6.81568	-0.647759	MF_typeI(fg)
mus_SNuc7468112-CGCTTCACACAGATTC	7.52412	1.65701	MF_typeI(fg)
mus_SNuc7468112-GGCCGATAGACACGAC	5.93877	-0.219076	MF_typeI(fg)
mus_SNuc7468112-TTAGTTCTCAACCATG	6.74453	0.71498	MF_typeI(fg)
mus_SNuc7468112-CCATGTCCAACCGCCA	4.87309	1.27509	MF_typeI(fg)
mus_SNuc7468112-ACGCAGCCAGCCACCA	7.69969	0.669919	MF_typeI(fg)
mus_SNuc7468112-GGAATAAAGACGCTTT	7.20104	1.45064	MF_typeI(fg)
mus_SNuc7468112-ATCATGGAGATAGGAG	5.11299	2.73924	MF_typeI(fg)
mus_SNuc7468112-ACCGTAAGTTCCACGG	4.5454	3.31608	MF_typeI-UCHL1(fg)
mus_SNuc7468112-AGGGAGTAGCTAGGCA	7.16607	0.347583	MF_typeI(fg)
mus_SNuc7468112-GCATACAAGTGACTCT	6.12321	3.17248	MF_typeI(fg)
mus_SNuc7468112-CTCTACGAGCTGCCCA	5.43891	1.98028	MF_typeI(fg)
mus_SNuc7468112-ACACCCTTCTGGAGCC	7.5735	0.737348	MF_typeI(fg)
mus_SNuc7468112-TTGCCGTTCATGCTCC	7.92294	-0.747984	MF_typeI(fg)
mus_SNuc7468112-GCTTGAACAGCCTTGG	8.68372	1.1349	MF_typeI-UCHL1(fg)
mus_SNuc7468112-AACGTTGGTCGCATCG	6.70211	0.188708	MF_typeI(fg)
mus_SNuc7468112-AGCGTCGGTCGCTTTC	7.36676	3.02928	MF_typeI(fg)
mus_SNuc7468112-CCGTACTTCGGTCTAA	7.81951	-0.593692	MF_typeI(fg)
mus_SNuc7511880-TCAATCTTCACCCTCA	7.56356	2.13917	MF_typeI(fg)
mus_SNuc7511880-CCCAGTTAGGCGTACA	9.2	2.22498	MF_typeI(fg)
mus_SNuc7511880-GCTGCTTGTCGCGAAA	9.32381	2.1338	MF_typeI(fg)
mus_SNuc7511880-AGATCTGAGGGTTTCT	7.94227	0.632244	MF_typeI(fg)
mus_SNuc7511880-CATCAAGTCTTCCTTC	8.57288	1.91269	MF_typeI(fg)
mus_SNuc7511880-GATCTAGTCGTTTATC	8.42175	3.45133	MF_typeI(fg)
mus_SNuc7511880-TCAATCTTCGTATCAG	8.23003	1.48643	MF_typeI(fg)
mus_SNuc7511880-CGAGCCACAGACGCAA	9.84381	1.1246	MF_typeI(fg)
mus_SNuc7511880-TCGGTAAAGTGTTTGC	4.38624	1.15532	MF_typeI(fg)
mus_SNuc7511880-TTGGAACAGATCGATA	10.5038	2.91437	MF_typeI(fg)
mus_SNuc7511880-ATCCACCTCGCCGTGA	8.25191	2.43643	MF_typeI(fg)
mus_SNuc7511880-GGCTCGACACCAACCG	8.88937	3.50193	MF_typeI(fg)
mus_SNuc7511880-TAGAGCTGTCCTAGCG	9.74738	1.44174	MF_typeI(fg)
mus_SNuc7511880-GGAAAGCTCCACGAAT	9.18597	1.7837	MF_typeI(fg)
mus_SNuc7511880-TTAGGACCATCGGACC	7.8488	-0.322855	MF_typeI(fg)
mus_SNuc7511880-TTGGCAAGTTCACGGC	8.09537	1.16263	MF_typeI(fg)
mus_SNuc7511880-GTAACTGCATGCCACG	8.09145	-0.202376	MF_typeI(fg)
mus_SNuc7511880-TCGGGACTCCCGGATG	6.87018	0.6511	MF_typeI(fg)
mus_SNuc7511880-GCTTGAAGTTATCGGT	7.24995	0.547745	MF_typeI(fg)
mus_SNuc7511880-TGCGGGTGTTATGTGC	8.82483	1.72582	MF_typeI(fg)
mus_SNuc7511880-AGAGCGAGTAGCCTAT	6.29576	-0.308079	MF_typeI(fg)
mus_SNuc7511880-AACTGGTGTAGAGGAA	8.64294	1.6543	MF_typeI(fg)
mus_SNuc7511880-GCTGGGTCACGAGAGT	6.9098	0.219473	MF_typeI(fg)
mus_SNuc7511880-GAAACTCAGATGCCTT	8.08421	1.11228	MF_typeI(fg)
mus_SNuc7511880-AAAGCAAAGTGTCTCA	7.40919	1.17139	MF_typeI(fg)
mus_SNuc7511880-GACAGAGAGTGTACGG	8.86432	0.975236	MF_typeI(fg)
mus_SNuc7511880-CTTTGCGCACCAGATT	9.68194	0.44703	MF_typeI(fg)
mus_SNuc7511880-AGCATACTCTTTACGT	6.06038	0.864719	MF_typeI(fg)
mus_SNuc7511880-ATAGACCCATGTCTCC	8.86768	2.64933	MF_typeI(fg)
mus_SNuc7511880-AACCGCGCACTTCTGC	2.25109	0.51049	MF_typeI(fg)
mus_SNuc7511880-TGCTGCTAGGGTATCG	9.16105	3.10648	MF_typeI(fg)
mus_SNuc7511880-TCTTCGGCATGTAGTC	8.73417	1.30378	MF_typeI(fg)
mus_SNuc7511880-GAATGAACACGTCTCT	8.78163	3.19296	MF_typeI(fg)
mus_SNuc7511880-GGACGTCGTTGGTGGA	6.25018	0.415053	MF_typeI(fg)
mus_SNuc7511880-ATCACGAAGGGTATCG	9.57667	2.74885	MF_typeI(fg)
mus_SNuc7511880-GACGTGCTCCTGCTTG	8.52292	1.39399	MF_typeI(fg)
mus_SNuc7511880-CTGCGGATCACAATGC	8.53373	0.667358	MF_typeI(fg)
mus_SNuc7511880-GTCACAACACACTGCG	8.37054	3.94972	MF_typeI(fg)
mus_SNuc7511880-GCTCTGTAGGAGTACC	7.78649	0.00428836	MF_typeI(fg)
mus_SNuc7511880-TCAGCTCTCCAAACAC	6.33129	-2.4016	MF_typeI-UCHL1(fg)
mus_SNuc7511880-CGATTGATCTACGAGT	6.12956	-2.52976	MF_typeI-UCHL1(fg)
mus_SNuc7511880-TGTGTTTAGGGTCTCC	8.11674	2.69215	MF_typeI(fg)
mus_SNuc7511880-GGCTGGTGTTGGGACA	9.07258	3.16691	MF_typeI(fg)
mus_SNuc7511880-GGAGCAACATGTTGAC	9.00891	2.74503	MF_typeI(fg)
mus_SNuc7511880-CGAGCACGTCTCTTAT	4.33488	0.901891	MF_typeI(fg)
mus_SNuc7511880-CGAACATAGAGCCCAA	6.04667	-0.983482	MF_typeI(fg)
mus_SNuc7511880-CCGGGATAGAAACCGC	8.00059	0.615638	MF_typeI(fg)
mus_SNuc7511880-GCCAAATCACAAGTAA	8.14318	0.77623	MF_typeI(fg)
mus_SNuc7511880-CAGCTAACACAGTCGC	10.3482	2.98159	MF_typeI(fg)
mus_SNuc7511880-CTCACACTCGAACTGT	6.00509	0.579446	MF_typeI(fg)
mus_SNuc7511880-GGACGTCGTCCATCCT	8.67689	0.220069	MF_typeI(fg)
mus_SNuc7511880-GAATAAGAGAAAGTGG	8.9254	1.17077	MF_typeI(fg)
mus_SNuc7511880-CGGAGCTTCTCACATT	9.09238	0.20691	MF_typeI(fg)
mus_SNuc7511880-GGAGCAATCCACGTTC	6.48974	0.789524	MF_typeI(fg)
mus_SNuc7511880-TGAGGGAAGGCAAAGA	8.96446	1.67783	MF_typeI(fg)
mus_SNuc7511880-TCAGGATGTATTACCG	9.06657	3.07949	MF_typeI(fg)
mus_SNuc7511880-GGGTTGCTCACCAGGC	6.50066	0.233533	MF_typeI(fg)
mus_SNuc7511880-GGCAATTTCTCATTCA	7.52144	0.991963	MF_typeI(fg)
mus_SNuc7511880-GTACTTTGTTCGCGAC	9.16637	1.64015	MF_typeI(fg)
mus_SNuc7511880-ATTACTCTCAGGTAAA	10.1439	3.98006	MF_typeI(fg)
mus_SNuc7511880-GCGCCAAAGTCGTTTG	7.92261	3.49368	MF_typeI(fg)
mus_SNuc7511880-GGGTCTGCAGTACACT	8.75558	0.496961	MF_typeI(fg)
mus_SNuc7511880-AATCCAGGTTATCCGA	6.47266	-2.00915	MF_typeI-UCHL1(fg)
mus_SNuc7511880-GACTACATCAGGTAAA	9.08133	3.6367	MF_typeI(fg)
mus_SNuc7511880-CAACCAATCTGCTGCT	8.20546	1.54085	MF_typeI(fg)
mus_SNuc7511880-GAACCTAAGCTAGGCA	8.44764	1.02718	MF_typeI(fg)
mus_SNuc7511880-GCTGCAGGTCTCTTTA	9.63554	1.57697	MF_typeI(fg)
mus_SNuc7511880-GGAATAAGTTTGTTTC	10.6897	0.678517	MF_typeI(fg)
mus_SNuc7511880-ATGCGATAGGTGACCA	9.62677	2.72758	MF_typeI(fg)
mus_SNuc7511880-GTAGGCCCAAGCTGTT	5.99938	-0.739001	MF_typeI(fg)
mus_SNuc7511880-GCTCCTACATCTATGG	9.23083	2.35587	MF_typeI(fg)
mus_SNuc7511880-CCTTCCCGTAAGCACG	8.21067	3.02801	MF_typeI(fg)
mus_SNuc7511880-CTCGGAGCAAAGTCAA	6.54229	0.0691153	MF_typeI(fg)
mus_SNuc7511880-TGGACGCCATGGTAGG	8.86961	-0.687961	MF_typeI(fg)
mus_SNuc7511880-GTGTTAGGTTTACTCT	10.1212	0.181053	MF_typeI(fg)
mus_SNuc7511880-TGGCTGGCAGGTCTCG	9.01423	3.69158	MF_typeI(fg)
mus_SNuc7511880-GCAGCCATCTGGGCCA	7.64297	2.48078	MF_typeI(fg)
mus_SNuc7511880-CAACCAACATCCCACT	4.60316	-0.972444	MF_typeI(fg)
mus_SNuc7511880-GCAAACTTCCGTTGTC	9.33896	2.8506	MF_typeI(fg)
mus_SNuc7511880-CCTCAGTCAGGTGCCT	7.89077	-0.627224	MF_typeI(fg)
mus_SNuc7511880-CTCGAAATCGGATGGA	10.1141	1.50836	MF_typeI(fg)
mus_SNuc7511880-GATTCAGCATGTCGAT	7.5972	1.25622	MF_typeI(fg)
mus_SNuc7511880-CCTATTATCCGCTGTT	8.21487	2.83071	MF_typeI(fg)
mus_SNuc7511880-TAAGTGCGTCTAACGT	8.66084	3.08995	MF_typeI(fg)
mus_SNuc7511880-GGCAATTTCTGTTTGT	9.3426	4.15724	MF_typeI(fg)
mus_SNuc7511880-ATGGGAGGTTGGGACA	6.3581	-2.47252	MF_typeI-UCHL1(fg)
mus_SNuc7511880-CAGGTGCCACATGGGA	6.11603	-1.91784	MF_typeI-UCHL1(fg)
mus_SNuc7511880-CTACACCCAAGGACAC	6.6815	-0.328408	MF_typeI(fg)
mus_SNuc7511880-ACCCACTTCGGCCGAT	9.54801	3.4845	MF_typeI(fg)
mus_SNuc7511880-CTCGAGGGTCAGAAGC	9.56206	3.97351	MF_typeI(fg)
mus_SNuc7511880-TTTCCTCGTTGGTTTG	9.58806	1.65793	MF_typeI(fg)
mus_SNuc7511880-ACGATGTCACCACGTG	8.34096	3.46502	MF_typeI(fg)
mus_SNuc7511880-CCCAGTTTCACGGTTA	9.50812	1.0027	MF_typeI(fg)
mus_SNuc7511880-GTACTTTTCTCGGACG	6.79621	-1.29034	MF_typeI(fg)
mus_SNuc7511880-CATGCCTTCAGAGCTT	7.95693	0.994412	MF_typeI(fg)
mus_SNuc7511880-TAGTGGTCACGAGAGT	4.28368	0.163323	MF_typeI(fg)
mus_SNuc7511880-CGTCAGGCACCAGATT	5.71833	-0.251592	MF_typeI(fg)
mus_SNuc7511880-CTCGAGGCATGCATGT	7.69815	1.40135	MF_typeI(fg)
mus_SNuc7511880-GCGACCAAGTACACCT	6.22096	0.63418	MF_typeI(fg)
mus_SNuc7511880-CCACCTAAGCGCTCCA	9.86163	1.84649	MF_typeI(fg)
mus_SNuc7511880-TGCTACCAGCAATCTC	8.97544	-0.263331	MF_typeI(fg)
mus_SNuc7511880-GACGTTAAGTTACGGG	8.82571	3.79624	MF_typeI-UCHL1(fg)
mus_SNuc7511880-GACGTGCTCAACGAAA	8.34331	1.28567	MF_typeI(fg)
mus_SNuc7511880-CACACTCGTCTTCAAG	7.39876	-0.0296011	MF_typeI(fg)
mus_SNuc7511880-ATGAGGGTCCATTCTA	11.1004	2.13822	MF_typeI(fg)
mus_SNuc7511880-TGAGCCGAGGATGCGT	3.90042	4.97102	MF_typeI(fg)
mus_SNuc7511880-TACGGATTCTTCATGT	4.78006	1.18113	MF_typeI(fg)
mus_SNuc7511880-GGACATTGTTCTGTTT	9.21297	2.64655	MF_typeI(fg)
mus_SNuc7511880-AACTCTTAGTGTGGCA	9.05472	3.37302	MF_typeI(fg)
mus_SNuc7511880-CACATTTGTCTCTTTA	6.48978	-1.62467	MF_typeI(fg)
mus_SNuc7511880-CCATTCGAGAACAATC	8.21273	3.4682	MF_typeI(fg)
mus_SNuc7511880-GCGACCAAGGCGCTCT	9.85896	1.93901	MF_typeI(fg)
mus_SNuc7511880-GTCTTCGTCCAATGGT	6.4959	2.55484	MF_typeI(fg)
mus_SNuc7511880-CGTGAGCAGACACTAA	8.09118	0.679224	MF_typeI(fg)
mus_SNuc7511880-CACACTCAGAGGGCTT	8.50046	1.17037	MF_typeI(fg)
mus_SNuc7511880-TCTCTAACAGATCTGT	6.65767	1.27228	MF_typeI(fg)
mus_SNuc7511880-AACTCCCCAGGACCCT	8.16118	2.68533	MF_typeI(fg)
mus_SNuc7511880-AAACCTGAGTTACGGG	9.32917	0.888209	MF_typeI(fg)
mus_SNuc7511880-CATCAAGAGCTTCGCG	9.18958	1.20342	MF_typeI(fg)
mus_SNuc7511880-CTCTAATGTAGGCTGA	8.33442	0.0804975	MF_typeI(fg)
mus_SNuc7511880-AAGTCTGAGCTGTTCA	5.12497	1.60024	MF_typeI(fg)
mus_SNuc7511880-GTGCTTCAGATGAGAG	6.95915	-0.658646	MF_typeI(fg)
mus_SNuc7511880-TTTGTCACATGCCTAA	6.48496	-0.149601	MF_typeI(fg)
mus_SNuc7511880-CATATTCCAACACCCG	8.97219	-1.01424	MF_typeI(fg)
mus_SNuc7511880-GCTCTGTAGATATACG	8.85984	3.77174	MF_typeI(fg)
mus_SNuc7511880-AAACGGGTCCGTCAAA	10.1615	0.119962	MF_typeI(fg)
mus_SNuc7511880-GTTCATTGTTCAGGCC	9.25262	3.84863	MF_typeI(fg)
mus_SNuc7511880-CGGCTAGTCTCAACTT	6.02834	0.0756566	MF_typeI(fg)
mus_SNuc7511880-AGTGTCACAGTCAGCC	9.19021	1.35576	MF_typeI(fg)
mus_SNuc7511880-GATCTAGGTAGCGATG	6.21948	-2.39824	MF_typeI-UCHL1(fg)
mus_SNuc7511880-GCATGATCATTTCACT	10.6016	2.69474	MF_typeI(fg)
mus_SNuc7511880-CTTCTCTAGGGCATGT	9.51949	2.11283	MF_typeI(fg)
mus_SNuc7511880-TGAGGGAAGTTCGCGC	6.00355	-2.46987	MF_typeI-UCHL1(fg)
mus_SNuc7511880-TGACTTTTCGGTTCGG	8.63678	1.29103	MF_typeI(fg)
mus_SNuc7511880-CCCAATCTCTGCGGCA	8.63339	0.986605	MF_typeI(fg)
mus_SNuc7511880-GGCTCGAGTAGATTAG	10.1956	2.88744	MF_typeI(fg)
mus_SNuc7511880-ACGATGTCATGGATGG	9.13324	1.55577	MF_typeI(fg)
mus_SNuc7511880-CATCAGAAGCTAAACA	8.69459	3.6436	MF_typeI(fg)
mus_SNuc7511880-GGTGCGTTCATCATTC	5.6592	-0.0813791	MF_typeI(fg)
mus_SNuc7511880-GTAACTGTCATCACCC	9.51605	3.26009	MF_typeI(fg)
mus_SNuc7511880-TCGTAGATCGTCTGAA	4.87551	3.79095	MF_typeI(fg)
mus_SNuc7511880-GTCCTCACATCCCACT	7.44715	2.75559	MF_typeI(fg)
mus_SNuc7511880-CCACGGAAGATGAGAG	6.45317	1.15187	MF_typeI(fg)
mus_SNuc7511880-TTCTACAGTCGACTGC	5.80535	1.29753	MF_typeI(fg)
mus_SNuc7511880-CACAGGCAGAGACGAA	9.58112	3.5579	MF_typeI(fg)
mus_SNuc7511880-ATTGGACCACTTGGAT	8.10764	3.44564	MF_typeI(fg)
mus_SNuc7511880-TGGTTAGGTCCGTGAC	5.88366	0.466917	MF_typeI(fg)
mus_SNuc7511880-AGAATAGGTCGCTTTC	10.7428	2.48632	MF_typeI(fg)
mus_SNuc7511880-AGCGGTCCAGTGACAG	8.27481	1.01456	MF_typeI(fg)
mus_SNuc7511880-AGGTCCGTCAAAGACA	6.67618	3.18979	MF_typeI(fg)
mus_SNuc7511880-CTTCTCTGTCTAGAGG	5.3637	4.21303	MF_typeI(fg)
mus_SNuc7511880-TACTTGTTCAATCTCT	10.0479	1.90717	MF_typeI(fg)
mus_SNuc7511880-AGATTGCTCCAAATGC	10.1245	2.82001	MF_typeI(fg)
mus_SNuc7511880-CATCGGGGTTCACGGC	7.16909	-2.39828	MF_typeI-UCHL1(fg)
mus_SNuc7511880-CCGTACTTCACATACG	7.28117	2.94289	MF_typeI(fg)
mus_SNuc7511880-AGTGGGATCGACCAGC	9.01455	-0.712244	MF_typeI(fg)
mus_SNuc7511880-ACGCAGCTCATGTAGC	7.35986	1.1702	MF_typeI(fg)
mus_SNuc7511880-GTTCGGGGTACGCACC	7.67685	3.13325	MF_typeI(fg)
mus_SNuc7511880-GACGCGTGTTGGAGGT	7.27051	1.40019	MF_typeI(fg)
mus_SNuc7511880-ACTTACTTCTAGAGTC	6.46756	1.00375	MF_typeI(fg)
mus_SNuc7511880-CATATTCGTCTAGAGG	9.59691	1.84811	MF_typeI(fg)
mus_SNuc7511880-ATAAGAGGTAGTAGTA	9.61388	1.2883	MF_typeI(fg)
mus_SNuc7511880-ACATGGTAGCCAACAG	4.44338	-0.400674	MF_typeI(fg)
mus_SNuc7511880-GTCACAATCCTGCCAT	7.13567	0.746181	MF_typeI(fg)
mus_SNuc7511880-GCATGATAGTGTCCCG	6.24135	-2.05947	MF_typeI-UCHL1(fg)
mus_SNuc7511880-AGCTCTCGTGAGGCTA	8.95666	3.70327	MF_typeI(fg)
mus_SNuc7511880-AAACCTGGTACTCGCG	3.15137	4.83293	MF_typeI(fg)
mus_SNuc7511880-ATCTGCCAGCTGGAAC	9.2165	0.339934	MF_typeI(fg)
mus_SNuc7511880-GTCGTAAGTAAGTGGC	6.94998	0.370104	MF_typeI(fg)
mus_SNuc7511880-TACTTACAGTAGATGT	9.65061	-0.251314	MF_typeI(fg)
mus_SNuc7511880-CATCCACGTAAATGTG	8.4151	3.66252	MF_typeI(fg)
mus_SNuc7511880-CCCAATCTCGTCCGTT	6.55948	-0.440082	MF_typeI(fg)
mus_SNuc7511880-GGTATTGCACCTGGTG	8.93758	3.5819	MF_typeI(fg)
mus_SNuc7511880-CTACCCAAGACTAGAT	3.94566	2.27263	MF_typeI(fg)
mus_SNuc7511880-AGGGATGGTCTAGGTT	8.76381	-0.3185	MF_typeI(fg)
mus_SNuc7511880-ATGTGTGTCTTTACGT	9.63343	-0.10892	MF_typeI(fg)
mus_SNuc7511880-CGCGTTTGTTTGTGTG	8.98815	0.385116	MF_typeI(fg)
mus_SNuc7511880-GACGGCTGTAAACACA	6.66058	0.311908	MF_typeI(fg)
mus_SNuc7511880-CCCAATCGTCCGTCAG	10.0109	2.21956	MF_typeI(fg)
mus_SNuc7511880-GAACCTAAGATAGTCA	9.50406	3.28472	MF_typeI(fg)
mus_SNuc7511880-CATATTCGTAGCACGA	6.48097	2.11373	MF_typeI(fg)
mus_SNuc7511880-ACGGAGATCTGAGGGA	9.12234	2.88797	MF_typeI(fg)
mus_SNuc7511880-TAAGAGACATGACATC	7.06966	-0.709685	MF_typeI(fg)
mus_SNuc7511880-ACTGAGTCACGTCAGC	5.77655	-0.245543	MF_typeI(fg)
mus_SNuc7511880-GTGCTTCCATCACAAC	8.0628	0.285287	MF_typeI(fg)
mus_SNuc7511880-ACCAGTAAGAGTTGGC	8.66465	2.42625	MF_typeI(fg)
mus_SNuc7511880-TAAGTGCAGAACAACT	6.63184	-0.426884	MF_typeI(fg)
mus_SNuc7511880-CCTCTGAGTAGAAGGA	9.82511	1.68329	MF_typeI(fg)
mus_SNuc7511880-TAAGTGCGTTTGACTG	7.55025	-0.713134	MF_typeI(fg)
mus_SNuc7511880-CAGCGACGTGGCGAAT	9.11171	0.191544	MF_typeI(fg)
mus_SNuc7511880-ACATCAGGTGTAACGG	8.96312	1.27598	MF_typeI(fg)
mus_SNuc7511880-TTCTCAACATTCGACA	8.5109	-0.8973	MF_typeI(fg)
mus_SNuc7511880-CGGACGTGTACCAGTT	8.43372	-0.525423	MF_typeI(fg)
mus_SNuc7511880-ACTTGTTCATACGCCG	9.66465	0.442801	MF_typeI(fg)
mus_SNuc7511880-TCCCGATTCTTCTGGC	9.13384	2.29239	MF_typeI(fg)
mus_SNuc7511880-GGGATGACATATGGTC	6.74132	-1.79475	MF_typeI-UCHL1(fg)
mus_SNuc7511880-CTTAACTTCCTACAGA	8.82075	0.511282	MF_typeI(fg)
mus_SNuc7511880-TTATGCTTCTCGCATC	8.52963	3.67148	MF_typeI(fg)
mus_SNuc7511880-CAAGTTGAGGACGAAA	8.58069	1.64567	MF_typeI(fg)
mus_SNuc7511880-CTCGGAGTCAACTCTT	8.99507	3.76785	MF_typeI(fg)
mus_SNuc7511880-GCGGGTTTCCGAACGC	10.4549	1.29916	MF_typeI(fg)
mus_SNuc7511880-ACGATGTCATTGTGCA	8.07961	2.30996	MF_typeI(fg)
mus_SNuc7511880-TAGAGCTAGGTCATCT	6.17565	-0.748344	MF_typeI(fg)
mus_SNuc7511880-CATCAGACAGATGGCA	7.08148	0.228906	MF_typeI(fg)
mus_SNuc7511880-AGGCCACTCACCCGAG	7.44294	1.4264	MF_typeI(fg)
mus_SNuc7511880-GTTCGGGAGACGCACA	7.11599	2.45874	MF_typeI(fg)
mus_SNuc7511880-CAGAATCAGTGCGTGA	8.98461	2.32079	MF_typeI(fg)
mus_SNuc7511880-CAAGAAAAGAATCTCC	10.2397	1.3475	MF_typeI(fg)
mus_SNuc7511880-CTCATTACAGCTTAAC	9.93481	2.84643	MF_typeI(fg)
mus_SNuc7511880-CTAGAGTGTCTCGTTC	10.5774	0.642367	MF_typeI(fg)
mus_SNuc7511880-TTAGGCAAGATGCCAG	5.9543	0.893882	MF_typeI(fg)
mus_SNuc7511880-GATGCTAGTCTAAAGA	6.71634	-1.05221	MF_typeI(fg)
mus_SNuc7511880-AGGGATGAGCTAACTC	8.9725	1.16564	MF_typeI(fg)
mus_SNuc7511880-CGATGTATCGCCTGTT	8.60261	0.938488	MF_typeI(fg)
mus_SNuc7511880-CGCGTTTCACTCGACG	9.02173	-0.00668102	MF_typeI(fg)
mus_SNuc7511880-CACAGGCAGCCTCGTG	7.11551	0.882024	MF_typeI(fg)
mus_SNuc7511880-GTCAAGTTCCGAGCCA	6.72078	-1.00964	MF_typeI(fg)
mus_SNuc7511880-CCTACCACATTATCTC	6.30952	0.629368	MF_typeI(fg)
mus_SNuc7511880-TCATTACTCTGATACG	6.97713	-2.07773	MF_typeI(fg)
mus_SNuc7511880-GGATTACCATGCAACT	8.37504	-1.26562	MF_typeI(fg)
mus_SNuc7511880-TGGTTCCCAGTATCTG	9.00893	0.75248	MF_typeI(fg)
mus_SNuc7511880-CTGAAGTCAGGTTTCA	8.3314	-0.904049	MF_typeI(fg)
mus_SNuc7511880-CTCGGGAAGACAGACC	7.52966	3.05854	MF_typeI(fg)
mus_SNuc7511880-TTGGCAATCGGTGTCG	7.61554	0.769959	MF_typeI(fg)
mus_SNuc7511880-AATCGGTGTTAAAGAC	7.97871	2.77152	MF_typeI(fg)
mus_SNuc7511880-AGCAGCCAGGACACCA	10.606	1.10415	MF_typeI(fg)
mus_SNuc7511880-GGCTGGTTCAGTCAGT	10.4149	3.16504	MF_typeI(fg)
mus_SNuc7511880-CATCGAAAGGGATCTG	7.06463	1.21358	MF_typeI(fg)
mus_SNuc7511880-GACTGCGTCTGCCAGG	8.62733	0.00481333	MF_typeI(fg)
mus_SNuc7511880-CGAGCACTCAGCCTAA	8.56305	0.361285	MF_typeI(fg)
mus_SNuc7511880-ACACCCTCAACGCACC	10.4116	1.40751	MF_typeI(fg)
mus_SNuc7511880-CGGAGTCTCAGAGGTG	6.38724	-1.22131	MF_typeI(fg)
mus_SNuc7511880-TGCCCATGTATAGGTA	9.8214	2.11054	MF_typeI(fg)
mus_SNuc7511880-ACGGCCATCTGTTGAG	8.72107	-0.23745	MF_typeI(fg)
mus_SNuc7511880-GGCTCGAGTCCGACGT	9.11899	2.02108	MF_typeI(fg)
mus_SNuc7511880-CTCTACGAGATATGGT	7.75887	-0.506238	MF_typeI(fg)
mus_SNuc7511880-CGCTATCGTCGCTTTC	10.7679	0.359996	MF_typeI(fg)
mus_SNuc7511880-ACGATACAGAACAACT	7.19173	-1.63008	MF_typeI(fg)
mus_SNuc7511880-TCATTTGAGAGGGATA	8.98614	0.836376	MF_typeI(fg)
mus_SNuc7511880-TCAGGATAGTATCTCG	10.6437	1.66794	MF_typeI(fg)
mus_SNuc7511880-CATCAAGTCCTTAATC	8.89299	1.88868	MF_typeI(fg)
mus_SNuc7511880-TTTACTGAGCGCCTTG	5.90305	0.133756	MF_typeI(fg)
mus_SNuc7511880-TCGGTAAAGGACATTA	6.59642	0.0283343	MF_typeI(fg)
mus_SNuc7511880-GGGCACTGTGGTACAG	7.93334	3.33453	MF_typeI(fg)
mus_SNuc7511880-TGTTCCGGTAGGGACT	10.0588	3.25897	MF_typeI(fg)
mus_SNuc7511880-TCTATTGTCTTGTCAT	8.58615	-1.03951	MF_typeI(fg)
mus_SNuc7511880-CGGACACGTGAACCTT	9.17632	0.712691	MF_typeI(fg)
mus_SNuc7511880-ACTGAACAGTCTCCTC	-0.0701617	0.0958083	MF_typeI(fg)
mus_SNuc7511880-GTCACGGGTGTTTGTG	7.08141	0.290921	MF_typeI(fg)
mus_SNuc7511880-CAACTAGGTAGCCTCG	9.61254	0.38734	MF_typeI(fg)
mus_SNuc7511880-ATGGGAGTCGGAGGTA	7.43805	0.225492	MF_typeI(fg)
mus_SNuc7511880-ATTATCCGTTTACTCT	8.218	3.71981	MF_typeI(fg)
mus_SNuc7511880-GTAACTGTCAGTTTGG	8.10005	1.67777	MF_typeI(fg)
mus_SNuc7511880-CTACACCGTGCCTGCA	7.87884	-0.545273	MF_typeI(fg)
mus_SNuc7511880-TATCAGGTCTCCTATA	8.95242	-0.0476675	MF_typeI(fg)
mus_SNuc7511880-CATTCGCGTCATCCCT	6.64602	-0.83309	MF_typeI(fg)
mus_SNuc7511880-CATGGCGGTACTCGCG	7.32874	2.947	MF_typeI(fg)
mus_SNuc7511880-CCCAGTTGTCTTTCAT	8.49376	0.253934	MF_typeI(fg)
mus_SNuc7511880-TGGTTCCTCACAATGC	6.13627	-0.614129	MF_typeI(fg)
mus_SNuc7511880-TATCTCAGTGCTGTAT	10.2757	2.87288	MF_typeI(fg)
mus_SNuc7511880-CCATTCGTCTGGTGTA	7.154	-0.168524	MF_typeI(fg)
mus_SNuc7511880-GACGGCTCATGTCTCC	7.90103	1.94581	MF_typeI(fg)
mus_SNuc7511880-GTTCGGGAGGCTCTTA	8.68661	3.68653	MF_typeI(fg)
mus_SNuc7511880-CATCCACTCAACACCA	4.04898	-0.58534	MF_typeI(fg)
mus_SNuc7511880-TGCGCAGAGACTGGGT	9.44328	1.63232	MF_typeI(fg)
mus_SNuc7511880-AGGGTGAAGTTAGCGG	8.29873	3.56011	MF_typeI(fg)
mus_SNuc7511880-CAGAATCCAAGCGAGT	9.64388	2.43744	MF_typeI(fg)
mus_SNuc7511880-CTTAGGACATGCAATC	8.34134	0.911269	MF_typeI(fg)
mus_SNuc7511880-GTCTCGTGTCCGACGT	10.1144	0.99779	MF_typeI(fg)
mus_SNuc7511880-ACTTTCAGTTTGACTG	9.6477	-0.0894467	MF_typeI(fg)
mus_SNuc7511880-GGCTCGACAGCATGAG	8.64315	2.54046	MF_typeI(fg)
mus_SNuc7511880-AACCGCGGTAATTGGA	6.03311	-2.14895	MF_typeI-UCHL1(fg)
mus_SNuc7511880-ATGCGATAGCTGGAAC	7.59172	-0.383892	MF_typeI(fg)
mus_SNuc7511880-ACCCACTAGTAGGTGC	8.25392	0.460746	MF_typeI(fg)
mus_SNuc7511880-GATCAGTAGACTGGGT	8.82347	3.9574	MF_typeI(fg)
mus_SNuc7511880-GAGTCCGCACAGATTC	9.17643	-0.064516	MF_typeI(fg)
mus_SNuc7511880-AACCATGAGATCTGAA	8.44153	1.69293	MF_typeI(fg)
mus_SNuc7511880-TGGTTAGTCTCTAGGA	7.79015	2.82772	MF_typeI(fg)
mus_SNuc7511880-ACGGGTCTCCTTAATC	8.60864	3.74227	MF_typeI(fg)
mus_SNuc7511880-GTTCGGGGTCTTGCGG	9.05303	3.5511	MF_typeI(fg)
mus_SNuc7511880-AAGTCTGCAGGCAGTA	6.88922	-0.091457	MF_typeI(fg)
5386STDY7600838-AACACGTGTGAAAGAG	4.68254	-0.0671689	MF_typeI(fg)
5386STDY7600838-CGCGTTTGTTACCGAT	9.4919	2.6833	MF_typeI(fg)
5386STDY7600838-GTCAAGTTCGGCTTGG	6.60618	1.56661	MF_typeI(fg)
5386STDY7600838-CTGCGGAGTCACCCAG	5.43921	0.180084	MF_typeI(fg)
5386STDY7600838-GACTGCGGTCAAAGAT	5.77253	0.84397	MF_typeI(fg)
5386STDY7600838-CAGCGACGTTACTGAC	6.26683	0.0185783	MF_typeI(fg)
5386STDY7600838-TGGACGCTCTGCAAGT	10.1062	2.89087	MF_typeI(fg)
5386STDY7600838-ACATGGTAGTGAACGC	9.10872	1.7921	MF_typeI(fg)
5386STDY7600838-TCTTTCCTCTGCAGTA	9.17214	1.98053	MF_typeI(fg)
5386STDY7600838-CTGTTTAAGTCATCCA	8.25822	-0.0122265	MF_typeI(fg)
5386STDY7600838-CATCGGGTCGTAGATC	7.9016	-0.574567	MF_typeI(fg)
5386STDY7600838-TTCTACATCAAGAAGT	9.21333	1.57715	MF_typeI(fg)
5386STDY7600838-GCTTGAACACGGTAGA	6.03364	1.04846	MF_typeI(fg)
5386STDY7600838-CAACTAGGTGGGTCAA	7.91168	1.33945	MF_typeI(fg)
5386STDY7600838-GGGATGAGTTCGCTAA	8.29861	0.794571	MF_typeI(fg)
5386STDY7600838-CCGTACTTCCTTGCCA	8.96115	0.979961	MF_typeI(fg)
5386STDY7600838-AAGTCTGAGGTGACCA	9.51569	1.98558	MF_typeI(fg)
5386STDY7600838-CCTTCCCCACTTCGAA	9.03151	0.70336	MF_typeI(fg)
5386STDY7600838-GCATACATCGACAGCC	9.77038	2.20886	MF_typeI(fg)
5386STDY7600838-CCGTACTGTTCCAACA	6.29737	-2.08242	MF_typeI-UCHL1(fg)
5386STDY7600838-GTATCTTAGTACGATA	7.84848	1.12108	MF_typeI(fg)
5386STDY7600838-CGTGAGCCATTCCTCG	7.617	0.775729	MF_typeI(fg)
5386STDY7600838-TTTCCTCCACAGCCCA	9.41658	2.45306	MF_typeI(fg)
5386STDY7600838-AAATGCCCACAGTCGC	8.21577	0.257107	MF_typeI(fg)
5386STDY7600838-CCTAGCTTCTAACTCT	7.30482	1.78336	MF_typeI(fg)
5386STDY7600838-ACACTGATCAGCTTAG	8.52804	0.655299	MF_typeI(fg)
5386STDY7600838-GACTAACTCGCAAGCC	8.45528	1.25506	MF_typeI(fg)
5386STDY7600838-TTAGTTCCACCTCGTT	9.07937	2.16531	MF_typeI(fg)
5386STDY7600838-CACATAGAGGAGTTGC	9.11588	0.107929	MF_typeI(fg)
5386STDY7600838-CGCGTTTTCCGCGTTT	8.23396	0.562353	MF_typeI(fg)
5386STDY7600838-CCTTTCTGTAGCTTGT	10.2158	0.342727	MF_typeI(fg)
5386STDY7600838-GCTGGGTTCGGCGCAT	8.66265	1.82823	MF_typeI(fg)
5386STDY7600838-CCTTACGCATACGCCG	7.61404	1.00982	MF_typeI(fg)
5386STDY7600838-CATATTCGTCTAGCGC	5.43209	1.74666	MF_typeI(fg)
5386STDY7600838-TAGGCATTCTGTCAAG	9.46088	2.8247	MF_typeI(fg)
5386STDY7600838-TCGGTAAAGTCAAGCG	5.91023	1.01295	MF_typeI(fg)
5386STDY7600838-ATCGAGTGTCACTTCC	8.88187	1.18566	MF_typeI(fg)
5386STDY7600838-TGGGAAGGTATTCTCT	6.79444	-1.69404	MF_typeI-UCHL1(fg)
5386STDY7600838-CACATAGCACATGGGA	10.2833	0.555205	MF_typeI(fg)
5386STDY7600838-AGGTCATTCGTTACGA	6.32774	-0.226991	MF_typeI(fg)
5386STDY7600838-CTCTGGTCACTTAACG	9.59184	2.60079	MF_typeI(fg)
5386STDY7600838-TCTTCGGAGATGGCGT	6.02307	-2.66076	MF_typeI-UCHL1(fg)
5386STDY7600838-ACGAGGATCGACAGCC	8.71379	1.4341	MF_typeI(fg)
5386STDY7600838-CCGTGGATCACGCGGT	8.64062	-0.741515	MF_typeI(fg)
5386STDY7600838-CGAGCACTCGTCCGTT	9.47624	1.85908	MF_typeI(fg)
5386STDY7600838-GGCGTGTTCAGAAATG	7.8341	-1.50694	MF_typeI(fg)
5386STDY7600838-AGAGCGAGTACCGTAT	10.3778	2.14217	MF_typeI(fg)
5386STDY7600838-ATCATCTGTCTGATCA	5.12775	0.48284	MF_typeI(fg)
5386STDY7600838-GTCTTCGTCTCAAACG	8.71711	-0.608286	MF_typeI(fg)
5386STDY7600838-GACCTGGTCTCCTATA	7.02024	-0.541971	MF_typeI(fg)
5386STDY7600838-CACATTTCATAGTAAG	9.55498	0.598232	MF_typeI(fg)
5386STDY7600838-CAACCAAGTAAATACG	10.5063	2.38381	MF_typeI(fg)
5386STDY7600838-TGGACGCAGCCCAACC	10.1082	3.84633	MF_typeI(fg)
5386STDY7600838-CCACGGAAGGAATGGA	10.2968	1.61097	MF_typeI(fg)
5386STDY7600838-TGACGGCTCAGGTTCA	9.49566	0.552734	MF_typeI(fg)
5386STDY7600838-GCTTCCAGTTACGCGC	8.35246	0.107906	MF_typeI(fg)
5386STDY7600838-TTCCCAGTCGGCATCG	7.3806	0.214609	MF_typeI(fg)
5386STDY7600838-CGGCTAGCACAGAGGT	6.37013	-0.00929005	MF_typeI(fg)
5386STDY7600838-TGAAAGAGTTTAGGAA	8.05794	1.32929	MF_typeI(fg)
5386STDY7600838-CCACGGAGTGCAACGA	9.38434	1.67987	MF_typeI(fg)
5386STDY7600838-GGCGACTCAGGTCCAC	9.00488	1.89289	MF_typeI(fg)
5386STDY7600838-ACAGCTACACCATCCT	8.997	2.00794	MF_typeI(fg)
5386STDY7600838-CGAGCACGTGGGTCAA	10.34	1.52542	MF_typeI(fg)
5386STDY7600838-GGCGTGTTCAGCTGGC	10.4768	0.326097	MF_typeI(fg)
5386STDY7600838-TTTACTGTCTCAACTT	9.18773	2.42596	MF_typeI(fg)
5386STDY7600838-AACCGCGTCGTTTATC	7.25949	-0.894155	MF_typeI(fg)
5386STDY7600838-ATGTGTGGTACACCGC	7.42486	0.414679	MF_typeI(fg)
5386STDY7600838-TATTACCCAAGCCTAT	9.81788	0.627436	MF_typeI(fg)
5386STDY7600838-TTAACTCGTGGGTATG	9.09013	0.608691	MF_typeI(fg)
5386STDY7600838-TGAAAGAAGCCACGCT	9.6931	0.771843	MF_typeI(fg)
5386STDY7600838-TGTATTCGTCTTCAAG	7.6483	-0.973729	MF_typeI(fg)
5386STDY7600838-CACACAAGTCCAGTAT	10.121	1.31327	MF_typeI(fg)
5386STDY7600838-GTCAAGTAGTGCGTGA	5.77925	-3.16995	MF_typeI-UCHL1(fg)
5386STDY7600838-ACGGGTCTCATCGCTC	8.84418	3.73768	MF_typeI(fg)
5386STDY7600838-ACCAGTATCGAGCCCA	9.87444	1.40047	MF_typeI(fg)
5386STDY7600838-GCCTCTATCAAACCGT	9.51727	2.10148	MF_typeI(fg)
5386STDY7600838-GATGAGGGTGCGAAAC	7.89296	1.17616	MF_typeI(fg)
5386STDY7600838-TAAGTGCGTGCAACTT	10.234	0.283429	MF_typeI(fg)
5386STDY7600838-GACGGCTGTATTCTCT	7.21158	-0.307518	MF_typeI(fg)
5386STDY7600838-GGAATAACACTGTCGG	7.92653	-0.0888084	MF_typeI(fg)
5386STDY7600838-CGTCCATAGTACGTTC	9.06058	1.59091	MF_typeI(fg)
5386STDY7600838-AGCCTAACAGTCCTTC	9.5536	0.181314	MF_typeI(fg)
5386STDY7600838-AGTGTCAGTAGAAAGG	8.43877	1.01496	MF_typeI(fg)
5386STDY7600838-GTCTCGTCACGGTAAG	7.02841	-1.15858	MF_typeI(fg)
5386STDY7600838-AATCGGTCATTAACCG	7.27886	-0.265875	MF_typeI(fg)
5386STDY7600838-CTGCTGTTCGTTACAG	7.41828	-0.741475	MF_typeI(fg)
5386STDY7600838-TCTATTGTCAATCTCT	8.94732	1.75927	MF_typeI(fg)
5386STDY7600838-CATGGCGAGCTGAAAT	8.65446	-0.14406	MF_typeI(fg)
5386STDY7600838-AAGACCTTCCGCGCAA	10.3305	0.980811	MF_typeI(fg)
5386STDY7600838-TTTGGTTTCCTTTACA	9.44515	-0.768258	MF_typeI(fg)
5386STDY7600838-CCGTTCAAGAAGAAGC	4.05699	-0.820976	MF_typeI(fg)
5386STDY7600838-CATGACACAAGGTGTG	8.46826	2.62431	MF_typeI(fg)
5386STDY7600838-AAGGTTCTCGACAGCC	7.71578	-0.322006	MF_typeI-UCHL1(fg)
5386STDY7600838-CGTCCATGTCCAGTTA	8.64758	0.0275773	MF_typeI(fg)
5386STDY7600838-CTCTACGAGGCGACAT	10.5073	0.753223	MF_typeI(fg)
5386STDY7600838-CACACAACATTGGTAC	7.86474	1.85849	MF_typeI(fg)
5386STDY7600838-TTGGCAAGTCCCGACA	7.20244	1.89151	MF_typeI(fg)
5386STDY7600838-CGATTGACACGGCCAT	10.2437	2.29545	MF_typeI(fg)
5386STDY7600838-CGGGTCAAGAATAGGG	8.77922	3.66731	MF_typeI(fg)
5386STDY7600838-GGCTCGAGTCTCCCTA	9.45659	2.498	MF_typeI(fg)
5386STDY7600838-GGAATAAAGAATCTCC	7.87306	-0.514741	MF_typeI(fg)
5386STDY7600838-TTGGCAATCCATTCTA	9.72582	0.7993	MF_typeI(fg)
5386STDY7600838-AGAATAGAGTGGAGTC	9.27683	0.0821816	MF_typeI(fg)
5386STDY7600838-GCTGCAGCAATGACCT	6.19584	-2.06304	MF_typeI-UCHL1(fg)
5386STDY7600838-TCAGCTCCAAGAAGAG	9.46251	0.0261131	MF_typeI(fg)
5386STDY7600838-GTTCTCGAGGTAAACT	7.00199	-1.01943	MF_typeI-UCHL1(fg)
5386STDY7600838-GCGCAGTTCTTAGAGC	8.94435	3.06618	MF_typeI-UCHL1(fg)
5386STDY7600838-CCACTACTCAGCGACC	10.0724	0.872951	MF_typeI(fg)
5386STDY7600838-CCCTCCTAGTACGTAA	9.2324	-0.245405	MF_typeI(fg)
5386STDY7600838-TGTCCCAGTTCTGGTA	8.77245	1.50028	MF_typeI(fg)
5386STDY7600838-GGGAGATCACGGCTAC	9.67809	0.985846	MF_typeI(fg)
5386STDY7600838-GCTCCTATCAGTACGT	6.93902	-1.28505	MF_typeI(fg)
5386STDY7600838-CCTAGCTCAAAGAATC	5.87664	-2.70064	MF_typeI-UCHL1(fg)
5386STDY7600838-AACGTTGCACGGCCAT	6.46917	-0.848012	MF_typeI(fg)
5386STDY7600838-TCAATCTAGGCTACGA	9.33314	-0.123834	MF_typeI(fg)
5386STDY7600838-GTTTCTAAGCCGCCTA	10.3945	0.952444	MF_typeI(fg)
5386STDY7600838-CAGCTAATCGAACGGA	7.18391	-1.81056	MF_typeI-UCHL1(fg)
5386STDY7600838-CCTTACGAGTTACGGG	8.62571	0.597972	MF_typeI(fg)
5386STDY7600838-CCTAGCTCACAGGTTT	8.54628	2.44251	MF_typeI(fg)
5386STDY7600838-TTCTACAAGACAAAGG	10.521	1.6266	MF_typeI(fg)
5386STDY7600838-ACCCACTCACAGACAG	9.23872	1.14223	MF_typeI(fg)
5386STDY7600838-GAAATGAAGGTGGGTT	8.62892	-0.307218	MF_typeI(fg)
5386STDY7600838-TCAGCAAAGATCGGGT	10.2945	0.971097	MF_typeI(fg)
5386STDY7600838-CATGGCGGTAGTACCT	7.9278	1.30843	MF_typeI(fg)
5386STDY7600838-GAGGTGAGTCAGATAA	9.23481	2.25332	MF_typeI(fg)
5386STDY7600838-ACCCACTAGAGGACGG	9.55645	2.07768	MF_typeI(fg)
5386STDY7600838-GTCTTCGAGGCCATAG	9.38022	2.88316	MF_typeI(fg)
5386STDY7600838-TACTCATCAGCTGTTA	6.28313	-0.273885	MF_typeI(fg)
5386STDY7600838-GTTTCTACAATAGAGT	11.0527	2.18189	MF_typeI(fg)
5386STDY7600838-CCAGCGATCCAACCAA	9.03023	2.08251	MF_typeI(fg)
5386STDY7600838-CGACTTCCAGCTCGCA	6.25333	1.39867	MF_typeI(fg)
5386STDY7600838-TGCGTGGTCTTGCAAG	8.1467	0.231654	MF_typeI(fg)
5386STDY7600838-ACGCAGCAGAACTCGG	5.80927	-2.04397	MF_typeI-UCHL1(fg)
5386STDY7600838-CTTGGCTGTTCGCGAC	9.33375	0.273979	MF_typeI(fg)
5386STDY7600838-CGAGCACTCCACGAAT	9.79947	1.23729	MF_typeI(fg)
5386STDY7600838-TGACTAGAGTACATGA	9.33188	-0.58322	MF_typeI(fg)
5386STDY7600838-CTGATAGTCTAACTCT	8.71313	-0.314876	MF_typeI(fg)
5386STDY7600838-TGAAAGACAATAACGA	9.8017	0.286486	MF_typeI(fg)
5386STDY7600838-GATCTAGAGACTAGGC	8.41305	1.0633	MF_typeI(fg)
5386STDY7600838-CTCTGGTTCTCAAACG	9.64963	1.53861	MF_typeI(fg)
5386STDY7600838-CTTAGGACATAGTAAG	9.19299	0.353282	MF_typeI(fg)
5386STDY7600838-GCTGCAGCAGCCAATT	6.10967	-2.98198	MF_typeI-UCHL1(fg)
5386STDY7600838-GGGTCTGGTAGAGCTG	7.35913	1.62385	MF_typeI(fg)
5386STDY7600838-GGTGCGTTCATGGTCA	9.20725	0.68073	MF_typeI(fg)
5386STDY7600838-CTGCCTAAGCGTAGTG	8.5329	1.72775	MF_typeI(fg)
5386STDY7600838-CTAAGACAGCGTCTAT	10.5144	1.57729	MF_typeI(fg)
5386STDY7600838-GTGCATAGTTAAGGGC	8.83305	2.07981	MF_typeI(fg)
5386STDY7600838-ACACTGAGTGAGGGTT	8.37176	0.785143	MF_typeI(fg)
5386STDY7600838-GACTAACCAGGCAGTA	4.1566	2.51239	MF_typeI(fg)
5386STDY7600838-TGCTACCTCCTGTAGA	7.56416	1.44647	MF_typeI(fg)
5386STDY7600838-GGCAATTGTTAAAGAC	6.42181	-2.00577	MF_typeI-UCHL1(fg)
5386STDY7600838-AACCGCGAGCGCTTAT	7.55253	-0.496956	MF_typeI(fg)
5386STDY7600839-TGACAACTCTGCAGTA	5.70207	-0.211541	MF_typeI-UCHL1(fg)
5386STDY7600839-TTTGCGCGTGCAGTAG	8.2795	1.83713	MF_typeI(fg)
5386STDY7600839-TTAGTTCGTACAGTTC	9.70335	1.47421	MF_typeI(fg)
5386STDY7600839-CCATGTCGTTCACCTC	9.04839	3.10068	MF_typeI(fg)
5386STDY7600839-AACTGGTCACGAAAGC	5.85011	-2.88335	MF_typeI-UCHL1(fg)
5386STDY7600839-GTATCTTCACATCTTT	6.03257	-2.27814	MF_typeI-UCHL1(fg)
5386STDY7600839-CTAATGGCATGTCGAT	9.57635	2.40876	MF_typeI(fg)
5386STDY7600839-CAGCAGCCAGCTGCTG	7.41235	0.112653	MF_typeI(fg)
5386STDY7600839-CGACCTTAGACTAAGT	8.88646	-0.703783	MF_typeI(fg)
5386STDY7600839-AACGTTGAGCGTAGTG	9.16576	1.376	MF_typeI(fg)
5386STDY7600839-CGGACTGTCCCGGATG	7.57691	0.636515	MF_typeI(fg)
5386STDY7600839-GAACGGAAGAGCTGGT	9.09104	0.271742	MF_typeI(fg)
5386STDY7600839-ATCCGAAAGACGCTTT	8.86758	1.76787	MF_typeI(fg)
5386STDY7600839-GCTGGGTTCTCCCTGA	6.20206	-1.91515	MF_typeI-UCHL1(fg)
5386STDY7600839-TGGTTAGCAGGTCCAC	6.54016	-2.43154	MF_typeI-UCHL1(fg)
5386STDY7600839-GCTGCAGAGATGCCTT	7.97104	1.02396	MF_typeI(fg)
5386STDY7600839-TGAAAGATCAGCTGGC	6.35706	1.54915	MF_typeI(fg)
5386STDY7600839-AAAGATGGTTACAGAA	8.55422	2.54035	MF_typeI(fg)
5386STDY7600839-TGCACCTCAGTCAGCC	7.88406	1.06301	MF_typeI(fg)
5386STDY7600839-GAACGGAGTACCGCTG	9.00528	2.9673	MF_typeI(fg)
5386STDY7600839-CAGAGAGAGGGCATGT	8.92799	2.53091	MF_typeI(fg)
5386STDY7600839-GACGTTACAGACACTT	8.14458	3.15246	MF_typeI(fg)
5386STDY7600839-GATCGTACAAAGTCAA	8.6737	1.35961	MF_typeI(fg)
5386STDY7600839-TTGGCAAGTCCTCCAT	6.5472	-0.212047	MF_typeI(fg)
5386STDY7600839-TCTGGAACATCCAACA	7.83323	0.474254	MF_typeI(fg)
5386STDY7600839-GCATACATCAACACCA	6.90188	1.83278	MF_typeI(fg)
5386STDY7600839-GCACTCTTCCGAAGAG	7.6353	2.58772	MF_typeI(fg)
5386STDY7600839-GCGCGATGTTTAGCTG	9.43002	2.29531	MF_typeI(fg)
5386STDY7600839-ACGGGTCTCATTTGGG	9.51046	1.95237	MF_typeI(fg)
5386STDY7600839-GTCTCGTCAACTGCTA	7.26094	0.905478	MF_typeI(fg)
5386STDY7600839-ACGAGGAGTTCCGTCT	9.53644	1.31104	MF_typeI(fg)
5386STDY7600839-GGGAATGCACACCGCA	9.37613	0.856121	MF_typeI(fg)
5386STDY7600839-GGATGTTAGGCGACAT	8.09018	1.45841	MF_typeI(fg)
5386STDY7600839-CAGCAGCGTAAAGGAG	6.60702	-2.61639	MF_typeI-UCHL1(fg)
5386STDY7600839-TTGCCGTTCTATGTGG	6.37671	1.2208	MF_typeI(fg)
5386STDY7600839-TCGCGTTAGAACAATC	6.19361	1.05562	MF_typeI(fg)
5386STDY7600839-CACAGGCAGATGGCGT	7.21818	-1.61715	MF_typeI-UCHL1(fg)
5386STDY7600839-TCAGCAATCATCGATG	8.46566	1.53209	MF_typeI(fg)
5386STDY7600839-TCTCTAAGTTCCACAA	7.3957	1.21612	MF_typeI(fg)
5386STDY7600839-AGCGGTCCACATCTTT	6.18594	2.72781	MF_typeI(fg)
5386STDY7600839-CCGGTAGTCACCGTAA	9.45178	2.4824	MF_typeI(fg)
5386STDY7600839-GACAGAGCAGACGCTC	7.47693	0.654374	MF_typeI(fg)
5386STDY7600839-CAGCAGCGTAGGACAC	6.92853	0.555868	MF_typeI(fg)
5386STDY7600839-GAGGTGACAAAGTCAA	7.80163	0.111993	MF_typeI(fg)
5386STDY7600839-GGGCATCGTAGGACAC	8.32218	1.52939	MF_typeI(fg)
5386STDY7600839-CGTGAGCAGACAGACC	8.15933	2.14442	MF_typeI(fg)
5386STDY7600839-AGTGAGGAGAAACCTA	10.2357	0.619459	MF_typeI(fg)
5386STDY7600839-GCATGATAGGCACATG	6.9916	1.66433	MF_typeI(fg)
5386STDY7600839-GATGAGGGTGGGTCAA	7.42161	1.2336	MF_typeI(fg)
5386STDY7600839-CAGCAGCGTGCTCTTC	5.52214	-0.582974	MF_typeI(fg)
5386STDY7600839-CGGACTGAGCTCAACT	10.1254	2.36831	MF_typeI(fg)
5386STDY7600839-CTCGTCACACGTCAGC	8.85594	1.34527	MF_typeI(fg)
5386STDY7600839-AACACGTTCTTGCAAG	9.42068	1.61812	MF_typeI(fg)
5386STDY7600839-GACTGCGTCAGTCAGT	8.73049	1.7649	MF_typeI(fg)
5386STDY7600839-ATCACGATCCTATGTT	5.83405	-2.48327	MF_typeI-UCHL1(fg)
5386STDY7600839-CGGACTGTCCGTACAA	9.39826	0.257977	MF_typeI(fg)
5386STDY7600839-CGTTCTGAGCTGAACG	10.8387	0.576372	MF_typeI(fg)
5386STDY7600839-GTCTCGTTCCACTCCA	8.08214	2.67574	MF_typeI(fg)
5386STDY7600839-CGGGTCAAGACGCACA	9.18609	3.25507	MF_typeI(fg)
5386STDY7600839-CGATGTACAGTAGAGC	6.85664	-1.76585	MF_typeI-UCHL1(fg)
5386STDY7600839-CTCTGGTGTCTCGTTC	8.4495	1.32411	MF_typeI(fg)
5386STDY7600839-AGTCTTTTCTGGTTCC	6.82087	-1.61535	MF_typeI-UCHL1(fg)
5386STDY7600839-CTCAGAACAATAGAGT	7.37253	0.116301	MF_typeI(fg)
5386STDY7600839-ATAGACCGTGTGACGA	8.31332	0.184148	MF_typeI(fg)
5386STDY7600839-AACTCAGAGGGCTCTC	8.76694	0.584766	MF_typeI(fg)
5386STDY7600839-TGTGGTAAGACGCACA	9.25818	1.02779	MF_typeI(fg)
5386STDY7600839-TGGCCAGTCTGAGTGT	8.61422	0.258982	MF_typeI(fg)
5386STDY7600839-ACGCAGCAGCCCGAAA	7.97854	0.974738	MF_typeI(fg)
5386STDY7600839-CTAACTTAGACAAGCC	9.92635	1.93354	MF_typeI(fg)
5386STDY7600839-CATCAAGCAGCTTCGG	6.93589	-0.352009	MF_typeI(fg)
5386STDY7600839-ACGAGCCAGCCGATTT	10.6862	2.4083	MF_typeI(fg)
5386STDY7600839-TTAGGCAGTCAGAAGC	9.462	1.99305	MF_typeI(fg)
5386STDY7600839-GGAATAACAGCTGGCT	10.1073	0.772752	MF_typeI(fg)
5386STDY7600839-CTTCTCTTCCGTAGTA	6.60019	0.0188904	MF_typeI(fg)
5386STDY7600839-GTAACGTTCCAAGCCG	8.50312	0.544494	MF_typeI(fg)
5386STDY7600839-TTCTTAGAGGGAAACA	10.1149	0.432685	MF_typeI(fg)
5386STDY7600839-CATCGGGTCTGGTGTA	8.45136	0.320211	MF_typeI(fg)
5386STDY7600839-GACGTTAGTGAACCTT	8.62843	1.86124	MF_typeI(fg)
5386STDY7600839-CTCATTATCAGCGATT	9.23895	2.19926	MF_typeI(fg)
5386STDY7600839-ACGCCAGGTACCGTAT	10.3257	3.01959	MF_typeI(fg)
5386STDY7600839-TACGGGCGTGCGAAAC	7.8636	-0.138222	MF_typeI(fg)
5386STDY7600839-TACACGATCGTAGGTT	9.15463	-0.19089	MF_typeI(fg)
5386STDY7600839-TCTGAGAAGAATTCCC	10.1109	1.52678	MF_typeI(fg)
5386STDY7600839-AAAGTAGAGAGGTACC	8.95949	-0.367691	MF_typeI(fg)
5386STDY7600839-TTGCGTCGTAAGTTCC	6.442	-1.4864	MF_typeI-UCHL1(fg)
5386STDY7600839-CGTTAGATCACGGTTA	5.95489	2.51604	MF_typeI(fg)
5386STDY7600839-CAGATCATCCCAGGTG	6.10561	-2.45978	MF_typeI-UCHL1(fg)
5386STDY7600839-TATTACCAGGTTCCTA	9.079	0.261497	MF_typeI(fg)
5386STDY7600839-CCACGGACAAGTTGTC	8.19864	0.488049	MF_typeI(fg)
5386STDY7600839-ACATGGTAGTCCGGTC	8.61211	-0.304494	MF_typeI(fg)
5386STDY7600839-AGAATAGCACACAGAG	9.19665	1.51485	MF_typeI(fg)
5386STDY7600839-CTCGTACTCCACGTGG	7.10147	0.262217	MF_typeI(fg)
5386STDY7600839-AGAGCTTCAACACGCC	9.63818	1.61975	MF_typeI(fg)
5386STDY7600839-TGGTTAGGTCGTGGCT	8.4987	0.0732637	MF_typeI(fg)
5386STDY7600839-TGAAAGACATCACCCT	11.0883	2.36209	MF_typeI(fg)
5386STDY7600839-AACACGTAGCTCAACT	10.7645	0.129516	MF_typeI(fg)
5386STDY7600839-CTCGAAAGTGGTGTAG	9.06207	1.71276	MF_typeI(fg)
5386STDY7600839-CAGCTAATCACAACGT	8.42108	2.56781	MF_typeI(fg)
5386STDY7600839-TCGTACCGTCAGAGGT	8.84091	0.0497329	MF_typeI(fg)
5386STDY7600839-GACTACAAGTTTGCGT	9.65565	0.513133	MF_typeI(fg)
5386STDY7600839-CTTAGGATCATTGCGA	10.8106	1.37135	MF_typeI(fg)
5386STDY7600839-AGCCTAACATCACAAC	8.67318	2.94791	MF_typeI(fg)
5386STDY7600839-GATGAAATCGGAGGTA	8.93415	3.14433	MF_typeI(fg)
5386STDY7600839-TCTCATATCTAAGCCA	9.20832	0.0517052	MF_typeI(fg)
5386STDY7600839-CGCGTTTTCTTTAGGG	9.89813	0.463192	MF_typeI(fg)
5386STDY7600839-TCGTACCTCTTGCAAG	8.25468	0.492023	MF_typeI(fg)
5386STDY7600839-CTGATCCGTAGAAAGG	6.71488	-2.23274	MF_typeI-UCHL1(fg)
5386STDY7600839-GTCACAACACACGCTG	7.4717	-0.71507	MF_typeI(fg)
5386STDY7600839-ACTGTCCAGTTAACGA	8.87693	0.664917	MF_typeI(fg)
5386STDY7600839-ACGGGCTGTCCTAGCG	8.14418	-0.498084	MF_typeI(fg)
5386STDY7600839-CCATGTCCACAGGTTT	9.06104	-0.344325	MF_typeI(fg)
5386STDY7600839-GCAGTTAGTTATCACG	5.48473	-2.48721	MF_typeI-UCHL1(fg)
5386STDY7600839-ACTTTCAGTGGCGAAT	9.4388	0.0583259	MF_typeI(fg)
5386STDY7600839-GCGGGTTTCCGAATGT	9.57323	1.62426	MF_typeI(fg)
5386STDY7600839-CTGTTTAGTGTGCCTG	8.80368	-0.624761	MF_typeI(fg)
5386STDY7600839-GGCTGGTGTGTATGGG	8.36602	-0.333685	MF_typeI(fg)
5386STDY7600839-AAGCCGCTCCGCTGTT	8.49536	0.582405	MF_typeI(fg)
5386STDY7600839-CATCGGGAGTACGCGA	9.03482	-0.850965	MF_typeI(fg)
5386STDY7600839-TTTGCGCCAGCCTTTC	6.13419	-0.606496	MF_typeI(fg)
5386STDY7600839-AGAATAGGTAAACGCG	9.28987	1.65562	MF_typeI(fg)
5386STDY7600839-CGTTCTGGTAAATGTG	8.04782	0.309001	MF_typeI(fg)
5386STDY7600839-TCTATTGCACCATGTA	6.35504	-1.15673	MF_typeI-UCHL1(fg)
5386STDY7600839-TGGCGCATCCAGTAGT	9.53834	1.25401	MF_typeI(fg)
5386STDY7600839-TACAGTGAGCTCCTTC	8.69728	-0.832481	MF_typeI(fg)
5386STDY7600839-GTTCATTTCAGGCAAG	8.35139	2.2767	MF_typeI(fg)
5386STDY7600839-CAACTAGGTACATGTC	8.46064	0.954624	MF_typeI(fg)
5386STDY7600839-CTAGAGTGTGTTCGAT	9.56042	1.34059	MF_typeI(fg)
5386STDY7600839-GGACATTTCTACCAGA	7.00548	0.437271	MF_typeI(fg)
5386STDY7600839-CTCAGAATCGCGCCAA	7.91837	1.30581	MF_typeI(fg)
5386STDY7600839-GACGTTAGTCTCCACT	8.90043	0.504452	MF_typeI(fg)
5386STDY7600839-AGAGCTTCAAGCGTAG	9.1988	2.79237	MF_typeI(fg)
5386STDY7600839-GTATCTTGTCCCTTGT	9.34298	0.258153	MF_typeI(fg)
5386STDY7600839-AGCATACGTGACCAAG	6.86982	-1.91991	MF_typeI-UCHL1(fg)
5386STDY7600839-GAGCAGAAGGCCATAG	9.36051	1.80727	MF_typeI(fg)
5386STDY7600839-CGCGGTATCACATACG	9.59939	0.545021	MF_typeI(fg)
5386STDY7600839-GTTCGGGTCCACGTTC	7.20536	-2.20347	MF_typeI(fg)
5386STDY7600839-TGAGGGAGTATTCGTG	10.3646	0.558071	MF_typeI(fg)
5386STDY7600839-GTGCATAAGATCCCGC	10.7325	0.39674	MF_typeI(fg)
5386STDY7600839-CGTCAGGAGGAATTAC	9.97085	0.757392	MF_typeI(fg)
5386STDY7600839-CATCAGAGTTGGTTTG	9.1517	0.835411	MF_typeI(fg)
5386STDY7600839-CCTAAAGAGCCACCTG	9.85357	1.0766	MF_typeI(fg)
5386STDY7600839-GGCTGGTTCAAGAAGT	8.08614	0.00103371	MF_typeI(fg)
5386STDY7600839-ATCTACTGTCCCTACT	8.52231	1.38095	MF_typeI(fg)
5386STDY7600839-CCATTCGCACCCAGTG	9.0992	1.86652	MF_typeI(fg)
5386STDY7600839-CATATTCCATCTCCCA	8.8318	0.802961	MF_typeI(fg)
5386STDY7600839-ACTTACTGTCAATGTC	5.91979	-2.58223	MF_typeI-UCHL1(fg)
5386STDY7600839-CATTATCCACACTGCG	7.79814	0.666541	MF_typeI(fg)
5386STDY7600839-TGGGAAGTCGTGGTCG	9.51932	0.00751096	MF_typeI(fg)
5386STDY7600839-CTACATTGTGAGTGAC	8.26374	1.2355	MF_typeI(fg)
5386STDY7600839-TTGCCGTGTGGTCTCG	9.00636	-0.537634	MF_typeI(fg)
5386STDY7600839-CGAATGTCACTGCCAG	7.81547	-0.855367	MF_typeI(fg)
5386STDY7600839-CACCTTGAGATGCCAG	8.47751	-0.28612	MF_typeI(fg)
5386STDY7600839-CGCTGGATCCTCAATT	9.02242	0.556127	MF_typeI(fg)
5386STDY7600839-TACCTATTCTAAGCCA	9.51084	1.20301	MF_typeI(fg)
5386STDY7600839-TTTCCTCAGATATGGT	9.38768	1.07458	MF_typeI(fg)
5386STDY7600839-TTGCCGTAGATATACG	7.82329	-1.22202	MF_typeI-UCHL1(fg)
5386STDY7600839-ACACCGGGTAGCGTAG	8.78041	0.531633	MF_typeI(fg)
5386STDY7600839-ACGGAGAGTTTGACTG	7.29152	0.412013	MF_typeI(fg)
5386STDY7600839-AGGGATGTCTGTACGA	8.36228	3.31874	MF_typeI(fg)
5386STDY7600839-GCAGCCACATGCCACG	9.30088	1.51399	MF_typeI(fg)
5386STDY7600839-CACAGTATCTAAGCCA	9.30742	1.14246	MF_typeI(fg)
5386STDY7600839-AGCCTAACACGTGAGA	9.15149	2.02583	MF_typeI(fg)
5386STDY7600839-GAATAAGCACTAGTAC	7.47835	3.16458	MF_typeI(fg)
5386STDY7600839-ACCAGTACAGTATAAG	6.77618	1.26167	MF_typeI(fg)
5386STDY7600839-GCGCAACGTCCGTGAC	6.35036	-2.10996	MF_typeI-UCHL1(fg)
5386STDY7600839-CATCGGGTCCAACCAA	9.44759	1.7075	MF_typeI(fg)
5386STDY7600839-CCTTTCTAGCGCCTCA	7.90923	-0.0106169	MF_typeI(fg)
5386STDY7600839-GGGCATCAGTATGACA	7.87736	1.61017	MF_typeI(fg)
5386STDY7600839-AGCATACCAGCTTAAC	7.32795	-1.6836	MF_typeI-UCHL1(fg)
5386STDY7600839-CTCGAGGCATTAGCCA	9.38684	2.05257	MF_typeI(fg)
5386STDY7600839-ACGCAGCTCTGCCAGG	8.92505	0.218319	MF_typeI(fg)
5386STDY7600839-CACTCCATCATCACCC	6.36975	-1.11704	MF_typeI(fg)
5386STDY7600839-CGGAGCTAGAACAATC	10.0026	-0.171055	MF_typeI(fg)
5386STDY7600839-TAAACCGTCTGGAGCC	9.92355	0.143323	MF_typeI(fg)
5386STDY7600839-CTGTGCTCACCCATGG	9.9164	0.773832	MF_typeI(fg)
5386STDY7600839-GACTACACACGCGAAA	8.62992	2.39856	MF_typeI(fg)
5386STDY7600839-TATGCCCCAAGGACAC	6.13446	-2.67962	MF_typeI-UCHL1(fg)
5386STDY7600839-AGCATACGTTGATTGC	8.2837	2.86247	MF_typeI(fg)
5386STDY7600839-GATCGTAGTACCGGCT	8.40356	1.08451	MF_typeI(fg)
5386STDY7600839-CAGCATATCAGAAATG	8.73276	1.46991	MF_typeI(fg)
5386STDY7600839-GATCGATAGTTGAGTA	9.61956	-0.270044	MF_typeI(fg)
5386STDY7645353-AGCATACTCCGGGTGT	9.81402	0.289004	MF_typeI(fg)
5386STDY7645353-ATGGGAGAGATCTGAA	6.71718	1.01947	MF_typeI(fg)
5386STDY7645353-TCATTTGAGATAGGAG	8.52772	1.87397	MF_typeI(fg)
5386STDY7645353-TCCACACCATTGGGCC	6.91598	2.30621	MF_typeI(fg)
5386STDY7645353-CTCGAGGTCTTGCAAG	7.61719	1.5835	MF_typeI(fg)
5386STDY7645353-CAGCCGAGTGTGGCTC	6.14652	0.847911	MF_typeI(fg)
5386STDY7645353-CCATTCGGTATCGCAT	9.892	0.791604	MF_typeI(fg)
5386STDY7645353-GCGCAGTGTAGTGAAT	10.1148	0.45601	MF_typeI(fg)
5386STDY7645353-CTACATTCAGATCGGA	7.43397	0.484199	MF_typeI(fg)
5386STDY7645353-GCTGGGTAGAGCTGCA	8.70058	1.6419	MF_typeI(fg)
5386STDY7645353-GCATGTACATTGGGCC	7.13232	1.61529	MF_typeI(fg)
5386STDY7645353-AACTGGTAGATGTCGG	8.04885	1.65119	MF_typeI(fg)
5386STDY7645353-TCAGGTATCACCCGAG	6.0987	1.91331	MF_typeI(fg)
5386STDY7645353-ACGTCAACAATAGAGT	8.81674	3.57617	MF_typeI(fg)
5386STDY7645353-GCCAAATAGCGTGAGT	5.99352	0.976873	MF_typeI(fg)
5386STDY7645353-GCTCCTAGTGGCCCTA	9.42506	1.65079	MF_typeI(fg)
5386STDY7645353-GGGCACTTCATCGCTC	10.6458	0.626359	MF_typeI(fg)
5386STDY7645353-TAAGTGCCATCGACGC	7.47143	1.13886	MF_typeI(fg)
5386STDY7645353-ACGCCAGAGAGATGAG	10.0385	1.57862	MF_typeI(fg)
5386STDY7645353-TGGCGCAAGTACACCT	7.83475	1.48544	MF_typeI(fg)
5386STDY7645353-AGCTCTCGTAGCCTCG	5.90841	1.90515	MF_typeI(fg)
5386STDY7645353-CTAACTTTCGCCTGTT	9.31767	1.95237	MF_typeI(fg)
5386STDY7645353-ATCTACTTCTTGGGTA	7.17346	0.978283	MF_typeI(fg)
5386STDY7645353-GGCAATTAGGTTACCT	8.51065	1.34882	MF_typeI(fg)
5386STDY7645353-GTTAAGCTCTTGCATT	8.24856	-0.816467	MF_typeI(fg)
5386STDY7645353-ATTACTCCAAGGTTCT	7.77329	1.31906	MF_typeI(fg)
5386STDY7645353-GGCCGATGTAAATGAC	9.8479	0.143405	MF_typeI(fg)
5386STDY7645353-GATTCAGAGTCGTTTG	6.62631	1.84901	MF_typeI(fg)
5386STDY7645353-GGCGTGTAGGGTTTCT	6.43147	1.62619	MF_typeI(fg)
5386STDY7645353-TGTTCCGAGGAGTACC	7.07775	2.93631	MF_typeI(fg)
5386STDY7645353-AGGCCACCACAGACTT	5.93616	0.438022	MF_typeI(fg)
5386STDY7645353-TCTTTCCCAAACAACA	7.05832	1.06943	MF_typeI(fg)
5386STDY7645353-TACGGTACAGGATTGG	9.789	0.460745	MF_typeI(fg)
5386STDY7645353-AAGGCAGAGACAGAGA	6.97583	1.22234	MF_typeI(fg)
5386STDY7645353-CTTAACTTCAACGAAA	7.37018	-0.443551	MF_typeI(fg)
5386STDY7645353-TGAGAGGGTCCAAGTT	6.1608	-0.0791319	MF_typeI(fg)
5386STDY7645353-TATGCCCAGGTGTGGT	8.42467	0.450359	MF_typeI(fg)
5386STDY7645353-TTAACTCCAAGTTAAG	6.85703	1.94783	MF_typeI(fg)
5386STDY7645353-ACGCCGAAGCTATGCT	5.84966	1.7582	MF_typeI(fg)
5386STDY7645353-GTAGTCAGTAGCACGA	8.88099	0.344899	MF_typeI(fg)
5386STDY7645353-AGATCTGTCGCACTCT	8.73075	2.22421	MF_typeI(fg)
5386STDY7645353-GATGCTATCTGCAAGT	7.70076	2.24422	MF_typeI(fg)
5386STDY7645353-GGGATGATCCGCATCT	5.69173	1.42557	MF_typeI(fg)
5386STDY7645353-AAACCTGGTTGACGTT	7.71731	1.54191	MF_typeI(fg)
5386STDY7645353-TGGCTGGGTACTCGCG	5.46835	0.609533	MF_typeI(fg)
5386STDY7645353-CATATTCTCATGGTCA	8.07535	1.31672	MF_typeI(fg)
5386STDY7645353-CACATAGCAAACCTAC	6.38694	1.18791	MF_typeI(fg)
5386STDY7645353-CACACCTTCATTATCC	7.31413	2.30658	MF_typeI(fg)
5386STDY7645354-TTCGAAGCAGATGGCA	8.49347	2.67421	MF_typeI(fg)
5386STDY7645354-TACTCATCAGATCTGT	8.7494	1.28243	MF_typeI(fg)
5386STDY7645354-TCCACACGTAGCTGCC	6.3999	1.06779	MF_typeI(fg)
5386STDY7645354-ATTCTACCATGCAACT	8.28524	-0.00828037	MF_typeI(fg)
5386STDY7645354-AAGGTTCAGAGCCCAA	8.8942	-0.0557203	MF_typeI(fg)
5386STDY7645354-TGCCAAACATCCGGGT	7.38189	2.34355	MF_typeI(fg)
5386STDY7645354-ATCATCTGTACTTAGC	7.12091	0.138083	MF_typeI(fg)
5386STDY7645354-TGAGCATTCACTATTC	3.78151	4.95801	MF_typeI(fg)
5386STDY7645354-ACGGCCATCTTCCTTC	8.71297	1.34555	MF_typeI(fg)
5386STDY7645354-AACTCAGGTCATATCG	8.31711	1.06994	MF_typeI(fg)
5386STDY7645354-GTTAAGCCATACGCCG	9.35504	0.535081	MF_typeI(fg)
5386STDY7645354-CATCGAAAGTGTTTGC	8.6627	1.83284	MF_typeI(fg)
5386STDY7645354-CAGCTAATCATCGGAT	8.04906	1.95139	MF_typeI(fg)
5386STDY7645354-CCCATACAGAGATGAG	5.71267	1.10312	MF_typeI(fg)
5386STDY7645354-CAGCTGGGTTATGCGT	7.66591	0.447242	MF_typeI(fg)
5386STDY7645354-AGCATACCAAGCCGTC	6.91978	0.980246	MF_typeI(fg)
5386STDY7645354-TACCTTATCGCCCTTA	7.48369	1.63179	MF_typeI(fg)
5386STDY7645354-GGACGTCCAAACGCGA	9.52579	1.27184	MF_typeI(fg)
5386STDY7645354-AAGTCTGCAGTATCTG	8.15427	2.04712	MF_typeI(fg)
5386STDY7645354-CGCTTCACATCTCGCT	8.11804	1.25478	MF_typeI(fg)
5386STDY7645354-GATCGATTCCAACCAA	8.19182	1.56948	MF_typeI(fg)
5386STDY7645354-GTCACGGAGGGCTTGA	6.38468	1.83348	MF_typeI(fg)
5386STDY7645354-AACCATGGTACCGAGA	9.5145	-0.846112	MF_typeI(fg)
5386STDY7645354-GCTTGAACATCTACGA	5.72306	0.60926	MF_typeI(fg)
5386STDY7645354-ACGGGTCTCTAAGCCA	8.51379	2.20912	MF_typeI(fg)
5386STDY7645354-CTTAACTGTCTCTCGT	5.94497	0.932991	MF_typeI(fg)
5386STDY7645354-GCTGCAGGTACTTGAC	9.53022	1.11851	MF_typeI(fg)
5386STDY7645354-AAGGAGCTCAAACGGG	8.23421	-0.245584	MF_typeI(fg)
5386STDY7645354-TTGCGTCCAGCTGTTA	8.45315	1.42278	MF_typeI(fg)
5386STDY7645354-TGACTAGAGCTGTCTA	6.77778	1.03454	MF_typeI(fg)
5386STDY7645354-CAACCAATCGGACAAG	9.34437	1.32355	MF_typeI(fg)
5386STDY7645354-GCATACACAATCACAC	9.67571	0.646625	MF_typeI(fg)
5386STDY7645354-TGAGCATCATGCCTAA	4.63748	3.89018	MF_typeI(fg)
5386STDY7645354-TGAGCATGTGATGTCT	7.70001	1.05175	MF_typeI(fg)
5386STDY7645354-CTAACTTTCTAACGGT	7.04043	1.10389	MF_typeI(fg)
5386STDY7645354-CTAGTGAAGTGCCATT	7.89904	2.05545	MF_typeI(fg)
5386STDY7645354-GAGTCCGCAAGAGGCT	6.59684	0.844448	MF_typeI(fg)
5386STDY7645354-TTGAACGTCAGAAATG	5.92839	1.3597	MF_typeI(fg)
5386STDY7645354-GTGCATAGTAGCGCAA	8.48261	1.25794	MF_typeI(fg)
5386STDY7645354-CATATGGTCTCTAGGA	6.10622	1.83155	MF_typeI(fg)
5386STDY7645354-GTCACGGGTACTTCTT	6.67612	1.41952	MF_typeI(fg)
5386STDY7645354-TGGTTAGAGTTACGGG	8.47227	1.82897	MF_typeI(fg)
5386STDY7645354-CTTCTCTCAATCGAAA	8.38965	2.20665	MF_typeI(fg)
5386STDY7645354-GCTCTGTGTGACGCCT	6.13098	0.891675	MF_typeI(fg)
5386STDY7645354-ATCGAGTCAGCTCGCA	7.53228	0.500015	MF_typeI(fg)
5386STDY7645354-TTCTACATCCGCATAA	5.85257	1.24154	MF_typeI(fg)
5386STDY7645354-CAGCTGGAGTAGTGCG	7.12657	1.65448	MF_typeI(fg)
5386STDY7645354-GCGCAACAGGACAGAA	10.3105	0.946753	MF_typeI(fg)
5386STDY7645354-TACCTTATCCTAAGTG	6.02677	1.96149	MF_typeI(fg)
5386STDY7645354-ATCTGCCGTTAAGTAG	7.53228	2.49638e-05	MF_typeI(fg)
5386STDY7645354-TCGAGGCTCCGTCATC	5.94758	0.625185	MF_typeI(fg)
5386STDY7645354-CTCGGGAGTCTGATTG	7.33647	2.18634	MF_typeI(fg)
5386STDY7645354-TTTGGTTAGTAGTGCG	9.65559	0.599238	MF_typeI(fg)
5386STDY7645354-TGTTCCGAGGCGCTCT	8.57498	-0.297114	MF_typeI(fg)
5386STDY7645354-ATTGGACGTTCCACTC	6.44743	0.860062	MF_typeI(fg)
5386STDY7645354-CCGTTCAGTGTGCGTC	8.92711	0.916646	MF_typeI(fg)
5386STDY7645354-ACGATACTCTATCCTA	9.20217	-0.0750829	MF_typeI(fg)
5386STDY7645354-GGCTCGAAGCCTTGAT	8.35342	0.124841	MF_typeI(fg)
5386STDY7645354-TGTGTTTTCCATGAGT	6.97393	1.74535	MF_typeI(fg)
5386STDY7645354-AACCGCGGTACCTACA	5.88235	1.90805	MF_typeI(fg)
5386STDY7645354-CCACTACGTCTAAACC	6.65415	0.0534743	MF_typeI(fg)
5386STDY7645354-CCAGCGACAAGTCTAC	6.43264	1.9732	MF_typeI(fg)
5386STDY7645354-GGGCATCAGTCCATAC	8.23078	1.27109	MF_typeI(fg)
5386STDY7645354-TATCTCAGTCAACTGT	7.20002	2.94714	MF_typeI(fg)
5386STDY7645354-GATCGTAAGTCCGGTC	6.00781	2.06677	MF_typeI(fg)
5386STDY7835292-CAGCGACAGAACTCGG	9.65265	2.77498	MF_typeI(fg)
5386STDY7835292-CAGAATCAGTTATCGC	8.46913	-0.843094	MF_typeI(fg)
5386STDY7835292-CCCAATCAGAGTACAT	6.51088	0.666603	MF_typeI(fg)
5386STDY7835292-ACCCACTGTTGTCTTT	4.93821	-0.879039	MF_typeI(fg)
5386STDY7835292-ACGCAGCCATGTCGAT	9.01183	1.95267	MF_typeI(fg)
5386STDY7835292-TAGGCATCACAGCCCA	6.88929	0.255199	MF_typeI(fg)
5386STDY7835292-GCGACCACAGCTGTGC	8.08641	1.9454	MF_typeI(fg)
5386STDY7835293-CTCGGGATCCACGTGG	6.96829	2.71886	MF_typeI(fg)
5386STDY7835293-GTTCATTGTGTGAAAT	7.96556	-1.23125	MF_typeI(fg)
5386STDY7835293-GAATGAATCTGGTATG	8.38989	-2.12119	MF_typeI-TNNT2(fg)
5386STDY7835293-CGTAGGCAGGATGGAA	7.70754	2.58476	MF_typeI(fg)
5386STDY7835293-CGATTGAGTCTAAAGA	8.11297	1.94491	MF_typeI(fg)
5386STDY7835293-CTCGTACCAGTCACTA	8.34387	1.92422	MF_typeI(fg)
5386STDY7835293-TCTGGAAGTTCCCTTG	9.90758	1.61057	MF_typeI(fg)
5386STDY7835293-CGCGGTACATTAGGCT	6.58159	2.64881	MF_typeI(fg)
5386STDY8047212-GATGAAACAATGTTGC	9.40416	3.31952	MF_typeI(fg)
5386STDY8047212-GTCACGGTCTCGCTTG	5.26387	0.258706	MF_typeI(fg)
5386STDY8047212-ACATGGTTCCGCGTTT	7.76229	1.82655	MF_typeI(fg)
5386STDY8090405-CCTCTGATCACGGTTA	7.80049	1.87146	MF_typeI(fg)
5386STDY8090405-CGAGAAGGTCTCTTAT	7.43796	-0.177001	MF_typeI(fg)
5386STDY8090405-AGTGTCACAGCCTTTC	6.72953	0.826322	MF_typeI(fg)
WS_A_SKM9845425-TCTCAGCCAGGGAATC	6.16576	0.621489	MF_typeI(fg)
WS_A_SKM9845425-ATACCTTCAACACAGG	8.30073	1.13878	MF_typeI(fg)
WS_A_SKM9845425-TCTATACGTACGATCT	5.85108	0.975575	MF_typeI(fg)
WS_A_SKM9845425-AGAAGCGGTCATAACC	2.8456	-0.526457	MF_typeI(fg)
WS_A_SKM9845425-TGGATGTCAGCAGACA	1.73901	-2.23178	MF_typeI(fg)
WS_A_SKM9845425-ACGTCCTCAATTGGTC	2.66623	-1.86067	MF_typeI(fg)
WS_A_SKM9845425-GACTCAAAGTCGAAGC	2.40078	-1.88562	MF_typeI(fg)
WS_A_SKM9845425-CTAGGTAGTTCCAGGC	7.69172	0.611542	MF_typeI(fg)
WS_A_SKM9845425-TCGAAGTAGGTAGCAC	7.22111	-0.906837	MF_typeI(fg)
WS_A_SKM9845425-CTGGCAGGTGACAGCA	9.36585	3.56054	MF_typeI(fg)
WS_A_SKM9845425-CCTATCGAGGTATCTC	6.92385	2.10963	MF_typeI(fg)
WS_A_SKM9845425-ACGCACGTCTGTTCAT	8.7873	0.270031	MF_typeI(fg)
WS_A_SKM9845425-TAATTCCAGGAGCTGT	6.81448	1.78681	MF_typeI(fg)
WS_A_SKM9845425-CATTCCGCATCGGTTA	9.51915	3.63715	MF_typeI(fg)
WS_A_SKM9845425-TCGGGTGTCATTCACT	8.2868	2.89988	MF_typeI(fg)
WS_A_SKM9845425-TCGCTTGCATGAGATA	6.97938	2.26391	MF_typeI(fg)
WS_A_SKM9845425-CCGTGAGAGAGATTCA	5.80247	1.5426	MF_typeI(fg)
WS_A_SKM9845425-GGTGGCTTCCTCGATC	3.47208	4.76499	MF_typeI(fg)
WS_A_SKM9845425-TACGGTACAGCTACAT	9.9351	3.40662	MF_typeI(fg)
WS_A_SKM9845425-TAGACTGGTAAGATAC	6.14196	0.470843	MF_typeI(fg)
WS_A_SKM9845425-GTCGTTCCAGCTTTCC	7.83047	2.80171	MF_typeI(fg)
WS_A_SKM9845425-GTAGGAGTCCCTGGTT	7.89964	3.08114	MF_typeI(fg)
WS_A_SKM9845425-TGAGTCAAGTACCCTA	6.34496	-1.79781	MF_typeI-UCHL1(fg)
WS_A_SKM9845425-TATTCCATCTTACCGC	8.85855	1.01351	MF_typeI(fg)
WS_A_SKM9845425-AGTCTCCTCATTTCCA	8.80303	3.32869	MF_typeI(fg)
WS_A_SKM9845425-CCGGACATCCCGTTCA	6.03306	1.51151	MF_typeI(fg)
WS_A_SKM9845425-CATACAGCAAAGACTA	7.09279	1.59397	MF_typeI(fg)
WS_A_SKM9845425-GGGCCATAGGAACATT	8.99573	3.18407	MF_typeI(fg)
WS_A_SKM9845425-TTCCAATCACGACGCT	6.38588	1.68658	MF_typeI(fg)
WS_A_SKM9845425-CAACGGCCACAGTGTT	6.29731	1.99617	MF_typeI(fg)
WS_A_SKM9845425-GTTGCGGAGGTCATAA	7.37592	2.30227	MF_typeI(fg)
WS_A_SKM9845425-CCTCAACGTCAGTCGC	7.93976	3.01548	MF_typeI(fg)
WS_A_SKM9845425-AGCGATTGTAATCAAG	7.88498	2.09235	MF_typeI(fg)
WS_A_SKM9845425-AGTGATCTCGGCTTGG	7.26296	-0.498682	MF_typeI(fg)
WS_A_SKM9845425-ATCAGGTGTCGTTTCC	6.47315	0.659659	MF_typeI(fg)
WS_A_SKM9845425-AACCAACCACACCTAA	6.50154	2.1093	MF_typeI(fg)
WS_A_SKM9845425-CCGATCTTCTCGACGG	8.63244	2.95859	MF_typeI(fg)
WS_A_SKM9845425-CTGAGCGGTACGACAG	6.15629	1.7597	MF_typeI(fg)
WS_A_SKM9845425-GCAGCCAAGGCGATAC	5.53292	1.11347	MF_typeI(fg)
WS_A_SKM9845425-TGTCCCACAGAGACTG	7.65972	3.40377	MF_typeI(fg)
WS_A_SKM9845425-CAAGAGGAGCGAGTCA	8.65822	0.147388	MF_typeI(fg)
WS_A_SKM9845425-TACATTCAGTAGATCA	6.64163	0.857905	MF_typeI(fg)
WS_A_SKM9845425-GTCACGGTCACACCGG	6.04324	1.91149	MF_typeI(fg)
WS_A_SKM9845425-GATCCCTTCTGTCCCA	10.1489	3.16147	MF_typeI(fg)
WS_A_SKM9845425-GCAGCTGCATAGCTGT	6.1084	-2.60113	MF_typeI-UCHL1(fg)
WS_A_SKM9845425-TGCGACGTCCCGAGGT	6.43593	0.158982	MF_typeI(fg)
WS_A_SKM9845425-ACGGGTCTCAGTCTTT	9.05281	1.47965	MF_typeI(fg)
WS_A_SKM9845425-CACCAAAGTTGTGCCG	7.98583	3.41134	MF_typeI(fg)
WS_A_SKM9845425-TTGACCCTCCTGATAG	8.09699	2.37429	MF_typeI(fg)
WS_A_SKM9845425-AGATGCTTCAAACTGC	8.53019	2.99446	MF_typeI(fg)
WS_A_SKM9845425-ATACTTCTCTGAGGTT	9.00565	2.47488	MF_typeI(fg)
WS_A_SKM9845425-ATACCTTGTCTTGAGT	9.54612	1.19266	MF_typeI(fg)
WS_A_SKM9845425-TTACGTTAGGACGCTA	7.91044	-1.36298	MF_typeI(fg)
WS_A_SKM9845425-CAACGATTCCCGTAAA	5.85797	1.82553	MF_typeI(fg)
WS_A_SKM9845425-CACTGTCCATAATGCC	7.85163	3.24447	MF_typeI(fg)
WS_A_SKM9845425-ATCGTAGCATTCTTCA	8.69038	2.22516	MF_typeI(fg)
WS_A_SKM9845425-TACTTGTCATACCACA	6.60357	1.64556	MF_typeI(fg)
WS_A_SKM9845425-ACCCAAAAGGCGTTGA	9.55818	3.4749	MF_typeI(fg)
WS_A_SKM9845425-CCTCAGTTCAGTCCGG	8.8701	3.43958	MF_typeI(fg)
WS_A_SKM9845425-CTCCATGGTCTGTGGC	6.46184	1.63655	MF_typeI(fg)
WS_A_SKM9845425-TGATGGTGTTATTCCT	9.2935	3.2271	MF_typeI(fg)
WS_A_SKM9845425-CAACGGCGTGCTGCAC	9.59605	1.95365	MF_typeI(fg)
WS_A_SKM9845425-CAGATTGCACGCGCAT	6.46399	1.76708	MF_typeI(fg)
WS_A_SKM9845425-CCCATTGCAAGCGCTC	10.3769	2.53723	MF_typeI(fg)
WS_A_SKM9845425-GTTCTATGTACAAGTA	6.76482	0.499319	MF_typeI(fg)
WS_A_SKM9845425-GTGTAACCAACAAGAT	5.5972	1.87855	MF_typeI(fg)
WS_A_SKM9845425-GTTGCTCAGCAAGTCG	6.45594	1.8855	MF_typeI(fg)
WS_A_SKM9845425-CTTCTAAAGAATCCCT	9.02655	0.1439	MF_typeI(fg)
WS_A_SKM9845425-TCGACGGTCCAGGACC	6.03132	0.485066	MF_typeI(fg)
WS_A_SKM9845425-CGAGGCTCACGTGTGC	6.25621	-1.26813	MF_typeI(fg)
WS_A_SKM9845425-TGTCCACGTTATGACC	9.57845	1.36718	MF_typeI(fg)
WS_A_SKM9845425-AAGCCATCACTCCGAG	5.21943	0.729473	MF_typeI(fg)
WS_A_SKM9845425-AAGACTCGTCTGTAGT	8.79089	1.01735	MF_typeI(fg)
WS_A_SKM9845425-GCATTAGGTACAGGTG	8.97648	-0.170074	MF_typeI(fg)
WS_A_SKM9845425-CACGTGGAGAGTCTGG	8.36863	0.606638	MF_typeI(fg)
WS_A_SKM9845425-TAAGTCGGTATTTCTC	7.8615	0.148196	MF_typeI(fg)
WS_A_SKM9845425-TCATTACTCATTCGGA	8.00057	1.8958	MF_typeI(fg)
WS_A_SKM9845425-TGGGAAGCATATCTGG	8.98406	3.79637	MF_typeI(fg)
WS_A_SKM9845425-AGCGCCACACACGCCA	6.16508	1.53304	MF_typeI(fg)
WS_A_SKM9845425-CGTTGGGGTCGGATTT	5.83556	1.60943	MF_typeI(fg)
WS_A_SKM9845425-TTTGTTGGTCTACAGT	7.14257	2.13589	MF_typeI(fg)
WS_A_SKM9845425-CATCCCAGTGGAAGTC	8.86089	2.41328	MF_typeI(fg)
WS_A_SKM9845425-CCCTCTCAGAGCAGTC	5.95208	1.6358	MF_typeI(fg)
WS_A_SKM9845425-GGAACCCCATGTCGTA	5.41951	0.0582335	MF_typeI(fg)
WS_A_SKM9845425-CTCATTAAGCGTGCTC	5.88133	1.56854	MF_typeI(fg)
WS_A_SKM9845425-TGACAGTGTATTGAGA	7.55023	2.42993	MF_typeI(fg)
WS_A_SKM9845425-AAGACAAAGTGGAAAG	10.4502	3.1476	MF_typeI(fg)
WS_A_SKM9845425-GAAGTAATCCATTTCA	5.54075	-0.182695	MF_typeI(fg)
WS_A_SKM9845425-ATTCTACTCACATACG	10.6935	2.30451	MF_typeI(fg)
WS_A_SKM9845425-GCCAGGTGTCCAGCCA	8.57463	2.58689	MF_typeI(fg)
WS_A_SKM9845425-AAGGAATGTAACATAG	1.74337	4.6475	MF_typeI(fg)
WS_A_SKM9845425-GATGAGGCACAGTCCG	9.25079	-0.301715	MF_typeI(fg)
WS_A_SKM9845425-AGTGTTGTCCAACACA	6.68505	1.14705	MF_typeI(fg)
WS_A_SKM9845425-GGTAATCTCTGTTGGA	8.75423	2.0377	MF_typeI(fg)
WS_A_SKM9845425-TCACACCAGGAGAGTA	6.00662	1.7593	MF_typeI(fg)
WS_A_SKM9845425-ACACCAACAAACTCGT	5.13009	1.27873	MF_typeI(fg)
WS_A_SKM9845425-CACAACAAGTTCCTGA	6.27899	2.01599	MF_typeI(fg)
WS_A_SKM9845425-TTGTTTGGTGCCGTTG	6.59189	-1.87564	MF_typeI-UCHL1(fg)
WS_A_SKM9845425-GAGGGATGTCAAGCGA	6.30692	0.625596	MF_typeI(fg)
WS_A_SKM9845425-TGATGCAAGGGAGTTC	5.06254	-3.31603	MF_typeI-UCHL1(fg)
WS_A_SKM9845425-ATTGGGTAGTAGATCA	6.92406	1.59023	MF_typeI(fg)
WS_A_SKM9845425-TGCTTGCAGCAGCACA	7.42069	-0.466294	MF_typeI(fg)
WS_A_SKM9845425-AATGACCAGTAGTCTC	7.83006	0.653887	MF_typeI(fg)
WS_A_SKM9845425-TCGGTCTGTGTCCATA	7.93983	0.945678	MF_typeI(fg)
WS_A_SKM9845425-GATGATCCATCGTCCT	5.34562	1.30851	MF_typeI(fg)
WS_A_SKM9845425-TCCTTTCGTTGGCCGT	5.77727	-2.00721	MF_typeI-UCHL1(fg)
WS_A_SKM9845425-GGGACTCCAGCCGGTT	2.04016	-0.803345	MF_typeII-UCHL1(fg)
WS_A_SKM9845425-GACGTTAAGGTCACAG	8.28844	2.06887	MF_typeI(fg)
WS_A_SKM9845425-AGGTAGGGTTACGATC	6.42737	-0.0151794	MF_typeI(fg)
WS_A_SKM9845425-AGAAATGGTCTTGAGT	5.50969	0.601352	MF_typeI(fg)
WS_A_SKM9845425-ACATTTCAGGTCGCCT	5.6971	1.5939	MF_typeI(fg)
WS_A_SKM9845425-ATTCTTGCAAATCGTC	5.87182	1.63633	MF_typeI(fg)
WS_A_SKM9845425-GCCGATGTCTTAGTTC	7.66098	3.55265	MF_typeI(fg)
WS_A_SKM9845425-AAGAACACATACTGAC	8.03058	2.29283	MF_typeI(fg)
WS_A_SKM9845425-ACAGGGAAGAAGTGTT	5.70657	1.57972	MF_typeI(fg)
WS_A_SKM9845425-TGATCAGCATAATCGC	5.88026	0.93971	MF_typeI(fg)
WS_A_SKM9845425-AAGTGAAGTTATTCTC	7.35072	1.16663	MF_typeI(fg)
WS_A_SKM9845425-TCTATACGTGAGATTA	9.54662	2.98356	MF_typeI(fg)
WS_A_SKM9845425-GTCGTTCTCCTGATAG	9.99136	3.59099	MF_typeI(fg)
WS_A_SKM9845425-TTCTTCCCATTCAGGT	7.2686	0.858491	MF_typeI(fg)
WS_A_SKM9845425-GGGTTTACAGCTCTGG	8.64626	3.34899	MF_typeI(fg)
WS_A_SKM9845425-CTTCTAAAGGAATTAC	7.5431	2.91662	MF_typeI(fg)
WS_A_SKM9845425-GTCACGGGTAGGGTAC	10.1923	2.54187	MF_typeI(fg)
WS_A_SKM9845425-TATATCCCACTGTTCC	7.7534	1.98197	MF_typeI(fg)
WS_A_SKM9845425-AACCCAACAATCCTTT	8.81003	1.18111	MF_typeI(fg)
WS_A_SKM9845425-GGCAGTCGTAACGTTC	7.23276	2.72455	MF_typeI(fg)
WS_A_SKM9845425-GGTGGCTTCAAACGTC	6.43467	0.487902	MF_typeI(fg)
WS_A_SKM9845425-TGAGCATAGAATCGCG	10.4188	3.38302	MF_typeI(fg)
WS_A_SKM9845425-AAAGGGCAGAGTTGTA	6.70068	0.950989	MF_typeI(fg)
WS_A_SKM9845425-ATCTTCAAGAAGGATG	7.79625	2.3884	MF_typeI(fg)
WS_A_SKM9845425-GTAAGTCTCAAGAAAC	8.63033	2.81012	MF_typeI(fg)
WS_A_SKM9845425-AGGCATTTCATCTACT	7.16634	2.46681	MF_typeI(fg)
WS_A_SKM9845425-AGCATCAGTTCTCGCT	8.25714	-1.38478	MF_typeI(fg)
WS_A_SKM9845425-CTGCCTATCTGTGCAA	5.99363	1.15209	MF_typeI(fg)
WS_A_SKM9845425-AGCGATTAGACCGTTT	9.03444	3.35476	MF_typeI(fg)
WS_A_SKM9845425-CACTGAAGTCAGATTC	7.49499	1.0105	MF_typeI(fg)
WS_A_SKM9845425-GAGCTGCTCGCTGACG	6.92233	2.29585	MF_typeI(fg)
WS_A_SKM9845425-TCCCATGCAAGACGAC	6.55835	-2.14769	MF_typeI-UCHL1(fg)
WS_A_SKM9845425-GATGATCAGAGGGCGA	5.32843	0.365651	MF_typeI(fg)
WS_A_SKM9845425-GAAACCTCACTCCTTG	6.03105	0.922372	MF_typeI(fg)
WS_A_SKM9845425-GACTCTCAGAAGGATG	5.05557	0.967666	MF_typeI(fg)
WS_A_SKM9845425-CTCATTACATGGCTAT	9.90602	1.95399	MF_typeI(fg)
WS_A_SKM9845425-GATCACACACCTGAAT	7.40766	-0.775149	MF_typeI(fg)
WS_A_SKM9845425-CGCATGGAGTGGAAAG	7.87608	3.25703	MF_typeI(fg)
WS_A_SKM9845425-GTAACCACAGTGTATC	10.1405	2.61023	MF_typeI(fg)
WS_A_SKM9845425-GCAGGCTCAGGTCCGT	5.57074	-0.817068	MF_typeII-UCHL1(fg)
WS_A_SKM9845425-TTTGATCAGGTACAGC	6.08026	1.52057	MF_typeI(fg)
WS_A_SKM9845425-AAAGTGAGTCCAGCAC	6.31996	1.8663	MF_typeI(fg)
WS_A_SKM9845425-TCCTCCCGTGTTACTG	7.74878	1.3705	MF_typeI(fg)
WS_A_SKM9845425-TGGGAAGTCGCTCCTA	7.7029	1.69674	MF_typeI(fg)
WS_A_SKM9845425-CAGATTGGTTCCGTTC	6.76279	2.21239	MF_typeI(fg)
WS_A_SKM9845425-TGGATCACAAGTTCGT	8.01334	3.07533	MF_typeI(fg)
WS_A_SKM9845425-CTAGACAGTATCTTCT	7.51547	-0.150585	MF_typeI(fg)
WS_A_SKM9845425-AATGAAGCAAGAGCTG	5.2209	-0.0690858	MF_typeI(fg)
WS_A_SKM9845425-GGAAGTGTCCCGATCT	5.27443	-0.322158	MF_typeI(fg)
WS_A_SKM9845425-GATGCTATCGTTGTAG	10.5589	2.23959	MF_typeI(fg)
WS_A_SKM9845425-TGCATCCGTCCTCCAT	7.33222	1.88734	MF_typeI(fg)
WS_A_SKM9845425-TATCAGGGTCAAAGTA	9.57151	2.18629	MF_typeI(fg)
WS_A_SKM9845425-TTTACGTCAGTCTACA	8.85779	2.07837	MF_typeI(fg)
WS_A_SKM9845425-CCTACGTCACTACACA	7.75089	1.52407	MF_typeI(fg)
WS_A_SKM9845425-TACAACGTCTCAGAAC	1.54053	-0.788445	MF_typeI(fg)
WS_A_SKM9845425-TCAGTGAAGAGCCCAA	6.57411	3.02662	MF_typeI(fg)
WS_A_SKM9845425-TCCTCCCAGGTAGCCA	10.9021	2.24775	MF_typeI(fg)
WS_A_SKM9845425-TCCTCTTAGCCAAGTG	7.15318	2.28627	MF_typeI(fg)
WS_A_SKM9845425-AACAACCGTTGAGAGC	6.09483	-0.679249	MF_typeI(fg)
WS_A_SKM9845425-TACGTCCCACACGCCA	5.8241	1.26297	MF_typeI(fg)
WS_A_SKM9845425-CTCCTTTCAAGTAGTA	10.0177	3.30212	MF_typeI(fg)
WS_A_SKM9845425-CTTGAGACAACTCCCT	9.71925	2.47717	MF_typeI(fg)
WS_A_SKM9845425-ACTTCCGTCGTAACCA	7.46914	1.76878	MF_typeI(fg)
WS_A_SKM9845425-GTAACACCAGTTAGAA	7.66096	2.53387	MF_typeI(fg)
WS_A_SKM9845425-TCATTTGCAATTGCCA	5.71108	1.62264	MF_typeI(fg)
WS_A_SKM9845425-AATTCCTTCGGCTTGG	8.64903	1.89658	MF_typeI(fg)
WS_A_SKM9845425-TGGATGTGTTCAATCG	6.77215	2.21501	MF_typeI(fg)
WS_A_SKM9845425-TCCTCGACACGCGGTT	8.09049	0.512583	MF_typeI(fg)
WS_A_SKM9845425-TCCTTTCCACGCAAAG	7.93493	1.42462	MF_typeI(fg)
WS_A_SKM9845425-TGTGTGACAACCGGAA	7.68831	3.41992	MF_typeI(fg)
WS_A_SKM9845425-AGGCTGCAGGTTGCCC	6.82944	0.113868	MF_typeI(fg)
WS_A_SKM9845425-ATGGGTTAGGAGGTTC	9.36022	2.71943	MF_typeI(fg)
WS_A_SKM9845425-GATCAGTTCTGACCCT	5.71791	1.57629	MF_typeI(fg)
WS_A_SKM9845425-GCCAACGAGAATTGCA	8.51875	3.18459	MF_typeI(fg)
WS_A_SKM9845425-CGACAGCTCGCTTGCT	8.51426	3.30107	MF_typeI(fg)
WS_A_SKM9845425-GGAGATGCAAGAGATT	10.089	3.05954	MF_typeI(fg)
WS_A_SKM9845425-AACAACCAGTCAGGGT	10.4794	2.28608	MF_typeI(fg)
WS_A_SKM9845425-ACTTCGCGTGCTGATT	9.30709	2.01932	MF_typeI(fg)
WS_A_SKM9845425-AGTAGCTGTTTAGACC	6.21273	2.49388	MF_typeI(fg)
WS_A_SKM9845425-GTCGAATAGGTTCCAT	6.89155	1.61085	MF_typeI(fg)
WS_A_SKM9845425-GCATTAGTCCACAGCG	6.66138	0.196333	MF_typeI(fg)
WS_A_SKM9845425-ACGTAGTGTTTATGCG	7.57044	2.54747	MF_typeI(fg)
WS_A_SKM9845425-GGTAACTGTAGACAAT	4.55774	2.12088	MF_typeI(fg)
WS_A_SKM9845425-GAACACTTCGTACCTC	6.18402	0.813789	MF_typeI(fg)
WS_A_SKM9845425-TAGGGTTCACCACTGG	8.93468	0.263952	MF_typeI(fg)
WS_A_SKM9845425-TCTCCGAGTCCAGCCA	0.611081	-0.824568	MF_typeI(fg)
WS_A_SKM9845425-AACAAAGGTTCTCTCG	5.17236	0.522361	MF_typeI(fg)
WS_A_SKM9845425-TTCCTCTAGAGCCTGA	6.00299	-0.210815	MF_typeI(fg)
WS_A_SKM9845425-CTGCGAGCATGGCCAC	10.4671	3.08995	MF_typeI(fg)
WS_A_SKM9845425-GCGGATCGTTGGGACA	6.40522	0.816598	MF_typeI(fg)
WS_A_SKM9845425-AAAGGATAGGATACGC	9.53519	2.42361	MF_typeI(fg)
WS_A_SKM9845425-AGATGCTCAAGTGACG	10.1057	2.60505	MF_typeI(fg)
WS_A_SKM9845425-TTCCTAACATGACTGT	8.36815	3.22194	MF_typeI(fg)
WS_A_SKM9845425-GGCTTTCCAAGGTCGA	6.70535	2.54619	MF_typeI(fg)
WS_A_SKM9845425-ACTGTCCCACAATTCG	9.34236	2.79298	MF_typeI(fg)
WS_A_SKM9845425-AAAGGATCATAACTCG	7.2523	2.03519	MF_typeI(fg)
WS_A_SKM9845425-CATCAAGGTCGTGGAA	6.19568	1.54682	MF_typeI(fg)
WS_A_SKM9845425-CAAAGAAGTAGGAGGG	6.54888	1.19301	MF_typeI(fg)
WS_A_SKM9845425-CTACTATCAGTTCCAA	5.956	-2.60234	MF_typeII-UCHL1(fg)
WS_A_SKM9845425-GTGCTGGTCTCCAAGA	9.88881	2.23669	MF_typeI(fg)
WS_A_SKM9845425-GGTGAAGCATCATCTT	6.27003	2.44091	MF_typeI(fg)
WS_A_SKM9845425-CATGCCTGTCGGCTAC	8.64609	1.39227	MF_typeI(fg)
WS_A_SKM9845425-TAACCAGGTCTCTCTG	7.87612	0.753436	MF_typeI(fg)
WS_A_SKM9845425-AGTAGCTGTCGAAGCA	5.60415	1.67937	MF_typeI(fg)
WS_A_SKM9845425-TCGGATATCAACCTCC	7.64554	2.34096	MF_typeI(fg)
WS_A_SKM9845425-GTAGGTTGTCAGGCAA	7.85079	2.43449	MF_typeI(fg)
WS_A_SKM9845425-CATCGGGTCCTGTAAG	7.82334	1.17197	MF_typeI(fg)
WS_A_SKM9845425-GTAGGTTCAGAGTCTT	1.71987	-2.18732	MF_typeI(fg)
WS_A_SKM9845425-TGTCCACTCTCATGCC	10.4974	0.292318	MF_typeI(fg)
WS_A_SKM9845425-CCGAACGTCTGACAGT	6.63782	3.00274	MF_typeI(fg)
WS_A_SKM9845425-AGTGCCGTCAGTGTTG	6.81173	-0.491493	MF_typeI(fg)
WS_A_SKM9845425-AGGATCTGTTGGTGTT	10.362	0.369634	MF_typeI(fg)
WS_A_SKM9845425-AGATAGATCGTTCATT	9.49551	1.83225	MF_typeI(fg)
WS_A_SKM9845425-TCAGTCCAGCTACTGT	9.46896	2.76552	MF_typeI(fg)
WS_A_SKM9845425-GTCATGAAGGACTGGT	8.13671	-0.0502569	MF_typeI(fg)
WS_A_SKM9845425-TCGTAGAGTGTGTCCG	7.95706	3.14922	MF_typeI(fg)
WS_A_SKM9845425-ACATGCATCACTGTTT	7.87102	-1.4828	MF_typeI(fg)
WS_A_SKM9845425-TCCGAAACAAACCGGA	5.51313	0.278029	MF_typeI(fg)
WS_A_SKM9845425-GCAGCTGCATGGCCAC	6.47449	2.16322	MF_typeI(fg)
WS_A_SKM9845425-AACCTTTGTGGATTTC	8.12185	2.9631	MF_typeI(fg)
WS_A_SKM9845425-AGTCAACCACTCTGCT	7.25864	1.79151	MF_typeI(fg)
WS_A_SKM9845425-ATTACTCCATAATCGC	9.60439	2.25719	MF_typeI(fg)
WS_A_SKM9845425-TGGGAGAAGAAACTGT	9.58037	3.46059	MF_typeI(fg)
WS_A_SKM9845425-CACGGGTTCCTCATAT	6.92523	0.547107	MF_typeI(fg)
WS_A_SKM9845425-TGACGCGGTTTGCAGT	8.87761	0.718245	MF_typeI(fg)
WS_A_SKM9845425-ACGTACACATTCAGCA	10.6462	0.812688	MF_typeI(fg)
WS_A_SKM9845425-GGGTAGACAGGCATTT	9.46473	2.98561	MF_typeI(fg)
WS_A_SKM9845425-TGGGCGTTCCCGAACG	7.07905	1.48014	MF_typeI(fg)
WS_A_SKM9845425-GATAGCTGTGGAAGTC	7.63536	1.06524	MF_typeI(fg)
WS_A_SKM9845425-GGGTGAAGTATTTCCT	10.1667	0.84367	MF_typeI(fg)
WS_A_SKM9845425-TCGACCTTCGAGAATA	7.99506	2.4267	MF_typeI(fg)
WS_A_SKM9845425-TTCTGTATCACGTCCT	7.51563	-1.04757	MF_typeI(fg)
WS_A_SKM9845425-GGGTTTACACGACGAA	8.66076	3.76615	MF_typeI(fg)
WS_A_SKM9845425-TTTACGTGTTGGGACA	9.01457	0.457763	MF_typeI(fg)
WS_A_SKM9845425-TGTCCTGCAATAGGGC	8.94765	0.2156	MF_typeI(fg)
WS_A_SKM9845425-TAGGTTGAGAAGTCAT	4.82748	-0.36761	MF_typeI(fg)
WS_A_SKM9845425-TTCCACGAGGCTCAAG	5.96731	1.10163	MF_typeI(fg)
WS_A_SKM9845425-AAGCGTTTCGATTTCT	6.64819	-0.380697	MF_typeI(fg)
WS_A_SKM9845425-CGACAGCTCTGAATGC	7.97086	-0.942863	MF_typeI(fg)
WS_A_SKM9845425-CCGTGAGCAAACACCT	10.176	2.36295	MF_typeI(fg)
WS_A_SKM9845425-TGAGCGCTCGGACTTA	7.61808	2.04837	MF_typeI(fg)
WS_A_SKM9845425-ACATCGACAGCTACTA	10.2285	2.41047	MF_typeI(fg)
WS_A_SKM9845425-TGCTGAAAGAATGTTG	8.79989	2.24163	MF_typeI(fg)
WS_A_SKM9845425-GTCTAGACAAGACTGG	8.95355	0.956144	MF_typeI(fg)
WS_A_SKM9845425-GTTACCCCACGTATAC	5.08498	1.39724	MF_typeI(fg)
WS_A_SKM9845425-TTATTGCTCCGAGGCT	5.74552	1.77869	MF_typeI(fg)
WS_A_SKM9845425-TGCTGAACATGTGGTT	6.2954	2.41777	MF_typeI(fg)
WS_A_SKM9845425-TATTGGGAGGTATTGA	5.88714	0.507967	MF_typeI(fg)
WS_A_SKM9845425-GTGCAGCTCGTGGTAT	6.1413	0.182005	MF_typeI(fg)
WS_A_SKM9845425-CATCGTCCAATTTCTC	7.33709	1.02839	MF_typeI(fg)
WS_A_SKM9845425-GGGACCTCAGAGTAAT	7.11554	3.26609	MF_typeI(fg)
WS_A_SKM9845425-CCTCTAGCACTAACGT	3.78975	0.0988239	MF_typeI(fg)
WS_A_SKM9845425-TCAGTCCGTAGAAACT	7.9659	3.16494	MF_typeI(fg)
WS_A_SKM9845425-TCGGGCACAGACCGCT	8.26249	0.591908	MF_typeI(fg)
WS_A_SKM9845425-TTTATGCGTGAAGCTG	6.60851	-1.59362	MF_typeI-UCHL1(fg)
WS_A_SKM9845425-TATTTCGTCATGCATG	7.84103	1.69656	MF_typeI(fg)
WS_A_SKM9845425-TCAGTGACACTCAGAT	10.7071	1.69226	MF_typeI(fg)
WS_A_SKM9845425-TTTCACATCGCACGAC	6.4939	0.806482	MF_typeI(fg)
WS_A_SKM9845425-ACGGGTCCAATCCTAG	8.26343	3.31533	MF_typeI(fg)
WS_A_SKM9845425-CTCCCTCGTATTCTCT	8.22966	2.99149	MF_typeI(fg)
WS_A_SKM9845425-TCGATTTTCGAGTGGA	9.89091	1.83784	MF_typeI(fg)
WS_A_SKM9845425-TTAGGGTAGGCAGCTA	8.76435	0.409759	MF_typeI(fg)
WS_A_SKM9845425-GTTCGCTCAAGCGAAC	8.14585	3.33894	MF_typeI(fg)
WS_A_SKM9845425-GAATCACTCGATCCCT	10.5087	2.49318	MF_typeI(fg)
WS_A_SKM9845425-AATCGTGGTGAGGCAT	6.92519	-0.0119461	MF_typeI(fg)
WS_A_SKM9845425-TCATGAGCACTTTAGG	7.28861	2.6487	MF_typeI(fg)
WS_A_SKM9845425-GGGACTCAGAGATTCA	10.2944	2.06317	MF_typeI(fg)
WS_A_SKM9845425-CGTTGGGTCCTCTTTC	8.78067	2.92926	MF_typeI(fg)
WS_A_SKM9845425-ACCGTTCCACCACATA	9.66015	3.23529	MF_typeI(fg)
WS_A_SKM9845425-AGACCATCATACCACA	7.97803	-0.668131	MF_typeI(fg)
WS_A_SKM9845425-ACTATGGCACAAGTTC	8.55817	3.00664	MF_typeI(fg)
WS_A_SKM9845425-TACCCGTTCACGAGGA	7.3102	2.00345	MF_typeI(fg)
WS_A_SKM9845425-AACCTGACATGTGCCG	7.13274	-0.0544852	MF_typeI(fg)
WS_A_SKM9845425-ATCGGATAGCAGCCCT	10.0425	1.60632	MF_typeI(fg)
WS_A_SKM9845425-CTCCATGGTAGGGAGG	6.99575	2.09238	MF_typeI(fg)
WS_A_SKM9845425-TCCTCTTCACGAAGAC	6.76722	0.392752	MF_typeI(fg)
WS_A_SKM9845425-GGGCTCACACGCTATA	7.28384	-0.363755	MF_typeI(fg)
WS_A_SKM9845425-ATCCATTAGAAACACT	8.16819	2.14151	MF_typeI(fg)
WS_A_SKM9845425-TAACCAGCAGAGGACT	4.88984	-0.0939189	MF_typeI(fg)
WS_A_SKM9845425-TAAGTCGCAAGAGATT	10.4788	1.7693	MF_typeI(fg)
WS_A_SKM9845425-AAAGGTATCGTGGTAT	10.969	1.9884	MF_typeI(fg)
WS_A_SKM9845425-TTGACCCGTGCATTTG	7.20292	-0.587315	MF_typeI(fg)
WS_A_SKM9845425-GTTTGGAGTCTTCCGT	7.13601	1.16401	MF_typeI(fg)
WS_A_SKM9845425-TCCCATGCACTTGAAC	6.19339	-1.75122	MF_typeI-UCHL1(fg)
WS_A_SKM9845425-CTGTCGTCATCCCGTT	6.96187	2.54318	MF_typeI(fg)
WS_A_SKM9845425-AATGACCGTCTTCCGT	9.2766	3.675	MF_typeI(fg)
WS_A_SKM9845425-GTCACGGGTAGCCCTG	8.21668	1.99403	MF_typeI(fg)
WS_A_SKM9845425-TAGGTACCAACGGCCT	6.43554	-1.78295	MF_typeI(fg)
WS_A_SKM9845425-TAATTCCGTAGTACGG	7.19361	1.53816	MF_typeI(fg)
WS_A_SKM9845425-TCGGTCTCATTGAGCT	8.85375	1.64332	MF_typeI(fg)
WS_A_SKM9845425-CAATGACCATGGAGAC	8.35961	1.5929	MF_typeI(fg)
WS_A_SKM9845425-AGTGTTGAGTTGGCGA	6.21677	1.61042	MF_typeI(fg)
WS_A_SKM9845425-GTTACGAGTGCGAGTA	7.33207	1.50561	MF_typeI(fg)
WS_A_SKM9845425-AAGCGTTTCGTCTACC	9.37223	2.75369	MF_typeI(fg)
WS_A_SKM9845425-CCGGACAAGACGCCCT	5.64812	-3.20187	MF_typeI-UCHL1(fg)
WS_A_SKM9845425-GTCCACTGTCACTCTC	7.14044	2.57314	MF_typeI(fg)
WS_A_SKM9845425-ATTCCTATCCATAAGC	9.68802	-0.213307	MF_typeI(fg)
WS_A_SKM9845425-TTCAATCTCGATGCAT	6.84287	2.02368	MF_typeI(fg)
WS_A_SKM9845425-GCCAGTGCAAATCAAG	7.37874	2.13105	MF_typeI(fg)
WS_A_SKM9845425-TGGTAGTAGGTGAGAA	7.12783	3.04439	MF_typeI(fg)
WS_A_SKM9845425-TCACTATTCCGTGTCT	7.56073	1.6201	MF_typeI(fg)
WS_A_SKM9845425-TCTCAGCTCTAGACAC	8.82697	2.61121	MF_typeI(fg)
WS_A_SKM9845425-ACTATCTGTGCACAAG	6.63049	0.289446	MF_typeI(fg)
WS_A_SKM9845425-TGAGGTTAGGAGGGTG	6.4251	-0.224126	MF_typeI(fg)
WS_A_SKM9845425-TGACTCCTCACCTCAC	6.02865	-0.458217	MF_typeI(fg)
WS_A_SKM9845425-ACTCCCAGTCACTGAT	5.95947	2.02318	MF_typeI(fg)
WS_A_SKM9845425-GTCGCGACAAGGTCGA	7.33767	0.96013	MF_typeI(fg)
WS_A_SKM9845425-TCAAGTGCACACCTAA	6.91542	3.26741	MF_typeI(fg)
WS_A_SKM9845425-TTTGTTGAGAAGTCCG	6.02189	-1.16779	MF_typeI(fg)
WS_A_SKM9845425-GGGAGATAGTGGAATT	6.34222	2.85792	MF_typeI(fg)
WS_A_SKM9845426-CGCAGGTCAGCACAAG	7.82832	2.62304	MF_typeI(fg)
WS_A_SKM9845426-TCCACGTAGCCAAGCA	6.41783	1.06616	MF_typeI(fg)
WS_A_SKM9845426-GATCACAAGAAACACT	9.58842	1.81578	MF_typeI(fg)
WS_A_SKM9845426-CCTCTCCCACGTGTGC	7.10125	1.73236	MF_typeI(fg)
WS_A_SKM9845426-AAAGGATTCAATCTTC	9.89778	3.55778	MF_typeI(fg)
WS_A_SKM9845426-ACTTCGCTCTCGGTAA	9.49846	1.9666	MF_typeI(fg)
WS_A_SKM9845426-GTTCTATTCCGCGATG	2.6721	-1.7938	MF_typeI(fg)
WS_A_SKM9845426-CGGAACCGTCATCACA	5.75172	0.959614	MF_typeI(fg)
WS_A_SKM9845426-ATCACGAAGTTCCGGC	8.31567	2.39932	MF_typeI(fg)
WS_A_SKM9845426-GGATCTATCCGATTAG	7.7446	3.03548	MF_typeI(fg)
WS_A_SKM9845426-GGTGATTTCAACACCA	7.9479	1.69374	MF_typeI(fg)
WS_A_SKM9845426-ATGATCGTCCGGGACT	2.41039	-2.11198	MF_typeI(fg)
WS_A_SKM9845426-TTTAGTCAGTCTAACC	9.26671	2.07903	MF_typeI(fg)
WS_A_SKM9845426-AGTAGTCCAAAGCTCT	4.59071	4.44694	MF_typeI(fg)
WS_A_SKM9845426-ATCACAGAGGATTCAA	6.75693	1.07523	MF_typeI(fg)
WS_A_SKM9845426-GACAGCCTCGTACACA	8.62745	2.14663	MF_typeI(fg)
WS_A_SKM9845426-AATTTCCTCCTACGAA	2.26064	-1.66127	MF_typeI(fg)
WS_A_SKM9845426-ATCCGTCGTAATGTGA	9.89635	3.81043	MF_typeI(fg)
WS_A_SKM9845426-AAATGGAAGCGAGAAA	6.46609	3.89939	MF_typeI(fg)
WS_A_SKM9845426-CGTAATGCAAAGGATT	7.5455	1.9208	MF_typeI(fg)
WS_A_SKM9845426-TTTACGTGTGCGAACA	5.56418	1.60878	MF_typeI(fg)
WS_A_SKM9845426-CATTCATAGTAACAGT	5.20223	0.68759	MF_typeI(fg)
WS_A_SKM9845426-CAGCCAGTCAATCCGA	9.78326	3.78232	MF_typeI(fg)
WS_A_SKM9845426-ACACGCGCAACTCGTA	4.89049	0.856339	MF_typeI(fg)
WS_A_SKM9845426-GTGCTTCTCCGATCGG	6.72452	1.77044	MF_typeI(fg)
WS_A_SKM9845426-GTGAGGACATCCGCGA	5.72971	1.35039	MF_typeI(fg)
WS_A_SKM9845426-CAACAGTCAACCGCCA	7.55283	3.31285	MF_typeI(fg)
WS_A_SKM9845426-CAGATCAAGTGTTGAA	8.98035	1.58701	MF_typeI(fg)
WS_A_SKM9845426-TGTCCACAGGACGCTA	8.69126	3.67632	MF_typeI(fg)
WS_A_SKM9845426-TGGATGTCAAAGCAAT	6.16092	0.242604	MF_typeI(fg)
WS_A_SKM9845426-ATACCGATCCAGCACG	8.97193	2.87753	MF_typeI(fg)
WS_A_SKM9845426-AATGACCCACATATGC	7.45017	1.59722	MF_typeI(fg)
WS_A_SKM9845426-GGATCTACAAGATCCT	5.51709	1.42223	MF_typeI(fg)
WS_A_SKM9845426-AAGGTAAAGCTTTCCC	9.13511	2.89748	MF_typeI(fg)
WS_A_SKM9845426-TCCACCAAGCGAGGAG	8.12626	3.32258	MF_typeI(fg)
WS_A_SKM9845426-GACCCAGCACTAGAGG	6.58556	2.29453	MF_typeI(fg)
WS_A_SKM9845426-ATACCTTGTGAATGAT	7.95573	3.14845	MF_typeI(fg)
WS_A_SKM9845426-CGGGTCAAGGATGCGT	6.82942	-1.47613	MF_typeI-UCHL1(fg)
WS_A_SKM9845426-CACAGGCTCGTCGACG	5.79978	1.9649	MF_typeI(fg)
WS_A_SKM9845426-CGAGTTAGTAGACAAT	7.33028	2.36688	MF_typeI(fg)
WS_A_SKM9845426-CCATAAGTCCTTCGAC	10.1903	3.15455	MF_typeI(fg)
WS_A_SKM9845426-TTCTAGTAGGAGTCTG	5.99861	0.126177	MF_typeI(fg)
WS_A_SKM9845426-ATTCGTTAGTAATACG	8.08619	2.02549	MF_typeI(fg)
WS_A_SKM9845426-TTGGGATTCGCTAGCG	7.59516	-1.38947	MF_typeI-UCHL1(fg)
WS_A_SKM9845426-GTACAGTAGCCACCGT	6.81423	2.19034	MF_typeI(fg)
WS_A_SKM9845426-ATCGCCTTCAAATAGG	6.7332	2.28589	MF_typeI(fg)
WS_A_SKM9845426-GTGTCCTCACATACGT	7.69672	1.56092	MF_typeI(fg)
WS_A_SKM9845426-ATTCAGGTCTACTCAT	5.76698	2.32492	MF_typeI(fg)
WS_A_SKM9845426-ACGGGTCCACACCGAC	7.51378	3.26073	MF_typeI(fg)
WS_A_SKM9845426-CCTAAGACACTTGAAC	5.73126	1.74752	MF_typeI(fg)
WS_A_SKM9845426-GTAGGAGGTTTCGGCG	3.08824	4.85097	MF_typeI(fg)
WS_A_SKM9845426-GTGGGAATCTCTAGGA	5.31442	1.08337	MF_typeI(fg)
WS_A_SKM9845426-AGAAATGTCCGACGGT	7.40791	3.48591	MF_typeI(fg)
WS_A_SKM9845426-GGCTGTGAGCGCTTCG	6.81115	1.86128	MF_typeI(fg)
WS_A_SKM9845426-CATACCCCAGTCTACA	6.20584	1.08046	MF_typeI(fg)
WS_A_SKM9845426-GAAGAATAGTGCACCC	6.48374	0.0458241	MF_typeI(fg)
WS_A_SKM9845426-GTCGCGAGTCGTATTG	4.59588	0.778924	MF_typeI(fg)
WS_A_SKM9845426-GTGGCGTTCTTTCGAT	5.94339	-0.376078	MF_typeI(fg)
WS_A_SKM9845426-GGGCCATGTTCACGAT	6.67873	1.81445	MF_typeI(fg)
WS_A_SKM9845426-TCTATACCATCGATGT	1.90921	-1.61115	MF_typeI(fg)
WS_A_SKM9845426-TTGTTGTTCTACGCAA	6.48838	2.21798	MF_typeI(fg)
WS_A_SKM9845426-TGCGACGCAACTTGGT	8.38318	0.81541	MF_typeI(fg)
WS_A_SKM9845426-AAAGTCCGTTATGTGC	8.12048	0.208843	MF_typeI(fg)
WS_A_SKM9845426-TCTACATCACTGTCCT	5.75591	0.274735	MF_typeI(fg)
WS_A_SKM9845426-GTTCATTAGGAGGCAG	6.07766	1.34972	MF_typeI(fg)
WS_A_SKM9845426-GAGGGTATCCACGTAA	9.56664	1.48986	MF_typeI(fg)
WS_A_SKM9845426-AGGAATAAGGATTTCC	7.23762	3.25049	MF_typeI(fg)
WS_A_SKM9845426-TTACGTTGTAGTGATA	6.70775	2.61072	MF_typeI(fg)
WS_A_SKM9845426-CATTCTAGTCGATGCC	8.49827	3.11084	MF_typeI(fg)
WS_A_SKM9845426-GGAATGGTCTGAGATC	6.43156	2.63996	MF_typeI(fg)
WS_A_SKM9845426-AAAGTGATCAACCCGG	6.60772	2.31925	MF_typeI(fg)
WS_A_SKM9845426-TCACGCTAGCCTGACC	8.49492	3.15053	MF_typeI(fg)
WS_A_SKM9845426-CATACTTTCTCTCGAC	6.94852	2.09821	MF_typeI(fg)
WS_A_SKM9845426-TGCTGAAAGCGCATCC	6.67081	-0.519704	MF_typeI(fg)
WS_A_SKM9845426-CTTCTCTGTTATGGTC	7.02362	1.09591	MF_typeI(fg)
WS_A_SKM9845426-ATGACCAAGAGGGTAA	6.93542	2.9932	MF_typeI(fg)
WS_A_SKM9845426-AATGACCAGTCATCCA	8.9805	3.0088	MF_typeI(fg)
WS_A_SKM9845426-ATGGGAGCATCCGTGG	9.36515	2.65411	MF_typeI(fg)
WS_A_SKM9845426-GGGCCATCACGCAGTC	6.44174	0.176769	MF_typeI(fg)
WS_A_SKM9845426-TGGGCGTGTGCACGCT	9.58675	3.15244	MF_typeI(fg)
WS_A_SKM9845426-GATAGCTTCGCCGATG	8.73753	2.81961	MF_typeI(fg)
WS_A_SKM9845426-ACACAGTTCCGACAGC	8.40162	-0.217927	MF_typeI(fg)
WS_A_SKM9845426-ATGAGGGTCACCGGGT	9.18952	2.65311	MF_typeI(fg)
WS_A_SKM9845426-TATCTGTTCCCTCGTA	7.32585	-1.57248	MF_typeI-UCHL1(fg)
WS_A_SKM9845426-TACTTCACACACGGAA	8.54254	3.33991	MF_typeI(fg)
WS_A_SKM9845426-CCGATCTTCATGGCCG	6.11123	0.574437	MF_typeI(fg)
WS_A_SKM9845426-AGAGCAGGTTATCCAG	6.29835	0.0498309	MF_typeI(fg)
WS_A_SKM9845426-CCACCATCAAGGTCTT	8.43119	1.64085	MF_typeI(fg)
WS_A_SKM9845426-ACCATTTAGGCCCAAA	7.84557	1.75974	MF_typeI(fg)
WS_A_SKM9845426-CAGTTAGCACCGGAAA	6.2709	1.4218	MF_typeI(fg)
WS_A_SKM9845426-GGTGTCGAGAGGGTAA	8.50537	3.5497	MF_typeI(fg)
WS_A_SKM9845426-TTGGTTTGTGCTGTCG	7.52751	-1.39781	MF_typeI(fg)
WS_A_SKM9845426-CGTGTCTTCTTGCGCT	6.99485	-0.377869	MF_typeI(fg)
WS_A_SKM9845426-AAAGGGCTCCGAACGC	5.92598	2.51437	MF_typeI(fg)
WS_A_SKM9845426-GATAGAACAAGGCAAC	6.02338	-0.559169	MF_typeI(fg)
WS_A_SKM9845426-TGGATGTCAATGGCCC	7.20184	3.67956	MF_typeI(fg)
WS_A_SKM9845426-TGGAACTAGTCACACT	8.56731	2.83966	MF_typeI(fg)
WS_A_SKM9845426-CAGATACGTCACAATC	8.6161	3.40192	MF_typeI(fg)
WS_A_SKM9845426-AAATGGATCATGGAGG	7.74238	1.38491	MF_typeI(fg)
WS_A_SKM9845426-GGAAGTGCAGAGAATT	7.48008	3.2421	MF_typeI(fg)
WS_A_SKM9845426-GTGTGATTCACTAGCA	7.6816	-0.0785236	MF_typeI(fg)
WS_A_SKM9845426-ATGAAAGGTTTACTGG	10.108	2.3581	MF_typeI(fg)
WS_A_SKM9845426-GTGTGATGTAGTCTTG	7.72441	2.69956	MF_typeI(fg)
WS_A_SKM9845426-TCAGCAAGTAGCTTGT	5.94358	0.609032	MF_typeI(fg)
WS_A_SKM9845426-TTGGGATAGATCGCCC	9.37586	2.76893	MF_typeI(fg)
WS_A_SKM9845426-GTCATTTAGTGTTGAA	1.60676	-2.12313	MF_typeI(fg)
WS_A_SKM9845426-ATCGGCGCATGGAGAC	9.1825	-0.0667085	MF_typeI(fg)
WS_A_SKM9845426-TACACCCTCACTGTCC	6.7974	2.76114	MF_typeI(fg)
WS_A_SKM9845426-CAAAGAAAGTAGTCTC	6.55431	1.36702	MF_typeI(fg)
WS_A_SKM9845426-GAGGGTAGTAGCTCGC	5.54664	1.0148	MF_typeI(fg)
WS_A_SKM9845426-TAACACGCAACTCGTA	6.24236	2.20224	MF_typeI(fg)
WS_A_SKM9845426-CCGATCTAGGCAGGGA	6.89063	-0.6741	MF_typeI(fg)
WS_A_SKM9845426-TTGCTGCAGTTCACTG	5.83868	1.61146	MF_typeI(fg)
WS_A_SKM9845426-GGGCTCATCTGGGTCG	5.00242	2.2877	MF_typeI(fg)
WS_A_SKM9845426-CTACAGATCCTACCGT	9.73331	2.49428	MF_typeI(fg)
WS_A_SKM9845426-CTGTGAACAGAGTCAG	9.03238	3.44938	MF_typeI(fg)
WS_A_SKM9845426-CATGAGTCAGGTGTTT	6.58081	2.30281	MF_typeI(fg)
WS_A_SKM9845426-AGGGCTCCAAGATGTA	8.96375	1.52856	MF_typeI(fg)
WS_A_SKM9845426-TGAGACTCACTGGCCA	9.94293	3.47547	MF_typeI(fg)
WS_A_SKM9845426-GTAAGTCTCGTTTACT	10.1323	2.79797	MF_typeI(fg)
WS_A_SKM9845426-TGCCGAGAGATCACCT	5.9096	1.51682	MF_typeI(fg)
WS_A_SKM9845426-AAGGTAAGTTGCATTG	9.39916	1.40338	MF_typeI(fg)
WS_A_SKM9845426-TCTGGCTCACTCGATA	7.02865	1.98231	MF_typeI(fg)
WS_A_SKM9845426-CTCGAGGGTGTAAACA	7.00118	-0.275891	MF_typeI(fg)
WS_A_SKM9845426-CTTCTCTCACAAGTGG	5.9173	1.64261	MF_typeI(fg)
WS_A_SKM9845426-TGGCGTGAGCCTATTG	7.22426	2.80046	MF_typeI(fg)
WS_A_SKM9845426-GGTTGTACAACCCTCT	7.59961	3.17146	MF_typeI(fg)
WS_A_SKM9845426-GGAGATGAGCCGTCGT	4.96452	-0.448197	MF_typeI(fg)
WS_A_SKM9845426-CTATAGGAGACTTCGT	8.23154	2.31383	MF_typeI(fg)
WS_A_SKM9845426-TCACACCAGGATACCG	7.56857	-0.902248	MF_typeI(fg)
WS_A_SKM9845426-CTCATCGAGAGCAAGA	7.39161	-0.48855	MF_typeI(fg)
WS_A_SKM9845426-GTCTTTAAGTCTTGGT	8.05643	2.56391	MF_typeI(fg)
WS_A_SKM9845426-CTTCCGATCTGATTCT	9.08319	3.26992	MF_typeI(fg)
WS_A_SKM9845426-GTGAGTTCAACGGCTC	7.49897	2.93194	MF_typeI(fg)
WS_A_SKM9845426-GTAGCTAGTGGTCAAG	6.52867	2.3042	MF_typeI(fg)
WS_A_SKM9845426-CTCCATGAGTACGAGC	7.02982	-0.930674	MF_typeI(fg)
WS_A_SKM9845426-ATTCACTAGCGATGAC	9.98066	3.50753	MF_typeI(fg)
WS_A_SKM9845426-ACAGAAATCTCATTGT	7.63392	1.66621	MF_typeI(fg)
WS_A_SKM9845426-TAAGTCGTCCATAGGT	10.4229	3.09282	MF_typeI-UCHL1(fg)
WS_A_SKM9845426-ACTCTCGGTAGATGTA	5.68054	0.288056	MF_typeI(fg)
WS_A_SKM9845426-CTCCCAAAGTGGCGAT	8.89232	3.64305	MF_typeI(fg)
WS_A_SKM9845426-TTCTTCCAGCTGTTAC	6.82932	2.18162	MF_typeI(fg)
WS_A_SKM9845426-GGGTATTGTAGCGAGT	6.74587	0.468399	MF_typeI(fg)
WS_A_SKM9845426-CCATAAGAGGTCCAGA	8.55397	1.64079	MF_typeI(fg)
WS_A_SKM9845426-TGCAGATGTAGGCTCC	6.9684	1.80632	MF_typeI(fg)
WS_A_SKM9845426-GTTTACTGTGTTCCTC	7.79	0.590499	MF_typeI(fg)
WS_A_SKM9845426-TAACGACCAATTGCCA	6.62006	2.11326	MF_typeI(fg)
WS_A_SKM9845426-CTCAATTGTGTGAATA	6.80076	-1.39934	MF_typeI(fg)
WS_A_SKM9845426-TCGTGGGGTAAGACCG	8.31653	-0.516411	MF_typeI(fg)
WS_A_SKM9845426-AAGATAGCAAGACGAC	9.33514	3.78078	MF_typeI(fg)
WS_A_SKM9845426-GTGTGGCGTGCTTCAA	9.68765	3.83122	MF_typeI(fg)
WS_A_SKM9845426-TCATCATTCCTTATAC	4.87152	0.292252	MF_typeI(fg)
WS_A_SKM9845426-CTCTGGTTCAGCGTCG	6.38075	-0.217298	MF_typeI(fg)
WS_A_SKM9845426-AGCGCCAAGATAGTCA	5.80935	-2.21446	MF_typeI-UCHL1(fg)
WS_A_SKM9845426-GCCATTCGTACTCCCT	5.46914	2.14522	MF_typeI(fg)
WS_A_SKM9845426-CTCATTACAGAAGTGC	7.7384	2.37169	MF_typeI(fg)
WS_A_SKM9845426-GTGTGGCAGAAGGGAT	5.8863	1.60475	MF_typeI(fg)
WS_A_SKM9845426-ACTCTCGGTCAGATTC	6.83295	2.39331	MF_typeI(fg)
WS_A_SKM9845426-AGTGTTGTCTATTTCG	5.67699	2.27876	MF_typeI(fg)
WS_A_SKM9845426-CATTGAGAGGTCTGGA	5.83856	1.68532	MF_typeI(fg)
WS_A_SKM9845426-CTTAGGATCTGCGGCA	7.88509	-0.580282	MF_typeI(fg)
WS_A_SKM9845426-TGACCCTTCATCTACT	7.88327	1.31797	MF_typeI(fg)
WS_A_SKM9845426-GCCGTGATCACTTATC	7.17503	2.50006	MF_typeI(fg)
WS_A_SKM9845426-GCTGAATGTACCTAAC	8.62643	2.38428	MF_typeI(fg)
WS_A_SKM9845426-TTGTTCACACTCGATA	9.59697	3.15689	MF_typeI(fg)
WS_A_SKM9845426-CACGAATCAGGTCTCG	6.12959	0.390012	MF_typeI(fg)
WS_A_SKM9845426-GACCTTCGTCTCAGGC	5.68957	0.308278	MF_typeI(fg)
WS_A_SKM9845426-CCTAACCAGTGCAGGT	8.36002	1.39553	MF_typeI(fg)
WS_A_SKM9845426-GTAGAAATCGGCATAT	6.14778	-0.169677	MF_typeI(fg)
WS_A_SKM9845426-TGCGGCAGTTGCGAAG	6.89914	0.394977	MF_typeI(fg)
WS_A_SKM9845426-ACCAAACAGACTCGAG	6.03351	-0.0202562	MF_typeI(fg)
WS_A_SKM9845426-TGAGCATCACTGCTTC	6.47687	1.39699	MF_typeI(fg)
WS_A_SKM9845426-AACGGGACAACACTAC	5.37509	-3.17839	MF_typeI-UCHL1(fg)
WS_A_SKM9845426-GACTCTCAGCCTATCA	8.41651	0.0703259	MF_typeI(fg)
WS_A_SKM9845426-GTTAGACTCCGTGGCA	8.05611	1.33589	MF_typeI(fg)
WS_A_SKM9845426-TCCAGAATCCCATAAG	5.59647	1.38586	MF_typeI(fg)
WS_A_SKM9845426-GCATGATAGCATGTTC	8.85793	0.0967476	MF_typeI(fg)
WS_A_SKM9845426-AGGGTTTGTCCTGGGT	7.28915	-1.15809	MF_typeI(fg)
WS_A_SKM9845426-TCATATCGTCTGTGAT	6.55784	2.22989	MF_typeI(fg)
WS_A_SKM9845426-CTGTACCGTTTCCCAC	6.36939	1.50001	MF_typeI(fg)
WS_A_SKM9845426-TCAATCTAGCCTCAGC	8.66204	-0.37884	MF_typeI(fg)
WS_A_SKM9845426-AATAGAGAGCACCAGA	8.51016	2.83956	MF_typeI(fg)
WS_A_SKM9845426-CTCCCTCAGCGAATGC	9.60018	3.16741	MF_typeI(fg)
WS_A_SKM9845426-ATCAGGTAGACTTCAC	6.76411	2.49348	MF_typeI(fg)
WS_A_SKM9845426-GGGTATTTCACCCTTG	6.08614	0.60721	MF_typeI(fg)
WS_A_SKM9845426-TGTTCATCAGTGAGCA	7.39361	0.247444	MF_typeI(fg)
WS_A_SKM9845426-TTTGGTTAGTGTTCAC	10.6822	2.77525	MF_typeI(fg)
WS_A_SKM9845426-GATGACTAGGTTCATC	5.98964	1.94697	MF_typeI(fg)
WS_A_SKM9845426-ATGGGAGTCACGACTA	5.35563	0.64609	MF_typeI(fg)
WS_A_SKM9845426-CTGTGAAAGTGCAGGT	5.63999	1.30044	MF_typeI(fg)
WS_A_SKM9845426-ACATTTCTCTAGGCCG	5.94175	0.36477	MF_typeI(fg)
WS_A_SKM9845426-CTATCCGAGGGTACGT	7.78486	1.69452	MF_typeI(fg)
WS_A_SKM9845426-GGTGTTAAGAGCCTGA	6.34288	2.26117	MF_typeI(fg)
WS_A_SKM9845426-AGTGCCGCACAGCTTA	5.07215	0.32623	MF_typeI(fg)
WS_A_SKM9845426-TTTCCTCGTTCTATCT	6.85775	2.48884	MF_typeI(fg)
WS_A_SKM9845426-AAAGGGCGTTCGGTTA	7.99509	-1.52085	MF_typeI(fg)
WS_A_SKM9845426-TCGAACAAGCTTCGTA	10.4935	2.44249	MF_typeI(fg)
WS_A_SKM9845426-CATCCACGTCCCAAAT	6.44469	1.68499	MF_typeI(fg)
WS_A_SKM9845426-CACAGATAGAAGGCTC	6.08498	1.55761	MF_typeI(fg)
WS_A_SKM9845426-ACGGAAGAGAGCAACC	6.19096	2.20156	MF_typeI(fg)
WS_A_SKM9845426-GAGTGTTGTACTCGAT	5.46348	0.59837	MF_typeI(fg)
WS_A_SKM9845426-GAGACCCTCACCATGA	8.57867	1.0591	MF_typeI(fg)
WS_A_SKM9845426-CCCTTAGGTCACTTAG	7.73111	-1.86246	MF_typeI(fg)
WS_A_SKM9845426-AGGCCACAGCCGAATG	6.27255	2.61821	MF_typeI(fg)
WS_A_SKM9845426-TCCTAATCAGTGTACT	8.89914	1.15175	MF_typeI(fg)
WS_A_SKM9845426-AGGGTTTAGGGTGAAA	5.94559	1.01258	MF_typeI(fg)
WS_A_SKM9845426-TTAGTCTGTATACCCA	6.42013	2.29369	MF_typeI(fg)
WS_A_SKM9845426-TCGTCCACACGATAGG	6.34593	2.29826	MF_typeI(fg)
WS_A_SKM9845426-TTCCACGAGACAGCGT	8.54853	3.03559	MF_typeI(fg)
WS_A_SKM9845426-CTCCTCCCAGCTGTCG	7.87845	3.35633	MF_typeI(fg)
WS_A_SKM9845426-CTGCAGGGTACCCGAC	5.06222	1.16224	MF_typeI(fg)
WS_A_SKM9845426-GTATTTCCACAAGCCC	9.50452	2.49567	MF_typeI(fg)
WS_A_SKM9845426-TCCACCAAGCGATGCA	6.08117	0.816025	MF_typeI(fg)
WS_A_SKM9845426-TTGTTGTTCTGACAGT	7.57172	1.00327	MF_typeI(fg)
WS_A_SKM9845426-TCGACCTAGTAAGACT	6.3638	2.17781	MF_typeI(fg)
WS_A_SKM9845426-TCTGCCACAGCCCACA	7.38006	1.55002	MF_typeI(fg)
WS_A_SKM9845426-TTGAACGCAAATTAGG	9.35136	3.80275	MF_typeI(fg)
WS_A_SKM9845426-GACAGCCCAAATGAGT	5.75834	2.25401	MF_typeI(fg)
WS_A_SKM9845426-GAGCCTGTCCTGTTGC	6.09122	1.20821	MF_typeI(fg)
WS_A_SKM9845426-GAACTGTTCGGCGATC	9.09206	1.85168	MF_typeI(fg)
WS_A_SKM9845426-ATCGGATTCCACGGAC	5.58109	-2.55787	MF_typeI-UCHL1(fg)
WS_A_SKM9845426-TTACCATGTTAATGAG	8.40822	-0.136053	MF_typeI(fg)
WS_A_SKM9845426-AGACCATAGGGATCAC	6.10846	-0.0317424	MF_typeI(fg)
WS_A_SKM9845426-CCGGTGAAGGCCTGCT	7.85784	-0.0750575	MF_typeI(fg)
WS_A_SKM9845426-ATCCCTGAGTTCCAGT	6.1551	-2.61906	MF_typeI-UCHL1(fg)
WS_A_SKM9845426-AGCTTCCCACAGCATT	6.27041	2.45183	MF_typeI(fg)
WS_A_SKM9845426-ATCCCTGCATCGTGCG	7.58477	1.09598	MF_typeI(fg)
WS_A_SKM9845426-GGGACTCGTAGTTCCA	7.91752	-1.23108	MF_typeI(fg)
WS_A_SKM9845426-AATGCCATCCTCACTG	-0.822538	0.363804	MF_typeI(fg)
WS_A_SKM9845426-AGAGCAGGTTGTCCCT	6.31785	1.5056	MF_typeI(fg)
WS_A_SKM9845426-CTGAATGTCTGGGTCG	9.14917	2.69281	MF_typeI(fg)
WS_A_SKM9845426-CTCATGCAGAAGGATG	0.166646	-0.878546	MF_typeI(fg)
WS_A_SKM9845426-CGTCAAAAGACATAAC	6.0689	0.781831	MF_typeI(fg)
WS_A_SKM9845426-CCCGAAGAGGCCCAAA	6.53354	-2.19239	MF_typeI-UCHL1(fg)
WS_A_SKM9845426-GCCCAGACACTGCACG	5.75221	1.48829	MF_typeI(fg)
WS_A_SKM9845426-AATGCCATCATGGTAC	6.16171	1.20018	MF_typeI(fg)
WS_A_SKM9845426-TCAGTCCGTTACACAC	8.76518	-1.54097	MF_typeI(fg)
WS_A_SKM9845426-GAGCCTGGTGAGTAGC	8.94722	1.71555	MF_typeI(fg)
WS_A_SKM9845426-TCGGTCTGTGTTCGAT	9.02026	3.28767	MF_typeI(fg)
WS_A_SKM9845426-AACCACAGTGACTATC	10.6638	2.73122	MF_typeI(fg)
WS_A_SKM9845426-TAAGCGTTCTGCGTCT	7.17229	1.81076	MF_typeI(fg)
WS_A_SKM9845426-TCATTTGGTGTACATC	0.877718	-1.31542	MF_typeI(fg)
WS_A_SKM9845426-CAGCACGAGTTGTCGT	8.06579	2.10766	MF_typeI(fg)
WS_A_SKM9845426-TTTGTTGTCTTCCCAG	9.83545	3.65005	MF_typeI(fg)
WS_A_SKM9845426-TAGATCGTCTCAGTCC	8.88758	3.49355	MF_typeI(fg)
WS_A_SKM9845426-TCCAGAATCTGGGTCG	10.195	2.99824	MF_typeI(fg)
WS_A_SKM9845426-GCACGTGCACTTGACA	5.64825	0.213763	MF_typeI(fg)
WS_A_SKM9845426-TCCTGCAAGCTGCGAA	6.82284	2.17967	MF_typeI(fg)
WS_A_SKM9845426-TGTCCCATCGACCACG	7.09106	1.14869	MF_typeI(fg)
WS_A_SKM9845426-CATCAAGTCAAAGGTA	6.36172	1.17862	MF_typeI(fg)
WS_A_SKM9845426-TTGATGGGTATCACGT	8.25087	2.04175	MF_typeI(fg)
WS_A_SKM9845426-GTTCGCTGTTTGGAGG	7.61373	2.35008	MF_typeI(fg)
WS_A_SKM9845426-TGTTTGTAGAGTTCGG	7.34248	-0.707144	MF_typeI(fg)
WS_A_SKM9845426-AAGGTAATCTTCCCGA	8.21637	-1.24835	MF_typeI(fg)
WS_A_SKM9845426-TTTCATGCAATAAGGT	8.11801	0.417641	MF_typeI(fg)
WS_A_SKM9845426-TCAAGACTCCTTTGAT	5.45857	1.65796	MF_typeI(fg)
WS_A_SKM9845426-TGAGACTAGAAGCGCT	6.52567	1.36484	MF_typeI(fg)
WS_A_SKM9845426-GCTGCAGTCCGTGGCA	7.4968	2.0943	MF_typeI(fg)
WS_A_SKM9845426-CATGGTAAGGTCCTGC	8.87941	-0.628015	MF_typeI-UCHL1(fg)
WS_A_SKM9845426-CCTTCAGAGAGTCAGC	6.79351	0.215914	MF_typeI(fg)
WS_A_SKM9845426-AGAAGTAAGCTTAAGA	6.85606	2.98989	MF_typeI(fg)
WS_A_SKM9845426-GTACAACAGTATAACG	8.04728	1.39209	MF_typeI-UCHL1(fg)
WS_A_SKM9845426-AGAGAGCAGGATGGCT	8.9845	2.95409	MF_typeI(fg)
WS_A_SKM9845426-CGTAGTAGTTGTGGAG	8.1012	-1.41832	MF_typeI(fg)
WS_A_SKM9845426-TGAGCGCCAGCCCAGT	10.1167	1.05715	MF_typeI(fg)
WS_A_SKM9845426-CCCAACTCAGCTTTCC	5.45307	2.18867	MF_typeI(fg)
WS_A_SKM9845426-CGTAAGTGTCCACACG	6.44386	2.48591	MF_typeI(fg)
WS_A_SKM9845426-ACCATTTAGACTAAGT	7.1916	1.18005	MF_typeII-UCHL1(fg)
WS_A_SKM9845426-GGTAACTAGGTAAAGG	9.9161	1.29861	MF_typeI(fg)
WS_A_SKM9845426-ATTCCATCACTCCGAG	4.44242	0.0649131	MF_typeI(fg)
WS_A_SKM9845426-CGAAGTTCACGCTTAA	6.34155	-0.444694	MF_typeI(fg)
WS_A_SKM9845426-GTAGGAGTCCCATAAG	10.8929	1.29743	MF_typeI(fg)
WS_A_SKM9845426-CTGATCCCAGAAGCTG	7.708	2.07951	MF_typeI(fg)
WS_A_SKM9845426-GAATCACGTTCGTACA	6.46659	0.132348	MF_typeI(fg)
WS_A_SKM9845426-GGGTATTGTGATTGGG	7.59944	-0.648275	MF_typeI(fg)
WS_A_SKM9845426-TGCGGCAGTTGCGGCT	9.35858	1.24023	MF_typeI(fg)
WS_A_SKM9845426-ATCACAGCACGGCTAC	5.98267	-2.55493	MF_typeI-UCHL1(fg)
WS_A_SKM9845426-ATTACCTCAAGGTCAG	5.37066	2.50289	MF_typeI(fg)
WS_A_SKM9845426-CGAAGGAAGGGTCTTT	8.22941	1.93935	MF_typeI(fg)
WS_A_SKM9845426-CATGCTCCACTTCAAG	10.4908	0.912007	MF_typeI(fg)
WS_A_SKM9845426-TGTTCTAGTCGATTAC	7.38448	1.40276	MF_typeI(fg)
WS_A_SKM9845426-TTGGTTTAGTTTGAGA	4.8966	1.80617	MF_typeI(fg)
WS_A_SKM9845426-TTTGGTTAGTTCCATG	10.4498	2.65861	MF_typeI(fg)
WS_A_SKM9845426-CTGGCAGGTTTCTATC	7.87532	2.83457	MF_typeI(fg)
WS_A_SKM9845426-TACCCGTGTGGACCAA	10.352	2.34411	MF_typeI(fg)
WS_A_SKM9845426-ATGGATCAGATTGGGC	9.79423	1.77807	MF_typeI(fg)
WS_A_SKM9845426-GCACGTGCAATACGCT	6.23136	2.06521	MF_typeI(fg)
WS_A_SKM9845426-GAGACTTGTACGTACT	9.67134	2.92913	MF_typeI(fg)
WS_A_SKM9845426-GCATGATGTTAAACCC	4.02607	-0.723323	MF_typeI(fg)
WS_A_SKM9845426-CAGCCAGAGTAGGTTA	10.017	2.17769	MF_typeI(fg)
WS_A_SKM9845426-CTCCCAAGTGACAACG	6.64632	2.77655	MF_typeI(fg)
WS_A_SKM9845426-TTGGGATCATACAGGG	5.82527	1.20149	MF_typeI(fg)
WS_A_SKM9845426-CCACTTGTCGGTCACG	7.47922	1.09694	MF_typeI(fg)
WS_A_SKM9845426-GGGACAACACAATTCG	10.3915	1.86328	MF_typeI(fg)
WS_A_SKM9845426-AGACCATCAGAATCGG	8.17476	2.00249	MF_typeI(fg)
WS_A_SKM9845426-TCACATTTCTATTGTC	5.74006	1.76647	MF_typeI(fg)
WS_A_SKM9845426-CTCATCGCAATAGTCC	8.44606	3.1766	MF_typeI(fg)
WS_A_SKM9845426-ACTATTCAGATGACAT	6.59356	2.3824	MF_typeI(fg)
WS_A_SKM9845426-ATGATCGGTCTGTCAA	7.53263	0.941594	MF_typeI(fg)
WS_A_SKM9845426-AATTCCTGTAGTTAGA	5.98465	2.01481	MF_typeI(fg)
WS_A_SKM9845426-TTTATGCCAAGGCGTA	5.52805	1.88664	MF_typeI(fg)
WS_A_SKM9845426-CCCGGAAAGCACACAG	10.4498	2.00516	MF_typeI(fg)
WS_A_SKM9845426-TACGCTCGTTTAGACC	5.49598	-0.25243	MF_typeI(fg)
WS_A_SKM9845426-GTGGAAGTCATGACAC	1.63568	-2.62737	MF_typeI(fg)
WS_A_SKM9845426-ACCTGTCGTTACCTTT	5.82589	-2.30675	MF_typeI-UCHL1(fg)
WS_A_SKM9845426-CCCTCAACAACATCGT	5.8099	0.374454	MF_typeI(fg)
WS_A_SKM9845426-CATTGCCCAACTGATC	8.29013	0.527694	MF_typeI(fg)
WS_A_SKM9845426-AAAGTCCTCAAACGTC	6.09029	1.28978	MF_typeI(fg)
WS_A_SKM9845426-TTGCTGCCACCCTGAG	7.92635	1.31983	MF_typeI(fg)
WS_A_SKM9845426-GTACAACCAGTGCGCT	7.2312	2.10427	MF_typeI(fg)
WS_A_SKM9845426-TCCACGTCAGAAACCG	10.2815	2.67958	MF_typeI(fg)
WS_A_SKM9845426-AAGCGAGGTTGCTAGT	4.922	-0.0223208	MF_typeI(fg)
WS_A_SKM9845426-TCCTCGATCTGGTGCG	7.67584	3.25653	MF_typeI(fg)
WS_A_SKM9845426-TAATCTCTCTGTCTCG	6.76621	2.40694	MF_typeI(fg)
WS_A_SKM9845426-GTGTGGCCACCGGAAA	6.1812	0.794045	MF_typeI(fg)
WS_A_SKM9845426-AGACAGGCAACGGGTA	9.72732	1.97851	MF_typeI(fg)
WS_A_SKM9845426-ACAACCAAGCACTCGC	6.64972	2.00281	MF_typeI(fg)
WS_A_SKM9845426-GGTTCTCGTCTCGCGA	5.04958	-0.747686	MF_typeI(fg)
WS_A_SKM9845426-GTTCATTAGGCACTAG	5.09638	2.55337	MF_typeI(fg)
WS_A_SKM9845426-GTTGTAGGTACACTCA	5.01464	1.57165	MF_typeI(fg)
WS_A_SKM9845426-CCTCTAGTCTACGGTA	9.3523	1.64801	MF_typeI(fg)
WS_A_SKM9845426-AGGACGAGTAGGACTG	6.86604	0.691592	MF_typeI(fg)
WS_A_SKM9845426-GTTAGTGCATAACTCG	5.99984	-0.594348	MF_typeI(fg)
WS_A_SKM9845426-TGCAGATGTGATGTAA	7.04758	0.281737	MF_typeI(fg)
WS_A_SKM9845426-TTGTGTTGTTCTCGTC	5.19373	0.00189243	MF_typeI(fg)
WS_A_SKM9845426-CACTGGGCAATAACCC	4.58636	1.9355	MF_typeI(fg)
WS_A_SKM9845426-TACCGAATCTTCGTGC	9.80759	2.22167	MF_typeI(fg)
WS_A_SKM9845426-CATGAGTAGTGAGGTC	8.32492	2.02201	MF_typeI(fg)
WS_A_SKM9845426-GAGTCATTCGTAGGGA	6.58946	1.91366	MF_typeI(fg)
WS_A_SKM9845426-GGAGGATCATGAAGCG	6.28342	1.52463	MF_typeI(fg)
WS_A_SKM9845426-TGTCCACTCTCATGCC	10.7475	0.498812	MF_typeI(fg)
WS_A_SKM9845426-TTGCGTCAGCAGTACG	7.52393	-0.0389844	MF_typeI(fg)
WS_A_SKM9845426-GCATCTCTCCGCAGTG	8.22467	-0.998423	MF_typeI(fg)
WS_A_SKM9845426-TTCCTTCAGTCATGCT	6.04885	1.18698	MF_typeI(fg)
WS_A_SKM9845426-GAGTGTTAGTCGGGAT	4.53888	0.578654	MF_typeI(fg)
WS_A_SKM9845426-CCGATCTGTGTATTGC	9.86815	0.357753	MF_typeI(fg)
WS_A_SKM9845426-GCTTCACAGACGGTTG	6.40982	0.949376	MF_typeI(fg)
WS_A_SKM9845426-ATCGCCTTCAGACAAA	7.60457	2.2824	MF_typeI(fg)
WS_A_SKM9845426-CACGTTCAGCTCGACC	7.97745	0.700739	MF_typeI(fg)
WS_A_SKM9845426-CAAGCTATCCACATAG	6.47698	0.226296	MF_typeI(fg)
WS_A_SKM9845426-CATGCGGCAATCTGCA	5.9508	-2.92034	MF_typeI-UCHL1(fg)
WS_A_SKM9845426-TGAGACTCAATAACCC	10.1894	3.58125	MF_typeI(fg)
WS_A_SKM9845426-GGAGAACTCAGACATC	6.43009	2.31808	MF_typeI(fg)
WS_A_SKM9845426-ACGGTCGTCTAGGCAT	1.30947	0.416954	MF_typeI(fg)
WS_A_SKM9845426-AGTGATCTCTCTTCAA	6.1112	1.66455	MF_typeI(fg)
WS_A_SKM9845426-TAGAGTCGTCTCGGAC	9.4106	3.50375	MF_typeI(fg)
WS_A_SKM9845426-AGACAAAGTCGAACGA	5.66544	0.347622	MF_typeI(fg)
WS_A_SKM9845426-TAGACTGTCTACGCGG	7.69438	1.02037	MF_typeI(fg)
WS_A_SKM9845426-CATACTTAGCACTCCG	7.21202	1.73036	MF_typeI(fg)
WS_A_SKM9845426-CATGGTATCTCCCATG	5.85856	0.956534	MF_typeI(fg)
WS_A_SKM9845426-GATTTCTTCCGTAGGC	10.4415	1.96746	MF_typeI(fg)
WS_A_SKM9845426-CGGAGAACAACGACAG	9.08396	2.07859	MF_typeI(fg)
WS_A_SKM9845426-CACGTGGGTCTCAGGC	10.1836	3.08862	MF_typeI(fg)
WS_A_SKM9845426-TCAGTTTTCCTTCTGG	4.92106	-0.0488169	MF_typeI-UCHL1(fg)
WS_A_SKM9845426-TTCCGGTGTGCATTTG	7.57222	1.71543	MF_typeI(fg)
WS_A_SKM9845426-TCCATGCGTCATCTAG	8.05058	-0.471663	MF_typeI(fg)
WS_A_SKM9845426-CCTACGTCAAATCAAG	6.23055	1.42738	MF_typeI(fg)
WS_A_SKM9845426-GTAGAGGAGCCTAACT	5.91862	-0.0506579	MF_typeI(fg)
WS_A_SKM9845426-CCCTTAGAGTCTGTAC	0.284478	1.47979	MF_typeI(fg)
WS_A_SKM9845426-TCCATGCAGTAGTCAA	9.41873	1.0974	MF_typeI(fg)
WS_A_SKM9845426-TCGTGGGGTGACAGCA	6.8161	2.52826	MF_typeI(fg)
WS_A_SKM9845426-TGAATGCAGGCTGGAT	7.05612	-1.54817	MF_typeI(fg)
WS_A_SKM9845426-AATTTCCTCGGCCCAA	10.2758	2.36306	MF_typeI(fg)
WS_A_SKM9845426-ACGTCCTGTCGTTCAA	1.60511	-1.20849	MF_typeI(fg)
WS_A_SKM9845426-CCCGAAGAGGTACAGC	5.15749	2.14978	MF_typeI(fg)
WS_A_SKM9845426-AATTTCCTCGCCTATC	6.94799	2.74716	MF_typeI(fg)
WS_A_SKM9845426-TGATGGTGTCTATGAC	8.57065	1.07336	MF_typeI(fg)
WS_A_SKM9845426-TTGCGTCCAATAGTAG	10.2744	3.30487	MF_typeI(fg)
WS_A_SKM9845426-CCTCAACAGCAGGGAG	4.84089	1.10267	MF_typeI(fg)
WS_A_SKM9845426-TTACCGCTCGACACTA	6.3827	0.914585	MF_typeI(fg)
WS_A_SKM9845426-CCTTCAGAGGTCATCT	7.7485	1.91414	MF_typeI(fg)
WS_A_SKM9845426-GTGATGTTCTGAACGT	8.47675	1.52919	MF_typeI(fg)
WS_A_SKM9845426-AGACCCGAGTGCAAAT	7.86364	1.8272	MF_typeI(fg)
WS_A_SKM9845426-ACTCCCAGTGACGCCT	4.65763	0.855007	MF_typeI(fg)
WS_A_SKM9845426-GTAATCGCAATTGCCA	9.29517	3.11126	MF_typeI(fg)
WS_A_SKM9845426-TGTAAGCTCCCGAGTG	5.55339	1.42287	MF_typeI(fg)
WS_A_SKM9845426-CTTGAGAAGTCCCAGC	6.48689	1.73838	MF_typeI(fg)
WS_A_SKM9845426-GAACACTAGCGAGAAA	6.33489	-2.14382	MF_typeI-UCHL1(fg)
WS_A_SKM9845426-GGGAGTAGTCTGCCTT	8.84667	2.54673	MF_typeI(fg)
WS_A_SKM9845426-GATCATGGTGGTCCCA	9.03003	1.02556	MF_typeI(fg)
WS_A_SKM9845426-GTAGGAGAGATCACTC	6.90552	2.0327	MF_typeI(fg)
WS_A_SKM9845426-AACGAAAGTAATGTGA	5.43425	1.7632	MF_typeI(fg)
WS_A_SKM9845426-GTAAGTCAGGTGTGAC	6.35142	0.19853	MF_typeI(fg)
WS_A_SKM9845426-AGGATAACATACATCG	8.64268	3.47626	MF_typeI(fg)
WS_A_SKM9845426-AGCGATTCATGGAGAC	8.28506	3.57179	MF_typeI(fg)
WS_A_SKM9845426-GGCACGTAGGACATCG	6.22362	-2.33085	MF_typeI-UCHL1(fg)
WS_A_SKM9845426-AAGCCATGTACAGTAA	6.79487	2.37863	MF_typeI(fg)
WS_A_SKM9845426-CTGAGCGCAGCGCGTT	6.90743	2.82782	MF_typeI(fg)
WS_A_SKM9845426-CTAACCCCATGATAGA	6.69126	3.53429	MF_typeI(fg)
WS_A_SKM9845426-TGTACAGGTTTCCATT	8.88914	1.37612	MF_typeI(fg)
WS_A_SKM9845426-AAACGAAAGGATACGC	6.13232	1.31627	MF_typeI(fg)
WS_A_SKM9845426-TCGTAGAGTCAATGGG	7.44698	3.45459	MF_typeI(fg)
WS_A_SKM9845426-TCATCCGGTTAAGCAA	7.95535	3.30941	MF_typeI(fg)
WS_A_SKM9845426-ACACAGTCAGACAATA	10.4645	-0.54015	MF_typeI(fg)
WS_A_SKM9845426-CATACCCTCTTAAGGC	6.44009	1.32151	MF_typeI(fg)
WS_A_SKM9845426-AAGCATCGTGTTTCTT	7.14476	2.59939	MF_typeI(fg)
WS_A_SKM9845426-CACTTCGAGTATGACA	6.14539	-2.34973	MF_typeI-UCHL1(fg)
WS_A_SKM9845426-GCTGGGTGTGTTCATG	6.85365	-0.417293	MF_typeI(fg)
WS_A_SKM9845426-CCACTTGGTGCTGCAC	6.28414	1.72129	MF_typeI(fg)
WS_A_SKM9845426-CACGTGGTCAACCTTT	2.3899	1.2858	MF_typeI(fg)
WS_A_SKM9845426-TTACCATCATGACCCG	9.03955	2.54385	MF_typeI(fg)
WS_A_SKM9845427-ACGGAAGCATGGAAGC	5.68645	1.30309	MF_typeI(fg)
WS_A_SKM9845427-AGCATCAAGTTGTCAC	7.3803	2.09138	MF_typeI(fg)
WS_A_SKM9845427-CCGTGAGTCGTGTGAT	9.00552	3.27523	MF_typeI(fg)
WS_A_SKM9845427-AGCGCCACAGAGTCAG	6.78485	-0.452366	MF_typeI(fg)
WS_A_SKM9845427-AGGGTCCTCTGCTCTG	9.89055	0.984665	MF_typeI(fg)
WS_A_SKM9845427-CGAGGAACATAGTCAC	6.8237	-0.237013	MF_typeI(fg)
WS_A_SKM9845427-CTGTGAACAACTGATC	8.83852	0.906589	MF_typeI(fg)
WS_A_SKM9845427-GTCGAATAGAACTGAT	7.65615	-0.160339	MF_typeI(fg)
WS_A_SKM9845427-GGCTTGGTCCTACAAG	6.3695	0.157511	MF_typeI(fg)
WS_A_SKM9845427-TGGCGTGGTTTGACAC	8.28629	1.20202	MF_typeI(fg)
WS_A_SKM9845427-TACTTCAGTGTTGCCG	8.08478	2.9019	MF_typeI(fg)
WS_A_SKM9845427-TCCCATGAGCCTCAGC	8.89954	3.63153	MF_typeI(fg)
WS_A_SKM9845427-CTGAATGGTGCGACAA	7.71879	-3.0283	MF_typeI-TNNT2(fg)
WS_A_SKM9845427-CTTCTAATCACTCACC	8.70937	2.06969	MF_typeI(fg)
WS_A_SKM9845427-CCGATGGTCGCAGATT	8.37042	1.26134	MF_typeI(fg)
WS_A_SKM9845427-ATCACAGCAAACGTGG	5.23079	0.576551	MF_typeI(fg)
WS_A_SKM9845427-GGGACAAAGGGATGTC	6.25531	0.0118737	MF_typeI(fg)
WS_A_SKM9845427-AGCGCCATCGTTTACT	7.56805	1.60644	MF_typeI(fg)
WS_A_SKM9845427-GGTCACGAGAGGTGCT	5.77114	0.556826	MF_typeI(fg)
WS_A_SKM9845427-TCTTTGAGTGGATTTC	7.05616	1.06944	MF_typeI(fg)
WS_A_SKM9845427-GGGATCCTCGCGAAGA	9.09914	3.33432	MF_typeI(fg)
WS_A_SKM9845427-CAAGCTAGTTGCATAC	7.62348	-2.75283	MF_typeI-TNNT2(fg)
WS_A_SKM9845427-TTGTGGAGTGTGCCTG	6.23506	0.746975	MF_typeI(fg)
WS_A_SKM9845427-TACAGGTAGGTCCAGA	8.70293	-0.24644	MF_typeI(fg)
WS_A_SKM9845427-TCTATACTCCTTGAAG	2.02111	5.64969	MF_typeI(fg)
WS_A_SKM9845427-TAACCAGTCCCAGGCA	9.59791	2.29854	MF_typeI(fg)
WS_A_SKM9845427-GTTGTAGTCTTACACT	8.79331	1.55767	MF_typeI(fg)
WS_A_SKM9845427-TTCATTGCAAGAGGTC	7.92119	0.689376	MF_typeI(fg)
WS_A_SKM9845427-AAGACTCTCAGGACGA	10.2326	0.577763	MF_typeI(fg)
WS_A_SKM9845427-TGACCCTCAGGGACTA	6.01577	0.800594	MF_typeI(fg)
WS_A_SKM9845427-AACAAAGGTAGCTTAC	8.7673	1.84526	MF_typeI(fg)
WS_A_SKM9845427-CTGCAGGTCAGTCCGG	9.42707	-1.07948	MF_typeI(fg)
WS_A_SKM9845427-TTCATGTGTTGTGGAG	8.36688	0.74138	MF_typeI(fg)
WS_A_SKM9845427-GCACATATCAGATGCT	10.3081	2.49412	MF_typeI(fg)
WS_A_SKM9845427-AGTCATGGTCGCATGC	9.02306	-1.46373	MF_typeI(fg)
WS_A_SKM9845427-AGGGCCTCAGTCTTCC	9.13822	2.53681	MF_typeI(fg)
WS_A_SKM9845427-CTAACCCTCGCTCATC	7.31338	0.512828	MF_typeI(fg)
WS_A_SKM9845427-GGTAACTCAATAGAGT	9.50989	3.21864	MF_typeI(fg)
WS_A_SKM9845427-CTCATCGTCACTGCTC	7.80279	0.914895	MF_typeI(fg)
WS_A_SKM9845427-GGCTTGGTCTGAGCAT	8.40963	-0.104013	MF_typeI(fg)
WS_A_SKM9845427-TGAGTCAGTGGGCTTC	8.71012	2.052	MF_typeI(fg)
WS_A_SKM9845427-TCATATCTCAAGATAG	9.44122	2.70037	MF_typeI(fg)
WS_A_SKM9845427-CAACAACCACGCTGTG	8.92468	0.602381	MF_typeI(fg)
WS_A_SKM9845427-GTGGCGTCACGTCTCT	10.2012	1.47997	MF_typeI(fg)
WS_A_SKM9845427-CGGACACAGCTTACGT	6.91756	0.348946	MF_typeI(fg)
WS_A_SKM9845427-CCACAAACATGTAACC	7.06641	0.703222	MF_typeI(fg)
WS_A_SKM9845427-ACAAGCTTCCCGTGAG	5.95834	2.21404	MF_typeI(fg)
WS_A_SKM9845427-GAGCCTGCACTGGCCA	10.0109	0.955663	MF_typeI(fg)
WS_A_SKM9845427-CATGAGTGTTGCGTAT	9.61515	-0.758318	MF_typeI(fg)
WS_A_SKM9845427-ACTGTGATCGGCAGTC	9.03685	2.86916	MF_typeI(fg)
WS_A_SKM9845427-GATGCTAAGATCCTAC	7.78595	-0.128007	MF_typeI(fg)
WS_A_SKM9845427-TCGGGCAGTCGTCGGT	5.58187	2.78315	MF_typeI(fg)
WS_A_SKM9845427-ACTCTCGAGCAACCAG	7.91282	-2.53812	MF_typeI-TNNT2(fg)
WS_A_SKM9845427-AGCGTCGCAACGCATT	11.1746	1.90084	MF_typeI(fg)
WS_A_SKM9845427-GGGTTTAAGAAGATCT	5.12075	0.371485	MF_typeI(fg)
WS_A_SKM9845427-TGTGGCGAGGGTATAT	10.7874	2.53227	MF_typeI(fg)
WS_A_SKM9845427-GAGTGTTGTTGAGGAC	8.69988	1.57332	MF_typeI(fg)
WS_A_SKM9845427-GTACAGTCAGATCCAT	8.84876	2.62806	MF_typeI(fg)
WS_A_SKM9845427-CGGACACAGCCGTTGC	9.79581	3.10813	MF_typeI(fg)
WS_A_SKM9845427-CGTAATGAGAGTGACC	8.69538	2.0262	MF_typeI(fg)
WS_A_SKM9845427-AATCACGCATGACTGT	10.5724	2.11358	MF_typeI(fg)
WS_A_SKM9845427-GTTATGGCAGACAATA	7.81717	-2.89344	MF_typeI-TNNT2(fg)
WS_A_SKM9845427-CCTATCGGTGTGTCCG	6.28255	1.91831	MF_typeI(fg)
WS_A_SKM9845427-TTGTGTTGTACCCAGC	8.56409	3.49234	MF_typeI(fg)
WS_A_SKM9845427-ACATGCAGTTCAGCTA	8.91933	1.66457	MF_typeI(fg)
WS_A_SKM9845427-GATCCCTAGGGACTGT	10.0626	2.25266	MF_typeI(fg)
WS_A_SKM9845427-TGGTTAGTCTGCTCTG	8.12897	0.591107	MF_typeI(fg)
WS_A_SKM9845427-GTAACACTCCGACATA	8.84632	3.55394	MF_typeI(fg)
WS_A_SKM9845427-TCATATCGTACTAAGA	10.3405	0.374441	MF_typeI(fg)
WS_A_SKM9845427-TGGGATTCATAGTCGT	8.52644	0.36991	MF_typeI(fg)
WS_A_SKM9845427-CCTAACCGTCATCGCG	9.98114	3.74631	MF_typeI(fg)
WS_A_SKM9845427-CGGACACCAGAGGAAA	9.43684	3.13518	MF_typeI(fg)
WS_A_SKM9845427-GTAATGCCACGCACCA	5.66054	2.54646	MF_typeI(fg)
WS_A_SKM9845427-AGACCATAGATTGGGC	10.1134	1.31708	MF_typeI(fg)
WS_A_SKM9845427-CAAGCTAGTCCAGCAC	7.19052	1.75594	MF_typeI(fg)
WS_A_SKM9845427-GAGGGATAGTTCATGC	9.44486	-0.853936	MF_typeI(fg)
WS_A_SKM9845427-GCCAACGAGGCTAACG	9.70189	0.199844	MF_typeI(fg)
WS_A_SKM9845427-TACCTGCGTAGCTGTT	8.46153	-2.00005	MF_typeI-TNNT2(fg)
WS_A_SKM9845427-AGTAGCTTCGTTGTGA	10.2705	1.49865	MF_typeI(fg)
WS_A_SKM9845427-GCGATCGTCTAGACCA	9.56774	-0.468155	MF_typeI(fg)
WS_A_SKM9845427-TACGCTCGTTCGGGTC	8.96962	-0.273854	MF_typeI(fg)
WS_A_SKM9845427-TCCTAATTCAGACCTA	7.69842	0.157167	MF_typeI(fg)
WS_A_SKM9845427-TGTTTGTCATGGACAG	7.98233	1.50867	MF_typeI(fg)
WS_A_SKM9845427-CCCGGAACAAGTGGGT	8.80712	0.56611	MF_typeI(fg)
WS_A_SKM9845427-GACTTCCAGATGAACT	5.30664	-0.30968	MF_typeI(fg)
WS_A_SKM9845427-GAGCTGCTCCACAGGC	9.08426	0.245767	MF_typeI(fg)
WS_A_SKM9845427-CACATGACAGAGTTGG	6.76597	-0.0841958	MF_typeI(fg)
WS_A_SKM9845427-TGTTACTCATGGAATA	8.07481	-0.153204	MF_typeI(fg)
WS_A_SKM9845427-GTAGAAAGTCGCAACC	9.06694	1.32183	MF_typeI(fg)
WS_A_SKM9845427-CTTACCGCAAGTCGTT	10.257	3.67402	MF_typeI(fg)
WS_A_SKM9845427-CGGGACTTCCGATCTC	10.2417	3.8207	MF_typeI-TNNT2(fg)
WS_A_SKM9845427-ATCGCCTAGGGCGAAG	9.09048	3.0532	MF_typeI(fg)
WS_A_SKM9845427-TAACGACTCTAGTACG	9.87422	1.23669	MF_typeI(fg)
WS_A_SKM9845427-GTCTTTATCCATGAGT	9.38936	0.806397	MF_typeI(fg)
WS_A_SKM9845427-ACACCAACACAACGTT	7.65718	0.455254	MF_typeI(fg)
WS_A_SKM9845427-TATTGCTTCGAGATGG	7.72086	2.18829	MF_typeI(fg)
WS_A_SKM9845427-GTGTGATCACGCTTAA	9.16526	0.321617	MF_typeI(fg)
WS_A_SKM9845427-AGACAAATCCGACATA	10.0209	4.08281	MF_typeI(fg)
WS_A_SKM9845427-GTTGTCCGTGTCCACG	8.28401	1.38889	MF_typeI(fg)
WS_A_SKM9845427-TGCGGCAAGCTCTATG	6.33704	-2.61382	MF_typeI-UCHL1(fg)
WS_A_SKM9845427-GCCAGCAAGACACACG	8.43232	0.25548	MF_typeI(fg)
WS_A_SKM9845427-TTTAGTCAGGACTTCT	7.68072	0.158472	MF_typeI(fg)
WS_A_SKM9845427-GCTGGGTCAGCTTCCT	9.19758	-0.17195	MF_typeI(fg)
WS_A_SKM9845427-GAAACCTAGCAAACAT	7.07522	2.48481	MF_typeI(fg)
WS_A_SKM9845427-AAGTTCGAGCGTGTTT	11.0462	-0.277932	MF_typeI(fg)
WS_A_SKM9845427-CCACAAAGTAGCGTAG	8.54764	-0.152702	MF_typeI(fg)
WS_A_SKM9845427-CATACAGTCTTGATTC	8.32777	0.362187	MF_typeI(fg)
WS_A_SKM9845427-GAATCGTAGGCTAGCA	9.63214	2.27195	MF_typeI(fg)
WS_A_SKM9845427-GTGGGAAAGGGAGGGT	7.49533	-0.176846	MF_typeI(fg)
WS_A_SKM9845427-TTCTAGTCATCTAACG	9.06484	0.0603207	MF_typeI(fg)
WS_A_SKM9845427-ATTCCATTCTCTGACC	9.31638	1.88552	MF_typeI(fg)
WS_A_SKM9845427-TATCGCCGTATCAGCT	10.5367	1.67767	MF_typeI(fg)
WS_A_SKM9845427-AGGTTACCATTGCCTC	8.44929	0.365679	MF_typeI(fg)
WS_A_SKM9845427-GCAACATCAGGGCTTC	6.48999	-0.465332	MF_typeI(fg)
WS_A_SKM9845427-TCCACGTTCCAGTGCG	9.65497	0.596564	MF_typeI(fg)
WS_A_SKM9845427-GTCCACTTCCAACCAA	7.43137	0.686192	MF_typeI(fg)
WS_A_SKM9845427-TTTAGTCTCAGAGCGA	9.21203	0.0246572	MF_typeI(fg)
WS_A_SKM9845427-ATGCGATAGCTGTCCG	9.6553	3.13636	MF_typeI(fg)
WS_A_SKM9845427-TGCATGAAGGACATCG	9.43271	0.400895	MF_typeI(fg)
WS_A_SKM9845427-GTGTCCTCAGCATGCC	11.0668	1.14689	MF_typeI(fg)
WS_A_SKM9845427-TATCAGGGTTGCATCA	7.93751	-0.21597	MF_typeI(fg)
WS_A_SKM9845427-TTGAGTGAGGTTCCGC	9.68929	-0.644009	MF_typeI(fg)
WS_A_SKM9845427-TAAGCGTAGATGCTTC	8.17381	1.8585	MF_typeI(fg)
WS_A_SKM9845427-TCGTAGAGTACCTAAC	8.95268	0.910396	MF_typeI(fg)
WS_A_SKM9845427-ACCCAAACACAAATAG	6.34251	1.86075	MF_typeI(fg)
WS_A_SKM9845427-AATAGAGGTAACGCGA	10.6609	1.61419	MF_typeI(fg)
WS_A_SKM9845427-ATACTTCCAGTAACAA	9.80414	-1.22062	MF_typeI(fg)
WS_A_SKM9845427-CCAATGACAGCATGCC	6.25098	2.38921	MF_typeI(fg)
WS_A_SKM9845427-TTCACGCTCTCGGCTT	9.81894	-0.201679	MF_typeI(fg)
WS_A_SKM9845427-CATGAGTCACCCTAGG	9.72215	0.786575	MF_typeI(fg)
WS_A_SKM9845427-GTTCATTGTTAGGGTG	8.2114	1.77458	MF_typeI(fg)
WS_A_SKM9845427-GTCTAGATCTCCGAAA	8.58157	0.343252	MF_typeI(fg)
WS_A_SKM9845427-TACAACGAGTGTACCT	7.33893	0.808795	MF_typeI(fg)
WS_A_SKM9845427-CGGCAGTTCGACCCAG	-2.4426	2.10391	MF_typeI(fg)
WS_A_SKM9845427-GGAACCCAGGCCTTCG	8.96991	-0.637799	MF_typeI(fg)
WS_A_SKM9845427-CACGAATCAAAGACTA	9.25364	3.41979	MF_typeI(fg)
WS_A_SKM9845427-CTTTCAAGTCTTTCTA	10.8745	1.18403	MF_typeI(fg)
WS_A_SKM9845427-CCGGTGAAGGTATCTC	10.4735	0.760157	MF_typeI(fg)
WS_A_SKM9845427-CTGGACGAGACCGTTT	9.41427	0.113323	MF_typeI(fg)
WS_A_SKM9845427-CTGAGCGAGCTCTATG	7.08749	1.77031	MF_typeI(fg)
WS_A_SKM9845427-CTGGTCTTCGACGCTG	4.62514	1.26134	MF_typeI(fg)
WS_A_SKM9845427-GCACGGTAGGTTCCAT	9.79119	1.00726	MF_typeI(fg)
WS_A_SKM9845427-GCAGTTACACTAAACC	5.94006	1.73103	MF_typeI(fg)
WS_A_SKM9845427-TCCATCGAGATGACAT	8.31986	0.180606	MF_typeI(fg)
WS_A_SKM9845427-GATGTTGTCTTCCAGC	9.88211	3.28611	MF_typeI(fg)
WS_A_SKM9845427-GGGCCATAGACAGCTG	5.51658	0.449729	MF_typeI(fg)
WS_A_SKM9845427-TGTTTGTCACTGAATC	10.0351	2.92239	MF_typeI(fg)
WS_A_SKM9845427-CTTCTCTGTCCGAAAG	6.10454	2.1528	MF_typeI(fg)
WS_A_SKM9845427-TAGACCAGTCTCGCGA	8.98353	3.1714	MF_typeI(fg)
WS_A_SKM9845427-TAAGTCGAGTCGGCAA	9.12238	3.49635	MF_typeI(fg)
WS_A_SKM9845427-GTGAGTTTCTCGACCT	9.75971	2.20254	MF_typeI(fg)
WS_A_SKM9845427-AAGGAATCAGGAAGTC	7.22957	1.66068	MF_typeI(fg)
WS_A_SKM9845427-GTAGAGGAGCATCGAG	9.75819	1.86529	MF_typeI(fg)
WS_A_SKM9845427-CTGCAGGAGGCGCTTC	8.51451	-0.684414	MF_typeI(fg)
WS_A_SKM9845427-CAACAGTTCACGAGGA	8.84703	-0.0336896	MF_typeI(fg)
WS_A_SKM9845427-GGAGCAAGTGAGACGT	8.32922	0.504059	MF_typeI(fg)
WS_A_SKM9845427-ATGACCACAAAGGCGT	6.17849	0.932586	MF_typeI(fg)
WS_A_SKM9845427-CCACACTGTCGAGATG	6.03318	2.24328	MF_typeI(fg)
WS_A_SKM9845427-ATCCGTCTCTGTCGTC	9.93868	0.19188	MF_typeI(fg)
WS_A_SKM9845427-GGAGAACAGTCTACCA	8.90283	2.09219	MF_typeI(fg)
WS_A_SKM9845427-TGATCTTAGTGAGTGC	10.2122	1.31247	MF_typeI(fg)
WS_A_SKM9845427-TGGAGAGAGTGGTGAC	10.9195	1.96964	MF_typeI(fg)
WS_A_SKM9845427-TGCATGAAGAGGCGTT	8.28734	0.275534	MF_typeI(fg)
WS_A_SKM9845427-TTCATGTTCCCATTCG	9.92124	-0.742581	MF_typeI(fg)
WS_A_SKM9845427-ATTCCTACATTGCTGA	10.3402	3.58208	MF_typeI(fg)
WS_A_SKM9845427-GTAGCTACAACACTAC	7.72892	-0.333543	MF_typeI(fg)
WS_A_SKM9845427-AAAGAACTCAGTAGGG	10.7131	2.68929	MF_typeI(fg)
WS_A_SKM9845427-CCATAAGAGTGAATAC	8.11206	-0.475696	MF_typeI(fg)
WS_A_SKM9845427-CAAGGGACAGATCATC	9.68683	0.132931	MF_typeI(fg)
WS_A_SKM9845427-CATCCGTGTTACCGTA	10.1505	3.1313	MF_typeI(fg)
WS_A_SKM9845427-TTGTGTTGTCAACGCC	6.64304	2.25858	MF_typeI(fg)
WS_A_SKM9845427-CTCATTACACGCCACA	8.37647	-2.14963	MF_typeI-TNNT2(fg)
WS_A_SKM9845427-CTCAGAAGTCTGTGAT	8.98352	0.936442	MF_typeI(fg)
WS_A_SKM9845427-ACCCTCACACGAGGTA	7.9597	-2.32349	MF_typeI-TNNT2(fg)
WS_A_SKM9845427-GAGTGTTTCCGTACGG	8.19419	0.855445	MF_typeI(fg)
WS_A_SKM9845427-TGCGGCAGTACCTTCC	4.95924	0.363174	MF_typeI(fg)
WS_A_SKM9845427-AGTCATGAGGAGAGGC	9.34305	-1.46386	MF_typeI(fg)
WS_A_SKM9845427-AGTACTGAGGCTAAAT	9.72626	0.155048	MF_typeI(fg)
WS_A_SKM9845427-ATCGTAGCATGTGACT	9.21325	1.71952	MF_typeI(fg)
WS_A_SKM9845427-TGAATGCAGCGATTCT	9.552	1.58583	MF_typeI(fg)
WS_A_SKM9845427-CGTGCTTTCCTAGAGT	10.657	1.84855	MF_typeI(fg)
WS_A_SKM9845427-AATGACCTCATACAGC	9.04417	0.255931	MF_typeI(fg)
WS_A_SKM9845427-CTCAGAAAGGCCTGCT	7.50632	-0.0127769	MF_typeI(fg)
WS_A_SKM9845427-ACACAGTCATGGGTTT	4.29036	0.209137	MF_typeI(fg)
WS_A_SKM9845427-AATGGAACAAGCTCTA	9.36987	3.63323	MF_typeI(fg)
WS_A_SKM9845427-TCCACGTAGAAACTAC	6.13531	0.0493423	MF_typeI(fg)
WS_A_SKM9845427-TTACAGGTCATTCACT	8.39676	-1.48268	MF_typeI(fg)
WS_A_SKM9845427-GCAGGCTTCCTCACTG	11.0749	1.30985	MF_typeI(fg)
WS_A_SKM9845427-GAGTCATCAGAGGTAC	7.56916	2.15761	MF_typeI(fg)
WS_A_SKM9845427-CCGTGAGGTCCTTGTC	6.39819	1.59026	MF_typeI(fg)
WS_A_SKM9845427-CACTTCGCAATTGAAG	7.76034	0.593618	MF_typeI(fg)
WS_A_SKM9845427-ACTTCGCCAGTTTCGA	9.55582	1.28972	MF_typeI(fg)
WS_A_SKM9845427-TGAGTCATCCGAACGC	9.6965	2.34985	MF_typeI(fg)
WS_A_SKM9845427-GGCTTTCAGCGGTAGT	9.12168	0.702811	MF_typeI(fg)
WS_A_SKM9845427-TGATCTTTCTACACTT	9.03003	1.28207	MF_typeI(fg)
WS_A_SKM9845427-CGAAGTTAGGTCCGAA	6.3219	2.8877	MF_typeI(fg)
WS_A_SKM9845427-GCCAGGTGTCATAGTC	10.8238	0.870237	MF_typeI(fg)
WS_A_SKM9845427-GGGCTCACAGAGTGAC	6.33655	-0.912461	MF_typeI(fg)
WS_A_SKM9845427-TCGGTCTCAGGGCTTC	8.63916	0.400497	MF_typeI(fg)
WS_A_SKM9845427-CCGTAGGAGTTACGAA	9.16521	-1.04176	MF_typeI(fg)
WS_A_SKM9845427-AGAAATGTCTAAGCCA	9.65591	0.209233	MF_typeI(fg)
WS_A_SKM9845427-CTGAGGCAGTGAGGTC	9.55457	2.22762	MF_typeI(fg)
WS_A_SKM9845427-AGGGTGACACCCTTGT	-0.876226	-0.691216	MF_typeI(fg)
WS_A_SKM9845427-CGGGTGTAGTTTGGCT	9.82715	-0.56789	MF_typeI(fg)
WS_A_SKM9845427-AGCTTCCGTAGTCCTA	9.32279	-0.000117828	MF_typeI(fg)
WS_A_SKM9845427-AGATGCTAGCCAGTAG	8.26661	0.968997	MF_typeI(fg)
WS_A_SKM9845427-CTAGACATCCAGCCTT	9.53436	-0.0702548	MF_typeI(fg)
WS_A_SKM9845427-CTGCAGGCAACCACAT	8.69628	-0.572825	MF_typeI(fg)
WS_A_SKM9845427-CGAGTGCCAAGCTACT	10.6513	1.70768	MF_typeI(fg)
WS_A_SKM9845427-TCAGCAACACGACGCT	10.2174	1.62188	MF_typeI(fg)
WS_A_SKM9845427-GCGATCGAGCACCCAC	9.86019	3.86871	MF_typeI(fg)
WS_A_SKM9845427-CCACAAACATGAGTAA	9.15599	2.41377	MF_typeI(fg)
WS_A_SKM9845427-GTAACACTCGAGATAA	9.3495	1.28148	MF_typeI(fg)
WS_A_SKM9845427-CTTCTAAAGACCATGG	7.63176	-0.139045	MF_typeI(fg)
WS_A_SKM9845427-TCAAGCACATAGTCAC	6.42088	0.618014	MF_typeI(fg)
WS_A_SKM9845427-ACTCTCGCATTCGATG	10.7906	-0.348821	MF_typeI(fg)
WS_A_SKM9845427-TGACGCGAGCAACCAG	9.27702	0.845502	MF_typeI(fg)
WS_A_SKM9845427-GCCAGGTGTCAGCTTA	8.69222	2.2339	MF_typeI(fg)
WS_A_SKM9845427-TGACTCCGTTGTAAAG	8.50123	-0.137397	MF_typeI(fg)
WS_A_SKM9845427-TTGTTGTTCTCGCCTA	9.38837	-0.09387	MF_typeI(fg)
WS_A_SKM9845427-TTGCATTTCTCTGAGA	10.1225	-0.240809	MF_typeI(fg)
WS_A_SKM9845427-ACATCCCGTAATTGGA	10.9495	2.74441	MF_typeI(fg)
WS_A_SKM9845427-GATCATGAGCTTACGT	8.58674	-0.668054	MF_typeI(fg)
WS_A_SKM9845427-CTCCTCCTCTTAATCC	8.30465	-0.703115	MF_typeI(fg)
WS_A_SKM9845427-TCAAGTGTCATGAGAA	6.29708	2.17679	MF_typeI(fg)
WS_A_SKM9845427-CTTGATTTCCGCACGA	9.6414	3.82194	MF_typeI(fg)
WS_A_SKM9845427-ACTTCGCGTATTCCTT	9.30857	-0.969811	MF_typeI(fg)
WS_A_SKM9845427-CTGATCCGTTGACTGT	6.23957	-1.15425	MF_typeI(fg)
WS_A_SKM9845427-CCGCAAGTCACCGCTT	8.07147	-0.00892216	MF_typeI(fg)
WS_A_SKM9845427-TCGGATAAGTAAACTG	7.17959	0.764186	MF_typeI(fg)
WS_A_SKM9845427-CTCTGGTCAAGGTTGG	10.137	1.2203	MF_typeI(fg)
WS_A_SKM9845427-CCTAAGAGTTTATGCG	10.0314	-0.65011	MF_typeI(fg)
WS_A_SKM9845427-GTAAGTCCACGCGTGT	7.70336	-0.25824	MF_typeI(fg)
WS_A_SKM9845427-CGAGAAGCAGACCCGT	6.76576	-1.04419	MF_typeI(fg)
WS_A_SKM9845427-AGGATCTGTTCTCTCG	6.65488	0.243991	MF_typeI(fg)
WS_A_SKM9845427-GGTTAACGTAGTCTGT	4.37293	0.951307	MF_typeI(fg)
WS_A_SKM9845427-CCTCAACGTTAAAGTG	9.22604	-0.658185	MF_typeI(fg)
WS_A_SKM9845427-CCTTTGGTCCTAAACG	8.82942	-0.752871	MF_typeI(fg)
WS_A_SKM9845427-CATGCGGAGTCGGCCT	9.32281	-0.732958	MF_typeI(fg)
WS_A_SKM9845427-GCCGTGAGTTCAGCTA	9.87954	1.54838	MF_typeI(fg)
WS_A_SKM9845427-TCCGAAACACAGCCTG	9.81545	1.33251	MF_typeI(fg)
WS_A_SKM9845427-ATGGGTTCACCGTGAC	6.81845	1.01295	MF_typeI(fg)
WS_A_SKM9845427-TGTTTGTAGTCGTTAC	8.2217	-0.917048	MF_typeI(fg)
WS_A_SKM9845427-GCACTAACATCCTCAC	6.43843	0.965124	MF_typeI(fg)
WS_A_SKM9845427-CTCAGGGTCTTGTGCC	7.24353	-1.19651	MF_typeI(fg)
WS_A_SKM9845427-GCAACCGAGGTGGTTG	9.99544	3.76948	MF_typeI(fg)
WS_A_SKM9845427-TCATTACAGAGGTGCT	6.22375	1.68087	MF_typeI(fg)
WS_A_SKM9845427-AGGGTGATCCGTCCTA	10.2176	1.52051	MF_typeI(fg)
WS_A_SKM9845427-TGCGACGTCGTGAGAG	9.19185	-0.917674	MF_typeI(fg)
WS_A_SKM9845427-CCCTAACGTCGGCCTA	6.5101	-0.65657	MF_typeI(fg)
WS_A_SKM9845427-TCCGATCCATACTGAC	4.77558	3.00346	MF_typeI(fg)
WS_A_SKM9845427-ATTTCTGCACCAAATC	6.44176	-1.09442	MF_typeI(fg)
WS_A_SKM9845427-CCTCCTCAGAAGATCT	10.4771	0.225549	MF_typeI(fg)
WS_A_SKM9845427-TCTACCGGTTGTGCAT	10.3935	4.04647	MF_typeI(fg)
WS_A_SKM9845427-GATCACACACTAGAGG	10.431	2.56725	MF_typeI(fg)
WS_A_SKM9845427-TCTATACCACTCCCTA	9.7949	1.27649	MF_typeI(fg)
WS_A_SKM9845427-TTGGGCGTCAAGAATG	8.43443	-0.8068	MF_typeI(fg)
WS_A_SKM9845427-GCTGCAGCAAGTCATC	5.89145	0.347129	MF_typeI(fg)
WS_A_SKM9845427-AGATAGAGTGGTCTAT	10.056	1.45269	MF_typeI-UCHL1(fg)
WS_A_SKM9845427-AAGCGAGGTCCACGCA	9.86532	-0.668799	MF_typeI(fg)
WS_A_SKM9845427-TTCCGGTTCGGTCGAC	8.97728	3.30853	MF_typeI(fg)
WS_A_SKM9845427-GAACTGTCACCGTGAC	7.71073	-2.97476	MF_typeI-TNNT2(fg)
WS_A_SKM9845427-CTTAGGATCGTGGACC	8.31932	1.26691	MF_typeI(fg)
WS_A_SKM9845427-GTCGTAATCTAGTACG	4.99603	-0.170932	MF_typeI(fg)
WS_A_SKM9845427-ACGATGTTCGTGTTCC	8.64144	-0.560104	MF_typeI(fg)
WS_A_SKM9845427-CGGCAGTGTATTCCTT	7.81532	1.00631	MF_typeI(fg)
WS_A_SKM9845427-TGCAGATGTATCGCTA	7.44166	-0.158741	MF_typeI(fg)
WS_A_SKM9845427-AGGGTCCCAGTACTAC	8.01593	0.136539	MF_typeI(fg)
WS_A_SKM9845427-AGGCTGCCATTCACAG	8.27263	-0.405102	MF_typeI(fg)
WS_A_SKM9845427-GTTACAGAGTTTCGGT	9.4161	0.55922	MF_typeI(fg)
WS_A_SKM9845427-TGTCCACTCTCATGCC	9.86018	3.07147	MF_typeI(fg)
WS_A_SKM9845427-TGTGATGCACATGGTT	6.95808	0.514636	MF_typeI(fg)
WS_A_SKM9845427-AAGAACAAGTCCCGAC	8.10572	-2.52456	MF_typeI-TNNT2(fg)
WS_A_SKM9845427-TGTTCCGCAAGACCTT	8.23686	0.130376	MF_typeI(fg)
WS_A_SKM9845427-CAACGATTCTACTGAG	8.83292	3.26163	MF_typeI(fg)
WS_A_SKM9845427-GATCGTACATAGACTC	10.5237	3.18279	MF_typeI(fg)
WS_A_SKM9845427-ACAACCAAGTTGGGAC	10.4767	0.169013	MF_typeI(fg)
WS_A_SKM9845427-GTGGAGACACCAGACC	11.1144	2.14736	MF_typeI(fg)
WS_A_SKM9845427-GCATCGGAGGTGCGAT	10.1859	3.29887	MF_typeI(fg)
WS_A_SKM9845427-CATGAGTTCCTTACCG	7.88633	0.379375	MF_typeI(fg)
WS_A_SKM9845427-TTAATCCAGACGGAAA	4.66647	0.68237	MF_typeI(fg)
WS_A_SKM9845427-AACCTGAAGACGAGCT	9.60949	-0.581707	MF_typeI(fg)
WS_A_SKM9845427-AAGATAGAGGCTTCCG	7.95028	0.644656	MF_typeI(fg)
WS_A_SKM9845427-TGGTTAGCAGACAAGC	9.39366	-0.539506	MF_typeI(fg)
WS_A_SKM9845427-AGAAGTATCCAAGCCG	7.26406	0.426625	MF_typeI(fg)
WS_A_SKM9845427-TCATGGAGTTACGGAG	10.5683	-0.168598	MF_typeI(fg)
WS_A_SKM9845427-TCCAGAAAGTCGTTAC	10.7231	1.56653	MF_typeI(fg)
WS_A_SKM9845427-AACGTCACACTAGGTT	9.27579	4.17037	MF_typeI(fg)
WS_A_SKM9845427-GAAATGAGTGTGTTTG	8.32708	-2.40185	MF_typeI-TNNT2(fg)
WS_A_SKM9845427-TTGCTGCCACCTCGTT	9.92528	2.06648	MF_typeI(fg)
WS_A_SKM9845427-GCTACAAGTGGCGCTT	10.1787	-0.18636	MF_typeI(fg)
WS_A_SKM9845427-TGTTACTCAGACAAGC	9.20367	-0.997868	MF_typeI(fg)
WS_A_SKM9845427-GCACGTGAGAATACAC	8.8958	0.856784	MF_typeI(fg)
WS_A_SKM9845427-GTGGTTACATCCGATA	10.1941	1.74375	MF_typeI(fg)
WS_A_SKM9845427-TTACCGCTCACCATAG	10.2933	2.97463	MF_typeI(fg)
WS_A_SKM9845427-TGGGCGTCAAGCCTGC	6.32776	1.10572	MF_typeI(fg)
WS_A_SKM9845427-TCCTGCACAAGCACCC	8.57992	1.08307	MF_typeI(fg)
WS_A_SKM9845427-CTCATCGTCTGGTGGC	8.05789	-0.365532	MF_typeI(fg)
WS_A_SKM9845427-CCGGTGAAGTATGTAG	6.17402	2.24075	MF_typeI(fg)
WS_A_SKM9845427-GTTAGTGTCGATACAC	7.6166	-0.451816	MF_typeI(fg)
WS_A_SKM9845427-GGGATGACAAGTGACG	10.173	0.1311	MF_typeI(fg)
WS_A_SKM9845427-GGTTAACGTTTGCCGG	7.5677	3.11478	MF_typeI(fg)
WS_A_SKM9845427-TACTTACTCTAGTACG	7.66592	1.78059	MF_typeI(fg)
WS_A_SKM9845427-CTTTCAAGTGCTATTG	10.2823	0.111941	MF_typeI(fg)
WS_A_SKM9845427-CGGGACTCATCATGAC	9.2831	-0.657423	MF_typeI(fg)
WS_A_SKM9845427-AACCACAAGAAGCCAC	10.4505	-0.422464	MF_typeI(fg)
WS_A_SKM9845427-AGCTTCCCAACTCGTA	8.53721	1.06554	MF_typeI(fg)
WS_A_SKM9845427-TAGATCGGTGATCATC	10.563	0.760588	MF_typeI(fg)
WS_A_SKM9845427-AACCTGATCGAATGCT	10.3912	1.02632	MF_typeI(fg)
WS_A_SKM9845427-TGCTTGCTCCGATCTC	10.4876	2.71308	MF_typeI(fg)
WS_A_SKM9845427-TCGGGACCAAATGAGT	9.19414	-0.645852	MF_typeI(fg)
WS_A_SKM9845427-CAATTTCGTGGAGAAA	10.1695	0.290614	MF_typeI(fg)
WS_A_SKM9845427-TTGCTGCGTATCGATC	9.49304	-0.252651	MF_typeI(fg)
WS_A_SKM9845427-CGGAACCGTTCTGAGT	10.287	-0.0335764	MF_typeI(fg)
WS_A_SKM9845427-AGGGCCTTCAGGAGAC	8.49988	-0.506316	MF_typeI(fg)
WS_A_SKM9845427-ATGACCAAGACTTGTC	8.90204	-0.393568	MF_typeI(fg)
WS_A_SKM9845427-TGACCCTGTCGCCACA	10.1501	0.642441	MF_typeI(fg)
WS_A_SKM9845427-TTCATGTTCGTGGGAA	6.2012	-0.0316819	MF_typeI(fg)
WS_A_SKM9845427-AACCCAACACGTCATA	9.05784	-1.19205	MF_typeI-TNNT2(fg)
WS_A_SKM9845427-TACCGAAAGGTCTGGA	10.4632	2.92288	MF_typeI(fg)
WS_A_SKM9845427-TCGGATAAGTAGACAT	10.9977	-0.449306	MF_typeI(fg)
WS_A_SKM9845427-TCTACATCAGAACGCA	9.39709	0.255026	MF_typeI(fg)
WS_A_SKM9845427-CAAGCTATCGTCCATC	7.64422	-2.05088	MF_typeI-TNNT2(fg)
WS_A_SKM9845427-GTAGCTAGTCTTGCGG	9.12606	3.49699	MF_typeI-UCHL1(fg)
WS_A_SKM9845427-TTTGGTTGTGAAGCTG	8.89992	0.89378	MF_typeI(fg)
WS_A_SKM9845427-GTACAACCATCTATCT	9.37699	-0.197543	MF_typeI(fg)
WS_A_SKM9845427-GTGAGTTCAATCAAGA	4.93055	0.570593	MF_typeI(fg)
WS_A_SKM9845427-ATCGATGAGTTGCTGT	10.9868	2.89864	MF_typeI(fg)
WS_A_SKM9845427-TGTCAGAGTTACCTGA	9.19286	-0.671903	MF_typeI(fg)
WS_A_SKM9845427-GAAATGACAGGGTCTC	9.27842	1.50213	MF_typeI(fg)
WS_A_SKM9845427-GCCGTGACATGGAACG	8.65245	-0.190376	MF_typeI(fg)
WS_A_SKM9845427-GACTCTCGTCGACGCT	6.98818	1.26113	MF_typeI(fg)
WS_A_SKM9845427-CAGGCCACACTTGAAC	9.41773	2.36942	MF_typeI(fg)
WS_A_SKM9845427-GTGGGAACACAACGCC	8.88278	-0.207203	MF_typeI(fg)
WS_A_SKM9845427-CTCAATTAGCGAATGC	10.4328	-0.71054	MF_typeI(fg)
WS_A_SKM9845427-CTACCTGCATCACGGC	8.63175	2.94234	MF_typeI(fg)
WS_A_SKM9845427-CGTCCATGTGCCCGTA	9.95394	1.15328	MF_typeI(fg)
WS_A_SKM9845427-TGGGCGTTCCCGAGGT	10.2688	-0.522676	MF_typeI(fg)
WS_A_SKM9845427-TTGTGTTTCTCGACGG	8.63819	-0.742451	MF_typeI(fg)
WS_A_SKM9845427-GCCGATGGTCAAACGG	9.22207	-0.438265	MF_typeI(fg)
WS_A_SKM9845427-ACACCAAAGACCAGAC	10.6272	0.536183	MF_typeI(fg)
WS_A_SKM9845427-TAGGTTGGTACGAAAT	10.3781	2.52451	MF_typeI(fg)
WS_A_SKM9845427-AGACACTGTCAAGCCC	6.86923	0.480847	MF_typeI(fg)
WS_A_SKM9845427-TCAATTCCATCCTTCG	9.83239	-0.469753	MF_typeI(fg)
WS_A_SKM9845427-ATCACGAGTGGCTTAT	9.49633	0.285626	MF_typeI(fg)
WS_A_SKM9845427-AAAGTGAAGATCCGAG	9.04351	0.839845	MF_typeI(fg)
WS_A_SKM9845427-AAACGCTGTGTTTACG	9.10809	1.71959	MF_typeI(fg)
WS_A_SKM9845427-ATCAGGTGTTATAGCC	8.26781	0.691017	MF_typeI(fg)
WS_A_SKM9845427-TGCCGAGCACATATGC	9.13605	-1.07945	MF_typeI(fg)
WS_A_SKM9845427-TGACGCGAGAGCTGCA	10.9102	1.71659	MF_typeI(fg)
WS_A_SKM9845427-GCACTAAGTTGTCAGT	8.01948	-2.71946	MF_typeI-TNNT2(fg)
WS_A_SKM9845427-CAGTTAGCAGCTTTGA	7.01398	1.54412	MF_typeI(fg)
WS_A_SKM9845427-GCATCTCGTGCCTTTC	10.1991	0.043405	MF_typeI(fg)
WS_A_SKM9845427-GCGAGAACACAAATCC	10.5473	-0.608516	MF_typeI(fg)
WS_A_SKM9845427-TACAGGTAGCTCGACC	6.20739	0.569959	MF_typeI(fg)
WS_A_SKM9845427-ACCATTTCACTCATAG	9.5701	-0.118885	MF_typeI(fg)
WS_A_SKM9845427-GTCAAGTCAGCTTCGG	4.82158	1.16963	MF_typeI(fg)
WS_A_SKM9845427-AGAGCAGTCCGCCTAT	7.31126	-0.676682	MF_typeI(fg)
WS_A_SKM9845427-ACACAGTCAGACAATA	7.72994	1.19719	MF_typeI(fg)
WS_A_SKM9845427-CTCAATTGTATCATGC	10.4569	1.26632	MF_typeI(fg)
WS_A_SKM9845427-GTTGTGATCGCATTAG	8.40144	-0.559837	MF_typeI(fg)
WS_A_SKM9845427-CGAGAAGGTACCTTCC	10.3832	0.339377	MF_typeI(fg)
WS_A_SKM9845427-TGCACGGTCTTTCTAG	9.55643	-0.902773	MF_typeI(fg)
WS_A_SKM9845427-CGGACACAGAAGTCAT	10.5041	0.899543	MF_typeI(fg)
WS_A_SKM9845427-CAGCCAGTCCGCTGTT	9.5618	-0.452756	MF_typeI(fg)
WS_A_SKM9845427-TGGATCAGTTACACTG	8.16007	-0.41177	MF_typeI(fg)
[truncated: 10,897 more rows]

## Sheet: Panel e
logFC	logCPM	F	PValue	FDR	Nhood	SpatialFDR	annotation_level1	annotation_level1_fraction	annotation_level1_clean_nhs	annotation_level1_fraction_clean_nhs	DonorID	DonorID_fraction	annotation_level1_clean2	logFC2
-0.0347146	8.75428	0.00143161	0.969818	0.988391	1	0.988114	MF-I	0.863636	MF-I	MF-I	367C	0.24026	MF-I	-0.0347146
0.34905	8.56075	0.131771	0.716604	0.88923	2	0.887879	MF-I	0.708955	MF-I	MF-I	464C	0.380597	MF-I	0.34905
0.228995	7.96149	0.0507609	0.821745	0.935662	3	0.934874	MF-I	0.965116	MF-I	MF-I	470BR	0.255814	MF-I	0.228995
0.247359	8.47428	0.0623075	0.802886	0.929386	4	0.928667	MF-I	0.984733	MF-I	MF-I	367C	0.259542	MF-I	0.247359
2.06485	7.69915	3.26645	0.070714	0.412402	5	0.411429	MF-I	0.785714	MF-I	MF-I	367C	0.314286	MF-I	2.06485
0.848116	7.76118	0.777493	0.377911	0.704912	6	0.701443	MF-II	0.546667	Mixed	Mixed	566B	0.413333	Mixed	0
-0.543832	8.06822	0.317624	0.57304	0.818508	7	0.815938	I-FAM	0.53012	Mixed	Mixed	464C	0.301205	Mixed	0
0.847645	8.59473	0.730195	0.392822	0.716991	8	0.713673	MF-II	0.971631	MF-II	MF-II	529C	0.425532	MF-II	0.847645
0.73063	7.89851	0.619103	0.431383	0.743052	9	0.740195	MF-I	0.957143	MF-I	MF-I	470BR	0.328571	MF-I	0.73063
-0.338206	8.45692	0.143057	0.705261	0.883634	10	0.882291	MF-I	0.947826	MF-I	MF-I	470BR	0.243478	MF-I	-0.338206
-0.00688358	8.37957	1.58525265648134e-05	0.996823	0.998455	11	0.998457	MF-I	0.944954	MF-I	MF-I	470BR	0.256881	MF-I	-0.00688358
1.64795	8.26223	1.76016	0.184608	0.563066	12	0.559668	MF-I	0.946565	MF-I	MF-I	566B	0.29771	MF-I	1.64795
1.01641	7.72079	0.823832	0.364064	0.696315	13	0.692468	I-FAM	0.612903	Mixed	Mixed	464C	0.274194	Mixed	0
-0.181832	8.54575	0.0448358	0.832307	0.938793	14	0.938065	MF-I	0.975207	MF-I	MF-I	362C	0.214876	MF-I	-0.181832
0.263492	8.5277	0.0728861	0.787181	0.922567	15	0.921834	I-FAM	0.518519	Mixed	Mixed	464C	0.2	Mixed	0
1.84093	7.9141	2.76634	0.0962694	0.45167	16	0.449774	MF-I	0.492754	Mixed	Mixed	464C	0.362319	Mixed	0
-0.241805	8.21953	0.0732808	0.786619	0.922567	17	0.921834	I-FAM	0.622449	Mixed	Mixed	464C	0.244898	Mixed	0
3.63525	7.71622	9.98888	0.00157539	0.0977112	18	0.104146	I-OTU+TNF+	0.865672	I-OTU+TNF+	I-OTU+TNF+	362C	0.507463	I-OTU+TNF+	3.63525
-0.569641	7.73835	0.235467	0.6275	0.847872	19	0.845698	MF-II	0.769231	MF-II	MF-II	367C	0.353846	MF-II	-0.569641
1.07296	8.22912	1.53744	0.215002	0.587679	20	0.584041	MF-I	0.811321	MF-I	MF-I	362C	0.188679	MF-I	1.07296
-0.32733	8.51323	0.096786	0.755722	0.909184	21	0.908133	I-FAM	0.872549	I-FAM	I-FAM	583B	0.431373	I-FAM	-0.32733
-1.07341	8.77024	1.35667	0.244119	0.611296	22	0.60736	MF-I	1	MF-I	MF-I	362C	0.384615	MF-I	-1.07341
2.40717	8.33613	4.956	0.0260027	0.302502	23	0.3073	MF-II	0.758621	MF-II	MF-II	464C	0.353448	MF-II	2.40717
1.03425	8.26459	1.24759	0.264016	0.625565	24	0.621394	I-FAM	0.316327	Mixed	Mixed	464C	0.377551	Mixed	0
2.98572	8.45681	7.22501	0.00719077	0.189688	25	0.197293	MF-II	0.992647	MF-II	MF-II	362C	0.330882	MF-II	2.98572
0.751034	8.03966	0.454204	0.500347	0.780557	26	0.777821	MF-II	0.741573	MF-II	MF-II	464C	0.348315	MF-II	0.751034
-3.17109	8.34205	10.7773	0.0010279	0.083948	27	0.0898299	I-OTU+TNF+	0.837838	I-OTU+TNF+	I-OTU+TNF+	566B	0.477477	I-OTU+TNF+	-3.17109
1.3225	8.18454	1.7103	0.19095	0.568391	28	0.564671	MF-II	0.801724	MF-II	MF-II	339C	0.327586	MF-II	1.3225
4.85133	8.48683	19.3314	1.10004915608732e-05	0.0168308	29	0.0181841	II-OTU+TNF+	0.956835	II-OTU+TNF+	II-OTU+TNF+	362C	0.467626	II-OTU+TNF+	4.85133
-0.458826	7.92822	0.224269	0.635807	0.853125	30	0.850855	MF-II	0.694444	Mixed	Mixed	362C	0.25	Mixed	0
-1.06111	8.62613	1.38238	0.239699	0.606683	31	0.603047	MF-I	1	MF-I	MF-I	470BR	0.356589	MF-I	-1.06111
1.10684	7.61351	1.09047	0.296369	0.646721	32	0.642688	MF-II	0.934426	MF-II	MF-II	470BR	0.295082	MF-II	1.10684
0.722492	8.12623	0.640844	0.423407	0.736151	33	0.733072	MF-I	0.806818	MF-I	MF-I	362C	0.386364	MF-I	0.722492
-0.192755	7.76564	0.0244128	0.87584	0.954611	34	0.953567	MF-I	0.972973	MF-I	MF-I	566B	0.364865	MF-I	-0.192755
2.27316	7.99038	3.23442	0.0721093	0.412937	35	0.411906	MF-I	0.967742	MF-I	MF-I	339C	0.311828	MF-I	2.27316
2.04026	8.24327	4.50529	0.0337928	0.328413	36	0.33151	II-FAM	0.5	Mixed	Mixed	464C	0.276786	Mixed	0
1.3878	8.13505	2.22465	0.135827	0.497973	37	0.495628	MF-II	0.904255	MF-II	MF-II	362C	0.265957	MF-II	1.3878
-0.548521	8.17141	0.359751	0.548646	0.808486	38	0.805747	MF-I	0.864865	MF-I	MF-I	470BR	0.351351	MF-I	-0.548521
-0.941939	8.12046	1.14856	0.283855	0.636273	39	0.632347	MF-I	0.855556	MF-I	MF-I	566B	0.255556	MF-I	-0.941939
-0.17135	7.822	0.0367528	0.84797	0.945531	40	0.944728	MTJ	0.253731	Mixed	Mixed	470BR	0.268657	Mixed	0
-0.323997	7.98987	0.134513	0.713799	0.887413	41	0.886056	I-OTU+TNF+	0.4625	Mixed	Mixed	470BR	0.3375	Mixed	0
-2.73886	8.87137	6.5897	0.0102586	0.212483	42	0.21886	I-FAM	0.856209	I-FAM	I-FAM	464C	0.300654	I-FAM	-2.73886
-0.837305	8.59181	0.572689	0.449194	0.750188	43	0.747651	I-FAM	0.910569	I-FAM	I-FAM	464C	0.317073	I-FAM	-0.837305
-0.999019	8.1064	1.18477	0.276389	0.632971	44	0.628885	MF-I	0.651163	Mixed	Mixed	470BR	0.383721	Mixed	0
-1.03454	8.58669	1.29517	0.255101	0.621107	45	0.617064	MF-I	0.991525	MF-I	MF-I	470BR	0.355932	MF-I	-1.03454
3.01436	8.04115	5.69184	0.0170459	0.265761	46	0.272403	I-OTU+TNF+	0.873563	I-OTU+TNF+	I-OTU+TNF+	362C	0.873563	I-OTU+TNF+	3.01436
1.76483	8.05273	2.31625	0.128031	0.486522	47	0.484117	II-OTU+TNF+	0.736842	II-OTU+TNF+	II-OTU+TNF+	362C	0.4	II-OTU+TNF+	1.76483
1.44295	8.00599	1.70289	0.191914	0.569322	48	0.565753	NMJ accessory	1	NMJ accessory	NMJ accessory	367C	0.369565	NMJ accessory	1.44295
-1.69811	8.05648	3.02718	0.0818836	0.43325	49	0.431454	MF-I	0.936709	MF-I	MF-I	529C	0.341772	MF-I	-1.69811
1.2151	7.82958	1.247	0.26413	0.625565	50	0.621394	II-OTU+TNF+	0.786667	II-OTU+TNF+	II-OTU+TNF+	566B	0.306667	II-OTU+TNF+	1.2151
0.35518	8.19562	0.160214	0.68896	0.876598	51	0.875117	II-OTU+TNF+	0.505263	Mixed	Mixed	470BR	0.347368	Mixed	0
1.34559	8.25191	1.75906	0.184744	0.563066	52	0.559668	MF-II	0.827586	MF-II	MF-II	362C	0.189655	MF-II	1.34559
1.54556	8.36568	2.64516	0.103869	0.463286	53	0.460846	MF-II	0.955556	MF-II	MF-II	566B	0.22963	MF-II	1.54556
-0.784817	8.08332	0.584561	0.444532	0.749535	54	0.746823	I-OTU+TNF+	0.880435	I-OTU+TNF+	I-OTU+TNF+	470BR	0.282609	I-OTU+TNF+	-0.784817
1.35509	7.81688	1.40329	0.236176	0.602812	55	0.59925	MF-I	0.853333	MF-I	MF-I	566B	0.253333	MF-I	1.35509
1.32807	8.09809	2.32873	0.127009	0.486522	56	0.484059	II-OTU+TNF+	0.955556	II-OTU+TNF+	II-OTU+TNF+	362C	0.411111	II-OTU+TNF+	1.32807
-0.283523	8.17533	0.0928237	0.760618	0.910709	57	0.909696	MF-I	0.946809	MF-I	MF-I	529C	0.287234	MF-I	-0.283523
1.65678	7.83535	2.17101	0.140638	0.503399	58	0.501373	MF-I	0.275362	Mixed	Mixed	362C	0.376812	Mixed	0
0.1296	8.38482	0.00871336	0.925629	0.97293	59	0.972567	I-OTU+TNF+	0.439252	Mixed	Mixed	464C	0.242991	Mixed	0
0.099338	8.31303	0.0122744	0.911783	0.967762	60	0.967192	MF-I	0.887097	MF-I	MF-I	566B	0.41129	MF-I	0.099338
0.887168	8.2557	1.08802	0.296913	0.646721	61	0.642688	MF-I	0.958763	MF-I	MF-I	362C	0.350515	MF-I	0.887168
-0.118178	8.11864	0.0189298	0.890568	0.959856	62	0.958921	MF-II	0.921569	MF-II	MF-II	367C	0.303922	MF-II	-0.118178
-2.00786	8.85342	3.83986	0.0500506	0.374536	63	0.375439	I-FAM	0.742857	I-FAM	I-FAM	583B	0.25	I-FAM	-2.00786
0.778515	8.06328	0.534305	0.464805	0.759407	64	0.756889	MF-I	0.79798	MF-I	MF-I	339C	0.282828	MF-I	0.778515
0.608955	8.16673	0.503285	0.478062	0.768994	65	0.766325	MF-II	0.705882	MF-II	MF-II	470BR	0.329412	MF-II	0.608955
-0.265835	7.57141	0.0295874	0.86343	0.950907	66	0.949869	I-OTU+TNF+	0.984848	I-OTU+TNF+	I-OTU+TNF+	566B	0.545455	I-OTU+TNF+	-0.265835
0.104236	8.01681	0.012574	0.910717	0.967301	67	0.966668	I-FAM	0.61039	Mixed	Mixed	464C	0.272727	Mixed	0
0.687505	7.71006	0.292515	0.588615	0.827549	68	0.825154	MF-I	0.846154	MF-I	MF-I	367C	0.261538	MF-I	0.687505
2.07592	8.04836	3.59077	0.0581045	0.386942	69	0.387634	MF-I	0.910112	MF-I	MF-I	566B	0.224719	MF-I	2.07592
0.186078	7.90013	0.0304018	0.861582	0.949264	70	0.948199	MF-I	1	MF-I	MF-I	362C	0.43662	MF-I	0.186078
-0.145231	7.84867	0.0112122	0.915672	0.969535	71	0.969011	II-OTU+TNF+	0.460526	Mixed	Mixed	566B	0.355263	Mixed	0
1.05978	7.98781	0.848702	0.356922	0.692601	72	0.688888	MF-I	0.641304	Mixed	Mixed	566B	0.336957	Mixed	0
0.835603	8.08209	0.612373	0.433898	0.743914	73	0.741119	NMJ accessory	0.462366	Mixed	Mixed	367C	0.268817	Mixed	0
1.04758	8.4727	1.20807	0.271718	0.630465	74	0.62645	I-FAM	0.612903	Mixed	Mixed	464C	0.604839	Mixed	0
1.10182	8.00203	0.86645	0.351942	0.686603	75	0.682843	MF-II	0.988095	MF-II	MF-II	529C	0.464286	MF-II	1.10182
0.401087	8.41846	0.209704	0.647001	0.858223	76	0.856057	I-OTU+TNF+	0.424528	Mixed	Mixed	362C	0.254717	Mixed	0
-1.09588	7.91478	1.46527	0.226096	0.595466	77	0.591917	MF-I	0.916667	MF-I	MF-I	470BR	0.222222	MF-I	-1.09588
0.503539	8.25416	0.210637	0.646269	0.858223	78	0.856057	MF-I	0.621849	Mixed	Mixed	464C	0.294118	Mixed	0
2.11412	8.48145	4.52067	0.0334904	0.327068	79	0.330115	MF-II	1	MF-II	MF-II	362C	0.340741	MF-II	2.11412
-1.07172	8.32278	1.25711	0.262202	0.624694	80	0.620603	MF-I	0.584906	Mixed	Mixed	470BR	0.273585	Mixed	0
-2.169	8.50627	5.41486	0.0199683	0.276484	81	0.283137	MF-I	0.881818	MF-I	MF-I	470BR	0.327273	MF-I	-2.169
1.39566	8.13393	2.51634	0.112675	0.467823	82	0.465267	MF-II	0.44898	Mixed	Mixed	362C	0.27551	Mixed	0
0.637974	7.75027	0.310902	0.577129	0.821593	83	0.819013	MF-I	0.871795	MF-I	MF-I	566B	0.384615	MF-I	0.637974
1.55163	8.27547	2.32772	0.127091	0.486522	84	0.484059	I-FAM	0.743119	I-FAM	I-FAM	464C	0.357798	I-FAM	1.55163
-0.469645	8.09602	0.280394	0.596444	0.83107	85	0.828607	MF-II	0.433735	Mixed	Mixed	470BR	0.301205	Mixed	0
-1.23369	8.1546	1.71349	0.190537	0.568145	86	0.564438	I-OTU+TNF+	0.731959	I-OTU+TNF+	I-OTU+TNF+	470BR	0.237113	I-OTU+TNF+	-1.23369
-0.0836854	8.46477	0.00543775	0.941217	0.980397	87	0.979848	MF-I	0.982456	MF-I	MF-I	362C	0.368421	MF-I	-0.0836854
1.20606	8.64499	1.26083	0.261497	0.624694	88	0.620603	II-OTU+TNF+	0.736196	II-OTU+TNF+	II-OTU+TNF+	566B	0.263804	II-OTU+TNF+	1.20606
0.626813	8.12959	0.297895	0.585206	0.827549	89	0.825154	MF-I	0.642857	Mixed	Mixed	367C	0.244898	Mixed	0
0.0568996	8.2583	0.00230059	0.961745	0.986474	90	0.986196	MTJ	0.925926	MTJ	MTJ	362C	0.314815	MTJ	0.0568996
-0.265512	8.14045	0.0346791	0.85227	0.946082	91	0.945052	I-OTU+TNF+	0.93913	I-OTU+TNF+	I-OTU+TNF+	566B	0.356522	I-OTU+TNF+	-0.265512
1.28583	7.91992	1.54537	0.213823	0.586027	92	0.582462	MF-II	0.806818	MF-II	MF-II	367C	0.284091	MF-II	1.28583
0.206458	8.13888	0.0516354	0.820242	0.935662	93	0.934874	MF-II	0.734043	MF-II	MF-II	529C	0.234043	MF-II	0.206458
3.62798	7.83417	9.13914	0.00250268	0.116034	94	0.123601	II-OTU+TNF+	0.849315	II-OTU+TNF+	II-OTU+TNF+	362C	0.69863	II-OTU+TNF+	3.62798
1.2724	8.11062	1.95561	0.161987	0.534819	95	0.532266	MF-II	0.556818	Mixed	Mixed	362C	0.409091	Mixed	0
-1.12959	8.02117	1.06294	0.302549	0.650825	96	0.646548	II-FAM	0.544304	Mixed	Mixed	464C	0.291139	Mixed	0
-0.976573	8.01874	1.05856	0.303546	0.650829	97	0.646548	MF-I	0.902778	MF-I	MF-I	529C	0.388889	MF-I	-0.976573
3.97897	7.9843	14.3706	0.000150224	0.0340509	98	0.03711	II-OTU+TNF+	0.97619	II-OTU+TNF+	II-OTU+TNF+	362C	0.571429	II-OTU+TNF+	3.97897
0.574375	7.909	0.300896	0.583323	0.826374	99	0.824076	MF-I	0.821918	MF-I	MF-I	362C	0.369863	MF-I	0.574375
-0.600988	8.27847	0.399514	0.527342	0.794821	100	0.792229	MF-I	0.967742	MF-I	MF-I	470BR	0.311828	MF-I	-0.600988
1.39105	7.97135	1.29517	0.2551	0.621107	101	0.617064	MF-II	0.84375	MF-II	MF-II	339C	0.385417	MF-II	1.39105
1.18964	8.14399	1.47942	0.223868	0.59354	102	0.589852	MF-I	0.672897	Mixed	Mixed	339C	0.214953	Mixed	0
1.63631	8.30717	2.61212	0.106053	0.463579	103	0.461097	MF-II	0.921739	MF-II	MF-II	529C	0.234783	MF-II	1.63631
0.481713	7.72216	0.156103	0.692771	0.878188	104	0.876728	MF-Isn(fg)	0.390625	Mixed	Mixed	470BR	0.375	Mixed	0
0.0203635	8.04646	0.000588654	0.980644	0.992318	105	0.992138	MF-I	0.583333	Mixed	Mixed	464C	0.261905	Mixed	0
-0.401901	8.26183	0.176994	0.67397	0.868906	106	0.867417	MF-I	0.87619	MF-I	MF-I	339C	0.2	MF-I	-0.401901
0.325387	8.39225	0.136844	0.71144	0.886945	107	0.885535	MF-I	0.89916	MF-I	MF-I	339C	0.218487	MF-I	0.325387
0.987064	7.7839	0.99226	0.319193	0.66052	108	0.65641	MF-I	0.882353	MF-I	MF-I	464C	0.235294	MF-I	0.987064
-0.128847	8.53829	0.0182721	0.892474	0.96037	109	0.959472	I-FAM	0.694915	Mixed	Mixed	464C	0.288136	Mixed	0
0.762674	8.02109	0.596296	0.439997	0.747979	110	0.74507	II-OTU+TNF+	0.816092	II-OTU+TNF+	II-OTU+TNF+	362C	0.574713	II-OTU+TNF+	0.762674
2.05823	8.02309	3.5961	0.0579184	0.386123	111	0.386832	MF-I	0.404494	Mixed	Mixed	566B	0.168539	Mixed	0
2.10747	8.38663	4.86185	0.0274593	0.305547	112	0.309842	MF-II	0.924242	MF-II	MF-II	367C	0.371212	MF-II	2.10747
0.922866	8.21771	0.927787	0.335441	0.67198	113	0.667938	MF-II	0.82	MF-II	MF-II	464C	0.67	MF-II	0.922866
1.72019	7.76436	2.26045	0.132719	0.494701	114	0.492449	II-FAM	0.514286	Mixed	Mixed	464C	0.357143	Mixed	0
-0.24658	8.38714	0.0388092	0.843828	0.94341	115	0.942657	I-FAM	0.843478	I-FAM	I-FAM	464C	0.747826	I-FAM	-0.24658
0.331186	7.80579	0.0975016	0.754849	0.90867	116	0.907633	I-OTU+TNF+	0.434783	Mixed	Mixed	464C	0.26087	Mixed	0
1.21502	7.88764	1.75321	0.185476	0.563763	117	0.56029	MF-II	0.512195	Mixed	Mixed	362C	0.268293	Mixed	0
-1.12645	8.59415	1.55063	0.213046	0.585654	118	0.582094	MF-I	0.939394	MF-I	MF-I	470BR	0.295455	MF-I	-1.12645
0.905752	8.09339	0.936145	0.333274	0.670902	119	0.666887	II-OTU+TNF+	0.3125	Mixed	Mixed	502B	0.3125	Mixed	0
0.710485	8.14017	0.508296	0.475879	0.767022	120	0.764318	MF-I	0.701149	MF-I	MF-I	529C	0.241379	MF-I	0.710485
0.202815	7.78166	0.047681	0.827149	0.937783	121	0.937035	II-FAM	0.384615	Mixed	Mixed	464C	0.246154	Mixed	0
-1.12295	8.04344	1.53502	0.215364	0.587816	122	0.584302	I-OTU+TNF+	0.62963	Mixed	Mixed	470BR	0.358025	Mixed	0
0.882218	7.85675	0.815506	0.3665	0.697227	123	0.693455	MF-I	0.939024	MF-I	MF-I	566B	0.402439	MF-I	0.882218
-0.672716	8.05381	0.32639	0.567794	0.816187	124	0.813526	I-OTU+TNF+	0.772727	I-OTU+TNF+	I-OTU+TNF+	529C	0.340909	I-OTU+TNF+	-0.672716
3.63009	8.30127	10.6436	0.00110494	0.0845282	125	0.0901785	MF-II	0.990826	MF-II	MF-II	362C	0.440367	MF-II	3.63009
2.363	8.19283	5.27526	0.0216328	0.287186	126	0.293359	II-OTU+TNF+	0.630435	Mixed	Mixed	362C	0.358696	Mixed	0
2.67924	8.59829	6.24362	0.0124659	0.230487	127	0.236526	I-OTU+TNF+	0.839744	I-OTU+TNF+	I-OTU+TNF+	362C	0.717949	I-OTU+TNF+	2.67924
-1.08825	8.14344	1.47107	0.22518	0.594429	128	0.590762	I-FAM	0.5	Mixed	Mixed	464C	0.2125	Mixed	0
0.954527	8.21177	1.03396	0.309232	0.655525	129	0.651424	MF-II	0.963636	MF-II	MF-II	367C	0.218182	MF-II	0.954527
-0.311756	8.50023	0.0933907	0.759911	0.910612	130	0.909549	MF-I	1	MF-I	MF-I	470BR	0.261194	MF-I	-0.311756
1.77881	8.14896	3.32269	0.0683332	0.40734	131	0.40678	MF-II	0.80198	MF-II	MF-II	367C	0.336634	MF-II	1.77881
0.752559	7.80886	0.338363	0.560777	0.813669	132	0.810967	MF-II	0.486486	Mixed	Mixed	367C	0.243243	Mixed	0
-0.937092	8.00661	0.786004	0.375314	0.703596	133	0.700054	II-FAM	0.78481	II-FAM	II-FAM	529C	0.35443	II-FAM	-0.937092
-3.09868	8.93143	8.50668	0.00353931	0.135379	134	0.142871	I-FAM	0.95	I-FAM	I-FAM	464C	0.35	I-FAM	-3.09868
0.983547	7.81879	1.09547	0.295264	0.646579	135	0.642462	II-OTU+TNF+	0.642857	Mixed	Mixed	362C	0.542857	Mixed	0
0.409217	7.57599	0.124288	0.724431	0.893134	136	0.891901	MF-II	1	MF-II	MF-II	566B	0.416667	MF-II	0.409217
-2.38726	8.62569	4.48903	0.0341157	0.329976	137	0.333018	I-FAM	0.788321	I-FAM	I-FAM	464C	0.489051	I-FAM	-2.38726
-0.229989	8.23549	0.0675038	0.795007	0.925023	138	0.924275	MF-I	0.808081	MF-I	MF-I	470BR	0.252525	MF-I	-0.229989
-0.34349	8.10297	0.127048	0.721514	0.891297	139	0.890057	MF-I	0.84	MF-I	MF-I	470BR	0.36	MF-I	-0.34349
2.0421	8.08062	3.9231	0.0476299	0.369449	140	0.370112	II-OTU+TNF+	0.784946	II-OTU+TNF+	II-OTU+TNF+	362C	0.537634	II-OTU+TNF+	2.0421
-0.837448	8.11483	0.71218	0.398723	0.720031	141	0.716956	I-OTU+TNF+	0.544304	Mixed	Mixed	464C	0.278481	Mixed	0
-2.12745	8.64311	4.90957	0.0267107	0.303176	142	0.307636	I-FAM	0.991736	I-FAM	I-FAM	464C	0.347107	I-FAM	-2.12745
-2.07378	8.21822	4.93382	0.0263385	0.302666	143	0.3073	MF-I	0.865169	MF-I	MF-I	566B	0.325843	MF-I	-2.07378
1.10951	8.23162	1.16194	0.281067	0.635673	144	0.631666	MF-II	0.945455	MF-II	MF-II	464C	0.245455	MF-II	1.10951
1.78618	8.49972	3.70966	0.0541015	0.377221	145	0.377997	MF-II	0.906475	MF-II	MF-II	362C	0.352518	MF-II	1.78618
0.73029	8.43921	0.59761	0.439493	0.747402	146	0.744467	MF-I	0.940299	MF-I	MF-I	339C	0.283582	MF-I	0.73029
2.35726	8.39818	5.22697	0.0222415	0.29036	147	0.296248	MF-II	0.874016	MF-II	MF-II	502B	0.173228	MF-II	2.35726
3.19838	8.38749	8.35456	0.00384812	0.141021	148	0.148642	MF-II	1	MF-II	MF-II	367C	0.378571	MF-II	3.19838
0.788003	7.92855	0.69716	0.403742	0.724056	149	0.72108	II-OTU+TNF+	0.9	II-OTU+TNF+	II-OTU+TNF+	362C	0.4	II-OTU+TNF+	0.788003
2.35389	7.8736	4.83759	0.0278483	0.306065	150	0.310383	MF-II	0.857143	MF-II	MF-II	367C	0.321429	MF-II	2.35389
1.66929	7.75869	2.67919	0.101671	0.457856	151	0.4557	MF-II	0.878788	MF-II	MF-II	502B	0.212121	MF-II	1.66929
-0.0667756	8.41004	0.000875212	0.976399	0.990492	152	0.99033	I-FAM	0.469027	Mixed	Mixed	464C	0.389381	Mixed	0
-0.489743	8.34476	0.202738	0.65252	0.86109	153	0.859055	I-FAM	0.918182	I-FAM	I-FAM	464C	0.5	I-FAM	-0.489743
1.83	8.09099	2.75664	0.0968546	0.45167	154	0.449774	II-OTU+TNF+	0.931818	II-OTU+TNF+	II-OTU+TNF+	362C	0.818182	II-OTU+TNF+	1.83
1.25284	8.51918	1.19139	0.275053	0.631879	155	0.627881	MF-I	0.737226	MF-I	MF-I	464C	0.284672	MF-I	1.25284
2.9937	7.86553	7.06593	0.0078577	0.19535	156	0.202659	II-OTU+TNF+	0.894118	II-OTU+TNF+	II-OTU+TNF+	362C	0.4	II-OTU+TNF+	2.9937
0.585991	8.09587	0.391956	0.531275	0.798086	157	0.79545	MF-I	0.840426	MF-I	MF-I	566B	0.244681	MF-I	0.585991
2.47076	8.04287	5.76391	0.0163606	0.259396	158	0.266021	II-OTU+TNF+	0.888889	II-OTU+TNF+	II-OTU+TNF+	362C	0.383838	II-OTU+TNF+	2.47076
2.16071	8.57517	4.0174	0.0450359	0.361922	159	0.362951	MF-II	0.967949	MF-II	MF-II	362C	0.269231	MF-II	2.16071
-1.01369	8.70892	1.06394	0.302322	0.650794	160	0.646548	I-FAM	0.565891	Mixed	Mixed	583B	0.271318	Mixed	0
2.31218	8.29497	2.76609	0.0962846	0.45167	161	0.449774	MF-I	0.908397	MF-I	MF-I	566B	0.259542	MF-I	2.31218
-0.780916	7.91198	0.454835	0.500049	0.780557	162	0.777821	II-FAM	0.644737	Mixed	Mixed	464C	0.407895	Mixed	0
1.27259	7.95614	1.33282	0.248307	0.61499	163	0.610866	MF-II	0.77907	MF-II	MF-II	339C	0.313953	MF-II	1.27259
0.146856	8.76971	0.0259339	0.872062	0.953305	164	0.952306	II-OTU+TNF+	0.628571	Mixed	Mixed	362C	0.32	Mixed	0
1.59064	7.96047	1.99762	0.157549	0.52868	165	0.52619	II-OTU+TNF+	0.887755	II-OTU+TNF+	II-OTU+TNF+	339C	0.285714	II-OTU+TNF+	1.59064
0.879724	7.98253	0.833043	0.361397	0.69625	166	0.692392	I-FAM	0.615385	Mixed	Mixed	362C	0.230769	Mixed	0
-1.26036	8.02014	1.46642	0.225915	0.595466	167	0.591917	I-OTU+TNF+	0.878049	I-OTU+TNF+	I-OTU+TNF+	529C	0.45122	I-OTU+TNF+	-1.26036
0.69603	7.99906	0.403793	0.525139	0.79323	168	0.790579	I-FAM	0.511628	Mixed	Mixed	339C	0.453488	Mixed	0
0.218701	8.4424	0.0418123	0.837978	0.942206	169	0.941466	II-FAM	0.733333	II-FAM	II-FAM	583B	0.238095	II-FAM	0.218701
0.411533	8.37542	0.197313	0.656899	0.862087	170	0.860217	MF-II	0.694215	Mixed	Mixed	362C	0.231405	Mixed	0
1.48562	8.0172	1.86362	0.172211	0.544947	171	0.541739	MF-II	0.896907	MF-II	MF-II	367C	0.257732	MF-II	1.48562
0.921852	8.42721	0.914584	0.338904	0.675531	172	0.671513	NMJ	0.925373	NMJ	NMJ	362C	0.253731	NMJ	0.921852
2.00686	8.2421	3.73252	0.0533658	0.37666	173	0.377513	II-OTU+TNF+	0.785714	II-OTU+TNF+	II-OTU+TNF+	362C	0.598214	II-OTU+TNF+	2.00686
1.42715	8.07866	1.7051	0.191625	0.569322	174	0.565753	II-FAM	0.775	II-FAM	II-FAM	339C	0.225	II-FAM	1.42715
2.21054	7.74833	4.15522	0.0415092	0.354547	175	0.355568	II-OTU+TNF+	0.388889	Mixed	Mixed	362C	0.347222	Mixed	0
0.643569	8.18541	0.562276	0.453347	0.752227	176	0.749809	II-OTU+TNF+	0.470588	Mixed	Mixed	470BR	0.431373	Mixed	0
1.73514	8.35437	1.68081	0.194821	0.569845	177	0.566004	MF-I	0.944828	MF-I	MF-I	566B	0.406897	MF-I	1.73514
0.727475	7.67518	0.385638	0.534603	0.799748	178	0.79707	MF-II	0.808824	MF-II	MF-II	367C	0.352941	MF-II	0.727475
1.80393	8.16908	2.53658	0.111239	0.467374	179	0.464937	MF-II	0.489796	Mixed	Mixed	566B	0.295918	Mixed	0
4.39363	8.40769	12.3026	0.000452548	0.0615465	180	0.0672126	I-OTU+TNF+	0.787402	I-OTU+TNF+	I-OTU+TNF+	362C	0.889764	I-OTU+TNF+	4.39363
-0.913595	8.24724	1.00358	0.316447	0.66052	181	0.65641	MF-I	0.623656	Mixed	Mixed	470BR	0.301075	Mixed	0
-1.37923	8.32068	2.18674	0.139207	0.502326	182	0.500072	MF-I	0.967033	MF-I	MF-I	470BR	0.483516	MF-I	-1.37923
0.538625	7.81465	0.169212	0.680814	0.871123	183	0.869644	MF-I	0.815789	MF-I	MF-I	566B	0.328947	MF-I	0.538625
2.2044	8.02415	3.80693	0.0510439	0.37666	184	0.377513	II-OTU+TNF+	0.489362	Mixed	Mixed	339C	0.595745	Mixed	0
-0.921019	8.09941	0.91374	0.339127	0.675531	185	0.671513	MF-I	0.75	MF-I	MF-I	362C	0.261364	MF-I	-0.921019
2.01209	8.08941	3.77644	0.0519823	0.37666	186	0.377513	MF-II	0.45283	Mixed	Mixed	470BR	0.245283	Mixed	0
2.07791	7.99383	4.03423	0.0445889	0.36155	187	0.362695	MF-I	0.568421	Mixed	Mixed	339C	0.378947	Mixed	0
1.14928	7.79095	1.08615	0.297329	0.646721	188	0.642688	MF-II	0.652778	Mixed	Mixed	566B	0.25	Mixed	0
-1.39696	8.30255	2.30978	0.128566	0.487121	189	0.484738	MF-I	0.826531	MF-I	MF-I	529C	0.336735	MF-I	-1.39696
-1.08954	8.53432	1.2787	0.258144	0.624694	190	0.620603	MF-I	0.954545	MF-I	MF-I	566B	0.281818	MF-I	-1.08954
0.716432	8.6433	0.659694	0.41667	0.732129	191	0.729206	MF-I	0.618421	Mixed	Mixed	470BR	0.282895	Mixed	0
-0.955678	8.28822	0.835005	0.360832	0.695744	192	0.691876	II-FAM	0.672727	Mixed	Mixed	470BR	0.309091	Mixed	0
1.37025	8.20873	1.35122	0.245069	0.612477	193	0.608591	I-OTU+TNF+	0.936937	I-OTU+TNF+	I-OTU+TNF+	362C	0.414414	I-OTU+TNF+	1.37025
1.4822	8.21078	1.6751	0.19558	0.570064	194	0.566166	I-OTU+TNF+	0.836207	I-OTU+TNF+	I-OTU+TNF+	362C	0.275862	I-OTU+TNF+	1.4822
-0.237746	8.45994	0.073451	0.786378	0.922567	195	0.921834	II-OTU+TNF+	0.604839	Mixed	Mixed	470BR	0.395161	Mixed	0
-1.85682	8.37582	3.42291	0.064301	0.402336	196	0.402635	MF-I	0.949495	MF-I	MF-I	470BR	0.323232	MF-I	-1.85682
-0.0977803	8.21388	0.0162245	0.898644	0.96224	197	0.96133	II-FAM	0.520833	Mixed	Mixed	464C	0.333333	Mixed	0
-0.0427214	7.69442	0.000248914	0.987412	0.99734	198	0.997166	MF-I	0.756757	MF-I	MF-I	566B	0.513514	MF-I	-0.0427214
-1.03659	8.2622	1.43953	0.230218	0.598937	199	0.595293	MF-I	0.370787	Mixed	Mixed	566B	0.213483	Mixed	0
0.189512	8.02057	0.0443294	0.833242	0.939124	200	0.938447	MF-I	0.337662	Mixed	Mixed	464C	0.220779	Mixed	0
2.26263	7.79411	3.96049	0.046583	0.368066	201	0.369092	MF-II	0.835616	MF-II	MF-II	339C	0.30137	MF-II	2.26263
1.32393	8.04006	1.05536	0.304279	0.650829	202	0.646548	MF-I	0.719101	MF-I	MF-I	470BR	0.213483	MF-I	1.32393
1.12134	8.22224	1.68788	0.193883	0.569845	203	0.566004	MF-II	0.533981	Mixed	Mixed	362C	0.368932	Mixed	0
0.639114	7.86002	0.347836	0.555342	0.811516	204	0.808852	MF-I	0.652632	Mixed	Mixed	566B	0.642105	Mixed	0
0.0378076	8.57971	0.00185049	0.965688	0.988126	205	0.987856	MF-I	0.937888	MF-I	MF-I	566B	0.248447	MF-I	0.0378076
-0.624203	8.46404	0.426693	0.513618	0.788	206	0.785369	I-FAM	0.547826	Mixed	Mixed	339C	0.234783	Mixed	0
0.599649	8.1052	0.457884	0.498616	0.779645	207	0.776889	MF-II	0.568182	Mixed	Mixed	367C	0.238636	Mixed	0
0.83421	7.86408	0.687568	0.406995	0.724056	208	0.72108	MF-I	0.933333	MF-I	MF-I	362C	0.213333	MF-I	0.83421
-2.92918	8.32266	7.3885	0.00656547	0.187506	209	0.195635	MF-I	0.989247	MF-I	MF-I	529C	0.387097	MF-I	-2.92918
1.50115	8.10084	1.94628	0.162992	0.535812	210	0.533273	MF-I	0.576923	Mixed	Mixed	339C	0.278846	Mixed	0
0.575172	7.99567	0.421059	0.516411	0.788925	211	0.786286	MF-I	0.914634	MF-I	MF-I	362C	0.317073	MF-I	0.575172
-0.117174	8.38767	0.0159312	0.899559	0.962297	212	0.961422	MF-I	0.928571	MF-I	MF-I	566B	0.285714	MF-I	-0.117174
-0.261874	8.19461	0.0730128	0.787	0.922567	213	0.921834	MF-I	0.857143	MF-I	MF-I	470BR	0.27619	MF-I	-0.261874
-0.717684	7.99584	0.589844	0.442481	0.747979	214	0.745213	I-FAM	0.828947	I-FAM	I-FAM	464C	0.342105	I-FAM	-0.717684
-0.404126	8.34966	0.185397	0.666776	0.866937	215	0.865375	MF-II	0.5	Mixed	Mixed	470BR	0.364407	Mixed	0
0.430275	7.96629	0.163855	0.685633	0.875093	216	0.873562	MF-I	0.677778	Mixed	Mixed	566B	0.255556	Mixed	0
-2.67317	8.39039	7.51507	0.00611967	0.180929	217	0.189417	I-FAM	0.938144	I-FAM	I-FAM	464C	0.391753	I-FAM	-2.67317
2.31208	8.34245	2.98035	0.0842843	0.435659	218	0.433902	MF-I	0.722689	MF-I	MF-I	367C	0.470588	MF-I	2.31208
2.05527	7.9271	3.1951	0.0738627	0.417445	219	0.416136	MF-II	1	MF-II	MF-II	367C	0.290698	MF-II	2.05527
-1.35174	8.04025	1.95742	0.161792	0.534819	220	0.532266	MF-I	0.566265	Mixed	Mixed	470BR	0.39759	Mixed	0
4.19484	8.11322	13.0291	0.000306851	0.0561971	221	0.0613701	II-OTU+TNF+	0.808081	II-OTU+TNF+	II-OTU+TNF+	362C	0.69697	II-OTU+TNF+	4.19484
0.193182	8.34251	0.0348685	0.851872	0.946082	222	0.945052	MF-I	0.748092	MF-I	MF-I	566B	0.236641	MF-I	0.193182
0.620037	8.17899	0.282539	0.595043	0.830672	223	0.828093	II-OTU+TNF+	0.5	Mixed	Mixed	566B	0.25	Mixed	0
-0.0317339	7.99406	0.00152363	0.968864	0.988241	224	0.98798	MF-I	0.790698	MF-I	MF-I	464C	0.290698	MF-I	-0.0317339
1.02417	8.27516	1.10591	0.292975	0.644504	225	0.640431	MF-II	0.971698	MF-II	MF-II	529C	0.40566	MF-II	1.02417
-0.0441164	8.28932	0.00238025	0.961089	0.986393	226	0.986081	MF-I	0.7	MF-I	MF-I	362C	0.3	MF-I	-0.0441164
-1.48033	8.18397	2.74021	0.0978553	0.453007	227	0.451305	MF-I	0.506173	Mixed	Mixed	470BR	0.345679	Mixed	0
1.61364	8.21995	2.82293	0.09293	0.44524	228	0.443596	MF-II	0.324324	Mixed	Mixed	339C	0.252252	Mixed	0
0.104387	7.88739	0.00985194	0.920934	0.97107	229	0.970649	MF-I	0.924051	MF-I	MF-I	566B	0.405063	MF-I	0.104387
-1.22315	8.35098	1.9253	0.165276	0.539462	230	0.536613	MF-I	0.990991	MF-I	MF-I	566B	0.324324	MF-I	-1.22315
2.45218	8.1667	5.16359	0.0230675	0.291602	231	0.297426	MF-I	0.881818	MF-I	MF-I	339C	0.236364	MF-I	2.45218
-0.81808	8.4199	0.441011	0.506637	0.784577	232	0.782096	II-OTU+TNF+	0.396552	Mixed	Mixed	529C	0.758621	Mixed	0
-0.288516	8.29716	0.0577581	0.810076	0.930274	233	0.929574	II-OTU+TNF+	0.738318	II-OTU+TNF+	II-OTU+TNF+	529C	0.626168	II-OTU+TNF+	-0.288516
1.20714	7.90474	0.830376	0.362166	0.696315	234	0.692411	MF-I	0.96	MF-I	MF-I	566B	0.67	MF-I	1.20714
0.77807	8.5964	0.488245	0.484713	0.771507	235	0.768696	MF-I	0.768293	MF-I	MF-I	367C	0.262195	MF-I	0.77807
-1.22244	7.86099	1.03922	0.308005	0.654966	236	0.650876	I-OTU+TNF+	1	I-OTU+TNF+	I-OTU+TNF+	529C	0.513889	I-OTU+TNF+	-1.22244
1.97395	7.88684	2.51828	0.112537	0.467823	237	0.465267	MF-I	0.556962	Mixed	Mixed	339C	0.278481	Mixed	0
-0.100492	8.3664	0.0038384	0.950599	0.982692	238	0.982224	II-FAM	0.589744	Mixed	Mixed	464C	0.350427	Mixed	0
0.238752	7.94381	0.0449681	0.832063	0.938793	239	0.938065	I-OTU+TNF+	0.885057	I-OTU+TNF+	I-OTU+TNF+	566B	0.367816	I-OTU+TNF+	0.238752
-3.86959	8.92862	11.947	0.00054759	0.0713033	240	0.0775219	I-FAM	0.903226	I-FAM	I-FAM	529C	0.335484	I-FAM	-3.86959
0.730965	7.86382	0.492816	0.482676	0.770862	241	0.768076	II-OTU+TNF+	0.641791	Mixed	Mixed	339C	0.238806	Mixed	0
0.307486	8.34258	0.118767	0.730377	0.897211	242	0.895966	NMJ	0.964912	NMJ	NMJ	362C	0.201754	NMJ	0.307486
-1.20668	8.03388	1.64337	0.199867	0.574536	243	0.570674	MF-I	0.923077	MF-I	MF-I	566B	0.397436	MF-I	-1.20668
1.80375	8.64523	1.94864	0.162737	0.535457	244	0.532854	MF-I	0.966667	MF-I	MF-I	339C	0.327778	MF-I	1.80375
0.453638	8.22301	0.228464	0.632666	0.850971	245	0.848712	MF-I	0.929293	MF-I	MF-I	470BR	0.212121	MF-I	0.453638
2.378	8.02819	4.93086	0.0263836	0.302666	246	0.3073	II-FAM	0.380952	Mixed	Mixed	339C	0.285714	Mixed	0
0.19961	8.09617	0.040076	0.841333	0.943237	247	0.942484	I-FAM	0.581395	Mixed	Mixed	464C	0.255814	Mixed	0
-0.233494	7.99462	0.0457775	0.830581	0.938553	248	0.937757	MF-II	0.654762	Mixed	Mixed	362C	0.297619	Mixed	0
1.0772	7.80564	0.871175	0.350633	0.685801	249	0.681978	II-OTU+TNF+	0.558824	Mixed	Mixed	362C	0.367647	Mixed	0
-0.626768	8.03793	0.441956	0.506181	0.784459	250	0.781985	I-OTU+TNF+	1	I-OTU+TNF+	I-OTU+TNF+	470BR	0.494382	I-OTU+TNF+	-0.626768
0.93835	8.12736	0.637731	0.424536	0.737244	251	0.734177	MF-I	0.90566	MF-I	MF-I	566B	0.320755	MF-I	0.93835
1.70312	7.75594	1.47575	0.224444	0.593602	252	0.589982	MF-I	0.753247	MF-I	MF-I	367C	0.753247	MF-I	1.70312
0.312872	7.99417	0.121688	0.727212	0.89494	253	0.893683	MF-I	0.938272	MF-I	MF-I	362C	0.382716	MF-I	0.312872
-1.66635	8.05298	3.05704	0.0803912	0.431908	254	0.429984	MF-I	0.513158	Mixed	Mixed	470BR	0.289474	Mixed	0
1.83762	8.01912	3.39615	0.065352	0.404711	255	0.404232	MF-II	0.988636	MF-II	MF-II	362C	0.272727	MF-II	1.83762
-0.759467	8.58011	0.505825	0.476954	0.768349	256	0.765606	I-FAM	0.684211	Mixed	Mixed	583B	0.315789	Mixed	0
0.872424	8.22536	0.532088	0.465732	0.75967	257	0.757054	MF-I	0.724409	MF-I	MF-I	367C	0.362205	MF-I	0.872424
-0.0525535	7.77919	0.00182168	0.965956	0.988126	258	0.987856	I-OTU+TNF+	0.621622	Mixed	Mixed	566B	0.283784	Mixed	0
1.41601	8.17369	1.88087	0.170239	0.543228	259	0.540294	MF-II	0.673684	Mixed	Mixed	464C	0.221053	Mixed	0
1.14094	8.32447	1.31096	0.252224	0.620108	260	0.616096	II-OTU+TNF+	0.762295	II-OTU+TNF+	II-OTU+TNF+	566B	0.336066	II-OTU+TNF+	1.14094
2.7885	8.05964	7.66705	0.00562497	0.171268	261	0.179648	II-OTU+TNF+	0.762887	II-OTU+TNF+	II-OTU+TNF+	362C	0.546392	II-OTU+TNF+	2.7885
2.07481	8.16796	4.2336	0.0396341	0.349176	262	0.350485	MF-II	0.956989	MF-II	MF-II	502B	0.258065	MF-II	2.07481
-2.73519	8.209	6.51632	0.0106905	0.217612	263	0.224043	I-FAM	0.954023	I-FAM	I-FAM	464C	0.344828	I-FAM	-2.73519
3.10058	7.84293	7.22905	0.00717463	0.189688	264	0.197293	II-OTU+TNF+	0.623377	Mixed	Mixed	362C	0.558442	Mixed	0
-0.601849	7.91538	0.475933	0.490272	0.774178	265	0.771292	MF-II	0.696203	Mixed	Mixed	470BR	0.291139	Mixed	0
-0.156777	8.25605	0.0251325	0.874038	0.953863	266	0.952824	MF-I	0.61	Mixed	Mixed	464C	0.37	Mixed	0
1.0298	8.31397	1.05575	0.30419	0.650829	267	0.646548	MF-I	0.495935	Mixed	Mixed	362C	0.276423	Mixed	0
-0.460062	8.70684	0.241837	0.622883	0.844926	268	0.842812	II-FAM	0.8125	II-FAM	II-FAM	464C	0.493056	II-FAM	-0.460062
0.500984	7.83045	0.269707	0.60353	0.834708	269	0.832244	II-OTU+TNF+	0.542857	Mixed	Mixed	566B	0.214286	Mixed	0
1.96106	7.97775	4.00347	0.0454096	0.363277	270	0.36438	II-OTU+TNF+	0.2	Mixed	Mixed	362C	0.2375	Mixed	0
-1.70515	8.45056	3.27093	0.070521	0.412402	271	0.411429	MF-I	0.943396	MF-I	MF-I	470BR	0.330189	MF-I	-1.70515
-0.358065	8.46475	0.17028	0.679864	0.871123	272	0.869644	MF-I	1	MF-I	MF-I	362C	0.336134	MF-I	-0.358065
0.429172	8.23929	0.177825	0.67325	0.868906	273	0.867417	MF-I	0.635514	Mixed	Mixed	470BR	0.224299	Mixed	0
0.74902	7.87571	0.68986	0.406214	0.724056	274	0.72108	II-OTU+TNF+	0.6	Mixed	Mixed	362C	0.257143	Mixed	0
0.749363	8.04721	0.450042	0.502317	0.781777	275	0.779161	I-OTU+TNF+	0.822222	I-OTU+TNF+	I-OTU+TNF+	362C	0.444444	I-OTU+TNF+	0.749363
1.40205	8.37951	2.36474	0.124108	0.484551	276	0.481976	MF-I	1	MF-I	MF-I	362C	0.407407	MF-I	1.40205
-1.08886	8.24746	1.22577	0.268235	0.629435	277	0.625367	I-FAM	0.663158	Mixed	Mixed	464C	0.526316	Mixed	0
-0.173206	8.38325	0.0367174	0.848042	0.945531	278	0.944728	MF-I	0.962617	MF-I	MF-I	362C	0.271028	MF-I	-0.173206
-0.334026	8.22439	0.143391	0.704933	0.883634	279	0.882291	I-OTU+TNF+	0.504587	Mixed	Mixed	470BR	0.33945	Mixed	0
-0.723537	8.59456	0.659279	0.416817	0.732129	280	0.729206	MF-I	0.960938	MF-I	MF-I	566B	0.210938	MF-I	-0.723537
1.4997	7.70201	1.27491	0.258851	0.624694	281	0.620603	II-OTU+TNF+	0.592105	Mixed	Mixed	339C	0.368421	Mixed	0
0.442675	8.05219	0.173285	0.67721	0.870505	282	0.869147	MF-I	0.926316	MF-I	MF-I	529C	0.263158	MF-I	0.442675
1.30961	8.2303	1.69345	0.19315	0.569845	283	0.566004	MF-I	0.853448	MF-I	MF-I	566B	0.353448	MF-I	1.30961
0.811572	7.98357	0.805377	0.369493	0.699557	284	0.696017	MF-II	0.558442	Mixed	Mixed	470BR	0.337662	Mixed	0
-0.939727	7.91868	0.993031	0.319005	0.66052	285	0.65641	MF-II	0.478261	Mixed	Mixed	470BR	0.304348	Mixed	0
1.94069	7.97641	2.85439	0.091128	0.44524	286	0.443596	MF-II	0.595745	Mixed	Mixed	367C	0.319149	Mixed	0
2.0193	8.64082	3.64218	0.0563361	0.384796	287	0.385407	MF-II	0.988701	MF-II	MF-II	367C	0.293785	MF-II	2.0193
0.912912	8.14307	0.940578	0.332132	0.669956	288	0.665967	MF-II	0.520833	Mixed	Mixed	470BR	0.239583	Mixed	0
-0.0427341	7.93941	7.90721519993217e-05	0.992905	0.99734	289	0.997346	MF-I	0.641509	Mixed	Mixed	566B	0.603774	Mixed	0
0.0417493	7.88433	0.000685558	0.979111	0.991751	290	0.991587	II-FAM	0.708333	II-FAM	II-FAM	464C	0.305556	II-FAM	0.0417493
1.51477	8.22135	1.36002	0.243538	0.610831	291	0.606955	MF-I	0.906542	MF-I	MF-I	566B	0.242991	MF-I	1.51477
-1.86265	8.3002	3.13086	0.0768264	0.423202	292	0.421596	II-FAM	0.54	Mixed	Mixed	464C	0.39	Mixed	0
1.20571	7.67071	1.22546	0.268295	0.629435	293	0.625367	MF-I	0.491803	Mixed	Mixed	339C	0.180328	Mixed	0
-0.484519	8.09719	0.275658	0.599563	0.832991	294	0.830476	MF-I	0.870588	MF-I	MF-I	470BR	0.188235	MF-I	-0.484519
1.46691	8.23335	1.99065	0.158276	0.52868	295	0.52619	MF-II	0.862069	MF-II	MF-II	367C	0.232759	MF-II	1.46691
0.152337	8.44165	0.0275575	0.868154	0.951972	296	0.950904	MF-I	0.929688	MF-I	MF-I	529C	0.1875	MF-I	0.152337
-0.639289	7.78343	0.178056	0.67305	0.868906	297	0.867417	I-OTU+TNF+	0.921875	I-OTU+TNF+	I-OTU+TNF+	529C	0.609375	I-OTU+TNF+	-0.639289
2.91147	8.51799	4.75093	0.029285	0.311694	298	0.315631	MF-I	1	MF-I	MF-I	339C	0.396104	MF-I	2.91147
-0.488079	7.90642	0.181341	0.670224	0.868565	299	0.867063	MF-II	0.825	MF-II	MF-II	470BR	0.3125	MF-II	-0.488079
-0.46959	7.93242	0.191045	0.662049	0.864648	300	0.862892	I-OTU+TNF+	0.551282	Mixed	Mixed	529C	0.346154	Mixed	0
1.89309	8.20635	3.81868	0.0506872	0.375515	301	0.376447	MF-I	0.93	MF-I	MF-I	362C	0.42	MF-I	1.89309
-1.40724	8.01634	2.21413	0.136755	0.499369	302	0.497019	MF-II	0.765432	MF-II	MF-II	464C	0.407407	MF-II	-1.40724
-2.18045	8.43411	5.06148	0.0244657	0.296061	303	0.301398	I-FAM	0.77	I-FAM	I-FAM	464C	0.3	I-FAM	-2.18045
0.236853	8.37093	0.0373845	0.846685	0.944679	304	0.943876	I-FAM	0.545455	Mixed	Mixed	339C	0.409091	Mixed	0
0.039934	7.89202	0.00125198	0.971774	0.988798	305	0.988562	MF-I	0.873418	MF-I	MF-I	566B	0.253165	MF-I	0.039934
-0.723231	8.77783	0.645029	0.421898	0.735444	306	0.732345	MF-I	0.916129	MF-I	MF-I	470BR	0.264516	MF-I	-0.723231
-0.61974	7.98213	0.43399	0.510039	0.786624	307	0.784171	MF-I	0.971429	MF-I	MF-I	362C	0.342857	MF-I	-0.61974
2.96413	8.72587	7.27249	0.00700314	0.189688	308	0.197293	MF-II	0.978378	MF-II	MF-II	362C	0.324324	MF-II	2.96413
4.13593	8.44863	14.3868	0.000148938	0.0340509	309	0.03711	MF-II	0.777778	MF-II	MF-II	502B	0.444444	MF-II	4.13593
0.936257	8.02041	0.76972	0.380306	0.707438	310	0.703893	MF-I	0.518868	Mixed	Mixed	367C	0.311321	Mixed	0
-0.197657	8.51159	0.0502582	0.822615	0.935662	311	0.934874	II-OTU+TNF+	0.539568	Mixed	Mixed	470BR	0.374101	Mixed	0
0.876973	7.97147	0.966482	0.325562	0.665075	312	0.661127	MF-II	0.868421	MF-II	MF-II	362C	0.289474	MF-II	0.876973
1.27615	7.83028	1.95863	0.161663	0.534819	313	0.532266	II-OTU+TNF+	0.774648	II-OTU+TNF+	II-OTU+TNF+	362C	0.28169	II-OTU+TNF+	1.27615
0.297037	8.42813	0.0825796	0.773832	0.917979	314	0.916975	I-FAM	0.868421	I-FAM	I-FAM	464C	0.333333	I-FAM	0.297037
2.70719	8.32063	7.01869	0.00806771	0.196711	315	0.20365	MF-II	1	MF-II	MF-II	362C	0.336	MF-II	2.70719
1.62999	8.48617	2.7868	0.0950475	0.44909	316	0.447168	II-OTU+TNF+	0.564286	Mixed	Mixed	362C	0.414286	Mixed	0
-2.14794	8.08221	1.79049	0.18087	0.557233	317	0.553841	I-OTU+TNF+	0.802469	I-OTU+TNF+	I-OTU+TNF+	529C	0.888889	I-OTU+TNF+	-2.14794
-0.0390664	8.56396	0.00242406	0.960732	0.98631	318	0.986	MF-I	0.883562	MF-I	MF-I	367C	0.232877	MF-I	-0.0390664
-0.271719	8.47978	0.0860694	0.769235	0.915365	319	0.914342	MF-I	0.96875	MF-I	MF-I	362C	0.195312	MF-I	-0.271719
1.86143	7.9805	2.87342	0.0900568	0.443169	320	0.441713	II-OTU+TNF+	0.438202	Mixed	Mixed	566B	0.269663	Mixed	0
-0.333291	8.41568	0.116129	0.733272	0.898119	321	0.896956	MTJ	1	MTJ	MTJ	362C	0.263566	MTJ	-0.333291
0.0324138	8.35912	0.000978877	0.975041	0.989792	322	0.989647	NMJ accessory	0.613445	Mixed	Mixed	367C	0.260504	Mixed	0
0.867619	7.87533	0.717979	0.39681	0.718765	323	0.715581	II-OTU+TNF+	0.52439	Mixed	Mixed	362C	0.268293	Mixed	0
2.2092	7.9423	3.71736	0.0538525	0.37666	324	0.377513	II-OTU+TNF+	0.712871	II-OTU+TNF+	II-OTU+TNF+	566B	0.415842	II-OTU+TNF+	2.2092
0.887615	8.01395	0.651977	0.419409	0.733641	325	0.730585	MF-II	0.644444	Mixed	Mixed	367C	0.244444	Mixed	0
1.58632	8.2861	2.23382	0.135023	0.497575	326	0.495363	II-OTU+TNF+	0.620968	Mixed	Mixed	362C	0.33871	Mixed	0
0.92509	7.82967	0.615476	0.432736	0.743912	327	0.741018	MF-II	0.693333	Mixed	Mixed	470BR	0.2	Mixed	0
2.21704	7.85904	3.95766	0.0466614	0.368066	328	0.369092	MF-I	0.728395	MF-I	MF-I	339C	0.358025	MF-I	2.21704
1.78682	8.21017	2.16085	0.14157	0.504899	329	0.502881	MF-I	0.689076	Mixed	Mixed	566B	0.302521	Mixed	0
1.43322	8.03531	1.68688	0.194016	0.569845	330	0.566004	MF-I	0.72619	MF-I	MF-I	464C	0.511905	MF-I	1.43322
2.77364	8.54946	6.41783	0.0112997	0.223077	331	0.22925	MF-II	1	MF-II	MF-II	362C	0.386207	MF-II	2.77364
-1.77163	8.15649	3.08846	0.0788529	0.429342	332	0.427584	II-FAM	0.607143	Mixed	Mixed	464C	0.357143	Mixed	0
-2.18097	8.82315	5.01825	0.0250838	0.298634	333	0.303936	I-FAM	0.935065	I-FAM	I-FAM	464C	0.298701	I-FAM	-2.18097
0.436832	8.22663	0.260002	0.61012	0.838189	334	0.835937	MF-I	0.460674	Mixed	Mixed	362C	0.179775	Mixed	0
3.29823	8.41615	8.79145	0.00302723	0.126889	335	0.134468	MF-II	0.986667	MF-II	MF-II	339C	0.34	MF-II	3.29823
-1.23532	8.39333	1.64493	0.199653	0.574536	336	0.570674	I-FAM	0.641509	Mixed	Mixed	464C	0.254717	Mixed	0
1.24679	8.51037	1.62879	0.201873	0.575038	337	0.571195	NMJ	1	NMJ	NMJ	362C	0.357664	NMJ	1.24679
0.952386	8.37885	0.990071	0.319728	0.660612	338	0.656479	MF-I	0.932203	MF-I	MF-I	362C	0.474576	MF-I	0.952386
-2.077	8.25987	4.85138	0.0276266	0.306065	339	0.310383	MF-I	0.938144	MF-I	MF-I	529C	0.350515	MF-I	-2.077
1.18494	8.21167	1.02479	0.311388	0.657137	340	0.653121	NMJ accessory	0.963303	NMJ accessory	NMJ accessory	367C	0.385321	NMJ accessory	1.18494
1.72595	7.76985	1.72096	0.189573	0.567895	341	0.564321	MF-I	0.986486	MF-I	MF-I	566B	0.364865	MF-I	1.72595
2.92348	8.39716	7.27408	0.00699694	0.189688	342	0.197293	II-OTU+TNF+	0.863636	II-OTU+TNF+	II-OTU+TNF+	362C	0.674242	II-OTU+TNF+	2.92348
-0.0623356	8.16208	0.00547455	0.941018	0.980397	343	0.979848	MF-II	0.604167	Mixed	Mixed	362C	0.260417	Mixed	0
0.651962	7.93965	0.405637	0.524194	0.79323	344	0.790579	NMJ accessory	0.872093	NMJ accessory	NMJ accessory	367C	0.430233	NMJ accessory	0.651962
0.0613112	7.8615	0.00432883	0.947542	0.980818	345	0.9804	II-OTU+TNF+	0.657143	Mixed	Mixed	470BR	0.4	Mixed	0
1.21183	7.90513	0.997219	0.317987	0.66052	346	0.65641	MF-I	0.675676	Mixed	Mixed	367C	0.351351	Mixed	0
1.34474	7.83687	1.84828	0.173987	0.546894	347	0.543779	MF-II	0.594203	Mixed	Mixed	464C	0.173913	Mixed	0
1.26787	8.01943	1.22894	0.267616	0.629435	348	0.625367	MF-II	0.311111	Mixed	Mixed	464C	0.255556	Mixed	0
2.28944	8.22593	4.82696	0.0280205	0.306305	349	0.310673	MF-II	0.989583	MF-II	MF-II	362C	0.322917	MF-II	2.28944
-0.0590869	8.34624	0.00507079	0.943231	0.980397	350	0.979848	MF-I	0.928571	MF-I	MF-I	470BR	0.25	MF-I	-0.0590869
0.394721	8.24489	0.195586	0.658308	0.862708	351	0.860866	MF-I	0.879518	MF-I	MF-I	582C	0.253012	MF-I	0.394721
0.466565	8.03907	0.209444	0.647205	0.858223	352	0.856057	MF-IIsn(fg)	0.393258	Mixed	Mixed	529C	0.303371	Mixed	0
2.22455	8.46906	3.76041	0.0524827	0.37666	353	0.377513	MF-I	0.992063	MF-I	MF-I	367C	0.388889	MF-I	2.22455
2.67711	8.23428	6.13568	0.0132499	0.236412	354	0.243238	II-OTU+TNF+	0.727273	II-OTU+TNF+	II-OTU+TNF+	362C	0.772727	II-OTU+TNF+	2.67711
3.18813	8.37349	9.52843	0.00202374	0.109604	355	0.1164	MF-II	0.919643	MF-II	MF-II	502B	0.330357	MF-II	3.18813
2.59011	8.09452	6.91462	0.00855079	0.199486	356	0.205917	MF-II	0.826531	MF-II	MF-II	362C	0.285714	MF-II	2.59011
1.96147	8.38854	3.56063	0.0591686	0.390176	357	0.390433	MF-II	0.959677	MF-II	MF-II	529C	0.201613	MF-II	1.96147
0.631019	8.28846	0.295921	0.586452	0.827549	358	0.825154	MF-I	0.961538	MF-I	MF-I	566B	0.476923	MF-I	0.631019
2.18819	8.04554	4.20424	0.0403258	0.350684	359	0.351835	MF-I	0.715909	MF-I	MF-I	362C	0.477273	MF-I	2.18819
1.26379	7.68141	0.890163	0.345436	0.680362	360	0.676432	MF-I	0.539683	Mixed	Mixed	566B	0.222222	Mixed	0
-2.63157	8.68928	6.42415	0.0112595	0.223004	361	0.22925	MF-I	0.94697	MF-I	MF-I	470BR	0.378788	MF-I	-2.63157
3.51383	7.7412	8.17171	0.00425582	0.143899	362	0.151427	MF-II	0.818182	MF-II	MF-II	362C	0.651515	MF-II	3.51383
-0.300166	8.1529	0.127825	0.720699	0.891297	363	0.890057	MF-II	0.467391	Mixed	Mixed	566B	0.304348	Mixed	0
0.170042	8.30184	0.0279923	0.867127	0.951972	364	0.950904	MF-I	0.92437	MF-I	MF-I	470BR	0.302521	MF-I	0.170042
0.842904	7.91861	0.752613	0.385652	0.712404	365	0.708894	I-OTU+TNF+	0.47561	Mixed	Mixed	362C	0.256098	Mixed	0
-0.536011	8.23316	0.335238	0.562592	0.814028	366	0.81131	MF-I	0.458716	Mixed	Mixed	566B	0.302752	Mixed	0
0.350053	8.38043	0.0861929	0.769075	0.915351	367	0.914342	II-FAM	0.765306	II-FAM	II-FAM	502B	0.367347	II-FAM	0.350053
1.67352	8.32604	2.30374	0.129066	0.488488	368	0.48603	MF-I	0.992366	MF-I	MF-I	566B	0.244275	MF-I	1.67352
-0.399413	8.31924	0.172785	0.67765	0.870505	369	0.869147	I-FAM	0.269231	Mixed	Mixed	464C	0.528846	Mixed	0
-0.225897	8.25509	0.0685548	0.793453	0.9245	370	0.923715	MF-I	0.73	MF-I	MF-I	470BR	0.3	MF-I	-0.225897
1.96947	8.08593	3.49389	0.0615989	0.395577	371	0.395804	I-OTU+TNF+	0.43	Mixed	Mixed	339C	0.4	Mixed	0
0.708861	8.01561	0.589292	0.442695	0.747979	372	0.745213	MF-I	0.52	Mixed	Mixed	470BR	0.226667	Mixed	0
0.366698	7.97568	0.119687	0.729375	0.896881	373	0.895593	MF-I	0.8	MF-I	MF-I	362C	0.3625	MF-I	0.366698
0.869676	7.55061	0.530522	0.466389	0.759799	374	0.757219	MF-I	0.754098	MF-I	MF-I	566B	0.377049	MF-I	0.869676
0.734802	8.42027	0.619428	0.431262	0.743052	375	0.740181	MF-II	0.897436	MF-II	MF-II	529C	0.324786	MF-II	0.734802
-0.317455	8.01795	0.0577345	0.810114	0.930274	376	0.929574	MF-I	0.914286	MF-I	MF-I	566B	0.457143	MF-I	-0.317455
1.32235	8.21255	1.36731	0.242278	0.608719	377	0.604916	I-OTU+TNF+	0.932039	I-OTU+TNF+	I-OTU+TNF+	362C	0.466019	I-OTU+TNF+	1.32235
2.8851	8.55726	5.05363	0.0245768	0.296061	378	0.301398	MF-I	0.994048	MF-I	MF-I	566B	0.39881	MF-I	2.8851
0.843132	7.99983	0.600408	0.438424	0.746565	379	0.743751	MF-I	0.840426	MF-I	MF-I	339C	0.202128	MF-I	0.843132
-1.20371	7.95477	1.33953	0.247119	0.614449	380	0.610392	II-FAM	0.789474	II-FAM	II-FAM	566B	0.25	II-FAM	-1.20371
-1.20924	8.20797	1.66752	0.196594	0.571446	381	0.567415	MF-I	0.521277	Mixed	Mixed	464C	0.393617	Mixed	0
1.98911	8.77797	3.36306	0.0666775	0.404711	382	0.404232	MF-II	0.99422	MF-II	MF-II	362C	0.346821	MF-II	1.98911
0.005962	7.846	1.09586977163807e-05	0.997359	0.998593	383	0.998583	MF-I	0.766234	MF-I	MF-I	470BR	0.194805	MF-I	0.005962
1.20285	7.79331	0.88822	0.345963	0.680801	384	0.676856	MF-I	0.949367	MF-I	MF-I	566B	0.379747	MF-I	1.20285
-1.14895	8.28073	0.679617	0.409721	0.726809	385	0.723818	MF-Isn(fg)	0.92562	MF-Isn(fg)	MF-Isn(fg)	529C	0.429752	MF-Isn(fg)	-1.14895
-1.22518	7.93136	1.62674	0.202158	0.575038	386	0.571292	I-FAM	0.902778	I-FAM	I-FAM	464C	0.319444	I-FAM	-1.22518
0.571985	8.21223	0.337086	0.561517	0.813684	387	0.810998	MF-I	0.86	MF-I	MF-I	362C	0.36	MF-I	0.571985
0.549532	7.76416	0.186758	0.66563	0.866788	388	0.865178	I-OTU+TNF+	0.878378	I-OTU+TNF+	I-OTU+TNF+	470BR	0.337838	I-OTU+TNF+	0.549532
0.0271438	8.73334	0.00136524	0.970526	0.988618	389	0.988332	MF-I	1	MF-I	MF-I	362C	0.363636	MF-I	0.0271438
0.141394	8.16597	0.0182586	0.892514	0.96037	390	0.959472	I-FAM	0.752688	I-FAM	I-FAM	464C	0.44086	I-FAM	0.141394
1.62415	8.06669	2.35108	0.125199	0.484643	391	0.482082	II-OTU+TNF+	0.786517	II-OTU+TNF+	II-OTU+TNF+	362C	0.707865	II-OTU+TNF+	1.62415
-0.778703	8.43397	0.742485	0.388868	0.714383	392	0.710987	MF-I	0.528302	Mixed	Mixed	470BR	0.358491	Mixed	0
1.18471	8.05513	1.03849	0.308177	0.655103	393	0.651029	II-OTU+TNF+	0.431818	Mixed	Mixed	529C	0.284091	Mixed	0
1.22518	8.1425	1.32754	0.249246	0.615571	394	0.611461	MF-I	0.777778	MF-I	MF-I	470BR	0.323232	MF-I	1.22518
0.902573	7.88121	0.694478	0.404648	0.724056	395	0.72108	MF-I	0.706667	MF-I	MF-I	367C	0.186667	MF-I	0.902573
0.259317	8.09464	0.0672715	0.795352	0.925023	396	0.924275	MF-II	0.523256	Mixed	Mixed	464C	0.5	Mixed	0
1.38924	7.88686	1.92063	0.16579	0.540222	397	0.537459	MF-II	0.985915	MF-II	MF-II	529C	0.28169	MF-II	1.38924
-0.634256	8.32667	0.483231	0.486964	0.77277	398	0.76991	MF-I	0.871287	MF-I	MF-I	464C	0.29703	MF-I	-0.634256
-0.0273392	8.1094	0.000963587	0.975236	0.989792	399	0.989647	MF-I	0.903614	MF-I	MF-I	362C	0.313253	MF-I	-0.0273392
-0.0564452	8.05251	0.00275789	0.958118	0.985643	400	0.985393	I-OTU+TNF+	0.838384	I-OTU+TNF+	I-OTU+TNF+	464C	0.272727	I-OTU+TNF+	-0.0564452
0.350352	8.12982	0.106823	0.743792	0.902473	401	0.901336	MF-I	0.8	MF-I	MF-I	362C	0.157895	MF-I	0.350352
0.423352	8.39542	0.223456	0.63642	0.853125	402	0.850855	MF-I	0.99187	MF-I	MF-I	362C	0.357724	MF-I	0.423352
0.212787	8.01247	0.0358538	0.849818	0.945768	403	0.944822	MF-II	0.765957	MF-II	MF-II	470BR	0.287234	MF-II	0.212787
2.6347	8.00818	6.31996	0.0119403	0.227712	404	0.233862	MF-I	0.641975	Mixed	Mixed	362C	0.320988	Mixed	0
-1.14741	7.92796	1.0825	0.298142	0.646881	405	0.642866	MF-I	0.652778	Mixed	Mixed	529C	0.277778	Mixed	0
0.935102	8.0781	0.902627	0.342081	0.678913	406	0.674992	I-OTU+TNF+	0.670455	Mixed	Mixed	362C	0.352273	Mixed	0
0.886737	7.79672	0.673243	0.411925	0.72886	407	0.725931	MF-II	0.777778	MF-II	MF-II	367C	0.291667	MF-II	0.886737
2.24478	8.16068	4.9226	0.0265101	0.302666	408	0.3073	MF-II	0.69697	Mixed	Mixed	502B	0.20202	Mixed	0
0.633955	8.42379	0.433238	0.510406	0.786624	409	0.784186	II-OTU+TNF+	0.763359	II-OTU+TNF+	II-OTU+TNF+	339C	0.351145	II-OTU+TNF+	0.633955
0.174996	7.91531	0.027661	0.867909	0.951972	410	0.950904	MF-II	0.9	MF-II	MF-II	470BR	0.2375	MF-II	0.174996
1.73752	8.24408	2.40293	0.121112	0.483543	411	0.480912	MF-II	0.713115	MF-II	MF-II	367C	0.270492	MF-II	1.73752
-0.242114	7.98459	0.0757348	0.783164	0.921901	412	0.921183	MF-I	0.877778	MF-I	MF-I	566B	0.3	MF-I	-0.242114
-0.493503	8.7363	0.213919	0.643714	0.857338	413	0.855033	II-FAM	0.953846	II-FAM	II-FAM	583B	0.346154	II-FAM	-0.493503
-0.930844	8.19238	1.09385	0.295623	0.646589	414	0.642479	MF-I	0.701149	MF-I	MF-I	470BR	0.229885	MF-I	-0.930844
1.04519	7.87527	1.01903	0.312752	0.657769	415	0.653542	MF-II	0.604938	Mixed	Mixed	367C	0.296296	Mixed	0
0.0662598	7.76671	0.00320706	0.954839	0.984271	416	0.983833	MF-I	0.515625	Mixed	Mixed	529C	0.25	Mixed	0
2.0444	7.99592	3.62742	0.056838	0.385526	417	0.386133	MF-II	0.831169	MF-II	MF-II	529C	0.272727	MF-II	2.0444
1.42538	7.77905	1.62415	0.202518	0.575131	418	0.571398	MF-I	0.657143	Mixed	Mixed	464C	0.242857	Mixed	0
3.04369	8.08049	7.30052	0.00689472	0.189688	419	0.197293	II-OTU+TNF+	0.681818	Mixed	Mixed	339C	0.409091	Mixed	0
0.454269	7.76542	0.177836	0.673241	0.868906	420	0.867417	II-OTU+TNF+	0.565217	Mixed	Mixed	470BR	0.202899	Mixed	0
1.45254	8.31299	2.61108	0.106123	0.463579	421	0.461097	MF-II	0.895652	MF-II	MF-II	470BR	0.217391	MF-II	1.45254
1.60839	8.66824	2.54775	0.110455	0.467374	422	0.464937	MF-II	0.981366	MF-II	MF-II	362C	0.31677	MF-II	1.60839
2.01769	8.31141	4.9414	0.0262232	0.302666	423	0.3073	MF-I	0.94958	MF-I	MF-I	339C	0.277311	MF-I	2.01769
0.398426	8.17936	0.175431	0.67533	0.870052	424	0.868588	I-FAM	0.693182	Mixed	Mixed	464C	0.25	Mixed	0
-0.689245	8.69208	0.556001	0.455878	0.753436	425	0.750925	MF-I	0.977941	MF-I	MF-I	362C	0.419118	MF-I	-0.689245
1.02457	7.88301	0.855898	0.354892	0.690381	426	0.686627	II-FAM	0.833333	II-FAM	II-FAM	339C	0.333333	II-FAM	1.02457
-0.0827454	8.13909	0.0082977	0.92742	0.973629	427	0.973221	MF-I	0.7	MF-I	MF-I	464C	0.377778	MF-I	-0.0827454
1.42391	8.6829	1.87189	0.171262	0.543913	428	0.54079	MF-II	0.909605	MF-II	MF-II	367C	0.282486	MF-II	1.42391
-1.99226	7.99014	3.89206	0.0485179	0.372877	429	0.373569	MF-I	0.961538	MF-I	MF-I	566B	0.282051	MF-I	-1.99226
1.51416	8.13891	2.35568	0.124831	0.484551	430	0.481976	MF-II	0.67619	Mixed	Mixed	362C	0.285714	Mixed	0
1.3621	8.17382	1.63057	0.201627	0.575038	431	0.571195	MF-II	0.663793	Mixed	Mixed	566B	0.301724	Mixed	0
0.317489	8.11081	0.130274	0.718149	0.890592	432	0.889248	II-OTU+TNF+	0.548387	Mixed	Mixed	362C	0.376344	Mixed	0
-2.1651	8.08863	3.40494	0.0650046	0.404711	433	0.404232	I-OTU+TNF+	0.989899	I-OTU+TNF+	I-OTU+TNF+	470BR	0.424242	I-OTU+TNF+	-2.1651
-0.242695	8.26282	0.0701143	0.791171	0.924406	434	0.923662	MF-I	0.479167	Mixed	Mixed	464C	0.4375	Mixed	0
0.849749	7.98878	0.572536	0.449255	0.750188	435	0.747651	MF-II	0.452632	Mixed	Mixed	470BR	0.242105	Mixed	0
0.632405	8.17665	0.421146	0.516367	0.788925	436	0.786286	MF-I	0.990741	MF-I	MF-I	566B	0.25	MF-I	0.632405
1.72847	8.22683	2.28953	0.130253	0.490102	437	0.487736	NMJ accessory	0.850467	NMJ accessory	NMJ accessory	367C	0.299065	NMJ accessory	1.72847
-0.408667	8.53763	0.189773	0.663106	0.864913	438	0.86324	MF-I	0.84252	MF-I	MF-I	566B	0.267717	MF-I	-0.408667
-0.704648	8.22938	0.622354	0.430176	0.742283	439	0.739404	MF-I	0.94898	MF-I	MF-I	529C	0.265306	MF-I	-0.704648
1.98556	8.22012	3.06502	0.0799974	0.431908	440	0.429984	MF-II	0.858333	MF-II	MF-II	339C	0.375	MF-II	1.98556
-0.12028	8.1769	0.0200429	0.887418	0.958186	441	0.957241	II-OTU+TNF+	0.44186	Mixed	Mixed	470BR	0.162791	Mixed	0
2.90792	8.85287	7.73034	0.00543116	0.168724	442	0.177342	MF-II	0.989583	MF-II	MF-II	362C	0.302083	MF-II	2.90792
-0.77686	8.26338	0.561468	0.453671	0.752227	443	0.749809	MF-I	0.944444	MF-I	MF-I	566B	0.259259	MF-I	-0.77686
0.575073	7.85673	0.301851	0.582726	0.825911	444	0.823583	I-OTU+TNF+	0.653333	Mixed	Mixed	362C	0.333333	Mixed	0
0.223081	8.04841	0.0357716	0.849988	0.945768	445	0.944822	I-FAM	0.552941	Mixed	Mixed	464C	0.458824	Mixed	0
0.150422	7.85008	0.0207622	0.885429	0.957707	446	0.956797	MF-I	0.88	MF-I	MF-I	566B	0.32	MF-I	0.150422
2.71722	8.26295	6.30683	0.0120291	0.227712	447	0.233862	MF-II	0.740157	MF-II	MF-II	367C	0.362205	MF-II	2.71722
-1.74208	8.73843	2.78465	0.0951747	0.44909	448	0.447168	I-FAM	0.75641	I-FAM	I-FAM	464C	0.538462	I-FAM	-1.74208
0.778277	7.99483	0.740223	0.389592	0.714933	449	0.711563	MF-II	0.533333	Mixed	Mixed	362C	0.213333	Mixed	0
-0.582641	7.85338	0.319449	0.57194	0.818508	450	0.815938	MF-II	0.802632	MF-II	MF-II	470BR	0.276316	MF-II	-0.582641
0.461362	8.42788	0.236301	0.626892	0.847649	451	0.845469	I-FAM	0.854545	I-FAM	I-FAM	464C	0.290909	I-FAM	0.461362
1.50878	8.05699	1.57102	0.210062	0.583055	452	0.579383	MF-II	0.524272	Mixed	Mixed	367C	0.262136	Mixed	0
1.75366	8.03127	2.19452	0.138506	0.501841	453	0.499713	MF-I	0.980198	MF-I	MF-I	566B	0.49505	MF-I	1.75366
1.62847	8.22504	2.59396	0.107275	0.464262	454	0.461572	MF-II	0.990991	MF-II	MF-II	367C	0.27027	MF-II	1.62847
-0.641242	8.47886	0.37952	0.537862	0.801537	455	0.798877	MF-II	0.968254	MF-II	MF-II	464C	0.34127	MF-II	-0.641242
0.395079	8.03699	0.209383	0.647252	0.858223	456	0.856057	II-OTU+TNF+	0.77907	II-OTU+TNF+	II-OTU+TNF+	362C	0.244186	II-OTU+TNF+	0.395079
1.36207	8.47946	2.09616	0.147673	0.514669	457	0.512872	MF-I	0.933824	MF-I	MF-I	362C	0.345588	MF-I	1.36207
0.550519	7.67636	0.192289	0.661019	0.864225	458	0.862439	MF-I	0.955224	MF-I	MF-I	566B	0.38806	MF-I	0.550519
-0.686157	8.28481	0.527009	0.467869	0.761329	459	0.758752	MF-I	0.72	MF-I	MF-I	362C	0.25	MF-I	-0.686157
1.64697	7.78895	1.86128	0.172481	0.545195	460	0.541974	MF-I	0.884058	MF-I	MF-I	464C	0.333333	MF-I	1.64697
-4.14817	8.20785	14.075	0.00017577	0.0370934	461	0.0404565	I-OTU+TNF+	1	I-OTU+TNF+	I-OTU+TNF+	566B	0.575	I-OTU+TNF+	-4.14817
-0.49791	8.28322	0.274262	0.600488	0.833723	462	0.831172	MF-I	0.534091	Mixed	Mixed	470BR	0.431818	Mixed	0
-0.0675051	8.0498	0.00461819	0.94582	0.980818	463	0.9804	MF-I	0.886364	MF-I	MF-I	470BR	0.318182	MF-I	-0.0675051
0.324192	7.88142	0.131538	0.716844	0.889334	464	0.88801	MF-II	0.680556	Mixed	Mixed	566B	0.236111	Mixed	0
3.16745	7.9714	8.21477	0.00415602	0.143899	465	0.151427	II-OTU+TNF+	0.533333	Mixed	Mixed	362C	0.311111	Mixed	0
-0.00538384	8.01058	0.000203897	0.988607	0.99734	466	0.997346	MF-I	0.988636	MF-I	MF-I	529C	0.363636	MF-I	-0.00538384
-0.338776	8.34442	0.126108	0.722503	0.891297	467	0.890057	II-FAM	0.486239	Mixed	Mixed	464C	0.302752	Mixed	0
0.81304	8.00406	0.591023	0.442026	0.747979	468	0.745213	I-OTU+TNF+	0.324324	Mixed	Mixed	464C	0.472973	Mixed	0
-0.165893	7.89686	0.0327272	0.856441	0.94833	469	0.947278	MF-I	0.637681	Mixed	Mixed	470BR	0.391304	Mixed	0
0.442011	7.74155	0.173315	0.677183	0.870505	470	0.869147	MF-I	0.861111	MF-I	MF-I	566B	0.319444	MF-I	0.442011
1.42293	8.10894	1.6839	0.19441	0.569845	471	0.566004	I-OTU+TNF+	0.802083	I-OTU+TNF+	I-OTU+TNF+	362C	0.479167	I-OTU+TNF+	1.42293
0.432647	7.9679	0.15324	0.695459	0.879134	472	0.877661	MF-I	0.811111	MF-I	MF-I	566B	0.233333	MF-I	0.432647
0.497044	8.02494	0.257747	0.611674	0.838961	473	0.836729	II-OTU+TNF+	0.32967	Mixed	Mixed	362C	0.21978	Mixed	0
0.631139	8.15557	0.467141	0.494307	0.776279	474	0.773528	MF-II	0.951456	MF-II	MF-II	367C	0.174757	MF-II	0.631139
1.96461	8.18355	3.77222	0.0521136	0.37666	475	0.377513	MF-II	0.980198	MF-II	MF-II	362C	0.287129	MF-II	1.96461
-1.0812	8.35001	1.27695	0.25847	0.624694	476	0.620603	MF-I	0.6	Mixed	Mixed	470BR	0.295652	Mixed	0
-0.157944	8.28764	0.0333761	0.855041	0.947808	477	0.946784	MF-I	0.936937	MF-I	MF-I	362C	0.252252	MF-I	-0.157944
0.18745	8.38852	0.0389648	0.843519	0.943237	478	0.942484	I-FAM	0.893805	I-FAM	I-FAM	464C	0.265487	I-FAM	0.18745
-4.92846	8.18767	20.324	6.5456931646461e-06	0.0133532	479	0.0145879	I-OTU+TNF+	1	I-OTU+TNF+	I-OTU+TNF+	566B	0.533333	I-OTU+TNF+	-4.92846
1.61431	8.132	2.06915	0.150309	0.518872	480	0.516985	MF-I	0.929204	MF-I	MF-I	339C	0.274336	MF-I	1.61431
0.270629	8.23121	0.0690782	0.792684	0.9245	481	0.923715	MF-I	0.888889	MF-I	MF-I	566B	0.194444	MF-I	0.270629
-0.395664	8.30464	0.170562	0.679614	0.871123	482	0.869644	I-FAM	0.53125	Mixed	Mixed	464C	0.40625	Mixed	0
-1.54853	8.34783	2.52613	0.111978	0.467816	483	0.465267	MF-I	0.897959	MF-I	MF-I	470BR	0.265306	MF-I	-1.54853
1.80831	7.79089	3.10621	0.0779976	0.426964	484	0.425277	MF-II	0.405797	Mixed	Mixed	464C	0.333333	Mixed	0
0.246219	8.99779	0.0753006	0.78377	0.922083	485	0.921311	MF-I	1	MF-I	MF-I	362C	0.351648	MF-I	0.246219
0.293692	7.79041	0.0576651	0.810226	0.930274	486	0.929574	MF-I	0.802632	MF-I	MF-I	367C	0.460526	MF-I	0.293692
0.910772	7.66754	0.51037	0.47498	0.766582	487	0.763885	MF-I	1	MF-I	MF-I	566B	0.453125	MF-I	0.910772
-0.750974	8.04736	0.604729	0.436781	0.746052	488	0.743362	MTJ	0.402597	Mixed	Mixed	470BR	0.376623	Mixed	0
1.32005	7.80875	1.47796	0.224098	0.59354	489	0.589852	MF-II	0.757143	MF-II	MF-II	470BR	0.385714	MF-II	1.32005
-0.258434	8.30156	0.0883853	0.766241	0.914468	490	0.913474	MF-I	0.967033	MF-I	MF-I	362C	0.263736	MF-I	-0.258434
1.59202	8.32485	2.12698	0.144729	0.511693	491	0.509702	II-OTU+TNF+	0.702899	II-OTU+TNF+	II-OTU+TNF+	339C	0.369565	II-OTU+TNF+	1.59202
0.314219	8.15823	0.101113	0.750499	0.906286	492	0.905172	MF-II	0.527273	Mixed	Mixed	470BR	0.218182	Mixed	0
0.635511	8.41143	0.438893	0.507659	0.785242	493	0.782773	II-FAM	0.414634	Mixed	Mixed	464C	0.308943	Mixed	0
0.784219	8.67426	0.761897	0.382738	0.710078	494	0.706459	MF-I	0.893333	MF-I	MF-I	362C	0.333333	MF-I	0.784219
1.25379	7.93254	1.91864	0.16601	0.540257	495	0.537518	MF-II	0.694444	Mixed	Mixed	362C	0.263889	Mixed	0
-0.054119	8.53684	0.00328918	0.954265	0.983845	496	0.983363	II-FAM	0.465517	Mixed	Mixed	502B	0.206897	Mixed	0
-1.64285	8.3322	2.92076	0.08745	0.440545	497	0.438912	I-FAM	0.622449	Mixed	Mixed	464C	0.387755	Mixed	0
1.03716	8.328	0.84426	0.358184	0.693535	498	0.689741	MF-I	1	MF-I	MF-I	566B	0.381679	MF-I	1.03716
1.64243	7.84194	2.87752	0.0898276	0.443169	499	0.441709	II-OTU+TNF+	0.947368	II-OTU+TNF+	II-OTU+TNF+	470BR	0.381579	II-OTU+TNF+	1.64243
0.90662	7.91829	0.729661	0.392995	0.717094	500	0.713793	I-OTU+TNF+	0.481013	Mixed	Mixed	362C	0.253165	Mixed	0
-0.278228	8.61096	0.0829168	0.773383	0.917802	501	0.916772	I-FAM	0.832061	I-FAM	I-FAM	464C	0.389313	I-FAM	-0.278228
0.135495	8.11768	0.0231335	0.879111	0.95571	502	0.954791	MF-I	0.882353	MF-I	MF-I	566B	0.254902	MF-I	0.135495
2.58493	8.00892	7.05493	0.00790609	0.19535	503	0.202659	MF-I	0.663043	Mixed	Mixed	339C	0.478261	Mixed	0
0.0820008	8.38873	0.00555961	0.940563	0.980397	504	0.979848	II-FAM	0.422018	Mixed	Mixed	362C	0.220183	Mixed	0
1.52567	8.0242	2.43389	0.118742	0.479986	505	0.477235	MF-II	0.607143	Mixed	Mixed	362C	0.345238	Mixed	0
0.030737	8.01806	0.00292574	0.956863	0.985643	506	0.985393	MF-I	0.884615	MF-I	MF-I	566B	0.371795	MF-I	0.030737
-0.499103	8.24927	0.280382	0.596452	0.83107	507	0.828607	I-FAM	0.553191	Mixed	Mixed	464C	0.329787	Mixed	0
1.30208	7.92352	1.82522	0.176697	0.550603	508	0.547312	II-OTU+TNF+	0.764706	II-OTU+TNF+	II-OTU+TNF+	339C	0.282353	II-OTU+TNF+	1.30208
1.51998	8.05909	2.17379	0.140383	0.503399	509	0.501326	MF-I	0.704762	MF-I	MF-I	339C	0.238095	MF-I	1.51998
-0.470254	8.28686	0.148693	0.699789	0.880853	510	0.87941	I-FAM	0.889908	I-FAM	I-FAM	464C	0.522936	I-FAM	-0.470254
1.41573	8.20169	1.7485	0.186069	0.564093	511	0.560618	MF-II	0.965812	MF-II	MF-II	339C	0.358974	MF-II	1.41573
2.58452	8.20522	6.75992	0.00932426	0.204123	512	0.210766	II-OTU+TNF+	0.681416	Mixed	Mixed	362C	0.460177	Mixed	0
0.287217	8.33774	0.110104	0.740027	0.900749	513	0.89949	MF-II	0.724771	MF-II	MF-II	362C	0.385321	MF-II	0.287217
1.29153	8.4538	1.00065	0.317156	0.66052	514	0.65641	I-FAM	0.927419	I-FAM	I-FAM	464C	0.895161	I-FAM	1.29153
1.04054	8.02564	1.13428	0.286868	0.637711	515	0.633716	II-FAM	0.569767	Mixed	Mixed	464C	0.360465	Mixed	0
1.19598	8.17311	1.81755	0.177609	0.55204	516	0.548931	II-OTU+TNF+	0.571429	Mixed	Mixed	362C	0.44898	Mixed	0
0.609246	8.07826	0.283263	0.594572	0.830411	517	0.827852	MF-I	1	MF-I	MF-I	566B	0.605263	MF-I	0.609246
-1.06613	8.2302	1.3963	0.237347	0.604229	518	0.60078	MF-I	0.969697	MF-I	MF-I	362C	0.242424	MF-I	-1.06613
1.44345	8.48323	2.46939	0.116087	0.477133	519	0.474449	I-FAM	0.676923	Mixed	Mixed	362C	0.2	Mixed	0
0.551921	8.16035	0.355925	0.55078	0.809712	520	0.807001	MF-II	0.6	Mixed	Mixed	470BR	0.190909	Mixed	0
-0.0003788	8.06385	4.35823533417124e-05	0.994733	0.99734	521	0.997346	MF-I	0.948454	MF-I	MF-I	566B	0.268041	MF-I	-0.0003788
0.932291	8.57517	0.82766	0.362952	0.696315	522	0.692468	MF-II	0.715232	MF-II	MF-II	362C	0.311258	MF-II	0.932291
0.297175	7.85919	0.0720214	0.788417	0.923125	523	0.922424	MF-II	0.5625	Mixed	Mixed	470BR	0.25	Mixed	0
1.6428	8.3104	2.53006	0.1117	0.467816	524	0.465267	II-OTU+TNF+	0.512605	Mixed	Mixed	362C	0.563025	Mixed	0
-1.40214	7.96512	1.94602	0.16302	0.535812	525	0.533273	I-OTU+TNF+	0.86747	I-OTU+TNF+	I-OTU+TNF+	470BR	0.313253	I-OTU+TNF+	-1.40214
1.26563	7.89331	1.45619	0.227541	0.597253	526	0.593676	MF-I	0.684932	Mixed	Mixed	470BR	0.260274	Mixed	0
3.27104	8.50371	9.90458	0.0016492	0.0979915	527	0.104223	MF-II	0.977778	MF-II	MF-II	367C	0.296296	MF-II	3.27104
0.447549	8.16786	0.160516	0.688683	0.876499	528	0.875009	MF-II	1	MF-II	MF-II	529C	0.386792	MF-II	0.447549
-0.116372	8.54742	0.0102844	0.919224	0.970537	529	0.970083	I-FAM	0.811024	I-FAM	I-FAM	464C	0.590551	I-FAM	-0.116372
-0.201194	8.10534	0.0544494	0.815495	0.932342	530	0.93172	MF-II	0.747475	MF-II	MF-II	566B	0.323232	MF-II	-0.201194
2.08939	8.0018	3.75734	0.0525793	0.37666	531	0.377513	II-OTU+TNF+	0.931034	II-OTU+TNF+	II-OTU+TNF+	362C	0.333333	II-OTU+TNF+	2.08939
-0.785597	7.94218	0.726232	0.39411	0.717735	532	0.714422	MF-II	0.513889	Mixed	Mixed	464C	0.305556	Mixed	0
0.237004	7.91598	0.0415401	0.838499	0.94239	533	0.941666	I-OTU+TNF+	0.976744	I-OTU+TNF+	I-OTU+TNF+	566B	0.313953	I-OTU+TNF+	0.237004
0.536803	8.56865	0.385171	0.53485	0.799922	534	0.797207	MF-I	0.869863	MF-I	MF-I	470BR	0.212329	MF-I	0.536803
0.30511	7.9556	0.0941074	0.75902	0.910343	535	0.909308	MTJ	0.876712	MTJ	MTJ	464C	0.369863	MTJ	0.30511
-0.19559	8.01276	0.0426314	0.836421	0.941511	536	0.940756	MF-I	1	MF-I	MF-I	362C	0.238095	MF-I	-0.19559
1.45049	8.06378	2.17644	0.140142	0.503399	537	0.50123	MF-I	0.853211	MF-I	MF-I	367C	0.550459	MF-I	1.45049
-2.29102	8.34824	5.54923	0.0184909	0.272039	538	0.278525	I-FAM	0.903226	I-FAM	I-FAM	464C	0.301075	I-FAM	-2.29102
0.452888	8.36258	0.269116	0.603927	0.834708	539	0.832244	MF-I	0.913043	MF-I	MF-I	470BR	0.26087	MF-I	0.452888
-0.361405	8.18232	0.162646	0.686733	0.87551	540	0.87402	II-OTU+TNF+	0.592593	Mixed	Mixed	470BR	0.462963	Mixed	0
0.285979	8.00835	0.0785073	0.779331	0.92109	541	0.920181	MF-II	0.658537	Mixed	Mixed	529C	0.439024	Mixed	0
-0.621485	7.95524	0.412182	0.520866	0.792172	542	0.789487	I-OTU+TNF+	0.5	Mixed	Mixed	470BR	0.180556	Mixed	0
-0.665128	8.26935	0.508963	0.47559	0.766959	543	0.764248	I-OTU+TNF+	0.677419	Mixed	Mixed	464C	0.462366	Mixed	0
-1.36816	8.68892	1.90797	0.167193	0.54116	544	0.538351	II-FAM	0.482993	Mixed	Mixed	464C	0.44898	Mixed	0
-0.432949	8.4689	0.183794	0.668133	0.867964	545	0.866382	MF-I	1	MF-I	MF-I	566B	0.26087	MF-I	-0.432949
2.37298	8.07697	4.58093	0.0323323	0.324383	546	0.327666	II-OTU+TNF+	0.940594	II-OTU+TNF+	II-OTU+TNF+	339C	0.50495	II-OTU+TNF+	2.37298
0.0367675	8.13684	0.00171208	0.966995	0.988126	547	0.987856	II-OTU+TNF+	0.515464	Mixed	Mixed	470BR	0.257732	Mixed	0
-0.437864	7.89244	0.241413	0.623189	0.844926	548	0.842812	MF-II	0.394737	Mixed	Mixed	566B	0.302632	Mixed	0
1.09288	7.94061	1.3355	0.247832	0.614449	549	0.610392	MF-I	0.948718	MF-I	MF-I	362C	0.320513	MF-I	1.09288
1.33964	8.04719	1.92939	0.164828	0.538861	550	0.536037	II-OTU+TNF+	0.676768	Mixed	Mixed	362C	0.373737	Mixed	0
2.77128	8.22224	7.17239	0.00740472	0.193662	551	0.201507	II-OTU+TNF+	0.944954	II-OTU+TNF+	II-OTU+TNF+	362C	0.40367	II-OTU+TNF+	2.77128
-0.431729	7.89771	0.139848	0.708433	0.886031	552	0.884671	I-OTU+TNF+	0.901099	I-OTU+TNF+	I-OTU+TNF+	470BR	0.351648	I-OTU+TNF+	-0.431729
2.58817	8.459	6.35159	0.0117293	0.225892	553	0.232089	MF-II	0.965517	MF-II	MF-II	367C	0.331034	MF-II	2.58817
-0.276014	8.02553	0.0434739	0.834836	0.940195	554	0.939508	MF-I	0.911111	MF-I	MF-I	529C	0.311111	MF-I	-0.276014
2.41337	7.91163	5.75623	0.0164322	0.259858	555	0.266389	MF-II	0.902439	MF-II	MF-II	362C	0.256098	MF-II	2.41337
0.283033	8.08087	0.106574	0.744079	0.902473	556	0.901336	MF-II	0.259259	Mixed	Mixed	362C	0.308642	Mixed	0
0.169332	8.23883	0.035569	0.850409	0.945768	557	0.944822	MF-II	0.809524	MF-II	MF-II	362C	0.247619	MF-II	0.169332
-0.0829533	8.52862	0.00928326	0.923243	0.972167	558	0.971717	NMJ	1	NMJ	NMJ	362C	0.290076	NMJ	-0.0829533
-0.619648	8.25369	0.44981	0.502427	0.781777	559	0.779161	I-FAM	0.797872	I-FAM	I-FAM	464C	0.308511	I-FAM	-0.619648
1.21483	8.2134	1.0081	0.315361	0.660079	560	0.655872	MF-I	0.556522	Mixed	Mixed	367C	0.313043	Mixed	0
0.0133653	7.85477	0.00011145	0.991577	0.99734	561	0.997346	MF-Isn(fg)	0.41791	Mixed	Mixed	529C	0.253731	Mixed	0
1.6632	8.16841	1.82338	0.176915	0.550983	562	0.547755	I-OTU+TNF+	0.931373	I-OTU+TNF+	I-OTU+TNF+	362C	0.431373	I-OTU+TNF+	1.6632
-0.796751	8.28869	0.563071	0.453027	0.752227	563	0.749809	II-FAM	0.8125	II-FAM	II-FAM	464C	0.364583	II-FAM	-0.796751
0.561522	8.14299	0.347388	0.555597	0.811516	564	0.808852	II-OTU+TNF+	0.394231	Mixed	Mixed	362C	0.278846	Mixed	0
1.87149	8.03872	2.59986	0.106876	0.464262	565	0.461572	MF-I	0.969072	MF-I	MF-I	367C	0.505155	MF-I	1.87149
0.955422	7.68821	0.41937	0.517253	0.789424	566	0.786733	MF-I	0.84058	MF-I	MF-I	367C	0.318841	MF-I	0.955422
0.604647	7.91646	0.225785	0.634668	0.851851	567	0.849586	MF-I	0.902174	MF-I	MF-I	566B	0.326087	MF-I	0.604647
0.369317	8.01293	0.117784	0.731451	0.897647	568	0.896481	I-OTU+TNF+	0.717647	I-OTU+TNF+	I-OTU+TNF+	362C	0.435294	I-OTU+TNF+	0.369317
1.48831	8.25699	2.03508	0.153709	0.525237	569	0.523233	II-OTU+TNF+	0.801724	II-OTU+TNF+	II-OTU+TNF+	362C	0.284483	II-OTU+TNF+	1.48831
1.863	7.77467	2.69496	0.100669	0.457531	570	0.455388	MF-I	0.888889	MF-I	MF-I	367C	0.277778	MF-I	1.863
3.07887	7.81069	8.01993	0.00462755	0.153084	571	0.161146	MF-II	0.555556	Mixed	Mixed	367C	0.25	Mixed	0
1.66067	7.86105	1.58389	0.208205	0.581631	572	0.577935	MF-I	0.955224	MF-I	MF-I	500C	0.283582	MF-I	1.66067
2.04844	7.96191	3.82728	0.0504277	0.374536	573	0.375519	II-OTU+TNF+	0.613333	Mixed	Mixed	362C	0.373333	Mixed	0
-0.0207071	8.28672	0.000531772	0.981602	0.993124	574	0.992938	MF-II	0.707547	MF-II	MF-II	470BR	0.226415	MF-II	-0.0207071
-0.252706	8.23201	0.0688588	0.793006	0.9245	575	0.923715	MF-I	0.855769	MF-I	MF-I	470BR	0.259615	MF-I	-0.252706
3.23414	8.22158	9.61529	0.00193022	0.106811	576	0.113667	II-OTU+TNF+	0.934959	II-OTU+TNF+	II-OTU+TNF+	339C	0.382114	II-OTU+TNF+	3.23414
-1.00998	8.20271	1.20583	0.272163	0.630465	577	0.62645	MF-I	0.895833	MF-I	MF-I	470BR	0.208333	MF-I	-1.00998
-0.461206	7.75729	0.147876	0.700574	0.881204	578	0.879753	MF-I	1	MF-I	MF-I	566B	0.388889	MF-I	-0.461206
-0.520813	8.12648	0.300437	0.58361	0.826398	579	0.824096	MF-II	0.909091	MF-II	MF-II	464C	0.295455	MF-II	-0.520813
1.79844	8.30471	3.93337	0.04734	0.368633	580	0.369305	MF-I	0.991071	MF-I	MF-I	362C	0.598214	MF-I	1.79844
0.427878	7.96016	0.123545	0.725222	0.893463	581	0.892205	I-FAM	0.5	Mixed	Mixed	339C	0.397727	Mixed	0
0.697114	7.74884	0.4075	0.523243	0.793224	582	0.790579	MF-I	0.653333	Mixed	Mixed	566B	0.306667	Mixed	0
2.51575	8.01765	5.34612	0.0207706	0.283742	583	0.290349	II-OTU+TNF+	0.455556	Mixed	Mixed	362C	0.466667	Mixed	0
-0.720535	7.88633	0.581542	0.44571	0.749648	584	0.747018	MF-I	0.823529	MF-I	MF-I	464C	0.352941	MF-I	-0.720535
0.782713	8.60222	0.376165	0.539665	0.802612	585	0.799854	MF-I	0.95977	MF-I	MF-I	566B	0.396552	MF-I	0.782713
-0.33802	8.21573	0.135925	0.712367	0.886945	586	0.885535	MF-II	0.871287	MF-II	MF-II	362C	0.257426	MF-II	-0.33802
1.61669	8.45571	3.07439	0.0795377	0.431908	587	0.429984	MF-II	0.70073	MF-II	MF-II	362C	0.364964	MF-II	1.61669
-1.38191	8.47842	1.64466	0.199691	0.574536	588	0.570674	I-FAM	0.743802	I-FAM	I-FAM	464C	0.338843	I-FAM	-1.38191
1.15755	8.21896	1.14621	0.284348	0.636273	589	0.632347	MF-I	0.888	MF-I	MF-I	566B	0.28	MF-I	1.15755
1.02372	8.16492	1.07213	0.300467	0.64903	590	0.644913	II-OTU+TNF+	0.524272	Mixed	Mixed	362C	0.349515	Mixed	0
1.73306	7.83567	3.03243	0.0816192	0.433226	591	0.431331	MF-I	0.814286	MF-I	MF-I	362C	0.3	MF-I	1.73306
-0.0218682	8.10188	0.000843084	0.976836	0.990758	592	0.99059	MF-II	0.475248	Mixed	Mixed	470BR	0.356436	Mixed	0
0.532181	8.08206	0.264316	0.607172	0.835999	593	0.833672	MF-II	0.758242	MF-II	MF-II	529C	0.373626	MF-II	0.532181
0.105728	8.19507	0.016209	0.898692	0.96224	594	0.96133	MF-Isn(fg)	0.798165	MF-Isn(fg)	MF-Isn(fg)	529C	0.330275	MF-Isn(fg)	0.105728
1.17186	8.11509	1.73119	0.188262	0.566451	595	0.563159	II-OTU+TNF+	0.555556	Mixed	Mixed	362C	0.393939	Mixed	0
1.5104	7.97559	1.93899	0.163782	0.536875	596	0.534215	MF-II	1	MF-II	MF-II	529C	0.410256	MF-II	1.5104
-1.38842	8.40577	2.12792	0.14464	0.511676	597	0.509702	MF-I	0.941748	MF-I	MF-I	529C	0.291262	MF-I	-1.38842
-1.18342	8.34594	1.79232	0.180647	0.557233	598	0.553841	MF-I	0.979592	MF-I	MF-I	470BR	0.265306	MF-I	-1.18342
1.16627	7.94272	1.69273	0.193245	0.569845	599	0.566004	MF-II	0.771084	MF-II	MF-II	362C	0.26506	MF-II	1.16627
2.13425	8.04509	3.02357	0.0820662	0.43325	600	0.431454	MF-I	0.837209	MF-I	MF-I	367C	0.476744	MF-I	2.13425
-0.8386	8.14376	0.666914	0.414132	0.730737	601	0.727983	MF-I	0.885714	MF-I	MF-I	470BR	0.485714	MF-I	-0.8386
1.66217	7.96567	2.58183	0.1081	0.464262	602	0.461572	MF-I	0.755814	MF-I	MF-I	367C	0.244186	MF-I	1.66217
-1.51002	8.07518	2.26678	0.132178	0.494412	603	0.492027	I-FAM	0.679012	Mixed	Mixed	464C	0.654321	Mixed	0
-1.85357	7.95673	3.76647	0.0522928	0.37666	604	0.377513	I-OTU+TNF+	0.492958	Mixed	Mixed	470BR	0.450704	Mixed	0
0.674796	8.10798	0.58145	0.445747	0.749648	605	0.747018	MF-II	0.536082	Mixed	Mixed	470BR	0.206186	Mixed	0
-0.148503	8.40062	0.00648736	0.935805	0.977976	606	0.977442	MF-Isn(fg)	0.866667	MF-Isn(fg)	MF-Isn(fg)	529C	0.516667	MF-Isn(fg)	-0.148503
-0.476159	7.98882	0.21529	0.642653	0.856498	607	0.85421	MF-I	0.671233	Mixed	Mixed	464C	0.287671	Mixed	0
-0.808972	8.22787	0.690499	0.405997	0.724056	608	0.72108	MF-I	0.817204	MF-I	MF-I	464C	0.526882	MF-I	-0.808972
0.0884842	8.21937	0.00835928	0.927152	0.973629	609	0.973221	II-OTU+TNF+	0.631068	Mixed	Mixed	470BR	0.407767	Mixed	0
0.883086	7.85923	0.631	0.426991	0.739441	610	0.736487	II-OTU+TNF+	0.623377	Mixed	Mixed	529C	0.233766	Mixed	0
0.379651	8.74356	0.177569	0.673472	0.868906	611	0.867417	MF-I	0.98773	MF-I	MF-I	362C	0.423313	MF-I	0.379651
0.769302	8.09465	0.662676	0.415619	0.732001	612	0.729197	MF-I	0.648352	Mixed	Mixed	464C	0.296703	Mixed	0
0.370661	8.23178	0.18472	0.667349	0.867497	613	0.865927	MF-II	0.69	Mixed	Mixed	470BR	0.29	Mixed	0
1.50059	8.28231	2.53934	0.111045	0.467374	614	0.464937	MF-I	0.966942	MF-I	MF-I	339C	0.429752	MF-I	1.50059
-0.0610784	8.41966	0.00370247	0.95148	0.982692	615	0.982224	II-OTU+TNF+	0.651163	Mixed	Mixed	470BR	0.565891	Mixed	0
-1.30747	8.22798	1.98813	0.15854	0.52868	616	0.52619	MF-I	0.960396	MF-I	MF-I	470BR	0.277228	MF-I	-1.30747
0.502087	8.0056	0.241598	0.623056	0.844926	617	0.842812	II-FAM	0.428571	Mixed	Mixed	464C	0.220779	Mixed	0
2.78839	8.03916	6.59385	0.0102347	0.212483	618	0.21886	II-OTU+TNF+	0.622222	Mixed	Mixed	362C	0.711111	Mixed	0
0.0422687	7.94758	0.00170253	0.967087	0.988126	619	0.987856	MF-I	0.733333	MF-I	MF-I	464C	0.293333	MF-I	0.0422687
0.513198	7.92829	0.169676	0.680401	0.871123	620	0.869644	MF-II	0.590361	Mixed	Mixed	566B	0.240964	Mixed	0
-1.37004	7.96952	2.05607	0.151604	0.521384	621	0.519529	MF-I	0.589744	Mixed	Mixed	470BR	0.25641	Mixed	0
0.213454	7.7642	0.0394076	0.842644	0.943237	622	0.942484	MF-II	0.590909	Mixed	Mixed	470BR	0.257576	Mixed	0
0.406108	8.11622	0.18002	0.671357	0.868906	623	0.867417	II-FAM	0.5	Mixed	Mixed	464C	0.291667	Mixed	0
-0.0438396	7.95839	0.00134312	0.970765	0.988698	624	0.988398	MF-I	0.90099	MF-I	MF-I	566B	0.445545	MF-I	-0.0438396
-2.16722	8.12733	3.99777	0.0455634	0.363556	625	0.364612	MF-I	0.871795	MF-I	MF-I	529C	0.294872	MF-I	-2.16722
1.64395	7.78132	2.0728	0.14995	0.518177	626	0.516299	MF-II	0.493151	Mixed	Mixed	362C	0.246575	Mixed	0
1.93302	7.85346	2.24103	0.134395	0.496378	627	0.494239	MF-I	0.741176	MF-I	MF-I	566B	0.352941	MF-I	1.93302
0.763218	8.62974	0.691114	0.405788	0.724056	628	0.72108	NMJ	0.993197	NMJ	NMJ	362C	0.340136	NMJ	0.763218
-0.149924	8.32777	0.0251422	0.874014	0.953863	629	0.952824	MF-I	1	MF-I	MF-I	470BR	0.326316	MF-I	-0.149924
1.59906	7.81608	1.87009	0.171468	0.543955	630	0.540834	I-FAM	0.467532	Mixed	Mixed	339C	0.545455	Mixed	0
1.5903	7.79404	1.8094	0.178584	0.553648	631	0.550434	MF-II	0.864198	MF-II	MF-II	367C	0.234568	MF-II	1.5903
0.536736	8.25919	0.383584	0.535693	0.800987	632	0.798253	MF-II	0.786408	MF-II	MF-II	470BR	0.242718	MF-II	0.536736
-0.252727	8.64834	0.0836122	0.772461	0.917146	633	0.916131	MF-I	0.944056	MF-I	MF-I	470BR	0.335664	MF-I	-0.252727
0.673906	8.29838	0.379215	0.538025	0.801537	634	0.798877	MF-I	0.883721	MF-I	MF-I	339C	0.255814	MF-I	0.673906
0.469738	8.43983	0.28441	0.593827	0.830411	635	0.827852	MF-II	0.933333	MF-II	MF-II	362C	0.25	MF-II	0.469738
1.49221	8.06119	2.46158	0.116664	0.477465	636	0.474833	MF-II	0.717949	MF-II	MF-II	502B	0.307692	MF-II	1.49221
3.29321	8.12612	7.5572	0.00597826	0.179126	637	0.18752	II-OTU+TNF+	0.836735	II-OTU+TNF+	II-OTU+TNF+	362C	0.77551	II-OTU+TNF+	3.29321
0.931605	8.37888	1.09518	0.29533	0.646579	638	0.642462	MF-II	0.789474	MF-II	MF-II	362C	0.289474	MF-II	0.931605
2.73785	7.76912	5.16399	0.0230621	0.291602	639	0.297426	II-OTU+TNF+	0.863636	II-OTU+TNF+	II-OTU+TNF+	362C	0.772727	II-OTU+TNF+	2.73785
0.277163	8.15898	0.0802132	0.777009	0.91995	640	0.919034	MF-I	0.990476	MF-I	MF-I	470BR	0.4	MF-I	0.277163
0.220506	7.73724	0.0551746	0.814292	0.932012	641	0.931379	MF-I	0.796875	MF-I	MF-I	367C	0.28125	MF-I	0.220506
1.0727	8.59336	1.41635	0.234008	0.600726	642	0.596945	MF-II	0.794326	MF-II	MF-II	362C	0.319149	MF-II	1.0727
0.0592486	8.09347	0.00240999	0.960846	0.98631	643	0.986	II-OTU+TNF+	0.81	II-OTU+TNF+	II-OTU+TNF+	470BR	0.28	II-OTU+TNF+	0.0592486
1.04927	7.76259	1.1338	0.28697	0.637711	644	0.633736	II-OTU+TNF+	0.835616	II-OTU+TNF+	II-OTU+TNF+	470BR	0.356164	II-OTU+TNF+	1.04927
-0.729644	8.39887	0.643302	0.42252	0.735444	645	0.732345	II-OTU+TNF+	0.36036	Mixed	Mixed	470BR	0.369369	Mixed	0
-0.596152	8.20353	0.376579	0.539441	0.802612	646	0.799854	MF-I	0.69	Mixed	Mixed	470BR	0.44	Mixed	0
1.53948	7.80261	2.58532	0.107862	0.464262	647	0.461572	MF-II	0.633803	Mixed	Mixed	339C	0.28169	Mixed	0
-2.16019	8.67337	5.31786	0.0211102	0.287098	648	0.293359	I-FAM	0.828125	I-FAM	I-FAM	529C	0.320312	I-FAM	-2.16019
0.845078	8.06863	0.840005	0.359398	0.694458	649	0.690675	MF-II	0.91954	MF-II	MF-II	529C	0.264368	MF-II	0.845078
2.01761	8.13419	3.70428	0.0542763	0.377221	650	0.377997	MF-II	0.951456	MF-II	MF-II	362C	0.291262	MF-II	2.01761
1.58701	8.33519	2.32012	0.127714	0.486522	651	0.484117	I-FAM	0.442478	Mixed	Mixed	464C	0.362832	Mixed	0
0.519653	7.84392	0.201475	0.653534	0.86109	652	0.859055	II-OTU+TNF+	0.392405	Mixed	Mixed	566B	0.291139	Mixed	0
-0.0571662	7.94003	0.00439224	0.94716	0.980818	653	0.9804	II-FAM	0.876543	II-FAM	II-FAM	470BR	0.333333	II-FAM	-0.0571662
-1.73184	8.24202	3.01436	0.0825334	0.433978	654	0.432327	II-FAM	0.694737	Mixed	Mixed	529C	0.294737	Mixed	0
0.689155	7.91896	0.393251	0.530597	0.797655	655	0.79501	MF-II	0.662651	Mixed	Mixed	464C	0.277108	Mixed	0
-0.964621	8.10597	0.468747	0.493566	0.775796	656	0.773063	I-OTU+TNF+	0.981132	I-OTU+TNF+	I-OTU+TNF+	566B	0.566038	I-OTU+TNF+	-0.964621
0.180731	8.35905	0.0389707	0.843507	0.943237	657	0.942484	MF-II	0.596639	Mixed	Mixed	529C	0.310924	Mixed	0
0.713614	8.02809	0.499291	0.479814	0.769494	658	0.766875	MF-II	0.753086	MF-II	MF-II	529C	0.358025	MF-II	0.713614
-0.400985	7.9411	0.172655	0.677764	0.870505	659	0.869147	MF-I	0.676056	Mixed	Mixed	464C	0.591549	Mixed	0
-0.235478	8.58078	0.0454436	0.831191	0.938704	660	0.937911	II-FAM	0.857143	II-FAM	II-FAM	529C	0.328571	II-FAM	-0.235478
1.04776	8.21527	1.16824	0.279767	0.63478	661	0.630786	II-FAM	0.62963	Mixed	Mixed	464C	0.25	Mixed	0
1.47754	7.93938	2.62439	0.105236	0.463579	662	0.461097	MF-I	0.697368	Mixed	Mixed	470BR	0.236842	Mixed	0
0.653276	7.96504	0.420057	0.51691	0.789294	663	0.786653	II-OTU+TNF+	0.410959	Mixed	Mixed	339C	0.232877	Mixed	0
0.236573	8.25394	0.0681944	0.793985	0.924503	664	0.923732	II-OTU+TNF+	0.371429	Mixed	Mixed	470BR	0.32381	Mixed	0
-1.33213	8.73477	1.44468	0.229387	0.598569	665	0.594949	MF-I	0.976744	MF-I	MF-I	470BR	0.426357	MF-I	-1.33213
-1.0172	7.89606	0.741333	0.389236	0.714495	666	0.711125	I-OTU+TNF+	0.860215	I-OTU+TNF+	I-OTU+TNF+	566B	0.623656	I-OTU+TNF+	-1.0172
-0.508642	8.3738	0.317322	0.573223	0.818508	667	0.815938	MF-I	0.585859	Mixed	Mixed	470BR	0.242424	Mixed	0
-2.54769	8.60606	6.88382	0.00869941	0.200907	668	0.20759	I-OTU+TNF+	0.922535	I-OTU+TNF+	I-OTU+TNF+	470BR	0.373239	I-OTU+TNF+	-2.54769
1.76021	8.18207	3.77447	0.0520435	0.37666	669	0.377513	MF-II	0.79798	MF-II	MF-II	362C	0.434343	MF-II	1.76021
-0.163457	8.21538	0.0124154	0.91128	0.967395	670	0.966824	MF-Isn(fg)	0.78125	MF-Isn(fg)	MF-Isn(fg)	529C	0.677083	MF-Isn(fg)	-0.163457
0.0576908	8.04457	0.0048292	0.944598	0.980818	671	0.9804	I-FAM	0.5	Mixed	Mixed	464C	0.426829	Mixed	0
1.52894	8.02036	1.95698	0.16184	0.534819	672	0.532266	MF-II	0.815217	MF-II	MF-II	367C	0.315217	MF-II	1.52894
0.729696	8.58419	0.651187	0.419691	0.733641	673	0.730585	MF-II	0.927536	MF-II	MF-II	362C	0.289855	MF-II	0.729696
0.9665	7.90096	0.895151	0.344088	0.680083	674	0.676131	II-OTU+TNF+	0.656716	Mixed	Mixed	464C	0.268657	Mixed	0
1.58599	7.99167	2.09175	0.1481	0.51557	675	0.513769	MF-II	0.642857	Mixed	Mixed	470BR	0.238095	Mixed	0
2.88275	8.00044	6.61026	0.0101409	0.212482	676	0.218808	MF-II	0.975	MF-II	MF-II	362C	0.2875	MF-II	2.88275
1.26668	7.71556	1.14423	0.284764	0.636685	677	0.632812	MF-I	1	MF-I	MF-I	566B	0.441176	MF-I	1.26668
-0.640985	8.52958	0.435249	0.509426	0.786362	678	0.783908	I-FAM	0.923729	I-FAM	I-FAM	464C	0.279661	I-FAM	-0.640985
1.79103	7.68921	2.31619	0.128037	0.486522	679	0.484117	MF-II	0.698413	Mixed	Mixed	367C	0.269841	Mixed	0
1.15014	8.52714	1.45416	0.227864	0.597253	680	0.593676	MF-I	0.503817	Mixed	Mixed	362C	0.251908	Mixed	0
0.104598	8.28687	0.0133665	0.907959	0.96588	681	0.965251	MF-I	0.767241	MF-I	MF-I	470BR	0.241379	MF-I	0.104598
1.96829	8.35583	2.69819	0.100465	0.457531	682	0.455388	II-OTU+TNF+	0.412162	Mixed	Mixed	367C	0.290541	Mixed	0
-0.602256	7.93235	0.342525	0.558377	0.812641	683	0.809991	II-FAM	0.526316	Mixed	Mixed	464C	0.276316	Mixed	0
0.182759	8.09187	0.0478297	0.826884	0.937656	684	0.936857	MF-II	0.5	Mixed	Mixed	470BR	0.309524	Mixed	0
0.937529	8.31292	1.18137	0.27708	0.633444	685	0.629332	MF-I	0.7	MF-I	MF-I	362C	0.2	MF-I	0.937529
-2.10058	8.24756	4.27365	0.0387104	0.348394	686	0.350173	I-FAM	0.580645	Mixed	Mixed	529C	0.387097	Mixed	0
-0.0763445	8.15915	0.00869349	0.925714	0.97293	687	0.972567	II-OTU+TNF+	0.77551	II-OTU+TNF+	II-OTU+TNF+	362C	0.387755	II-OTU+TNF+	-0.0763445
0.546106	8.15107	0.374377	0.54063	0.803461	688	0.800693	MF-II	0.90099	MF-II	MF-II	566B	0.366337	MF-II	0.546106
1.57659	8.29539	1.89737	0.168376	0.542324	689	0.539451	MF-I	0.975207	MF-I	MF-I	339C	0.330579	MF-I	1.57659
2.46184	7.97779	3.78426	0.0517398	0.37666	690	0.377513	I-OTU+TNF+	0.876543	I-OTU+TNF+	I-OTU+TNF+	362C	0.802469	I-OTU+TNF+	2.46184
-0.124812	8.71231	0.017313	0.895318	0.961626	691	0.960814	MF-I	1	MF-I	MF-I	362C	0.407407	MF-I	-0.124812
-1.87313	7.86192	2.81836	0.0931948	0.44524	692	0.443596	I-OTU+TNF+	1	I-OTU+TNF+	I-OTU+TNF+	566B	0.447059	I-OTU+TNF+	-1.87313
4.14156	7.78121	13.0761	0.000299241	0.0561971	693	0.0613701	II-OTU+TNF+	0.763158	II-OTU+TNF+	II-OTU+TNF+	339C	0.486842	II-OTU+TNF+	4.14156
3.14276	7.90932	8.39064	0.00377246	0.139081	694	0.14688	II-OTU+TNF+	0.517241	Mixed	Mixed	362C	0.333333	Mixed	0
1.14298	8.18177	0.936036	0.333302	0.670902	695	0.666887	MF-II	0.990385	MF-II	MF-II	529C	0.375	MF-II	1.14298
-0.305291	7.97402	0.0837046	0.772339	0.917146	696	0.916131	II-FAM	0.558442	Mixed	Mixed	529C	0.311688	Mixed	0
1.66705	7.8734	2.1338	0.144087	0.510354	697	0.508442	NMJ accessory	0.962963	NMJ accessory	NMJ accessory	367C	0.45679	NMJ accessory	1.66705
-0.732142	8.80056	0.660694	0.416317	0.732129	698	0.729206	MF-I	0.974026	MF-I	MF-I	362C	0.25974	MF-I	-0.732142
1.57006	8.01066	1.44307	0.229647	0.598569	699	0.594949	MF-I	0.940476	MF-I	MF-I	367C	0.309524	MF-I	1.57006
1.42952	8.21559	2.39314	0.121872	0.483543	700	0.480912	II-OTU+TNF+	0.735294	II-OTU+TNF+	II-OTU+TNF+	362C	0.245098	II-OTU+TNF+	1.42952
1.163	7.84986	1.17731	0.277906	0.634622	701	0.630492	MF-I	0.605263	Mixed	Mixed	339C	0.276316	Mixed	0
-1.27078	8.11349	1.64417	0.199757	0.574536	702	0.570674	I-OTU+TNF+	0.722892	I-OTU+TNF+	I-OTU+TNF+	529C	0.253012	I-OTU+TNF+	-1.27078
-1.19667	8.47198	1.4711	0.225175	0.594429	703	0.590762	I-FAM	0.862385	I-FAM	I-FAM	464C	0.33945	I-FAM	-1.19667
0.0512166	8.38992	0.00347016	0.953025	0.983078	704	0.982631	MF-II	0.508929	Mixed	Mixed	464C	0.196429	Mixed	0
0.423217	8.15045	0.19031	0.66266	0.864913	705	0.86324	MF-I	0.72549	MF-I	MF-I	339C	0.205882	MF-I	0.423217
-1.97312	8.85785	3.04584	0.0809475	0.431908	706	0.429984	I-FAM	0.869822	I-FAM	I-FAM	464C	0.420118	I-FAM	-1.97312
0.573384	8.16938	0.236924	0.626438	0.847465	707	0.845331	MF-II	0.788462	MF-II	MF-II	367C	0.298077	MF-II	0.573384
1.1246	8.20148	0.975108	0.323412	0.663298	708	0.659243	II-FAM	0.663043	Mixed	Mixed	464C	0.434783	Mixed	0
-0.882223	8.69948	0.954026	0.328699	0.667591	709	0.663648	MF-I	1	MF-I	MF-I	470BR	0.368421	MF-I	-0.882223
0.694325	8.20201	0.530817	0.466265	0.759799	710	0.757219	MF-II	0.96	MF-II	MF-II	362C	0.32	MF-II	0.694325
-2.69438	8.11127	2.74669	0.0974593	0.452178	711	0.450338	MF-Isn(fg)	1	MF-Isn(fg)	MF-Isn(fg)	529C	0.882353	MF-Isn(fg)	-2.69438
2.73131	8.52015	6.92456	0.00850342	0.19939	712	0.205917	MF-II	1	MF-II	MF-II	362C	0.38961	MF-II	2.73131
-2.01218	8.04247	3.59836	0.0578398	0.386123	713	0.386832	II-FAM	0.54878	Mixed	Mixed	464C	0.487805	Mixed	0
0.352594	8.37916	0.136382	0.711906	0.886945	714	0.885535	MF-I	0.936508	MF-I	MF-I	362C	0.253968	MF-I	0.352594
3.70845	8.43096	11.4901	0.000699963	0.0750456	715	0.0811232	II-OTU+TNF+	0.911765	II-OTU+TNF+	II-OTU+TNF+	362C	0.595588	II-OTU+TNF+	3.70845
-0.487821	8.51918	0.275934	0.59938	0.832926	716	0.830419	MF-I	0.92	MF-I	MF-I	362C	0.232	MF-I	-0.487821
1.76704	8.05406	3.7189	0.0538029	0.37666	717	0.377513	MF-I	0.659574	Mixed	Mixed	367C	0.393617	Mixed	0
-0.406272	8.57968	0.188245	0.664382	0.866032	718	0.864336	I-FAM	0.81203	I-FAM	I-FAM	464C	0.293233	I-FAM	-0.406272
1.58321	8.34839	2.85424	0.0911366	0.44524	719	0.443596	II-OTU+TNF+	0.774436	II-OTU+TNF+	II-OTU+TNF+	362C	0.443609	II-OTU+TNF+	1.58321
1.16117	8.03666	1.26403	0.260893	0.624694	720	0.620603	MF-II	0.602273	Mixed	Mixed	362C	0.306818	Mixed	0
-0.644056	7.88501	0.451719	0.501521	0.781393	721	0.778625	II-FAM	0.434783	Mixed	Mixed	464C	0.478261	Mixed	0
-1.33449	8.34253	2.22199	0.136061	0.497973	722	0.495628	MF-I	0.969072	MF-I	MF-I	470BR	0.350515	MF-I	-1.33449
0.355197	8.16844	0.10624	0.744467	0.902473	723	0.901336	MF-I	0.628866	Mixed	Mixed	464C	0.309278	Mixed	0
1.91719	8.10753	2.7496	0.0972819	0.451719	724	0.449905	MF-I	0.88	MF-I	MF-I	339C	0.22	MF-I	1.91719
0.993418	8.24889	1.22064	0.269238	0.629435	725	0.625367	MF-II	0.563636	Mixed	Mixed	470BR	0.245455	Mixed	0
-0.226111	8.46488	0.0690428	0.792736	0.9245	726	0.923715	MF-I	0.865546	MF-I	MF-I	362C	0.277311	MF-I	-0.226111
1.05218	8.42922	0.844414	0.35814	0.693535	727	0.689741	MF-II	0.797203	MF-II	MF-II	470BR	0.272727	MF-II	1.05218
2.43132	7.87193	6.30296	0.0120553	0.227712	728	0.233862	MF-II	0.910256	MF-II	MF-II	339C	0.25641	MF-II	2.43132
0.615143	7.82245	0.342881	0.558172	0.812641	729	0.809991	MF-I	0.444444	Mixed	Mixed	529C	0.269841	Mixed	0
-0.205366	8.15559	0.0391904	0.843072	0.943237	730	0.942484	MF-II	0.823529	MF-II	MF-II	529C	0.294118	MF-II	-0.205366
2.29338	7.96429	3.4557	0.0630372	0.399715	731	0.39985	MF-I	0.88172	MF-I	MF-I	566B	0.236559	MF-I	2.29338
1.87823	7.99113	2.98253	0.0841709	0.435659	732	0.433902	II-OTU+TNF+	0.847826	II-OTU+TNF+	II-OTU+TNF+	339C	0.5	II-OTU+TNF+	1.87823
0.966071	8.22511	1.15154	0.283231	0.636273	733	0.632347	MF-II	0.362745	Mixed	Mixed	362C	0.352941	Mixed	0
1.25369	7.8148	1.46062	0.226834	0.596928	734	0.593393	I-OTU+TNF+	0.774648	I-OTU+TNF+	I-OTU+TNF+	362C	0.394366	I-OTU+TNF+	1.25369
-0.790135	8.18425	0.820636	0.364997	0.696315	735	0.692468	MF-I	0.37037	Mixed	Mixed	464C	0.160494	Mixed	0
2.316	7.83707	4.12872	0.0421641	0.355739	736	0.356826	MF-II	0.951807	MF-II	MF-II	367C	0.53012	MF-II	2.316
0.58818	7.89745	0.307098	0.579468	0.823648	737	0.821231	I-OTU+TNF+	0.710526	I-OTU+TNF+	I-OTU+TNF+	362C	0.236842	I-OTU+TNF+	0.58818
-0.567036	8.2926	0.428799	0.512581	0.788	738	0.785369	II-OTU+TNF+	0.59633	Mixed	Mixed	470BR	0.431193	Mixed	0
-1.69376	8.08273	0.62161	0.430452	0.742283	739	0.739404	MF-Isn(fg)	0.9625	MF-Isn(fg)	MF-Isn(fg)	529C	0.95	Donor-specific	0
-1.01607	8.09283	1.09168	0.296102	0.646721	740	0.642661	I-FAM	0.895349	I-FAM	I-FAM	464C	0.593023	I-FAM	-1.01607
2.3958	7.81587	5.63937	0.0175636	0.268723	741	0.275394	MF-I	0.815385	MF-I	MF-I	362C	0.384615	MF-I	2.3958
1.17903	7.98377	1.56188	0.211393	0.583811	742	0.580216	MF-II	0.833333	MF-II	MF-II	464C	0.261905	MF-II	1.17903
-1.46383	8.24438	2.5129	0.112922	0.468212	743	0.465646	MF-II	0.53	Mixed	Mixed	470BR	0.46	Mixed	0
1.71481	8.04645	3.3042	0.0691064	0.409265	744	0.408405	MF-II	0.927711	MF-II	MF-II	362C	0.349398	MF-II	1.71481
1.06662	8.27045	1.28313	0.257321	0.623722	745	0.619715	II-FAM	0.429825	Mixed	Mixed	339C	0.298246	Mixed	0
0.408216	7.97671	0.192793	0.660603	0.864051	746	0.862277	MF-I	0.927711	MF-I	MF-I	470BR	0.445783	MF-I	0.408216
0.18528	8.13894	0.0320961	0.857817	0.948652	747	0.947688	MTJ	0.787234	MTJ	MTJ	566B	0.234043	MTJ	0.18528
1.25291	7.96682	1.06934	0.301096	0.649091	748	0.644943	MF-I	0.630952	Mixed	Mixed	367C	0.214286	Mixed	0
-0.153848	8.28662	0.0327828	0.856321	0.94833	749	0.947278	II-OTU+TNF+	0.663866	Mixed	Mixed	566B	0.252101	Mixed	0
1.35342	8.64199	1.90718	0.167281	0.54116	750	0.538351	MF-II	0.514451	Mixed	Mixed	362C	0.300578	Mixed	0
2.19163	8.22038	3.18697	0.0742306	0.417692	751	0.416136	MF-I	0.96748	MF-I	MF-I	367C	0.536585	MF-I	2.19163
0.829806	8.25171	0.478943	0.488903	0.773549	752	0.770669	II-OTU+TNF+	0.428571	Mixed	Mixed	339C	0.238095	Mixed	0
2.06388	8.10154	4.87364	0.0272723	0.305131	753	0.30965	MF-II	0.538462	Mixed	Mixed	502B	0.230769	Mixed	0
0.0999654	7.87556	0.0105375	0.918239	0.970239	754	0.96973	II-OTU+TNF+	0.242857	Mixed	Mixed	464C	0.257143	Mixed	0
1.46353	8.03342	2.48113	0.115223	0.474539	755	0.47194	MF-II	0.835165	MF-II	MF-II	362C	0.340659	MF-II	1.46353
2.88686	8.18574	7.4106	0.00648528	0.187506	756	0.195635	MF-II	0.901786	MF-II	MF-II	339C	0.267857	MF-II	2.88686
0.879529	8.29475	0.694473	0.404649	0.724056	757	0.72108	II-FAM	0.560345	Mixed	Mixed	464C	0.448276	Mixed	0
0.595646	8.52364	0.42568	0.514118	0.788	758	0.785369	II-OTU+TNF+	0.662252	Mixed	Mixed	566B	0.298013	Mixed	0
2.02476	7.92617	2.69724	0.100525	0.457531	759	0.455388	MF-I	0.617978	Mixed	Mixed	566B	0.41573	Mixed	0
1.67746	8.16643	2.93837	0.0865012	0.440545	760	0.438912	MF-I	0.530973	Mixed	Mixed	367C	0.522124	Mixed	0
0.139103	8.1662	0.0215261	0.883355	0.957174	761	0.956193	MF-I	0.970588	MF-I	MF-I	362C	0.264706	MF-I	0.139103
0.978778	7.96847	1.10948	0.292198	0.643951	762	0.639843	MF-II	0.69863	Mixed	Mixed	502B	0.260274	Mixed	0
-1.15248	8.13024	1.57098	0.210069	0.583055	763	0.579383	MF-I	0.872093	MF-I	MF-I	566B	0.186047	MF-I	-1.15248
1.63632	8.48246	2.01233	0.156029	0.527276	764	0.525051	I-FAM	0.682171	Mixed	Mixed	464C	0.736434	Mixed	0
1.28346	8.03862	1.631	0.201568	0.575038	765	0.571195	II-OTU+TNF+	0.359551	Mixed	Mixed	339C	0.438202	Mixed	0
-0.0774212	8.00143	0.00714843	0.932621	0.976165	766	0.975698	MF-I	0.958904	MF-I	MF-I	362C	0.39726	MF-I	-0.0774212
0.230087	7.94628	0.0420419	0.83754	0.941999	767	0.941255	I-OTU+TNF+	0.54023	Mixed	Mixed	470BR	0.218391	Mixed	0
1.03348	7.99963	0.935641	0.333404	0.670902	768	0.666887	MF-I	0.978022	MF-I	MF-I	566B	0.428571	MF-I	1.03348
0.647828	8.20448	0.363561	0.546537	0.807724	769	0.804902	MF-II	0.726496	MF-II	MF-II	367C	0.299145	MF-II	0.647828
-0.499631	8.02073	0.191705	0.661503	0.864307	770	0.862527	II-FAM	0.506173	Mixed	Mixed	529C	0.345679	Mixed	0
0.0784475	8.51445	0.00682225	0.934172	0.977288	771	0.976793	II-OTU+TNF+	0.50365	Mixed	Mixed	362C	0.313869	Mixed	0
2.39073	8.13091	4.67134	0.0306725	0.317498	772	0.320642	MF-II	0.897436	MF-II	MF-II	339C	0.42735	MF-II	2.39073
0.768244	8.11357	0.552702	0.457218	0.753732	773	0.7512	MF-I	0.967742	MF-I	MF-I	464C	0.322581	MF-I	0.768244
-2.48849	8.26445	6.75711	0.00933897	0.204123	774	0.210766	MF-I	0.92	MF-I	MF-I	529C	0.3	MF-I	-2.48849
1.28351	8.33771	1.87992	0.170347	0.543264	775	0.540294	MF-I	0.741071	MF-I	MF-I	566B	0.169643	MF-I	1.28351
-4.31831	8.7626	15.818	6.97896122392732e-05	0.0284742	776	0.0317173	I-FAM	0.922481	I-FAM	I-FAM	529C	0.325581	I-FAM	-4.31831
1.74249	7.95924	3.24508	0.0716413	0.412422	777	0.411429	I-OTU+TNF+	0.434211	Mixed	Mixed	362C	0.513158	Mixed	0
-0.943278	8.35983	0.951556	0.329326	0.667591	778	0.663648	MTJ	0.736842	MTJ	MTJ	470BR	0.263158	MTJ	-0.943278
0.252675	8.04122	0.0773266	0.780954	0.921144	779	0.920343	MF-II	0.882353	MF-II	MF-II	529C	0.352941	MF-II	0.252675
0.0116743	7.92325	0.00115318	0.97291	0.9894	780	0.989194	MF-I	0.770115	MF-I	MF-I	566B	0.425287	MF-I	0.0116743
0.165703	8.15027	0.0154825	0.900976	0.962876	781	0.96203	I-FAM	0.593407	Mixed	Mixed	464C	0.67033	Mixed	0
3.30521	8.36803	8.29741	0.00397107	0.143008	782	0.15094	II-OTU+TNF+	0.927419	II-OTU+TNF+	II-OTU+TNF+	362C	0.806452	II-OTU+TNF+	3.30521
0.863485	7.94204	0.617725	0.431896	0.743308	783	0.74047	MF-I	0.360465	Mixed	Mixed	464C	0.383721	Mixed	0
0.0388073	8.11743	9.97679596304275e-05	0.992031	0.99734	784	0.997346	MF-I	0.681818	Mixed	Mixed	470BR	0.329545	Mixed	0
2.55643	8.04323	4.80802	0.0283301	0.306535	785	0.31095	II-OTU+TNF+	0.590909	Mixed	Mixed	367C	0.263636	Mixed	0
2.18498	7.83663	4.80684	0.0283494	0.306535	786	0.31095	MF-II	0.671053	Mixed	Mixed	362C	0.315789	Mixed	0
1.84427	7.75219	3.29498	0.0694954	0.409347	787	0.408526	II-OTU+TNF+	0.478261	Mixed	Mixed	339C	0.246377	Mixed	0
0.323971	8.04872	0.128029	0.720486	0.891297	788	0.890057	MF-II	0.515789	Mixed	Mixed	367C	0.273684	Mixed	0
2.29878	7.88808	5.53671	0.0186237	0.272039	789	0.278525	MF-II	0.957746	MF-II	MF-II	362C	0.464789	MF-II	2.29878
0.577496	8.19786	0.37986	0.53768	0.801537	790	0.798877	II-OTU+TNF+	0.436893	Mixed	Mixed	566B	0.262136	Mixed	0
-0.507717	8.45454	0.327515	0.567127	0.816187	791	0.813526	MF-I	0.972973	MF-I	MF-I	362C	0.351351	MF-I	-0.507717
1.09871	8.11655	1.33002	0.248804	0.615217	792	0.61112	I-FAM	0.714286	I-FAM	I-FAM	464C	0.549451	I-FAM	1.09871
0.197574	8.25622	0.0395944	0.842276	0.943237	793	0.942484	MF-II	0.566372	Mixed	Mixed	464C	0.265487	Mixed	0
2.31983	8.45498	5.0196	0.0250644	0.298634	794	0.303936	MF-II	0.871429	MF-II	MF-II	367C	0.278571	MF-II	2.31983
0.427305	7.92831	0.118989	0.730135	0.897094	795	0.895799	MF-I	0.920455	MF-I	MF-I	367C	0.25	MF-I	0.427305
0.330119	8.28897	0.114286	0.735318	0.899309	796	0.898075	MF-I	0.973451	MF-I	MF-I	362C	0.265487	MF-I	0.330119
1.79169	8.04289	2.86651	0.0904441	0.443169	797	0.441713	MF-II	0.439024	Mixed	Mixed	464C	0.292683	Mixed	0
-0.294355	8.59961	0.0907734	0.763197	0.912437	798	0.911508	I-FAM	0.827338	I-FAM	I-FAM	464C	0.352518	I-FAM	-0.294355
1.38938	8.15051	1.30107	0.254021	0.620524	799	0.616588	MF-II	0.966102	MF-II	MF-II	339C	0.491525	MF-II	1.38938
1.60299	7.75568	2.06903	0.15032	0.518872	800	0.516985	II-FAM	0.681159	Mixed	Mixed	464C	0.333333	Mixed	0
-1.14197	8.49305	1.35047	0.245199	0.612497	801	0.608591	MF-I	0.917355	MF-I	MF-I	362C	0.214876	MF-I	-1.14197
-1.03261	8.16254	1.42807	0.232084	0.599743	802	0.596186	MF-I	0.840909	MF-I	MF-I	470BR	0.215909	MF-I	-1.03261
-1.05917	8.27401	1.28951	0.256142	0.622784	803	0.618815	MF-I	1	MF-I	MF-I	529C	0.409091	MF-I	-1.05917
-0.437017	8.02198	0.207587	0.648666	0.859041	804	0.856892	MF-I	0.813953	MF-I	MF-I	566B	0.325581	MF-I	-0.437017
1.38111	7.87722	1.54361	0.214084	0.586218	805	0.582614	MF-II	0.938272	MF-II	MF-II	339C	0.259259	MF-II	1.38111
0.584001	7.83433	0.364093	0.546244	0.807724	806	0.804902	I-FAM	0.484375	Mixed	Mixed	464C	0.46875	Mixed	0
-0.266801	8.49079	0.0842881	0.771569	0.917146	807	0.916131	I-FAM	0.643478	Mixed	Mixed	362C	0.191304	Mixed	0
0.496379	8.26449	0.304953	0.580795	0.8243	808	0.821873	MF-I	0.792453	MF-I	MF-I	362C	0.198113	MF-I	0.496379
0.13344	8.47399	0.0214108	0.883666	0.957174	809	0.956193	MF-I	0.990566	MF-I	MF-I	470BR	0.311321	MF-I	0.13344
-1.81342	8.0331	2.32435	0.127367	0.486522	810	0.484117	I-FAM	0.921053	I-FAM	I-FAM	464C	0.578947	I-FAM	-1.81342
-0.562716	8.20311	0.284268	0.593919	0.830411	811	0.827852	MF-I	0.921569	MF-I	MF-I	529C	0.235294	MF-I	-0.562716
0.0635231	7.75193	0.00389554	0.950233	0.982591	812	0.982144	MF-I	0.802817	MF-I	MF-I	566B	0.28169	MF-I	0.0635231
0.513114	8.17915	0.29715	0.585676	0.827549	813	0.825154	MF-II	0.587156	Mixed	Mixed	470BR	0.201835	Mixed	0
-0.668227	8.20072	0.218789	0.639965	0.854465	814	0.852107	I-OTU+TNF+	1	I-OTU+TNF+	I-OTU+TNF+	529C	0.53271	I-OTU+TNF+	-0.668227
1.34066	7.89111	1.00831	0.31531	0.660079	815	0.655872	MF-II	0.307692	Mixed	Mixed	367C	0.24359	Mixed	0
0.383146	8.39422	0.153946	0.694793	0.878722	816	0.877326	MF-I	0.953125	MF-I	MF-I	566B	0.335938	MF-I	0.383146
1.1422	7.78533	0.997108	0.318014	0.66052	817	0.65641	MF-I	0.746269	MF-I	MF-I	362C	0.402985	MF-I	1.1422
2.20701	8.1174	5.52984	0.0186969	0.272039	818	0.278525	MF-I	0.8375	MF-I	MF-I	362C	0.4	MF-I	2.20701
-0.367311	8.04855	0.158364	0.690668	0.877129	819	0.875645	MF-I	0.907895	MF-I	MF-I	470BR	0.276316	MF-I	-0.367311
2.38785	7.72876	4.32981	0.0374532	0.341969	820	0.343868	MF-II	0.774648	MF-II	MF-II	367C	0.309859	MF-II	2.38785
1.75505	7.92206	2.7159	0.0993566	0.455819	821	0.453956	MF-II	1	MF-II	MF-II	339C	0.25	MF-II	1.75505
1.84433	7.98442	2.83061	0.0924867	0.44524	822	0.443596	MF-II	0.721649	MF-II	MF-II	566B	0.298969	MF-II	1.84433
0.931162	7.95171	0.794446	0.372761	0.701847	823	0.698326	II-OTU+TNF+	0.457143	Mixed	Mixed	583B	0.228571	Mixed	0
-0.227533	7.86581	0.056336	0.812384	0.931091	824	0.930424	MF-II	0.972603	MF-II	MF-II	464C	0.287671	MF-II	-0.227533
-0.517291	8.41289	0.315044	0.574603	0.81914	825	0.816539	MF-I	0.801887	MF-I	MF-I	529C	0.264151	MF-I	-0.517291
2.11121	8.19015	3.72315	0.0536662	0.37666	826	0.377513	MF-II	0.34188	Mixed	Mixed	566B	0.222222	Mixed	0
3.27473	8.05956	10.4374	0.00123531	0.0900012	827	0.0962441	MF-I	0.699029	Mixed	Mixed	339C	0.533981	Mixed	0
0.817328	8.13616	0.661713	0.415958	0.732129	828	0.729206	I-FAM	0.822222	I-FAM	I-FAM	464C	0.633333	I-FAM	0.817328
1.80937	8.08772	3.06404	0.0800456	0.431908	829	0.429984	II-OTU+TNF+	0.398058	Mixed	Mixed	470BR	0.300971	Mixed	0
0.66997	8.27337	0.435151	0.509474	0.786362	830	0.783908	I-FAM	0.681818	Mixed	Mixed	464C	0.254545	Mixed	0
-0.599851	8.25559	0.294684	0.587236	0.827549	831	0.825154	I-FAM	0.910891	I-FAM	I-FAM	464C	0.514851	I-FAM	-0.599851
-0.293391	7.8245	0.0971337	0.755297	0.908852	832	0.907794	MF-I	0.909091	MF-I	MF-I	464C	0.227273	MF-I	-0.293391
-0.236926	8.65868	0.0577479	0.810092	0.930274	833	0.929574	MF-I	0.882716	MF-I	MF-I	470BR	0.271605	MF-I	-0.236926
0.835845	8.08065	0.687605	0.406982	0.724056	834	0.72108	MF-II	0.5	Mixed	Mixed	470BR	0.26	Mixed	0
-0.804865	8.34395	0.562584	0.453223	0.752227	835	0.749809	MF-I	0.823009	MF-I	MF-I	470BR	0.300885	MF-I	-0.804865
1.42387	8.07776	1.34459	0.24623	0.613808	836	0.609867	MF-I	0.969388	MF-I	MF-I	566B	0.214286	MF-I	1.42387
2.61342	7.62528	5.48635	0.0191676	0.27316	837	0.279538	MF-I	0.47541	Mixed	Mixed	367C	0.344262	Mixed	0
-2.17865	8.4066	4.60755	0.031834	0.320435	838	0.323689	I-OTU+TNF+	0.623762	Mixed	Mixed	470BR	0.386139	Mixed	0
1.63911	7.72384	1.92627	0.165171	0.539405	839	0.536529	MF-II	0.876712	MF-II	MF-II	367C	0.273973	MF-II	1.63911
-1.05816	8.70163	1.34685	0.245832	0.613328	840	0.609394	MF-I	0.940741	MF-I	MF-I	529C	0.259259	MF-I	-1.05816
-0.282729	8.0982	0.094092	0.759039	0.910343	841	0.909308	MF-I	0.86747	MF-I	MF-I	566B	0.228916	MF-I	-0.282729
-0.434739	7.84135	0.179139	0.672115	0.868906	842	0.867417	MF-I	1	MF-I	MF-I	362C	0.253521	MF-I	-0.434739
-0.865985	8.45684	0.803357	0.370094	0.699557	843	0.696017	MF-I	0.80531	MF-I	MF-I	529C	0.433628	MF-I	-0.865985
-1.67103	8.47301	3.04618	0.0809305	0.431908	844	0.429984	MF-I	0.963964	MF-I	MF-I	470BR	0.342342	MF-I	-1.67103
-0.503816	8.02355	0.309159	0.578198	0.82235	845	0.819844	MF-I	0.662338	Mixed	Mixed	367C	0.207792	Mixed	0
0.246071	8.1863	0.0781275	0.779852	0.921144	846	0.920218	II-OTU+TNF+	0.578431	Mixed	Mixed	470BR	0.441176	Mixed	0
1.10158	8.16765	1.07522	0.299773	0.648502	847	0.644389	MF-II	0.504762	Mixed	Mixed	529C	0.314286	Mixed	0
-0.436711	8.48638	0.210028	0.646747	0.858223	848	0.856057	MF-II	0.321429	Mixed	Mixed	470BR	0.285714	Mixed	0
0.689484	8.26846	0.611402	0.434262	0.743914	849	0.741119	MF-I	0.405941	Mixed	Mixed	502B	0.237624	Mixed	0
1.26047	8.07607	1.22397	0.268586	0.629435	850	0.625367	NMJ accessory	0.791667	NMJ accessory	NMJ accessory	367C	0.3125	NMJ accessory	1.26047
1.12271	8.16833	0.969276	0.324863	0.66492	851	0.660992	MF-II	0.949495	MF-II	MF-II	529C	0.424242	MF-II	1.12271
-1.30902	8.22323	1.74662	0.186305	0.564093	852	0.560688	MF-I	0.912088	MF-I	MF-I	529C	0.362637	MF-I	-1.30902
-0.103602	8.36034	0.0118305	0.913387	0.968407	853	0.967837	MF-I	0.915094	MF-I	MF-I	362C	0.264151	MF-I	-0.103602
1.08267	8.08761	0.761045	0.383004	0.710298	854	0.70672	I-FAM	0.872093	I-FAM	I-FAM	464C	0.906977	Donor-specific	0
1.81491	7.99932	3.72254	0.0536857	0.37666	855	0.377513	MF-II	0.901099	MF-II	MF-II	362C	0.241758	MF-II	1.81491
0.951954	8.17071	0.644626	0.422043	0.735444	856	0.732345	MF-I	0.830357	MF-I	MF-I	566B	0.3125	MF-I	0.951954
3.60906	7.59884	8.27709	0.00401576	0.143008	857	0.15094	I-FAM	0.396825	Mixed	Mixed	339C	0.68254	Mixed	0
2.22487	8.1859	4.54557	0.0330067	0.325808	858	0.329002	II-OTU+TNF+	0.915094	II-OTU+TNF+	II-OTU+TNF+	566B	0.320755	II-OTU+TNF+	2.22487
-0.2699	8.53683	0.0951138	0.757775	0.910165	859	0.909081	MF-I	0.7	MF-I	MF-I	470BR	0.269231	MF-I	-0.2699
2.93216	7.78432	6.77654	0.00923786	0.203763	860	0.210409	II-OTU+TNF+	0.328767	Mixed	Mixed	362C	0.356164	Mixed	0
-3.15066	8.25038	10.9604	0.000931171	0.0838054	861	0.0897078	I-OTU+TNF+	0.901961	I-OTU+TNF+	I-OTU+TNF+	566B	0.539216	I-OTU+TNF+	-3.15066
1.17793	8.44406	1.71253	0.19066	0.568145	862	0.564438	MF-I	0.59542	Mixed	Mixed	464C	0.290076	Mixed	0
1.72937	8.13432	2.4896	0.114604	0.47356	863	0.470825	MF-I	0.972727	MF-I	MF-I	367C	0.281818	MF-I	1.72937
0.291435	7.86069	0.0733612	0.786505	0.922567	864	0.921834	I-OTU+TNF+	0.671429	Mixed	Mixed	529C	0.514286	Mixed	0
-1.46332	8.54239	2.51718	0.112615	0.467823	865	0.465267	MF-I	0.922414	MF-I	MF-I	470BR	0.327586	MF-I	-1.46332
1.04306	8.32639	0.926441	0.335792	0.672355	866	0.668307	I-FAM	0.428571	Mixed	Mixed	464C	0.285714	Mixed	0
-0.943267	8.58277	1.09653	0.295032	0.646579	867	0.642433	MF-I	0.930233	MF-I	MF-I	470BR	0.255814	MF-I	-0.943267
1.04507	8.07788	1.27291	0.259224	0.624694	868	0.620603	I-FAM	0.5	Mixed	Mixed	362C	0.297619	Mixed	0
2.27262	7.9993	3.83145	0.0503025	0.374536	869	0.37547	MF-II	0.719626	MF-II	MF-II	367C	0.345794	MF-II	2.27262
1.02238	7.96505	1.13667	0.286361	0.637595	870	0.633594	I-FAM	0.578947	Mixed	Mixed	362C	0.276316	Mixed	0
2.21193	8.00279	3.40091	0.0651639	0.404711	871	0.404232	MF-II	0.910891	MF-II	MF-II	367C	0.544554	MF-II	2.21193
-0.0798122	8.52301	0.000618188	0.980164	0.991997	872	0.991828	MF-Isn(fg)	0.985294	MF-Isn(fg)	MF-Isn(fg)	529C	0.573529	MF-Isn(fg)	-0.0798122
3.85903	7.96743	11.2573	0.000793422	0.0779042	873	0.0838897	II-OTU+TNF+	0.979381	II-OTU+TNF+	II-OTU+TNF+	339C	0.618557	II-OTU+TNF+	3.85903
-1.18607	8.22193	1.4066	0.235624	0.602096	874	0.598443	I-OTU+TNF+	0.78125	I-OTU+TNF+	I-OTU+TNF+	464C	0.583333	I-OTU+TNF+	-1.18607
1.39093	8.01652	1.42259	0.232981	0.600102	875	0.596427	I-FAM	0.397727	Mixed	Mixed	464C	0.363636	Mixed	0
0.441145	7.75997	0.166928	0.682858	0.872643	876	0.871117	MF-II	0.767123	MF-II	MF-II	367C	0.260274	MF-II	0.441145
1.00143	8.47131	0.864182	0.352573	0.687181	877	0.683383	MF-I	0.868056	MF-I	MF-I	566B	0.229167	MF-I	1.00143
1.37572	8.0607	1.42562	0.232484	0.599971	878	0.5963	MF-I	0.704545	MF-I	MF-I	362C	0.375	MF-I	1.37572
-0.520699	8.45361	0.278395	0.597756	0.831992	879	0.829483	I-FAM	0.893805	I-FAM	I-FAM	464C	0.415929	I-FAM	-0.520699
-0.190347	8.01139	0.0312005	0.859794	0.948766	880	0.947779	I-FAM	0.828947	I-FAM	I-FAM	464C	0.565789	I-FAM	-0.190347
0.876251	8.14374	0.957216	0.327892	0.666899	881	0.662924	MF-I	0.585859	Mixed	Mixed	362C	0.323232	Mixed	0
1.52609	8.37875	1.80116	0.179576	0.555892	882	0.552629	MF-I	0.830769	MF-I	MF-I	470BR	0.215385	MF-I	1.52609
0.451991	8.02971	0.248016	0.618476	0.842972	883	0.840779	MF-I	0.825	MF-I	MF-I	470BR	0.225	MF-I	0.451991
4.33605	8.73769	12.3309	0.000445726	0.0615465	884	0.0672126	I-OTU+TNF+	0.931429	I-OTU+TNF+	I-OTU+TNF+	362C	0.885714	I-OTU+TNF+	4.33605
1.11218	8.22023	1.22141	0.269086	0.629435	885	0.625367	MF-I	0.846154	MF-I	MF-I	362C	0.316239	MF-I	1.11218
1.01104	8.35343	0.994612	0.31862	0.66052	886	0.65641	MF-I	0.755725	MF-I	MF-I	566B	0.229008	MF-I	1.01104
-3.00999	8.20802	7.88435	0.00498748	0.159839	887	0.168395	I-FAM	0.976471	I-FAM	I-FAM	529C	0.341176	I-FAM	-3.00999
1.56739	8.30102	2.00561	0.156722	0.527905	888	0.525604	MF-I	0.915385	MF-I	MF-I	566B	0.284615	MF-I	1.56739
1.47424	7.83513	2.17572	0.140207	0.503399	889	0.50123	MF-I	0.45	Mixed	Mixed	367C	0.3375	Mixed	0
1.52536	8.36666	1.87648	0.170738	0.543273	890	0.540294	MF-I	0.858209	MF-I	MF-I	367C	0.246269	MF-I	1.52536
0.812085	7.75237	0.60421	0.436978	0.746179	891	0.74349	MF-I	0.972222	MF-I	MF-I	470BR	0.263889	MF-I	0.812085
1.15437	7.76979	0.97355	0.323799	0.663425	892	0.659423	I-FAM	0.461538	Mixed	Mixed	464C	0.307692	Mixed	0
2.48044	8.28366	6.10711	0.0134657	0.23818	893	0.245081	II-OTU+TNF+	0.54386	Mixed	Mixed	362C	0.377193	Mixed	0
-0.641343	8.24695	0.397965	0.528144	0.795139	894	0.792607	II-FAM	0.78022	II-FAM	II-FAM	529C	0.197802	II-FAM	-0.641343
-0.750242	8.36933	0.696425	0.40399	0.724056	895	0.72108	MF-I	0.742857	MF-I	MF-I	470BR	0.457143	MF-I	-0.750242
1.1914	7.68784	0.944177	0.331209	0.669625	896	0.665635	MF-I	0.28125	Mixed	Mixed	566B	0.203125	Mixed	0
0.176691	8.04541	0.0328731	0.856125	0.948323	897	0.947262	II-FAM	0.564706	Mixed	Mixed	464C	0.517647	Mixed	0
0.726864	8.23793	0.557985	0.455075	0.75333	898	0.750818	MF-I	0.535354	Mixed	Mixed	339C	0.333333	Mixed	0
1.04555	8.25029	0.932087	0.334324	0.6715	899	0.667462	MF-I	0.861789	MF-I	MF-I	566B	0.341463	MF-I	1.04555
1.13799	8.77005	1.42515	0.232561	0.599971	900	0.5963	MF-II	0.969512	MF-II	MF-II	362C	0.371951	MF-II	1.13799
-1.20752	8.11303	1.85283	0.173458	0.545791	901	0.542664	MF-I	0.809524	MF-I	MF-I	470BR	0.47619	MF-I	-1.20752
-1.96805	8.33246	3.36027	0.0667905	0.404711	902	0.404232	I-FAM	0.826923	I-FAM	I-FAM	464C	0.394231	I-FAM	-1.96805
1.30117	7.66029	0.942459	0.331649	0.669828	903	0.665867	MF-I	0.435484	Mixed	Mixed	339C	0.403226	Mixed	0
0.382338	8.21051	0.157558	0.691415	0.877331	904	0.875845	MF-I	0.858586	MF-I	MF-I	362C	0.262626	MF-I	0.382338
-0.0576311	7.79235	0.00247449	0.960326	0.98631	905	0.986	I-FAM	0.492537	Mixed	Mixed	464C	0.492537	Mixed	0
2.15092	7.91689	4.94639	0.0261477	0.302502	906	0.3073	MF-II	0.860759	MF-II	MF-II	367C	0.253165	MF-II	2.15092
0.943508	8.07835	0.9849	0.320995	0.662269	907	0.658141	MF-I	0.842697	MF-I	MF-I	464C	0.52809	MF-I	0.943508
-0.639128	8.21585	0.358934	0.5491	0.808486	908	0.805747	MTJ	0.527273	Mixed	Mixed	566B	0.390909	Mixed	0
0.655117	8.10242	0.473407	0.491426	0.774411	909	0.771565	MF-II	0.806818	MF-II	MF-II	464C	0.340909	MF-II	0.655117
-2.33633	8.45655	6.07612	0.013704	0.240014	910	0.246636	I-OTU+TNF+	0.900826	I-OTU+TNF+	I-OTU+TNF+	470BR	0.380165	I-OTU+TNF+	-2.33633
-0.30146	7.85941	0.0961715	0.756474	0.909549	911	0.908477	MF-I	0.971429	MF-I	MF-I	362C	0.285714	MF-I	-0.30146
-0.58454	8.09346	0.102468	0.748889	0.905055	912	0.903956	MF-II	0.522727	Mixed	Mixed	529C	0.602273	Mixed	0
-0.176036	8.19597	0.042527	0.836619	0.941511	913	0.940756	MF-II	0.480769	Mixed	Mixed	470BR	0.25	Mixed	0
-0.401419	7.83066	0.123489	0.725282	0.893463	914	0.892205	I-OTU+TNF+	0.61039	Mixed	Mixed	566B	0.324675	Mixed	0
0.651149	8.08513	0.453808	0.500534	0.780649	915	0.777911	MF-I	0.895833	MF-I	MF-I	362C	0.208333	MF-I	0.651149
3.01818	8.22137	6.95455	0.00836205	0.198667	916	0.20539	MF-I	0.927273	MF-I	MF-I	367C	0.245455	MF-I	3.01818
0.922156	8.00629	0.75073	0.386247	0.712821	917	0.709297	MF-I	0.674157	Mixed	Mixed	362C	0.303371	Mixed	0
0.691569	8.22496	0.55309	0.45706	0.753732	918	0.7512	MF-II	0.810345	MF-II	MF-II	362C	0.267241	MF-II	0.691569
1.9407	7.78663	2.34492	0.125696	0.484724	919	0.482123	MF-I	0.780822	MF-I	MF-I	339C	0.315068	MF-I	1.9407
0.689433	8.55897	0.532314	0.465637	0.75967	920	0.757054	MF-II	0.858156	MF-II	MF-II	464C	0.312057	MF-II	0.689433
2.55588	8.04226	4.9246	0.0264794	0.302666	921	0.3073	MF-II	1	MF-II	MF-II	339C	0.330097	MF-II	2.55588
2.16948	8.2436	4.21556	0.0400576	0.350218	922	0.351482	MF-II	0.990385	MF-II	MF-II	362C	0.25	MF-II	2.16948
1.75715	8.37754	2.36341	0.124214	0.484551	923	0.481976	NMJ accessory	0.856061	NMJ accessory	NMJ accessory	367C	0.371212	NMJ accessory	1.75715
0.302051	8.19174	0.12618	0.722427	0.891297	924	0.890057	II-OTU+TNF+	0.782178	II-OTU+TNF+	II-OTU+TNF+	362C	0.287129	II-OTU+TNF+	0.302051
1.18365	8.1749	1.60603	0.205053	0.579231	925	0.575583	I-OTU+TNF+	0.64	Mixed	Mixed	362C	0.38	Mixed	0
0.434549	8.14029	0.12854	0.719951	0.891297	926	0.890057	MF-II	0.613208	Mixed	Mixed	566B	0.301887	Mixed	0
0.702823	7.79588	0.407725	0.523128	0.793224	927	0.790579	MF-I	0.5	Mixed	Mixed	464C	0.338235	Mixed	0
3.53918	7.92618	9.24747	0.00235888	0.115792	928	0.123187	II-OTU+TNF+	0.777778	II-OTU+TNF+	II-OTU+TNF+	339C	0.6	II-OTU+TNF+	3.53918
-0.164753	8.04829	0.0279246	0.867287	0.951972	929	0.950904	MF-I	0.9375	MF-I	MF-I	362C	0.2625	MF-I	-0.164753
1.64278	8.2122	2.58438	0.107926	0.464262	930	0.461572	II-FAM	0.536082	Mixed	Mixed	464C	0.226804	Mixed	0
0.90058	8.10742	0.749541	0.386624	0.712907	931	0.709378	II-FAM	0.877551	II-FAM	II-FAM	470BR	0.306122	II-FAM	0.90058
-1.70279	8.29735	2.92336	0.0873095	0.440545	932	0.438912	I-OTU+TNF+	0.626263	Mixed	Mixed	464C	0.636364	Mixed	0
-1.01518	8.56634	0.872763	0.350194	0.685381	933	0.681503	II-FAM	0.75	II-FAM	II-FAM	464C	0.233333	II-FAM	-1.01518
1.77483	7.76885	2.53633	0.111256	0.467374	934	0.464937	MF-I	0.867647	MF-I	MF-I	362C	0.25	MF-I	1.77483
0.268808	8.08701	0.0663397	0.796743	0.925761	935	0.925013	II-OTU+TNF+	0.444444	Mixed	Mixed	362C	0.355556	Mixed	0
1.39872	8.2446	2.11443	0.14592	0.513719	936	0.511654	II-OTU+TNF+	0.521368	Mixed	Mixed	367C	0.239316	Mixed	0
2.36294	7.87015	4.83711	0.027856	0.306065	937	0.310383	MF-II	0.564103	Mixed	Mixed	367C	0.384615	Mixed	0
1.44541	8.05349	2.20462	0.137601	0.500071	938	0.497907	MF-II	0.782609	MF-II	MF-II	339C	0.228261	MF-II	1.44541
-0.361512	8.2394	0.16862	0.681342	0.871269	939	0.869774	MF-I	0.970297	MF-I	MF-I	362C	0.306931	MF-I	-0.361512
1.3797	7.98972	1.78381	0.181685	0.55763	940	0.55425	MF-II	0.578313	Mixed	Mixed	362C	0.361446	Mixed	0
-0.470044	8.30273	0.290877	0.58966	0.828448	941	0.826012	MF-I	0.901961	MF-I	MF-I	362C	0.323529	MF-I	-0.470044
-1.24768	8.31818	1.6028	0.205511	0.579231	942	0.575592	MF-I	0.892473	MF-I	MF-I	362C	0.204301	MF-I	-1.24768
0.575159	8.36066	0.293199	0.588179	0.827549	943	0.825154	MF-I	0.953846	MF-I	MF-I	566B	0.369231	MF-I	0.575159
1.29085	8.23553	2.01981	0.155262	0.526478	944	0.524203	II-OTU+TNF+	0.722689	II-OTU+TNF+	II-OTU+TNF+	470BR	0.327731	II-OTU+TNF+	1.29085
-1.2178	8.26326	1.16832	0.27975	0.63478	945	0.630786	MF-I	0.494624	Mixed	Mixed	464C	0.322581	Mixed	0
-2.38236	8.64756	6.29506	0.0121092	0.228025	946	0.234197	I-FAM	0.965517	I-FAM	I-FAM	529C	0.215517	I-FAM	-2.38236
0.223767	8.26506	0.0459879	0.830198	0.938553	947	0.937757	MF-I	0.889908	MF-I	MF-I	470BR	0.174312	MF-I	0.223767
-1.27653	8.65082	1.68488	0.19428	0.569845	948	0.566004	MF-I	1	MF-I	MF-I	529C	0.348485	MF-I	-1.27653
-0.321156	8.40844	0.126783	0.721792	0.891297	949	0.890057	Hyb	0.33945	Mixed	Mixed	470BR	0.238532	Mixed	0
0.203787	8.04908	0.044349	0.833206	0.939124	950	0.938447	MF-I	0.617978	Mixed	Mixed	470BR	0.280899	Mixed	0
-2.45175	8.26574	6.02085	0.0141397	0.242829	951	0.249357	I-FAM	0.924731	I-FAM	I-FAM	529C	0.322581	I-FAM	-2.45175
-0.184513	7.91336	0.031102	0.860013	0.948766	952	0.947779	MF-I	0.987179	MF-I	MF-I	470BR	0.282051	MF-I	-0.184513
1.21394	8.15932	1.35146	0.245026	0.612477	953	0.608591	II-OTU+TNF+	0.670103	Mixed	Mixed	362C	0.556701	Mixed	0
-0.613554	8.39883	0.465151	0.495228	0.776557	954	0.773805	MF-I	1	MF-I	MF-I	362C	0.284483	MF-I	-0.613554
1.24355	7.79976	1.38301	0.239591	0.606683	955	0.603047	II-OTU+TNF+	0.64	Mixed	Mixed	566B	0.32	Mixed	0
1.45695	7.75398	1.38632	0.239031	0.606653	956	0.603044	MF-I	0.987179	MF-I	MF-I	566B	0.333333	MF-I	1.45695
1.44021	8.04768	2.1719	0.140556	0.503399	957	0.501373	I-OTU+TNF+	0.75	I-OTU+TNF+	I-OTU+TNF+	362C	0.590909	I-OTU+TNF+	1.44021
-0.0353034	7.99145	0.00348006	0.952959	0.983078	958	0.982631	I-FAM	0.333333	Mixed	Mixed	464C	0.448718	Mixed	0
0.10305	7.87833	0.00873025	0.925558	0.97293	959	0.972567	I-FAM	0.714286	I-FAM	I-FAM	464C	0.444444	I-FAM	0.10305
2.26167	8.46448	4.38767	0.0362025	0.336334	960	0.338305	MF-II	0.985612	MF-II	MF-II	367C	0.316547	MF-II	2.26167
1.17683	8.3276	1.62885	0.201865	0.575038	961	0.571195	MF-II	0.508197	Mixed	Mixed	362C	0.237705	Mixed	0
-0.584158	8.33773	0.339667	0.560023	0.813515	962	0.810823	II-FAM	0.788462	II-FAM	II-FAM	464C	0.423077	II-FAM	-0.584158
1.27079	7.95678	1.48158	0.22353	0.59354	963	0.589852	II-OTU+TNF+	0.709302	II-OTU+TNF+	II-OTU+TNF+	362C	0.27907	II-OTU+TNF+	1.27079
0.0495687	8.12409	0.00284479	0.957464	0.985643	964	0.985393	II-FAM	0.356322	Mixed	Mixed	470BR	0.206897	Mixed	0
0.0400861	7.88944	0.00132375	0.970977	0.988748	965	0.988441	MF-II	0.583333	Mixed	Mixed	464C	0.263889	Mixed	0
0.538263	8.11864	0.265224	0.606555	0.835874	966	0.833489	MF-I	0.68	Mixed	Mixed	367C	0.2	Mixed	0
2.92057	7.71691	5.42219	0.0198846	0.276484	967	0.283137	II-OTU+TNF+	0.606061	Mixed	Mixed	362C	0.545455	Mixed	0
-0.394752	8.26999	0.11153	0.73841	0.900392	968	0.899127	I-FAM	0.762376	I-FAM	I-FAM	464C	0.851485	I-FAM	-0.394752
0.162906	7.86237	0.0284565	0.86604	0.951972	969	0.950904	MF-I	0.549296	Mixed	Mixed	464C	0.408451	Mixed	0
0.171487	8.25004	0.0279874	0.867139	0.951972	970	0.950904	MF-I	0.846847	MF-I	MF-I	367C	0.342342	MF-I	0.171487
1.1287	8.10772	1.5282	0.216386	0.587816	971	0.584302	MF-II	0.479592	Mixed	Mixed	566B	0.306122	Mixed	0
1.03749	7.86067	1.05034	0.305431	0.652208	972	0.648005	MF-I	0.428571	Mixed	Mixed	367C	0.233766	Mixed	0
1.7199	8.12692	3.60164	0.0577259	0.386123	973	0.386832	II-OTU+TNF+	0.53	Mixed	Mixed	362C	0.39	Mixed	0
1.62679	8.72203	1.71888	0.18984	0.567922	974	0.564321	MF-I	0.980769	MF-I	MF-I	500C	0.307692	MF-I	1.62679
1.47698	8.05297	2.28868	0.130324	0.490102	975	0.487736	II-OTU+TNF+	0.666667	Mixed	Mixed	362C	0.522222	Mixed	0
0.373717	7.75587	0.116783	0.732551	0.897978	976	0.896759	MF-II	0.56338	Mixed	Mixed	470BR	0.295775	Mixed	0
-0.333339	8.55923	0.0437691	0.834284	0.939952	977	0.939284	I-OTU+TNF+	0.957746	I-OTU+TNF+	I-OTU+TNF+	529C	0.478873	I-OTU+TNF+	-0.333339
1.14555	8.271	1.49219	0.221881	0.591551	978	0.587869	MF-II	0.711538	MF-II	MF-II	464C	0.471154	MF-II	1.14555
-0.767586	8.4102	0.653845	0.418744	0.732831	979	0.729853	I-FAM	0.234694	Mixed	Mixed	470BR	0.234694	Mixed	0
0.889108	8.14141	0.978107	0.322669	0.663298	980	0.659243	MF-II	0.72381	MF-II	MF-II	566B	0.352381	MF-II	0.889108
-0.905281	8.4165	0.998253	0.317736	0.66052	981	0.65641	MF-I	0.9375	MF-I	MF-I	470BR	0.3125	MF-I	-0.905281
1.14286	8.46227	0.734685	0.391371	0.716672	982	0.713315	MTJ	0.608696	Mixed	Mixed	500C	0.286957	Mixed	0
-0.981106	8.65028	1.238	0.26586	0.627902	983	0.623851	MF-I	0.985075	MF-I	MF-I	566B	0.268657	MF-I	-0.981106
0.340605	7.9105	0.134992	0.713312	0.887291	984	0.885886	MF-I	0.948052	MF-I	MF-I	470BR	0.324675	MF-I	0.340605
0.154239	7.78358	0.0206989	0.885602	0.957707	985	0.956797	MF-I	0.661538	Mixed	Mixed	464C	0.261538	Mixed	0
0.769549	8.10333	0.516781	0.47222	0.764836	986	0.762141	MF-II	0.644231	Mixed	Mixed	470BR	0.307692	Mixed	0
-1.56428	8.37591	2.55158	0.110187	0.467374	987	0.464937	MF-II	0.732143	MF-II	MF-II	470BR	0.214286	MF-II	-1.56428
1.46035	7.96845	1.19595	0.274135	0.631333	988	0.627324	MF-I	0.875	MF-I	MF-I	367C	0.4	MF-I	1.46035
0.322058	8.04019	0.103115	0.748124	0.904351	989	0.903231	I-FAM	0.666667	Mixed	Mixed	464C	0.392857	Mixed	0
0.989389	8.15484	1.28705	0.256596	0.623161	990	0.619222	MF-I	0.810127	MF-I	MF-I	362C	0.202532	MF-I	0.989389
0.570611	7.64584	0.239956	0.624239	0.846144	991	0.844052	MF-I	0.952381	MF-I	MF-I	566B	0.380952	MF-I	0.570611
-1.21097	7.88201	1.50065	0.220574	0.59095	992	0.587394	MF-I	0.805556	MF-I	MF-I	470BR	0.319444	MF-I	-1.21097
-0.177497	8.56389	0.0348687	0.851872	0.946082	993	0.945052	MF-II	0.489051	Mixed	Mixed	470BR	0.452555	Mixed	0
0.424073	7.84674	0.194492	0.659205	0.863144	994	0.861341	MF-II	0.80597	MF-II	MF-II	470BR	0.313433	MF-II	0.424073
0.651497	8.19956	0.464854	0.495366	0.776557	995	0.773805	MF-II	0.204819	Mixed	Mixed	502B	0.289157	Mixed	0
0.450295	8.43118	0.268697	0.604208	0.834708	996	0.832244	MF-I	0.843478	MF-I	MF-I	362C	0.295652	MF-I	0.450295
1.03326	8.16131	1.30935	0.252515	0.620108	997	0.616096	MF-I	0.911765	MF-I	MF-I	362C	0.254902	MF-I	1.03326
1.91878	8.21212	3.6535	0.0559545	0.383468	998	0.384158	MF-II	0.877551	MF-II	MF-II	464C	0.530612	MF-II	1.91878
-0.553725	7.79597	0.185983	0.666282	0.866788	999	0.865188	MF-II	0.855072	MF-II	MF-II	529C	0.289855	MF-II	-0.553725
-0.350514	8.36082	0.159595	0.68953	0.876776	1000	0.875297	MF-I	1	MF-I	MF-I	362C	0.387755	MF-I	-0.350514
-1.39432	8.31708	2.27678	0.131328	0.493219	1001	0.490873	I-OTU+TNF+	0.621622	Mixed	Mixed	566B	0.333333	Mixed	0
-0.215951	8.22284	0.0496392	0.823693	0.935662	1002	0.934874	MF-I	0.75	MF-I	MF-I	566B	0.298077	MF-I	-0.215951
2.48359	7.67346	4.34359	0.0371514	0.34171	1003	0.343763	MF-II	0.942857	MF-II	MF-II	339C	0.357143	MF-II	2.48359
2.45358	8.04362	6.0947	0.0135606	0.239166	1004	0.246033	MF-I	0.709677	MF-I	MF-I	362C	0.376344	MF-I	2.45358
-0.475201	7.89115	0.266396	0.605761	0.835279	1005	0.832909	MF-I	0.88	MF-I	MF-I	566B	0.253333	MF-I	-0.475201
1.59818	8.04311	1.6556	0.198202	0.57325	1006	0.569238	MF-I	0.956989	MF-I	MF-I	367C	0.247312	MF-I	1.59818
0.33064	8.38909	0.150628	0.697937	0.879789	1007	0.878379	MF-I	0.618182	Mixed	Mixed	566B	0.281818	Mixed	0
0.045597	8.12124	0.00162108	0.967884	0.988126	1008	0.987856	I-FAM	0.47191	Mixed	Mixed	529C	0.303371	Mixed	0
0.915217	7.87643	0.676055	0.410951	0.728568	1009	0.725566	MF-II	0.649351	Mixed	Mixed	464C	0.194805	Mixed	0
3.1479	8.21427	7.29204	0.00692735	0.189688	1010	0.197293	II-OTU+TNF+	0.921739	II-OTU+TNF+	II-OTU+TNF+	362C	0.6	II-OTU+TNF+	3.1479
0.885589	7.96524	0.643704	0.422375	0.735444	1011	0.732345	MF-I	0.965116	MF-I	MF-I	470BR	0.348837	MF-I	0.885589
0.620027	8.35347	0.346941	0.555851	0.811694	1012	0.809003	MF-I	0.786325	MF-I	MF-I	362C	0.470085	MF-I	0.620027
2.70493	7.85253	5.49	0.0191277	0.27316	1013	0.279538	I-OTU+TNF+	0.736111	I-OTU+TNF+	I-OTU+TNF+	362C	0.791667	I-OTU+TNF+	2.70493
-0.76936	8.0935	0.563601	0.452815	0.752227	1014	0.749809	MF-I	0.632653	Mixed	Mixed	470BR	0.377551	Mixed	0
-3.80786	7.85049	12.5184	0.000403163	0.0615465	1015	0.0672126	I-OTU+TNF+	0.973684	I-OTU+TNF+	I-OTU+TNF+	566B	0.723684	I-OTU+TNF+	-3.80786
-0.895817	7.97177	0.670381	0.412921	0.729774	1016	0.726985	I-OTU+TNF+	0.853333	I-OTU+TNF+	I-OTU+TNF+	464C	0.84	I-OTU+TNF+	-0.895817
1.8208	8.02707	3.41864	0.0644674	0.402336	1017	0.402635	MF-II	0.604167	Mixed	Mixed	362C	0.21875	Mixed	0
1.61572	8.32093	3.04615	0.0809323	0.431908	1018	0.429984	MF-I	0.723214	MF-I	MF-I	470BR	0.267857	MF-I	1.61572
1.70502	8.15093	3.46991	0.0624979	0.39801	1019	0.398121	MF-II	0.613861	Mixed	Mixed	367C	0.29703	Mixed	0
0.793869	7.97937	0.618394	0.431647	0.743103	1020	0.740273	MF-II	0.619048	Mixed	Mixed	464C	0.27381	Mixed	0
1.506	7.99426	1.74595	0.18639	0.564093	1021	0.560688	MF-II	1	MF-II	MF-II	464C	0.6	MF-II	1.506
1.42144	7.81502	1.55879	0.211845	0.58427	1022	0.58073	MF-II	0.759494	MF-II	MF-II	339C	0.35443	MF-II	1.42144
1.4573	7.95696	1.30882	0.252612	0.620108	1023	0.616096	MF-I	0.9375	MF-I	MF-I	339C	0.3125	MF-I	1.4573
0.24486	8.26832	0.0754011	0.78363	0.922083	1024	0.921311	MF-II	0.54386	Mixed	Mixed	470BR	0.315789	Mixed	0
2.45252	8.14606	6.00292	0.0142841	0.242829	1025	0.249357	II-OTU+TNF+	0.851852	II-OTU+TNF+	II-OTU+TNF+	339C	0.37963	II-OTU+TNF+	2.45252
0.621923	8.38916	0.29281	0.588427	0.827549	1026	0.825154	I-OTU+TNF+	0.792308	I-OTU+TNF+	I-OTU+TNF+	464C	0.353846	I-OTU+TNF+	0.621923
1.66308	7.92531	1.99527	0.157794	0.52868	1027	0.52619	MF-I	0.688312	Mixed	Mixed	362C	0.272727	Mixed	0
0.891447	8.34862	0.727915	0.393562	0.717272	1028	0.713914	MF-I	0.822581	MF-I	MF-I	362C	0.370968	MF-I	0.891447
-1.1317	8.13245	1.3309	0.248648	0.615217	1029	0.61112	MF-I	0.99	MF-I	MF-I	566B	0.28	MF-I	-1.1317
1.95142	8.4866	3.33797	0.0677013	0.40734	1030	0.40678	I-FAM	0.687023	Mixed	Mixed	464C	0.366412	Mixed	0
-0.64305	8.39979	0.464566	0.4955	0.776557	1031	0.773805	MF-I	0.972477	MF-I	MF-I	362C	0.284404	MF-I	-0.64305
0.81166	7.98611	0.808273	0.368634	0.699113	1032	0.695438	MF-II	0.620253	Mixed	Mixed	470BR	0.227848	Mixed	0
0.896731	8.20668	1.02553	0.311214	0.656996	1033	0.652882	MF-II	0.520833	Mixed	Mixed	362C	0.21875	Mixed	0
-1.82461	8.38187	3.17901	0.0745932	0.417692	1034	0.416136	I-FAM	0.926606	I-FAM	I-FAM	464C	0.394495	I-FAM	-1.82461
-0.940884	8.36094	0.802819	0.370254	0.699557	1035	0.696017	I-FAM	0.824742	I-FAM	I-FAM	464C	0.309278	I-FAM	-0.940884
2.07561	8.14426	2.82434	0.0928484	0.44524	1036	0.443596	MF-I	0.94898	MF-I	MF-I	367C	0.367347	MF-I	2.07561
-0.740603	8.28174	0.452216	0.501286	0.781225	1037	0.77842	MF-I	0.923729	MF-I	MF-I	566B	0.271186	MF-I	-0.740603
-0.413667	8.82087	0.136887	0.711396	0.886945	1038	0.885535	MF-I	0.978571	MF-I	MF-I	470BR	0.571429	MF-I	-0.413667
-0.688645	8.55794	0.360751	0.548091	0.808486	1039	0.805747	I-FAM	0.782609	I-FAM	I-FAM	464C	0.391304	I-FAM	-0.688645
-1.1839	8.6065	1.72731	0.188758	0.567102	1040	0.563613	MF-I	0.915385	MF-I	MF-I	362C	0.223077	MF-I	-1.1839
1.49609	7.73072	2.24275	0.134246	0.496378	1041	0.494239	MF-II	0.769231	MF-II	MF-II	367C	0.369231	MF-II	1.49609
-0.159287	8.64006	0.01867	0.891317	0.959856	1042	0.958952	I-FAM	0.875	I-FAM	I-FAM	464C	0.320312	I-FAM	-0.159287
1.62989	8.20557	3.18285	0.074418	0.417692	1043	0.416136	MF-II	0.445455	Mixed	Mixed	339C	0.254545	Mixed	0
0.778973	8.29016	0.547967	0.459152	0.75477	1044	0.752336	II-OTU+TNF+	0.846154	II-OTU+TNF+	II-OTU+TNF+	529C	0.596154	II-OTU+TNF+	0.778973
0.588026	8.05574	0.416256	0.518813	0.790214	1045	0.787537	MF-II	0.758242	MF-II	MF-II	362C	0.21978	MF-II	0.588026
-0.592517	8.15033	0.434926	0.509583	0.786362	1046	0.783908	MF-I	0.816092	MF-I	MF-I	470BR	0.252874	MF-I	-0.592517
-0.521273	8.35891	0.33323	0.563765	0.814697	1047	0.811953	MF-I	0.726415	MF-I	MF-I	464C	0.367925	MF-I	-0.521273
1.6583	8.06535	3.0123	0.0826385	0.434118	1048	0.432484	MF-I	0.428571	Mixed	Mixed	339C	0.263736	Mixed	0
-0.725883	7.83219	0.538939	0.462875	0.757704	1049	0.755197	I-FAM	0.387097	Mixed	Mixed	339C	0.209677	Mixed	0
-1.75394	9.02928	2.2225	0.136016	0.497973	1050	0.495628	I-FAM	0.832258	I-FAM	I-FAM	583B	0.529032	I-FAM	-1.75394
1.4305	8.33415	1.33419	0.248064	0.614635	1051	0.610524	MF-I	0.986395	MF-I	MF-I	566B	0.47619	MF-I	1.4305
0.568259	8.16055	0.222731	0.636968	0.853125	1052	0.850855	MF-I	0.961538	MF-I	MF-I	566B	0.375	MF-I	0.568259
1.17049	8.59955	1.17519	0.278341	0.634687	1053	0.630558	MF-II	0.601227	Mixed	Mixed	362C	0.319018	Mixed	0
-0.00906141	8.46863	6.90471147350623e-06	0.997903	0.998627	1054	0.998596	I-FAM	0.789474	I-FAM	I-FAM	464C	0.245614	I-FAM	-0.00906141
-0.958595	8.17051	1.05169	0.305121	0.652004	1055	0.647778	MF-II	0.875	MF-II	MF-II	529C	0.329545	MF-II	-0.958595
2.39131	7.89561	5.16968	0.0229867	0.291602	1056	0.297426	MF-II	0.686567	Mixed	Mixed	502B	0.343284	Mixed	0
0.0792167	8.06051	0.00727027	0.93205	0.976159	1057	0.975676	MF-I	0.747126	MF-I	MF-I	470BR	0.206897	MF-I	0.0792167
-0.285904	8.31086	0.0871968	0.767772	0.91491	1058	0.913913	MF-II	0.777778	MF-II	MF-II	470BR	0.323232	MF-II	-0.285904
0.856484	7.80984	0.554813	0.45636	0.753732	1059	0.7512	MF-I	0.730769	MF-I	MF-I	339C	0.25641	MF-I	0.856484
0.554357	7.81482	0.239228	0.624766	0.846483	1060	0.844356	MF-II	0.369863	Mixed	Mixed	367C	0.356164	Mixed	0
1.02912	7.9508	1.1351	0.286693	0.637595	1061	0.633594	II-OTU+TNF+	0.406593	Mixed	Mixed	470BR	0.208791	Mixed	0
-0.0132238	7.99391	0.00164474	0.96765	0.988126	1062	0.987856	MF-I	0.878049	MF-I	MF-I	362C	0.304878	MF-I	-0.0132238
-0.924133	8.46091	1.08106	0.298463	0.646881	1063	0.642866	II-OTU+TNF+	0.528926	Mixed	Mixed	470BR	0.38843	Mixed	0
1.07176	8.11034	1.19518	0.27429	0.631333	1064	0.627324	I-OTU+TNF+	0.83	I-OTU+TNF+	I-OTU+TNF+	362C	0.32	I-OTU+TNF+	1.07176
1.57391	8.01677	1.90921	0.167054	0.54116	1065	0.538351	II-OTU+TNF+	0.674419	Mixed	Mixed	362C	0.662791	Mixed	0
0.130266	8.12436	0.0187098	0.891202	0.959856	1066	0.958952	MF-II	0.452632	Mixed	Mixed	470BR	0.252632	Mixed	0
-1.2779	8.35866	1.75216	0.185609	0.563763	1067	0.56029	I-FAM	0.483516	Mixed	Mixed	470BR	0.197802	Mixed	0
0.418131	8.09655	0.149368	0.699141	0.8804	1068	0.878981	MF-I	0.521277	Mixed	Mixed	367C	0.212766	Mixed	0
0.936248	8.20903	1.10107	0.294034	0.645671	1069	0.641619	MF-II	0.792079	MF-II	MF-II	362C	0.257426	MF-II	0.936248
1.393	7.88195	1.88882	0.169339	0.542324	1070	0.539451	MF-I	0.815789	MF-I	MF-I	362C	0.289474	MF-I	1.393
2.3974	7.80849	4.87519	0.0272479	0.305131	1071	0.30965	II-OTU+TNF+	0.714286	II-OTU+TNF+	II-OTU+TNF+	464C	0.285714	II-OTU+TNF+	2.3974
0.541894	8.25103	0.339841	0.559923	0.813515	1072	0.810823	I-FAM	0.714286	I-FAM	I-FAM	464C	0.223214	I-FAM	0.541894
0.427607	8.02507	0.23442	0.628267	0.848036	1073	0.845883	MF-I	0.935897	MF-I	MF-I	470BR	0.371795	MF-I	0.427607
-1.4742	8.4323	1.74023	0.187113	0.564276	1074	0.560999	I-FAM	0.791667	I-FAM	I-FAM	529C	0.366667	I-FAM	-1.4742
2.32688	7.7859	5.17943	0.0228581	0.291109	1075	0.296982	MF-II	0.738462	MF-II	MF-II	362C	0.338462	MF-II	2.32688
1.07114	7.82911	1.29408	0.255301	0.621176	1076	0.617212	MF-I	0.893939	MF-I	MF-I	362C	0.409091	MF-I	1.07114
1.84774	7.87472	3.05257	0.0806129	0.431908	1077	0.429984	MF-II	0.987013	MF-II	MF-II	362C	0.298701	MF-II	1.84774
1.71517	8.61019	3.35398	0.067046	0.405456	1078	0.404898	MF-I	0.81875	MF-I	MF-I	362C	0.325	MF-I	1.71517
0.344423	8.05976	0.0884837	0.766114	0.914468	1079	0.913474	I-OTU+TNF+	0.702381	I-OTU+TNF+	I-OTU+TNF+	529C	0.404762	I-OTU+TNF+	0.344423
-1.61143	7.97703	2.37624	0.123197	0.484551	1080	0.481976	MF-II	0.617647	Mixed	Mixed	464C	0.352941	Mixed	0
0.977321	8.1597	1.04519	0.306619	0.653442	1081	0.649266	MF-II	0.717172	MF-II	MF-II	339C	0.20202	MF-II	0.977321
0.150639	8.30679	0.0312892	0.859597	0.948766	1082	0.947779	MF-II	0.717949	MF-II	MF-II	470BR	0.547009	MF-II	0.150639
2.80081	8.02536	6.50335	0.0107687	0.218227	1083	0.224674	MF-II	0.811765	MF-II	MF-II	566B	0.247059	MF-II	2.80081
1.07577	8.20796	1.45369	0.227939	0.597253	1084	0.593676	MF-II	0.555556	Mixed	Mixed	470BR	0.266667	Mixed	0
0.432778	8.10137	0.144246	0.704097	0.88345	1085	0.882075	MF-I	0.510638	Mixed	Mixed	566B	0.202128	Mixed	0
0.235986	8.03998	0.0469019	0.828545	0.938176	1086	0.937378	MF-I	0.536585	Mixed	Mixed	464C	0.695122	Mixed	0
-3.6559	8.22988	8.44431	0.00366275	0.138086	1087	0.145874	I-OTU+TNF+	1	I-OTU+TNF+	I-OTU+TNF+	566B	0.671429	I-OTU+TNF+	-3.6559
2.34982	8.07828	3.32759	0.0681297	0.40734	1088	0.40678	MF-I	0.955556	MF-I	MF-I	367C	0.377778	MF-I	2.34982
1.62711	7.94489	2.54724	0.11049	0.467374	1089	0.464937	MF-II	0.559524	Mixed	Mixed	362C	0.27381	Mixed	0
1.87497	8.47423	3.29731	0.0693968	0.409265	1090	0.408405	MF-II	0.944444	MF-II	MF-II	362C	0.3125	MF-II	1.87497
-1.94241	8.19809	3.95736	0.0466698	0.368066	1091	0.369092	I-FAM	0.731183	I-FAM	I-FAM	464C	0.419355	I-FAM	-1.94241
-0.604816	8.11075	0.388484	0.533099	0.798853	1092	0.796192	MF-I	0.696203	Mixed	Mixed	529C	0.303797	Mixed	0
1.69912	7.73441	2.81941	0.093134	0.44524	1093	0.443596	II-OTU+TNF+	0.471429	Mixed	Mixed	339C	0.3	Mixed	0
1.07877	8.36671	0.829608	0.362388	0.696315	1094	0.692411	MF-II	0.838235	MF-II	MF-II	367C	0.242647	MF-II	1.07877
-1.04385	8.03582	0.990762	0.319559	0.66052	1095	0.65641	I-OTU+TNF+	0.848101	I-OTU+TNF+	I-OTU+TNF+	362C	0.392405	I-OTU+TNF+	-1.04385
1.23944	7.74177	1.61911	0.203219	0.57632	1096	0.572598	II-OTU+TNF+	0.666667	Mixed	Mixed	339C	0.227273	Mixed	0
1.0804	8.24784	1.59785	0.206212	0.579231	1097	0.575592	MF-I	0.83	MF-I	MF-I	362C	0.37	MF-I	1.0804
-2.02575	8.15415	5.04694	0.0246718	0.296061	1098	0.301398	MF-I	0.604938	Mixed	Mixed	470BR	0.259259	Mixed	0
-0.520762	8.44508	0.209164	0.647425	0.858223	1099	0.856057	I-OTU+TNF+	0.96	I-OTU+TNF+	I-OTU+TNF+	470BR	0.3	I-OTU+TNF+	-0.520762
1.2007	8.16427	1.66341	0.197147	0.571548	1100	0.567499	MF-II	0.958763	MF-II	MF-II	367C	0.195876	MF-II	1.2007
2.46338	8.06193	4.23588	0.0395809	0.349176	1101	0.350485	MF-I	0.827273	MF-I	MF-I	339C	0.209091	MF-I	2.46338
2.22826	8.10912	3.70998	0.0540911	0.377221	1102	0.377997	MF-I	0.642857	Mixed	Mixed	367C	0.535714	Mixed	0
1.67639	8.27315	2.39988	0.121348	0.483543	1103	0.480912	II-FAM	0.372093	Mixed	Mixed	339C	0.333333	Mixed	0
-0.562606	8.25452	0.21559	0.642422	0.856376	1104	0.85407	I-FAM	0.854167	I-FAM	I-FAM	583B	0.208333	I-FAM	-0.562606
0.670018	8.26947	0.393985	0.530214	0.797274	1105	0.794643	MF-I	0.953125	MF-I	MF-I	566B	0.273438	MF-I	0.670018
-0.806163	8.07423	0.635571	0.425321	0.737384	1106	0.734405	I-OTU+TNF+	0.555556	Mixed	Mixed	464C	0.366667	Mixed	0
-3.32118	7.93544	9.95247	0.00160686	0.0977112	1107	0.104146	I-OTU+TNF+	0.825397	I-OTU+TNF+	I-OTU+TNF+	470BR	0.619048	I-OTU+TNF+	-3.32118
-1.37077	8.20618	1.63428	0.201115	0.575038	1108	0.571195	I-FAM	0.712766	I-FAM	I-FAM	464C	0.351064	I-FAM	-1.37077
1.90251	7.91719	2.35809	0.124638	0.484551	1109	0.481976	MF-I	0.956989	MF-I	MF-I	566B	0.44086	MF-I	1.90251
-0.364253	8.33487	0.124835	0.723849	0.892597	1110	0.891347	MF-I	0.908257	MF-I	MF-I	529C	0.348624	MF-I	-0.364253
1.39428	8.03678	1.51638	0.218171	0.588762	1111	0.585315	I-OTU+TNF+	0.704545	I-OTU+TNF+	I-OTU+TNF+	362C	0.386364	I-OTU+TNF+	1.39428
-1.29652	7.97216	1.89349	0.168812	0.542324	1112	0.539451	I-OTU+TNF+	0.608696	Mixed	Mixed	470BR	0.318841	Mixed	0
0.310945	7.86737	0.112149	0.737712	0.900292	1113	0.899004	MF-II	0.571429	Mixed	Mixed	362C	0.257143	Mixed	0
1.94451	8.03738	3.99021	0.0457682	0.364241	1114	0.36534	MF-II	0.473684	Mixed	Mixed	362C	0.294737	Mixed	0
3.78303	8.10019	12.7061	0.00036465	0.0587279	1115	0.0641976	II-OTU+TNF+	0.794393	II-OTU+TNF+	II-OTU+TNF+	339C	0.495327	II-OTU+TNF+	3.78303
1.30981	8.1141	2.10526	0.146797	0.514288	1116	0.512497	MF-II	0.425287	Mixed	Mixed	362C	0.195402	Mixed	0
1.2597	8.14643	1.64364	0.199831	0.574536	1117	0.570674	I-FAM	0.466667	Mixed	Mixed	339C	0.304762	Mixed	0
-0.964352	8.11307	0.970329	0.324601	0.664622	1118	0.660707	MF-I	0.969388	MF-I	MF-I	566B	0.346939	MF-I	-0.964352
-0.763595	8.62012	0.706358	0.400658	0.722033	1119	0.718885	MF-II	0.764706	MF-II	MF-II	362C	0.272059	MF-II	-0.763595
-0.689575	8.79306	0.599017	0.438955	0.747054	1120	0.744218	MF-I	0.965035	MF-I	MF-I	362C	0.244755	MF-I	-0.689575
0.958591	8.381	0.709203	0.399711	0.720963	1121	0.717902	MF-I	1	MF-I	MF-I	362C	0.229008	MF-I	0.958591
0.477179	8.08303	0.201831	0.653248	0.86109	1122	0.859055	MF-Isn(fg)	0.788889	MF-Isn(fg)	MF-Isn(fg)	529C	0.488889	MF-Isn(fg)	0.477179
0.776673	8.58978	0.545802	0.46004	0.755539	1123	0.752975	MF-I	0.843137	MF-I	MF-I	367C	0.333333	MF-I	0.776673
-1.36826	8.66079	2.05728	0.151483	0.521384	1124	0.519529	MF-I	0.901408	MF-I	MF-I	470BR	0.232394	MF-I	-1.36826
0.844801	7.69525	0.561739	0.453562	0.752227	1125	0.749809	MF-II	0.708333	MF-II	MF-II	566B	0.319444	MF-II	0.844801
0.206364	8.2759	0.0574052	0.810646	0.930274	1126	0.929574	MF-II	0.5	Mixed	Mixed	362C	0.287037	Mixed	0
-0.665201	8.16911	0.412937	0.520484	0.791788	1127	0.789072	MF-I	0.488095	Mixed	Mixed	470BR	0.321429	Mixed	0
2.16506	7.91495	4.82376	0.0280725	0.306305	1128	0.310673	MF-II	0.860759	MF-II	MF-II	362C	0.303797	MF-II	2.16506
1.07303	8.53394	1.49884	0.220852	0.59095	1129	0.587394	MF-I	0.695364	Mixed	Mixed	470BR	0.205298	Mixed	0
-1.36578	8.22707	2.1969	0.138292	0.50139	1130	0.499264	MF-I	0.956989	MF-I	MF-I	529C	0.301075	MF-I	-1.36578
-0.012339	8.17866	0.000133468	0.990782	0.99734	1131	0.997346	MF-II	0.743363	MF-II	MF-II	566B	0.40708	MF-II	-0.012339
0.740073	8.22745	0.513936	0.473442	0.765108	1132	0.762394	MF-I	0.945312	MF-I	MF-I	566B	0.375	MF-I	0.740073
1.14438	7.99056	1.44403	0.229491	0.598569	1133	0.594949	MF-II	0.466667	Mixed	Mixed	464C	0.2	Mixed	0
1.67051	8.09327	3.27493	0.0703492	0.412392	1134	0.411429	II-OTU+TNF+	0.845361	II-OTU+TNF+	II-OTU+TNF+	362C	0.391753	II-OTU+TNF+	1.67051
-0.265744	8.57567	0.0587473	0.808487	0.930274	1135	0.929574	I-FAM	0.70339	I-FAM	I-FAM	583B	0.262712	I-FAM	-0.265744
0.280404	8.14172	0.0747194	0.784586	0.922333	1136	0.921604	MTJ	0.533333	Mixed	Mixed	362C	0.266667	Mixed	0
2.00799	8.16973	4.55395	0.0328455	0.32557	1137	0.328727	MF-II	0.967391	MF-II	MF-II	362C	0.293478	MF-II	2.00799
0.279656	8.37615	0.0736675	0.786071	0.922567	1138	0.921834	MF-II	0.608	Mixed	Mixed	362C	0.328	Mixed	0
3.61359	8.10227	11.8203	0.000586144	0.0732082	1139	0.0794369	II-OTU+TNF+	0.947917	II-OTU+TNF+	II-OTU+TNF+	362C	0.479167	II-OTU+TNF+	3.61359
-1.35825	8.45565	2.26664	0.13219	0.494412	1140	0.492027	MF-II	0.526316	Mixed	Mixed	470BR	0.201754	Mixed	0
0.896979	7.82192	0.577065	0.447467	0.749914	1141	0.747402	II-FAM	0.732394	II-FAM	II-FAM	339C	0.323944	II-FAM	0.896979
0.205485	8.45028	0.0340895	0.853517	0.946634	1142	0.945603	I-OTU+TNF+	0.491525	Mixed	Mixed	362C	0.237288	Mixed	0
1.49352	8.41034	2.70836	0.099827	0.456608	1143	0.454628	II-OTU+TNF+	0.592593	Mixed	Mixed	470BR	0.244444	Mixed	0
0.606146	7.95234	0.283242	0.594585	0.830411	1144	0.827852	II-FAM	0.886076	II-FAM	II-FAM	464C	0.329114	II-FAM	0.606146
1.80806	7.71363	2.35785	0.124657	0.484551	1145	0.481976	MF-II	0.848485	MF-II	MF-II	367C	0.212121	MF-II	1.80806
0.263826	8.35286	0.0662479	0.796881	0.925761	1146	0.925013	MF-Isn(fg)	0.847328	MF-Isn(fg)	MF-Isn(fg)	529C	0.335878	MF-Isn(fg)	0.263826
0.319351	8.21656	0.111903	0.737989	0.900292	1147	0.899004	I-FAM	0.540816	Mixed	Mixed	464C	0.438776	Mixed	0
-0.438338	8.31079	0.235342	0.627592	0.847872	1148	0.845698	MF-I	0.961538	MF-I	MF-I	362C	0.307692	MF-I	-0.438338
1.12034	8.05904	1.14781	0.284011	0.636273	1149	0.632347	MF-I	0.868132	MF-I	MF-I	362C	0.362637	MF-I	1.12034
1.189	7.99996	1.12705	0.288407	0.638653	1150	0.634592	MF-I	0.766667	MF-I	MF-I	362C	0.277778	MF-I	1.189
-0.209232	7.90983	0.0475155	0.827445	0.937945	1151	0.937205	MF-I	0.936709	MF-I	MF-I	566B	0.240506	MF-I	-0.209232
-0.107026	7.94046	0.0151038	0.902188	0.963366	1152	0.962612	MF-II	0.44	Mixed	Mixed	470BR	0.2	Mixed	0
1.92029	8.13872	2.68643	0.10121	0.457531	1153	0.455388	MF-I	0.961905	MF-I	MF-I	367C	0.352381	MF-I	1.92029
1.97997	8.00634	3.13296	0.0767275	0.423202	1154	0.421596	MF-II	0.821782	MF-II	MF-II	367C	0.306931	MF-II	1.97997
2.25335	7.86245	5.08671	0.0241123	0.296061	1155	0.301398	MF-I	0.743243	MF-I	MF-I	339C	0.432432	MF-I	2.25335
0.382304	8.41459	0.117898	0.731326	0.897647	1156	0.896481	I-OTU+TNF+	0.936508	I-OTU+TNF+	I-OTU+TNF+	529C	0.507937	I-OTU+TNF+	0.382304
2.01346	8.24783	4.32604	0.0375363	0.341969	1157	0.343868	MF-I	0.764228	MF-I	MF-I	367C	0.504065	MF-I	2.01346
-1.42682	8.65516	2.17299	0.140456	0.503399	1158	0.501326	I-FAM	0.95935	I-FAM	I-FAM	583B	0.252033	I-FAM	-1.42682
-1.13681	8.42053	1.61342	0.204015	0.577304	1159	0.573599	MF-I	1	MF-I	MF-I	470BR	0.313131	MF-I	-1.13681
-0.151867	8.17873	0.0216593	0.882997	0.957138	1160	0.956193	MF-II	0.831683	MF-II	MF-II	367C	0.277228	MF-II	-0.151867
1.17081	7.9572	0.990695	0.319575	0.66052	1161	0.65641	MF-I	0.7	MF-I	MF-I	566B	0.244444	MF-I	1.17081
2.31581	8.09242	4.63213	0.0313811	0.320435	1162	0.323689	MF-II	0.889908	MF-II	MF-II	339C	0.330275	MF-II	2.31581
2.33984	7.83746	4.55235	0.0328762	0.32557	1163	0.328727	MF-I	0.821918	MF-I	MF-I	339C	0.219178	MF-I	2.33984
1.66608	7.761	2.56079	0.109547	0.467374	1164	0.464937	II-OTU+TNF+	0.8	II-OTU+TNF+	II-OTU+TNF+	362C	0.293333	II-OTU+TNF+	1.66608
0.149427	8.57592	0.0201132	0.887222	0.958174	1165	0.95723	I-FAM	0.669231	Mixed	Mixed	339C	0.338462	Mixed	0
0.585909	7.91727	0.293711	0.587853	0.827549	1166	0.825154	II-OTU+TNF+	0.7125	II-OTU+TNF+	II-OTU+TNF+	470BR	0.2125	II-OTU+TNF+	0.585909
1.40631	7.82713	2.20599	0.137479	0.500071	1167	0.497907	MF-II	0.402985	Mixed	Mixed	362C	0.373134	Mixed	0
-0.616404	8.36632	0.482796	0.48716	0.772789	1168	0.769923	II-OTU+TNF+	0.593496	Mixed	Mixed	362C	0.219512	Mixed	0
-1.03503	8.15405	1.10192	0.293847	0.645671	1169	0.641619	I-FAM	0.752941	I-FAM	I-FAM	464C	0.682353	I-FAM	-1.03503
1.21698	7.85671	1.29966	0.254279	0.620524	1170	0.616588	MF-I	0.481013	Mixed	Mixed	339C	0.227848	Mixed	0
1.96039	7.94369	3.15913	0.0755069	0.419711	1171	0.418123	I-OTU+TNF+	0.705882	I-OTU+TNF+	I-OTU+TNF+	339C	0.247059	I-OTU+TNF+	1.96039
0.110208	8.4881	0.0084454	0.926779	0.973629	1172	0.973221	MF-I	0.832117	MF-I	MF-I	529C	0.182482	MF-I	0.110208
1.99372	8.20415	3.9683	0.0463676	0.367185	1173	0.368076	MF-II	0.77451	MF-II	MF-II	464C	0.186275	MF-II	1.99372
0.480656	8.49273	0.298532	0.584806	0.827549	1174	0.825154	MF-I	1	MF-I	MF-I	362C	0.556522	MF-I	0.480656
-2.25224	7.92993	5.415	0.0199666	0.276484	1175	0.283137	MF-I	0.977273	MF-I	MF-I	566B	0.636364	MF-I	-2.25224
-1.77926	8.33867	1.51	0.219143	0.589514	1176	0.585965	MF-Isn(fg)	1	MF-Isn(fg)	MF-Isn(fg)	529C	0.844037	MF-Isn(fg)	-1.77926
1.80386	7.91992	2.97134	0.084755	0.437225	1177	0.435491	II-OTU+TNF+	0.657143	Mixed	Mixed	464C	0.271429	Mixed	0
1.01986	7.91404	1.14681	0.284222	0.636273	1178	0.632347	MF-I	0.366197	Mixed	Mixed	339C	0.295775	Mixed	0
0.0137763	8.89043	0.000658853	0.979522	0.991997	1179	0.991806	MF-I	0.993421	MF-I	MF-I	470BR	0.361842	MF-I	0.0137763
1.68628	8.04869	1.95393	0.162167	0.534819	1180	0.532266	II-OTU+TNF+	0.54955	Mixed	Mixed	470BR	0.261261	Mixed	0
0.747231	7.97173	0.611021	0.434406	0.743914	1181	0.741119	MF-II	0.732394	MF-II	MF-II	470BR	0.394366	MF-II	0.747231
0.232563	8.26397	0.0502494	0.82263	0.935662	1182	0.934874	MF-II	0.771654	MF-II	MF-II	566B	0.283465	MF-II	0.232563
1.22468	8.06831	1.41544	0.234159	0.600861	1183	0.597108	MF-I	0.62069	Mixed	Mixed	339C	0.37931	Mixed	0
0.850719	7.72556	0.611729	0.434139	0.743914	1184	0.741119	MF-I	0.393939	Mixed	Mixed	362C	0.333333	Mixed	0
-1.07809	7.97721	1.26093	0.261478	0.624694	1185	0.620603	I-OTU+TNF+	0.927711	I-OTU+TNF+	I-OTU+TNF+	470BR	0.409639	I-OTU+TNF+	-1.07809
0.82462	7.82154	0.548204	0.459054	0.75477	1186	0.752336	MF-II	0.921875	MF-II	MF-II	464C	0.609375	MF-II	0.82462
2.09922	8.01887	3.39945	0.0652215	0.404711	1187	0.404232	MF-II	0.980198	MF-II	MF-II	367C	0.316832	MF-II	2.09922
2.52272	8.20596	4.40248	0.0358894	0.334822	1188	0.336901	MF-I	0.977099	MF-I	MF-I	566B	0.389313	MF-I	2.52272
1.25659	7.95952	1.96846	0.160614	0.533105	1189	0.530737	MF-II	0.767123	MF-II	MF-II	470BR	0.246575	MF-II	1.25659
-1.15164	7.9795	1.58504	0.20804	0.581631	1190	0.577935	MF-I	0.776316	MF-I	MF-I	566B	0.315789	MF-I	-1.15164
1.82927	8.68697	1.66601	0.196797	0.571446	1191	0.567415	MF-I	0.919355	MF-I	MF-I	367C	0.327957	MF-I	1.82927
-0.0939456	7.88746	0.0105761	0.91809	0.970239	1192	0.969696	I-FAM	0.5	Mixed	Mixed	464C	0.455882	Mixed	0
2.97262	8.1391	7.67345	0.00560506	0.171268	1193	0.179648	II-OTU+TNF+	0.96	II-OTU+TNF+	II-OTU+TNF+	362C	0.47	II-OTU+TNF+	2.97262
-0.647051	8.23387	0.468989	0.493455	0.775796	1194	0.773063	MF-I	0.534884	Mixed	Mixed	470BR	0.383721	Mixed	0
2.54527	7.9489	4.76328	0.0290757	0.311089	1195	0.315162	MF-I	0.978947	MF-I	MF-I	566B	0.357895	MF-I	2.54527
-1.97625	8.47211	4.48354	0.0342255	0.330027	1196	0.333018	MF-I	0.918033	MF-I	MF-I	470BR	0.262295	MF-I	-1.97625
0.634795	8.23123	0.474834	0.490773	0.774411	1197	0.771565	MF-I	0.907407	MF-I	MF-I	362C	0.324074	MF-I	0.634795
0.101695	8.30175	0.0130332	0.909109	0.966341	1198	0.96576	I-OTU+TNF+	0.627451	Mixed	Mixed	362C	0.22549	Mixed	0
-1.62866	8.77365	2.94802	0.0859864	0.440545	1199	0.438912	MF-I	0.89313	MF-I	MF-I	470BR	0.48855	MF-I	-1.62866
-0.679314	8.30768	0.543365	0.461043	0.755849	1200	0.753223	MF-I	0.979592	MF-I	MF-I	470BR	0.244898	MF-I	-0.679314
1.90364	8.16499	4.45219	0.0348592	0.332302	1201	0.335059	MF-I	1	MF-I	MF-I	362C	0.346939	MF-I	1.90364
1.46572	8.05493	1.30973	0.252447	0.620108	1202	0.616096	MF-I	0.953271	MF-I	MF-I	566B	0.392523	MF-I	1.46572
-1.06884	8.35075	1.20671	0.271989	0.630465	1203	0.62645	MF-I	0.819048	MF-I	MF-I	529C	0.238095	MF-I	-1.06884
1.063	7.94542	1.08101	0.298473	0.646881	1204	0.642866	MF-II	0.705882	MF-II	MF-II	362C	0.247059	MF-II	1.063
1.9336	7.79276	2.87115	0.0901837	0.443169	1205	0.441713	MF-I	0.986111	MF-I	MF-I	339C	0.458333	MF-I	1.9336
0.193002	7.95574	0.0348034	0.852009	0.946082	1206	0.945052	MF-I	0.945205	MF-I	MF-I	362C	0.273973	MF-I	0.193002
-0.858212	8.42935	0.733014	0.39191	0.716705	1207	0.713427	II-FAM	0.642857	Mixed	Mixed	583B	0.295918	Mixed	0
0.843182	8.22361	0.792317	0.373403	0.701847	1208	0.698326	MF-I	0.963964	MF-I	MF-I	362C	0.306306	MF-I	0.843182
-0.640998	8.25178	0.494769	0.481809	0.770693	1209	0.767953	MF-I	0.959184	MF-I	MF-I	362C	0.244898	MF-I	-0.640998
2.66545	8.6523	7.13724	0.00755126	0.194995	1210	0.202503	MF-II	1	MF-II	MF-II	502B	0.253247	MF-II	2.66545
1.202	8.27682	1.48118	0.223594	0.59354	1211	0.589852	MF-II	0.961905	MF-II	MF-II	529C	0.380952	MF-II	1.202
0.368358	8.32879	0.119249	0.729851	0.896926	1212	0.89563	MF-I	0.64	Mixed	Mixed	339C	0.328	Mixed	0
1.40135	7.91393	1.6657	0.196838	0.571446	1213	0.567415	MF-II	0.978261	MF-II	MF-II	367C	0.271739	MF-II	1.40135
-0.876757	8.21376	0.800492	0.370949	0.699557	1214	0.696017	MF-I	0.511111	Mixed	Mixed	470BR	0.255556	Mixed	0
1.35085	8.21061	1.18904	0.275527	0.632389	1215	0.628348	MF-II	0.645833	Mixed	Mixed	566B	0.229167	Mixed	0
1.276	8.18656	2.0488	0.15233	0.522565	1216	0.520754	II-OTU+TNF+	0.682692	Mixed	Mixed	362C	0.365385	Mixed	0
2.86526	8.05377	6.78936	0.00917177	0.203763	1217	0.210409	MF-II	0.977011	MF-II	MF-II	362C	0.321839	MF-II	2.86526
-0.973427	8.37956	1.1519	0.283154	0.636273	1218	0.632347	MF-II	0.798246	MF-II	MF-II	470BR	0.368421	MF-II	-0.973427
1.89817	8.36297	3.05827	0.0803304	0.431908	1219	0.429984	II-FAM	0.511811	Mixed	Mixed	339C	0.338583	Mixed	0
1.53639	7.81286	1.19161	0.275008	0.631879	1220	0.627881	MF-I	0.746835	MF-I	MF-I	367C	0.493671	MF-I	1.53639
-0.917727	7.87892	0.627205	0.428385	0.740806	1221	0.737879	I-OTU+TNF+	0.657143	Mixed	Mixed	529C	0.528571	Mixed	0
0.269058	8.33967	0.0777078	0.780429	0.921144	1222	0.920218	MF-I	0.992063	MF-I	MF-I	566B	0.261905	MF-I	0.269058
1.6857	7.66816	2.24849	0.133748	0.495483	1223	0.493366	MF-I	0.911765	MF-I	MF-I	566B	0.397059	MF-I	1.6857
-0.297369	8.14241	0.115823	0.733611	0.898299	1224	0.897124	MF-I	0.962025	MF-I	MF-I	362C	0.367089	MF-I	-0.297369
0.643446	8.29588	0.33861	0.560634	0.813669	1225	0.810967	MF-I	0.672	Mixed	Mixed	367C	0.32	Mixed	0
1.25798	8.12294	1.37064	0.241706	0.60824	1226	0.604377	MF-I	0.980769	MF-I	MF-I	566B	0.240385	MF-I	1.25798
1.41472	8.0921	2.20973	0.137146	0.4999	1227	0.497586	MF-II	0.729167	MF-II	MF-II	362C	0.25	MF-II	1.41472
-1.5259	8.07651	2.30906	0.128626	0.487121	1228	0.484738	I-FAM	0.608108	Mixed	Mixed	464C	0.310811	Mixed	0
-1.64429	8.26986	2.21987	0.136248	0.498112	1229	0.495763	II-FAM	0.9375	II-FAM	II-FAM	464C	0.375	II-FAM	-1.64429
0.0632806	8.31232	0.00174187	0.966709	0.988126	1230	0.987856	MF-I	0.91453	MF-I	MF-I	362C	0.42735	MF-I	0.0632806
0.875732	8.34484	0.913689	0.33914	0.675531	1231	0.671513	MF-I	0.966942	MF-I	MF-I	339C	0.214876	MF-I	0.875732
-0.676242	8.37411	0.589898	0.44246	0.747979	1232	0.745213	MF-II	0.412281	Mixed	Mixed	470BR	0.342105	Mixed	0
0.988685	8.11237	0.793237	0.373125	0.701847	1233	0.698326	MF-II	0.529412	Mixed	Mixed	367C	0.254902	Mixed	0
0.633562	8.03386	0.323632	0.569435	0.816822	1234	0.814175	II-FAM	0.674419	Mixed	Mixed	464C	0.325581	Mixed	0
1.6033	8.07448	2.03955	0.153259	0.523991	1235	0.521989	MF-I	0.707071	MF-I	MF-I	367C	0.434343	MF-I	1.6033
2.18036	7.81525	4.06562	0.0437675	0.361236	1236	0.362351	I-OTU+TNF+	0.426667	Mixed	Mixed	339C	0.52	Mixed	0
1.91752	7.93309	4.26227	0.0389707	0.348942	1237	0.350461	MF-II	0.805195	MF-II	MF-II	362C	0.220779	MF-II	1.91752
0.700341	8.17449	0.592913	0.441297	0.747979	1238	0.745213	MF-I	0.875	MF-I	MF-I	362C	0.229167	MF-I	0.700341
1.29144	8.16388	1.18443	0.276459	0.632971	1239	0.628885	MF-I	0.973684	MF-I	MF-I	566B	0.342105	MF-I	1.29144
0.171669	8.1833	0.0250029	0.87436	0.953863	1240	0.952824	MTJ	0.413462	Mixed	Mixed	566B	0.307692	Mixed	0
1.59547	8.30727	2.99765	0.0833885	0.434818	1241	0.433081	I-FAM	0.603774	Mixed	Mixed	362C	0.320755	Mixed	0
0.365951	8.3559	0.159856	0.68929	0.876653	1242	0.875177	MF-I	0.709677	MF-I	MF-I	470BR	0.354839	MF-I	0.365951
0.860641	7.83299	0.769109	0.380495	0.707575	1243	0.704071	MF-I	0.765625	MF-I	MF-I	502B	0.234375	MF-I	0.860641
0.380925	8.0498	0.150919	0.69766	0.879789	1244	0.878358	MF-I	0.990654	MF-I	MF-I	566B	0.598131	MF-I	0.380925
1.07669	8.12487	1.08644	0.297263	0.646721	1245	0.642688	MF-II	0.386139	Mixed	Mixed	470BR	0.287129	Mixed	0
1.11453	7.90741	1.08092	0.298495	0.646881	1246	0.642866	MF-I	0.707317	MF-I	MF-I	367C	0.268293	MF-I	1.11453
1.84884	8.19357	3.02252	0.0821192	0.43325	1247	0.431454	MF-I	0.62963	Mixed	Mixed	470BR	0.212963	Mixed	0
1.58544	7.80522	2.46314	0.116549	0.477465	1248	0.474833	MF-I	0.71831	MF-I	MF-I	362C	0.309859	MF-I	1.58544
0.316117	8.29528	0.111785	0.738122	0.900292	1249	0.899004	II-OTU+TNF+	0.537037	Mixed	Mixed	362C	0.453704	Mixed	0
1.51243	8.13856	2.54446	0.110685	0.467374	1250	0.464937	II-OTU+TNF+	0.659574	Mixed	Mixed	464C	0.340426	Mixed	0
0.532483	8.28921	0.354255	0.551716	0.809712	1251	0.807001	NMJ	1	NMJ	NMJ	362C	0.327103	NMJ	0.532483
0.94259	8.10767	1.08443	0.297712	0.646721	1252	0.642688	MF-I	0.814433	MF-I	MF-I	362C	0.226804	MF-I	0.94259
1.24981	8.18994	1.59811	0.206175	0.579231	1253	0.575592	II-OTU+TNF+	0.653465	Mixed	Mixed	362C	0.49505	Mixed	0
-2.21562	8.20977	5.55535	0.0184263	0.272039	1254	0.278525	I-FAM	0.430233	Mixed	Mixed	464C	0.27907	Mixed	0
2.37903	8.43325	5.9178	0.0149906	0.250662	1255	0.25723	II-OTU+TNF+	0.583333	Mixed	Mixed	362C	0.628788	Mixed	0
-0.635734	8.10051	0.263377	0.607811	0.836663	1256	0.834379	I-FAM	0.701299	I-FAM	I-FAM	464C	0.272727	I-FAM	-0.635734
0.972003	8.34071	1.16222	0.281008	0.635673	1257	0.631666	MF-II	0.483051	Mixed	Mixed	362C	0.449153	Mixed	0
1.31777	8.02207	1.44337	0.229598	0.598569	1258	0.594949	MF-II	0.443038	Mixed	Mixed	529C	0.329114	Mixed	0
-1.06933	8.1167	1.22627	0.268137	0.629435	1259	0.625367	MF-I	0.956044	MF-I	MF-I	470BR	0.21978	MF-I	-1.06933
-0.194579	8.26484	0.0168005	0.89687	0.96224	1260	0.96133	MF-Isn(fg)	0.904762	MF-Isn(fg)	MF-Isn(fg)	470BR	0.293651	MF-Isn(fg)	-0.194579
0.110894	8.16096	0.0106494	0.917808	0.970118	1261	0.969548	MF-II	0.553398	Mixed	Mixed	470BR	0.271845	Mixed	0
-0.88212	8.03992	0.96858	0.325037	0.66492	1262	0.661005	MF-I	0.48	Mixed	Mixed	470BR	0.346667	Mixed	0
1.60091	7.83381	1.78488	0.181555	0.557509	1263	0.554105	MF-II	0.857143	MF-II	MF-II	339C	0.324675	MF-II	1.60091
0.0681501	8.16744	0.00528032	0.942072	0.980397	1264	0.979848	MF-I	0.989247	MF-I	MF-I	362C	0.268817	MF-I	0.0681501
0.460826	7.99642	0.161463	0.687814	0.875686	1265	0.874212	I-OTU+TNF+	0.590361	Mixed	Mixed	529C	0.46988	Mixed	0
3.48123	8.29458	8.10447	0.0044166	0.1469	1266	0.154645	II-OTU+TNF+	0.940678	II-OTU+TNF+	II-OTU+TNF+	362C	0.720339	II-OTU+TNF+	3.48123
2.20822	8.25012	4.92891	0.0264135	0.302666	1267	0.3073	MF-II	0.730159	MF-II	MF-II	566B	0.222222	MF-II	2.20822
-0.438054	8.51089	0.178051	0.673054	0.868906	1268	0.867417	MTJ	0.869565	MTJ	MTJ	566B	0.297101	MTJ	-0.438054
-0.105534	7.95093	0.0108252	0.917135	0.969742	1269	0.969183	MF-II	0.708861	MF-II	MF-II	566B	0.202532	MF-II	-0.105534
1.1173	8.51261	1.49208	0.221898	0.591551	1270	0.587869	MF-II	0.939394	MF-II	MF-II	362C	0.257576	MF-II	1.1173
2.64259	8.31978	5.51479	0.0188584	0.272579	1271	0.27876	MF-II	0.983193	MF-II	MF-II	362C	0.352941	MF-II	2.64259
0.560104	8.5224	0.42664	0.513644	0.788	1272	0.785369	MF-I	0.942149	MF-I	MF-I	362C	0.256198	MF-I	0.560104
1.01536	8.47597	1.14151	0.285337	0.637065	1273	0.633216	MF-II	0.911111	MF-II	MF-II	464C	0.333333	MF-II	1.01536
1.71612	7.76203	1.85422	0.173297	0.545791	1274	0.542664	MF-I	0.75	MF-I	MF-I	362C	0.263889	MF-I	1.71612
-0.752611	8.0009	0.580896	0.445963	0.749777	1275	0.747169	MF-II	0.788235	MF-II	MF-II	529C	0.247059	MF-II	-0.752611
2.45121	8.41753	3.49724	0.0614745	0.395193	1276	0.395392	MF-I	0.945312	MF-I	MF-I	367C	0.3125	MF-I	2.45121
0.30093	8.0657	0.0701061	0.791183	0.924406	1277	0.923662	I-OTU+TNF+	0.409091	Mixed	Mixed	529C	0.375	Mixed	0
-0.407596	8.58654	0.203073	0.652253	0.861041	1278	0.858951	I-FAM	0.793651	I-FAM	I-FAM	464C	0.539683	I-FAM	-0.407596
-1.70522	8.83433	2.89482	0.0888684	0.44219	1279	0.440393	I-FAM	0.959732	I-FAM	I-FAM	464C	0.348993	I-FAM	-1.70522
0.548099	7.89537	0.197029	0.65713	0.862087	1280	0.860217	MF-I	0.670732	Mixed	Mixed	566B	0.292683	Mixed	0
-2.45431	7.98109	5.10857	0.0238102	0.296061	1281	0.301398	MF-I	0.657895	Mixed	Mixed	470BR	0.355263	Mixed	0
1.19734	7.9152	1.24852	0.263838	0.625565	1282	0.621394	MF-II	0.690476	Mixed	Mixed	362C	0.214286	Mixed	0
-1.00035	8.46267	0.457225	0.498925	0.779929	1283	0.777168	MF-Isn(fg)	1	MF-Isn(fg)	MF-Isn(fg)	529C	0.766667	MF-Isn(fg)	-1.00035
2.26851	8.15241	4.71856	0.0298412	0.313794	1284	0.317385	MF-II	0.96	MF-II	MF-II	362C	0.33	MF-II	2.26851
3.25463	8.52626	8.21984	0.00414442	0.143899	1285	0.151427	MF-I	0.88	MF-I	MF-I	362C	0.293333	MF-I	3.25463
1.75104	7.78658	2.4224	0.119615	0.481925	1286	0.479187	MF-II	0.633803	Mixed	Mixed	464C	0.267606	Mixed	0
1.09433	8.20654	1.47607	0.224394	0.593602	1287	0.589982	MF-II	0.663717	Mixed	Mixed	566B	0.336283	Mixed	0
-0.176215	8.30087	0.0289831	0.864818	0.95158	1288	0.950465	MF-II	0.6	Mixed	Mixed	464C	0.419048	Mixed	0
0.865925	7.91715	0.697979	0.403466	0.724056	1289	0.72108	II-OTU+TNF+	0.767123	II-OTU+TNF+	II-OTU+TNF+	362C	0.643836	II-OTU+TNF+	0.865925
-0.0375127	8.07294	0.0021514	0.963005	0.98687	1290	0.986597	MTJ	0.903614	MTJ	MTJ	362C	0.337349	MTJ	-0.0375127
1.47193	8.07157	1.59215	0.207022	0.580233	1291	0.576535	MF-II	0.925532	MF-II	MF-II	529C	0.319149	MF-II	1.47193
2.06516	7.81378	2.71613	0.0993419	0.455819	1292	0.453956	MF-I	0.513889	Mixed	Mixed	367C	0.222222	Mixed	0
-0.958408	8.50221	0.747839	0.387164	0.71321	1293	0.709722	I-FAM	0.879032	I-FAM	I-FAM	529C	0.467742	I-FAM	-0.958408
-0.594145	8.0351	0.19501	0.65878	0.862772	1294	0.860945	MF-I	1	MF-I	MF-I	566B	0.417582	MF-I	-0.594145
-1.51988	7.99728	2.19229	0.138707	0.501841	1295	0.499727	I-FAM	0.768116	I-FAM	I-FAM	470BR	0.275362	I-FAM	-1.51988
2.7319	8.04744	6.71818	0.00954503	0.204967	1296	0.211585	MF-II	0.942529	MF-II	MF-II	362C	0.390805	MF-II	2.7319
-0.516295	8.11801	0.326205	0.567904	0.816187	1297	0.813526	MF-I	1	MF-I	MF-I	470BR	0.418919	MF-I	-0.516295
1.29722	7.93598	1.57246	0.209854	0.583055	1298	0.579383	II-OTU+TNF+	0.792208	II-OTU+TNF+	II-OTU+TNF+	362C	0.61039	II-OTU+TNF+	1.29722
-0.0240472	7.5383	0.00208015	0.963622	0.987338	1299	0.987067	MF-I	1	MF-I	MF-I	566B	0.811594	MF-I	-0.0240472
2.58347	8.31774	7.23734	0.00714155	0.189688	1300	0.197293	II-OTU+TNF+	0.945312	II-OTU+TNF+	II-OTU+TNF+	362C	0.429688	II-OTU+TNF+	2.58347
-0.379875	8.21955	0.14971	0.698814	0.88035	1301	0.878903	I-FAM	0.632653	Mixed	Mixed	529C	0.255102	Mixed	0
-1.4142	7.9231	1.27288	0.259229	0.624694	1302	0.620603	MF-I	0.944444	MF-I	MF-I	464C	0.430556	MF-I	-1.4142
-0.0338182	8.18864	0.000747515	0.978188	0.991354	1303	0.991172	MF-I	0.675926	Mixed	Mixed	566B	0.287037	Mixed	0
1.16768	8.00422	1.38982	0.238438	0.605754	1304	0.602184	MF-II	0.75641	MF-II	MF-II	529C	0.333333	MF-II	1.16768
1.07642	8.49513	1.07659	0.299463	0.648364	1305	0.644267	MF-II	0.934641	MF-II	MF-II	367C	0.339869	MF-II	1.07642
-0.824459	8.31383	0.865651	0.352165	0.686603	1306	0.682843	MF-I	0.697248	Mixed	Mixed	470BR	0.238532	Mixed	0
-0.73687	8.16327	0.521379	0.470256	0.762981	1307	0.760351	MF-I	0.923077	MF-I	MF-I	529C	0.241758	MF-I	-0.73687
-1.02247	8.28777	1.20762	0.271808	0.630465	1308	0.62645	MF-I	0.893617	MF-I	MF-I	362C	0.319149	MF-I	-1.02247
0.67785	8.00551	0.584445	0.444577	0.749535	1309	0.746823	II-OTU+TNF+	0.650602	Mixed	Mixed	367C	0.228916	Mixed	0
-1.21666	8.44885	1.34403	0.246328	0.613808	1310	0.60987	I-FAM	0.54902	Mixed	Mixed	470BR	0.196078	Mixed	0
3.49136	8.0432	10.0755	0.00150301	0.0977112	1311	0.104146	I-FAM	0.519231	Mixed	Mixed	339C	0.567308	Mixed	0
1.36325	7.98381	1.71596	0.190218	0.568145	1312	0.564438	MF-I	0.780488	MF-I	MF-I	362C	0.231707	MF-I	1.36325
1.83333	8.22092	3.37428	0.0662249	0.404711	1313	0.404232	MF-I	0.633333	Mixed	Mixed	339C	0.408333	Mixed	0
5.34692	8.04632	17.3447	3.12051935339504e-05	0.023872	1314	0.0268017	MF-I	0.635417	Mixed	Mixed	339C	0.677083	Mixed	0
1.33398	8.14205	2.35284	0.125059	0.484551	1315	0.481976	II-OTU+TNF+	0.49	Mixed	Mixed	362C	0.41	Mixed	0
0.311451	7.72766	0.058451	0.808962	0.930274	1316	0.929574	MF-I	0.942857	MF-I	MF-I	566B	0.3	MF-I	0.311451
-1.7434	8.15543	3.17425	0.0748109	0.417692	1317	0.416136	MF-I	0.731481	MF-I	MF-I	566B	0.648148	MF-I	-1.7434
-0.874698	8.1721	0.67115	0.412653	0.729684	1318	0.726731	II-FAM	0.875	II-FAM	II-FAM	464C	0.340909	II-FAM	-0.874698
1.61176	8.0965	1.98079	0.15931	0.530168	1319	0.527703	II-OTU+TNF+	0.326316	Mixed	Mixed	339C	0.284211	Mixed	0
2.63971	8.38779	5.58048	0.0181639	0.272039	1320	0.278525	MF-II	0.980392	MF-II	MF-II	367C	0.470588	MF-II	2.63971
0.502575	8.33628	0.198773	0.655714	0.862033	1321	0.860129	II-FAM	0.9375	II-FAM	II-FAM	583B	0.302083	II-FAM	0.502575
1.45382	8.01592	1.72048	0.189635	0.567895	1322	0.564321	MF-I	0.98	MF-I	MF-I	566B	0.29	MF-I	1.45382
0.057018	8.00656	0.00160959	0.967998	0.988126	1323	0.987856	II-FAM	0.756098	II-FAM	II-FAM	464C	0.573171	II-FAM	0.057018
1.77551	8.4577	3.33177	0.0679568	0.40734	1324	0.40678	MF-II	1	MF-II	MF-II	362C	0.269231	MF-II	1.77551
2.60488	8.34671	4.95473	0.0260218	0.302502	1325	0.3073	MF-II	0.626761	Mixed	Mixed	566B	0.295775	Mixed	0
-0.939225	8.15928	0.822853	0.36435	0.696315	1326	0.692468	MF-I	0.922222	MF-I	MF-I	529C	0.388889	MF-I	-0.939225
-0.210182	8.05327	0.0355334	0.850483	0.945768	1327	0.944822	MF-I	0.468354	Mixed	Mixed	464C	0.253165	Mixed	0
0.433342	7.88939	0.175619	0.675166	0.870052	1328	0.868588	MF-II	0.932432	MF-II	MF-II	464C	0.216216	MF-II	0.433342
1.02392	8.31805	1.08409	0.297788	0.646721	1329	0.642688	MF-I	0.982143	MF-I	MF-I	362C	0.267857	MF-I	1.02392
-3.46864	8.07144	11.7723	0.000601435	0.0734694	1330	0.0795796	I-OTU+TNF+	0.96	I-OTU+TNF+	I-OTU+TNF+	470BR	0.426667	I-OTU+TNF+	-3.46864
0.97754	8.12995	1.06075	0.303046	0.650829	1331	0.646548	MF-II	0.660377	Mixed	Mixed	566B	0.235849	Mixed	0
1.71615	8.69529	3.61936	0.0571141	0.385526	1332	0.386133	II-OTU+TNF+	0.879747	II-OTU+TNF+	II-OTU+TNF+	362C	0.310127	II-OTU+TNF+	1.71615
1.4241	7.88369	1.85559	0.173139	0.545791	1333	0.542664	MF-II	0.971831	MF-II	MF-II	362C	0.352113	MF-II	1.4241
1.22968	8.36392	1.11354	0.291317	0.642935	1334	0.63881	MF-I	0.938356	MF-I	MF-I	566B	0.383562	MF-I	1.22968
0.742755	8.04966	0.568665	0.450792	0.75144	1335	0.749002	NMJ accessory	0.808989	NMJ accessory	NMJ accessory	367C	0.337079	NMJ accessory	0.742755
-0.286806	8.21379	0.0992513	0.752731	0.907369	1336	0.906237	II-OTU+TNF+	0.464646	Mixed	Mixed	464C	0.212121	Mixed	0
1.32885	8.3106	1.43085	0.231629	0.599713	1337	0.596167	MF-II	0.482456	Mixed	Mixed	529C	0.429825	Mixed	0
0.147613	8.08257	0.0266495	0.870325	0.953305	1338	0.952306	MF-II	0.659091	Mixed	Mixed	470BR	0.329545	Mixed	0
1.58991	8.34468	2.16768	0.140942	0.503399	1339	0.501373	NMJ accessory	0.954887	NMJ accessory	NMJ accessory	367C	0.383459	NMJ accessory	1.58991
2.86579	8.22871	6.84393	0.00889573	0.201636	1340	0.208356	II-OTU+TNF+	0.813084	II-OTU+TNF+	II-OTU+TNF+	362C	0.747664	II-OTU+TNF+	2.86579
0.94051	7.90772	0.691118	0.405786	0.724056	1341	0.72108	MF-II	0.701299	MF-II	MF-II	464C	0.285714	MF-II	0.94051
-0.299901	8.2509	0.100715	0.750974	0.906424	1342	0.905338	MTJ	0.785714	MTJ	MTJ	362C	0.234694	MTJ	-0.299901
0.866658	7.94342	0.438631	0.507786	0.785242	1343	0.782773	MF-I	0.797753	MF-I	MF-I	367C	0.438202	MF-I	0.866658
-0.679201	8.69168	0.576365	0.447743	0.749914	1344	0.747402	MF-I	0.992188	MF-I	MF-I	362C	0.242188	MF-I	-0.679201
1.73665	8.02676	3.4915	0.061688	0.395734	1345	0.395998	MF-I	0.69863	Mixed	Mixed	362C	0.410959	Mixed	0
0.490466	8.28451	0.264774	0.606861	0.835919	1346	0.83355	MF-II	0.702128	MF-II	MF-II	502B	0.308511	MF-II	0.490466
-0.573451	8.04245	0.289093	0.590804	0.829103	1347	0.826633	I-FAM	0.292135	Mixed	Mixed	464C	0.235955	Mixed	0
2.9667	7.99467	7.58819	0.00587635	0.177159	1348	0.185655	I-OTU+TNF+	0.68932	Mixed	Mixed	339C	0.699029	Mixed	0
-0.342668	8.80698	0.0717231	0.788845	0.923261	1349	0.922543	MF-I	0.834586	MF-I	MF-I	470BR	0.578947	MF-I	-0.342668
-1.25985	8.16747	1.53565	0.21527	0.587816	1350	0.584302	I-OTU+TNF+	0.762887	I-OTU+TNF+	I-OTU+TNF+	464C	0.57732	I-OTU+TNF+	-1.25985
0.764432	7.77868	0.488247	0.484712	0.771507	1351	0.768696	MF-I	0.530303	Mixed	Mixed	464C	0.363636	Mixed	0
-0.904128	8.10403	0.505372	0.477151	0.768465	1352	0.765745	I-OTU+TNF+	0.788889	I-OTU+TNF+	I-OTU+TNF+	529C	0.488889	I-OTU+TNF+	-0.904128
-1.04009	7.91972	0.871666	0.350497	0.685755	1353	0.681913	MF-I	0.916667	MF-I	MF-I	566B	0.714286	MF-I	-1.04009
0.58701	7.83843	0.270183	0.60321	0.834708	1354	0.832244	MF-I	0.348485	Mixed	Mixed	362C	0.287879	Mixed	0
-0.255447	8.0064	0.0623862	0.802764	0.929386	1355	0.928667	I-FAM	0.692308	Mixed	Mixed	464C	0.448718	Mixed	0
-0.498873	8.01274	0.27297	0.601348	0.833915	1356	0.831384	MF-I	0.525	Mixed	Mixed	529C	0.225	Mixed	0
-0.313802	8.49976	0.081151	0.775744	0.919356	1357	0.918366	II-FAM	0.935185	II-FAM	II-FAM	583B	0.277778	II-FAM	-0.313802
0.153477	7.7272	0.0229251	0.879652	0.956023	1358	0.955107	MF-II	0.628571	Mixed	Mixed	470BR	0.271429	Mixed	0
-0.399004	8.39058	0.164399	0.68514	0.874646	1359	0.873124	I-FAM	0.883929	I-FAM	I-FAM	464C	0.491071	I-FAM	-0.399004
0.491417	8.0967	0.282941	0.594781	0.830495	1360	0.827921	MF-I	0.988636	MF-I	MF-I	362C	0.375	MF-I	0.491417
1.55981	8.44056	2.36588	0.124017	0.484551	1361	0.481976	MF-II	0.915385	MF-II	MF-II	362C	0.3	MF-II	1.55981
0.443026	8.62226	0.251613	0.615943	0.842248	1362	0.840128	NMJ	0.972973	NMJ	NMJ	362C	0.27027	NMJ	0.443026
-0.9435	8.12048	0.929496	0.334997	0.671749	1363	0.667742	MF-II	0.525	Mixed	Mixed	464C	0.4625	Mixed	0
0.280434	8.08473	0.100175	0.75162	0.906924	1364	0.905841	MF-I	0.772727	MF-I	MF-I	339C	0.193182	MF-I	0.280434
3.09045	7.88553	8.98204	0.00272719	0.120158	1365	0.127858	II-OTU+TNF+	0.581081	Mixed	Mixed	362C	0.648649	Mixed	0
1.90784	8.04605	2.61994	0.105532	0.463579	1366	0.461097	MF-I	0.679612	Mixed	Mixed	367C	0.252427	Mixed	0
0.76886	8.12612	0.473504	0.491381	0.774411	1367	0.771565	MF-II	0.616071	Mixed	Mixed	470BR	0.276786	Mixed	0
-1.30128	8.05624	1.63989	0.200344	0.575038	1368	0.571195	MF-II	0.545455	Mixed	Mixed	470BR	0.324675	Mixed	0
-0.850567	7.87992	0.739451	0.389839	0.714958	1369	0.711635	MF-I	0.608108	Mixed	Mixed	566B	0.216216	Mixed	0
-0.238478	8.27969	0.0641125	0.800111	0.927752	1370	0.927057	I-OTU+TNF+	0.660714	Mixed	Mixed	464C	0.392857	Mixed	0
0.987784	7.82612	0.648711	0.420576	0.734149	1371	0.73108	MF-I	0.633803	Mixed	Mixed	362C	0.267606	Mixed	0
-0.553924	8.0713	0.294134	0.587585	0.827549	1372	0.825154	MF-I	0.785714	MF-I	MF-I	362C	0.25	MF-I	-0.553924
0.0933963	8.18517	0.0125925	0.910652	0.967301	1373	0.966668	MF-I	0.932584	MF-I	MF-I	362C	0.191011	MF-I	0.0933963
0.458585	8.17783	0.280095	0.59664	0.83107	1374	0.828607	I-OTU+TNF+	0.714286	I-OTU+TNF+	I-OTU+TNF+	464C	0.345238	I-OTU+TNF+	0.458585
-0.670905	8.39152	0.568451	0.450877	0.75144	1375	0.749002	MF-II	0.616071	Mixed	Mixed	529C	0.241071	Mixed	0
-0.276721	8.25793	0.107834	0.742624	0.902473	1376	0.90116	MF-II	0.54717	Mixed	Mixed	470BR	0.283019	Mixed	0
-0.307509	8.24842	0.117086	0.732217	0.897978	1377	0.896759	MF-I	0.932584	MF-I	MF-I	470BR	0.235955	MF-I	-0.307509
0.823395	8.06868	0.61837	0.431656	0.743103	1378	0.740273	MF-I	0.340659	Mixed	Mixed	367C	0.241758	Mixed	0
0.0767775	8.71172	0.00795354	0.928937	0.973975	1379	0.97353	MF-II	0.798701	MF-II	MF-II	362C	0.279221	MF-II	0.0767775
1.16285	8.32691	1.27472	0.258887	0.624694	1380	0.620603	MF-II	0.621849	Mixed	Mixed	362C	0.294118	Mixed	0
2.27283	7.96691	3.73617	0.0532494	0.37666	1381	0.377513	II-OTU+TNF+	0.7	II-OTU+TNF+	II-OTU+TNF+	362C	0.6	II-OTU+TNF+	2.27283
2.26454	7.62475	3.80213	0.0511905	0.37666	1382	0.377513	II-FAM	0.396825	Mixed	Mixed	339C	0.31746	Mixed	0
0.965889	8.16622	1.22166	0.269039	0.629435	1383	0.625367	MF-I	0.494382	Mixed	Mixed	367C	0.179775	Mixed	0
1.00985	7.84581	0.916491	0.338401	0.675477	1384	0.671441	MF-I	0.623188	Mixed	Mixed	464C	0.492754	Mixed	0
-0.755451	8.61335	0.460755	0.497273	0.778206	1385	0.775398	I-FAM	0.549618	Mixed	Mixed	464C	0.335878	Mixed	0
1.35881	8.18118	1.93238	0.164501	0.538631	1386	0.535893	MF-I	0.964912	MF-I	MF-I	339C	0.192982	MF-I	1.35881
1.52627	8.58514	2.36598	0.124009	0.484551	1387	0.481976	MF-II	0.939394	MF-II	MF-II	367C	0.321212	MF-II	1.52627
-0.0659854	8.2897	0.00514766	0.942803	0.980397	1388	0.979848	MF-I	0.730435	MF-I	MF-I	464C	0.252174	MF-I	-0.0659854
-1.76139	8.89555	3.17295	0.0748705	0.417692	1389	0.416136	I-FAM	0.986755	I-FAM	I-FAM	583B	0.271523	I-FAM	-1.76139
0.582661	8.0576	0.375866	0.539826	0.802656	1390	0.79989	MF-I	0.845238	MF-I	MF-I	362C	0.416667	MF-I	0.582661
0.371712	8.20617	0.187452	0.665047	0.866345	1391	0.864627	MF-II	0.902174	MF-II	MF-II	362C	0.423913	MF-II	0.371712
0.1711	7.82677	0.0310525	0.860124	0.948766	1392	0.947779	MF-Isn(fg)	0.714286	MF-Isn(fg)	MF-Isn(fg)	529C	0.272727	MF-Isn(fg)	0.1711
1.33389	7.7859	1.3809	0.239951	0.606805	1393	0.603047	MF-II	0.684211	Mixed	Mixed	367C	0.342105	Mixed	0
2.57339	7.91358	5.36279	0.020573	0.281911	1394	0.288453	MF-I	0.658537	Mixed	Mixed	339C	0.280488	Mixed	0
-0.752618	8.30258	0.582061	0.445508	0.749648	1395	0.747018	MF-I	0.742268	MF-I	MF-I	529C	0.402062	MF-I	-0.752618
0.910618	8.14216	0.965196	0.325884	0.665469	1396	0.661512	II-OTU+TNF+	0.510417	Mixed	Mixed	362C	0.34375	Mixed	0
0.86204	8.27564	0.48046	0.488216	0.773285	1397	0.770415	I-OTU+TNF+	0.793893	I-OTU+TNF+	I-OTU+TNF+	566B	0.549618	I-OTU+TNF+	0.86204
2.54231	8.3439	5.01054	0.0251959	0.298835	1398	0.303986	MF-II	0.982609	MF-II	MF-II	362C	0.330435	MF-II	2.54231
1.85339	7.86344	3.51067	0.060978	0.394317	1399	0.394476	MF-II	0.706667	MF-II	MF-II	362C	0.36	MF-II	1.85339
2.67751	7.9421	6.94204	0.0084207	0.198667	1400	0.20539	MF-II	0.865169	MF-II	MF-II	367C	0.325843	MF-II	2.67751
0.0894245	8.33741	0.0121293	0.912304	0.967811	1401	0.967263	MF-II	0.666667	Mixed	Mixed	464C	0.297297	Mixed	0
0.760757	7.7787	0.518541	0.471467	0.764272	1402	0.761627	MF-II	0.608108	Mixed	Mixed	367C	0.351351	Mixed	0
1.83329	8.47237	2.03308	0.153912	0.525637	1403	0.523593	II-OTU+TNF+	0.616766	Mixed	Mixed	566B	0.269461	Mixed	0
0.781714	8.13722	0.697197	0.403729	0.724056	1404	0.72108	MF-I	0.795918	MF-I	MF-I	362C	0.377551	MF-I	0.781714
3.5231	8.067	8.87534	0.00289124	0.123737	1405	0.131537	II-OTU+TNF+	0.903226	II-OTU+TNF+	II-OTU+TNF+	362C	0.763441	II-OTU+TNF+	3.5231
-3.72695	8.96209	11.6676	0.000636254	0.0734694	1406	0.0795796	I-FAM	0.961783	I-FAM	I-FAM	464C	0.292994	I-FAM	-3.72695
1.44637	7.77702	1.27394	0.259031	0.624694	1407	0.620603	MF-II	0.810811	MF-II	MF-II	470BR	0.27027	MF-II	1.44637
0.171548	8.18332	0.0372841	0.846888	0.944679	1408	0.943876	MF-II	0.693878	Mixed	Mixed	362C	0.336735	Mixed	0
1.16748	8.1126	1.26845	0.260061	0.624694	1409	0.620603	II-OTU+TNF+	0.770833	II-OTU+TNF+	II-OTU+TNF+	362C	0.625	II-OTU+TNF+	1.16748
-1.69209	8.2692	2.98052	0.0842758	0.435659	1410	0.433902	I-FAM	0.72043	I-FAM	I-FAM	464C	0.365591	I-FAM	-1.69209
0.40664	7.8282	0.200128	0.654619	0.861563	1411	0.859555	MF-I	0.34375	Mixed	Mixed	362C	0.34375	Mixed	0
1.62485	7.97336	1.50737	0.219544	0.589514	1412	0.586005	MF-I	0.921348	MF-I	MF-I	566B	0.404494	MF-I	1.62485
0.467018	8.42879	0.262052	0.608715	0.837342	1413	0.835109	MF-I	0.533333	Mixed	Mixed	362C	0.258333	Mixed	0
1.09848	8.06437	1.27261	0.259281	0.624694	1414	0.620603	MF-I	0.752809	MF-I	MF-I	566B	0.213483	MF-I	1.09848
2.41342	7.92477	3.6912	0.0547035	0.379097	1415	0.379801	MF-II	0.88172	MF-II	MF-II	367C	0.677419	MF-II	2.41342
-0.000105327	8.00956	4.36979209748785e-07	0.999473	0.999652	1416	0.999633	I-OTU+TNF+	0.622449	Mixed	Mixed	566B	0.357143	Mixed	0
1.13634	8.14757	1.57186	0.20994	0.583055	1417	0.579383	MF-I	0.771739	MF-I	MF-I	362C	0.413043	MF-I	1.13634
1.28422	8.42723	1.69034	0.193559	0.569845	1418	0.566004	MF-I	0.553719	Mixed	Mixed	339C	0.355372	Mixed	0
-0.978631	8.12033	0.815657	0.366455	0.697227	1419	0.693455	MF-I	0.86747	MF-I	MF-I	464C	0.457831	MF-I	-0.978631
0.57478	8.03153	0.399377	0.527413	0.794821	1420	0.792229	MF-II	0.724138	MF-II	MF-II	362C	0.287356	MF-II	0.57478
-0.552653	8.26213	0.41466	0.519616	0.790841	1421	0.788127	MF-I	0.873684	MF-I	MF-I	362C	0.252632	MF-I	-0.552653
2.15817	7.80911	3.37057	0.0663739	0.404711	1422	0.404232	II-OTU+TNF+	0.642857	Mixed	Mixed	362C	0.542857	Mixed	0
1.19634	8.11168	1.22237	0.268899	0.629435	1423	0.625367	MF-II	0.977011	MF-II	MF-II	529C	0.448276	MF-II	1.19634
0.214538	8.08486	0.0545637	0.815305	0.932299	1424	0.931682	MF-I	0.977011	MF-I	MF-I	362C	0.321839	MF-I	0.214538
-1.28826	7.71276	1.08639	0.297275	0.646721	1425	0.642688	I-OTU+TNF+	0.96875	I-OTU+TNF+	I-OTU+TNF+	529C	0.34375	I-OTU+TNF+	-1.28826
0.574572	7.74135	0.259715	0.610317	0.838189	1426	0.835937	MF-I	0.974684	MF-I	MF-I	566B	0.506329	MF-I	0.574572
-0.55104	8.39811	0.348523	0.554952	0.811516	1427	0.808852	I-FAM	0.846154	I-FAM	I-FAM	583B	0.221154	I-FAM	-0.55104
-0.930173	8.27913	0.93855	0.332654	0.670787	1428	0.666793	MF-I	1	MF-I	MF-I	529C	0.300971	MF-I	-0.930173
0.178511	8.07961	0.0245197	0.87557	0.954487	1429	0.953429	I-FAM	0.894118	I-FAM	I-FAM	529C	0.352941	I-FAM	0.178511
0.872496	8.15831	0.826585	0.363264	0.696315	1430	0.692468	MF-I	0.285714	Mixed	Mixed	464C	0.340659	Mixed	0
1.61943	8.28744	2.44859	0.117634	0.477537	1431	0.474833	MF-II	0.981818	MF-II	MF-II	529C	0.218182	MF-II	1.61943
-0.464736	8.42854	0.196035	0.657941	0.862708	1432	0.860866	MF-I	0.831933	MF-I	MF-I	362C	0.352941	MF-I	-0.464736
1.26399	8.26291	1.19949	0.273426	0.630902	1433	0.626882	MF-I	0.904762	MF-I	MF-I	566B	0.365079	MF-I	1.26399
1.11227	8.48454	1.59711	0.206316	0.579231	1434	0.575592	MF-I	0.894309	MF-I	MF-I	362C	0.471545	MF-I	1.11227
-1.29618	8.09561	1.59821	0.206161	0.579231	1435	0.575592	I-FAM	0.620253	Mixed	Mixed	464C	0.35443	Mixed	0
-0.594602	8.06924	0.348998	0.554682	0.811516	1436	0.808852	MF-I	0.977011	MF-I	MF-I	529C	0.241379	MF-I	-0.594602
2.13846	8.52881	4.96284	0.0259	0.302502	1437	0.3073	II-OTU+TNF+	0.92	II-OTU+TNF+	II-OTU+TNF+	362C	0.466667	II-OTU+TNF+	2.13846
1.4837	7.96663	2.26259	0.132536	0.494701	1438	0.492449	MTJ	0.457831	Mixed	Mixed	362C	0.325301	Mixed	0
1.67019	8.29748	1.91828	0.16605	0.540257	1439	0.537518	I-OTU+TNF+	0.68254	Mixed	Mixed	367C	0.285714	Mixed	0
0.502378	8.28625	0.209105	0.647471	0.858223	1440	0.856057	II-OTU+TNF+	0.731092	II-OTU+TNF+	II-OTU+TNF+	339C	0.436975	II-OTU+TNF+	0.502378
0.596912	8.38309	0.428577	0.51269	0.788	1441	0.785369	MF-II	0.5	Mixed	Mixed	367C	0.215385	Mixed	0
1.82497	8.16994	3.77687	0.0519689	0.37666	1442	0.377513	MF-II	0.5625	Mixed	Mixed	362C	0.276786	Mixed	0
0.341235	8.72755	0.126186	0.722421	0.891297	1443	0.890057	NMJ	0.981707	NMJ	NMJ	362C	0.304878	NMJ	0.341235
-1.29493	8.84269	1.43917	0.230277	0.598937	1444	0.595293	I-FAM	0.895833	I-FAM	I-FAM	583B	0.340278	I-FAM	-1.29493
0.368999	8.64581	0.141579	0.706717	0.88448	1445	0.883118	MF-I	0.992366	MF-I	MF-I	362C	0.335878	MF-I	0.368999
1.87359	8.29949	3.09145	0.0787082	0.429342	1446	0.427584	MF-II	0.907563	MF-II	MF-II	362C	0.319328	MF-II	1.87359
2.35839	8.69352	5.10544	0.0238533	0.296061	1447	0.301398	II-OTU+TNF+	0.876471	II-OTU+TNF+	II-OTU+TNF+	362C	0.541176	II-OTU+TNF+	2.35839
-0.266101	8.32862	0.0785183	0.779316	0.92109	1448	0.920181	MF-I	0.963636	MF-I	MF-I	529C	0.318182	MF-I	-0.266101
0.921156	7.84415	0.553766	0.456785	0.753732	1449	0.7512	MF-I	0.820513	MF-I	MF-I	362C	0.230769	MF-I	0.921156
0.158405	8.12505	0.0313399	0.859485	0.948766	1450	0.947779	MF-I	0.990196	MF-I	MF-I	470BR	0.294118	MF-I	0.158405
-0.84317	8.54705	0.712582	0.39859	0.720003	1451	0.716898	I-FAM	0.936364	I-FAM	I-FAM	583B	0.327273	I-FAM	-0.84317
0.209933	8.21387	0.063272	0.801398	0.928594	1452	0.927877	MF-II	0.408163	Mixed	Mixed	470BR	0.234694	Mixed	0
-3.30145	8.33838	6.72661	0.00949999	0.204718	1453	0.211434	I-OTU+TNF+	1	I-OTU+TNF+	I-OTU+TNF+	566B	0.469388	I-OTU+TNF+	-3.30145
1.27753	8.21889	2.0637	0.150847	0.520396	1454	0.518499	I-FAM	0.576577	Mixed	Mixed	339C	0.342342	Mixed	0
-1.44558	8.32048	2.44208	0.118123	0.479068	1455	0.476345	MF-I	0.387755	Mixed	Mixed	470BR	0.285714	Mixed	0
1.53065	7.60415	1.72753	0.18873	0.567102	1456	0.563613	MF-I	0.644068	Mixed	Mixed	367C	0.338983	Mixed	0
0.644145	7.73514	0.331799	0.564603	0.815275	1457	0.812597	MF-II	0.439394	Mixed	Mixed	464C	0.318182	Mixed	0
1.45563	7.91961	2.20252	0.137789	0.500456	1458	0.498325	MF-II	0.617647	Mixed	Mixed	362C	0.220588	Mixed	0
0.0448482	8.42779	0.00276852	0.958037	0.985643	1459	0.985393	MF-I	0.921739	MF-I	MF-I	362C	0.313043	MF-I	0.0448482
1.33501	7.97404	1.68072	0.194832	0.569845	1460	0.566004	MF-I	0.72619	MF-I	MF-I	566B	0.285714	MF-I	1.33501
1.71872	8.09212	3.14358	0.0762297	0.421052	1461	0.419509	II-OTU+TNF+	0.896907	II-OTU+TNF+	II-OTU+TNF+	362C	0.494845	II-OTU+TNF+	1.71872
0.406767	7.93802	0.169943	0.680164	0.871123	1462	0.869644	MF-I	0.766667	MF-I	MF-I	566B	0.222222	MF-I	0.406767
-1.09415	8.00929	1.19864	0.273597	0.630902	1463	0.626882	MF-I	1	MF-I	MF-I	529C	0.355263	MF-I	-1.09415
1.39184	7.99886	1.37854	0.240352	0.606805	1464	0.603047	MF-I	0.990654	MF-I	MF-I	566B	0.523364	MF-I	1.39184
1.8021	7.72405	2.96168	0.0852629	0.437759	1465	0.436125	MF-II	0.409836	Mixed	Mixed	464C	0.393443	Mixed	0
3.37327	8.1513	8.73556	0.00312143	0.127354	1466	0.134715	I-OTU+TNF+	0.858586	I-OTU+TNF+	I-OTU+TNF+	362C	0.727273	I-OTU+TNF+	3.37327
-0.215599	8.35355	0.0583886	0.809062	0.930274	1467	0.929574	MF-I	0.46875	Mixed	Mixed	464C	0.322917	Mixed	0
0.411402	8.12473	0.185869	0.666379	0.866788	1468	0.865188	II-FAM	0.430233	Mixed	Mixed	464C	0.383721	Mixed	0
0.347474	7.99812	0.144136	0.704205	0.88345	1469	0.882075	I-FAM	0.76	I-FAM	I-FAM	464C	0.36	I-FAM	0.347474
-0.593323	8.85132	0.409921	0.522011	0.792928	1470	0.790238	MF-II	0.74269	MF-II	MF-II	464C	0.263158	MF-II	-0.593323
0.99213	8.26661	1.21396	0.270553	0.630465	1471	0.62645	MF-I	0.875	MF-I	MF-I	362C	0.294643	MF-I	0.99213
0.440944	8.3909	0.176154	0.674701	0.869665	1472	0.868194	MF-I	0.458333	Mixed	Mixed	464C	0.375	Mixed	0
2.20605	8.00629	4.72308	0.029763	0.31351	1473	0.317094	MF-I	0.786517	MF-I	MF-I	362C	0.303371	MF-I	2.20605
0.115583	8.24092	0.0134226	0.907767	0.96588	1474	0.965251	MF-I	0.990654	MF-I	MF-I	362C	0.214953	MF-I	0.115583
3.1897	8.05962	9.84654	0.00170205	0.0993263	1475	0.105571	II-OTU+TNF+	0.72449	II-OTU+TNF+	II-OTU+TNF+	362C	0.469388	II-OTU+TNF+	3.1897
-0.363769	7.9623	0.1104	0.73969	0.900749	1476	0.89949	I-OTU+TNF+	0.630952	Mixed	Mixed	566B	0.345238	Mixed	0
1.1515	8.09281	1.14863	0.283838	0.636273	1477	0.632347	MF-II	0.938144	MF-II	MF-II	529C	0.257732	MF-II	1.1515
-1.19858	7.91769	1.52455	0.216935	0.587968	1478	0.584555	MF-I	0.876923	MF-I	MF-I	464C	0.307692	MF-I	-1.19858
-0.489118	8.10443	0.204645	0.650999	0.860304	1479	0.85817	I-FAM	0.770115	I-FAM	I-FAM	464C	0.390805	I-FAM	-0.489118
-0.141289	8.22864	0.0138093	0.906454	0.96542	1480	0.964826	I-OTU+TNF+	0.89899	I-OTU+TNF+	I-OTU+TNF+	529C	0.424242	I-OTU+TNF+	-0.141289
2.00328	8.26038	3.41801	0.0644921	0.402336	1481	0.402635	II-OTU+TNF+	0.537037	Mixed	Mixed	339C	0.361111	Mixed	0
-0.226814	8.4397	0.0684241	0.793646	0.9245	1482	0.923715	MF-I	0.955357	MF-I	MF-I	362C	0.383929	MF-I	-0.226814
0.0369125	8.94262	0.00222716	0.96236	0.986721	1483	0.98642	MF-I	0.987805	MF-I	MF-I	362C	0.414634	MF-I	0.0369125
-0.423644	8.22186	0.21123	0.645806	0.858223	1484	0.856057	II-OTU+TNF+	0.62963	Mixed	Mixed	566B	0.287037	Mixed	0
1.13145	7.9972	0.98142	0.321851	0.663209	1485	0.659111	MF-II	0.45977	Mixed	Mixed	529C	0.275862	Mixed	0
-0.339897	8.01307	0.0862624	0.768984	0.915351	1486	0.914342	MF-I	0.865169	MF-I	MF-I	470BR	0.235955	MF-I	-0.339897
-0.665308	8.25733	0.551621	0.457658	0.753732	1487	0.7512	MF-I	0.696629	Mixed	Mixed	470BR	0.235955	Mixed	0
-0.522445	9.02455	0.230275	0.631322	0.850213	1488	0.847983	II-FAM	0.698925	Mixed	Mixed	470BR	0.198925	Mixed	0
1.10897	8.04146	1.41357	0.234467	0.601148	1489	0.59737	MF-I	0.824176	MF-I	MF-I	470BR	0.252747	MF-I	1.10897
1.65992	8.17254	2.54562	0.110604	0.467374	1490	0.464937	NMJ accessory	0.990654	NMJ accessory	NMJ accessory	367C	0.28972	NMJ accessory	1.65992
1.72578	8.43564	2.58273	0.108038	0.464262	1491	0.461572	II-OTU+TNF+	0.984848	II-OTU+TNF+	II-OTU+TNF+	362C	0.772727	II-OTU+TNF+	1.72578
-0.28151	7.93037	0.0937974	0.759405	0.910571	1492	0.909536	MF-I	0.833333	MF-I	MF-I	470BR	0.444444	MF-I	-0.28151
-2.26258	8.31874	4.82343	0.0280779	0.306305	1493	0.310673	I-OTU+TNF+	0.541176	Mixed	Mixed	470BR	0.447059	Mixed	0
0.467903	8.17004	0.288312	0.591306	0.829441	1494	0.827008	MF-II	0.637363	Mixed	Mixed	367C	0.252747	Mixed	0
0.00159632	8.34475	4.89760452874725e-05	0.994416	0.99734	1495	0.997346	II-OTU+TNF+	0.554622	Mixed	Mixed	470BR	0.361345	Mixed	0
0.905314	7.76121	0.501809	0.478708	0.769151	1496	0.766498	II-OTU+TNF+	0.723684	II-OTU+TNF+	II-OTU+TNF+	339C	0.342105	II-OTU+TNF+	0.905314
0.110143	7.92766	0.0124604	0.91112	0.967395	1497	0.966806	I-OTU+TNF+	0.736111	I-OTU+TNF+	I-OTU+TNF+	529C	0.611111	I-OTU+TNF+	0.110143
0.640812	7.86022	0.449619	0.502518	0.781777	1498	0.779161	MF-I	0.357143	Mixed	Mixed	566B	0.257143	Mixed	0
1.61661	8.3495	1.33756	0.247468	0.614449	1499	0.610392	MF-I	0.902256	MF-I	MF-I	566B	0.255639	MF-I	1.61661
1.99695	8.05939	3.10323	0.0781404	0.427363	1500	0.425612	MF-II	0.951923	MF-II	MF-II	367C	0.432692	MF-II	1.99695
1.08933	8.18344	1.21193	0.270953	0.630465	1501	0.62645	MF-I	0.491379	Mixed	Mixed	367C	0.37931	Mixed	0
2.06826	7.94599	3.56257	0.0590993	0.39017	1502	0.390433	MF-II	0.804348	MF-II	MF-II	339C	0.413043	MF-II	2.06826
0.0807042	8.23218	0.00581046	0.939239	0.979575	1503	0.979032	MF-I	1	MF-I	MF-I	470BR	0.377193	MF-I	0.0807042
2.17912	8.4274	5.8038	0.0159935	0.256903	1504	0.263586	MF-II	0.913386	MF-II	MF-II	362C	0.409449	MF-II	2.17912
0.838083	7.9186	0.714668	0.397901	0.719597	1505	0.716465	MF-I	0.375	Mixed	Mixed	464C	0.45	Mixed	0
1.0561	7.84391	0.745403	0.387938	0.71361	1506	0.710188	I-OTU+TNF+	0.592105	Mixed	Mixed	367C	0.223684	Mixed	0
2.66997	8.13288	5.50637	0.0189494	0.272579	1507	0.27876	MF-II	0.978261	MF-II	MF-II	362C	0.369565	MF-II	2.66997
-1.56668	7.83078	2.46063	0.116736	0.477465	1508	0.474833	MF-I	1	MF-I	MF-I	566B	0.771084	MF-I	-1.56668
0.877652	8.19227	0.933169	0.334043	0.6715	1509	0.667462	MF-I	0.826923	MF-I	MF-I	362C	0.307692	MF-I	0.877652
1.26532	7.96744	1.26274	0.261136	0.624694	1510	0.620603	MF-II	0.546512	Mixed	Mixed	367C	0.325581	Mixed	0
-2.09898	8.35859	4.33138	0.0374187	0.341969	1511	0.343868	MF-I	0.544554	Mixed	Mixed	464C	0.405941	Mixed	0
-0.15386	7.84491	0.0179808	0.89333	0.960772	1512	0.959976	I-OTU+TNF+	0.478873	Mixed	Mixed	464C	0.535211	Mixed	0
0.922143	7.89413	0.484933	0.486198	0.772264	1513	0.76947	I-OTU+TNF+	0.972603	I-OTU+TNF+	I-OTU+TNF+	362C	0.739726	I-OTU+TNF+	0.922143
0.924899	8.0115	0.935953	0.333323	0.670902	1514	0.666887	MF-II	0.611111	Mixed	Mixed	464C	0.277778	Mixed	0
1.88903	7.86482	3.06019	0.0802357	0.431908	1515	0.429984	I-OTU+TNF+	0.7125	I-OTU+TNF+	I-OTU+TNF+	362C	0.375	I-OTU+TNF+	1.88903
0.776061	8.10513	0.468231	0.493804	0.775796	1516	0.773063	I-OTU+TNF+	0.806452	I-OTU+TNF+	I-OTU+TNF+	529C	0.376344	I-OTU+TNF+	0.776061
-1.26296	8.30688	1.55947	0.211746	0.58427	1517	0.58073	MF-I	0.808989	MF-I	MF-I	470BR	0.382022	MF-I	-1.26296
1.16321	7.84145	1.5663	0.210749	0.58351	1518	0.579827	MF-II	0.730159	MF-II	MF-II	362C	0.428571	MF-II	1.16321
0.490166	8.31545	0.274247	0.600498	0.833723	1519	0.831172	MF-I	0.834862	MF-I	MF-I	362C	0.211009	MF-I	0.490166
3.39564	8.27042	11.0171	0.000903105	0.0838054	1520	0.0897078	MF-II	0.984375	MF-II	MF-II	367C	0.476562	MF-II	3.39564
0.231079	8.73165	0.0663554	0.79672	0.925761	1521	0.925013	MF-I	1	MF-I	MF-I	362C	0.333333	MF-I	0.231079
1.89565	7.88093	3.3101	0.0688586	0.408743	1522	0.408151	II-OTU+TNF+	0.447059	Mixed	Mixed	367C	0.282353	Mixed	0
-1.17684	8.10634	1.69245	0.193282	0.569845	1523	0.566004	MF-I	0.907895	MF-I	MF-I	470BR	0.394737	MF-I	-1.17684
1.97471	8.23394	2.89476	0.0888716	0.44219	1524	0.440393	MF-I	0.928	MF-I	MF-I	566B	0.336	MF-I	1.97471
0.566048	7.85607	0.360242	0.548373	0.808486	1525	0.805747	II-OTU+TNF+	0.507042	Mixed	Mixed	464C	0.239437	Mixed	0
-0.598701	8.54852	0.388749	0.532959	0.798853	1526	0.796192	II-OTU+TNF+	0.588235	Mixed	Mixed	470BR	0.462185	Mixed	0
1.7697	7.77139	3.12523	0.0770924	0.423524	1527	0.421906	MF-II	0.611111	Mixed	Mixed	362C	0.319444	Mixed	0
0.800373	8.46244	0.417996	0.51794	0.789684	1528	0.786981	MTJ	0.933333	MTJ	MTJ	566B	0.274074	MTJ	0.800373
0.835238	8.10766	0.516656	0.472274	0.764836	1529	0.762141	MF-I	0.875	MF-I	MF-I	367C	0.21875	MF-I	0.835238
-0.138758	8.31015	0.0277504	0.867697	0.951972	1530	0.950904	I-OTU+TNF+	0.72807	I-OTU+TNF+	I-OTU+TNF+	464C	0.508772	I-OTU+TNF+	-0.138758
0.927087	8.26969	0.782051	0.376517	0.704028	1531	0.700493	I-FAM	0.959596	I-FAM	I-FAM	464C	0.414141	I-FAM	0.927087
1.68526	7.94932	2.69088	0.100927	0.457531	1532	0.455388	MF-II	0.793103	MF-II	MF-II	470BR	0.218391	MF-II	1.68526
-0.458823	8.36297	0.193431	0.660077	0.863551	1533	0.861779	MF-II	0.407407	Mixed	Mixed	464C	0.277778	Mixed	0
2.24897	8.31496	5.00036	0.0253445	0.298893	1534	0.303986	MF-II	0.992126	MF-II	MF-II	362C	0.291339	MF-II	2.24897
0.692209	8.74517	0.575125	0.448231	0.749961	1535	0.747478	NMJ	0.97619	NMJ	NMJ	362C	0.333333	NMJ	0.692209
0.76358	8.32829	0.432156	0.510935	0.787241	1536	0.784827	I-OTU+TNF+	0.786325	I-OTU+TNF+	I-OTU+TNF+	362C	0.316239	I-OTU+TNF+	0.76358
-0.603865	8.23541	0.369993	0.543009	0.804779	1537	0.80207	MF-I	0.928571	MF-I	MF-I	566B	0.276786	MF-I	-0.603865
1.49685	7.7335	2.35551	0.124844	0.484551	1538	0.481976	I-OTU+TNF+	0.353846	Mixed	Mixed	362C	0.261538	Mixed	0
1.11864	7.77449	1.05174	0.305111	0.652004	1539	0.647778	II-OTU+TNF+	0.776316	II-OTU+TNF+	II-OTU+TNF+	566B	0.342105	II-OTU+TNF+	1.11864
0.202132	8.3456	0.0398263	0.841821	0.943237	1540	0.942484	I-FAM	0.324074	Mixed	Mixed	464C	0.222222	Mixed	0
-0.322988	8.61064	0.111917	0.737973	0.900292	1541	0.899004	MF-I	0.975207	MF-I	MF-I	470BR	0.231405	MF-I	-0.322988
-1.17234	8.57558	1.59861	0.206103	0.579231	1542	0.575592	MF-I	0.756098	MF-I	MF-I	470BR	0.357724	MF-I	-1.17234
1.48579	8.07571	2.29693	0.129634	0.489391	1543	0.486894	II-OTU+TNF+	0.520408	Mixed	Mixed	362C	0.438776	Mixed	0
0.924987	7.95242	0.746707	0.387523	0.713275	1544	0.709822	MF-I	0.585366	Mixed	Mixed	367C	0.414634	Mixed	0
1.64821	7.9411	1.62826	0.201947	0.575038	1545	0.571195	MF-I	0.979167	MF-I	MF-I	566B	0.385417	MF-I	1.64821
-4.16973	8.47886	14.4854	0.000141341	0.0340509	1546	0.03711	I-FAM	0.918919	I-FAM	I-FAM	464C	0.45045	I-FAM	-4.16973
1.21273	8.31424	1.81883	0.177456	0.551844	1547	0.548752	II-OTU+TNF+	0.891667	II-OTU+TNF+	II-OTU+TNF+	362C	0.458333	II-OTU+TNF+	1.21273
1.80216	8.33743	2.9576	0.0854779	0.438495	1548	0.436841	II-OTU+TNF+	0.9375	II-OTU+TNF+	II-OTU+TNF+	339C	0.234375	II-OTU+TNF+	1.80216
-0.293147	8.13605	0.0758795	0.782962	0.921882	1549	0.921175	MF-II	0.741573	MF-II	MF-II	464C	0.617978	MF-II	-0.293147
3.3074	8.47587	8.54234	0.00347064	0.134433	1550	0.142101	MF-I	0.965986	MF-I	MF-I	339C	0.496599	MF-I	3.3074
0.631452	7.86424	0.396073	0.529126	0.795834	1551	0.793247	MF-I	0.985714	MF-I	MF-I	362C	0.228571	MF-I	0.631452
1.37267	8.10655	2.02073	0.155168	0.526478	1552	0.524203	MF-II	0.864583	MF-II	MF-II	362C	0.302083	MF-II	1.37267
-0.622797	8.40431	0.350192	0.554006	0.811516	1553	0.808852	MF-I	0.985816	MF-I	MF-I	566B	0.652482	MF-I	-0.622797
1.59205	7.79917	1.65286	0.198573	0.573942	1554	0.569964	MF-I	0.662651	Mixed	Mixed	566B	0.39759	Mixed	0
2.13972	8.21756	3.62082	0.0570638	0.385526	1555	0.386133	MF-I	0.868852	MF-I	MF-I	339C	0.368852	MF-I	2.13972
-0.297094	8.04057	0.111996	0.737884	0.900292	1556	0.899004	MF-I	0.886364	MF-I	MF-I	470BR	0.238636	MF-I	-0.297094
1.14696	8.21989	1.24676	0.264176	0.625565	1557	0.621394	MF-I	0.551402	Mixed	Mixed	464C	0.317757	Mixed	0
-0.363419	8.2664	0.125278	0.72338	0.892198	1558	0.890953	MF-I	0.916667	MF-I	MF-I	529C	0.203704	MF-I	-0.363419
0.635385	7.99215	0.30296	0.582034	0.825407	1559	0.82305	I-FAM	0.772152	I-FAM	I-FAM	464C	0.481013	I-FAM	0.635385
0.24034	8.29809	0.0501478	0.822807	0.935662	1560	0.934874	I-FAM	0.672566	Mixed	Mixed	464C	0.238938	Mixed	0
2.19076	7.80605	3.73699	0.0532232	0.37666	1561	0.377513	MF-II	0.867647	MF-II	MF-II	464C	0.338235	MF-II	2.19076
0.269772	7.93944	0.0709951	0.789894	0.924071	1562	0.923301	I-FAM	0.608696	Mixed	Mixed	464C	0.405797	Mixed	0
0.279906	8.03912	0.0672377	0.795403	0.925023	1563	0.924275	MF-II	0.747475	MF-II	MF-II	367C	0.40404	MF-II	0.279906
1.26648	8.27474	1.9448	0.163152	0.535959	1564	0.533383	MF-II	0.773913	MF-II	MF-II	367C	0.313043	MF-II	1.26648
0.900587	8.37894	0.992635	0.319102	0.66052	1565	0.65641	MF-II	0.477612	Mixed	Mixed	470BR	0.208955	Mixed	0
0.0134448	7.94672	9.93478214230114e-05	0.992047	0.99734	1566	0.997346	MF-II	0.686747	Mixed	Mixed	470BR	0.289157	Mixed	0
-3.25753	8.31519	10.8882	0.000968146	0.0838629	1567	0.0898299	I-FAM	0.909091	I-FAM	I-FAM	529C	0.386364	I-FAM	-3.25753
0.116603	7.79639	0.00874559	0.925492	0.97293	1568	0.972567	MF-I	0.446154	Mixed	Mixed	529C	0.230769	Mixed	0
0.763301	8.06477	0.592979	0.441272	0.747979	1569	0.745213	II-FAM	0.380952	Mixed	Mixed	339C	0.261905	Mixed	0
0.397992	8.30878	0.155807	0.693047	0.878188	1570	0.876728	MF-I	0.62931	Mixed	Mixed	367C	0.37069	Mixed	0
-1.49281	8.42812	2.40494	0.120956	0.483543	1571	0.480912	I-OTU+TNF+	0.633663	Mixed	Mixed	470BR	0.564356	Mixed	0
1.79856	7.76163	2.56408	0.10932	0.467374	1572	0.464937	MF-II	0.514706	Mixed	Mixed	362C	0.514706	Mixed	0
-0.495481	8.24822	0.320766	0.571149	0.818219	1573	0.815558	MF-II	0.682243	Mixed	Mixed	470BR	0.308411	Mixed	0
-2.46725	8.56687	5.72272	0.0167488	0.264181	1574	0.270749	MF-I	0.991667	MF-I	MF-I	470BR	0.333333	MF-I	-2.46725
-0.693309	7.92721	0.464821	0.495381	0.776557	1575	0.773805	I-FAM	0.985075	I-FAM	I-FAM	464C	0.343284	I-FAM	-0.693309
0.805602	8.59906	0.736268	0.390861	0.715975	1576	0.712604	II-OTU+TNF+	0.779221	II-OTU+TNF+	II-OTU+TNF+	362C	0.474026	II-OTU+TNF+	0.805602
1.57827	8.00529	1.7244	0.189131	0.567116	1577	0.563613	MF-II	0.7	MF-II	MF-II	367C	0.33	MF-II	1.57827
0.266671	8.03005	0.0784095	0.779465	0.92109	1578	0.920181	II-OTU+TNF+	0.468354	Mixed	Mixed	362C	0.227848	Mixed	0
-1.22912	8.07665	0.726057	0.394166	0.717735	1579	0.714422	MF-Isn(fg)	0.903614	MF-Isn(fg)	MF-Isn(fg)	529C	0.843373	MF-Isn(fg)	-1.22912
-1.9304	8.22881	3.32455	0.0682558	0.40734	1580	0.40678	MF-I	0.904762	MF-I	MF-I	470BR	0.404762	MF-I	-1.9304
1.48786	7.90001	1.86022	0.172602	0.545195	1581	0.541974	MF-II	0.895349	MF-II	MF-II	367C	0.348837	MF-II	1.48786
1.00454	8.40043	1.20979	0.271376	0.630465	1582	0.62645	MF-II	0.598592	Mixed	Mixed	367C	0.302817	Mixed	0
3.24583	8.1604	9.12376	0.0025238	0.116133	1583	0.123638	II-OTU+TNF+	0.83	II-OTU+TNF+	II-OTU+TNF+	362C	0.77	II-OTU+TNF+	3.24583
0.325271	8.38648	0.133185	0.715153	0.888317	1584	0.886948	MF-II	0.933333	MF-II	MF-II	529C	0.233333	MF-II	0.325271
-1.37334	8.59005	1.51021	0.219111	0.589514	1585	0.585965	II-FAM	0.92126	II-FAM	II-FAM	464C	0.338583	II-FAM	-1.37334
0.665858	7.90649	0.34283	0.558202	0.812641	1586	0.809991	MF-I	0.962025	MF-I	MF-I	362C	0.43038	MF-I	0.665858
1.18252	7.97297	1.48073	0.223664	0.59354	1587	0.589852	I-FAM	0.863014	I-FAM	I-FAM	362C	0.30137	I-FAM	1.18252
-0.233821	8.27046	0.0500923	0.822903	0.935662	1588	0.934874	MF-I	0.982906	MF-I	MF-I	566B	0.555556	MF-I	-0.233821
0.876705	8.25931	0.950985	0.329471	0.667591	1589	0.663648	MF-II	0.559633	Mixed	Mixed	464C	0.256881	Mixed	0
-0.0406489	8.55542	0.000708487	0.978765	0.991565	1590	0.991392	I-FAM	0.707692	I-FAM	I-FAM	464C	0.615385	I-FAM	-0.0406489
1.33231	8.45937	1.80041	0.179666	0.555892	1591	0.552629	II-OTU+TNF+	0.830986	II-OTU+TNF+	II-OTU+TNF+	362C	0.5	II-OTU+TNF+	1.33231
0.642382	7.92633	0.410146	0.521897	0.792928	1592	0.790238	I-FAM	0.365079	Mixed	Mixed	583B	0.269841	Mixed	0
-0.748826	8.00761	0.485448	0.485967	0.772097	1593	0.769268	I-FAM	0.55	Mixed	Mixed	464C	0.575	Mixed	0
-0.991931	8.59051	0.847846	0.357165	0.692601	1594	0.688888	I-FAM	0.839416	I-FAM	I-FAM	464C	0.379562	I-FAM	-0.991931
0.611344	8.05967	0.389192	0.532726	0.798853	1595	0.796192	I-FAM	0.345238	Mixed	Mixed	464C	0.464286	Mixed	0
0.440032	8.38469	0.154051	0.694694	0.878722	1596	0.877326	MF-II	0.983193	MF-II	MF-II	529C	0.478992	MF-II	0.440032
0.613649	8.07431	0.472006	0.492068	0.774949	1597	0.772089	MF-I	0.925532	MF-I	MF-I	362C	0.265957	MF-I	0.613649
0.529664	8.1418	0.289261	0.590696	0.829103	1598	0.826633	MF-I	0.648936	Mixed	Mixed	464C	0.308511	Mixed	0
0.228425	7.90151	0.0461017	0.829992	0.938553	1599	0.937757	MF-II	0.464789	Mixed	Mixed	529C	0.366197	Mixed	0
-1.9978	8.31093	4.05319	0.044091	0.361236	1600	0.362351	I-FAM	0.548387	Mixed	Mixed	529C	0.344086	Mixed	0
1.97373	7.89245	3.34989	0.0672126	0.406062	1601	0.405465	MF-I	0.78481	MF-I	MF-I	339C	0.202532	MF-I	1.97373
1.3099	7.85763	1.88758	0.169478	0.542324	1602	0.539451	MF-II	0.527778	Mixed	Mixed	470BR	0.319444	Mixed	0
-1.54203	8.23095	2.34609	0.125601	0.484716	1603	0.482101	I-FAM	0.89899	I-FAM	I-FAM	529C	0.323232	I-FAM	-1.54203
1.03956	7.98939	0.900073	0.342765	0.679313	1604	0.675376	II-OTU+TNF+	0.855422	II-OTU+TNF+	II-OTU+TNF+	362C	0.650602	II-OTU+TNF+	1.03956
0.919834	7.88514	0.553251	0.456994	0.753732	1605	0.7512	MF-I	0.810127	MF-I	MF-I	367C	0.367089	MF-I	0.919834
1.32006	7.92217	1.28564	0.256857	0.623465	1606	0.61948	MF-I	0.976471	MF-I	MF-I	566B	0.294118	MF-I	1.32006
-0.0308518	7.95021	0.0014729	0.969386	0.988297	1607	0.988031	II-OTU+TNF+	0.5	Mixed	Mixed	470BR	0.380952	Mixed	0
1.86903	7.80291	2.69448	0.1007	0.457531	1608	0.455388	MF-I	0.986111	MF-I	MF-I	470BR	0.208333	MF-I	1.86903
-1.2509	7.95597	1.6942	0.193051	0.569845	1609	0.566004	MF-I	0.820896	MF-I	MF-I	362C	0.268657	MF-I	-1.2509
0.202221	8.04445	0.0498347	0.823352	0.935662	1610	0.934874	MF-II	0.636364	Mixed	Mixed	566B	0.373737	Mixed	0
1.42782	8.52495	2.58715	0.107738	0.464262	1611	0.461572	MF-I	0.96	MF-I	MF-I	362C	0.36	MF-I	1.42782
-1.35842	8.89692	2.12966	0.144476	0.511391	1612	0.509428	MF-I	0.967742	MF-I	MF-I	470BR	0.432258	MF-I	-1.35842
0.59753	7.86907	0.281048	0.596016	0.83107	1613	0.828607	II-OTU+TNF+	0.652174	Mixed	Mixed	362C	0.405797	Mixed	0
0.352409	7.6574	0.0997782	0.752097	0.907141	1614	0.906054	MF-II	0.861538	MF-II	MF-II	367C	0.2	MF-II	0.352409
-1.86192	8.10612	3.62681	0.0568589	0.385526	1615	0.386133	I-FAM	0.934211	I-FAM	I-FAM	529C	0.342105	I-FAM	-1.86192
2.30928	8.24283	5.82944	0.0157621	0.256554	1616	0.263181	MF-II	0.580357	Mixed	Mixed	502B	0.223214	Mixed	0
1.01092	7.98537	1.05711	0.303877	0.650829	1617	0.646548	MF-II	0.792208	MF-II	MF-II	470BR	0.233766	MF-II	1.01092
4.0471	8.3174	9.79235	0.00175295	0.101208	1618	0.107507	II-OTU+TNF+	0.843478	II-OTU+TNF+	II-OTU+TNF+	362C	0.86087	II-OTU+TNF+	4.0471
0.413177	8.18331	0.154197	0.694558	0.878722	1619	0.877326	MF-Isn(fg)	0.876289	MF-Isn(fg)	MF-Isn(fg)	529C	0.474227	MF-Isn(fg)	0.413177
-1.7449	8.2353	3.3818	0.0659232	0.404711	1620	0.404232	MF-I	0.915789	MF-I	MF-I	529C	0.294737	MF-I	-1.7449
0.864309	8.02166	0.57443	0.448506	0.749961	1621	0.747478	I-OTU+TNF+	0.844444	I-OTU+TNF+	I-OTU+TNF+	367C	0.233333	I-OTU+TNF+	0.864309
-0.314234	8.27557	0.121313	0.727615	0.895257	1622	0.893981	MF-I	0.969697	MF-I	MF-I	362C	0.434343	MF-I	-0.314234
0.783152	8.12496	0.731505	0.392398	0.716705	1623	0.713427	MF-I	0.833333	MF-I	MF-I	362C	0.222222	MF-I	0.783152
1.51183	8.38003	2.58412	0.107944	0.464262	1624	0.461572	MF-I	0.686567	Mixed	Mixed	339C	0.320896	Mixed	0
2.07606	7.86328	3.34269	0.0675073	0.407039	1625	0.406551	I-OTU+TNF+	0.597561	Mixed	Mixed	464C	0.304878	Mixed	0
2.81345	7.93214	6.00472	0.0142695	0.242829	1626	0.249357	I-OTU+TNF+	0.792208	I-OTU+TNF+	I-OTU+TNF+	362C	0.818182	I-OTU+TNF+	2.81345
0.948713	7.98946	0.950828	0.329511	0.667591	1627	0.663648	II-OTU+TNF+	0.478873	Mixed	Mixed	464C	0.28169	Mixed	0
0.685353	7.77691	0.3723	0.541754	0.804352	1628	0.801623	MF-II	0.73913	MF-II	MF-II	367C	0.304348	MF-II	0.685353
1.43142	7.90425	1.82267	0.176999	0.550983	1629	0.547768	MF-II	0.985915	MF-II	MF-II	362C	0.309859	MF-II	1.43142
2.75916	8.38196	6.2154	0.0126661	0.231093	1630	0.237152	MF-I	0.398496	Mixed	Mixed	339C	0.533835	Mixed	0
0.949125	7.84665	0.904689	0.34153	0.678559	1631	0.674617	MF-I	0.962025	MF-I	MF-I	339C	0.253165	MF-I	0.949125
-0.95357	8.1662	0.74569	0.387846	0.71361	1632	0.710188	II-FAM	0.653061	Mixed	Mixed	529C	0.408163	Mixed	0
1.13327	7.83533	1.07062	0.300808	0.64903	1633	0.644913	MF-I	0.606061	Mixed	Mixed	464C	0.636364	Mixed	0
0.34158	8.10122	0.160017	0.689142	0.876647	1634	0.875177	MF-II	0.493976	Mixed	Mixed	362C	0.240964	Mixed	0
-0.140232	8.20311	0.0242187	0.87633	0.954805	1635	0.953752	MF-I	0.421687	Mixed	Mixed	470BR	0.216867	Mixed	0
-2.31826	8.89072	5.08058	0.0241976	0.296061	1636	0.301398	I-FAM	0.738854	I-FAM	I-FAM	464C	0.299363	I-FAM	-2.31826
-0.287866	8.49037	0.068715	0.793218	0.9245	1637	0.923715	I-OTU+TNF+	0.638095	Mixed	Mixed	470BR	0.419048	Mixed	0
0.784726	8.06095	0.438707	0.507749	0.785242	1638	0.782773	I-OTU+TNF+	0.848837	I-OTU+TNF+	I-OTU+TNF+	362C	0.627907	I-OTU+TNF+	0.784726
1.44677	8.13969	2.62152	0.105427	0.463579	1639	0.461097	II-OTU+TNF+	0.614583	Mixed	Mixed	362C	0.333333	Mixed	0
-1.02674	8.22812	1.27165	0.25946	0.624694	1640	0.620603	MF-I	0.784091	MF-I	MF-I	362C	0.329545	MF-I	-1.02674
1.50028	8.06004	2.5755	0.108533	0.465468	1641	0.462735	MF-II	0.466667	Mixed	Mixed	362C	0.311111	Mixed	0
2.11317	8.00607	4.42808	0.0353549	0.333384	1642	0.335567	II-OTU+TNF+	0.52809	Mixed	Mixed	362C	0.41573	Mixed	0
1.68759	7.78641	1.83701	0.175306	0.548976	1643	0.545809	MF-I	0.775	MF-I	MF-I	367C	0.625	MF-I	1.68759
1.02065	8.39646	1.26006	0.261642	0.624694	1644	0.620603	MF-II	0.777778	MF-II	MF-II	367C	0.277778	MF-II	1.02065
1.84946	8.283	3.17874	0.0746057	0.417692	1645	0.416136	II-OTU+TNF+	0.850877	II-OTU+TNF+	II-OTU+TNF+	362C	0.684211	II-OTU+TNF+	1.84946
1.94402	8.22665	3.83601	0.0501657	0.374536	1646	0.375439	II-OTU+TNF+	0.481818	Mixed	Mixed	362C	0.5	Mixed	0
0.688316	8.13559	0.600724	0.438304	0.746565	1647	0.743751	MF-II	0.755319	MF-II	MF-II	470BR	0.234043	MF-II	0.688316
-0.262792	8.07666	0.081621	0.775113	0.918786	1648	0.917806	II-OTU+TNF+	0.488372	Mixed	Mixed	470BR	0.267442	Mixed	0
0.693016	8.55682	0.577886	0.447144	0.749914	1649	0.747402	MF-II	0.91791	MF-II	MF-II	362C	0.283582	MF-II	0.693016
-1.07637	8.4051	1.21785	0.269785	0.629705	1650	0.625665	Hyb	0.354839	Mixed	Mixed	470BR	0.44086	Mixed	0
1.21133	8.2228	1.53374	0.215556	0.587816	1651	0.584302	I-FAM	0.727273	I-FAM	I-FAM	339C	0.327273	I-FAM	1.21133
-1.22568	7.88868	0.866001	0.352067	0.686603	1652	0.682843	I-OTU+TNF+	0.75	I-OTU+TNF+	I-OTU+TNF+	529C	0.588235	I-OTU+TNF+	-1.22568
0.0406483	8.53195	0.00171358	0.966981	0.988126	1653	0.987856	MF-II	0.6	Mixed	Mixed	362C	0.248276	Mixed	0
0.546942	8.2909	0.337144	0.561484	0.813684	1654	0.810998	MF-I	0.68932	Mixed	Mixed	362C	0.330097	Mixed	0
3.46452	8.28253	10.6796	0.00108363	0.083948	1655	0.0898299	II-OTU+TNF+	0.956522	II-OTU+TNF+	II-OTU+TNF+	362C	0.66087	II-OTU+TNF+	3.46452
1.19993	7.83712	1.26561	0.260596	0.624694	1656	0.620603	I-FAM	0.692308	Mixed	Mixed	464C	0.4	Mixed	0
0.141342	8.07649	0.0248721	0.874687	0.953863	1657	0.952824	MF-I	0.840909	MF-I	MF-I	470BR	0.329545	MF-I	0.141342
-1.04638	8.22103	1.3974	0.237162	0.604101	1658	0.600672	NMJ	0.978723	NMJ	NMJ	470BR	0.382979	NMJ	-1.04638
-0.325843	8.48555	0.123568	0.725197	0.893463	1659	0.892205	II-FAM	0.528	Mixed	Mixed	464C	0.504	Mixed	0
-0.436876	8.20129	0.168605	0.681355	0.871269	1660	0.869774	I-FAM	0.762887	I-FAM	I-FAM	464C	0.659794	I-FAM	-0.436876
0.0119264	8.07784	0.000136851	0.990666	0.99734	1661	0.997346	MF-I	0.433333	Mixed	Mixed	464C	0.433333	Mixed	0
0.920645	8.17834	1.02163	0.312136	0.657769	1662	0.653542	MF-I	0.663462	Mixed	Mixed	339C	0.230769	Mixed	0
1.91068	7.77155	2.52173	0.112291	0.467816	1663	0.465267	MF-I	0.962963	MF-I	MF-I	566B	0.382716	MF-I	1.91068
0.335828	8.26072	0.104451	0.746553	0.903879	1664	0.902731	I-FAM	0.693069	Mixed	Mixed	464C	0.821782	Mixed	0
2.62231	8.44988	7.12401	0.00760718	0.195222	1665	0.202503	MF-II	0.986014	MF-II	MF-II	362C	0.307692	MF-II	2.62231
-0.015544	7.88641	0.00118342	0.972558	0.989206	1666	0.989	I-OTU+TNF+	0.581081	Mixed	Mixed	362C	0.310811	Mixed	0
2.78958	8.2541	7.74885	0.00537579	0.167856	1667	0.176709	MF-II	0.788136	MF-II	MF-II	362C	0.288136	MF-II	2.78958
0.66316	7.96067	0.551953	0.457523	0.753732	1668	0.7512	MF-II	0.52	Mixed	Mixed	470BR	0.186667	Mixed	0
1.00809	8.29827	1.28898	0.256239	0.622784	1669	0.618815	II-OTU+TNF+	0.307692	Mixed	Mixed	362C	0.375	Mixed	0
4.09859	8.06272	13.8812	0.000194856	0.0397506	1670	0.0433862	II-OTU+TNF+	0.961538	II-OTU+TNF+	II-OTU+TNF+	339C	0.423077	II-OTU+TNF+	4.09859
0.449295	8.03101	0.216724	0.641549	0.855653	1671	0.853317	I-FAM	0.35443	Mixed	Mixed	464C	0.21519	Mixed	0
0.921408	8.54119	0.950711	0.329541	0.667591	1672	0.663648	II-OTU+TNF+	0.503448	Mixed	Mixed	339C	0.2	Mixed	0
-0.325699	8.21465	0.135782	0.712511	0.886945	1673	0.885535	MF-I	0.893204	MF-I	MF-I	566B	0.23301	MF-I	-0.325699
2.37506	7.66779	3.7809	0.051844	0.37666	1674	0.377513	MF-I	0.953125	MF-I	MF-I	339C	0.4375	MF-I	2.37506
-0.264774	8.17389	0.0867087	0.768404	0.91491	1675	0.913913	MF-I	0.766667	MF-I	MF-I	362C	0.233333	MF-I	-0.264774
1.63077	7.76104	2.26597	0.132247	0.494412	1676	0.492027	MF-II	0.514706	Mixed	Mixed	362C	0.397059	Mixed	0
-0.802921	8.15176	0.686555	0.407341	0.724056	1677	0.72108	I-FAM	0.644444	Mixed	Mixed	464C	0.322222	Mixed	0
0.370511	8.22243	0.152891	0.695789	0.879254	1678	0.877746	MF-I	0.98	MF-I	MF-I	362C	0.31	MF-I	0.370511
-0.263353	8.23327	0.0403113	0.840874	0.943237	1679	0.942484	MF-II	0.43299	Mixed	Mixed	464C	0.268041	Mixed	0
0.783137	7.97726	0.727999	0.393535	0.717272	1680	0.713914	MF-I	0.903614	MF-I	MF-I	362C	0.26506	MF-I	0.783137
2.2528	7.85854	4.5474	0.0329714	0.325808	1681	0.329002	II-OTU+TNF+	0.861111	II-OTU+TNF+	II-OTU+TNF+	362C	0.680556	II-OTU+TNF+	2.2528
0.800449	8.09249	0.775813	0.378427	0.705444	1682	0.70199	MF-I	0.908046	MF-I	MF-I	470BR	0.356322	MF-I	0.800449
0.885158	7.99888	0.986905	0.320503	0.661766	1683	0.657664	II-OTU+TNF+	0.768293	II-OTU+TNF+	II-OTU+TNF+	362C	0.292683	II-OTU+TNF+	0.885158
1.30152	8.2178	1.89842	0.168259	0.542324	1684	0.539451	MF-I	0.81982	MF-I	MF-I	362C	0.378378	MF-I	1.30152
0.82125	8.44693	0.664352	0.41503	0.731378	1685	0.728588	MF-I	0.970588	MF-I	MF-I	566B	0.330882	MF-I	0.82125
0.874704	8.45295	0.659024	0.416907	0.732129	1686	0.729206	MF-I	0.896774	MF-I	MF-I	566B	0.296774	MF-I	0.874704
0.460555	8.28567	0.169632	0.68044	0.871123	1687	0.869644	I-FAM	0.885714	I-FAM	I-FAM	464C	0.561905	I-FAM	0.460555
2.62267	7.98483	5.87858	0.0153281	0.252852	1688	0.259449	II-OTU+TNF+	0.896552	II-OTU+TNF+	II-OTU+TNF+	362C	0.218391	II-OTU+TNF+	2.62267
0.875895	8.32453	0.947623	0.330328	0.66852	1689	0.664528	MF-II	0.713043	MF-II	MF-II	362C	0.304348	MF-II	0.875895
-1.17749	8.04684	1.41162	0.23479	0.601472	1690	0.59765	MF-I	0.932432	MF-I	MF-I	529C	0.297297	MF-I	-1.17749
-1.33392	8.38908	1.88691	0.169555	0.542324	1691	0.539451	MF-I	0.990654	MF-I	MF-I	529C	0.392523	MF-I	-1.33392
1.03435	8.22183	0.837417	0.360139	0.694911	1692	0.69105	MF-I	0.630252	Mixed	Mixed	339C	0.243697	Mixed	0
0.0899212	8.15994	0.00652005	0.935643	0.977976	1693	0.977442	MF-II	0.861111	MF-II	MF-II	367C	0.268519	MF-II	0.0899212
-0.131982	8.63242	0.0201028	0.887251	0.958174	1694	0.95723	MF-II	0.736842	MF-II	MF-II	470BR	0.263158	MF-II	-0.131982
0.710982	7.83371	0.283432	0.594462	0.830411	1695	0.827852	MF-I	0.828947	MF-I	MF-I	367C	0.25	MF-I	0.710982
-1.44648	8.10378	2.23971	0.13451	0.496501	1696	0.494373	MF-II	0.632184	Mixed	Mixed	470BR	0.275862	Mixed	0
0.705127	7.86127	0.445234	0.504609	0.783013	1697	0.780491	MF-I	0.675676	Mixed	Mixed	362C	0.297297	Mixed	0
-5.86646	8.76149	24.0341	9.4807937183535e-07	0.00580225	1698	0.00578036	I-FAM	0.921875	I-FAM	I-FAM	529C	0.429688	I-FAM	-5.86646
1.28027	8.09356	1.44961	0.228593	0.598115	1699	0.594508	MF-I	0.884615	MF-I	MF-I	362C	0.25	MF-I	1.28027
-0.539299	8.46758	0.371108	0.542403	0.804533	1700	0.801769	MF-I	0.784483	MF-I	MF-I	464C	0.215517	MF-I	-0.539299
0.176794	8.09453	0.0365207	0.848445	0.945768	1701	0.944822	MF-I	0.875	MF-I	MF-I	362C	0.425	MF-I	0.176794
-1.00769	8.42621	1.17104	0.279191	0.63478	1702	0.630681	MF-I	0.471154	Mixed	Mixed	470BR	0.346154	Mixed	0
-0.0754732	8.05104	0.00917947	0.923672	0.972167	1703	0.971717	II-FAM	0.380952	Mixed	Mixed	566B	0.190476	Mixed	0
0.0569839	7.98061	0.00361519	0.952055	0.982828	1704	0.982399	MTJ	0.415584	Mixed	Mixed	464C	0.415584	Mixed	0
0.0637623	8.34293	0.00145814	0.96954	0.988297	1705	0.988031	I-FAM	0.531532	Mixed	Mixed	464C	0.387387	Mixed	0
-0.927513	8.15584	1.00457	0.31621	0.66052	1706	0.656397	MF-I	0.545455	Mixed	Mixed	470BR	0.352273	Mixed	0
1.76283	8.44338	2.37357	0.123408	0.484551	1707	0.481976	MF-I	0.972789	MF-I	MF-I	367C	0.333333	MF-I	1.76283
2.22386	7.94729	5.65301	0.0174274	0.268063	1708	0.274618	I-OTU+TNF+	0.452381	Mixed	Mixed	362C	0.380952	Mixed	0
0.479098	8.36634	0.181399	0.670175	0.868565	1709	0.867063	I-FAM	0.642202	Mixed	Mixed	339C	0.256881	Mixed	0
-0.544755	7.93914	0.318513	0.572504	0.818508	1710	0.815938	MF-II	0.5625	Mixed	Mixed	566B	0.225	Mixed	0
1.67749	7.88083	2.25564	0.133132	0.494701	1711	0.492449	MF-II	0.915493	MF-II	MF-II	529C	0.366197	MF-II	1.67749
0.448774	8.62065	0.248578	0.618079	0.842972	1712	0.840779	MF-I	0.942446	MF-I	MF-I	362C	0.316547	MF-I	0.448774
0.121172	8.56941	0.0161496	0.898876	0.96224	1713	0.96133	II-FAM	0.545455	Mixed	Mixed	470BR	0.204545	Mixed	0
1.07101	8.40803	1.13557	0.286593	0.637595	1714	0.633594	MF-I	0.92029	MF-I	MF-I	367C	0.297101	MF-I	1.07101
2.82479	7.6972	5.04726	0.0246673	0.296061	1715	0.301398	II-OTU+TNF+	0.796875	II-OTU+TNF+	II-OTU+TNF+	362C	0.46875	II-OTU+TNF+	2.82479
-0.0906359	8.022	0.00434743	0.94743	0.980818	1716	0.9804	MF-I	0.905882	MF-I	MF-I	529C	0.352941	MF-I	-0.0906359
0.22381	8.73336	0.0617535	0.803746	0.929694	1717	0.929031	MF-I	0.978102	MF-I	MF-I	470BR	0.321168	MF-I	0.22381
-0.96793	8.02494	1.16775	0.279866	0.63478	1718	0.630786	MF-II	0.394737	Mixed	Mixed	470BR	0.263158	Mixed	0
1.91087	7.90316	3.43755	0.0637333	0.401576	1719	0.401867	MF-I	0.591549	Mixed	Mixed	339C	0.295775	Mixed	0
1.26432	7.98803	1.6843	0.194357	0.569845	1720	0.566004	MF-II	0.633333	Mixed	Mixed	362C	0.333333	Mixed	0
1.14512	7.98439	1.49611	0.221275	0.591331	1721	0.587783	MF-I	0.878049	MF-I	MF-I	362C	0.402439	MF-I	1.14512
1.14228	7.93308	1.43935	0.230248	0.598937	1722	0.595293	II-OTU+TNF+	0.657895	Mixed	Mixed	464C	0.210526	Mixed	0
0.269596	8.28093	0.0902513	0.763859	0.91305	1723	0.912091	MF-I	0.567568	Mixed	Mixed	470BR	0.27027	Mixed	0
0.691229	7.90925	0.53483	0.464585	0.759407	1724	0.756889	MF-II	0.48	Mixed	Mixed	566B	0.213333	Mixed	0
-0.415201	8.10342	0.182068	0.669603	0.868565	1725	0.867063	MF-I	0.747126	MF-I	MF-I	566B	0.367816	MF-I	-0.415201
0.468932	7.8497	0.252811	0.615104	0.841779	1726	0.839602	I-FAM	0.470588	Mixed	Mixed	464C	0.308824	Mixed	0
0.370199	8.27349	0.161733	0.687567	0.875593	1727	0.874101	MF-II	0.69697	Mixed	Mixed	470BR	0.353535	Mixed	0
0.156266	8.16912	0.0184563	0.891937	0.960355	1728	0.959439	MF-I	0.964912	MF-I	MF-I	470BR	0.438596	MF-I	0.156266
-0.787173	8.74772	0.793098	0.373167	0.701847	1729	0.698326	MF-I	0.992537	MF-I	MF-I	529C	0.216418	MF-I	-0.787173
0.528488	7.84206	0.266062	0.605987	0.835279	1730	0.832909	I-FAM	0.359375	Mixed	Mixed	464C	0.3125	Mixed	0
1.55449	7.67841	1.75956	0.184682	0.563066	1731	0.559668	II-OTU+TNF+	0.785714	II-OTU+TNF+	II-OTU+TNF+	470BR	0.242857	II-OTU+TNF+	1.55449
0.231432	8.4814	0.0707842	0.790199	0.924071	1732	0.923301	MF-II	0.548872	Mixed	Mixed	470BR	0.390977	Mixed	0
0.494539	7.91077	0.228488	0.632649	0.850971	1733	0.848712	MF-II	0.925	MF-II	MF-II	529C	0.35	MF-II	0.494539
0.0566077	7.87817	0.00753479	0.930828	0.97529	1734	0.97484	II-FAM	0.694444	Mixed	Mixed	566B	0.277778	Mixed	0
1.06812	8.14632	0.819821	0.365235	0.696553	1735	0.692716	I-OTU+TNF+	0.455357	Mixed	Mixed	367C	0.383929	Mixed	0
1.09461	8.57761	0.962169	0.326644	0.665687	1736	0.661626	I-FAM	0.437086	Mixed	Mixed	464C	0.264901	Mixed	0
-0.724567	8.08673	0.626314	0.428713	0.740955	1737	0.738072	MF-II	0.594937	Mixed	Mixed	470BR	0.240506	Mixed	0
-0.999167	8.21595	1.0939	0.295611	0.646589	1738	0.642479	MF-I	1	MF-I	MF-I	529C	0.35	MF-I	-0.999167
1.51329	7.77835	1.55106	0.212982	0.585654	1739	0.582094	MF-I	0.972603	MF-I	MF-I	566B	0.246575	MF-I	1.51329
0.6002	8.0732	0.359916	0.548555	0.808486	1740	0.805747	MF-I	0.542169	Mixed	Mixed	464C	0.361446	Mixed	0
-1.50884	7.89618	2.48291	0.115093	0.474321	1741	0.471743	I-OTU+TNF+	0.424242	Mixed	Mixed	470BR	0.318182	Mixed	0
0.17041	8.15545	0.0312113	0.85977	0.948766	1742	0.947779	II-FAM	0.410526	Mixed	Mixed	464C	0.368421	Mixed	0
-0.368747	8.08041	0.177476	0.673552	0.868906	1743	0.867417	MF-I	0.486111	Mixed	Mixed	470BR	0.236111	Mixed	0
-0.568259	8.38336	0.429377	0.512296	0.78795	1744	0.785369	MF-I	0.925234	MF-I	MF-I	362C	0.271028	MF-I	-0.568259
0.992917	8.22805	0.722609	0.395292	0.718285	1745	0.714939	MF-II	0.970588	MF-II	MF-II	529C	0.480392	MF-II	0.992917
-1.0455	8.13457	0.821404	0.364772	0.696315	1746	0.692468	II-FAM	0.47191	Mixed	Mixed	529C	0.404494	Mixed	0
1.04656	7.87621	1.09823	0.294658	0.646325	1747	0.642271	MF-II	0.853333	MF-II	MF-II	367C	0.2	MF-II	1.04656
0.0667609	7.9498	0.00434281	0.947458	0.980818	1748	0.9804	I-OTU+TNF+	0.697368	Mixed	Mixed	362C	0.315789	Mixed	0
-0.242205	8.25232	0.0683864	0.793701	0.9245	1749	0.923715	MF-I	0.990476	MF-I	MF-I	362C	0.409524	MF-I	-0.242205
2.16318	8.26469	3.55362	0.0594188	0.390176	1750	0.390433	MF-II	0.626984	Mixed	Mixed	367C	0.285714	Mixed	0
-0.559761	7.91997	0.220722	0.638491	0.853857	1751	0.851521	I-FAM	0.875	I-FAM	I-FAM	464C	0.430556	I-FAM	-0.559761
1.26196	7.70924	1.21047	0.271241	0.630465	1752	0.62645	MF-II	0.808824	MF-II	MF-II	470BR	0.352941	MF-II	1.26196
-1.05874	8.21584	1.24594	0.264332	0.625565	1753	0.621409	MF-I	0.904348	MF-I	MF-I	566B	0.53913	MF-I	-1.05874
1.55278	7.90908	2.54191	0.110864	0.467374	1754	0.464937	MF-II	0.97561	MF-II	MF-II	362C	0.268293	MF-II	1.55278
2.43874	7.9572	3.77808	0.0519314	0.37666	1755	0.377513	MF-II	0.56044	Mixed	Mixed	367C	0.362637	Mixed	0
0.96369	7.81276	0.718212	0.396733	0.718765	1756	0.715581	MF-II	0.938462	MF-II	MF-II	529C	0.476923	MF-II	0.96369
0.445819	8.5541	0.27281	0.601454	0.833915	1757	0.831384	MF-I	0.969697	MF-I	MF-I	362C	0.257576	MF-I	0.445819
0.345122	7.98247	0.127844	0.720679	0.891297	1758	0.890057	MF-II	0.619718	Mixed	Mixed	502B	0.28169	Mixed	0
-1.65584	8.30062	2.31967	0.127751	0.486522	1759	0.484117	I-FAM	0.930693	I-FAM	I-FAM	464C	0.435644	I-FAM	-1.65584
-1.28323	8.53499	0.902087	0.342225	0.678913	1760	0.674992	I-OTU+TNF+	0.937984	I-OTU+TNF+	I-OTU+TNF+	529C	0.674419	I-OTU+TNF+	-1.28323
1.3398	8.15116	2.40076	0.12128	0.483543	1761	0.480912	MF-II	0.536842	Mixed	Mixed	362C	0.221053	Mixed	0
3.08999	7.99117	8.70077	0.00318156	0.128948	1762	0.136519	MF-I	0.611111	Mixed	Mixed	339C	0.422222	Mixed	0
-0.0958575	8.16657	0.0100132	0.920292	0.970945	1763	0.9705	MF-I	0.888889	MF-I	MF-I	362C	0.311111	MF-I	-0.0958575
0.210136	8.45091	0.0478836	0.826788	0.937656	1764	0.936857	MF-I	0.917526	MF-I	MF-I	582C	0.257732	MF-I	0.210136
0.160249	7.88427	0.0223963	0.881038	0.956516	1765	0.95562	MF-I	0.797753	MF-I	MF-I	566B	0.370787	MF-I	0.160249
-1.21893	8.53598	1.63674	0.200776	0.575038	1766	0.571195	MF-I	0.878788	MF-I	MF-I	464C	0.204545	MF-I	-1.21893
-0.979331	8.24147	1.22785	0.267829	0.629435	1767	0.625367	MF-I	0.978022	MF-I	MF-I	470BR	0.406593	MF-I	-0.979331
-0.808638	8.27234	0.660722	0.416307	0.732129	1768	0.729206	MF-I	0.99	MF-I	MF-I	362C	0.38	MF-I	-0.808638
-0.0422183	8.16762	0.00186185	0.965583	0.988126	1769	0.987856	II-OTU+TNF+	0.666667	Mixed	Mixed	470BR	0.311828	Mixed	0
1.82904	8.14764	4.19643	0.040512	0.350684	1770	0.351835	MF-II	0.415842	Mixed	Mixed	470BR	0.188119	Mixed	0
1.05796	8.55992	1.34159	0.246756	0.614381	1771	0.610392	MF-I	0.977941	MF-I	MF-I	362C	0.286765	MF-I	1.05796
1.58044	8.15414	2.73109	0.0984153	0.453541	1772	0.451748	II-FAM	0.52381	Mixed	Mixed	339C	0.27619	Mixed	0
-0.239436	7.85275	0.0456275	0.830855	0.938553	1773	0.937757	I-FAM	0.409091	Mixed	Mixed	464C	0.318182	Mixed	0
1.81366	7.77438	2.10132	0.147175	0.514288	1774	0.512519	I-OTU+TNF+	0.573529	Mixed	Mixed	362C	0.279412	Mixed	0
1.06635	8.37591	1.26224	0.26123	0.624694	1775	0.620603	MF-I	0.900826	MF-I	MF-I	362C	0.190083	MF-I	1.06635
0.294269	8.08001	0.0574322	0.810602	0.930274	1776	0.929574	MF-I	0.666667	Mixed	Mixed	464C	0.376344	Mixed	0
-0.405423	7.99885	0.129591	0.718857	0.891109	1777	0.889798	I-FAM	0.767123	I-FAM	I-FAM	464C	0.561644	I-FAM	-0.405423
1.16664	7.84328	1.22066	0.269234	0.629435	1778	0.625367	MF-II	0.986667	MF-II	MF-II	339C	0.293333	MF-II	1.16664
-0.547382	8.08085	0.399967	0.527108	0.794753	1779	0.792192	I-OTU+TNF+	0.47561	Mixed	Mixed	362C	0.268293	Mixed	0
1.30295	7.99379	1.42638	0.23236	0.599971	1780	0.5963	MF-I	0.505747	Mixed	Mixed	362C	0.229885	Mixed	0
1.26561	7.87457	1.74529	0.186474	0.564093	1781	0.560688	MF-II	0.661538	Mixed	Mixed	470BR	0.276923	Mixed	0
-0.482214	8.31088	0.295816	0.586519	0.827549	1782	0.825154	MF-I	0.85	MF-I	MF-I	470BR	0.34	MF-I	-0.482214
-0.859382	8.31271	0.69375	0.404894	0.724056	1783	0.72108	MF-II	0.781818	MF-II	MF-II	529C	0.272727	MF-II	-0.859382
0.79494	8.06543	0.563776	0.452745	0.752227	1784	0.749809	MF-II	0.789474	MF-II	MF-II	529C	0.305263	MF-II	0.79494
1.04289	7.71756	1.09874	0.294545	0.646325	1785	0.642271	II-OTU+TNF+	0.612903	Mixed	Mixed	566B	0.241935	Mixed	0
-2.25171	8.30359	5.81059	0.0159319	0.256886	1786	0.263586	MF-I	0.556818	Mixed	Mixed	470BR	0.340909	Mixed	0
1.52795	7.91494	2.37248	0.123494	0.484551	1787	0.481976	MF-I	0.904762	MF-I	MF-I	470BR	0.285714	MF-I	1.52795
1.77477	7.88442	3.24778	0.0715235	0.412422	1788	0.411429	II-OTU+TNF+	0.792683	II-OTU+TNF+	II-OTU+TNF+	362C	0.378049	II-OTU+TNF+	1.77477
2.44838	8.3599	5.21191	0.0224349	0.29036	1789	0.296248	MF-II	0.985185	MF-II	MF-II	362C	0.266667	MF-II	2.44838
-1.05188	8.43481	1.23513	0.266415	0.628551	1790	0.624506	MF-I	0.95098	MF-I	MF-I	470BR	0.392157	MF-I	-1.05188
1.1202	7.81783	0.892439	0.34482	0.680083	1791	0.676131	MF-I	0.375	Mixed	Mixed	529C	0.222222	Mixed	0
-0.174703	7.84021	0.022545	0.880647	0.956436	1792	0.955531	MF-I	1	MF-I	MF-I	529C	0.256757	MF-I	-0.174703
1.16478	8.17336	1.21984	0.269395	0.629435	1793	0.625367	MF-I	0.894737	MF-I	MF-I	367C	0.27193	MF-I	1.16478
-0.227352	8.00633	0.0652654	0.79836	0.92717	1794	0.926432	MF-II	0.804878	MF-II	MF-II	470BR	0.304878	MF-II	-0.227352
1.3636	7.9041	1.74543	0.186455	0.564093	1795	0.560688	II-OTU+TNF+	0.6625	Mixed	Mixed	367C	0.225	Mixed	0
0.997904	8.00407	1.13502	0.286709	0.637595	1796	0.633594	MF-II	0.827586	MF-II	MF-II	339C	0.218391	MF-II	0.997904
-1.65292	8.68757	2.93512	0.0866757	0.440545	1797	0.438912	I-FAM	0.892086	I-FAM	I-FAM	464C	0.42446	I-FAM	-1.65292
2.13749	8.43851	3.78642	0.0516732	0.37666	1798	0.377513	MF-I	0.983051	MF-I	MF-I	367C	0.330508	MF-I	2.13749
0.844828	8.34664	0.834267	0.361044	0.695934	1799	0.692049	MF-II	0.774775	MF-II	MF-II	470BR	0.342342	MF-II	0.844828
0.720834	8.4199	0.62459	0.429349	0.741493	1800	0.738586	MF-I	0.956522	MF-I	MF-I	362C	0.478261	MF-I	0.720834
0.565832	8.44027	0.270077	0.603281	0.834708	1801	0.832244	MF-I	0.992806	MF-I	MF-I	566B	0.230216	MF-I	0.565832
0.472107	8.20809	0.177536	0.6735	0.868906	1802	0.867417	II-FAM	0.822917	II-FAM	II-FAM	529C	0.28125	II-FAM	0.472107
0.902995	8.38167	0.492486	0.482822	0.770862	1803	0.768076	I-OTU+TNF+	0.926829	I-OTU+TNF+	I-OTU+TNF+	362C	0.536585	I-OTU+TNF+	0.902995
-1.65765	8.58109	2.58689	0.107755	0.464262	1804	0.461572	II-FAM	0.692857	Mixed	Mixed	529C	0.357143	Mixed	0
1.62466	7.94581	2.14896	0.14267	0.507936	1805	0.505865	II-OTU+TNF+	0.679487	Mixed	Mixed	464C	0.410256	Mixed	0
1.76311	8.375	3.33886	0.0676646	0.40734	1806	0.40678	MF-II	0.837037	MF-II	MF-II	566B	0.288889	MF-II	1.76311
0.0590259	8.36295	0.00265871	0.958877	0.985777	1807	0.9855	MF-I	0.709677	MF-I	MF-I	362C	0.274194	MF-I	0.0590259
-1.49434	8.09226	2.51746	0.112595	0.467823	1808	0.465267	I-FAM	0.493671	Mixed	Mixed	464C	0.443038	Mixed	0
0.138946	8.42023	0.0221257	0.881754	0.956756	1809	0.955896	I-FAM	0.853659	I-FAM	I-FAM	464C	0.276423	I-FAM	0.138946
-2.02849	8.23372	3.77762	0.0519455	0.37666	1810	0.377513	I-OTU+TNF+	0.96	I-OTU+TNF+	I-OTU+TNF+	566B	0.35	I-OTU+TNF+	-2.02849
-0.320859	8.6123	0.116089	0.733317	0.898119	1811	0.896956	MTJ	0.827815	MTJ	MTJ	470BR	0.291391	MTJ	-0.320859
-0.193824	8.37919	0.0466318	0.829032	0.938176	1812	0.937378	MF-II	0.733871	MF-II	MF-II	470BR	0.241935	MF-II	-0.193824
1.05308	7.8215	0.808976	0.368426	0.698935	1813	0.695245	I-FAM	0.58209	Mixed	Mixed	464C	0.507463	Mixed	0
-0.061907	8.21643	0.00263414	0.959068	0.985807	1814	0.985536	I-FAM	0.924731	I-FAM	I-FAM	470BR	0.225806	I-FAM	-0.061907
0.0178963	8.19969	0.000409128	0.983862	0.994917	1815	0.994728	MF-I	0.88	MF-I	MF-I	470BR	0.29	MF-I	0.0178963
0.131394	8.51932	0.0214261	0.883624	0.957174	1816	0.956193	MF-I	0.844444	MF-I	MF-I	362C	0.288889	MF-I	0.131394
0.646883	7.87093	0.445241	0.504605	0.783013	1817	0.780491	MF-II	0.791667	MF-II	MF-II	470BR	0.388889	MF-II	0.646883
-0.623993	8.64723	0.366817	0.544746	0.80625	1818	0.803474	I-FAM	0.834646	I-FAM	I-FAM	583B	0.259843	I-FAM	-0.623993
1.39044	8.15994	1.6608	0.197499	0.572027	1819	0.567993	MF-I	0.894231	MF-I	MF-I	470BR	0.278846	MF-I	1.39044
1.88268	8.21854	4.26558	0.0388948	0.348942	1820	0.350461	MF-II	0.754902	MF-II	MF-II	362C	0.235294	MF-II	1.88268
-0.269742	7.9865	0.0596393	0.807067	0.930179	1821	0.929493	MF-I	0.941176	MF-I	MF-I	566B	0.247059	MF-I	-0.269742
1.77518	7.78765	2.87351	0.0900514	0.443169	1822	0.441713	I-FAM	0.525641	Mixed	Mixed	339C	0.589744	Mixed	0
-0.140482	8.30487	0.0261493	0.871537	0.953305	1823	0.952306	MF-I	0.463158	Mixed	Mixed	470BR	0.231579	Mixed	0
1.38201	8.13654	1.5472	0.213552	0.586027	1824	0.582462	II-OTU+TNF+	0.904255	II-OTU+TNF+	II-OTU+TNF+	362C	0.723404	II-OTU+TNF+	1.38201
0.957592	8.0472	0.981691	0.321784	0.663209	1825	0.659111	II-OTU+TNF+	0.793103	II-OTU+TNF+	II-OTU+TNF+	362C	0.574713	II-OTU+TNF+	0.957592
1.62843	7.98512	2.34616	0.125595	0.484716	1826	0.482101	MF-II	0.282353	Mixed	Mixed	362C	0.270588	Mixed	0
1.8636	7.83976	2.86384	0.0905946	0.443551	1827	0.442049	MF-I	0.929412	MF-I	MF-I	367C	0.576471	MF-I	1.8636
0.21585	7.87412	0.0560405	0.812868	0.931288	1828	0.930626	MF-II	0.873239	MF-II	MF-II	464C	0.225352	MF-II	0.21585
3.29123	7.76179	9.20134	0.00241906	0.116034	1829	0.123601	MF-II	0.485294	Mixed	Mixed	362C	0.382353	Mixed	0
0.736541	8.15682	0.379432	0.537909	0.801537	1830	0.798877	I-FAM	0.418367	Mixed	Mixed	339C	0.530612	Mixed	0
-0.773696	8.13367	0.732275	0.392149	0.716705	1831	0.713427	MF-I	0.506494	Mixed	Mixed	464C	0.181818	Mixed	0
-1.031	8.03852	1.03965	0.307905	0.654966	1832	0.65084	MF-II	0.91358	MF-II	MF-II	529C	0.308642	MF-II	-1.031
0.782486	8.04807	0.638242	0.42435	0.73718	1833	0.734159	MF-I	0.730769	MF-I	MF-I	464C	0.371795	MF-I	0.782486
-0.315646	8.43999	0.132951	0.715392	0.888434	1834	0.887058	MF-I	1	MF-I	MF-I	470BR	0.267857	MF-I	-0.315646
0.318301	8.11656	0.0791209	0.778493	0.921008	1835	0.920083	MF-I	0.836066	MF-I	MF-I	566B	0.54918	MF-I	0.318301
3.07028	8.18916	9.40038	0.00217004	0.111602	1836	0.118756	II-OTU+TNF+	0.655738	Mixed	Mixed	339C	0.655738	Mixed	0
1.18117	8.43844	1.22107	0.269153	0.629435	1837	0.625367	MF-I	0.905797	MF-I	MF-I	339C	0.224638	MF-I	1.18117
-0.553773	8.42787	0.382161	0.53645	0.801537	1838	0.798877	MF-I	0.990196	MF-I	MF-I	470BR	0.333333	MF-I	-0.553773
1.68514	8.33239	1.64825	0.199201	0.574536	1839	0.570674	MF-II	0.708333	MF-II	MF-II	566B	0.277778	MF-II	1.68514
2.29705	7.81773	3.82376	0.0505338	0.374869	1840	0.375829	MF-II	1	MF-II	MF-II	367C	0.325	MF-II	2.29705
1.13906	7.96326	1.20518	0.272292	0.630465	1841	0.62645	MF-I	0.967033	MF-I	MF-I	566B	0.274725	MF-I	1.13906
-0.353036	7.74956	0.145772	0.70261	0.882649	1842	0.881202	MF-II	0.688525	Mixed	Mixed	566B	0.278689	Mixed	0
1.31409	8.32964	1.78671	0.181331	0.557233	1843	0.553841	MF-I	0.932773	MF-I	MF-I	362C	0.268908	MF-I	1.31409
0.996435	7.80375	1.17085	0.27923	0.63478	1844	0.630681	MF-I	0.61194	Mixed	Mixed	362C	0.268657	Mixed	0
0.939986	7.67756	0.715554	0.397608	0.719597	1845	0.716465	II-OTU+TNF+	0.758065	II-OTU+TNF+	II-OTU+TNF+	339C	0.306452	II-OTU+TNF+	0.939986
1.55004	8.18246	1.88701	0.169543	0.542324	1846	0.539451	MF-II	0.934579	MF-II	MF-II	529C	0.308411	MF-II	1.55004
1.73224	7.93863	2.18325	0.139523	0.502854	1847	0.500673	I-FAM	0.443038	Mixed	Mixed	464C	0.35443	Mixed	0
1.31469	8.02491	1.6825	0.194596	0.569845	1848	0.566004	MF-I	0.735849	MF-I	MF-I	339C	0.481132	MF-I	1.31469
1.48471	8.27929	1.58252	0.208401	0.58185	1849	0.578103	MF-II	1	MF-II	MF-II	367C	0.285714	MF-II	1.48471
-0.417552	7.77036	0.136058	0.712232	0.886945	1850	0.885535	MF-I	1	MF-I	MF-I	529C	0.370968	MF-I	-0.417552
1.11546	8.04645	0.978475	0.322578	0.663298	1851	0.659243	MF-I	0.941176	MF-I	MF-I	362C	0.247059	MF-I	1.11546
-0.00426314	8.08013	1.32115959386201e-07	0.99971	0.99971	1852	0.99971	II-OTU+TNF+	0.873563	II-OTU+TNF+	II-OTU+TNF+	470BR	0.37931	II-OTU+TNF+	-0.00426314
2.32177	8.11419	5.86354	0.0154596	0.252975	1853	0.259467	MF-II	0.791209	MF-II	MF-II	362C	0.428571	MF-II	2.32177
1.01268	8.58731	0.994995	0.318527	0.66052	1854	0.65641	NMJ	0.986667	NMJ	NMJ	362C	0.333333	NMJ	1.01268
-0.311207	7.7468	0.082679	0.7737	0.917979	1855	0.916975	II-FAM	0.769231	II-FAM	II-FAM	470BR	0.323077	II-FAM	-0.311207
0.98228	8.076	0.979009	0.322446	0.663298	1856	0.659243	MF-I	0.593407	Mixed	Mixed	339C	0.593407	Mixed	0
-0.69668	8.28732	0.364162	0.546205	0.807724	1857	0.804902	MF-I	0.992	MF-I	MF-I	566B	0.488	MF-I	-0.69668
-0.411965	7.95761	0.200225	0.654541	0.861563	1858	0.859555	MF-I	0.756098	MF-I	MF-I	566B	0.256098	MF-I	-0.411965
-0.0481421	8.2914	0.00275222	0.958161	0.985643	1859	0.985393	MF-I	0.938776	MF-I	MF-I	470BR	0.234694	MF-I	-0.0481421
-2.11023	7.88253	4.13583	0.0419872	0.355524	1860	0.356666	MF-I	0.970149	MF-I	MF-I	529C	0.492537	MF-I	-2.11023
0.535133	8.54825	0.295847	0.586499	0.827549	1861	0.825154	MF-I	0.985507	MF-I	MF-I	362C	0.492754	MF-I	0.535133
0.116389	8.49296	0.0154712	0.901012	0.962876	1862	0.96203	II-FAM	0.880952	II-FAM	II-FAM	529C	0.261905	II-FAM	0.116389
1.56852	8.13268	2.8349	0.0922398	0.44524	1863	0.443596	II-OTU+TNF+	0.520408	Mixed	Mixed	362C	0.387755	Mixed	0
-0.218746	8.08488	0.0614877	0.80416	0.929694	1864	0.929031	MF-I	0.658824	Mixed	Mixed	362C	0.376471	Mixed	0
2.41288	8.15435	6.03229	0.0140483	0.242185	1865	0.248651	MF-II	0.990385	MF-II	MF-II	362C	0.384615	MF-II	2.41288
-0.691217	8.36281	0.347981	0.55526	0.811516	1866	0.808852	I-OTU+TNF+	0.985714	I-OTU+TNF+	I-OTU+TNF+	470BR	0.3	I-OTU+TNF+	-0.691217
0.655672	8.05056	0.430467	0.511762	0.787856	1867	0.785369	MF-II	0.614583	Mixed	Mixed	367C	0.208333	Mixed	0
0.573592	7.80867	0.327046	0.567405	0.816187	1868	0.813526	II-OTU+TNF+	0.545455	Mixed	Mixed	362C	0.409091	Mixed	0
-0.16115	8.35643	0.0312202	0.85975	0.948766	1869	0.947779	II-OTU+TNF+	0.537736	Mixed	Mixed	362C	0.396226	Mixed	0
-1.58606	7.97945	2.3107	0.12849	0.487121	1870	0.484738	I-FAM	0.567568	Mixed	Mixed	464C	0.378378	Mixed	0
-4.84686	8.33414	12.8413	0.000339225	0.0576682	1871	0.0628059	I-OTU+TNF+	1	I-OTU+TNF+	I-OTU+TNF+	566B	0.80625	I-OTU+TNF+	-4.84686
-0.243281	8.26699	0.052709	0.818415	0.934111	1872	0.933519	I-FAM	0.480769	Mixed	Mixed	470BR	0.403846	Mixed	0
-0.206108	7.85913	0.0523462	0.81903	0.934638	1873	0.934051	MF-I	0.932432	MF-I	MF-I	362C	0.243243	MF-I	-0.206108
-1.6635	8.04631	2.75749	0.0968037	0.45167	1874	0.449774	I-FAM	0.485294	Mixed	Mixed	464C	0.279412	Mixed	0
2.02792	8.16841	3.38556	0.065773	0.404711	1875	0.404232	MF-II	0.966387	MF-II	MF-II	367C	0.226891	MF-II	2.02792
1.00146	8.4999	1.06565	0.301932	0.650414	1876	0.646218	MF-II	0.947761	MF-II	MF-II	362C	0.238806	MF-II	1.00146
0.846636	8.22121	0.485615	0.485892	0.772097	1877	0.769268	MF-II	0.571429	Mixed	Mixed	529C	0.25	Mixed	0
1.80441	8.5794	1.79519	0.180298	0.557004	1878	0.55374	I-OTU+TNF+	0.780142	I-OTU+TNF+	I-OTU+TNF+	362C	0.276596	I-OTU+TNF+	1.80441
-0.586784	8.26969	0.438506	0.507846	0.785242	1879	0.782773	I-FAM	0.626374	Mixed	Mixed	470BR	0.164835	Mixed	0
-0.999893	7.93575	0.848783	0.356899	0.692601	1880	0.688888	MF-I	0.857143	MF-I	MF-I	566B	0.583333	MF-I	-0.999893
0.259237	7.97664	0.0515064	0.820463	0.935662	1881	0.934874	MF-II	0.5875	Mixed	Mixed	529C	0.3	Mixed	0
2.82185	7.89451	6.37495	0.0115759	0.224904	1882	0.231364	MF-II	0.448276	Mixed	Mixed	362C	0.298851	Mixed	0
2.29795	8.17093	4.75542	0.0292086	0.311694	1883	0.315631	MF-II	0.645161	Mixed	Mixed	464C	0.27957	Mixed	0
-0.84429	8.30539	0.728041	0.393521	0.717272	1884	0.713914	MF-I	0.898148	MF-I	MF-I	362C	0.268519	MF-I	-0.84429
1.41553	7.8871	1.76353	0.184188	0.56232	1885	0.558977	I-FAM	0.538462	Mixed	Mixed	464C	0.320513	Mixed	0
0.474605	8.0328	0.233063	0.629263	0.848818	1886	0.846681	I-FAM	0.513889	Mixed	Mixed	464C	0.347222	Mixed	0
2.66206	8.3878	6.0556	0.0138641	0.241222	1887	0.247703	II-OTU+TNF+	0.962963	II-OTU+TNF+	II-OTU+TNF+	339C	0.311111	II-OTU+TNF+	2.66206
-0.471176	8.33871	0.28753	0.591809	0.829633	1888	0.82719	MF-I	0.87395	MF-I	MF-I	470BR	0.420168	MF-I	-0.471176
-1.69662	8.02015	3.00117	0.0832079	0.434818	1889	0.433081	II-OTU+TNF+	0.512195	Mixed	Mixed	470BR	0.463415	Mixed	0
-0.943517	8.3942	0.791943	0.373516	0.701847	1890	0.698326	I-FAM	0.920354	I-FAM	I-FAM	529C	0.256637	I-FAM	-0.943517
0.21687	7.86863	0.0463814	0.829485	0.938176	1891	0.937378	MF-II	0.681159	Mixed	Mixed	529C	0.289855	Mixed	0
3.22697	8.40929	7.26098	0.00704815	0.189688	1892	0.197293	MF-I	0.873016	MF-I	MF-I	367C	0.484127	MF-I	3.22697
-0.233809	8.36409	0.0556621	0.813489	0.931441	1893	0.930796	II-FAM	0.563636	Mixed	Mixed	464C	0.454545	Mixed	0
3.98687	8.1253	10.2135	0.00139467	0.0955078	1894	0.101546	I-OTU+TNF+	0.947368	I-OTU+TNF+	I-OTU+TNF+	362C	0.936842	Donor-specific	0
0.174161	8.45661	0.0416147	0.838356	0.94239	1895	0.941666	MF-I	0.973214	MF-I	MF-I	362C	0.330357	MF-I	0.174161
1.65503	7.99374	1.6948	0.192973	0.569845	1896	0.566004	MF-II	0.979798	MF-II	MF-II	339C	0.444444	MF-II	1.65503
2.52153	8.41601	5.98609	0.014421	0.243803	1897	0.250212	MF-II	0.985714	MF-II	MF-II	362C	0.407143	MF-II	2.52153
2.11923	8.17889	4.16132	0.0413599	0.354514	1898	0.355559	MF-II	0.990196	MF-II	MF-II	362C	0.303922	MF-II	2.11923
-1.21641	8.3197	1.83252	0.175834	0.549558	1899	0.546268	MF-I	0.861111	MF-I	MF-I	566B	0.37037	MF-I	-1.21641
-0.0173473	8.09199	1.710249084304e-05	0.9967	0.998455	1900	0.998457	I-FAM	0.666667	Mixed	Mixed	464C	0.54023	Mixed	0
-1.18124	8.28161	0.590763	0.442126	0.747979	1901	0.745213	I-OTU+TNF+	0.764706	I-OTU+TNF+	I-OTU+TNF+	529C	0.77451	I-OTU+TNF+	-1.18124
-3.19093	7.86397	9.70075	0.0018425	0.105384	1902	0.112193	I-OTU+TNF+	0.892308	I-OTU+TNF+	I-OTU+TNF+	470BR	0.461538	I-OTU+TNF+	-3.19093
2.52935	7.9913	6.24956	0.0124242	0.230487	1903	0.236526	II-OTU+TNF+	0.835165	II-OTU+TNF+	II-OTU+TNF+	362C	0.461538	II-OTU+TNF+	2.52935
0.461576	7.91205	0.161949	0.687369	0.875593	1904	0.874101	MF-I	0.518519	Mixed	Mixed	566B	0.333333	Mixed	0
2.71046	8.29882	4.90569	0.0267708	0.303176	1905	0.307636	MF-I	0.991525	MF-I	MF-I	339C	0.372881	MF-I	2.71046
1.65578	8.12646	2.21309	0.136848	0.499409	1906	0.497057	II-OTU+TNF+	0.591837	Mixed	Mixed	339C	0.255102	Mixed	0
-0.715125	8.09703	0.416543	0.518669	0.790205	1907	0.787524	I-FAM	0.788235	I-FAM	I-FAM	464C	0.541176	I-FAM	-0.715125
-1.67982	8.19795	3.04994	0.0807435	0.431908	1908	0.429984	MF-I	0.788889	MF-I	MF-I	529C	0.344444	MF-I	-1.67982
1.53094	8.08605	2.10785	0.146548	0.514288	1909	0.512497	I-FAM	0.772727	I-FAM	I-FAM	464C	0.75	I-FAM	1.53094
1.88854	8.04632	3.17324	0.0748573	0.417692	1910	0.416136	MF-I	0.766667	MF-I	MF-I	464C	0.211111	MF-I	1.88854
1.56966	8.15064	2.25579	0.133119	0.494701	1911	0.492449	MF-I	0.666667	Mixed	Mixed	339C	0.297297	Mixed	0
-2.5124	8.08243	4.02139	0.0449295	0.361922	1912	0.362951	I-OTU+TNF+	0.991597	I-OTU+TNF+	I-OTU+TNF+	566B	0.798319	I-OTU+TNF+	-2.5124
0.968482	7.7542	0.580386	0.446163	0.749777	1913	0.747175	MF-I	0.647887	Mixed	Mixed	566B	0.422535	Mixed	0
-0.0496512	8.05709	0.0131265	0.908786	0.966256	1914	0.965638	I-OTU+TNF+	0.864198	I-OTU+TNF+	I-OTU+TNF+	529C	0.765432	I-OTU+TNF+	-0.0496512
-0.963438	8.22256	0.99752	0.317914	0.66052	1915	0.65641	MF-I	0.960784	MF-I	MF-I	529C	0.333333	MF-I	-0.963438
-0.107395	7.97077	0.0149264	0.902762	0.963366	1916	0.962612	MF-I	0.863014	MF-I	MF-I	470BR	0.178082	MF-I	-0.107395
2.38219	8.1011	5.01506	0.0251302	0.298634	1917	0.303936	MF-I	0.918367	MF-I	MF-I	362C	0.234694	MF-I	2.38219
3.12581	8.58676	7.01115	0.00810177	0.196757	1918	0.20365	MF-II	0.925134	MF-II	MF-II	367C	0.31016	MF-II	3.12581
0.863268	8.25584	0.84798	0.357127	0.692601	1919	0.688888	MF-II	0.971154	MF-II	MF-II	529C	0.298077	MF-II	0.863268
-0.0182826	8.34817	0.000140551	0.990541	0.99734	1920	0.997346	MF-II	0.841667	MF-II	MF-II	367C	0.208333	MF-II	-0.0182826
0.129112	8.3505	0.0190082	0.890343	0.95982	1921	0.958872	MF-I	0.903226	MF-I	MF-I	362C	0.25	MF-I	0.129112
1.87099	8.13315	2.019	0.155345	0.526478	1922	0.524203	MF-I	0.86	MF-I	MF-I	367C	0.62	MF-I	1.87099
2.05852	8.26478	2.44037	0.118252	0.479199	1923	0.476415	MF-I	0.92562	MF-I	MF-I	367C	0.289256	MF-I	2.05852
1.89089	7.73927	2.12598	0.144823	0.511731	1924	0.509802	I-OTU+TNF+	0.833333	I-OTU+TNF+	I-OTU+TNF+	362C	0.409091	I-OTU+TNF+	1.89089
0.485545	8.31808	0.319927	0.571653	0.818508	1925	0.815889	MF-I	0.891892	MF-I	MF-I	362C	0.243243	MF-I	0.485545
0.305946	7.89502	0.0795355	0.777929	0.92054	1926	0.919638	MF-II	0.653333	Mixed	Mixed	470BR	0.253333	Mixed	0
1.13069	7.70981	1.00764	0.315472	0.660079	1927	0.655872	II-OTU+TNF+	0.757576	II-OTU+TNF+	II-OTU+TNF+	566B	0.590909	II-OTU+TNF+	1.13069
0.435987	8.33085	0.201667	0.65338	0.86109	1928	0.859055	MF-I	0.923729	MF-I	MF-I	470BR	0.194915	MF-I	0.435987
-0.285584	7.94575	0.0801114	0.777147	0.91995	1929	0.919034	MF-I	0.907895	MF-I	MF-I	529C	0.25	MF-I	-0.285584
0.558305	8.25302	0.34441	0.557296	0.812641	1930	0.809989	II-OTU+TNF+	0.654206	Mixed	Mixed	529C	0.196262	Mixed	0
1.14823	8.1292	1.68199	0.194664	0.569845	1931	0.566004	MF-I	0.547619	Mixed	Mixed	502B	0.22619	Mixed	0
0.941493	8.1682	0.961256	0.326873	0.665712	1932	0.6617	MF-II	0.4375	Mixed	Mixed	470BR	0.241071	Mixed	0
0.148962	8.22752	0.027502	0.868285	0.951972	1933	0.950904	MF-II	0.660377	Mixed	Mixed	367C	0.301887	Mixed	0
0.621298	7.93299	0.433278	0.510387	0.786624	1934	0.784186	I-FAM	0.643836	Mixed	Mixed	464C	0.410959	Mixed	0
0.481899	8.14747	0.294966	0.587057	0.827549	1935	0.825154	MF-II	0.389474	Mixed	Mixed	464C	0.157895	Mixed	0
-0.445037	8.10605	0.230851	0.630894	0.850213	1936	0.847983	I-OTU+TNF+	0.828283	I-OTU+TNF+	I-OTU+TNF+	566B	0.30303	I-OTU+TNF+	-0.445037
0.462234	8.0174	0.194145	0.65949	0.863333	1937	0.861539	MF-II	0.883721	MF-II	MF-II	529C	0.302326	MF-II	0.462234
1.34493	8.09981	1.40411	0.23604	0.602812	1938	0.59925	I-FAM	0.707865	I-FAM	I-FAM	464C	0.820225	I-FAM	1.34493
1.16192	8.20461	1.0148	0.313758	0.658279	1939	0.653988	MF-II	0.98374	MF-II	MF-II	367C	0.406504	MF-II	1.16192
2.40171	8.32445	5.28295	0.0215375	0.287186	1940	0.293359	MF-II	0.92029	MF-II	MF-II	339C	0.355072	MF-II	2.40171
1.40906	7.74783	1.20795	0.271741	0.630465	1941	0.62645	MF-II	0.418919	Mixed	Mixed	339C	0.297297	Mixed	0
0.600458	7.96048	0.326128	0.56795	0.816187	1942	0.813526	MF-I	0.802198	MF-I	MF-I	566B	0.340659	MF-I	0.600458
-2.56113	8.00091	3.73016	0.0534414	0.37666	1943	0.377513	I-OTU+TNF+	0.990385	I-OTU+TNF+	I-OTU+TNF+	566B	0.807692	I-OTU+TNF+	-2.56113
1.501	7.79079	1.95606	0.161939	0.534819	1944	0.532266	MF-II	0.876712	MF-II	MF-II	367C	0.410959	MF-II	1.501
-0.886864	8.46359	0.951274	0.329398	0.667591	1945	0.663648	MF-I	0.982143	MF-I	MF-I	529C	0.267857	MF-I	-0.886864
-0.864126	8.61214	0.800289	0.371009	0.699557	1946	0.696017	I-FAM	0.846154	I-FAM	I-FAM	464C	0.469231	I-FAM	-0.864126
0.862214	8.38621	0.737276	0.390537	0.715595	1947	0.712257	MF-I	0.962121	MF-I	MF-I	339C	0.272727	MF-I	0.862214
0.0865846	8.29708	0.00611543	0.937668	0.979281	1948	0.978758	MF-I	0.576577	Mixed	Mixed	362C	0.225225	Mixed	0
4.10611	7.98643	11.6092	0.000656551	0.0744091	1949	0.0805763	I-OTU+TNF+	0.850575	I-OTU+TNF+	I-OTU+TNF+	362C	0.758621	I-OTU+TNF+	4.10611
0.927513	8.11463	0.987996	0.320235	0.661438	1950	0.657297	II-OTU+TNF+	0.802083	II-OTU+TNF+	II-OTU+TNF+	362C	0.552083	II-OTU+TNF+	0.927513
1.40087	8.04358	1.33519	0.247888	0.614449	1951	0.610392	MF-II	0.862745	MF-II	MF-II	339C	0.509804	MF-II	1.40087
0.732852	8.11036	0.710032	0.399436	0.72068	1952	0.717669	II-OTU+TNF+	0.452632	Mixed	Mixed	362C	0.242105	Mixed	0
0.535214	7.878	0.293646	0.587895	0.827549	1953	0.825154	MF-II	0.60274	Mixed	Mixed	464C	0.342466	Mixed	0
1.67533	7.84106	3.08142	0.0791945	0.430803	1954	0.429025	MF-I	0.882353	MF-I	MF-I	362C	0.397059	MF-I	1.67533
1.81143	8.26055	4.13473	0.0420147	0.355524	1955	0.356666	MF-I	0.819048	MF-I	MF-I	470BR	0.32381	MF-I	1.81143
1.5419	8.05593	1.99327	0.158002	0.52868	1956	0.52619	MF-I	1	MF-I	MF-I	367C	0.273684	MF-I	1.5419
1.24507	7.99714	1.72768	0.18871	0.567102	1957	0.563613	MF-II	0.481928	Mixed	Mixed	362C	0.26506	Mixed	0
0.00379677	7.76537	0.000449362	0.983088	0.994298	1958	0.994129	I-OTU+TNF+	0.5	Mixed	Mixed	566B	0.538462	Mixed	0
-4.43252	8.59806	16.2814	5.46407416942764e-05	0.0278668	1959	0.0311564	I-OTU+TNF+	0.96	I-OTU+TNF+	I-OTU+TNF+	470BR	0.744	I-OTU+TNF+	-4.43252
0.676646	8.64716	0.390696	0.531935	0.798686	1960	0.795993	MF-I	0.971223	MF-I	MF-I	500C	0.251799	MF-I	0.676646
0.037943	8.61132	0.00097443	0.975097	0.989792	1961	0.989647	MF-I	1	MF-I	MF-I	582C	0.237288	MF-I	0.037943
0.837261	8.24017	0.647537	0.420997	0.734673	1962	0.73156	MF-I	0.991228	MF-I	MF-I	362C	0.263158	MF-I	0.837261
-0.713105	7.85965	0.430937	0.511531	0.787763	1963	0.785369	I-OTU+TNF+	0.873239	I-OTU+TNF+	I-OTU+TNF+	529C	0.28169	I-OTU+TNF+	-0.713105
0.254404	7.88883	0.0766702	0.781862	0.921255	1964	0.920476	MF-I	0.553846	Mixed	Mixed	464C	0.276923	Mixed	0
2.35662	7.9647	5.50733	0.018939	0.272579	1965	0.27876	MF-II	0.588889	Mixed	Mixed	362C	0.255556	Mixed	0
0.432654	8.0196	0.223349	0.636501	0.853125	1966	0.850855	MF-II	0.297619	Mixed	Mixed	470BR	0.369048	Mixed	0
2.59783	8.38352	4.08875	0.0431724	0.359966	1967	0.361092	MF-I	0.971831	MF-I	MF-I	566B	0.380282	MF-I	2.59783
0.722068	8.36457	0.480095	0.488381	0.773285	1968	0.770415	II-OTU+TNF+	0.691057	Mixed	Mixed	529C	0.406504	Mixed	0
1.06829	8.07972	1.2477	0.263996	0.625565	1969	0.621394	MF-I	0.774194	MF-I	MF-I	367C	0.311828	MF-I	1.06829
2.27904	8.12883	5.70464	0.0169221	0.264868	1970	0.271343	II-OTU+TNF+	0.814815	II-OTU+TNF+	II-OTU+TNF+	362C	0.305556	II-OTU+TNF+	2.27904
0.872496	7.98991	0.670319	0.412943	0.729774	1971	0.726985	NMJ accessory	0.965116	NMJ accessory	NMJ accessory	367C	0.337209	NMJ accessory	0.872496
1.8819	8.32704	2.07901	0.14934	0.517841	1972	0.51594	MF-I	0.985185	MF-I	MF-I	566B	0.318519	MF-I	1.8819
0.344708	8.30513	0.139019	0.709259	0.886212	1973	0.884848	MF-I	0.86	MF-I	MF-I	362C	0.5	MF-I	0.344708
-0.236447	8.66908	0.0732593	0.78665	0.922567	1974	0.921834	MF-I	1	MF-I	MF-I	362C	0.385714	MF-I	-0.236447
2.24013	8.07394	3.57377	0.0587022	0.388807	1975	0.389418	MF-I	0.747573	MF-I	MF-I	367C	0.349515	MF-I	2.24013
-0.911799	8.33025	0.947073	0.330468	0.668583	1976	0.664605	MF-I	0.806818	MF-I	MF-I	470BR	0.284091	MF-I	-0.911799
0.895924	7.95533	0.889861	0.345517	0.680362	1977	0.676432	MF-I	0.975904	MF-I	MF-I	362C	0.301205	MF-I	0.895924
3.22559	7.91058	8.89818	0.0028553	0.123059	1978	0.130822	MF-II	0.423529	Mixed	Mixed	362C	0.376471	Mixed	0
0.54732	8.17476	0.26888	0.604085	0.834708	1979	0.832244	MF-II	0.841584	MF-II	MF-II	529C	0.455446	MF-II	0.54732
0.707022	8.12531	0.423089	0.515401	0.788925	1980	0.786283	MF-I	0.712963	MF-I	MF-I	566B	0.305556	MF-I	0.707022
0.442259	8.39972	0.182651	0.669106	0.868565	1981	0.867063	I-FAM	0.573913	Mixed	Mixed	464C	0.278261	Mixed	0
0.577994	8.42882	0.402824	0.525636	0.79323	1982	0.790579	MF-I	0.946565	MF-I	MF-I	362C	0.351145	MF-I	0.577994
-0.0329123	7.8428	0.00020237	0.98865	0.99734	1983	0.997346	I-FAM	0.910448	I-FAM	I-FAM	464C	0.522388	I-FAM	-0.0329123
1.1817	8.24812	1.61282	0.2041	0.577304	1984	0.573599	MF-I	0.703704	MF-I	MF-I	362C	0.361111	MF-I	1.1817
-0.827751	8.31752	0.742257	0.388941	0.714383	1985	0.710987	MF-I	0.901099	MF-I	MF-I	470BR	0.318681	MF-I	-0.827751
-0.531829	8.8152	0.306121	0.580072	0.823648	1986	0.821231	MF-I	0.962687	MF-I	MF-I	470BR	0.328358	MF-I	-0.531829
0.74251	7.72445	0.364174	0.546199	0.807724	1987	0.804902	MF-I	0.794118	MF-I	MF-I	464C	0.25	MF-I	0.74251
2.34764	7.7924	4.22194	0.0399073	0.349631	1988	0.350897	MF-II	0.960526	MF-II	MF-II	367C	0.473684	MF-II	2.34764
-1.37415	8.47214	1.57955	0.208828	0.582512	1989	0.578799	II-FAM	0.530435	Mixed	Mixed	464C	0.304348	Mixed	0
0.0907537	8.1659	0.00668908	0.934816	0.977795	1990	0.977299	MF-II	0.680851	Mixed	Mixed	362C	0.404255	Mixed	0
0.207236	8.17149	0.0380407	0.845362	0.94409	1991	0.943344	MF-I	0.932039	MF-I	MF-I	566B	0.271845	MF-I	0.207236
-0.63504	7.96641	0.388499	0.533091	0.798853	1992	0.796192	MF-I	0.975309	MF-I	MF-I	529C	0.345679	MF-I	-0.63504
2.48548	8.08766	6.01296	0.0142031	0.242829	1993	0.249357	MF-II	0.744186	MF-II	MF-II	502B	0.313953	MF-II	2.48548
1.33808	8.46587	1.68145	0.194735	0.569845	1994	0.566004	II-OTU+TNF+	0.485507	Mixed	Mixed	566B	0.268116	Mixed	0
0.956202	8.47536	0.799858	0.371138	0.699557	1995	0.696017	II-FAM	0.776119	II-FAM	II-FAM	464C	0.38806	II-FAM	0.956202
1.06343	7.96008	1.21896	0.269567	0.629435	1996	0.625367	MF-II	0.825	MF-II	MF-II	464C	0.2375	MF-II	1.06343
1.52042	7.61854	1.34767	0.24569	0.613222	1997	0.609299	MF-I	0.969697	MF-I	MF-I	566B	0.484848	MF-I	1.52042
-0.566725	8.31316	0.217791	0.640729	0.854864	1998	0.85253	I-FAM	0.897196	I-FAM	I-FAM	464C	0.598131	I-FAM	-0.566725
-0.835999	8.21096	0.733438	0.391773	0.716705	1999	0.713427	II-FAM	0.8	II-FAM	II-FAM	529C	0.38	II-FAM	-0.835999
[truncated: 4,121 more rows]

## Sheet: Panel g
	I-FAM nuclei quantifications							Young			Aged			two-tailed t-test, p value
	Donor ID	Field ID	No. of I-FAM nuclei	No. of slow myofiber	No. I-FMA/fiber		I-FAM nuclei	5.41789	5.02083	2.25	0.428027	1.13841	0.775974	0.0275
	Donor 1_Young	2	41	7	5.85714
		3	27	11	2.45455
		4	43	9	4.77778
		5	33	4	8.25
		6	23	4	5.75
	Average				5.41789
	Donor 2_Young	1	27	6	4.5
		3	29	4	7.25
		4	14	6	2.33333
		5	30	5	6
	Average				5.02083
	Donor 3_Young	1	25	10	2.5
		3	20	10	2
	Average				2.25
	Donor 4_Aged	1	15	29	0.517241
		2	16	27	0.592593
		3	10	24	0.416667
		4	8	22	0.363636
		5	9	36	0.25
	Average				0.428027
	Donor 5_Aged	1	16	10	1.6
		2	14	11	1.27273
		3	11	35	0.314286
		4	16	14	1.14286
		5	25	16	1.5625
		6	9	16	0.5625
		7	13	6	2.16667
		8	17	35	0.485714
	Average				1.13841
	Donor 6_Aged	1	6	7	0.857143
		2	6	8	0.75
		3	3	11	0.272727
		4	4	8	0.5
		5	6	4	1.5
	Average				0.775974
	Standard: STAT3+FAM189A2+ nuclei in type I myofiber are regarded as I-FAM

## Sheet: Panel m
	AChR aggregates per myofiber
	Field ID	Dotted		Plaque		Branched
		si-Scramble	si-EFNA5	si-Scramble	si-EFNA5	si-Scramble	si-EFNA5
	1	4.75	0	0	0	0	0
	2	6.5	0	3	0	0.5	0
	3	6	1.5	0	0	0.666667	0
	4	4.66667	1	1	1.33333	0.166667	0
	5	5.75	0	0.25	0	0	0
	6	14	0	0.75	0	0.25	0
	7	9.66667	1.25	1	0	0	0
	8	10.5	0.666667	3	0	1.5	0
	9	6		1.5		0.5
	10	10.8333		1.16667		0.5
	11	12.1429		0.714286		0
	12	3.66667		1.33333		0.333333
	13	9		0.5		0
	two-tailed t-test, p value	p < 0.0001		0.0211		0.0134

## Sheet: Panel n
	AChR aggregates per myofiber
	Field ID	Dotted		Plaque		Branched
		Control	OE-EFNA5	Control	OE-EFNA5	Control	OE-EFNA5
	1	9	5.66667	1	1.66667	0	0.333333
	2	14.5	8.5	1.5	1	0.5	0
	3	6	9.5	1	2	2	0
	4	7	13	2.5	1.5	0	1
	5	1.4	23	1.6	3	0.6	4
	6	7	7	0	2	0	0
	7	1	17	0	3	0	1
	8	4	12	1	2	0	0
	9		11		3		2
	10		15.5		4.5		2
	11		8.5		2.5		0.5
	two-tailed t-test, p value	0.0212		0.0068		0.2418
