# Supplementary material for: Human skeletal muscle aging atlas
Source: Nat Aging. 2024 Apr 15;4(5):727–44. doi: 10.1038/s43587-024-00613-3 (PMC11108788; doi:10.1038/s43587-024-00613-3)
Supplement: Supplementary file 14 — Statistical Source Data [file 43587_2024_613_MOESM14_ESM.xlsx]

## Sheet: Panel c
	Myofiber type	Young							Aged				two-tailed t-test, p value
		Donor 1	Donor 2	Donor 3	Donor 4	Donor 5	Donor 6	Donor 7	Donor 1	Donor 2	Donor 3	Donor 4
	MYH7+	27.1845	39.834	54.4444	38.6273	50.9434	29.9881	49.6782	60.8451	57.7541	53.3696	73.0197	0.0113
	MYH2+	5.33981	0.829876	12.2222	6.8225	11.7925	9.66667	7.89856	8.16901	9.62843	8.09783	5.69206	0.963
	MYH2+MYH1+	35.4369	36.5145	10.5556	51.8932	35.8491	38.5	41.8893	30.9859	32.6175	35.9239	19.3328	0.4018
	MYH1+	32.0388	22.8216	22.7778	0	0.943396	20.381	0.533975	0	0	2.6087	1.71272	0.0404

## Sheet: panel d
x-MYH1	y-MYH2	z-MYH7	myofiber_type_filt	Age_group	annotation				x-MYH1	y-MYH2	z-MYH7	myofiber_type_filt	Age_group	annotation
0	0	2.21085	MYH7+	young	MF-I				1.46143	1.60434	0.843657	unclassified	old	Hyb
0	0	1.10008	MYH7+	young	I-FAM				0	0	0.550866	unclassified	old	Hyb
0	1.25743	2.14582	MYH2+MYH7+	young	MF-I				0	0	1.23409	MYH7+	old	I-FAM
0	0	1.47252	MYH7+	young	MF-I				0.60796	0	0	unclassified	old	Hyb
0	0	0	unclassified	young	Hyb				0	0	1.26748	MYH7+	old	I-FAM
0	0	2.17237	MYH7+	young	MF-I				2.63067	1.54348	0	MYH1+MYH2+	old	MF-II
0	0	0	unclassified	young	MF-I				0.667428	0	0	MYH1+	old	MTJ
0	0	1.6917	MYH7+	young	MF-II				0	1.75403	0	MYH2+	old	II-FAM
0	1.72425	2.32401	unclassified	young	Hyb				0	0	0.678573	MYH7+	old	I-OTU+TNF+
0	1.72311	2.69502	MYH2+MYH7+	young	MF-I				1.62147	0	1.39757	MYH1+MYH7+	old	NMJ accessory
0	0	1.74852	MYH7+	young	MF-I				0	2.13098	0	MYH2+	old	II-OTU+TNF+
0	0	0	unclassified	young	MF-I				0	0	0	unclassified	old	I-FAM
0	0	0	unclassified	young	NMJ accessory				0.762811	0	1.19046	MYH1+MYH7+	old	I-FAM
0	0	0	unclassified	young	MF-I				0	0	0	unclassified	old	I-OTU+TNF+
0	0	1.7972	MYH7+	young	MF-I				0	0	0	unclassified	old	MF-I
0	0	1.7993	MYH7+	young	I-FAM				0	0	0.791502	MYH7+	old	MF-I
0	0	1.81076	unclassified	young	Hyb				0	0	0.791239	MYH7+	old	MF-I
0	1.81893	0	unclassified	young	Hyb				1.77467	0.799572	0	MYH1+MYH2+	old	MTJ
0	0	2.44128	MYH7+	young	II-OTU+TNF+				0	0	2.011	MYH7+	old	MF-I
0	0	0	unclassified	young	I-FAM				1.2836	0.834995	0	MYH1+MYH2+	old	MF-II
0	0	0	unclassified	young	I-FAM				0	0	0	unclassified	old	MF-II
0	0	0	unclassified	young	I-FAM				0	0	0.841249	MYH7+	old	MF-I
0	0	0	unclassified	young	MF-I				0	0	0.845625	MYH7+	old	I-OTU+TNF+
0	0	1.88409	MYH7+	young	MF-I				0	0	1.29715	MYH7+	old	I-FAM
0	0	0	unclassified	young	MF-I				0	0	2.03272	MYH7+	old	I-OTU+TNF+
0	0	0	unclassified	young	I-FAM				0	0	0.85005	MYH7+	old	I-FAM
0	0	1.93148	MYH7+	young	MF-I				1.3066	2.84268	0	MYH1+MYH2+	old	MF-I
0	0	1.93553	MYH7+	young	I-FAM				0	0	0.859363	MYH7+	old	I-FAM
0	0	0	unclassified	young	MF-I				0	1.31461	0.859363	MYH2+MYH7+	old	II-OTU+TNF+
0	0	1.94831	MYH7+	young	MF-I				0	0	2.36455	MYH7+	old	MF-I
0	0	1.95038	MYH7+	young	MF-I				0.865294	0	0.865294	MYH1+MYH7+	old	I-OTU+TNF+
0	0	0	unclassified	young	MF-I				0.878079	0	0	MYH1+	old	II-OTU+TNF+
0	0	0	unclassified	young	MF-I				0	0	0	unclassified	old	II-OTU+TNF+
0	0	0	unclassified	young	MF-I				0	0.885626	0	MYH2+	old	II-OTU+TNF+
0	0	0	unclassified	young	MF-I				0	0	0	unclassified	old	I-OTU+TNF+
0	0	0	unclassified	young	MF-I				0.896651	0.896651	0	MYH1+MYH2+	old	II-OTU+TNF+
0	0	0	unclassified	young	II-OTU+TNF+				0	0	0.902448	MYH7+	old	I-FAM
0	2.65702	2.03168	MYH2+MYH7+	young	I-FAM				3.31638	0	0	MYH1+	old	II-OTU+TNF+
0	0	2.07065	MYH7+	young	MF-I				0	0	1.93527	MYH7+	old	MF-I
0	0	3.57577	MYH7+	young	MF-I				2.14307	2.14307	0	MYH1+MYH2+	old	II-FAM
0	0	0	unclassified	young	MF-I				0	0.915092	0.915092	MYH2+MYH7+	old	I-FAM
0	0	2.09777	MYH7+	young	MF-I				0	0	2.57437	MYH7+	old	MF-I
0	2.0984	3.1117	MYH2+MYH7+	young	MF-I				1.71734	0.925539	0	MYH1+MYH2+	old	II-OTU+TNF+
0	0	2.0984	MYH7+	young	MF-I				0.92279	0	2.57493	MYH1+MYH7+	old	MF-I
0	0	2.11681	MYH7+	young	MF-I				0	0	1.40233	MYH7+	old	MF-I
0	0	0	unclassified	young	MF-I				0	0	0	unclassified	old	I-OTU+TNF+
0	0	0	unclassified	young	II-OTU+TNF+				0.934083	2.16612	1.40849	MYH1+MYH2+MYH7+	old	II-OTU+TNF+
0	0	0	unclassified	young	MF-I				0	0	0	unclassified	old	I-OTU+TNF+
0	0	2.15972	MYH7+	young	MF-I				0	0	0.936717	MYH7+	old	MF-II
0	0	0	unclassified	young	MF-I				0	0	0.934646	MYH7+	old	MF-I
0	2.14693	3.16445	MYH2+MYH7+	young	I-OTU+TNF+				0	0	0.941555	MYH7+	old	MF-I
0	0	0	unclassified	young	I-FAM				0	0	0	unclassified	old	II-OTU+TNF+
0	0	0	unclassified	young	MF-II				0	0	0	unclassified	old	MF-I
0	0	0	unclassified	young	MF-I				0	0	0	unclassified	old	MF-I
0	0	3.24221	MYH7+	young	MF-II				0	0	0	unclassified	old	I-FAM
0	0	2.24257	MYH7+	young	MF-I				0	0	2.49777	MYH7+	old	MF-I
0	0	0	unclassified	young	MF-I				0	0	0	unclassified	old	II-OTU+TNF+
0	0	0	unclassified	young	I-FAM				0.958673	1.76211	0	MYH1+MYH2+	old	MF-II
0	0	0	unclassified	young	I-FAM				0.961758	0	0	MYH1+	old	II-OTU+TNF+
0	0	0	unclassified	young	I-FAM				0	0	0.965166	MYH7+	old	I-FAM
0	0	3.55656	MYH7+	young	MF-II				0	0	0	unclassified	old	MF-II
0	0	0	unclassified	young	Hyb				0	0	0.966072	MYH7+	old	I-OTU+TNF+
0	0	2.25241	MYH7+	young	I-FAM				0	0	1.77746	MYH7+	old	I-FAM
0	0	0	unclassified	young	I-FAM				0	0	1.44839	MYH7+	old	MF-I
0	0	0	unclassified	young	MF-II				0	1.45453	0	MYH2+	old	II-OTU+TNF+
0	0	2.27716	unclassified	young	Hyb				0.969107	2.52165	0	MYH1+MYH2+	old	MF-II
0	0	0	unclassified	young	II-OTU+TNF+				2.53805	0.980205	0	MYH1+MYH2+	old	II-OTU+TNF+
0	2.29622	0	MYH2+	young	MF-I				1.4648	2.23181	0	MYH1+MYH2+	old	MF-I
0	0	3.34453	MYH7+	young	MF-I				0	0	0	unclassified	old	II-OTU+TNF+
0	0	0	unclassified	young	I-FAM				0	0	1.46493	MYH7+	old	MF-I
0	0	2.3502	MYH7+	young	MF-II				3.93773	0	0	MYH1+	old	MF-II
0	0	2.98732	MYH7+	young	MF-I				0	0	2.23897	MYH7+	old	I-OTU+TNF+
0	0	0	unclassified	young	MF-II				0	0	2.03732	MYH7+	old	MF-I
0	0	3.67252	MYH7+	young	MF-I				0.986173	0	0	MYH1+	old	MF-II
0	0	0	unclassified	young	MF-I				0	0.993504	0.993504	MYH2+MYH7+	old	II-OTU+TNF+
0	0	0	unclassified	young	I-FAM				0	0.993611	1.48205	MYH2+MYH7+	old	I-OTU+TNF+
0	0	0	unclassified	young	MF-I				0	0	0.989983	MYH7+	old	MF-I
0	0	3.0072	MYH7+	young	MF-I				0	0	0	unclassified	old	II-OTU+TNF+
0	0	2.36755	MYH7+	young	MF-I				4.17205	0	0	MYH1+	old	II-OTU+TNF+
0	0	2.37106	MYH7+	young	MF-I				0	0	1.00544	MYH7+	old	I-OTU+TNF+
0	0	0	unclassified	young	I-FAM				0	1.01241	1.50507	MYH2+MYH7+	old	MF-I
0	0	2.39427	MYH7+	young	MF-I				0	0	1.50357	MYH7+	old	I-FAM
0	0	0	unclassified	young	MF-I				0	0	0	unclassified	old	II-FAM
0	0	2.39065	MYH7+	young	MF-I				0	0	1.83557	MYH7+	old	I-FAM
0	0	0	unclassified	young	I-FAM				0	0	1.83424	MYH7+	old	MF-I
0	0	0	unclassified	young	MF-I				0	1.01938	0	MYH2+	old	I-FAM
0	0	0	unclassified	young	MF-II				0	0	0	unclassified	old	MF-I
0	0	2.40428	MYH7+	young	MF-I				0	0	0	unclassified	old	MF-I
0	0	0	unclassified	young	I-FAM				0	0	2.2852	MYH7+	old	MF-I
0	0	0	unclassified	young	I-FAM				0	0	0	unclassified	old	MTJ
0	0	2.41164	MYH7+	young	MF-I				0	0	1.84299	MYH7+	old	MF-I
0	0	2.41442	MYH7+	young	MF-I				0	0	1.0229	MYH7+	old	I-OTU+TNF+
0	0	2.42	MYH7+	young	MF-I				0	0	1.01904	MYH7+	old	MF-I
0	0	0	unclassified	young	MF-I				2.93284	0	0	MYH1+	old	II-OTU+TNF+
0	0	0	unclassified	young	MF-I				1.84493	1.02097	0	MYH1+MYH2+	old	MF-II
0	0	2.42751	MYH7+	young	MF-I				0	0	0	unclassified	old	I-OTU+TNF+
0	0	3.08046	MYH7+	young	MF-I				0	0	0	unclassified	old	MF-I
0	0	2.43318	MYH7+	young	MF-I				0	0	1.02611	MYH7+	old	MF-I
0	0	2.43412	MYH7+	young	I-FAM				0	0	1.04033	MYH7+	old	MF-I
0	0	0	unclassified	young	MF-I				0	0	0	unclassified	old	MF-I
0	0	0	unclassified	young	MF-I				0	0	1.52276	MYH7+	old	MF-I
0	0	0	unclassified	young	MF-I				0	0	0	unclassified	old	I-OTU+TNF+
0	0	2.45139	MYH7+	young	I-OTU+TNF+				3.9133	1.03574	0	MYH1+MYH2+	old	MF-II
0	0	2.44656	MYH7+	young	MF-I				0	0	2.46638	MYH7+	old	MF-I
0	0	2.44271	MYH7+	young	I-FAM				0	0	0	unclassified	old	II-OTU+TNF+
0	0	0	unclassified	young	MF-II				0	0	0	unclassified	old	MF-I
0	0	0	unclassified	young	MF-I				0	1.86771	0	MYH2+	old	II-FAM
0	0	0	unclassified	young	MF-I				0	0	1.54385	MYH7+	old	MF-I
0	0	2.45918	MYH7+	young	MF-I				0	0	0	unclassified	old	II-OTU+TNF+
0	0	0	unclassified	young	MF-I				0	0	2.62293	MYH7+	old	MF-I
0	0	0	unclassified	young	MF-I				0	0	1.5398	MYH7+	old	MF-I
0	0	0	unclassified	young	MF-I				0	0	0	unclassified	old	I-FAM
0	0	2.47997	MYH7+	young	MF-I				1.04653	2.75887	0	MYH1+MYH2+	old	MF-II
0	0	2.47897	MYH7+	young	MF-I				0	0	0	unclassified	old	I-FAM
0	0	0	unclassified	young	MF-I				0	0	0	unclassified	old	I-FAM
0	0	0	unclassified	young	MF-I				0	0	1.04953	MYH7+	old	MF-I
0	0	2.49006	MYH7+	young	NMJ				2.64905	2.34047	0	MYH1+MYH2+	old	MF-II
0	0	0	unclassified	young	MF-II				0	0	1.55127	MYH7+	old	MF-I
0	0	0	unclassified	young	MF-II				1.55686	1.05499	0	MYH1+MYH2+	old	I-OTU+TNF+
0	0	2.50026	MYH7+	young	II-OTU+TNF+				1.05074	2.64037	0	MYH1+MYH2+	old	MF-II
0	0	0	unclassified	young	MF-I				2.13567	0	0	unclassified	old	Hyb
0	0	0	unclassified	young	MF-I				0	0	0	unclassified	old	MF-I
0	0	0	unclassified	young	I-FAM				3.74348	1.55805	0	MYH1+MYH2+	old	MF-II
0	0	2.50748	MYH7+	young	I-FAM				0	0	1.05438	MYH7+	old	I-OTU+TNF+
0	0	2.50129	MYH7+	young	MF-I				0	0	1.05781	MYH7+	old	MF-I
0	0	2.50129	MYH7+	young	MF-I				0	0	0	unclassified	old	MTJ
0	0	2.52	MYH7+	young	I-FAM				2.88897	0	0	MYH1+	old	MF-I
0	0	2.53164	MYH7+	young	MF-I				0	0	0	unclassified	old	MF-I
0	0	0	unclassified	young	I-FAM				1.0676	0	0	MYH1+	old	I-FAM
0	0	2.52633	MYH7+	young	MF-I				0	0	1.06873	MYH7+	old	I-OTU+TNF+
0	0	0	unclassified	young	MF-I				2.52615	0	0	MYH1+	old	II-OTU+TNF+
0	0	0	unclassified	young	MF-I				0	0	0	unclassified	old	I-OTU+TNF+
0	0	3.59509	MYH7+	young	MF-I				3.57035	0	0	MYH1+	old	MF-II
0	0	2.55321	MYH7+	young	MF-I				0	0	0	unclassified	old	MF-I
0	0	0	unclassified	young	MF-I				0	0	0	unclassified	old	MF-I
0	0	2.5554	MYH7+	young	I-FAM				0	0	1.07302	MYH7+	old	I-OTU+TNF+
0	0	2.5609	MYH7+	young	MF-I				0	0	1.08248	MYH7+	old	MF-I
0	0	2.5576	MYH7+	young	MF-I				0	0	0	unclassified	old	II-OTU+TNF+
0	0	2.56421	MYH7+	young	MF-I				0	1.5837	0	MYH2+	old	MF-I
0	0	0	unclassified	young	MF-I				0	3.19126	0	MYH2+	old	II-OTU+TNF+
0	0	2.562	MYH7+	young	MF-I				0	0	1.08235	MYH7+	old	MF-I
0	0	2.56421	MYH7+	young	MTJ				0	0	0	unclassified	old	II-OTU+TNF+
0	0	0	unclassified	young	II-OTU+TNF+				0	0	1.08183	MYH7+	old	MF-I
0	0	0	unclassified	young	MF-I				0	0	0	unclassified	old	MTJ
0	0	2.56532	MYH7+	young	MF-I				0	0	0	unclassified	old	II-OTU+TNF+
0	0	0	unclassified	young	MF-I				0	0	1.08728	MYH7+	old	I-FAM
0	0	0	unclassified	young	MF-I				0	0	1.58989	MYH7+	old	MF-I
0	0	2.5776	MYH7+	young	MF-I				0	0	0	unclassified	old	MF-I
0	0	0	unclassified	young	MF-I				1.08623	1.59457	1.08623	MYH1+MYH2+MYH7+	old	MF-II
0	0	0	unclassified	young	MF-I				0	0	1.08662	MYH7+	old	MF-II
0	0	0	unclassified	young	II-OTU+TNF+				0	0	1.93131	MYH7+	old	MF-I
0	0	0	unclassified	young	MF-II				0	0	0	unclassified	old	I-FAM
0	0	0	unclassified	young	I-FAM				0	0	1.0878	MYH7+	old	MF-II
0	0	0	unclassified	young	MF-I				0	1.09173	0	MYH2+	old	MF-I
0	0	0	unclassified	young	MF-I				1.09212	1.93756	0	MYH1+MYH2+	old	I-OTU+TNF+
0	0	0	unclassified	young	MF-I				1.59503	2.18121	1.08662	MYH1+MYH2+MYH7+	old	MF-II
0	0	0	unclassified	young	MF-I				0	0	0	unclassified	old	I-FAM
0	0	0	unclassified	young	MF-I				0	0	3.60259	MYH7+	old	MF-I
0	0	0	unclassified	young	MF-II				0	0	1.09199	MYH7+	old	I-OTU+TNF+
0	0	0	unclassified	young	I-FAM				0	0	0	unclassified	old	II-OTU+TNF+
0	0	0	unclassified	young	MF-I				1.09901	2.19776	0	MYH1+MYH2+	old	I-FAM
0	0	0	unclassified	young	MF-I				0	0	1.61377	MYH7+	old	MF-I
0	0	0	unclassified	young	MF-I				2.40282	0	0	MYH1+	old	II-OTU+TNF+
0	0	2.66383	MYH7+	young	MF-II				0	0	2.19811	MYH7+	old	MF-I
0	2.67382	0	MYH2+	young	I-OTU+TNF+				0	0	0	unclassified	old	II-OTU+TNF+
0	0	0	unclassified	young	MF-I				2.40465	1.10357	0	MYH1+MYH2+	old	MF-II
0	0	2.68775	MYH7+	young	II-OTU+TNF+				1.95609	0	0	MYH1+	old	II-OTU+TNF+
0	0	0	unclassified	young	MF-I				0	0	0	unclassified	old	MF-I
0	0	2.69288	MYH7+	young	I-FAM				0	0	0	unclassified	old	I-FAM
0	0	0	unclassified	young	I-FAM				0	0	1.61684	MYH7+	old	MF-I
0	0	0	unclassified	young	MF-I				3.05931	1.10899	0	MYH1+MYH2+	old	II-OTU+TNF+
0	0	0	unclassified	young	MF-I				2.84649	1.10803	0	MYH1+MYH2+	old	MF-II
0	0	0	unclassified	young	MF-I				0	0	2.21031	MYH7+	old	MF-I
0	0	2.74445	MYH7+	young	MF-I				0	0	0	unclassified	old	MF-I
0	0	2.75266	MYH7+	young	I-OTU+TNF+				3.32102	0	0	MYH1+	old	II-FAM
0	0	0	unclassified	young	MF-I				3.07473	0	0	unclassified	old	Hyb
0	0	2.76512	MYH7+	young	MF-II				0	0	0	unclassified	old	I-FAM
0	0	0	unclassified	young	I-FAM				0	0	1.11819	MYH7+	old	I-FAM
0	0	0	unclassified	young	MF-I				0	0	0	unclassified	old	I-FAM
0	0	2.80651	MYH7+	young	MF-I				0	0	1.97778	MYH7+	old	MF-I
0	0	3.87627	MYH7+	young	MF-I				0	0	1.63338	MYH7+	old	MF-I
0	0	3.49806	MYH7+	young	MF-I				0	0	0	unclassified	old	II-OTU+TNF+
0	0	0	unclassified	young	MF-II				3.59706	0	0	MYH1+	old	II-FAM
0	0.811347	2.50622	MYH2+MYH7+	young	MF-I				2.98296	1.12587	0	MYH1+MYH2+	old	II-FAM
1.19566	0	1.72481	MYH1+MYH7+	young	MF-I				0	0	0	unclassified	old	MF-II
0	0	0	unclassified	young	I-FAM				1.6424	0	0	MYH1+	old	II-FAM
0	0	2.19262	MYH7+	young	I-FAM				0	0	0	unclassified	old	MF-I
0	0	2.199	MYH7+	young	MF-I				0	1.64593	0	MYH2+	old	II-OTU+TNF+
0	0	0	unclassified	young	MF-I				0	0	0	unclassified	old	MF-I
0	0	2.24748	MYH7+	young	MF-I				0	0	0	unclassified	old	I-FAM
0	0	2.63212	MYH7+	young	MF-I				1.64796	1.98713	0	MYH1+MYH2+	old	II-OTU+TNF+
0	0	0	unclassified	young	MF-I				0	0	0	unclassified	old	I-OTU+TNF+
0	0	0	unclassified	young	Hyb				0	0	0	unclassified	old	MTJ
0	0	3.14937	MYH7+	young	MF-I				2.87839	0	0	MYH1+	old	II-OTU+TNF+
0	0	0	unclassified	young	MF-I				1.12672	0	0	MYH1+	old	I-OTU+TNF+
0	0	0	unclassified	young	I-FAM				0	0	0	unclassified	old	MF-I
0	0	0	unclassified	young	MF-I				0	0	1.65307	MYH7+	old	MF-I
0	0	2.72647	MYH7+	young	MF-I				2.61787	2.24823	0	MYH1+MYH2+	old	MF-II
0	0	2.36405	MYH7+	young	I-FAM				0	0	0	unclassified	old	MF-I
0	0	2.3808	MYH7+	young	MF-I				1.13754	0	0	MYH1+	old	II-OTU+TNF+
0	0	0	unclassified	young	MF-I				2.44752	0	1.13524	MYH1+MYH7+	old	NMJ accessory
0	0	0	unclassified	young	MF-I				0	0	0	unclassified	old	II-OTU+TNF+
0	0	0	unclassified	young	MF-I				2.62774	0	0	MYH1+	old	II-OTU+TNF+
0	0	2.39156	MYH7+	young	MF-I				0	0	0	unclassified	old	I-OTU+TNF+
0	0	0	unclassified	young	I-FAM				0	0	0	unclassified	old	I-FAM
0	2.42468	0	MYH2+	young	I-OTU+TNF+				0	0	0	unclassified	old	I-FAM
0	0	0	unclassified	young	I-FAM				0	0	1.66028	MYH7+	old	MF-I
0	0	3.64892	MYH7+	young	MF-I				0	0	0	unclassified	old	II-OTU+TNF+
0	0	0	unclassified	young	MF-II				0	0	0	unclassified	old	MF-I
0	0	1.87142	MYH7+	young	NMJ accessory				0	0	1.14728	MYH7+	old	MF-I
0	1.90619	2.5221	MYH2+MYH7+	young	MF-I				0	1.14669	0	MYH2+	old	II-OTU+TNF+
0	0	1.90327	MYH7+	young	MF-I				0	0	0	unclassified	old	MF-I
0	0	1.90912	MYH7+	young	I-FAM				1.68541	2.48379	0	MYH1+MYH2+	old	NMJ accessory
0	0	0	unclassified	young	I-FAM				0	0	0	unclassified	old	II-OTU+TNF+
0	0	0	unclassified	young	MF-I				0	0	0	unclassified	old	I-FAM
0	0	3.24853	MYH7+	young	I-FAM				2.90614	2.01254	0	MYH1+MYH2+	old	II-OTU+TNF+
0	0	0	unclassified	young	I-FAM				0	1.152	0	MYH2+	old	II-OTU+TNF+
0	0	0	unclassified	young	MF-I				0	0	0	unclassified	old	MF-I
0	3.01947	2.63813	MYH2+MYH7+	young	MF-II				0	0	0	unclassified	old	I-FAM
0	0	0	unclassified	young	Hyb				0	3.30073	1.67811	MYH2+MYH7+	old	MF-II
0	0	0	unclassified	young	MF-I				0	0	1.67528	MYH7+	old	I-FAM
0	0	0	unclassified	young	MF-I				1.68006	0	0	MYH1+	old	II-FAM
0	0	0	unclassified	young	I-FAM				0	1.15155	1.15155	MYH2+MYH7+	old	MF-II
0	0	0	unclassified	young	NMJ accessory				0	0	2.01855	MYH7+	old	MF-I
0	0	2.09339	MYH7+	young	I-FAM				0	0	0	unclassified	old	MF-II
0	0	0	unclassified	young	MF-I				2.4856	3.75728	0	MYH1+MYH2+	old	MF-II
0	0	0	unclassified	young	I-FAM				0	0	1.1602	MYH7+	old	I-FAM
0	0	0	unclassified	young	I-FAM				0	0	0	unclassified	old	I-FAM
0	0	2.15296	MYH7+	young	I-FAM				1.16717	2.65867	0	MYH1+MYH2+	old	MF-II
0	0	2.79202	MYH7+	young	MF-I				0	0	0	unclassified	old	I-FAM
0	0	0	unclassified	young	MF-I				0	0	0	unclassified	old	II-OTU+TNF+
0	0	0	unclassified	young	I-OTU+TNF+				0	0	0	unclassified	old	II-OTU+TNF+
0	0	2.16108	MYH7+	young	II-OTU+TNF+				1.16504	0	1.16504	MYH1+MYH7+	old	MF-I
0	0	0	unclassified	young	I-FAM				1.16489	1.68846	0	MYH1+MYH2+	old	MF-II
0	2.17756	0	MYH2+	young	MF-I				0	0	0	unclassified	old	MF-I
0	0	0	unclassified	young	MF-I				0	0	0	unclassified	old	I-OTU+TNF+
0	0	0	unclassified	young	MF-I				1.69423	0	0	MYH1+	old	I-FAM
0	0	0	unclassified	young	MF-II				0	0	0	unclassified	old	I-FAM
0	0	0	unclassified	young	I-FAM				0	0	1.16976	MYH7+	old	I-OTU+TNF+
0	2.19794	0	MYH2+	young	I-FAM				0	0	0	unclassified	old	MF-I
0	0	0	unclassified	young	I-FAM				0	0	2.30187	unclassified	old	Hyb
0	0	0	unclassified	young	I-OTU+TNF+				0	0	2.04231	MYH7+	old	I-FAM
0	0	0	unclassified	young	MF-I				0	0	1.17222	MYH7+	old	MF-I
0	0	2.21593	MYH7+	young	MF-I				0	0	0	unclassified	old	MF-I
0	0	0	unclassified	young	MF-I				0	0	0	unclassified	old	MF-I
0	0	0	unclassified	young	MF-I				0	0	1.70116	MYH7+	old	MF-I
0	0	0	unclassified	young	II-OTU+TNF+				0	0	1.17701	MYH7+	old	MF-I
0	0	2.87799	MYH7+	young	MF-I				0	0	2.50314	MYH7+	old	MF-I
0	0	0	unclassified	young	MF-II				0	0	0	unclassified	old	I-OTU+TNF+
0	0	0	unclassified	young	MF-I				0	0	1.18028	MYH7+	old	MF-I
0	2.2616	3.56654	MYH2+MYH7+	young	MF-I				0	0	0	unclassified	old	MF-I
0	0	2.24937	MYH7+	young	I-FAM				0	0	2.05171	MYH7+	old	MF-I
0	0	0	unclassified	young	I-FAM				0	1.70501	0	MYH2+	old	I-FAM
0	0	0	unclassified	young	MF-I				0	0	1.18326	MYH7+	old	I-FAM
0	0	0	unclassified	young	MF-I				0	0	0	unclassified	old	I-OTU+TNF+
0	0	0	unclassified	young	MF-I				0	0	1.18107	MYH7+	old	MF-I
0	2.28109	2.9218	MYH2+MYH7+	young	NMJ				0	0	1.17966	MYH7+	old	MF-I
0	0	0	unclassified	young	MF-I				1.70834	0	0	MYH1+	old	NMJ accessory
0	0	0	unclassified	young	MF-I				0	0	0	unclassified	old	NMJ accessory
0	0	0	unclassified	young	Hyb				0	0	0	unclassified	old	I-FAM
0	0	0	unclassified	young	II-FAM				0	0	0	unclassified	old	I-OTU+TNF+
0	0	0	unclassified	young	I-FAM				0	0	0	unclassified	old	II-FAM
0	0	3.32884	MYH7+	young	MF-I				0	0	1.18484	MYH7+	old	MF-I
0	0	0	unclassified	young	MF-I				0	0	0	unclassified	old	MF-I
0	0	3.33752	MYH7+	young	MF-I				0	0	0	unclassified	old	MF-I
0	0	0	unclassified	young	MF-I				3.26336	0	0	MYH1+	old	MF-II
0	0	2.96698	MYH7+	young	I-FAM				3.06702	3.88735	0	unclassified	old	Hyb
0	0	3.35604	MYH7+	young	MF-I				0	0	0	unclassified	old	II-OTU+TNF+
0	0	0	unclassified	young	I-FAM				0	0	0	unclassified	old	MF-I
0	0	0	unclassified	young	I-FAM				1.19022	0	0	MYH1+	old	II-OTU+TNF+
0	0	0	unclassified	young	MF-I				0	0	0	unclassified	old	II-OTU+TNF+
0	0	0	unclassified	young	MF-I				0	0	0	unclassified	old	MF-I
0	0	0	unclassified	young	MF-I				0	0	1.71503	MYH7+	old	MF-I
0	0	2.3597	MYH7+	young	MF-I				0	1.18232	1.18232	MYH2+MYH7+	old	MF-II
0	0	0	unclassified	young	I-FAM				0	0	0	unclassified	old	MF-I
0	0	0	unclassified	young	I-OTU+TNF+				0	0	0	unclassified	old	MF-I
0	0	0	unclassified	young	I-FAM				0	0	0	unclassified	old	I-FAM
0	0	0	unclassified	young	II-OTU+TNF+				0	0	0	unclassified	old	MF-I
0	0	0	unclassified	young	MF-II				0	0	1.18943	MYH7+	old	I-FAM
0	0	3.44274	MYH7+	young	MF-I				0	0	0	unclassified	old	I-FAM
0	0	0	unclassified	young	I-FAM				0	0	0	unclassified	old	I-FAM
0	0	0	unclassified	young	I-FAM				0	0	0	unclassified	old	MF-I
0	0	0	unclassified	young	MF-I				0	0	0	unclassified	old	I-FAM
0	0	2.40796	MYH7+	young	MF-I				0	0	1.19598	MYH7+	old	MF-I
0	0	0	unclassified	young	MF-I				0	2.06382	0	MYH2+	old	MF-II
0	0	3.45552	MYH7+	young	I-FAM				0	0	0	unclassified	old	MF-II
0	0	0	unclassified	young	MF-I				2.96393	0	0	MYH1+	old	MF-II
0	0	0	unclassified	young	MF-I				0	0	2.68903	MYH7+	old	MF-I
0	0	3.10761	MYH7+	young	MF-II				0	0	0	unclassified	old	I-FAM
0	0	3.10863	MYH7+	young	MF-I				0	0	0	unclassified	old	I-FAM
0	0	0	unclassified	young	MF-I				0	0	0	unclassified	old	MF-I
0	0	3.12617	MYH7+	young	MF-I				0	0	2.31863	MYH7+	old	MF-I
0	0	0	unclassified	young	MF-I				0	0	1.73244	MYH7+	old	MF-I
0	0	2.45236	MYH7+	young	MF-I				1.72652	0	0	MYH1+	old	I-OTU+TNF+
0	0	3.11581	MYH7+	young	MF-I				1.20067	0	3.08654	MYH1+MYH7+	old	MF-I
0	0	0	unclassified	young	MF-I				0	0	0	unclassified	old	MF-I
0	0	0	unclassified	young	MF-I				0	0	1.1955	MYH7+	old	I-OTU+TNF+
0	0	3.13244	MYH7+	young	I-OTU+TNF+				0	0	1.20573	MYH7+	old	II-OTU+TNF+
0	0	0	unclassified	young	MF-I				0	0	0	unclassified	old	I-FAM
0	0	0	unclassified	young	I-FAM				0	0	0	unclassified	old	MF-I
0	0	0	unclassified	young	MF-I				3.36431	2.70516	0	MYH1+MYH2+	old	MF-II
0	0	0	unclassified	young	MF-I				0	0	0	unclassified	old	MF-I
0	0	0	unclassified	young	MF-I				0	2.84906	0	MYH2+	old	MF-II
0	0	0	unclassified	young	MF-II				0	0	1.73339	MYH7+	old	MF-I
0	3.14511	0	MYH2+	young	NMJ				0	0	0	unclassified	old	II-OTU+TNF+
0	0	0	unclassified	young	MF-I				0	0	0	unclassified	old	MF-I
0	0	0	unclassified	young	MF-I				0	0	0	unclassified	old	II-FAM
0	0	0	unclassified	young	MF-I				1.20442	2.08	0	MYH1+MYH2+	old	MF-II
0	0	3.85643	MYH7+	young	MF-I				0	0	1.20327	MYH7+	old	MF-I
0	0	0	unclassified	young	MF-I				0	0	0	unclassified	old	MF-I
0	0	0	unclassified	young	MF-I				0	0	0	unclassified	old	II-OTU+TNF+
0	0	0	unclassified	young	MF-I				0	0	0	unclassified	old	I-FAM
0	0	0	unclassified	young	MF-II				2.54517	0	0	MYH1+	old	II-OTU+TNF+
0	0	0	unclassified	young	MF-I				0	0	0	unclassified	old	MF-I
0	0	0	unclassified	young	II-OTU+TNF+				0	0	1.20523	MYH7+	old	MF-I
0	0	0	unclassified	young	MF-I				0	0	1.20901	MYH7+	old	MF-I
0	2.53164	0	MYH2+	young	MF-I				2.09672	2.09672	0	MYH1+MYH2+	old	II-FAM
0	0	0	unclassified	young	MF-II				0	1.21017	0	MYH2+	old	II-OTU+TNF+
0	0	0	unclassified	young	MF-I				0	0	0	unclassified	old	MF-I
0	0	0	unclassified	young	I-OTU+TNF+				0	0	0	unclassified	old	II-OTU+TNF+
0	0	0	unclassified	young	I-OTU+TNF+				0	0	0	unclassified	old	MF-I
0	0	0	unclassified	young	I-FAM				0	0	0	unclassified	old	MF-I
0	0	0	unclassified	young	MF-I				1.21415	0	1.74656	MYH1+MYH7+	old	MF-I
0	0	0	unclassified	young	I-FAM				0	0	2.34485	MYH7+	old	MF-I
0	0	0	unclassified	young	MF-I				0	0	1.74578	MYH7+	old	MF-I
0	0	0	unclassified	young	I-OTU+TNF+				0	0	0	unclassified	old	MF-I
0	0	0	unclassified	young	MF-I				0	0	1.21498	MYH7+	old	MF-I
0	0	0	unclassified	young	MF-I				0	0	0	unclassified	old	II-OTU+TNF+
0	0	0	unclassified	young	MF-II				0	0	0	unclassified	old	I-FAM
0	0	3.64944	MYH7+	young	MF-I				0	0	1.21849	MYH7+	old	II-OTU+TNF+
0	0	0	unclassified	young	MF-I				0	0	0	unclassified	old	I-FAM
0	0	0	unclassified	young	MF-I				0	0	0	unclassified	old	MTJ
0	0	0	unclassified	young	MF-I				0	0	0	unclassified	old	II-OTU+TNF+
0	0	0	unclassified	young	MF-I				2.56576	0	1.2244	MYH1+MYH7+	old	MF-I
0	0	0	unclassified	young	I-OTU+TNF+				0	0	0	unclassified	old	II-OTU+TNF+
0	0	0	unclassified	young	MF-II				0	0	0	unclassified	old	I-OTU+TNF+
0	0	0	unclassified	young	I-OTU+TNF+				0	0	1.21749	MYH7+	old	I-FAM
0	0	2.62734	MYH7+	young	I-OTU+TNF+				3.22157	0	0	MYH1+	old	II-OTU+TNF+
0	0	0	unclassified	young	MF-I				2.1085	0	0	MYH1+	old	MF-II
0	0	0	unclassified	young	MF-II				0	0	2.73071	MYH7+	old	MF-I
0	0	0	unclassified	young	I-FAM				0	2.3597	0	MYH2+	old	MF-I
0	0	0	unclassified	young	MF-I				0	0	1.75186	MYH7+	old	MF-I
0	0	0	unclassified	young	MF-I				0	0	3.30172	unclassified	old	MF-Isn(fg)
0	0	0	unclassified	young	MF-I				3.11216	0	0	MYH1+	old	II-OTU+TNF+
0	0	0	unclassified	young	I-FAM				0	0	2.55826	MYH7+	old	MF-I
0	0	0	unclassified	young	MF-I				0	0	2.10385	MYH7+	old	MF-I
0	0	0	unclassified	young	MF-I				0	0	2.10028	MYH7+	old	MF-I
0	0	4.40504	MYH7+	young	MF-I				0	0	2.1028	MYH7+	old	MF-I
0	0	0	unclassified	young	MF-I				1.22525	0	0	MYH1+	old	II-FAM
0	0	0	unclassified	young	MF-I				2.56598	0	0	MYH1+	old	II-OTU+TNF+
0	0	0	unclassified	young	MF-II				2.36645	1.76297	0	MYH1+MYH2+	old	MTJ
0	0	0	unclassified	young	MF-I				0	0	0	unclassified	old	MF-I
0	0	3.3596	MYH7+	young	MF-I				0	0	1.22118	MYH7+	old	I-FAM
0	0	0	unclassified	young	MF-I				0	0	1.22457	MYH7+	old	MF-I
0	2.70191	0	MYH2+	young	MF-I				0	0	2.1102	MYH7+	old	I-OTU+TNF+
0	0	0	unclassified	young	MF-I				0	0	0	unclassified	old	MF-I
0	0	0	unclassified	young	MF-I				0	0	0	unclassified	old	I-FAM
0	0	0	unclassified	young	MF-I				0	0	0	unclassified	old	I-OTU+TNF+
0	0	0	unclassified	young	MF-I				0	0	0	unclassified	old	I-FAM
0	0	0	unclassified	young	MF-I				0	0	1.23122	MYH7+	old	II-OTU+TNF+
0	0	2.72825	MYH7+	young	MF-I				0	0	0	unclassified	old	MF-I
0	0	0	unclassified	young	I-FAM				0	0	0	unclassified	old	I-OTU+TNF+
0	0	0	unclassified	young	MF-I				1.22917	2.57199	0	MYH1+MYH2+	old	MF-II
0	0	0	unclassified	young	I-FAM				0	0	2.38437	MYH7+	old	MF-I
0	0	0	unclassified	young	MF-I				2.11767	0	0	MYH1+	old	MF-II
0	0	0	unclassified	young	MF-I				0	0	1.23002	MYH7+	old	MF-I
0	0	0	unclassified	young	MF-I				3.40798	0	0	MYH1+	old	NMJ accessory
0	0	3.4234	MYH7+	young	MF-I				0	0	1.23243	MYH7+	old	MF-I
0	0	0	unclassified	young	I-FAM				0	0	1.23866	MYH7+	old	I-OTU+TNF+
0	0	2.74581	MYH7+	young	MF-I				0	1.23294	0	MYH2+	old	I-FAM
0	0	0	unclassified	young	MF-I				0	0	1.2345	MYH7+	old	I-FAM
0	0	0	unclassified	young	I-FAM				0	2.12132	0	MYH2+	old	II-OTU+TNF+
0	0	2.78915	MYH7+	young	I-FAM				0	0	0	unclassified	old	I-FAM
0	0	0	unclassified	young	MF-I				0	0	0	unclassified	old	II-OTU+TNF+
0	0	0	unclassified	young	MF-I				0	0	0	unclassified	old	MF-II
0	0	0	unclassified	young	MF-I				0	0	0	unclassified	old	I-OTU+TNF+
0	0	2.97136	MYH7+	young	I-FAM				0	0	1.23623	MYH7+	old	MF-II
0	0	1.50548	MYH7+	young	I-FAM				0	0	1.23571	MYH7+	old	I-OTU+TNF+
0	0	2.55507	MYH7+	young	I-OTU+TNF+				2.58278	0	0	MYH1+	old	MF-II
0	1.30778	0.853982	MYH2+MYH7+	young	MF-I				0	0	0	unclassified	old	MF-I
0	0	2.01671	MYH7+	young	MF-I				3.24592	1.78121	0	MYH1+MYH2+	old	II-OTU+TNF+
0	0	0	unclassified	young	NMJ				1.24408	0	0	MYH1+	old	MF-II
0	0	3.36248	MYH7+	young	NMJ				2.9023	1.77814	0	MYH1+MYH2+	old	II-OTU+TNF+
0	0	1.1079	MYH7+	young	MF-I				0	0	0	unclassified	old	MF-I
1.15452	1.67616	3.44728	MYH1+MYH2+MYH7+	young	MF-II				0	0	0	unclassified	old	I-OTU+TNF+
0	0	0	unclassified	young	I-OTU+TNF+				0	0	2.38526	MYH7+	old	I-OTU+TNF+
0	0	2.06142	MYH7+	young	MF-I				0	0	0	unclassified	old	II-OTU+TNF+
1.76418	0	0	MYH1+	young	MF-I				0	0	1.78492	MYH7+	old	I-FAM
0	0	1.23553	MYH7+	young	MF-I				0	0	0	unclassified	old	I-OTU+TNF+
0	0	1.24814	MYH7+	young	MF-I				0	0	0	unclassified	old	MF-I
1.25815	0	2.60966	MYH1+MYH7+	young	MF-I				0	0	0	unclassified	old	I-OTU+TNF+
0	0	1.27461	MYH7+	young	MF-I				0	0	0	unclassified	old	MF-I
0	0	2.1822	MYH7+	young	MF-I				0	0	1.24779	MYH7+	old	I-FAM
1.2891	0	2.82001	MYH1+MYH7+	young	MF-I				0	0	0	unclassified	old	II-OTU+TNF+
0	0	1.86425	MYH7+	young	I-FAM				0	0	0	unclassified	old	II-OTU+TNF+
1.332	1.332	2.70425	MYH1+MYH2+MYH7+	young	I-OTU+TNF+				0	0	0	unclassified	old	MF-I
0	0	2.49668	MYH7+	young	I-OTU+TNF+				0	0	1.25258	MYH7+	old	MF-I
0	0	3.39764	MYH7+	young	NMJ accessory				0	0	2.38998	MYH7+	old	MF-I
0	0	2.73174	MYH7+	young	I-OTU+TNF+				0	0	1.24567	MYH7+	old	MF-I
0	0	3.05272	MYH7+	young	MF-I				0	0	2.60061	MYH7+	old	MF-I
1.36558	0	1.9222	MYH1+MYH7+	young	I-FAM				0	1.25027	0	MYH2+	old	MF-I
0	1.37943	1.93807	MYH2+MYH7+	young	II-OTU+TNF+				0	0	0	unclassified	old	I-OTU+TNF+
1.38368	0	2.56172	MYH1+MYH7+	young	MF-I				0	0	2.1394	MYH7+	old	MF-I
0	0	1.41944	MYH7+	young	MF-I				0	0	0	unclassified	old	I-OTU+TNF+
1.99817	0	0	MYH1+	young	MF-I				0	0	0	unclassified	old	I-FAM
0	0	2.36696	MYH7+	young	MF-I				1.25527	0	0	MYH1+	old	MF-II
0	0	2.39246	MYH7+	young	MF-I				0	0	1.79426	MYH7+	old	MF-I
0	0	2.03891	MYH7+	young	MF-I				0	0	0	unclassified	old	MF-I
0	0	1.46098	MYH7+	young	MF-I				0	0	0	unclassified	old	I-OTU+TNF+
0	0	0	unclassified	young	MF-I				0	0	0	unclassified	old	MF-I
0	0	1.49573	MYH7+	young	MF-I				0	0	3.26002	MYH7+	old	MF-I
2.07734	0	1.50221	MYH1+MYH7+	young	MF-I				0	0	0	unclassified	old	MTJ
0	0	2.43318	MYH7+	young	MF-II				0	0	0	unclassified	old	MF-I
0	0	2.44367	MYH7+	young	MF-I				0	0	2.40888	MYH7+	old	MF-I
0	1.50684	0	MYH2+	young	II-OTU+TNF+				0	1.26031	0	MYH2+	old	II-OTU+TNF+
0	0	2.70842	MYH7+	young	NMJ				0	0	0	unclassified	old	MF-I
0	0	2.07734	MYH7+	young	MF-I				0	0	0	unclassified	old	I-OTU+TNF+
0	0	0	unclassified	young	MF-II				0	0	1.25617	MYH7+	old	MF-I
0	1.50439	1.50439	MYH2+MYH7+	young	MF-I				0	0	0	unclassified	old	II-FAM
0	0	1.51068	MYH7+	young	MF-I				0	0	0	unclassified	old	II-OTU+TNF+
0	0	2.72226	MYH7+	young	MF-I				0	0	1.25671	MYH7+	old	I-FAM
0	0	1.52769	MYH7+	young	MF-I				2.40681	0	1.25977	MYH1+MYH7+	old	MF-I
0	1.51593	2.72226	MYH2+MYH7+	young	I-FAM				0	0	1.25761	MYH7+	old	MF-I
0	0	2.93926	MYH7+	young	II-OTU+TNF+				0	0	0	unclassified	old	I-FAM
0	0	0	unclassified	young	MF-I				0	0	0	unclassified	old	I-OTU+TNF+
0	0	2.9413	MYH7+	young	MF-I				0	0	0	unclassified	old	I-FAM
0	0	0	unclassified	young	MF-II				0	0	1.25761	MYH7+	old	MF-I
0	0	0	unclassified	young	I-FAM				0	0	0	unclassified	old	I-FAM
1.54139	0	1.54139	MYH1+MYH7+	young	MF-I				0	0	0	unclassified	old	I-FAM
0	0	3.13875	MYH7+	young	I-OTU+TNF+				0	0	0	unclassified	old	II-OTU+TNF+
0	0	0	unclassified	young	I-FAM				1.27239	2.42281	0	MYH1+MYH2+	old	MF-II
0	0	0	unclassified	young	MF-I				0	0	1.26285	MYH7+	old	MF-I
0	0	3.1558	MYH7+	young	I-OTU+TNF+				0	0	2.15431	MYH7+	old	MF-I
0	0	2.49548	MYH7+	young	I-FAM				0	0	1.26577	MYH7+	old	MF-I
0	0	0	unclassified	young	MF-I				0	0	0	unclassified	old	MF-I
0	0	2.96856	MYH7+	young	MF-I				0	0	0	unclassified	old	MTJ
2.97031	0	0	MYH1+	young	II-OTU+TNF+				1.81634	1.81634	0	MYH1+MYH2+	old	II-OTU+TNF+
0	0	1.55598	MYH7+	young	I-FAM				0	0	2.80045	MYH7+	old	I-FAM
0	1.55657	2.1383	unclassified	young	Hyb				0	1.81226	0	MYH2+	old	II-OTU+TNF+
1.5628	0	2.14527	MYH1+MYH7+	young	MF-I				0	0	0	unclassified	old	I-FAM
0	1.55893	2.50644	MYH2+MYH7+	young	I-OTU+TNF+				0	0	1.27221	MYH7+	old	I-FAM
0	0	0	unclassified	young	II-OTU+TNF+				1.2761	0	0	MYH1+	old	MF-II
0	0	2.98982	MYH7+	young	MF-I				0	0	1.26944	MYH7+	old	MF-I
0	0	0	unclassified	young	MF-I				0	0	0	unclassified	old	I-OTU+TNF+
0	0	1.58063	MYH7+	young	I-OTU+TNF+				0	0	0	unclassified	old	I-OTU+TNF+
0	0	2.1741	MYH7+	young	I-OTU+TNF+				0	0	0	unclassified	old	NMJ accessory
0	0	1.57423	MYH7+	young	MF-I				0	0	1.27054	MYH7+	old	I-FAM
0	0	2.52845	MYH7+	young	I-FAM				0	0	0	unclassified	old	II-OTU+TNF+
0	0	0	unclassified	young	MF-I				0	0	0	unclassified	old	MF-I
0	0	0	unclassified	young	MF-I				0	0	0	unclassified	old	II-FAM
0	0	3.57765	unclassified	young	Hyb				0	0	0	unclassified	old	II-OTU+TNF+
0	0	3.01861	MYH7+	young	I-FAM				0	0	0	unclassified	old	MF-I
0	0	3.47845	MYH7+	young	MF-I				0	0	0	unclassified	old	MF-I
0	0	3.21428	MYH7+	young	MF-I				0	0	1.27871	MYH7+	old	MF-I
0	0	2.20796	MYH7+	young	MF-I				0	0	0	unclassified	old	I-FAM
0	0	3.377	unclassified	young	Hyb				0	0	0	unclassified	old	II-FAM
0	0	2.5746	unclassified	young	Hyb				0	0	0	unclassified	old	MF-I
2.20222	0	1.61393	MYH1+MYH7+	young	MF-I				2.63236	1.8185	0	MYH1+MYH2+	old	MF-II
0	0	1.62073	MYH7+	young	I-OTU+TNF+				0	0	0	unclassified	old	II-FAM
0	0	0	unclassified	young	MF-I				0	0	2.9471	MYH7+	old	I-FAM
0	0	1.62269	MYH7+	young	MF-I				0	0	0	unclassified	old	II-OTU+TNF+
0	0	2.21921	MYH7+	young	I-OTU+TNF+				0	0	1.27778	MYH7+	old	I-FAM
0	0	1.64122	MYH7+	young	MF-I				0	0	0	unclassified	old	MF-I
0	0	0	unclassified	young	II-OTU+TNF+				0	0	0	unclassified	old	I-OTU+TNF+
0	0	3.55285	MYH7+	young	MF-I				0	0	0	unclassified	old	MF-I
0	0	2.2437	MYH7+	young	I-OTU+TNF+				0	0	0	unclassified	old	I-FAM
0	0	2.61434	MYH7+	young	I-FAM				0	0	2.1718	MYH7+	old	I-OTU+TNF+
0	0	3.42628	MYH7+	young	MF-I				0	0	1.8248	MYH7+	old	MF-I
0	0	1.67071	MYH7+	young	I-OTU+TNF+				0	0	0	unclassified	old	II-FAM
0	0	2.26973	MYH7+	young	I-OTU+TNF+				0	0	0	unclassified	old	I-OTU+TNF+
1.67492	0	0	MYH1+	young	MF-I				0	0	0	unclassified	old	MF-I
1.66686	0	1.66686	unclassified	young	Hyb				0	0	0	unclassified	old	II-FAM
0	0	2.27012	MYH7+	young	MF-I				2.81927	1.28852	1.28852	MYH1+MYH2+MYH7+	old	MF-II
0	0	3.58638	MYH7+	young	MF-I				0	0	1.28153	MYH7+	old	MF-I
0	0	0	unclassified	young	MF-I				0	0	2.43294	MYH7+	old	MF-I
0	0	4.15192	MYH7+	young	MF-I				0	0	1.82852	MYH7+	old	I-FAM
0	0	2.30349	MYH7+	young	MF-I				0	0	2.17571	MYH7+	old	MF-I
0	0	3.331	MYH7+	young	MF-I				0	0	2.18127	MYH7+	old	I-OTU+TNF+
0	0	3.4692	MYH7+	young	MF-I				0	0	0	unclassified	old	I-OTU+TNF+
0	0	2.66383	MYH7+	young	I-OTU+TNF+				0	0	0	unclassified	old	MF-I
0	0	0	unclassified	young	MF-II				0	0	0	unclassified	old	MF-I
0	0	0	unclassified	young	Hyb				0	0	0	unclassified	old	MF-I
0	0	0	unclassified	young	MF-I				0	0	1.287	MYH7+	old	MF-I
1.71	0	0	MYH1+	young	MF-I				0	0	2.64832	MYH7+	old	MF-I
0	0	2.32902	MYH7+	young	I-FAM				0	1.29426	1.84001	MYH2+MYH7+	old	II-OTU+TNF+
1.7269	0	1.7269	MYH1+MYH7+	young	MF-II				0	0	0	unclassified	old	MF-I
0	1.73608	2.337	MYH2+MYH7+	young	MF-I				0	0	1.287	MYH7+	old	I-OTU+TNF+
1.73455	0	0	MYH1+	young	II-FAM				2.19014	0	0	MYH1+	old	II-OTU+TNF+
0	0	2.33279	MYH7+	young	MF-I				0	0	1.29024	MYH7+	old	MF-I
0	0	0	unclassified	young	MF-I				1.29024	0	0	MYH1+	old	I-OTU+TNF+
0	0	0	unclassified	young	MF-I				0	0	0	unclassified	old	II-OTU+TNF+
0	0	2.98419	unclassified	young	Hyb				0	0	1.28986	MYH7+	old	MF-I
0	0	0	unclassified	young	MF-I				0	0	0	unclassified	old	MF-I
0	0	3.36904	MYH7+	young	MTJ				0	0	0	unclassified	old	I-FAM
0	0	2.72736	MYH7+	young	MF-I				1.84381	1.84381	0	MYH1+MYH2+	old	I-OTU+TNF+
0	0	0	unclassified	young	MF-I				0	0	0	unclassified	old	MF-I
0	1.74461	1.74461	MYH2+MYH7+	young	MF-I				0	0	1.83912	MYH7+	old	MF-I
0	0	1.74617	MYH7+	young	I-FAM				0	0	0	unclassified	old	II-OTU+TNF+
0	0	2.38661	MYH7+	young	MTJ				0	0	2.18756	MYH7+	old	I-FAM
0	0	0	unclassified	young	MF-I				0	0	0	unclassified	old	I-FAM
0	0	0	unclassified	young	II-FAM				0	0	1.296	MYH7+	old	MF-I
0	0	1.76638	MYH7+	young	MF-I				2.19297	1.8418	0	MYH1+MYH2+	old	MF-II
0	0	1.77122	MYH7+	young	MF-I				0	0	1.29388	MYH7+	old	MF-I
0	0	0	unclassified	young	MF-II				0	0	0	unclassified	old	MF-I
0	0	2.38616	MYH7+	young	I-FAM				0	0	0	unclassified	old	II-FAM
0	0	0	unclassified	young	I-FAM				1.29254	0	1.29254	MYH1+MYH7+	old	MF-I
0	0	2.78439	MYH7+	young	MF-I				2.44704	2.1878	3.56391	unclassified	old	MF-Isn(fg)
0	0	1.78554	MYH7+	young	MF-I				0	0	0	unclassified	old	MF-II
0	0	0	unclassified	young	MF-I				0	0	0	unclassified	old	MF-I
0	0	2.39744	MYH7+	young	MF-II				0	0	0	unclassified	old	MF-I
0	0	1.78926	MYH7+	young	MF-I				0	0	0	unclassified	old	I-OTU+TNF+
0	0	2.41026	MYH7+	young	I-OTU+TNF+				0	0	0	unclassified	old	MF-I
0	0	2.40291	MYH7+	young	MF-I				0	0	1.83779	MYH7+	old	MF-I
0	0	3.72683	MYH7+	young	MF-I				3.99383	1.29831	0	MYH1+MYH2+	old	II-OTU+TNF+
0	0	1.80014	MYH7+	young	MF-I				0	0	0	unclassified	old	MF-I
0	0	3.62475	MYH7+	young	MF-I				1.29465	1.29465	0	MYH1+MYH2+	old	MF-II
0	0	3.458	MYH7+	young	MF-I				0	0	0	unclassified	old	MF-I
0	0	0	unclassified	young	MF-I				0	0	0	unclassified	old	MF-I
2.41674	0	1.80905	MYH1+MYH7+	young	MF-I				0	0	0	unclassified	old	II-OTU+TNF+
0	0	2.78296	MYH7+	young	MF-I				0	0	1.29967	MYH7+	old	MF-I
0	0	0	unclassified	young	II-OTU+TNF+				0	0	0	unclassified	old	I-FAM
0	0	3.08393	MYH7+	young	MF-I				2.45796	1.30025	0	MYH1+MYH2+	old	MF-II
0	0	0	unclassified	young	MF-I				0	0	2.45503	MYH7+	old	MF-I
0	0	0	unclassified	young	MF-I				0	0	0	unclassified	old	MF-I
0	0	1.82852	MYH7+	young	I-FAM				0	0	1.30161	MYH7+	old	MF-I
0	0	0	unclassified	young	NMJ				3.11247	2.20317	0	MYH1+MYH2+	old	MF-II
0	0	0	unclassified	young	MF-II				0	1.84898	1.302	MYH2+MYH7+	old	II-OTU+TNF+
0	0	0	unclassified	young	MF-I				0	0	0	unclassified	old	MF-I
0	0	0	unclassified	young	I-FAM				0	0	1.30181	MYH7+	old	MF-I
0	0	0	unclassified	young	II-FAM				0	0	0	unclassified	old	I-FAM
0	0	2.83171	MYH7+	young	MF-I				0	0	0	unclassified	old	I-FAM
2.48047	0	1.86771	MYH1+MYH7+	young	MF-I				3.22943	0	0	MYH1+	old	MF-II
1.84988	0	0	MYH1+	young	II-OTU+TNF+				0	0	0	unclassified	old	I-FAM
0	0	0	unclassified	young	MF-II				0	0	0	unclassified	old	MF-I
0	0	3.32642	MYH7+	young	MF-I				0	0	0	unclassified	old	I-OTU+TNF+
0	0	0	unclassified	young	I-OTU+TNF+				0	1.30494	0	MYH2+	old	II-FAM
0	0	0	unclassified	young	MF-II				0	0	0	unclassified	old	I-FAM
0	0	0	unclassified	young	NMJ				0	0	1.3069	MYH7+	old	II-OTU+TNF+
0	0	0	unclassified	young	MF-I				0	0	0	unclassified	old	MF-I
0	0	2.471	MYH7+	young	MTJ				0	0	1.85328	MYH7+	old	I-FAM
0	0	0	unclassified	young	I-FAM				1.31124	0	0	MYH1+	old	II-OTU+TNF+
0	0	1.87702	MYH7+	young	MF-I				0	0	0	unclassified	old	MF-I
0	0	2.86906	MYH7+	young	MF-I				0	0	1.3022	MYH7+	old	MF-I
0	0	2.47897	MYH7+	young	MF-I				0	0	0	unclassified	old	MF-I
0	0	0	unclassified	young	NMJ accessory				0	0	0	unclassified	old	MF-I
0	0	0	unclassified	young	I-OTU+TNF+				0	0	0	unclassified	old	NMJ accessory
0	0	0	unclassified	young	II-FAM				0	0	1.3069	MYH7+	old	MF-I
0	0	2.49158	MYH7+	young	I-FAM				0	0	1.8535	MYH7+	old	MF-II
0	0	3.1377	MYH7+	young	II-FAM				0	0	1.30494	MYH7+	old	MF-I
0	0	2.4931	unclassified	young	Hyb				3.33656	1.86011	0	MYH1+MYH2+	old	MF-II
0	0	1.89074	MYH7+	young	MF-I				0	0	2.67307	MYH7+	old	MF-I
0	0	0	unclassified	young	MF-II				0	0	0	unclassified	old	I-OTU+TNF+
0	0	0	unclassified	young	MF-I				1.30946	2.46951	0	MYH1+MYH2+	old	MF-II
0	0	3.5372	MYH7+	young	MF-I				0	0	0	unclassified	old	II-OTU+TNF+
0	0	0	unclassified	young	I-OTU+TNF+				0	0	0	unclassified	old	II-OTU+TNF+
0	0	0	unclassified	young	MF-I				0	0	1.30906	MYH7+	old	MF-I
2.50283	1.88836	0	MYH1+MYH2+	young	MF-I				0	0	0	unclassified	old	MF-I
0	0	2.52474	MYH7+	young	I-OTU+TNF+				0	0	0	unclassified	old	NMJ accessory
0	0	3.56459	MYH7+	young	MF-I				0	0	1.86471	MYH7+	old	MF-I
0	0	2.88808	MYH7+	young	MF-I				0	0	0	unclassified	old	II-FAM
0	0	1.90375	MYH7+	young	MF-I				0	0	0	unclassified	old	MF-I
0	0	0	unclassified	young	MF-I				0	0	2.85661	MYH7+	old	I-FAM
0	0	1.89266	MYH7+	young	MF-I				0	0	0	unclassified	old	MF-I
0	0	0	unclassified	young	MF-II				0	0	1.31561	MYH7+	old	MF-I
0	0	0	unclassified	young	MF-I				1.31781	1.86725	0	MYH1+MYH2+	old	MF-II
0	0	2.52	MYH7+	young	I-OTU+TNF+				0	0	1.87562	MYH7+	old	MF-I
0	0	1.92645	MYH7+	young	MF-I				1.86172	2.21399	0	MYH1+MYH2+	old	I-OTU+TNF+
0	0	3.72197	MYH7+	young	MF-I				0	0	0	unclassified	old	I-OTU+TNF+
0	0	3.18476	MYH7+	young	MF-I				1.86817	2.48097	0	MYH1+MYH2+	old	MF-II
0	0	0	unclassified	young	MF-II				0	0	1.31441	MYH7+	old	I-OTU+TNF+
0	0	0	unclassified	young	I-OTU+TNF+				1.31701	3.73728	0	MYH1+MYH2+	old	MF-II
0	0	1.91354	MYH7+	young	II-OTU+TNF+				0	0	0	unclassified	old	MF-I
0	0	0	unclassified	young	I-OTU+TNF+				2.22594	0	0	MYH1+	old	II-OTU+TNF+
1.91947	0	0	MYH1+	young	MF-I				0	0	0	unclassified	old	I-OTU+TNF+
0	0	0	unclassified	young	MF-I				0	0	0	unclassified	old	I-FAM
0	0	0	unclassified	young	I-OTU+TNF+				0	0	0	unclassified	old	Hyb
0	0	0	unclassified	young	I-OTU+TNF+				0	0	0	unclassified	old	MF-I
0	0	2.93352	MYH7+	young	MF-I				3.67025	0	0	MYH1+	old	MF-II
0	0	1.92395	MYH7+	young	II-OTU+TNF+				0	0	0	unclassified	old	I-FAM
0	0	0	unclassified	young	MF-I				0	0	1.32102	MYH7+	old	MF-I
0	0	3.20952	MYH7+	young	MF-I				0	0	0	unclassified	old	I-OTU+TNF+
0	0	2.93633	MYH7+	young	I-OTU+TNF+				0	0	1.31581	MYH7+	old	I-FAM
0	0	0	unclassified	young	I-OTU+TNF+				0	0	0	unclassified	old	I-OTU+TNF+
0	0	3.20553	MYH7+	young	MF-I				0	0	0	unclassified	old	MF-I
0	0	0	unclassified	young	I-OTU+TNF+				0	0	1.87049	MYH7+	old	I-FAM
0	0	2.93127	MYH7+	young	MF-I				0	0	1.32002	MYH7+	old	I-FAM
0	0	1.93047	MYH7+	young	MF-I				0	0	0	unclassified	old	II-OTU+TNF+
0	0	1.94164	MYH7+	young	MF-II				0	0	0	unclassified	old	MF-I
0	0	2.93633	MYH7+	young	MF-I				0	0	1.31941	MYH7+	old	I-OTU+TNF+
0	0	0	unclassified	young	NMJ				0	0	0	unclassified	old	MF-I
0	0	1.93807	MYH7+	young	I-FAM				0	1.32344	0	MYH2+	old	I-FAM
0	0	3.21638	MYH7+	young	MF-I				0	0	0	unclassified	old	I-OTU+TNF+
0	0	1.94831	MYH7+	young	MF-I				0	0	0	unclassified	old	MF-I
0	0	1.94728	MYH7+	young	MF-I				1.32163	1.32163	0	MYH1+MYH2+	old	II-FAM
0	0	0	unclassified	young	I-FAM				0	0	0	unclassified	old	MF-I
0	0	1.94625	MYH7+	young	MF-I				0	0	0	unclassified	old	II-OTU+TNF+
0	0	0	unclassified	young	MF-I				0	0	1.3271	unclassified	old	Hyb
0	0	2.57479	MYH7+	young	MF-I				0	0	0	unclassified	old	I-OTU+TNF+
0	1.95453	3.6207	MYH2+MYH7+	young	MF-I				0	0	0	unclassified	old	II-OTU+TNF+
0	0	0	unclassified	young	II-OTU+TNF+				0	0	1.32183	MYH7+	old	MF-I
0	0	3.761	MYH7+	young	MF-I				0	0	1.32507	MYH7+	old	MF-I
0	0	1.94883	MYH7+	young	MF-I				0	0	0	unclassified	old	MF-I
0	0	2.95339	MYH7+	young	MF-I				0	0	0	unclassified	old	I-FAM
0	0	1.95818	MYH7+	young	MF-I				1.32649	1.32649	0	MYH1+MYH2+	old	II-FAM
0	0	0	unclassified	young	MF-I				0	0	0	unclassified	old	II-FAM
0	0	2.60327	MYH7+	young	I-OTU+TNF+				0	0	0	unclassified	old	MF-I
0	0	0	unclassified	young	I-OTU+TNF+				1.33695	0	0	MYH1+	old	MF-I
0	0	2.5821	MYH7+	young	MF-I				0	0	2.22594	MYH7+	old	MF-I
0	0	2.58493	MYH7+	young	MF-I				1.33159	0	0	MYH1+	old	MF-II
0	0	2.95167	MYH7+	young	MF-I				0	0	0	unclassified	old	II-OTU+TNF+
0	0	3.23495	MYH7+	young	MF-I				0	0	0	unclassified	old	MF-I
0	0	2.58493	MYH7+	young	NMJ				0	1.87702	0	unclassified	old	MF-Isn(fg)
0	0	0	unclassified	young	MF-I				0	0	0	unclassified	old	MF-I
0	0	1.9767	MYH7+	young	I-FAM				0	0	0	unclassified	old	I-OTU+TNF+
0	0	0	unclassified	young	II-OTU+TNF+				0	0	0	unclassified	old	I-OTU+TNF+
0	0	0	unclassified	young	MF-I				0	0	0	unclassified	old	I-OTU+TNF+
0	0	1.96448	MYH7+	young	MF-I				0	0	0	unclassified	old	II-FAM
0	0	0	unclassified	young	MF-I				0	0	0	unclassified	old	II-FAM
0	3.25032	0	MYH2+	young	MF-II				1.33944	1.89218	1.33944	MYH1+MYH2+MYH7+	old	MF-I
0	0	0	unclassified	young	MF-II				0	0	2.69596	MYH7+	old	MF-I
1.96343	0	2.5838	MYH1+MYH7+	young	MF-I				0	0	0	unclassified	old	I-FAM
0	0	1.97778	MYH7+	young	I-OTU+TNF+				0	0	0	unclassified	old	I-OTU+TNF+
0	0	0	unclassified	young	MF-II				0	0	0	unclassified	old	II-OTU+TNF+
0	0	0	unclassified	young	MF-I				2.23583	0	0	MYH1+	old	II-OTU+TNF+
0	0	2.59348	MYH7+	young	MF-I				0	0	0	unclassified	old	MF-II
0	0	1.99569	MYH7+	young	I-OTU+TNF+				0	1.33736	0	MYH2+	old	II-OTU+TNF+
0	0	3.64641	MYH7+	young	I-OTU+TNF+				2.88037	1.33592	0	MYH1+MYH2+	old	II-OTU+TNF+
1.98208	0	0	MYH1+	young	MF-II				0	1.88836	0	MYH2+	old	II-OTU+TNF+
0	0	1.99131	MYH7+	young	MF-I				1.32934	0	0	MYH1+	old	I-FAM
0	0	0	unclassified	young	MF-II				0	0	0	unclassified	old	I-FAM
3.2587	0	0	MYH1+	young	MF-II				0	0	0	unclassified	old	MF-I
0	0	0	unclassified	young	I-OTU+TNF+				0	3.62043	0	unclassified	old	MF-IIsn(fg)
0	0	0	unclassified	young	II-FAM				0	0	0	unclassified	old	II-OTU+TNF+
0	0	1.98967	MYH7+	young	MF-I				0	0	2.49514	MYH7+	old	MF-I
0	0	0	unclassified	young	I-FAM				0	0	0	unclassified	old	MF-I
0	0	0	unclassified	young	I-FAM				0	0	0	unclassified	old	MF-I
0	0	0	unclassified	young	MF-I				0	0	0	unclassified	old	I-OTU+TNF+
0	0	0	unclassified	young	MF-I				2.24785	0	0	MYH1+	old	MF-II
0	0	0	unclassified	young	MF-II				0	0	0	unclassified	old	MF-I
0	0	2.61787	MYH7+	young	MF-I				0	0	0	unclassified	old	I-OTU+TNF+
0	0	4.27368	MYH7+	young	MF-I				3.69672	0	0	MYH1+	old	MF-II
0	0	0	unclassified	young	MF-II				0	0	0	unclassified	old	I-FAM
0	0	0	unclassified	young	MF-I				0	0	2.70686	MYH7+	old	MF-I
0	0	2.00731	unclassified	young	Hyb				0	0	0	unclassified	old	I-FAM
0	0	0	unclassified	young	MF-II				0	0	0	unclassified	old	II-OTU+TNF+
0	0	0	unclassified	young	MF-I				3.16201	0	0	MYH1+	old	MF-II
0	0	0	unclassified	young	II-FAM				0	0	2.24357	MYH7+	old	I-FAM
0	0	3.29238	MYH7+	young	MF-I				0	0	1.33303	MYH7+	old	MF-I
0	0	2.00342	MYH7+	young	MF-I				0	0	0	unclassified	old	MF-I
0	0	0	unclassified	young	MF-I				3.3712	2.24433	0	MYH1+MYH2+	old	MF-II
0	0	2.64054	MYH7+	young	I-FAM				0	0	1.33757	MYH7+	old	MF-I
0	2.01347	0	MYH2+	young	MF-II				1.34236	0	0	MYH1+	old	II-OTU+TNF+
0	0	0	unclassified	young	MF-II				0	0	2.50489	MYH7+	old	MF-I
0	0	2.00955	MYH7+	young	MF-I				0	0	0	unclassified	old	MF-I
0	0	2.6852	MYH7+	young	I-OTU+TNF+				0	0	1.3384	MYH7+	old	I-FAM
0	0	2.02025	MYH7+	young	I-OTU+TNF+				0	0	1.34006	MYH7+	old	II-FAM
0	0	2.0062	MYH7+	young	MF-I				0	0	1.3409	MYH7+	old	MF-I
0	0	2.02309	MYH7+	young	MF-I				0	0	0	unclassified	old	I-FAM
0	0	2.02252	MYH7+	young	MF-I				0	0	0	unclassified	old	MF-I
0	0	3.03694	MYH7+	young	MF-I				0	0	0	unclassified	old	II-OTU+TNF+
0	0	0	unclassified	young	MF-I				0	0	0	unclassified	old	MF-I
0	0	2.02025	MYH7+	young	MF-I				0	0	1.34403	MYH7+	old	MF-I
0	0	0	unclassified	young	MF-I				0	0	0	unclassified	old	MF-I
0	0	2.65027	MYH7+	young	MF-I				0	0	0	unclassified	old	I-FAM
0	0	2.02537	MYH7+	young	MF-I				0	0	0	unclassified	old	I-FAM
0	0	0	unclassified	young	MF-I				0	0	1.34152	MYH7+	old	I-OTU+TNF+
3.02754	2.02139	0	MYH1+MYH2+	young	II-OTU+TNF+				0	1.34487	0	MYH2+	old	II-FAM
0	0	2.65333	MYH7+	young	I-OTU+TNF+				0	0	0	unclassified	old	I-FAM
0	0	0	unclassified	young	MF-I				0	0	2.51293	MYH7+	old	MF-I
0	0	2.64905	MYH7+	young	MF-I				0	0	1.3476	MYH7+	old	MF-I
0	0	3.53676	MYH7+	young	MF-I				0	0	1.89433	MYH7+	old	MF-I
0	0	2.65333	MYH7+	young	MF-II				0	0	0	unclassified	old	NMJ accessory
0	0	0	unclassified	young	MF-I				1.34466	0	1.34466	MYH1+MYH7+	old	I-FAM
0	0	2.04037	MYH7+	young	MF-I				0	1.89338	0	MYH2+	old	II-OTU+TNF+
0	0	0	unclassified	young	MF-I				2.25904	0	0	MYH1+	old	II-OTU+TNF+
0	0	0	unclassified	young	MF-I				0	0	0	unclassified	old	MF-I
0	0	0	unclassified	young	I-FAM				0	0	0	unclassified	old	II-OTU+TNF+
0	0	3.31638	MYH7+	young	MF-I				0	0	1.34739	MYH7+	old	MF-I
0	0	2.66073	MYH7+	young	II-FAM				0	0	0	unclassified	old	II-OTU+TNF+
0	0	0	unclassified	young	MF-I				0	0	0	unclassified	old	MF-I
0	0	2.66819	MYH7+	young	MF-I				0	0	1.35056	MYH7+	old	MF-I
0	0	0	unclassified	young	I-OTU+TNF+				0	0	0	unclassified	old	I-OTU+TNF+
0	0	0	unclassified	young	MF-I				0	0	0	unclassified	old	I-FAM
0	0	0	unclassified	young	I-FAM				0	0	0	unclassified	old	NMJ accessory
0	0	0	unclassified	young	I-FAM				0	0	1.89963	MYH7+	old	MF-I
0	0	2.05092	MYH7+	young	MF-I				0	0	2.25317	MYH7+	old	MF-I
0	0	0	unclassified	young	MF-I				0	0	0	unclassified	old	II-OTU+TNF+
0	0	2.05566	MYH7+	young	I-FAM				0	0	1.90084	MYH7+	old	MF-I
0	0	0	unclassified	young	MF-I				3.04153	1.3476	0	MYH1+MYH2+	old	MF-II
0	0	2.05447	MYH7+	young	MF-I				0	0	0	unclassified	old	MF-I
0	0	2.05447	MYH7+	young	MF-I				2.26417	0	0	MYH1+	old	II-FAM
0	0	0	unclassified	young	I-FAM				0	0	2.51607	MYH7+	old	MF-I
0	0	0	unclassified	young	II-FAM				0	0	0	unclassified	old	MF-I
0	0	2.68076	MYH7+	young	MF-I				0	0	2.52026	MYH7+	old	MF-I
0	0	0	unclassified	young	I-OTU+TNF+				0	0	2.72879	MYH7+	old	MF-I
0	0	3.87539	MYH7+	young	MF-I				0	0	0	unclassified	old	I-FAM
0	0	2.68584	MYH7+	young	MF-I				0	0	0	unclassified	old	II-OTU+TNF+
0	0	0	unclassified	young	II-OTU+TNF+				0	0	1.90448	MYH7+	old	MF-I
0	0	3.07552	MYH7+	young	MF-I				0	0	1.90619	MYH7+	old	MF-I
0	0	2.6852	MYH7+	young	MF-I				0	0	1.34824	MYH7+	old	MF-I
0	0	2.69031	MYH7+	young	I-OTU+TNF+				0	0	0	unclassified	old	I-OTU+TNF+
2.05329	0	0	MYH1+	young	II-OTU+TNF+				1.90619	1.35162	1.35162	MYH1+MYH2+MYH7+	old	MF-I
0	0	0	unclassified	young	MF-I				0	0	2.25546	MYH7+	old	MF-I
0	0	2.67634	MYH7+	young	MF-I				2.26392	1.90912	0	MYH1+MYH2+	old	II-OTU+TNF+
0	0	2.68712	MYH7+	young	MF-I				0	0	0	unclassified	old	MF-I
0	0	0	unclassified	young	I-FAM				0	0	1.35141	MYH7+	old	MF-I
0	0	4.03864	MYH7+	young	MF-I				0	0	1.90619	MYH7+	old	MF-I
0	0	2.69031	MYH7+	young	MF-I				0	0	1.90643	MYH7+	old	MF-I
0	0	2.69416	MYH7+	young	MF-I				0	0	0	unclassified	old	I-OTU+TNF+
0	0	2.06703	MYH7+	young	MF-I				1.35268	0	0	MYH1+	old	MF-I
0	0	0	unclassified	young	MF-I				0	0	0	unclassified	old	MF-I
0	0	0	unclassified	young	I-FAM				0	0	0	unclassified	old	MF-I
0	0	2.07734	MYH7+	young	MF-I				0	0	0	unclassified	old	MF-II
0	0	3.36095	MYH7+	young	MF-I				0	0	1.91059	MYH7+	old	MF-I
0	0	0	unclassified	young	MF-I				0	0	0	unclassified	old	I-FAM
0	0	2.11745	MYH7+	young	I-OTU+TNF+				0	0	1.34908	MYH7+	old	MF-I
0	0	0	unclassified	young	MF-II				0	0	0	unclassified	old	II-OTU+TNF+
0	0	0	unclassified	young	I-OTU+TNF+				0	1.35695	0	MYH2+	old	MF-II
3.08742	2.07612	0	MYH1+MYH2+	young	MF-I				0	0	0	unclassified	old	MF-I
0	0	0	unclassified	young	MF-I				0	0	1.90789	MYH7+	old	MF-I
0	0	2.08656	MYH7+	young	MF-I				0	0	2.26058	MYH7+	old	MF-I
0	0	2.07918	MYH7+	young	I-FAM				0	0	1.35375	MYH7+	old	I-FAM
2.07796	0	0	MYH1+	young	MF-I				0	0	1.90961	MYH7+	old	MF-I
0	0	0	unclassified	young	II-OTU+TNF+				0	1.90863	0	MYH2+	old	II-OTU+TNF+
0	0	3.10218	MYH7+	young	MF-I				0	0	1.36536	MYH7+	old	II-OTU+TNF+
3.75954	3.91036	0	MYH1+MYH2+	young	MF-II				0	0	0	unclassified	old	MF-I
0	0	0	unclassified	young	NMJ				2.9075	0	0	MYH1+	old	MF-II
0	0	0	unclassified	young	MF-I				0	0	1.91108	MYH7+	old	MF-I
0	0	3.75886	MYH7+	young	MF-I				0	0	2.26986	MYH7+	old	MF-I
0	0	3.10489	MYH7+	young	MF-I				0	0	0	unclassified	old	I-FAM
0	0	0	unclassified	young	MF-I				0	0	0	unclassified	old	MF-I
0	0	2.12911	MYH7+	young	I-OTU+TNF+				0	0	0	unclassified	old	MF-I
0	0	2.09339	MYH7+	young	MF-I				0	0	0	unclassified	old	II-OTU+TNF+
0	0	0	unclassified	young	MF-II				0	0	0	unclassified	old	MF-I
3.10761	3.10761	0	MYH1+MYH2+	young	II-OTU+TNF+				0	0	0	unclassified	old	I-OTU+TNF+
0	0	0	unclassified	young	I-FAM				0	0	0	unclassified	old	I-FAM
0	0	0	unclassified	young	MF-II				0	0	1.35867	MYH7+	old	MF-I
0	0	0	unclassified	young	MF-I				0	0	0	unclassified	old	II-OTU+TNF+
2.0984	0	3.1117	MYH1+MYH7+	young	MF-I				0	0	0	unclassified	old	MF-I
0	0	2.10154	MYH7+	young	MF-II				0	0	0	unclassified	old	II-OTU+TNF+
0	0	2.73026	MYH7+	young	MF-I				0	0	1.91034	MYH7+	old	MF-I
0	0	3.38543	MYH7+	young	I-FAM				0	0	1.36276	MYH7+	old	MF-I
0	0	0	unclassified	young	I-OTU+TNF+				0	0	0	unclassified	old	MF-II
0	0	2.10154	MYH7+	young	MF-I				0	0	1.35588	MYH7+	old	MF-I
0	0	2.13567	MYH7+	young	I-OTU+TNF+				0	0	0	unclassified	old	MF-I
0	0	2.09902	MYH7+	young	MF-I				2.53484	0	0	MYH1+	old	II-FAM
0	0	3.12965	MYH7+	young	MF-I				0	0	0	unclassified	old	II-OTU+TNF+
0	0	0	unclassified	young	MF-I				0	0	0	unclassified	old	II-OTU+TNF+
0	0	0	unclassified	young	II-OTU+TNF+				0	0	0	unclassified	old	MF-I
0	0	2.10787	MYH7+	young	I-FAM				0	0	0	unclassified	old	II-OTU+TNF+
0	0	0	unclassified	young	MF-I				3.1856	0	0	MYH1+	old	II-OTU+TNF+
0	0	0	unclassified	young	MF-II				0	2.28267	0	MYH2+	old	II-OTU+TNF+
0	0	2.11938	MYH7+	young	MF-I				0	0	2.5335	MYH7+	old	MF-I
0	0	2.11424	MYH7+	young	I-FAM				0	0	0	unclassified	old	MF-I
0	0	3.795	MYH7+	young	MF-I				0	0	0	unclassified	old	MF-I
0	0	0	unclassified	young	NMJ				0	0	1.36298	MYH7+	old	II-FAM
0	0	0	unclassified	young	II-FAM				0	0	0	unclassified	old	MF-I
0	0	0	unclassified	young	I-OTU+TNF+				0	0	0	unclassified	old	II-OTU+TNF+
0	0	2.11938	MYH7+	young	MF-I				0	0	2.27272	MYH7+	old	MF-I
0	0	3.39582	MYH7+	young	MF-I				0	0	0	unclassified	old	MF-I
0	0	2.74173	MYH7+	young	MF-I				0	0	0	unclassified	old	I-OTU+TNF+
0	0	3.12825	MYH7+	young	MF-I				0	0	0	unclassified	old	MF-I
0	0	0	unclassified	young	MF-I				1.93832	0	0	unclassified	old	Hyb
0	0	2.73834	MYH7+	young	MF-I				0	0	0	unclassified	old	II-OTU+TNF+
0	0	3.13174	MYH7+	young	MF-I				0	0	0	unclassified	old	MF-I
0	0	0	unclassified	young	II-FAM				0	0	1.36493	MYH7+	old	MF-I
0	0	0	unclassified	young	I-OTU+TNF+				0	0	2.54804	MYH7+	old	MF-I
0	0	2.1066	MYH7+	young	MF-I				0	0	0	unclassified	old	I-FAM
0	0	2.13567	MYH7+	young	MF-I				0	0	0	unclassified	old	MF-I
0	0	2.76303	MYH7+	young	MF-I				0	0	0	unclassified	old	I-FAM
0	0	0	unclassified	young	MF-II				0	0	0	unclassified	old	II-OTU+TNF+
0	0	0	unclassified	young	MF-II				0	0	1.36493	MYH7+	old	MF-I
0	0	2.75266	MYH7+	young	MF-I				0	0	1.36602	MYH7+	old	MF-I
0	0	0	unclassified	young	MF-I				1.37434	1.93224	0	MYH1+MYH2+	old	II-OTU+TNF+
2.11938	0	0	MYH1+	young	MF-II				0	0	0	unclassified	old	I-OTU+TNF+
0	0	3.80569	MYH7+	young	MF-I				0	0	1.91699	MYH7+	old	MF-I
0	0	0	unclassified	young	MF-I				0	0	0	unclassified	old	II-OTU+TNF+
0	0	0	unclassified	young	MF-I				0	1.37966	0	MYH2+	old	II-OTU+TNF+
0	0	2.77142	MYH7+	young	MF-I				0	0	1.92245	MYH7+	old	MF-I
0	0	0	unclassified	young	I-FAM				0	0	1.3717	MYH7+	old	MF-I
0	0	0	unclassified	young	I-OTU+TNF+				0	0	0	unclassified	old	I-OTU+TNF+
0	0	2.12456	MYH7+	young	MF-I				0	0	0	unclassified	old	I-OTU+TNF+
0	0	0	unclassified	young	I-OTU+TNF+				0	0	1.9232	MYH7+	old	MF-I
0	0	3.41982	MYH7+	young	MF-I				0	0	0	unclassified	old	MF-I
2.12456	0	0	MYH1+	young	II-FAM				0	0	1.36623	MYH7+	old	MF-I
0	0	0	unclassified	young	MF-II				0	2.77128	0	MYH2+	old	MF-II
0	0	2.13633	MYH7+	young	MF-I				0	0	0	unclassified	old	MF-I
0	0	0	unclassified	young	MF-I				0	0	1.37744	MYH7+	old	MF-I
0	0	2.12456	MYH7+	young	MF-I				0	0	1.36754	MYH7+	old	MF-I
0	0	2.13304	unclassified	young	Hyb				3.07496	0	1.37368	unclassified	old	Hyb
0	0	3.15223	MYH7+	young	MF-I				0	0	0	unclassified	old	MF-I
0	0	0	unclassified	young	I-OTU+TNF+				0	0	1.3839	MYH7+	old	MF-I
0	0	3.44445	MYH7+	young	MF-I				0	0	1.92745	MYH7+	old	MF-I
0	0	0	unclassified	young	MF-I				0	0	1.37126	MYH7+	old	I-OTU+TNF+
0	0	2.13963	MYH7+	young	MF-I				0	0	0	unclassified	old	MF-I
0	0	0	unclassified	young	MF-II				0	0	0	unclassified	old	MF-I
0	0	2.14095	MYH7+	young	MF-I				0	0	0	unclassified	old	II-OTU+TNF+
0	0	0	unclassified	young	II-OTU+TNF+				0	0	0	unclassified	old	II-OTU+TNF+
0	0	0	unclassified	young	MF-I				3.67821	1.3781	0	MYH1+MYH2+	old	MF-II
0	0	2.14827	MYH7+	young	MF-I				0	0	0	unclassified	old	MF-I
0	0	2.77705	MYH7+	young	MF-I				0	0	0	unclassified	old	I-FAM
0	0	0	unclassified	young	MF-II				0	0	0	unclassified	old	MF-I
0	2.13435	3.64435	MYH2+MYH7+	young	MF-I				0	0	0	unclassified	old	I-FAM
0	0	0	unclassified	young	MF-I				2.76959	1.3839	0	MYH1+MYH2+	old	II-OTU+TNF+
0	0	3.82669	MYH7+	young	MF-I				0	0	0	unclassified	old	I-FAM
0	0	0	unclassified	young	I-OTU+TNF+				0	0	0	unclassified	old	MF-I
0	0	2.1383	MYH7+	young	MF-I				0	1.3706	0	MYH2+	old	MF-I
0	0	3.65897	MYH7+	young	MF-I				0	0	0	unclassified	old	MF-I
0	0	0	unclassified	young	MF-I				0	0	1.37368	MYH7+	old	MF-I
0	0	3.44225	MYH7+	young	MF-I				0	0	0	unclassified	old	MF-I
0	0	0	unclassified	young	MF-I				0	0	1.36907	MYH7+	old	MF-I
0	0	2.14161	MYH7+	young	MF-I				0	0	1.36885	MYH7+	old	II-OTU+TNF+
0	0	0	unclassified	young	I-OTU+TNF+				0	0	1.37478	MYH7+	old	MF-I
0	2.15296	0	MYH2+	young	MF-I				0	0	1.93325	MYH7+	old	I-FAM
0	0	2.15634	MYH7+	young	I-FAM				0	0	1.92896	MYH7+	old	MF-I
0	0	2.15162	MYH7+	young	MF-I				0	0	0	unclassified	old	MF-I
0	0	2.79707	MYH7+	young	II-OTU+TNF+				0	0	2.75707	MYH7+	old	MF-I
0	0	3.18052	MYH7+	young	MF-I				3.59739	2.55212	0	MYH1+MYH2+	old	MF-II
2.15162	0	2.15162	MYH1+MYH7+	young	I-OTU+TNF+				0	0	2.28584	MYH7+	old	MF-I
0	0	0	unclassified	young	I-OTU+TNF+				0	0	1.93553	MYH7+	old	MF-I
0	0	0	unclassified	young	I-FAM				0	0	1.92896	MYH7+	old	MF-I
0	0	2.80798	MYH7+	young	I-OTU+TNF+				0	0	0	unclassified	old	II-OTU+TNF+
0	0	2.84306	MYH7+	young	I-OTU+TNF+				0	0	0	unclassified	old	MF-I
0	0	3.17831	MYH7+	young	MF-I				0	0	1.93249	MYH7+	old	MF-I
0	0	3.17831	MYH7+	young	MF-I				0	0	1.37434	MYH7+	old	MF-I
0	0	0	unclassified	young	MF-II				0	0	1.37324	MYH7+	old	MF-I
0	0	3.19537	MYH7+	young	I-OTU+TNF+				0	0	2.29248	MYH7+	old	MF-I
0	0	2.80871	MYH7+	young	MTJ				0	0	0	unclassified	old	MF-I
0	0	0	unclassified	young	MF-I				0	0	0	unclassified	old	MF-I
0	0	2.79924	MYH7+	young	MF-I				0	0	0	unclassified	old	MF-I
0	0	2.18733	MYH7+	young	I-OTU+TNF+				3.51921	0	0	MYH1+	old	II-OTU+TNF+
0	0	3.68059	MYH7+	young	MF-I				0	1.38077	0	MYH2+	old	II-OTU+TNF+
0	0	0	unclassified	young	MF-I				0	0	0	unclassified	old	I-FAM
0	0	0	unclassified	young	I-OTU+TNF+				0	0	0	unclassified	old	MF-I
0	0	0	unclassified	young	MF-I				0	0	1.38055	MYH7+	old	MF-I
0	0	0	unclassified	young	MF-I				0	1.37877	0	MYH2+	old	II-OTU+TNF+
0	0	3.19762	MYH7+	young	MF-I				3.34044	0	0	MYH1+	old	II-OTU+TNF+
0	0	2.18313	MYH7+	young	I-OTU+TNF+				0	0	0	unclassified	old	MF-I
0	2.19722	0	MYH2+	young	I-OTU+TNF+				2.7755	1.94857	0	MYH1+MYH2+	old	II-OTU+TNF+
0	0	0	unclassified	young	I-FAM				0	0	0	unclassified	old	II-OTU+TNF+
0	0	3.47655	MYH7+	young	MF-I				0	0	1.37744	MYH7+	old	II-OTU+TNF+
0	0	0	unclassified	young	MF-I				0	0	0	unclassified	old	MF-I
0	0	2.81017	MYH7+	young	MF-I				0	0	0	unclassified	old	MF-I
0	2.18313	0	MYH2+	young	II-OTU+TNF+				0	0	2.9352	MYH7+	old	MF-I
0	0	0	unclassified	young	I-OTU+TNF+				0	0	0	unclassified	old	I-FAM
0	0	0	unclassified	young	MF-I				1.38525	1.94471	0	MYH1+MYH2+	old	II-OTU+TNF+
0	0	0	unclassified	young	MF-II				0	0	0	unclassified	old	MF-I
0	0	0	unclassified	young	MF-I				0	0	1.93578	MYH7+	old	MF-I
0	0	3.70968	MYH7+	young	MF-I				0	0	0	unclassified	old	MF-I
0	0	0	unclassified	young	I-OTU+TNF+				0	0	0	unclassified	old	II-OTU+TNF+
0	0	3.19837	MYH7+	young	MF-I				0	1.94266	0	MYH2+	old	MF-II
0	0	0	unclassified	young	MF-I				0	0	0	unclassified	old	MF-I
0	0	3.48724	MYH7+	young	I-OTU+TNF+				0	0	2.30565	MYH7+	old	MF-I
0	0	2.18173	MYH7+	young	MF-I				0	0	1.94164	MYH7+	old	MF-I
0	0	0	unclassified	young	II-OTU+TNF+				0	0	1.38099	MYH7+	old	MF-I
0	0	4.03522	MYH7+	young	MF-I				0	0	1.38323	MYH7+	old	MF-II
0	0	2.81459	MYH7+	young	MF-I				0	0	0	unclassified	old	I-OTU+TNF+
0	0	0	unclassified	young	MF-I				1.38817	1.38817	0	MYH1+MYH2+	old	II-OTU+TNF+
0	0	3.21352	MYH7+	young	MF-I				0	0	0	unclassified	old	MF-I
0	0	2.18523	MYH7+	young	MF-I				0	0	0	unclassified	old	MF-I
0	0	0	unclassified	young	MF-I				0	0	1.38144	MYH7+	old	MF-I
0	0	3.48188	MYH7+	young	MF-I				0	0	1.38502	MYH7+	old	MF-I
0	0	0	unclassified	young	MF-I				0	0	2.29729	MYH7+	old	MF-I
0	0	0	unclassified	young	MF-II				0	0	1.94317	MYH7+	old	MF-I
0	0	2.17825	MYH7+	young	MF-I				0	0	2.56476	MYH7+	old	I-FAM
0	0	2.19226	MYH7+	young	MF-I				0	0	1.9442	MYH7+	old	MF-I
0	0	2.83321	MYH7+	young	MF-I				3.43003	0	0	MYH1+	old	II-OTU+TNF+
0	0	0	unclassified	young	MF-I				0	0	0	unclassified	old	MF-I
0	0	0	unclassified	young	MF-II				2.31054	0	0	MYH1+	old	II-OTU+TNF+
0	0	2.20796	MYH7+	young	II-FAM				0	0	0	unclassified	old	MTJ
0	0	2.82871	MYH7+	young	MF-I				0	0	1.38592	MYH7+	old	MF-I
0	0	0	unclassified	young	MF-I				0	0	0	unclassified	old	I-FAM
0	0	2.19439	MYH7+	young	MF-I				0	0	0	unclassified	old	I-FAM
0	0	0	unclassified	young	MF-I				1.3875	1.3875	0	MYH1+MYH2+	old	MF-II
0	0	0	unclassified	young	I-FAM				0	0	1.3884	unclassified	old	Hyb
0	0	0	unclassified	young	MF-I				0	0	0	unclassified	old	I-FAM
0	0	0	unclassified	young	MF-I				0	0	0	unclassified	old	II-OTU+TNF+
0	0	3.22427	MYH7+	young	I-FAM				0	0	1.38885	MYH7+	old	MF-I
0	0	3.22659	MYH7+	young	I-FAM				0	0	1.39658	MYH7+	old	MF-I
0	0	0	unclassified	young	MF-I				0	0	0	unclassified	old	II-OTU+TNF+
0	0	3.49962	MYH7+	young	MF-I				0	0	0	unclassified	old	II-OTU+TNF+
0	0	4.04778	MYH7+	young	MF-I				0	0	1.38998	MYH7+	old	MF-I
0	0	0	unclassified	young	MF-I				0	0	0	unclassified	old	I-FAM
0	0	0	unclassified	young	MF-II				0	0	1.38659	MYH7+	old	MF-I
0	0	0	unclassified	young	MF-I				0	2.77804	0	MYH2+	old	II-OTU+TNF+
0	0	2.84077	MYH7+	young	MF-I				0	0	0	unclassified	old	MF-I
0	0	0	unclassified	young	I-FAM				0	3.34336	0	MYH2+	old	II-OTU+TNF+
2.19509	0	0	MYH1+	young	II-OTU+TNF+				2.31464	2.78515	0	MYH1+MYH2+	old	MF-II
0	0	2.20652	MYH7+	young	MF-I				0	0	1.38659	MYH7+	old	MF-I
0	0	2.20652	MYH7+	young	II-OTU+TNF+				0	0	1.3927	MYH7+	old	MF-I
0	0	0	unclassified	young	I-FAM				0	0	1.95479	MYH7+	old	I-OTU+TNF+
0	0	0	unclassified	young	II-OTU+TNF+				0	0	1.95116	MYH7+	old	MF-I
0	0	2.21085	MYH7+	young	I-OTU+TNF+				0	0	1.9442	MYH7+	old	MF-II
0	0	2.21812	MYH7+	young	MF-I				0	0	0	unclassified	old	I-OTU+TNF+
0	0	0	unclassified	young	MF-I				0	0	0	unclassified	old	I-OTU+TNF+
0	0	0	unclassified	young	MF-II				0	0	1.39544	MYH7+	old	MF-I
0	2.21666	2.21666	MYH2+MYH7+	young	MF-I				0	0	0	unclassified	old	I-FAM
0	0	3.23047	MYH7+	young	MF-I				0	0	0	unclassified	old	II-OTU+TNF+
0	0	4.18389	MYH7+	young	MF-I				0	2.57367	0	MYH2+	old	MF-II
0	0	2.22988	MYH7+	young	I-OTU+TNF+				0	0	1.95844	MYH7+	old	MF-I
2.22324	0	0	MYH1+	young	MF-II				1.3943	1.3943	0	MYH1+MYH2+	old	MF-II
0	0	0	unclassified	young	MF-I				2.31163	2.57423	0	MYH1+MYH2+	old	II-FAM
0	2.22031	3.73888	MYH2+MYH7+	young	MF-I				0	0	2.30891	MYH7+	old	MF-I
0	0	2.20868	MYH7+	young	MF-I				0	0	0	unclassified	old	I-FAM
0	0	0	unclassified	young	MF-I				0	0	0	unclassified	old	MF-I
0	0	2.2123	MYH7+	young	MF-I				0	0	0	unclassified	old	MF-I
0	0	0	unclassified	young	MF-I				0	0	0	unclassified	old	II-OTU+TNF+
0	0	0	unclassified	young	I-FAM				2.78944	0	0	MYH1+	old	II-OTU+TNF+
0	0	2.84993	MYH7+	young	MF-I				0	0	0	unclassified	old	I-OTU+TNF+
0	0	0	unclassified	young	MF-I				0	0	0	unclassified	old	MF-I
0	0	0	unclassified	young	MF-I				0	0	3.10006	MYH7+	old	MF-I
0	0	2.23062	MYH7+	young	MF-I				0	0	0	unclassified	old	II-FAM
2.21085	0	0	MYH1+	young	MF-II				1.96237	0	0	MYH1+	old	II-OTU+TNF+
0	0	0	unclassified	young	I-FAM				0	0	0	unclassified	old	I-FAM
0	0	3.24142	MYH7+	young	MF-I				0	0	0	unclassified	old	MF-I
0	0	2.85532	MYH7+	young	MF-I				0	0	1.39475	MYH7+	old	I-OTU+TNF+
0	0	0	unclassified	young	I-FAM				0	0	0	unclassified	old	MF-I
0	0	2.22398	MYH7+	young	I-FAM				0	0	0	unclassified	old	I-FAM
0	0	0	unclassified	young	I-FAM				0	0	0	unclassified	old	MF-I
0	0	3.74531	MYH7+	young	MF-I				0	0	2.57535	MYH7+	old	MF-I
0	0	0	unclassified	young	MF-I				0	1.9658	0	MYH2+	old	I-FAM
0	0	2.22104	MYH7+	young	MF-I				0	0	0	unclassified	old	II-OTU+TNF+
0	0	0	unclassified	young	MF-I				2.31492	0	0	MYH1+	old	MF-II
0	0	2.21666	MYH7+	young	MF-I				0	0	1.96028	MYH7+	old	MF-I
0	0	0	unclassified	young	II-OTU+TNF+				3.63257	0	0	MYH1+	old	MF-II
0	0	2.87011	MYH7+	young	MF-I				0	0	2.3141	MYH7+	old	MF-I
0	0	2.22692	MYH7+	young	II-FAM				0	0	1.39727	MYH7+	old	MF-I
0	0	0	unclassified	young	II-OTU+TNF+				0	0	1.39888	MYH7+	old	I-FAM
0	0	0	unclassified	young	MF-I				0	0	0	unclassified	old	MF-I
0	0	2.23136	MYH7+	young	MF-I				2.79432	3.54885	2.32346	MYH1+MYH2+MYH7+	old	MF-II
0	0	2.23211	MYH7+	young	MF-I				4.35876	0	0	MYH1+	old	MF-II
0	0	2.24408	MYH7+	young	MF-I				0	0	0	unclassified	old	I-OTU+TNF+
0	0	0	unclassified	young	MF-I				0	0	1.95844	MYH7+	old	MF-I
0	0	0	unclassified	young	II-OTU+TNF+				0	0	1.96791	MYH7+	old	MF-I
0	0	2.86074	MYH7+	young	MF-I				0	0	1.40002	MYH7+	old	I-OTU+TNF+
0	0	2.26934	MYH7+	young	I-OTU+TNF+				0	0	0	unclassified	old	MF-I
0	0	2.23957	MYH7+	young	MF-I				0	0	0	unclassified	old	II-OTU+TNF+
0	0	0	unclassified	young	I-OTU+TNF+				0	0	1.39819	MYH7+	old	I-FAM
0	0	0	unclassified	young	MF-I				0	0	2.32014	MYH7+	old	MF-I
0	0	3.27753	MYH7+	young	II-OTU+TNF+				0	0	0	unclassified	old	II-OTU+TNF+
0	0	0	unclassified	young	MF-I				0	1.40187	0	MYH2+	old	II-OTU+TNF+
0	0	2.23434	MYH7+	young	MF-I				0	0	0	unclassified	old	I-OTU+TNF+
0	0	2.23285	MYH7+	young	I-OTU+TNF+				0	0	2.79461	MYH7+	old	MF-II
0	0	2.88754	MYH7+	young	MF-I				0	0	1.40072	MYH7+	old	I-FAM
0	0	0	unclassified	young	II-OTU+TNF+				0	0	0	unclassified	old	MF-I
0	0	0	unclassified	young	MF-I				0	0	2.32374	MYH7+	old	MF-I
0	0	2.87483	MYH7+	young	MF-I				0	0	0	unclassified	old	MF-I
0	0	2.24182	MYH7+	young	MF-I				0	0	1.40187	MYH7+	old	I-FAM
0	0	2.88435	MYH7+	young	MF-I				1.97083	0	0	MYH1+	old	II-FAM
0	0	3.2597	MYH7+	young	MF-I				0	0	0	unclassified	old	MF-I
0	0	2.24182	MYH7+	young	I-FAM				0	0	1.40302	MYH7+	old	MF-I
0	0	0	unclassified	young	I-FAM				0	0	0	unclassified	old	MTJ
0	0	0	unclassified	young	MF-I				0	0	0	unclassified	old	I-FAM
0	0	0	unclassified	young	MF-I				0	0	0	unclassified	old	I-OTU+TNF+
0	0	2.25394	MYH7+	young	MF-I				0	0	1.96474	MYH7+	old	MF-I
0	0	2.89882	MYH7+	young	MF-I				0	0	2.58041	MYH7+	old	MF-I
0	0	3.78991	MYH7+	young	I-OTU+TNF+				0	0	0	unclassified	old	I-FAM
0	0	3.27999	MYH7+	young	MF-I				0	0	0	unclassified	old	I-OTU+TNF+
0	0	2.24332	MYH7+	young	MF-I				0	0	0	unclassified	old	MF-I
0	0	0	unclassified	young	MF-I				0	0	0	unclassified	old	MF-I
0	0	2.24332	MYH7+	young	MF-I				3.11669	0	0	MYH1+	old	II-OTU+TNF+
0	0	0	unclassified	young	I-FAM				0	0	1.40511	MYH7+	old	I-OTU+TNF+
0	0	2.88116	MYH7+	young	MF-I				0	0	1.4021	MYH7+	old	MF-I
0	0	0	unclassified	young	MF-II				0	0	0	unclassified	old	MF-I
0	0	2.88674	MYH7+	young	MF-I				0	0	0	unclassified	old	I-OTU+TNF+
0	0	3.29738	MYH7+	young	MF-I				0	0	0	unclassified	old	MF-I
0	0	0	unclassified	young	MF-I				0	0	0	unclassified	old	MF-I
0	0	2.26469	MYH7+	young	I-FAM				0	0	1.4093	MYH7+	old	MF-I
0	0	3.27426	MYH7+	young	MF-I				0	0	0	unclassified	old	MF-I
0	0	3.55905	MYH7+	young	MF-I				0	0	0	unclassified	old	MF-I
0	0	0	unclassified	young	MF-I				0	0	0	unclassified	old	MF-I
0	0	0	unclassified	young	I-OTU+TNF+				0	0	2.79519	MYH7+	old	MF-I
0	0	3.28163	MYH7+	young	MF-I				0	0	0	unclassified	old	I-FAM
0	0	0	unclassified	young	MF-I				0	0	0	unclassified	old	I-FAM
0	0	3.77648	MYH7+	young	MF-I				0	0	0	unclassified	old	I-FAM
0	0	3.55409	MYH7+	young	MF-I				0	0	0	unclassified	old	II-OTU+TNF+
0	0	0	unclassified	young	MF-I				0	0	0	unclassified	old	MF-I
2.88435	0	0	MYH1+	young	MF-II				0	0	0	unclassified	old	II-OTU+TNF+
0	0	0	unclassified	young	MF-I				0	0	0	unclassified	old	MF-I
0	0	2.24937	MYH7+	young	MF-I				2.33574	0	0	MYH1+	old	II-OTU+TNF+
0	0	0	unclassified	young	MF-II				0	0	0	unclassified	old	MF-I
0	0	2.24785	MYH7+	young	MF-I				0	0	0	unclassified	old	I-FAM
0	0	0	unclassified	young	MF-I				0	0	0	unclassified	old	I-OTU+TNF+
0	0	0	unclassified	young	MF-II				0	0	1.97537	MYH7+	old	MF-I
2.26624	0	2.26624	MYH1+MYH7+	young	MF-I				0	0	0	unclassified	old	MF-I
0	0	3.28328	MYH7+	young	I-OTU+TNF+				3.24764	2.32957	0	MYH1+MYH2+	old	MF-II
0	0	0	unclassified	young	MF-I				0	0	0	unclassified	old	II-FAM
0	0	0	unclassified	young	II-OTU+TNF+				0	0	0	unclassified	old	MF-I
0	0	2.26701	MYH7+	young	MF-I				0	0	1.97831	MYH7+	old	I-FAM
0	0	0	unclassified	young	MF-I				0	2.59577	0	MYH2+	old	MF-II
0	0	0	unclassified	young	MF-I				0	0	0	unclassified	old	MF-I
0	0	0	unclassified	young	MF-I				0	2.60096	0	MYH2+	old	MF-II
0	0	0	unclassified	young	MF-II				0	0	2.5975	MYH7+	old	MF-I
0	0	2.27246	MYH7+	young	MF-I				0	0	0	unclassified	old	I-OTU+TNF+
0	0	0	unclassified	young	MF-I				0	0	2.33125	MYH7+	old	MF-I
0	0	0	unclassified	young	I-OTU+TNF+				0	0	0	unclassified	old	I-FAM
0	0	2.90696	MYH7+	young	I-OTU+TNF+				0	0	1.41329	MYH7+	old	MF-I
0	0	2.27246	MYH7+	young	MF-I				0	0	0	unclassified	old	MF-I
0	0	2.26546	MYH7+	young	MF-I				0	0	0	unclassified	old	II-OTU+TNF+
0	0	0	unclassified	young	II-OTU+TNF+				1.9759	2.80534	0	MYH1+MYH2+	old	MF-II
0	0	0	unclassified	young	MF-I				0	1.98046	0	MYH2+	old	MF-I
0	0	0	unclassified	young	MF-I				0	0	0	unclassified	old	MF-I
0	0	0	unclassified	young	I-FAM				0	0	2.3394	MYH7+	old	I-FAM
0	0	3.57662	MYH7+	young	MF-I				0	0	0	unclassified	old	I-FAM
0	0	2.9127	MYH7+	young	MF-I				0	0	0	unclassified	old	MF-I
0	0	0	unclassified	young	MF-II				0	0	0	unclassified	old	II-OTU+TNF+
0	0	3.96338	MYH7+	young	MF-I				0	0	0	unclassified	old	I-OTU+TNF+
0	0	3.78317	MYH7+	young	MF-I				0	0	1.97939	MYH7+	old	II-FAM
0	0	0	unclassified	young	MF-I				0	0	1.41235	MYH7+	old	MF-I
0	0	2.28425	MYH7+	young	I-FAM				0	0	1.9767	MYH7+	old	MF-I
0	0	0	unclassified	young	MF-I				0	0	0	unclassified	old	II-OTU+TNF+
0	0	2.27559	MYH7+	young	MF-I				0	0	0	unclassified	old	MF-I
0	0	0	unclassified	young	MF-I				0	0	0	unclassified	old	II-OTU+TNF+
0	0	2.28743	MYH7+	young	MF-I				0	0	0	unclassified	old	MF-I
0	0	3.5851	MYH7+	young	I-FAM				0	0	2.97753	MYH7+	old	MF-I
0	0	0	unclassified	young	MF-II				0	0	1.41636	MYH7+	old	MF-I
0	0	2.91517	MYH7+	young	II-OTU+TNF+				0	0	0	unclassified	old	MF-I
0	0	3.30831	MYH7+	young	MF-II				0	0	0	unclassified	old	MF-I
0	0	3.5834	MYH7+	young	MF-I				2.81828	2.34649	0	MYH1+MYH2+	old	NMJ accessory
0	0	2.27246	MYH7+	young	I-OTU+TNF+				0	1.4223	0	MYH2+	old	II-OTU+TNF+
0	0	2.26856	MYH7+	young	MF-I				0	0	0	unclassified	old	MF-II
0	0	2.91848	MYH7+	young	MF-I				0	0	1.41423	MYH7+	old	MF-I
0	0	0	unclassified	young	MF-II				0	0	0	unclassified	old	MF-I
0	0	0	unclassified	young	II-FAM				0	0	0	unclassified	old	I-FAM
0	0	0	unclassified	young	MF-I				0	0	1.97966	MYH7+	old	MF-I
0	0	0	unclassified	young	I-FAM				2.60124	0	0	MYH1+	old	II-FAM
0	0	0	unclassified	young	MF-I				0	0	0	unclassified	old	II-OTU+TNF+
0	0	3.31	MYH7+	young	I-FAM				0	0	0	unclassified	old	MF-I
0	0	2.92848	MYH7+	young	MF-I				0	0	0	unclassified	old	MF-I
0	0	0	unclassified	young	Hyb				0	0	1.97778	MYH7+	old	MF-I
0	0	0	unclassified	young	MF-I				1.42182	3.26413	0	unclassified	old	Hyb
0	0	2.92597	MYH7+	young	MF-I				0	0	1.41588	MYH7+	old	MF-I
0	0	0	unclassified	young	I-FAM				3.80323	0	0	MYH1+	old	MF-II
0	0	3.30409	MYH7+	young	MF-I				0	0	1.41991	MYH7+	old	MF-I
0	0	2.28425	MYH7+	young	MF-I				0	0	0	unclassified	old	MF-I
0	0	3.3134	MYH7+	young	MF-I				3.26171	0	0	MYH1+	old	MF-II
0	0	2.27716	MYH7+	young	MF-I				0	0	1.41944	MYH7+	old	MF-I
0	0	3.30916	MYH7+	young	MF-I				0	0	0	unclassified	old	MF-I
0	0	3.30325	MYH7+	young	MF-I				0	0	0	unclassified	old	II-FAM
0	0	0	unclassified	young	I-OTU+TNF+				0	0	0	unclassified	old	MF-I
0	0	2.28188	MYH7+	young	II-OTU+TNF+				0	0	0	unclassified	old	MF-I
0	0	3.30916	MYH7+	young	MF-I				0	0	0	unclassified	old	MF-I
0	0	2.28663	MYH7+	young	I-FAM				0	0	0	unclassified	old	MF-I
0	0	2.30592	MYH7+	young	MF-I				0	0	1.42277	MYH7+	old	II-OTU+TNF+
0	0	3.60927	MYH7+	young	I-OTU+TNF+				0	0	1.42063	MYH7+	old	I-FAM
0	0	0	unclassified	young	MF-II				0	1.98181	0	MYH2+	old	MF-II
0	0	0	unclassified	young	I-FAM				0	0	2.60966	MYH7+	old	MF-I
0	0	3.6023	MYH7+	young	MF-I				0	0	0	unclassified	old	MF-I
0	0	0	unclassified	young	I-FAM				0	1.43071	0	MYH2+	old	MF-I
0	0	0	unclassified	young	MF-I				0	0	0	unclassified	old	II-OTU+TNF+
0	0	2.92931	MYH7+	young	MF-I				0	0	0	unclassified	old	I-FAM
0	0	3.61102	MYH7+	young	MF-I				0	0	0	unclassified	old	MF-I
0	0	2.29944	MYH7+	young	I-FAM				0	0	1.42039	MYH7+	old	MF-I
0	0	3.32109	MYH7+	young	MF-I				0	0	1.42613	MYH7+	old	I-FAM
0	0	2.27873	MYH7+	young	I-OTU+TNF+				0	0	1.42087	MYH7+	old	MF-I
0	0	0	unclassified	young	MF-I				0	0	0	unclassified	old	MF-I
0	0	2.94539	MYH7+	young	I-OTU+TNF+				0	0	2.34649	MYH7+	old	MF-I
0	0	2.94028	MYH7+	young	MF-I				0	0	2.34308	MYH7+	old	MF-I
0	0	0	unclassified	young	MF-I				0	0	0	unclassified	old	II-OTU+TNF+
0	0	2.29461	MYH7+	young	MF-I				0	0	0	unclassified	old	MF-I
0	0	0	unclassified	young	II-OTU+TNF+				1.99295	2.82393	0	MYH1+MYH2+	old	II-FAM
0	0	0	unclassified	young	II-OTU+TNF+				0	0	0	unclassified	old	MF-I
0	0	0	unclassified	young	MF-I				0	0	2.35049	MYH7+	old	MF-I
0	0	2.9352	MYH7+	young	MF-I				2.34763	1.42397	0	MYH1+MYH2+	old	MF-II
0	0	2.30106	MYH7+	young	MF-I				0	0	0	unclassified	old	I-FAM
0	0	0	unclassified	young	MF-I				0	0	1.42854	MYH7+	old	MF-I
0	0	0	unclassified	young	MF-I				0	0	0	unclassified	old	MF-I
0	0	2.28902	MYH7+	young	MF-I				0	2.35134	0	MYH2+	old	MF-II
0	0	0	unclassified	young	MF-I				0	0	1.98749	MYH7+	old	MF-I
0	0	2.95569	MYH7+	young	MF-I				0	0	1.99432	MYH7+	old	I-OTU+TNF+
0	0	0	unclassified	young	MF-I				0	0	1.42685	MYH7+	old	MF-I
0	0	0	unclassified	young	MF-I				0	0	1.42493	MYH7+	old	MF-I
0	0	2.30837	MYH7+	young	I-OTU+TNF+				0	0	1.42781	MYH7+	old	I-FAM
0	0	0	unclassified	young	II-OTU+TNF+				0	0	0	unclassified	old	NMJ
0	0	2.30918	MYH7+	young	MF-I				0	0	0	unclassified	old	MF-I
0	0	2.30025	MYH7+	young	MF-I				2.00286	3.39606	0	MYH1+MYH2+	old	MF-II
0	0	0	unclassified	young	MF-I				2.61405	0	0	MYH1+	old	II-OTU+TNF+
0	0	3.8261	MYH7+	young	MF-I				0	0	0	unclassified	old	I-FAM
0	0	0	unclassified	young	MF-I				0	0	0	unclassified	old	II-OTU+TNF+
0	0	0	unclassified	young	I-FAM				0	0	0	unclassified	old	MF-I
0	0	0	unclassified	young	MF-I				0	0	0	unclassified	old	I-FAM
0	0	0	unclassified	young	MF-II				0	0	0	unclassified	old	MF-I
0	0	2.97049	MYH7+	young	I-OTU+TNF+				0	0	0	unclassified	old	MF-I
0	0	2.96961	MYH7+	young	II-OTU+TNF+				3.27111	1.42733	0	MYH1+MYH2+	old	MF-II
0	0	2.95655	MYH7+	young	II-FAM				0	0	0	unclassified	old	I-FAM
0	0	0	unclassified	young	MF-I				0	0	0	unclassified	old	MF-I
0	0	2.31	MYH7+	young	I-OTU+TNF+				0	0	0	unclassified	old	II-OTU+TNF+
0	0	0	unclassified	young	MF-II				0	1.42854	0	MYH2+	old	I-FAM
0	0	2.33574	MYH7+	young	I-OTU+TNF+				0	0	0	unclassified	old	MF-I
0	2.31656	0	MYH2+	young	II-OTU+TNF+				1.42661	2.35077	0	MYH1+MYH2+	old	MF-II
0	0	2.33489	MYH7+	young	I-OTU+TNF+				0	0	0	unclassified	old	MF-II
0	0	0	unclassified	young	I-OTU+TNF+				0	0	0	unclassified	old	MF-I
0	0	0	unclassified	young	MF-I				0	1.43095	0	MYH2+	old	II-OTU+TNF+
0	0	2.95915	MYH7+	young	MF-I				0	0	0	unclassified	old	MF-I
0	0	2.32568	MYH7+	young	MF-I				0	2.83081	0	MYH2+	old	II-FAM
0	0	0	unclassified	young	MF-II				0	0	1.42854	MYH7+	old	MF-I
0	0	0	unclassified	young	MF-I				0	0	1.42781	MYH7+	old	I-OTU+TNF+
0	0	2.98732	MYH7+	young	I-OTU+TNF+				0	0	0	unclassified	old	MF-I
0	0	0	unclassified	young	I-FAM				0	0	0	unclassified	old	MF-I
0	0	3.3596	MYH7+	young	MF-I				3.15243	0	0	MYH1+	old	MF-I
0	0	2.33153	MYH7+	young	MF-I				0	0	0	unclassified	old	II-OTU+TNF+
0	0	3.63227	MYH7+	young	MF-I				0	0	0	unclassified	old	I-OTU+TNF+
0	0	2.31821	MYH7+	young	MF-I				0	0	2.82482	MYH7+	old	MF-I
0	0	2.96786	MYH7+	young	MF-I				0	0	0	unclassified	old	I-FAM
0	0	3.36588	MYH7+	young	MF-I				1.43704	0	0	MYH1+	old	II-FAM
0	0	3.35871	MYH7+	young	MF-I				2.62615	1.4363	1.4363	MYH1+MYH2+MYH7+	old	NMJ accessory
0	0	0	unclassified	young	II-OTU+TNF+				0	0	1.43606	MYH7+	old	I-FAM
0	0	4.19785	MYH7+	young	MF-I				0	1.43387	0	MYH2+	old	MF-I
2.95742	0	0	MYH1+	young	MF-II				0	0	1.43289	MYH7+	old	MF-I
0	0	0	unclassified	young	II-OTU+TNF+				0	0	2.00176	MYH7+	old	I-FAM
0	0	0	unclassified	young	MF-II				0	0	0	unclassified	old	MF-I
0	0	0	unclassified	young	I-FAM				0	0	0	unclassified	old	I-FAM
0	0	0	unclassified	young	I-OTU+TNF+				0	0	2.36143	MYH7+	old	MF-I
0	0	0	unclassified	young	MF-I				0	1.43679	0	MYH2+	old	MF-II
0	0	2.32735	MYH7+	young	MF-I				0	0	0	unclassified	old	MF-I
0	0	2.32318	MYH7+	young	MF-I				0	0	2.62437	MYH7+	old	MF-I
0	2.33658	0	MYH2+	young	II-FAM				1.43973	0	0	MYH1+	old	MF-I
0	0	3.35248	MYH7+	young	MF-I				0	0	0	unclassified	old	MF-I
0	0	0	unclassified	young	MF-I				0	0	0	unclassified	old	II-FAM
0	0	0	unclassified	young	MF-II				0	0	0	unclassified	old	MF-I
0	0	2.33827	MYH7+	young	MF-I				0	0	0	unclassified	old	I-FAM
0	0	0	unclassified	young	MF-I				0	0	0	unclassified	old	MTJ
2.33153	0	0	MYH1+	young	MF-I				0	0	0	unclassified	old	II-OTU+TNF+
0	0	2.33153	MYH7+	young	MF-I				0	0	0	unclassified	old	I-OTU+TNF+
3.36588	3.36588	0	MYH1+MYH2+	young	MF-II				0	0	0	unclassified	old	MF-I
0	0	2.34849	MYH7+	young	I-OTU+TNF+				0	0	0	unclassified	old	I-OTU+TNF+
0	0	0	unclassified	young	MF-I				0	3.00113	1.99734	MYH2+MYH7+	old	MTJ
0	0	2.97312	MYH7+	young	MF-II				0	0	0	unclassified	old	I-FAM
0	0	3.85643	MYH7+	young	MF-I				2.36696	0	0	MYH1+	old	MF-II
0	0	2.33574	MYH7+	young	MF-I				0	0	0	unclassified	old	II-OTU+TNF+
0	0	0	unclassified	young	MF-II				0	0	1.43728	MYH7+	old	I-FAM
0	0	0	unclassified	young	MF-II				0	0	2.01179	MYH7+	old	MF-I
0	0	2.98197	MYH7+	young	MF-I				0	0	0	unclassified	old	I-OTU+TNF+
0	0	2.33574	MYH7+	young	MF-I				3.50649	0	0	MYH1+	old	II-OTU+TNF+
0	0	0	unclassified	young	II-FAM				0	0	0	unclassified	old	I-FAM
0	0	0	unclassified	young	I-FAM				0	0	0	unclassified	old	I-OTU+TNF+
0	0	0	unclassified	young	MTJ				0	0	0	unclassified	old	MF-I
0	0	2.33574	MYH7+	young	MF-I				0	0	2.01742	MYH7+	old	MF-I
0	0	0	unclassified	young	I-FAM				0	2.01263	0	MYH2+	old	I-FAM
0	0	0	unclassified	young	MF-I				0	1.44665	0	MYH2+	old	NMJ accessory
0	0	0	unclassified	young	MF-I				0	0	0	unclassified	old	I-OTU+TNF+
0	0	0	unclassified	young	MF-I				0	0	0	unclassified	old	MF-I
3.36949	0	0	MYH1+	young	MF-I				0	0	0	unclassified	old	I-FAM
0	0	0	unclassified	young	II-OTU+TNF+				0	0	0	unclassified	old	II-OTU+TNF+
0	0	0	unclassified	young	MF-I				0	0	0	unclassified	old	II-OTU+TNF+
0	0	2.974	MYH7+	young	MF-I				0	0	0	unclassified	old	I-FAM
0	0	0	unclassified	young	I-FAM				0	0	0	unclassified	old	II-FAM
0	0	3.87289	MYH7+	young	MF-I				0	0	0	unclassified	old	I-OTU+TNF+
0	0	0	unclassified	young	MF-I				0	0	2.0062	MYH7+	old	I-OTU+TNF+
0	0	2.34592	MYH7+	young	II-OTU+TNF+				0	0	0	unclassified	old	MF-I
0	0	0	unclassified	young	MF-I				0	0	0	unclassified	old	MF-I
0	0	2.35364	MYH7+	young	MF-I				3.68569	0	0	MYH1+	old	MF-II
0	0	3.66415	MYH7+	young	MF-I				3.85417	0	0	MYH1+	old	II-OTU+TNF+
0	0	3.6623	MYH7+	young	MF-I				0	0	0	unclassified	old	I-FAM
0	0	0	unclassified	young	II-OTU+TNF+				0	0	0	unclassified	old	I-FAM
0	0	0	unclassified	young	NMJ				0	0	0	unclassified	old	MF-I
0	0	0	unclassified	young	I-FAM				0	0	0	unclassified	old	MF-I
0	0	2.35623	MYH7+	young	MF-I				0	0	0	unclassified	old	MF-I
0	0	4.20433	MYH7+	young	MF-I				0	0	1.4422	MYH7+	old	MF-I
0	0	0	unclassified	young	Hyb				0	0	0	unclassified	old	MF-I
0	0	0	unclassified	young	I-OTU+TNF+				0	0	0	unclassified	old	I-FAM
0	3.00174	0	MYH2+	young	MF-I				0	0	2.01095	MYH7+	old	MF-I
0	0	3.02009	MYH7+	young	MF-I				2.0062	0	2.0062	MYH1+MYH7+	old	MF-I
0	2.35796	2.35796	MYH2+MYH7+	young	I-FAM				0	0	0	unclassified	old	MF-I
0	0	0	unclassified	young	MF-I				0	0	0	unclassified	old	II-OTU+TNF+
0	0	0	unclassified	young	MF-II				0	0	0	unclassified	old	MF-I
0	0	0	unclassified	young	II-OTU+TNF+				0	0	0	unclassified	old	MF-I
0	0	0	unclassified	young	MF-I				0	0	0	unclassified	old	MF-I
0	0	0	unclassified	young	II-OTU+TNF+				0	0	0	unclassified	old	I-OTU+TNF+
0	0	3.39327	MYH7+	young	I-OTU+TNF+				0	0	0	unclassified	old	MF-I
0	0	0	unclassified	young	MF-I				0	0	1.44939	MYH7+	old	I-OTU+TNF+
0	0	0	unclassified	young	MF-II				0	0	0	unclassified	old	II-OTU+TNF+
0	0	2.3502	MYH7+	young	I-OTU+TNF+				0	0	1.44615	MYH7+	old	MF-I
4.06948	0	0	MYH1+	young	MF-II				0	0	2.37429	MYH7+	old	I-OTU+TNF+
0	0	2.35796	MYH7+	young	I-FAM				0	0	0	unclassified	old	MF-I
0	0	3.88963	MYH7+	young	I-OTU+TNF+				0	0	1.44939	MYH7+	old	I-FAM
3.66786	0	0	MYH1+	young	II-OTU+TNF+				0	0	0	unclassified	old	II-OTU+TNF+
0	0	2.3658	MYH7+	young	MF-I				0	0	2.01179	MYH7+	old	MF-I
0	0	3.39606	MYH7+	young	MF-I				0	0	0	unclassified	old	II-OTU+TNF+
0	0	2.35364	MYH7+	young	I-FAM				0	0	1.44615	MYH7+	old	MF-I
0	0	0	unclassified	young	II-OTU+TNF+				0	0	0	unclassified	old	MF-I
0	3.04167	0	MYH2+	young	I-OTU+TNF+				0	0	1.44814	MYH7+	old	I-OTU+TNF+
0	0	0	unclassified	young	MF-I				0	0	0	unclassified	old	MF-I
0	0	0	unclassified	young	II-FAM				0	0	0	unclassified	old	II-OTU+TNF+
2.3502	0	0	MYH1+	young	II-OTU+TNF+				0	0	2.01488	MYH7+	old	MF-I
0	0	3.01455	MYH7+	young	MF-I				3.41073	3.02164	0	MYH1+MYH2+	old	MF-II
0	0	3.02288	MYH7+	young	MF-I				0	0	1.44541	MYH7+	old	I-FAM
0	0	2.35883	MYH7+	young	II-FAM				0	0	2.01376	MYH7+	old	MF-I
0	0	0	unclassified	young	MF-I				3.03223	2.02566	0	MYH1+MYH2+	old	II-OTU+TNF+
0	0	0	unclassified	young	I-FAM				0	0	2.01601	MYH7+	old	MF-I
0	0	0	unclassified	young	MF-I				0	2.64418	1.45114	MYH2+MYH7+	old	II-OTU+TNF+
0	0	3.02009	MYH7+	young	MF-I				0	0	0	unclassified	old	II-OTU+TNF+
0	0	3.00995	MYH7+	young	MF-I				0	0	0	unclassified	old	MF-I
0	0	3.67533	MYH7+	young	MF-I				1.45415	0	1.45415	MYH1+MYH7+	old	MF-I
0	0	0	unclassified	young	I-FAM				0	0	0	unclassified	old	I-FAM
0	0	2.37194	MYH7+	young	MF-I				0	0	0	unclassified	old	I-FAM
2.37547	3.02102	0	MYH1+MYH2+	young	II-OTU+TNF+				2.37813	3.17099	0	MYH1+MYH2+	old	MF-I
2.3693	0	0	MYH1+	young	II-OTU+TNF+				0	1.46174	0	MYH2+	old	II-FAM
0	0	2.37547	MYH7+	young	MF-I				0	1.45869	0	MYH2+	old	II-OTU+TNF+
0	0	0	unclassified	young	I-FAM				2.38706	0	0	MYH1+	old	II-OTU+TNF+
3.01639	0	2.37106	MYH1+MYH7+	young	MF-I				3.17978	2.85981	0	MYH1+MYH2+	old	II-OTU+TNF+
0	2.36842	0	MYH2+	young	II-OTU+TNF+				0	0	0	unclassified	old	MF-I
0	0	3.00447	MYH7+	young	I-FAM				0	0	0	unclassified	old	MF-I
0	0	0	unclassified	young	MF-II				0	0	0	unclassified	old	I-FAM
0	0	0	unclassified	young	MF-II				0	0	0	unclassified	old	MF-II
0	0	2.37813	MYH7+	young	MF-I				0	0	2.02224	MYH7+	old	MF-I
0	0	2.39336	MYH7+	young	MF-I				0	0	0	unclassified	old	II-OTU+TNF+
0	0	3.02288	MYH7+	young	MF-I				0	0	0	unclassified	old	I-OTU+TNF+
0	0	2.37547	MYH7+	young	MF-I				0	0	0	unclassified	old	MF-I
0	0	3.02754	MYH7+	young	MF-I				0	0	0	unclassified	old	I-FAM
0	0	2.37371	MYH7+	young	MF-I				0	0	0	unclassified	old	I-OTU+TNF+
0	0	3.03317	MYH7+	young	I-OTU+TNF+				1.46301	0	0	MYH1+	old	II-OTU+TNF+
3.03883	3.03883	2.39246	MYH1+MYH2+MYH7+	young	MF-II				0	0	0	unclassified	old	MF-I
0	0	0	unclassified	young	II-OTU+TNF+				0	0	1.45516	MYH7+	old	I-OTU+TNF+
0	0	2.38348	MYH7+	young	MF-I				0	0	0	unclassified	old	MF-I
0	0	3.70483	MYH7+	young	MF-I				0	0	0	unclassified	old	I-FAM
0	0	0	unclassified	young	II-OTU+TNF+				0	0	0	unclassified	old	MF-I
0	0	0	unclassified	young	MF-I				0	0	0	unclassified	old	I-FAM
0	2.37724	2.37724	MYH2+MYH7+	young	MF-I				1.46454	2.66042	0	MYH1+MYH2+	old	MF-II
3.41863	0	0	MYH1+	young	MF-II				0	0	1.4549	MYH7+	old	MF-I
0	0	0	unclassified	young	MF-I				0	0	0	unclassified	old	MF-I
0	0	0	unclassified	young	MF-I				0	0	0	unclassified	old	MF-I
0	0	0	unclassified	young	II-OTU+TNF+				2.38915	1.45895	0	MYH1+MYH2+	old	MF-II
0	0	2.37636	MYH7+	young	MF-I				0	0	0	unclassified	old	MF-I
0	0	3.41768	MYH7+	young	MF-I				0	0	1.46378	MYH7+	old	MF-I
0	0	0	unclassified	young	II-OTU+TNF+				2.03717	0	0	MYH1+	old	I-FAM
0	0	0	unclassified	young	II-OTU+TNF+				0	0	0	unclassified	old	MF-I
0	0	0	unclassified	young	MF-II				0	0	4.38137	unclassified	old	MF-Isn(fg)
0	0	3.92987	MYH7+	young	MF-I				2.65918	1.46352	1.46352	unclassified	old	Hyb
0	0	0	unclassified	young	MF-II				0	0	1.45793	MYH7+	old	MF-I
2.39336	0	2.39336	MYH1+MYH7+	young	MF-I				0	0	0	unclassified	old	MF-I
0	0	0	unclassified	young	I-FAM				0	0	0	unclassified	old	I-OTU+TNF+
0	0	0	unclassified	young	MF-II				0	2.02881	0	MYH2+	old	II-FAM
0	0	3.41294	MYH7+	young	MF-I				0	0	0	unclassified	old	MF-I
0	0	2.38706	MYH7+	young	I-FAM				0	0	1.4592	MYH7+	old	MF-I
0	0	0	unclassified	young	MF-I				0	0	0	unclassified	old	I-OTU+TNF+
0	0	0	unclassified	young	MF-I				0	0	2.39035	MYH7+	old	MF-I
0	0	0	unclassified	young	MF-I				0	0	1.46174	MYH7+	old	MF-I
0	0	0	unclassified	young	II-OTU+TNF+				0	0	0	unclassified	old	I-FAM
0	2.38616	0	MYH2+	young	MF-I				0	0	0	unclassified	old	I-OTU+TNF+
0	0	2.39972	MYH7+	young	MF-I				0	0	0	unclassified	old	MF-I
0	0	0	unclassified	young	I-FAM				0	0	0	unclassified	old	MF-I
0	0	0	unclassified	young	MF-II				0	0	0	unclassified	old	I-FAM
0	0	0	unclassified	young	I-OTU+TNF+				0	0	0	unclassified	old	I-OTU+TNF+
0	0	0	unclassified	young	MF-I				0	0	0	unclassified	old	I-FAM
0	0	0	unclassified	young	MF-I				2.86948	2.66042	0	MYH1+MYH2+	old	MF-II
0	0	3.44079	MYH7+	young	MF-I				0	0	1.4625	MYH7+	old	MF-I
0	0	2.38348	MYH7+	young	MF-I				0	0	1.46327	MYH7+	old	MF-I
0	0	2.40154	MYH7+	young	MF-I				3.04738	2.0395	0	MYH1+MYH2+	old	MF-II
0	0	2.3988	MYH7+	young	MF-II				0	0	1.46762	MYH7+	old	MF-I
0	0	0	unclassified	young	MF-I				0	0	2.04475	MYH7+	old	MF-I
0	0	3.43884	MYH7+	young	MF-I				2.04299	2.40428	0	MYH1+MYH2+	old	II-OTU+TNF+
0	0	2.42751	MYH7+	young	MF-I				0	0	0	unclassified	old	II-OTU+TNF+
0	0	0	unclassified	young	MF-II				0	0	0	unclassified	old	I-FAM
0	0	2.40063	MYH7+	young	MF-I				0	0	2.03139	MYH7+	old	MF-I
0	0	0	unclassified	young	MF-I				0	0	1.46685	MYH7+	old	MF-I
0	0	2.39427	MYH7+	young	MF-I				1.46994	3.19633	0	MYH1+MYH2+	old	MF-II
0	0	2.38795	MYH7+	young	MF-I				0	0	0	unclassified	old	MF-I
0	0	0	unclassified	young	MF-I				0	0	1.46762	MYH7+	old	MF-I
0	0	2.39699	MYH7+	young	I-FAM				0	0	0	unclassified	old	II-OTU+TNF+
0	0	0	unclassified	young	MF-I				0	0	2.03688	MYH7+	old	MF-I
0	0	3.06865	MYH7+	young	MF-I				0	1.46788	0	MYH2+	old	MF-II
0	0	0	unclassified	young	II-OTU+TNF+				0	0	0	unclassified	old	I-OTU+TNF+
0	0	0	unclassified	young	MF-I				0	0	0	unclassified	old	MF-I
0	0	0	unclassified	young	II-OTU+TNF+				0	0	1.46327	MYH7+	old	MF-I
0	0	0	unclassified	young	MF-II				2.66756	0	0	MYH1+	old	II-FAM
0	0	0	unclassified	young	II-OTU+TNF+				0	0	0	unclassified	old	MF-I
0	0	0	unclassified	young	MF-I				0	0	0	unclassified	old	II-OTU+TNF+
0	0	0	unclassified	young	MF-I				0	0	1.46454	MYH7+	old	MF-I
0	0	0	unclassified	young	II-OTU+TNF+				0	0	0	unclassified	old	I-OTU+TNF+
2.3979	0	0	MYH1+	young	I-FAM				0	0	0	unclassified	old	II-FAM
0	0	0	unclassified	young	MF-II				0	0	0	unclassified	old	II-OTU+TNF+
0	0	0	unclassified	young	II-OTU+TNF+				0	0	1.46839	MYH7+	old	MF-I
0	0	0	unclassified	young	MF-I				0	0	2.05181	MYH7+	old	I-FAM
0	0	0	unclassified	young	MF-II				0	1.47486	0	MYH2+	old	II-OTU+TNF+
0	0	0	unclassified	young	MF-II				0	0	2.3979	MYH7+	old	MF-I
0	0	0	unclassified	young	MF-I				0	0	0	unclassified	old	II-OTU+TNF+
0	0	0	unclassified	young	II-OTU+TNF+				0	0	0	unclassified	old	MF-I
0	0	3.05795	MYH7+	young	MTJ				0	0	2.03891	MYH7+	old	MF-I
0	0	0	unclassified	young	MF-I				0	0	1.46891	MYH7+	old	MF-I
0	0	0	unclassified	young	MF-I				0	0	0	unclassified	old	MF-I
0	0	0	unclassified	young	MF-I				0	0	1.46557	MYH7+	old	MF-I
0	0	0	unclassified	young	II-OTU+TNF+				0	0	1.46865	MYH7+	old	MF-I
0	0	0	unclassified	young	MF-II				0	0	0	unclassified	old	I-OTU+TNF+
0	0	0	unclassified	young	MF-I				2.87989	0	0	MYH1+	old	MF-II
0	0	0	unclassified	young	I-OTU+TNF+				0	0	0	unclassified	old	I-FAM
0	0	2.42845	MYH7+	young	MF-I				1.46429	3.62618	0	MYH1+MYH2+	old	MF-II
0	0	0	unclassified	young	MF-I				0	0	0	unclassified	old	MF-I
0	0	0	unclassified	young	MF-I				0	0	0	unclassified	old	II-FAM
0	0	2.41628	MYH7+	young	MF-I				0	0	0	unclassified	old	II-OTU+TNF+
0	0	0	unclassified	young	I-FAM				0	0	0	unclassified	old	MF-I
0	0	2.40796	MYH7+	young	MF-II				0	0	0	unclassified	old	MF-II
0	0	0	unclassified	young	II-OTU+TNF+				0	0	0	unclassified	old	II-FAM
0	0	3.94964	MYH7+	young	MF-I				0	0	0	unclassified	old	I-OTU+TNF+
0	0	2.42281	MYH7+	young	MF-I				0	0	0	unclassified	old	I-FAM
0	0	2.42845	MYH7+	young	MF-II				0	0	0	unclassified	old	II-OTU+TNF+
0	0	3.45256	MYH7+	young	MF-I				1.47382	0	0	MYH1+	old	MF-I
0	0	0	unclassified	young	II-OTU+TNF+				2.40734	0	0	MYH1+	old	MF-II
0	0	2.42562	MYH7+	young	MF-I				0	0	1.47512	MYH7+	old	I-OTU+TNF+
0	0	2.43128	MYH7+	young	MF-I				0	0	2.05774	MYH7+	old	I-FAM
0	0	2.42	MYH7+	young	I-FAM				0	0	0	unclassified	old	MF-I
0	0	3.08244	MYH7+	young	MF-I				0	0	1.472	MYH7+	old	I-FAM
0	0	0	unclassified	young	MF-I				2.88562	2.04974	0	MYH1+MYH2+	old	MF-II
0	0	0	unclassified	young	I-FAM				0	0	0	unclassified	old	I-OTU+TNF+
0	0	0	unclassified	young	MF-I				3.06248	0	0	MYH1+	old	II-OTU+TNF+
0	0	0	unclassified	young	MF-I				0	0	2.40459	MYH7+	old	MF-I
0	0	0	unclassified	young	MF-I				2.0468	2.40826	0	MYH1+MYH2+	old	MF-II
2.42468	0	2.42468	MYH1+MYH7+	young	MF-I				0	0	0	unclassified	old	I-OTU+TNF+
0	2.43034	3.07848	MYH2+MYH7+	young	MF-I				0	0	0	unclassified	old	MF-I
2.42375	0	0	MYH1+	young	MF-II				0	0	2.69577	MYH7+	old	MF-I
0	0	0	unclassified	young	II-OTU+TNF+				0	0	0	unclassified	old	MF-I
0	0	3.9617	MYH7+	young	MF-I				0	0	0	unclassified	old	MF-I
0	0	0	unclassified	young	I-FAM				3.44535	0	0	MYH1+	old	MF-II
0	0	0	unclassified	young	II-OTU+TNF+				0	0	0	unclassified	old	MF-I
0	0	0	unclassified	young	MF-I				0	0	0	unclassified	old	I-FAM
0	0	0	unclassified	young	I-OTU+TNF+				0	0	0	unclassified	old	MF-I
0	0	0	unclassified	young	I-OTU+TNF+				0	0	0	unclassified	old	MF-I
0	0	0	unclassified	young	MF-I				0	0	0	unclassified	old	II-OTU+TNF+
3.07257	2.42468	0	MYH1+MYH2+	young	I-FAM				0	0	0	unclassified	old	MF-I
0	0	0	unclassified	young	II-OTU+TNF+				2.41319	1.47929	0	MYH1+MYH2+	old	II-OTU+TNF+
0	0	3.07552	MYH7+	young	MF-I				0	0	0	unclassified	old	MF-I
0	0	0	unclassified	young	I-OTU+TNF+				0	0	0	unclassified	old	II-OTU+TNF+
0	0	0	unclassified	young	MF-II				0	0	0	unclassified	old	I-FAM
0	0	0	unclassified	young	MF-II				0	0	0	unclassified	old	I-FAM
0	0	2.42751	MYH7+	young	MF-I				0	0	1.47981	MYH7+	old	MF-I
0	0	3.08244	MYH7+	young	I-OTU+TNF+				0	0	2.05151	MYH7+	old	MF-I
0	0	0	unclassified	young	MF-I				2.43793	1.50032	0	MYH1+MYH2+	old	MF-II
0	0	3.4715	MYH7+	young	MF-I				0	2.68298	1.48323	MYH2+MYH7+	old	MF-II
0	0	4.16446	MYH7+	young	MF-I				0	0	1.47668	MYH7+	old	I-OTU+TNF+
0	0	2.43128	MYH7+	young	MF-I				0	0	0	unclassified	old	II-FAM
0	2.4408	3.08942	MYH2+MYH7+	young	MF-I				0	0	0	unclassified	old	Hyb
0	0	0	unclassified	young	MF-I				0	0	1.47798	MYH7+	old	MF-I
0	0	3.74936	MYH7+	young	MF-I				0	2.41752	0	MYH2+	old	II-OTU+TNF+
0	0	0	unclassified	young	II-FAM				0	0	0	unclassified	old	MF-I
0	0	3.46748	MYH7+	young	MF-I				0	0	0	unclassified	old	I-OTU+TNF+
0	0	0	unclassified	young	MF-I				0	0	0	unclassified	old	I-OTU+TNF+
0	0	0	unclassified	young	MTJ				0	0	0	unclassified	old	II-OTU+TNF+
0	0	0	unclassified	young	MF-I				0	0	0	unclassified	old	MF-II
2.45333	0	0	MYH1+	young	MF-II				0	0	0	unclassified	old	MF-I
0	0	2.45625	MYH7+	young	MF-I				0	0	2.05418	MYH7+	old	MF-I
0	0	0	unclassified	young	MF-I				0	0	2.41473	MYH7+	old	MF-I
0	0	0	unclassified	young	MF-II				0	0	0	unclassified	old	MF-I
0	2.43034	3.74835	MYH2+MYH7+	young	MTJ				0	0	0	unclassified	old	MF-I
0	0	2.45236	MYH7+	young	MF-I				0	0	2.05596	MYH7+	old	MF-I
0	0	2.43603	MYH7+	young	MF-I				0	0	2.41566	MYH7+	old	MF-I
0	0	0	unclassified	young	MF-I				0	1.48349	0	MYH2+	old	II-OTU+TNF+
0	0	0	unclassified	young	I-OTU+TNF+				0	0	0	unclassified	old	I-FAM
2.44559	0	2.44559	MYH1+MYH7+	young	MF-I				0	0	0	unclassified	old	MF-I
0	0	0	unclassified	young	MF-I				0	0	0	unclassified	old	I-OTU+TNF+
0	0	0	unclassified	young	I-FAM				0	0	2.04915	MYH7+	old	MF-I
0	0	3.09042	MYH7+	young	MF-I				0	0	0	unclassified	old	MF-I
0	0	3.76159	MYH7+	young	MF-I				2.41907	0	0	MYH1+	old	II-OTU+TNF+
0	0	0	unclassified	young	MF-II				0	0	0	unclassified	old	MF-I
0	0	2.44559	MYH7+	young	MF-I				0	0	0	unclassified	old	I-OTU+TNF+
0	0	0	unclassified	young	MF-II				0	0	0	unclassified	old	MF-I
0	0	2.44849	MYH7+	young	MF-I				2.06282	0	0	MYH1+	old	II-OTU+TNF+
0	0	3.50639	MYH7+	young	MF-I				0	2.06432	0	MYH2+	old	II-OTU+TNF+
0	0	0	unclassified	young	II-FAM				0	2.4225	0	MYH2+	old	MTJ
0	0	2.46803	MYH7+	young	MF-I				0	0	2.69384	MYH7+	old	MF-I
0	0	3.11478	MYH7+	young	MF-I				0	2.05834	0	MYH2+	old	MF-II
0	0	0	unclassified	young	MF-I				0	0	0	unclassified	old	MF-I
0	0	0	unclassified	young	II-OTU+TNF+				0	0	0	unclassified	old	MF-I
0	0	0	unclassified	young	I-OTU+TNF+				0	0	0	unclassified	old	II-OTU+TNF+
0	0	0	unclassified	young	MF-I				0	0	0	unclassified	old	I-OTU+TNF+
0	0	3.49393	MYH7+	young	MF-I				2.06162	1.48825	0	MYH1+MYH2+	old	II-OTU+TNF+
0	0	2.44656	MYH7+	young	MF-I				2.06552	0	0	MYH1+	old	II-OTU+TNF+
0	0	0	unclassified	young	MF-I				0	0	2.05893	MYH7+	old	MF-I
0	0	0	unclassified	young	MF-II				0	0	0	unclassified	old	MF-I
0	0	2.45527	MYH7+	young	II-FAM				0	0	1.48825	MYH7+	old	MF-I
0	0	0	unclassified	young	MF-II				0	0	1.48772	MYH7+	old	MF-I
0	0	2.45625	MYH7+	young	MF-I				0	0	0	unclassified	old	II-OTU+TNF+
0	0	3.77919	MYH7+	young	MF-I				0	0	0	unclassified	old	MF-I
0	0	0	unclassified	young	MF-I				1.48349	0	0	MYH1+	old	II-FAM
0	0	3.10659	MYH7+	young	I-FAM				0	0	0	unclassified	old	II-OTU+TNF+
0	0	3.53936	MYH7+	young	I-OTU+TNF+				0	0	0	unclassified	old	MF-II
0	0	0	unclassified	young	I-FAM				0	0	2.05596	MYH7+	old	MF-I
0	0	2.45139	MYH7+	young	MF-I				0	0	1.48825	MYH7+	old	MF-I
0	0	0	unclassified	young	MTJ				0	0	0	unclassified	old	MF-I
0	0	3.77502	MYH7+	young	MF-I				0	1.48985	0	MYH2+	old	MF-II
2.45625	3.10557	0	MYH1+MYH2+	young	II-OTU+TNF+				0	3.66179	0	MYH2+	old	MF-II
2.4582	0	0	MYH1+	young	MF-I				2.69706	0	0	MYH1+	old	NMJ accessory
0	0	0	unclassified	young	I-FAM				0	0	0	unclassified	old	II-OTU+TNF+
0	0	0	unclassified	young	II-FAM				0	1.48879	0	MYH2+	old	MF-I
0	0	0	unclassified	young	MF-I				0	0	0	unclassified	old	I-FAM
0	0	4.00408	MYH7+	young	MF-I				0	0	1.49359	MYH7+	old	I-OTU+TNF+
0	0	0	unclassified	young	MF-I				0	0	0	unclassified	old	MF-I
0	0	0	unclassified	young	II-FAM				0	0	0	unclassified	old	MF-II
0	0	0	unclassified	young	MF-I				0	0	0	unclassified	old	I-FAM
0	0	0	unclassified	young	MF-I				0	0	0	unclassified	old	I-OTU+TNF+
0	0	0	unclassified	young	MF-II				0	0	2.06552	MYH7+	old	MF-I
0	0	3.11581	MYH7+	young	MF-I				0	0	0	unclassified	old	I-OTU+TNF+
0	0	2.47199	MYH7+	young	MF-I				0	0	0	unclassified	old	II-OTU+TNF+
0	0	0	unclassified	young	MF-I				0	2.42094	0	MYH2+	old	MF-II
0	0	4.00302	MYH7+	young	MF-I				0	0	2.425	MYH7+	old	MF-I
0	0	3.1293	MYH7+	young	MF-I				0	3.07552	0	MYH2+	old	I-OTU+TNF+
0	0	0	unclassified	young	MF-II				0	1.496	0	MYH2+	old	MF-II
0	0	0	unclassified	young	MF-II				0	0	0	unclassified	old	II-OTU+TNF+
0	0	0	unclassified	young	MF-II				0	0	2.07065	MYH7+	old	MF-I
0	0	3.50953	MYH7+	young	MF-I				0	0	0	unclassified	old	MF-I
2.47199	0	0	MYH1+	young	MF-II				0	0	0	unclassified	old	II-OTU+TNF+
0	0	2.47497	MYH7+	young	MF-II				0	0	0	unclassified	old	I-FAM
0	0	4.48982	MYH7+	young	I-OTU+TNF+				0	0	0	unclassified	old	I-OTU+TNF+
0	0	0	unclassified	young	I-OTU+TNF+				0	0	0	unclassified	old	MF-I
0	0	0	unclassified	young	MF-II				0	0	0	unclassified	old	II-OTU+TNF+
0	0	2.47597	MYH7+	young	MF-I				2.92513	0	0	MYH1+	old	MF-II
0	0	2.47597	MYH7+	young	MF-I				0	0	2.06914	MYH7+	old	MF-I
0	0	3.79394	MYH7+	young	MF-I				0	0	0	unclassified	old	MF-I
0	0	0	unclassified	young	I-FAM				0	0	0	unclassified	old	II-FAM
0	0	0	unclassified	young	MF-I				0	0	2.69577	MYH7+	old	MF-I
0	0	0	unclassified	young	MF-II				0	0	0	unclassified	old	II-OTU+TNF+
0	0	3.53612	MYH7+	young	MF-I				0	2.06824	0	MYH2+	old	II-OTU+TNF+
0	0	0	unclassified	young	MF-II				0	0	1.49252	MYH7+	old	MF-I
0	0	0	unclassified	young	MF-I				0	0	0	unclassified	old	II-OTU+TNF+
0	0	2.47199	MYH7+	young	MF-I				0	0	0	unclassified	old	I-OTU+TNF+
0	0	3.16012	MYH7+	young	I-OTU+TNF+				0	0	2.42876	MYH7+	old	I-FAM
0	0	3.13139	MYH7+	young	MF-I				0	0	0	unclassified	old	II-OTU+TNF+
0	0	0	unclassified	young	MF-II				0	0	1.49654	MYH7+	old	I-FAM
0	0	0	unclassified	young	II-OTU+TNF+				0	0	0	unclassified	old	II-OTU+TNF+
0	0	0	unclassified	young	MTJ				0	0	1.50005	MYH7+	old	MF-I
0	0	3.13034	MYH7+	young	I-OTU+TNF+				2.07065	3.57375	0	MYH1+MYH2+	old	MF-II
0	0	3.12201	MYH7+	young	MF-I				3.66179	0	0	MYH1+	old	MF-II
0	0	0	unclassified	young	MF-I				2.69997	1.49735	0	MYH1+MYH2+	old	I-OTU+TNF+
0	0	0	unclassified	young	MF-II				0	2.43318	0	MYH2+	old	MF-II
0	0	2.48702	MYH7+	young	MF-I				0	0	0	unclassified	old	II-OTU+TNF+
0	0	0	unclassified	young	MF-II				0	0	2.07308	MYH7+	old	I-FAM
0	0	0	unclassified	young	MF-I				0	0	2.06944	MYH7+	old	MF-I
0	0	0	unclassified	young	MF-II				0	0	0	unclassified	old	II-OTU+TNF+
0	0	3.81215	MYH7+	young	MF-I				0	0	0	unclassified	old	MF-I
0	0	0	unclassified	young	MF-II				1.50439	1.50439	0	MYH1+MYH2+	old	I-OTU+TNF+
0	0	0	unclassified	young	MF-I				1.50059	3.23436	0	MYH1+MYH2+	old	MF-II
0	0	0	unclassified	young	II-OTU+TNF+				0	0	0	unclassified	old	I-OTU+TNF+
0	0	3.14299	MYH7+	young	MF-I				0	0	2.43444	MYH7+	old	MF-I
0	0	0	unclassified	young	MF-I				0	0	0	unclassified	old	II-OTU+TNF+
0	0	0	unclassified	young	MF-II				0	0	0	unclassified	old	MF-I
0	0	0	unclassified	young	MF-II				0	0	0	unclassified	old	MF-I
0	0	0	unclassified	young	II-OTU+TNF+				0	0	0	unclassified	old	I-FAM
0	0	2.48601	MYH7+	young	MF-I				0	0	0	unclassified	old	MF-I
0	0	0	unclassified	young	II-FAM				0	0	0	unclassified	old	II-FAM
0	0	3.16771	MYH7+	young	I-OTU+TNF+				0	0	1.5014	MYH7+	old	MF-I
0	0	4.0462	MYH7+	young	MF-I				0	1.49385	0	MYH2+	old	MF-II
0	0	2.485	MYH7+	young	MF-I				0	3.84122	0	MYH2+	old	MF-II
0	0	0	unclassified	young	MF-II				2.07826	3.08975	0	MYH1+MYH2+	old	MF-II
0	0	0	unclassified	young	MF-I				0	0	0	unclassified	old	I-FAM
0	0	0	unclassified	young	MF-II				2.70451	3.57983	0	MYH1+MYH2+	old	MF-II
0	0	0	unclassified	young	MF-I				0	0	0	unclassified	old	II-OTU+TNF+
0	0	0	unclassified	young	II-FAM				0	0	0	unclassified	old	I-OTU+TNF+
0	0	0	unclassified	young	II-OTU+TNF+				0	0	1.49789	MYH7+	old	MF-I
0	0	4.36993	MYH7+	young	MF-I				0	0	1.50032	MYH7+	old	I-OTU+TNF+
0	2.49821	0	MYH2+	young	MF-II				0	0	0	unclassified	old	I-FAM
0	0	3.16554	MYH7+	young	MF-I				0	0	2.07065	MYH7+	old	MF-I
2.49209	3.14299	0	MYH1+MYH2+	young	MF-II				0	0	0	unclassified	old	II-OTU+TNF+
0	0	0	unclassified	young	MF-I				0	1.49816	0	MYH2+	old	MF-II
0	0	2.51163	MYH7+	young	II-OTU+TNF+				0	0	1.50005	MYH7+	old	I-FAM
0	0	2.49514	MYH7+	young	I-OTU+TNF+				0	0	1.50221	MYH7+	old	II-FAM
0	0	0	unclassified	young	MF-I				0	0	1.49842	MYH7+	old	I-FAM
0	0	0	unclassified	young	I-FAM				3.36971	1.50602	0	MYH1+MYH2+	old	MF-II
0	0	0	unclassified	young	II-OTU+TNF+				2.45107	0	0	MYH1+	old	II-FAM
0	0	0	unclassified	young	MF-II				0	0	1.50849	MYH7+	old	MF-I
0	0	0	unclassified	young	MF-I				0	0	0	unclassified	old	I-OTU+TNF+
0	0	2.51163	MYH7+	young	I-OTU+TNF+				0	0	1.50521	MYH7+	old	MF-I
0	0	0	unclassified	young	MTJ				0	0	0	unclassified	old	MF-I
0	0	0	unclassified	young	II-OTU+TNF+				0	0	0	unclassified	old	MF-I
0	0	0	unclassified	young	MF-I				1.50221	0	0	MYH1+	old	MF-I
0	0	0	unclassified	young	MF-I				0	0	0	unclassified	old	I-FAM
0	0	0	unclassified	young	MF-I				2.0749	0	0	MYH1+	old	II-OTU+TNF+
0	0	3.55244	MYH7+	young	MF-I				0	0	0	unclassified	old	MF-I
0	0	0	unclassified	young	MF-I				0	1.50767	0	MYH2+	old	II-OTU+TNF+
0	0	0	unclassified	young	II-FAM				0	0	0	unclassified	old	MF-I
0	0	0	unclassified	young	II-OTU+TNF+				0	2.71367	0	MYH2+	old	MF-II
0	0	0	unclassified	young	II-OTU+TNF+				0	0	1.5014	MYH7+	old	MF-I
0	0	0	unclassified	young	MF-II				0	0	0	unclassified	old	I-FAM
0	0	0	unclassified	young	MF-I				0	0	0	unclassified	old	MF-I
0	0	2.50026	MYH7+	young	II-FAM				0	1.50439	0	MYH2+	old	MF-II
0	0	0	unclassified	young	MF-II				2.45107	0	0	MYH1+	old	II-FAM
0	0	0	unclassified	young	MF-II				0	1.50958	0	MYH2+	old	II-FAM
0	0	0	unclassified	young	I-OTU+TNF+				0	0	0	unclassified	old	MF-I
0	0	0	unclassified	young	I-OTU+TNF+				0	0	0	unclassified	old	MF-I
0	0	0	unclassified	young	MF-I				1.50684	0	0	MYH1+	old	II-FAM
0	0	2.51685	MYH7+	young	MF-I				0	0	0	unclassified	old	II-OTU+TNF+
0	0	3.83072	MYH7+	young	II-FAM				0	0	2.70875	MYH7+	old	MF-I
0	0	3.15258	MYH7+	young	MF-I				0	0	0	unclassified	old	II-OTU+TNF+
0	0	0	unclassified	young	I-OTU+TNF+				0	0	0	unclassified	old	I-FAM
0	0	0	unclassified	young	MF-II				0	0	1.50086	MYH7+	old	MF-I
0	0	0	unclassified	young	I-OTU+TNF+				0	0	0	unclassified	old	MF-I
0	0	0	unclassified	young	MF-I				3.98248	2.08194	0	MYH1+MYH2+	old	MF-II
0	0	0	unclassified	young	MF-I				0	0	1.51427	MYH7+	old	MF-I
0	0	0	unclassified	young	II-OTU+TNF+				0	0	0	unclassified	old	MF-I
0	0	2.52316	MYH7+	young	MF-I				1.50657	0	0	MYH1+	old	II-OTU+TNF+
0	0	0	unclassified	young	MF-I				0	2.44752	1.50849	MYH2+MYH7+	old	MF-II
0	0	0	unclassified	young	MF-II				0	0	0	unclassified	old	I-OTU+TNF+
0	0	0	unclassified	young	I-OTU+TNF+				0	0	1.50684	MYH7+	old	MF-I
2.52845	0	2.52845	MYH1+MYH7+	young	I-FAM				0	0	0	unclassified	old	II-OTU+TNF+
0	0	0	unclassified	young	MF-I				0	0	0	unclassified	old	MF-I
0	0	3.56237	MYH7+	young	MF-I				0	0	0	unclassified	old	II-OTU+TNF+
0	0	0	unclassified	young	MF-I				0	0	1.50904	MYH7+	old	MF-I
0	0	2.52105	MYH7+	young	MF-I				0	0	1.50357	MYH7+	old	MF-I
2.50852	0	0	MYH1+	young	MF-II				0	1.51316	0	MYH2+	old	II-OTU+TNF+
0	0	2.5158	MYH7+	young	MF-I				0	0	1.50712	MYH7+	old	I-FAM
0	0	0	unclassified	young	I-OTU+TNF+				0	0	0	unclassified	old	MF-I
3.15151	0	0	MYH1+	young	II-OTU+TNF+				0	0	0	unclassified	old	MTJ
0	0	3.57465	MYH7+	young	MF-I				0	0	1.50767	MYH7+	old	MF-I
0	0	0	unclassified	young	MF-I				0	0	0	unclassified	old	II-FAM
2.51685	0	0	MYH1+	young	I-FAM				0	0	0	unclassified	old	MF-I
0	0	0	unclassified	young	MF-I				0	0	0	unclassified	old	II-FAM
0	0	0	unclassified	young	MF-II				0	1.51206	0	MYH2+	old	I-FAM
0	0	0	unclassified	young	MF-II				0	0	2.71071	MYH7+	old	MF-I
0	0	0	unclassified	young	MF-II				0	0	0	unclassified	old	II-OTU+TNF+
2.50644	2.50644	0	MYH1+MYH2+	young	II-OTU+TNF+				2.93049	2.09121	0	MYH1+MYH2+	old	II-OTU+TNF+
0	0	0	unclassified	young	MF-II				0	0	0	unclassified	old	MF-I
0	0	2.51685	MYH7+	young	MF-I				0	0	0	unclassified	old	MF-I
0	0	0	unclassified	young	I-FAM				0	0	0	unclassified	old	II-OTU+TNF+
0	0	2.5179	unclassified	young	Hyb				0	0	2.08563	MYH7+	old	MF-I
0	0	0	unclassified	young	MF-II				0	1.51234	0	MYH2+	old	II-FAM
0	0	0	unclassified	young	MF-I				0	0	1.50821	MYH7+	old	MF-I
0	0	0	unclassified	young	MF-I				1.51206	2.92747	0	MYH1+MYH2+	old	MF-II
0	0	0	unclassified	young	MF-II				0	0	1.51621	MYH7+	old	I-OTU+TNF+
0	0	2.51895	MYH7+	young	MF-II				0	0	0	unclassified	old	MF-I
0	0	0	unclassified	young	MF-I				0	0	0	unclassified	old	MF-I
0	0	0	unclassified	young	I-FAM				0	0	0	unclassified	old	II-OTU+TNF+
0	0	3.56793	MYH7+	young	MF-I				0	0	2.44495	MYH7+	old	MF-I
0	0	0	unclassified	young	MF-I				0	0	1.50821	MYH7+	old	MF-I
0	0	3.56459	MYH7+	young	MF-I				0	0	2.0909	MYH7+	old	MF-I
0	0	0	unclassified	young	II-FAM				0	0	0	unclassified	old	II-FAM
0	0	3.18421	MYH7+	young	MF-I				0	0	1.51178	MYH7+	old	I-OTU+TNF+
0	0	0	unclassified	young	MF-I				0	0	0	unclassified	old	MF-I
0	0	0	unclassified	young	II-OTU+TNF+				0	0	1.51621	MYH7+	old	MF-I
0	0	0	unclassified	young	I-FAM				0	0	0	unclassified	old	I-OTU+TNF+
0	0	2.54128	MYH7+	young	I-OTU+TNF+				0	0	1.51206	MYH7+	old	MF-I
0	0	0	unclassified	young	MF-I				0	0	0	unclassified	old	MF-I
0	0	0	unclassified	young	MF-I				0	0	2.08471	MYH7+	old	II-OTU+TNF+
0	0	0	unclassified	young	I-OTU+TNF+				1.50739	0	0	MYH1+	old	II-FAM
0	0	2.53591	MYH7+	young	MF-I				0	0	0	unclassified	old	I-OTU+TNF+
0	0	0	unclassified	young	MF-II				0	0	0	unclassified	old	I-FAM
0	0	0	unclassified	young	MF-I				0	0	2.09339	MYH7+	old	I-OTU+TNF+
0	0	0	unclassified	young	I-FAM				0	0	0	unclassified	old	I-FAM
0	0	0	unclassified	young	MF-I				0	0	0	unclassified	old	II-OTU+TNF+
0	0	0	unclassified	young	I-FAM				0	0	0	unclassified	old	MF-I
0	0	0	unclassified	young	MF-I				0	0	0	unclassified	old	I-FAM
0	0	0	unclassified	young	MF-II				0	0	0	unclassified	old	MF-I
0	0	0	unclassified	young	MF-I				2.93352	0	0	MYH1+	old	MF-I
0	0	0	unclassified	young	MF-II				0	0	0	unclassified	old	I-FAM
0	0	3.18421	MYH7+	young	MF-I				0	0	0	unclassified	old	I-FAM
0	0	0	unclassified	young	MF-II				0	0	0	unclassified	old	MF-I
0	0	0	unclassified	young	MF-I				0	0	0	unclassified	old	MF-I
0	0	0	unclassified	young	I-OTU+TNF+				0	0	0	unclassified	old	MF-I
0	0	2.5327	MYH7+	young	MF-I				0	0	0	unclassified	old	II-FAM
0	0	3.8644	MYH7+	young	MF-I				0	0	0	unclassified	old	MF-I
0	0	0	unclassified	young	MF-I				0	0	0	unclassified	old	II-FAM
0	0	0	unclassified	young	II-OTU+TNF+				0	0	2.08873	MYH7+	old	MF-I
0	0	0	unclassified	young	MF-II				0	0	0	unclassified	old	MF-I
0	0	0	unclassified	young	MF-I				0	0	0	unclassified	old	I-FAM
0	0	0	unclassified	young	MF-I				1.52122	1.52122	0	MYH1+MYH2+	old	II-OTU+TNF+
0	0	0	unclassified	young	MF-I				0	0	1.52066	MYH7+	old	MF-I
0	0	0	unclassified	young	I-FAM				2.11169	0	0	MYH1+	old	II-FAM
0	0	0	unclassified	young	MF-II				0	0	1.51041	MYH7+	old	MF-I
0	0	0	unclassified	young	MF-II				0	0	2.10312	MYH7+	old	MF-I
0	0	2.53377	MYH7+	young	MF-I				0	0	2.09028	MYH7+	old	MF-I
0	0	2.53164	MYH7+	young	I-FAM				0	0	2.45722	MYH7+	old	MF-I
0	0	0	unclassified	young	I-OTU+TNF+				0	1.52122	0	MYH2+	old	II-OTU+TNF+
0	0	0	unclassified	young	II-OTU+TNF+				0	0	0	unclassified	old	MF-I
0	0	2.54886	MYH7+	young	MF-I				0	0	0	unclassified	old	II-OTU+TNF+
0	0	4.41498	MYH7+	young	MF-I				2.09651	2.46016	0	MYH1+MYH2+	old	MF-I
0	0	0	unclassified	young	II-OTU+TNF+				0	0	0	unclassified	old	MF-I
0	0	2.5327	MYH7+	young	I-FAM				0	0	2.71994	MYH7+	old	MF-I
2.52316	0	0	MYH1+	young	MF-II				0	0	0	unclassified	old	I-OTU+TNF+
0	0	0	unclassified	young	II-FAM				0	0	0	unclassified	old	MF-I
0	0	3.18643	MYH7+	young	MF-I				0	0	0	unclassified	old	II-OTU+TNF+
0	0	0	unclassified	young	MF-I				0	0	2.09433	MYH7+	old	MF-I
0	0	0	unclassified	young	MF-I				0	0	0	unclassified	old	MF-I
0	0	0	unclassified	young	MF-I				0	0	0	unclassified	old	II-OTU+TNF+
0	0	0	unclassified	young	MF-I				0	0	1.51455	MYH7+	old	MF-I
0	0	0	unclassified	young	MF-I				0	0	0	unclassified	old	II-OTU+TNF+
3.25091	0	0	unclassified	young	Hyb				0	0	0	unclassified	old	MF-I
0	0	0	unclassified	young	II-OTU+TNF+				0	0	0	unclassified	old	I-OTU+TNF+
0	0	3.21352	MYH7+	young	MF-I				0	0	0	unclassified	old	MF-I
0	0	3.59855	MYH7+	young	MF-I				0	0	2.09997	MYH7+	old	MF-I
0	0	0	unclassified	young	MF-II				0	0	0	unclassified	old	I-FAM
0	0	0	unclassified	young	MF-II				0	0	0	unclassified	old	I-OTU+TNF+
0	0	0	unclassified	young	MF-I				0	0	0	unclassified	old	I-FAM
0	0	2.5456	MYH7+	young	MF-I				0	0	0	unclassified	old	MF-I
0	0	3.19425	MYH7+	young	MF-I				0	0	0	unclassified	old	II-OTU+TNF+
0	0	0	unclassified	young	MF-I				1.52571	0	0	MYH1+	old	II-OTU+TNF+
0	0	0	unclassified	young	II-OTU+TNF+				0	0	0	unclassified	old	I-FAM
0	0	3.87704	MYH7+	young	MF-I				2.10565	1.5274	0	MYH1+MYH2+	old	MF-II
3.58937	0	0	MYH1+	young	II-OTU+TNF+				0	0	2.73767	MYH7+	old	MF-I
0	0	0	unclassified	young	MF-II				0	0	0	unclassified	old	I-FAM
0	0	0	unclassified	young	MF-I				0	0	0	unclassified	old	MF-I
0	0	2.56643	MYH7+	young	MF-I				0	0	2.46343	MYH7+	old	MF-I
0	0	0	unclassified	young	MF-I				1.52402	2.46572	0	MYH1+MYH2+	old	II-FAM
0	0	0	unclassified	young	MF-I				0	0	1.52487	MYH7+	old	MF-I
0	0	0	unclassified	young	MF-II				0	0	2.46968	MYH7+	old	MF-I
0	0	3.20781	MYH7+	young	I-FAM				1.52571	0	0	MYH1+	old	MF-II
0	0	0	unclassified	young	MF-I				0	2.1136	0	MYH2+	old	I-FAM
0	0	0	unclassified	young	Hyb				0	0	0	unclassified	old	MF-II
2.56421	0	0	MYH1+	young	I-OTU+TNF+				0	0	0	unclassified	old	II-OTU+TNF+
0	0	3.5997	MYH7+	young	MF-I				1.52543	0	0	MYH1+	old	II-OTU+TNF+
0	0	3.60781	MYH7+	young	I-OTU+TNF+				0	0	0	unclassified	old	MF-I
0	0	2.55103	MYH7+	young	MF-I				0	0	2.11906	MYH7+	old	I-FAM
0	0	3.89339	MYH7+	young	MF-I				2.4677	2.73396	0	MYH1+MYH2+	old	MF-II
0	2.5598	3.21352	MYH2+MYH7+	young	MF-I				0	0	0	unclassified	old	I-OTU+TNF+
0	0	0	unclassified	young	MF-I				0	0	0	unclassified	old	MF-I
0	0	2.55212	MYH7+	young	I-FAM				0	0	0	unclassified	old	MF-I
0	0	0	unclassified	young	II-OTU+TNF+				0	0	0	unclassified	old	I-FAM
0	0	0	unclassified	young	II-OTU+TNF+				0	0	0	unclassified	old	I-OTU+TNF+
0	0	0	unclassified	young	MF-I				0	0	0	unclassified	old	II-OTU+TNF+
0	0	0	unclassified	young	I-OTU+TNF+				0	0	2.10565	MYH7+	old	MF-I
0	0	0	unclassified	young	II-OTU+TNF+				0	0	0	unclassified	old	II-OTU+TNF+
0	0	0	unclassified	young	MF-II				0	0	0	unclassified	old	I-FAM
0	0	2.60038	MYH7+	young	MF-II				0	0	0	unclassified	old	MF-I
0	0	0	unclassified	young	I-FAM				0	0	0	unclassified	old	II-FAM
0	2.56754	0	MYH2+	young	MF-II				0	0	1.53023	MYH7+	old	I-FAM
0	0	0	unclassified	young	I-FAM				0	0	0	unclassified	old	MF-I
0	2.56865	0	MYH2+	young	MF-II				1.53052	0	1.53052	MYH1+MYH7+	old	MF-I
0	0	3.23554	MYH7+	young	MF-I				0	0	0	unclassified	old	MF-I
0	0	0	unclassified	young	II-OTU+TNF+				0	0	1.53052	MYH7+	old	I-FAM
0	0	2.5587	MYH7+	young	MF-I				0	0	0	unclassified	old	MF-I
0	0	0	unclassified	young	MF-II				0	0	2.10596	MYH7+	old	MF-I
0	0	3.60897	MYH7+	young	MF-I				0	0	2.73699	MYH7+	old	I-OTU+TNF+
0	0	0	unclassified	young	MF-I				0	0	0	unclassified	old	MF-I
0	0	3.23203	MYH7+	young	MF-I				0	0	1.52882	MYH7+	old	MF-I
0	0	0	unclassified	young	MF-I				0	0	0	unclassified	old	MF-I
0	0	3.22157	MYH7+	young	MF-I				0	0	1.53052	MYH7+	old	I-FAM
0	0	0	unclassified	young	MF-II				0	2.46935	0	MYH2+	old	MF-II
0	0	2.562	MYH7+	young	MF-I				0	0	1.53308	MYH7+	old	MF-I
0	0	3.22157	MYH7+	young	MF-I				0	0	0	unclassified	old	MF-I
0	0	0	unclassified	young	MF-II				0	0	0	unclassified	old	MF-I
0	0	0	unclassified	young	MF-I				0	0	0	unclassified	old	MF-I
0	0	0	unclassified	young	MF-I				0	2.74889	0	MYH2+	old	MF-II
0	0	0	unclassified	young	I-FAM				2.95811	2.74786	0	MYH1+MYH2+	old	II-OTU+TNF+
0	0	3.21581	MYH7+	young	MF-I				0	2.47431	0	MYH2+	old	MF-II
0	0	3.22388	MYH7+	young	MF-I				2.74513	0	0	MYH1+	old	MF-II
0	0	0	unclassified	young	MF-I				1.52515	0	0	MYH1+	old	II-OTU+TNF+
0	0	0	unclassified	young	MF-I				0	0	0	unclassified	old	I-OTU+TNF+
0	0	0	unclassified	young	MF-I				0	0	0	unclassified	old	II-FAM
0	0	0	unclassified	young	MF-II				1.53536	3.87865	0	MYH1+MYH2+	old	MF-II
0	0	0	unclassified	young	MF-I				3.80604	0	0	MYH1+	old	MF-II
0	0	2.57088	MYH7+	young	II-OTU+TNF+				0	0	1.53194	MYH7+	old	MF-I
0	0	0	unclassified	young	MF-I				0	0	1.53279	MYH7+	old	MF-I
0	0	0	unclassified	young	MF-I				1.53194	0	0	MYH1+	old	II-FAM
0	0	2.58324	MYH7+	young	MF-I				2.11971	0	0	MYH1+	old	II-OTU+TNF+
0	0	2.57199	MYH7+	young	I-FAM				0	0	0	unclassified	old	MF-I
0	0	0	unclassified	young	MF-I				0	0	0	unclassified	old	I-OTU+TNF+
0	0	0	unclassified	young	MF-II				2.95534	0	0	MYH1+	old	MF-II
0	0	0	unclassified	young	MF-I				1.53966	0	0	MYH1+	old	II-OTU+TNF+
0	2.58324	0	MYH2+	young	II-OTU+TNF+				0	0	0	unclassified	old	I-OTU+TNF+
0	0	0	unclassified	young	MF-II				0	3.95164	0	MYH2+	old	MF-I
0	0	0	unclassified	young	II-OTU+TNF+				0	2.48298	0	MYH2+	old	II-OTU+TNF+
0	0	0	unclassified	young	MF-I				3.13699	0	0	MYH1+	old	II-OTU+TNF+
0	0	0	unclassified	young	MF-II				0	0	2.48837	MYH7+	old	I-OTU+TNF+
0	0	3.22853	MYH7+	young	MF-I				0	0	0	unclassified	old	II-OTU+TNF+
0	0	3.22272	MYH7+	young	I-OTU+TNF+				0	0	0	unclassified	old	II-OTU+TNF+
0	0	3.90643	MYH7+	young	I-OTU+TNF+				0	0	0	unclassified	old	MF-I
0	0	0	unclassified	young	MF-II				0	0	2.11456	MYH7+	old	MF-I
0	0	0	unclassified	young	MF-II				0	0	0	unclassified	old	I-OTU+TNF+
0	0	3.24734	MYH7+	young	MF-I				0	0	0	unclassified	old	MF-I
0	0	3.91242	MYH7+	young	MF-I				0	0	0	unclassified	old	MF-I
0	0	0	unclassified	young	MF-I				0	0	1.53794	MYH7+	old	I-OTU+TNF+
0	0	2.5855	MYH7+	young	MF-I				0	0	2.11553	MYH7+	old	MF-I
0	0	0	unclassified	young	MF-II				0	0	0	unclassified	old	I-OTU+TNF+
0	0	0	unclassified	young	II-FAM				2.12197	0	0	MYH1+	old	II-FAM
0	0	0	unclassified	young	II-OTU+TNF+				0	1.54312	0	MYH2+	old	II-OTU+TNF+
0	0	3.91482	MYH7+	young	MF-I				0	0	1.53966	MYH7+	old	MF-I
0	0	0	unclassified	young	MF-II				0	0	0	unclassified	old	MF-I
0	0	0	unclassified	young	II-OTU+TNF+				0	0	0	unclassified	old	MF-II
0	0	3.25211	MYH7+	young	MF-I				2.485	3.80676	0	MYH1+MYH2+	old	MTJ
0	0	0	unclassified	young	II-FAM				0	0	2.11906	MYH7+	old	I-OTU+TNF+
3.23319	2.57872	0	MYH1+MYH2+	young	II-OTU+TNF+				0	0	1.5365	MYH7+	old	MF-I
0	0	0	unclassified	young	MF-I				0	0	0	unclassified	old	II-FAM
0	0	0	unclassified	young	MF-I				0	0	0	unclassified	old	II-FAM
0	0	0	unclassified	young	II-OTU+TNF+				0	0	0	unclassified	old	MF-I
0	0	3.23554	MYH7+	young	MF-I				0	0	1.53564	MYH7+	old	I-OTU+TNF+
0	0	2.59005	MYH7+	young	MF-II				0	0	1.53937	MYH7+	old	MF-I
0	0	3.91121	MYH7+	young	MF-I				1.53794	3.40916	0	MYH1+MYH2+	old	I-OTU+TNF+
0	0	0	unclassified	young	MTJ				0	0	0	unclassified	old	MF-II
0	0	2.58437	MYH7+	young	MF-I				0	0	0	unclassified	old	I-FAM
0	0	2.5855	MYH7+	young	MF-I				1.55953	1.55953	0	MYH1+MYH2+	old	II-OTU+TNF+
0	0	2.5855	MYH7+	young	MF-I				1.53851	0	0	MYH1+	old	II-OTU+TNF+
0	2.60153	0	MYH2+	young	MF-II				3.15796	2.14095	0	MYH1+MYH2+	old	MF-II
0	0	0	unclassified	young	MF-I				0	0	0	unclassified	old	II-FAM
0	0	0	unclassified	young	II-FAM				2.9763	0	0	MYH1+	old	II-OTU+TNF+
0	0	3.2545	MYH7+	young	MF-I				0	0	0	unclassified	old	MF-I
0	0	0	unclassified	young	I-FAM				0	0	0	unclassified	old	MF-II
0	0	0	unclassified	young	MF-I				0	0	0	unclassified	old	MF-I
0	0	0	unclassified	young	MF-I				0	0	0	unclassified	old	MF-I
0	0	3.2581	MYH7+	young	MF-I				0	1.54573	0	MYH2+	old	MF-II
0	0	0	unclassified	young	MF-II				0	0	0	unclassified	old	I-FAM
0	0	2.6085	MYH7+	young	MF-I				0	0	1.5388	MYH7+	old	MF-I
0	0	0	unclassified	young	MF-II				0	0	0	unclassified	old	MF-I
0	0	0	unclassified	young	II-OTU+TNF+				0	0	0	unclassified	old	MF-I
0	0	0	unclassified	young	MF-I				0	0	0	unclassified	old	MTJ
0	0	2.60385	MYH7+	young	MF-I				0	0	0	unclassified	old	MF-I
0	0	0	unclassified	young	II-FAM				2.12846	0	0	MYH1+	old	NMJ accessory
0	0	0	unclassified	young	MF-II				0	0	0	unclassified	old	MF-I
0	0	0	unclassified	young	I-OTU+TNF+				0	0	0	unclassified	old	MF-I
0	0	0	unclassified	young	MF-I				0	2.75438	0	MYH2+	old	MF-II
0	0	2.61083	MYH7+	young	MF-I				0	0	2.48634	MYH7+	old	MF-I
0	0	2.6085	MYH7+	young	I-OTU+TNF+				0	0	0	unclassified	old	I-FAM
0	0	3.27753	MYH7+	young	MF-I				0	0	1.54399	MYH7+	old	MF-I
0	0	3.65066	MYH7+	young	MF-I				0	0	0	unclassified	old	MF-I
0	0	0	unclassified	young	MF-I				0	1.54748	0	MYH2+	old	I-FAM
0	0	0	unclassified	young	MF-I				0	0	0	unclassified	old	MF-I
0	0	0	unclassified	young	I-FAM				0	0	0	unclassified	old	I-FAM
0	0	2.60966	MYH7+	young	I-OTU+TNF+				0	0	0	unclassified	old	MF-I
0	0	2.61434	MYH7+	young	MF-I				0	0	0	unclassified	old	I-OTU+TNF+
0	0	2.612	MYH7+	young	I-FAM				0	0	0	unclassified	old	MF-I
0	0	0	unclassified	young	MF-II				0	0	0	unclassified	old	MF-II
0	0	3.65677	MYH7+	young	MF-I				1.54777	3.42125	0	MYH1+MYH2+	old	II-OTU+TNF+
0	0	0	unclassified	young	MF-II				4.21972	0	0	MYH1+	old	MF-II
0	0	2.60153	MYH7+	young	MF-I				0	0	1.54052	MYH7+	old	I-OTU+TNF+
0	0	0	unclassified	young	II-OTU+TNF+				0	0	0	unclassified	old	I-FAM
0	0	0	unclassified	young	MF-I				3.14263	2.49175	0	MYH1+MYH2+	old	MF-II
0	0	0	unclassified	young	MF-II				0	0	1.54168	MYH7+	old	II-OTU+TNF+
0	0	0	unclassified	young	MF-I				0	0	0	unclassified	old	MF-II
0	0	3.27508	MYH7+	young	MF-I				0	0	2.12553	MYH7+	old	MF-I
2.63813	0	3.6879	MYH1+MYH7+	young	I-FAM				0	0	1.55127	MYH7+	old	MF-I
0	0	0	unclassified	young	MTJ				0	0	0	unclassified	old	MF-I
2.61552	0	0	MYH1+	young	MF-II				0	0	0	unclassified	old	II-FAM
0	0	0	unclassified	young	MF-I				0	0	0	unclassified	old	MF-I
0	0	2.61434	MYH7+	young	MF-I				0	0	2.12294	MYH7+	old	MF-I
0	0	2.63813	MYH7+	young	MF-I				0	0	0	unclassified	old	MF-I
0	0	0	unclassified	young	MF-II				2.76268	0	0	MYH1+	old	MF-II
0	0	3.27876	MYH7+	young	MF-I				2.97488	0	0	MYH1+	old	II-FAM
0	0	0	unclassified	young	MF-I				0	0	0	unclassified	old	II-OTU+TNF+
0	0	0	unclassified	young	I-OTU+TNF+				0	0	0	unclassified	old	I-FAM
0	0	0	unclassified	young	I-OTU+TNF+				0	0	0	unclassified	old	I-OTU+TNF+
0	0	0	unclassified	young	MF-II				0	0	0	unclassified	old	MF-I
0	0	2.63332	MYH7+	young	MF-II				0	0	0	unclassified	old	MF-I
0	0	0	unclassified	young	MF-II				0	0	0	unclassified	old	II-OTU+TNF+
0	0	2.63572	MYH7+	young	I-OTU+TNF+				0	0	0	unclassified	old	MF-I
0	0	0	unclassified	young	MF-II				0	0	0	unclassified	old	MF-I
2.62854	0	0	MYH1+	young	MF-II				0	1.54544	0	MYH2+	old	II-OTU+TNF+
0	0	0	unclassified	young	II-OTU+TNF+				0	0	0	unclassified	old	II-OTU+TNF+
0	0	0	unclassified	young	MF-I				0	0	2.49412	MYH7+	old	MF-I
0	0	2.6515	MYH7+	young	MF-I				2.13369	0	0	MYH1+	old	II-FAM
0	0	0	unclassified	young	MF-I				0	0	1.54923	MYH7+	old	MF-I
0	0	0	unclassified	young	MF-II				0	1.55539	0	MYH2+	old	II-OTU+TNF+
0	0	0	unclassified	young	MF-I				2.13633	0	0	MYH1+	old	II-OTU+TNF+
0	0	3.69553	MYH7+	young	MF-I				0	0	0	unclassified	old	MF-II
0	0	0	unclassified	young	II-FAM				0	2.1314	0	MYH2+	old	MF-II
0	0	3.27753	MYH7+	young	MF-I				0	0	0	unclassified	old	II-OTU+TNF+
0	0	0	unclassified	young	II-OTU+TNF+				0	0	0	unclassified	old	I-FAM
0	3.2763	2.62023	MYH2+MYH7+	young	I-FAM				0	0	2.96891	MYH7+	old	MF-I
0	0	2.61552	MYH7+	young	MF-I				1.55186	2.49821	0	MYH1+MYH2+	old	MF-II
0	0	0	unclassified	young	MF-II				0	0	0	unclassified	old	MF-II
0	0	0	unclassified	young	II-OTU+TNF+				0	1.54893	0	MYH2+	old	MF-I
0	0	0	unclassified	young	MF-I				2.15095	0	0	MYH1+	old	II-OTU+TNF+
0	0	0	unclassified	young	MTJ				0	0	0	unclassified	old	MF-II
0	0	0	unclassified	young	II-OTU+TNF+				0	0	0	unclassified	old	MF-II
0	0	0	unclassified	young	MF-II				0	0	3.29523	MYH7+	old	MF-I
0	0	0	unclassified	young	MF-II				0	0	0	unclassified	old	MF-I
0	0	2.63572	MYH7+	young	MF-I				1.54777	3.1444	1.54777	MYH1+MYH2+MYH7+	old	MF-II
0	0	0	unclassified	young	II-OTU+TNF+				0	0	1.54864	MYH7+	old	I-FAM
0	0	0	unclassified	young	II-OTU+TNF+				0	0	0	unclassified	old	MF-I
0	0	0	unclassified	young	II-OTU+TNF+				0	3.14228	0	MYH2+	old	MF-II
0	0	0	unclassified	young	I-FAM				0	0	0	unclassified	old	MF-I
0	0	0	unclassified	young	MF-I				0	0	1.54573	MYH7+	old	MF-I
0	0	0	unclassified	young	MF-I				0	0	0	unclassified	old	II-FAM
0	0	0	unclassified	young	II-OTU+TNF+				0	0	0	unclassified	old	MF-I
0	0	0	unclassified	young	MF-II				0	0	0	unclassified	old	MF-II
0	0	2.62973	MYH7+	young	I-FAM				0	0	1.54806	MYH7+	old	MF-I
0	0	0	unclassified	young	MF-II				0	0	0	unclassified	old	MF-I
0	0	0	unclassified	young	II-OTU+TNF+				1.55716	0	0	MYH1+	old	MF-II
0	0	3.27386	MYH7+	young	MF-I				0	1.54835	0	MYH2+	old	MF-II
0	0	0	unclassified	young	MF-II				0	0	0	unclassified	old	I-OTU+TNF+
0	0	2.61905	MYH7+	young	MF-I				0	0	0	unclassified	old	II-OTU+TNF+
0	0	0	unclassified	young	I-FAM				0	0	0	unclassified	old	II-OTU+TNF+
0	0	0	unclassified	young	MF-I				1.5548	2.76861	0	MYH1+MYH2+	old	II-OTU+TNF+
0	0	0	unclassified	young	I-FAM				0	0	0	unclassified	old	MF-I
0	0	3.28989	MYH7+	young	MF-I				0	0	0	unclassified	old	I-OTU+TNF+
0	0	3.69809	MYH7+	young	I-OTU+TNF+				0	0	0	unclassified	old	MF-I
0	0	2.63212	MYH7+	young	MF-I				0	2.13304	0	MYH2+	old	II-OTU+TNF+
0	0	0	unclassified	young	MF-II				0	0	1.56131	MYH7+	old	II-OTU+TNF+
0	0	2.63332	MYH7+	young	MF-I				0	0	1.5501	MYH7+	old	I-FAM
2.63452	0	2.63452	MYH1+MYH7+	young	II-OTU+TNF+				0	1.55362	0	MYH2+	old	II-OTU+TNF+
0	0	0	unclassified	young	I-OTU+TNF+				0	0	1.55039	MYH7+	old	MF-I
0	0	0	unclassified	young	MF-II				0	0	1.55186	MYH7+	old	MF-I
3.29487	0	0	MYH1+	young	MF-II				0	0	0	unclassified	old	II-FAM
0	0	0	unclassified	young	MF-II				0	0	1.55157	MYH7+	old	I-FAM
2.64661	0	0	MYH1+	young	I-FAM				0	0	1.55745	MYH7+	old	I-OTU+TNF+
2.64661	0	0	MYH1+	young	MF-I				0	0	0	unclassified	old	MF-I
2.64054	0	2.64054	MYH1+MYH7+	young	MF-I				1.56191	0	0	MYH1+	old	MF-I
0	0	0	unclassified	young	I-OTU+TNF+				0	0	0	unclassified	old	I-FAM
0	0	0	unclassified	young	MF-II				0	0	0	unclassified	old	II-OTU+TNF+
0	0	0	unclassified	young	II-OTU+TNF+				0	0	0	unclassified	old	MF-I
0	0	0	unclassified	young	MF-I				0	0	1.55627	MYH7+	old	MF-I
0	0	0	unclassified	young	I-FAM				0	2.50782	0	MYH2+	old	II-OTU+TNF+
0	0	0	unclassified	young	MF-I				0	0	0	unclassified	old	II-OTU+TNF+
0	0	0	unclassified	young	MF-II				0	0	0	unclassified	old	MF-I
0	0	2.64905	MYH7+	young	MTJ				0	0	0	unclassified	old	I-FAM
2.64418	0	2.64418	MYH1+MYH7+	young	MF-I				2.76303	0	0	MYH1+	old	MF-II
0	0	0	unclassified	young	MF-I				0	0	0	unclassified	old	MF-I
0	0	0	unclassified	young	MF-II				0	0	0	unclassified	old	MF-I
0	0	0	unclassified	young	MF-II				0	0	0	unclassified	old	MF-I
0	0	0	unclassified	young	MF-I				0	0	0	unclassified	old	I-OTU+TNF+
2.66881	0	0	MYH1+	young	II-FAM				1.56191	1.56191	0	MYH1+MYH2+	old	II-OTU+TNF+
0	0	0	unclassified	young	MF-I				0	2.136	0	MYH2+	old	II-FAM
0	0	0	unclassified	young	MF-I				0	0	0	unclassified	old	MF-I
3.6879	0	0	MYH1+	young	MF-II				0	0	0	unclassified	old	I-FAM
0	0	0	unclassified	young	MF-I				0	0	0	unclassified	old	II-OTU+TNF+
0	0	3.96677	MYH7+	young	MF-I				0	0	0	unclassified	old	II-FAM
0	0	3.30746	MYH7+	young	MF-I				0	0	1.55864	MYH7+	old	MF-I
0	0	0	unclassified	young	I-OTU+TNF+				2.9927	2.14894	0	MYH1+MYH2+	old	MF-II
0	0	0	unclassified	young	II-OTU+TNF+				0	0	0	unclassified	old	MF-I
0	0	0	unclassified	young	II-OTU+TNF+				0	0	1.55627	MYH7+	old	I-OTU+TNF+
0	0	0	unclassified	young	MF-I				0	0	0	unclassified	old	II-OTU+TNF+
0	0	3.70968	MYH7+	young	MF-I				2.1383	2.50369	0	MYH1+MYH2+	old	MF-II
0	0	0	unclassified	young	MF-I				0	0	1.5548	MYH7+	old	I-FAM
0	0	0	unclassified	young	MF-II				0	1.5622	0	MYH2+	old	II-OTU+TNF+
0	0	0	unclassified	young	MF-II				0	0	0	unclassified	old	I-OTU+TNF+
0	0	0	unclassified	young	MF-II				2.15162	0	0	MYH1+	old	MF-II
0	0	0	unclassified	young	MF-II				0	0	0	unclassified	old	II-OTU+TNF+
0	0	0	unclassified	young	II-OTU+TNF+				0	0	1.56191	MYH7+	old	I-OTU+TNF+
2.65518	0	0	MYH1+	young	MF-II				0	0	0	unclassified	old	MF-II
0	0	3.30115	MYH7+	young	I-OTU+TNF+				0	0	1.56042	MYH7+	old	MF-I
0	0	0	unclassified	young	II-OTU+TNF+				0	0	0	unclassified	old	II-OTU+TNF+
0	0	0	unclassified	young	II-OTU+TNF+				0	0	1.55421	MYH7+	old	MF-I
0	0	0	unclassified	young	MF-II				2.1436	1.56131	0	MYH1+MYH2+	old	II-OTU+TNF+
0	0	0	unclassified	young	II-OTU+TNF+				0	0	1.56609	MYH7+	old	MF-I
0	0	0	unclassified	young	MF-II				0	0	0	unclassified	old	MF-I
0	0	2.64905	MYH7+	young	I-OTU+TNF+				0	0	1.55657	MYH7+	old	MF-I
0	0	3.71357	MYH7+	young	MF-I				0	0	0	unclassified	old	II-OTU+TNF+
0	0	0	unclassified	young	MF-II				0	0	0	unclassified	old	MF-I
0	0	2.69416	MYH7+	young	I-OTU+TNF+				0	0	1.55775	MYH7+	old	I-FAM
0	0	2.66881	MYH7+	young	MF-I				0	0	0	unclassified	old	MF-I
0	0	3.32151	MYH7+	young	MF-I				0	0	1.55686	MYH7+	old	MF-I
0	0	0	unclassified	young	MF-I				0	2.15162	0	MYH2+	old	I-FAM
0	0	0	unclassified	young	MTJ				0	0	0	unclassified	old	II-FAM
0	0	0	unclassified	young	MF-I				0	0	0	unclassified	old	I-OTU+TNF+
3.71357	0	0	MYH1+	young	II-OTU+TNF+				0	3.16156	0	MYH2+	old	MF-II
0	0	0	unclassified	young	MF-I				0	0	1.5625	MYH7+	old	MF-I
0	0	3.73462	MYH7+	young	MF-I				0	0	0	unclassified	old	II-OTU+TNF+
0	0	0	unclassified	young	I-FAM				1.57302	0	0	MYH1+	old	II-OTU+TNF+
0	0	0	unclassified	young	MF-I				0	0	0	unclassified	old	MF-I
0	0	0	unclassified	young	MF-II				0	0	1.55893	MYH7+	old	MF-I
0	0	0	unclassified	young	MF-I				0	0	1.5625	MYH7+	old	MF-I
0	0	0	unclassified	young	I-FAM				0	0	0	unclassified	old	MF-I
0	0	3.32668	MYH7+	young	MF-II				0	0	2.50644	MYH7+	old	I-OTU+TNF+
0	0	0	unclassified	young	MF-I				0	0	2.13929	MYH7+	old	MF-I
0	0	0	unclassified	young	II-OTU+TNF+				0	0	0	unclassified	old	I-FAM
0	2.65641	0	MYH2+	young	I-FAM				0	0	0	unclassified	old	II-OTU+TNF+
0	0	2.68013	MYH7+	young	I-OTU+TNF+				0	0	0	unclassified	old	MF-I
0	0	0	unclassified	young	II-OTU+TNF+				0	0	1.5622	MYH7+	old	MF-I
0	0	0	unclassified	young	MF-I				0	0	0	unclassified	old	II-OTU+TNF+
0	0	0	unclassified	young	I-OTU+TNF+				0	0	0	unclassified	old	MF-I
0	0	2.66259	MYH7+	young	II-OTU+TNF+				0	0	0	unclassified	old	MF-I
0	0	0	unclassified	young	MF-II				2.15364	2.15364	0	MYH1+MYH2+	old	I-FAM
0	0	3.73462	MYH7+	young	MF-I				0	0	2.14128	MYH7+	old	MF-I
0	0	0	unclassified	young	II-OTU+TNF+				0	0	0	unclassified	old	II-FAM
0	0	3.34894	MYH7+	young	I-OTU+TNF+				0	2.14827	0	MYH2+	old	MF-II
0	0	2.68393	MYH7+	young	I-OTU+TNF+				3.16626	2.1486	0	MYH1+MYH2+	old	MF-II
0	0	0	unclassified	young	II-OTU+TNF+				0	0	0	unclassified	old	I-FAM
0	0	4.01497	MYH7+	young	MF-I				0	0	2.1476	MYH7+	old	MF-I
0	0	0	unclassified	young	MF-II				0	0	0	unclassified	old	MF-I
0	0	0	unclassified	young	II-OTU+TNF+				0	0	0	unclassified	old	I-FAM
0	0	3.32668	MYH7+	young	MF-I				0	0	1.56549	MYH7+	old	MF-I
0	0	2.68903	MYH7+	young	MF-I				2.14194	0	1.55982	MYH1+MYH7+	old	MTJ
0	0	2.68903	MYH7+	young	MF-I				0	0	2.156	MYH7+	old	MF-I
0	0	0	unclassified	young	I-FAM				3.32096	2.15465	0	MYH1+MYH2+	old	II-OTU+TNF+
0	0	3.73861	MYH7+	young	MF-I				0	0	0	unclassified	old	MF-I
0	0	0	unclassified	young	MF-I				1.5622	0	0	MYH1+	old	I-FAM
0	0	0	unclassified	young	II-OTU+TNF+				0	0	0	unclassified	old	MF-I
0	0	0	unclassified	young	MF-I				0	0	1.56849	MYH7+	old	MF-I
0	0	0	unclassified	young	MF-II				0	0	2.14427	MYH7+	old	I-FAM
0	0	0	unclassified	young	MF-II				0	0	0	unclassified	old	I-OTU+TNF+
0	0	0	unclassified	young	MF-I				0	0	0	unclassified	old	MF-I
0	0	0	unclassified	young	MF-II				0	0	0	unclassified	old	I-FAM
0	0	0	unclassified	young	II-OTU+TNF+				0	0	0	unclassified	old	MF-I
0	0	4.0123	MYH7+	young	MF-I				0	3.16917	0	MYH2+	old	MF-II
0	0	0	unclassified	young	II-FAM				3.16626	0	0	MYH1+	old	II-FAM
0	0	0	unclassified	young	MF-I				0	1.56879	0	MYH2+	old	MF-II
0	0	2.70062	MYH7+	young	MF-I				0	0	0	unclassified	old	MF-I
0	0	2.68775	MYH7+	young	I-OTU+TNF+				0	0	0	unclassified	old	MF-I
0	0	0	unclassified	young	MF-II				0	0	0	unclassified	old	I-FAM
0	0	0	unclassified	young	II-OTU+TNF+				0	0	2.14827	MYH7+	old	MF-I
0	0	0	unclassified	young	II-OTU+TNF+				0	0	0	unclassified	old	MF-I
0	0	2.68393	MYH7+	young	MF-I				0	0	0	unclassified	old	II-OTU+TNF+
0	0	0	unclassified	young	MF-I				0	0	1.5703	MYH7+	old	MF-I
0	0	0	unclassified	young	MF-I				0	0	0	unclassified	old	MF-I
0	0	0	unclassified	young	MF-II				0	0	0	unclassified	old	I-FAM
0	0	0	unclassified	young	I-FAM				2.52351	0	0	MYH1+	old	MF-II
0	0	2.6776	MYH7+	young	MF-I				0	0	0	unclassified	old	II-OTU+TNF+
0	0	3.73995	MYH7+	young	MF-I				0	0	0	unclassified	old	MF-II
0	0	0	unclassified	young	II-OTU+TNF+				0	0	0	unclassified	old	I-FAM
0	0	2.68139	MYH7+	young	MF-I				0	0	0	unclassified	old	I-OTU+TNF+
0	0	0	unclassified	young	II-FAM				0	0	0	unclassified	old	MF-I
0	0	3.3596	MYH7+	young	MF-I				0	0	2.15095	MYH7+	old	MF-I
0	0	0	unclassified	young	MF-I				0	1.5703	0	MYH2+	old	MF-II
0	0	0	unclassified	young	II-OTU+TNF+				0	0	0	unclassified	old	MF-I
0	0	4.01765	MYH7+	young	MF-I				0	0	1.57271	MYH7+	old	MF-I
0	0	0	unclassified	young	II-OTU+TNF+				0	0	2.5165	MYH7+	old	MF-I
0	0	2.69416	MYH7+	young	MF-I				0	0	1.56699	MYH7+	old	MF-I
0	0	0	unclassified	young	II-OTU+TNF+				2.5193	2.1533	0	MYH1+MYH2+	old	II-OTU+TNF+
0	0	0	unclassified	young	MF-II				0	0	0	unclassified	old	II-OTU+TNF+
0	0	0	unclassified	young	I-FAM				0	0	0	unclassified	old	MF-I
0	0	0	unclassified	young	MTJ				3.00757	0	0	MYH1+	old	II-OTU+TNF+
0	0	0	unclassified	young	MF-II				0	0	2.9992	MYH7+	old	MF-I
0	0	4.02843	MYH7+	young	MF-I				0	0	0	unclassified	old	MF-I
0	0	3.78794	MYH7+	young	MF-I				0	2.15499	0	MYH2+	old	II-FAM
0	0	2.69674	MYH7+	young	MF-I				0	3.17464	0	MYH2+	old	MF-II
0	0	0	unclassified	young	II-OTU+TNF+				0	0	2.15296	MYH7+	old	MF-I
0	0	3.73329	MYH7+	young	MF-I				0	0	0	unclassified	old	MF-I
0	0	0	unclassified	young	MF-II				0	0	0	unclassified	old	I-FAM
0	0	0	unclassified	young	MF-I				0	2.5214	0	MYH2+	old	MF-II
0	0	0	unclassified	young	MF-II				0	0	1.57332	MYH7+	old	MF-I
0	0	0	unclassified	young	MF-I				0	0	0	unclassified	old	MF-I
0	0	0	unclassified	young	II-OTU+TNF+				0	1.5871	0	MYH2+	old	II-OTU+TNF+
0	0	2.70451	MYH7+	young	MF-I				0	0	0	unclassified	old	I-FAM
0	0	2.70973	MYH7+	young	I-FAM				0	0	0	unclassified	old	MF-I
0	0	0	unclassified	young	MF-I				2.16278	1.57849	0	MYH1+MYH2+	old	II-FAM
2.72959	0	2.72959	MYH1+MYH7+	young	MF-I				0	0	0	unclassified	old	I-FAM
0	0	0	unclassified	young	II-OTU+TNF+				0	2.15769	0	MYH2+	old	MF-II
0	0	2.70321	MYH7+	young	MF-I				0	0	0	unclassified	old	II-OTU+TNF+
0	0	0	unclassified	young	II-FAM				0	0	0	unclassified	old	I-FAM
2.70842	0	3.36768	MYH1+MYH7+	young	MF-I				0	0	0	unclassified	old	II-OTU+TNF+
0	0	2.69932	MYH7+	young	I-OTU+TNF+				0	0	0	unclassified	old	I-FAM
0	0	0	unclassified	young	MF-II				0	0	0	unclassified	old	I-OTU+TNF+
0	0	0	unclassified	young	MF-I				1.58772	3.01861	0	MYH1+MYH2+	old	II-OTU+TNF+
0	0	0	unclassified	young	II-FAM				0	2.53877	0	MYH2+	old	II-OTU+TNF+
0	0	3.37039	MYH7+	young	MF-I				0	0	2.9992	MYH7+	old	MF-I
0	0	3.37993	MYH7+	young	MF-I				0	0	0	unclassified	old	MF-I
0	0	0	unclassified	young	MF-I				1.57453	0	0	MYH1+	old	II-FAM
0	0	2.70842	unclassified	young	Hyb				0	0	0	unclassified	old	I-OTU+TNF+
0	0	0	unclassified	young	II-FAM				2.16517	0	0	MYH1+	old	II-OTU+TNF+
2.72027	2.72027	2.72027	MYH1+MYH2+MYH7+	young	II-OTU+TNF+				2.17272	0	0	MYH1+	old	MF-II
0	0	2.72825	MYH7+	young	II-OTU+TNF+				0	0	0	unclassified	old	II-OTU+TNF+
0	0	0	unclassified	young	MF-II				0	0	0	unclassified	old	MF-I
0	0	0	unclassified	young	MF-II				0	0	0	unclassified	old	MF-I
0	0	3.37039	MYH7+	young	II-OTU+TNF+				0	0	0	unclassified	old	I-FAM
3.75206	0	0	MYH1+	young	MF-I				1.57271	0	0	MYH1+	old	MF-II
0	0	0	unclassified	young	MF-I				0	0	0	unclassified	old	MF-I
0	0	0	unclassified	young	MF-I				0	0	0	unclassified	old	I-FAM
0	0	2.72425	MYH7+	young	I-FAM				0	1.57484	0	MYH2+	old	II-OTU+TNF+
0	0	2.72425	MYH7+	young	MF-I				0	0	0	unclassified	old	I-FAM
0	0	2.72558	MYH7+	young	I-FAM				0	0	0	unclassified	old	II-OTU+TNF+
0	0	2.73902	MYH7+	young	MF-I				0	0	0	unclassified	old	I-FAM
0	0	0	unclassified	young	I-OTU+TNF+				3.86668	2.54128	0	MYH1+MYH2+	old	II-OTU+TNF+
0	0	2.73767	MYH7+	young	MF-I				0	0	2.15904	MYH7+	old	MF-I
0	0	0	unclassified	young	MF-I				1.57697	2.7949	0	MYH1+MYH2+	old	II-OTU+TNF+
0	0	0	unclassified	young	MF-II				0	0	1.57423	MYH7+	old	MF-I
0	0	0	unclassified	young	II-OTU+TNF+				0	0	0	unclassified	old	MF-II
0	0	0	unclassified	young	MF-II				0	0	0	unclassified	old	MF-I
0	0	3.36768	MYH7+	young	MF-I				0	1.57666	0	MYH2+	old	MF-I
0	0	3.78373	MYH7+	young	I-OTU+TNF+				0	0	2.79238	MYH7+	old	MF-I
0	0	3.37311	MYH7+	young	MF-I				0	0	0	unclassified	old	II-FAM
0	0	0	unclassified	young	MF-II				0	0	0	unclassified	old	MF-I
0	0	0	unclassified	young	MF-II				0	0	0	unclassified	old	II-OTU+TNF+
0	0	0	unclassified	young	MF-I				0	1.57849	0	MYH2+	old	II-OTU+TNF+
0	0	0	unclassified	young	MF-II				0	0	0	unclassified	old	I-FAM
0	0	0	unclassified	young	I-FAM				1.58617	4.41383	0	MYH1+MYH2+	old	MF-II
0	0	0	unclassified	young	MF-II				0	0	0	unclassified	old	I-OTU+TNF+
0	0	0	unclassified	young	MF-I				0	0	0	unclassified	old	I-FAM
0	0	2.72558	MYH7+	young	MF-I				2.16448	0	0	MYH1+	old	II-OTU+TNF+
0	0	0	unclassified	young	II-OTU+TNF+				0	0	0	unclassified	old	MF-I
0	0	0	unclassified	young	MF-I				0	0	0	unclassified	old	MF-I
0	0	0	unclassified	young	MF-I				0	0	0	unclassified	old	MF-I
0	0	0	unclassified	young	II-FAM				0	0	0	unclassified	old	MF-I
0	0	0	unclassified	young	II-OTU+TNF+				0	0	0	unclassified	old	II-OTU+TNF+
0	0	0	unclassified	young	MF-II				0	0	0	unclassified	old	MF-I
0	0	0	unclassified	young	MF-II				0	0	0	unclassified	old	II-OTU+TNF+
0	0	3.795	MYH7+	young	MF-I				0	0	0	unclassified	old	MF-II
0	0	2.72558	MYH7+	young	MF-I				0	0	1.5837	MYH7+	old	II-OTU+TNF+
2.74309	0	0	MYH1+	young	MF-II				0	0	0	unclassified	old	MF-I
2.72825	0	0	MYH1+	young	MF-I				0	2.16619	0	MYH2+	old	MF-II
0	0	2.73902	MYH7+	young	MF-I				1.5837	0	0	MYH1+	old	MF-II
0	0	0	unclassified	young	II-OTU+TNF+				0	0	1.57727	MYH7+	old	MF-I
0	0	0	unclassified	young	MF-II				0	0	1.58401	MYH7+	old	MF-I
0	0	0	unclassified	young	MF-I				0	0	0	unclassified	old	MF-I
0	0	0	unclassified	young	MF-I				0	0	0	unclassified	old	MF-II
0	0	0	unclassified	young	MF-I				0	0	0	unclassified	old	II-OTU+TNF+
0	0	0	unclassified	young	MF-I				0	0	0	unclassified	old	I-FAM
0	0	3.40916	MYH7+	young	MF-I				3.33727	1.58463	0	MYH1+MYH2+	old	MF-II
0	0	0	unclassified	young	MF-II				0	0	0	unclassified	old	II-OTU+TNF+
0	0	0	unclassified	young	II-OTU+TNF+				0	0	2.79634	MYH7+	old	I-OTU+TNF+
0	0	3.79217	MYH7+	young	I-OTU+TNF+				0	0	1.57544	MYH7+	old	MF-I
0	0	2.76791	unclassified	young	Hyb				0	0	0	unclassified	old	II-OTU+TNF+
0	0	0	unclassified	young	MF-II				0	0	0	unclassified	old	MF-I
0	0	0	unclassified	young	MF-I				1.58247	1.58247	0	MYH1+MYH2+	old	MF-I
0	0	0	unclassified	young	MF-I				1.58033	2.53128	0	MYH1+MYH2+	old	MF-II
0	0	0	unclassified	young	MF-I				0	0	2.52562	MYH7+	old	MF-I
0	0	0	unclassified	young	II-OTU+TNF+				0	0	0	unclassified	old	MF-II
0	0	0	unclassified	young	MF-II				0	0	0	unclassified	old	I-FAM
0	0	4.29536	MYH7+	young	MF-I				2.17444	0	0	MYH1+	old	II-OTU+TNF+
0	0	3.41483	MYH7+	young	MF-I				0	0	0	unclassified	old	I-FAM
0	0	3.40352	MYH7+	young	MF-I				0	1.58896	0	MYH2+	old	II-OTU+TNF+
0	0	3.41341	MYH7+	young	MF-I				0	0	2.53484	MYH7+	old	MF-I
0	0	0	unclassified	young	II-OTU+TNF+				2.16346	0	0	MYH1+	old	II-OTU+TNF+
0	0	3.40071	unclassified	young	Hyb				0	0	2.17065	MYH7+	old	I-FAM
0	0	0	unclassified	young	MF-I				0	0	0	unclassified	old	II-FAM
0	0	0	unclassified	young	MF-II				0	0	0	unclassified	old	MF-I
0	0	2.75404	MYH7+	young	I-FAM				0	0	0	unclassified	old	MF-I
0	0	0	unclassified	young	II-OTU+TNF+				3.0253	1.59331	0	MYH1+MYH2+	old	MF-II
0	0	3.81071	MYH7+	young	MF-I				0	0	0	unclassified	old	MF-I
0	0	0	unclassified	young	I-FAM				0	1.58524	0	MYH2+	old	MF-II
0	0	0	unclassified	young	I-FAM				0	0	0	unclassified	old	MF-I
0	0	3.41199	MYH7+	young	MF-I				0	0	0	unclassified	old	MF-I
0	0	0	unclassified	young	MF-I				0	0	0	unclassified	old	MF-I
0	0	2.76931	MYH7+	young	MF-I				0	0	0	unclassified	old	II-OTU+TNF+
0	0	0	unclassified	young	I-OTU+TNF+				0	0	0	unclassified	old	I-FAM
0	0	0	unclassified	young	MF-I				2.55067	0	0	MYH1+	old	II-OTU+TNF+
[truncated: 35,722 more rows]

## Sheet: Panel e
	Myofiber type	Young					Aged					two-tailed t-test, p value
		Donor 1	Donor 2	Donor 3	Donor 4	Donor 5	Donor 1	Donor 2	Donor 3	Donor 4	Donor 5
	MYH7+	31.8165	39.1355	30.6475	54.4835	39.2926	18.1902	21.3454	30.3178	56.2172	48.0624	0.6338
	MYH2+	2.09284	1.12589	7.89869	2.36574	11.0575	8.84847	1.65885	12.8566	1.13835	3.49857	0.8226
	MYH2+MYH1+	0	0.409799	2.46036	1.35065	17.0398	6.76738	0.969069	11.5926	0.61296	0.639677	0.9731
	MYH1+	0	3.39926	6.45362	6.38862	5.61114	13.8585	9.45551	11.9177	0.350263	1.00859	0.3631

## Sheet: panel h
index	TNNT1	TNNC1	TNNT3	TNNC2
mus_SNuc7468112-GCGAGAACAGTCAGCC	0	0.313497	3.66163	5.50024
mus_SNuc7468112-CAAGAAATCGGCGCAT	0	0.338531	4.48671	5.14881
mus_SNuc7468112-GCTGCGATCTTGGGTA	0	0.373744	4.45134	5.18791
mus_SNuc7468112-CTCGGGACAGGTCGTC	0	0	3.94588	5.25335
mus_SNuc7468112-ACCAGTAAGAATAGGG	0	0	4.32957	5.48674
mus_SNuc7468112-CCATTCGCAGCTTCGG	0	0	3.66505	4.91373
mus_SNuc7468112-CGTCAGGTCACTCTTA	0.602672	0	4.78822	5.9264
mus_SNuc7468112-TGGGAAGTCCAAGTAC	0	2.59577	4.66327	4.27143
mus_SNuc7468112-CTCGGAGGTTATCGGT	0	0	4.07876	4.85039
mus_SNuc7468112-ACGCAGCGTATGAATG	0	0	4.48159	4.81003
mus_SNuc7468112-GAGCAGACATTGAGCT	0	0	4.37522	5.64239
mus_SNuc7468112-GATGCTAAGAGCCTAG	0	0	4.71824	5.78409
mus_SNuc7468112-TGGCGCAAGCACCGCT	0	0	3.94017	5.4104
mus_SNuc7468112-GAAATGACATTACCTT	0	3.41526	3.67001	5.27404
mus_SNuc7468112-CGAGCCAAGTCCAGGA	0	0	4.90475	4.74999
mus_SNuc7468112-CCGTGGACACTTGGAT	0	2.19965	3.79139	5.9048
mus_SNuc7468112-AACTCTTGTGCCTTGG	0	2.86261	3.47703	5.82229
mus_SNuc7468112-TACTTGTGTACATGTC	0	0	4.0992	5.3915
mus_SNuc7468112-TGCCCATAGGAGTTGC	0	0	4.24747	4.93344
mus_SNuc7468112-GCGCAGTCAATAGCAA	0	0	4.23214	5.34035
mus_SNuc7468112-CCTAGCTCAAGCTGGA	0	0	4.86407	5.59273
mus_SNuc7468112-GGGCACTGTGTGGCTC	0	0	4.03932	5.23089
mus_SNuc7468112-TCCACACTCGAGAACG	0	0	4.172	5.39776
mus_SNuc7468112-GAGTCCGGTGGTTTCA	0	1.22355	4.22213	5.35721
mus_SNuc7468112-ACGATACCATGGGAAC	0	0	4.08923	5.68518
mus_SNuc7468112-AGTAGTCTCTCGAGTA	0	0	3.88721	5.46957
mus_SNuc7468112-CAAGGCCAGGCTCAGA	0	0	3.84214	5.10421
mus_SNuc7468112-CAGATCATCCTCTAGC	0	1.87492	4.71318	5.65352
mus_SNuc7468112-GACGCGTAGGGCACTA	0	1.94651	3.68956	4.91335
mus_SNuc7468112-ACCCACTTCTCCAACC	0	0	4.41618	5.47979
mus_SNuc7468112-AGTGGGAAGGGAACGG	0	0	3.40317	5.16681
mus_SNuc7468112-ACTGAGTCATACGCCG	0	0	3.8234	5.31033
mus_SNuc7468112-GGCTGGTTCGGAGCAA	0	0	3.44923	4.67904
mus_SNuc7468112-TACCTTAGTCTTCAAG	0	1.69532	4.72037	5.48568
mus_SNuc7468112-CTCCTAGAGTCCCACG	0	3.76777	3.09746	4.80864
mus_SNuc7468112-CGAGCACAGAGGTTGC	1.85669	0	3.78917	5.24748
mus_SNuc7468112-GCGAGAAAGACTTTCG	0	0	3.93183	4.90032
mus_SNuc7468112-ACGGGCTTCACTATTC	0	0	3.48632	3.66353
mus_SNuc7468112-GCGCCAATCACGGTTA	0	0	3.56303	5.87888
mus_SNuc7468112-CAGTCCTAGTGTTTGC	0	0	4.66522	5.84244
mus_SNuc7468112-TTCGGTCCAGGTTTCA	0	2.12261	4.40528	5.09231
mus_SNuc7468112-GACTAACAGATGTCGG	0	2.18733	4.03211	4.56369
mus_SNuc7468112-ATCTACTTCGCCTGTT	0	0	4.19107	5.3592
mus_SNuc7468112-CTTCTCTTCGACAGCC	0	0	3.36229	4.5417
mus_SNuc7468112-ACTGTCCAGTCGAGTG	2.98019	0	2.33658	4.54816
mus_SNuc7468112-ATAACGCGTAAACCTC	0	2.42845	3.46648	5.51822
mus_SNuc7468112-TGACAACGTGTCGCTG	0	0	3.20326	5.24651
mus_SNuc7468112-CAGCGACCAGTAACGG	0	1.09318	4.62015	5.19038
mus_SNuc7468112-AGGCCGTCATCAGTCA	0	1.86191	4.09468	4.52026
mus_SNuc7468112-CGAATGTTCGGAAATA	0	0	3.89597	3.71771
mus_SNuc7468112-ACGATGTCATCCTAGA	0	0.77866	5.02292	5.88081
mus_SNuc7468112-AGTTGGTTCCCAAGAT	0	2.87496	4.51735	4.75943
mus_SNuc7468112-GTTTCTAGTAGCACGA	0	1.35931	4.65555	5.21894
mus_SNuc7468112-TTGACTTTCCTTGACC	0	0.924346	3.6637	4.45588
mus_SNuc7468112-TGACTTTCACAGAGGT	0	0.95798	4.33732	5.50198
mus_SNuc7468112-ATGGGAGTCCAAGTAC	0	3.13827	4.74244	4.37036
mus_SNuc7468112-AGTCTTTCATCCGTGG	0.994147	0	2.7925	5.37298
mus_SNuc7468112-CAACCAATCAGGATCT	0	1.04318	3.84921	5.20941
mus_SNuc7468112-AGTTGGTTCGGAGGTA	0	0	4.58626	4.82376
mus_SNuc7468112-CGGACGTCAGTCTTCC	0	1.21149	3.65677	5.12666
mus_SNuc7468112-GCAATCACAGCTCGAC	0	0	3.43908	4.33593
mus_SNuc7468112-TGATTTCGTACAGTGG	0	0	3.80618	2.88562
mus_SNuc7468112-TAGGCATTCCGCTGTT	0	0	2.44849	3.84603
mus_SNuc7468112-GTAACGTAGTGGAGTC	0	0	3.32354	2.15701
mus_SNuc7468112-CTGCTGTTCTTGCATT	0	0	0	4.22359
mus_SNuc7468112-AGCGTATAGTGGAGTC	5.03157	5.14637	1.41235	3.36558
mus_SNuc7468112-GCATGCGCAATGGATA	0	0	3.95417	5.51473
mus_SNuc7468112-TAGCCGGGTCACTGGC	0	0	3.68975	5.22001
mus_SNuc7468112-CCCATACTCATCGGAT	0	0	3.90806	4.8301
mus_SNuc7468112-TCTTCGGAGAATTGTG	0	0	4.16155	5.34456
mus_SNuc7468112-GTAACTGTCGTTACAG	0	0	4.15515	5.44296
mus_SNuc7468112-CGGCTAGTCAGCATGT	0	0.960512	4.19461	5.15672
mus_SNuc7468112-TTCTCCTGTGGGTCAA	1.85669	3.97451	0	1.02992
mus_SNuc7468112-ATCTGCCGTTCGGCAC	1.38005	0	5.04796	5.80731
mus_SNuc7468112-TCTTTCCTCCCAACGG	0	0	4.77332	5.61192
mus_SNuc7468112-CAGAATCTCTTTAGTC	0	0	4.67578	5.62102
mus_SNuc7468112-CACATTTGTGCAACGA	0	2.15364	4.3459	6.20668
mus_SNuc7468112-AGCATACTCTCCAGGG	0.659349	0.659349	4.5371	5.30219
mus_SNuc7468112-AACTGGTAGTGGAGAA	0	0	4.89008	5.88902
mus_SNuc7468112-GTAGGCCAGTTCCACA	3.40563	4.88356	3.12895	5.24895
mus_SNuc7468112-GCTGGGTCACATCCGG	0	2.42281	3.74028	2.42281
mus_SNuc7468112-TACTCATTCATTGCCC	0	3.57972	4.06696	4.1731
mus_SNuc7468112-AAACCTGGTCACACGC	0	0	2.62639	1.81312
mus_SNuc7468112-CCACGGATCCGTCAAA	0	0	3.51247	1.44765
mus_SNuc7468112-ACTGTCCAGGCCATAG	1.51289	0	0	2.45268
mus_SNuc7468112-AACTTTCGTGGTCTCG	0	1.80948	3.84941	5.00469
mus_SNuc7468112-CCTAGCTGTTAAGTAG	0	0	3.35266	3.67908
mus_SNuc7468112-CTGCCTAAGTGCCAGA	0	0	4.31735	5.07744
mus_SNuc7468112-GACTAACAGCTCTCGG	0	0	3.91181	4.02737
mus_SNuc7468112-CTTAGGAGTTGGAGGT	0	0	3.71097	3.86163
mus_SNuc7468112-ATCCACCAGTGTGGCA	0	0	0	2.37636
mus_SNuc7468112-GGGCATCGTTGAACTC	0	1.68561	3.76739	4.02742
mus_SNuc7468112-GGACGTCTCCTGTACC	0	1.59043	1.0828	3.11273
mus_SNuc7468112-CAAGATCGTACCTACA	3.96677	3.51646	2.88456	2.75002
mus_SNuc7468112-CAGTAACGTTCTGTTT	0	0	4.18517	5.37256
mus_SNuc7468112-CGTCCATGTAGATTAG	0	0	3.79668	4.10083
mus_SNuc7468112-TTAACTCTCCATTCTA	0	0	4.71052	5.39267
mus_SNuc7468112-CGGACACCATCCGGGT	0	1.10357	4.21201	4.92735
mus_SNuc7468112-GAGTCCGAGGATGGAA	0	0	0	3.29321
mus_SNuc7468112-TTGGAACGTGATGCCC	1.30592	0	4.29944	4.96722
mus_SNuc7468112-GATCGTATCCTACAGA	0	0	4.44156	4.66235
mus_SNuc7468112-ATAACGCGTGACTCAT	0	1.68487	4.70767	5.2228
mus_SNuc7468112-CAACCAATCGACCAGC	0	2.32401	4.1823	4.71491
mus_SNuc7468112-CCAATCCTCTTGCATT	0	1.86172	3.795	5.13272
mus_SNuc7468112-TCACAAGAGCGATTCT	0	0	3.98559	5.17647
mus_SNuc7468112-CCTTACGTCAACGCTA	0	0	4.88625	4.64714
mus_SNuc7468112-GAGCAGAAGATCCCGC
mus_SNuc7468112-ATAGACCAGGGTGTTG
mus_SNuc7468112-TACTCATAGCGCTCCA
mus_SNuc7468112-GATCGTACACATCTTT
mus_SNuc7468112-TAAGTGCCAATAACGA
mus_SNuc7468112-CGAGCACTCTGCCAGG
mus_SNuc7468112-GATTCAGTCTAAGCCA
mus_SNuc7468112-GACGTGCTCCTTGGTC
mus_SNuc7468112-TGCCCATAGGCGTACA
mus_SNuc7468112-AAACCTGGTTCCACGG
mus_SNuc7468112-GAACATCAGAGTCGGT
mus_SNuc7468112-GATTCAGCATCTCGCT
mus_SNuc7468112-TTAGGACCAGTCGTGC
mus_SNuc7468112-GGCTGGTTCCATGCTC
mus_SNuc7468112-TGAAAGACACCACGTG
mus_SNuc7468112-ACGTCAAGTCTGGTCG
mus_SNuc7468112-GACGTTACAGGTTTCA
mus_SNuc7468112-AGCAGCCTCCTTGACC
mus_SNuc7468112-CAGGTGCCACAAGACG
mus_SNuc7468112-AAGGAGCAGGTGATTA
mus_SNuc7468112-TTAGTTCCAGGACGTA
mus_SNuc7468112-ACCCACTGTTCAGGCC
mus_SNuc7468112-CTTGGCTGTGGTACAG
mus_SNuc7468112-CCTTTCTCACGGACAA
mus_SNuc7468112-AGTCTTTAGCTAACAA
mus_SNuc7468112-CGGCTAGCAGTTAACC
mus_SNuc7468112-CAAGAAATCTCTGTCG
mus_SNuc7468112-CAGGTGCAGATTACCC
mus_SNuc7468112-GCTGCAGCAGGAACGT
mus_SNuc7468112-CCACCTATCATCGGAT
mus_SNuc7468112-TACCTTACAGCCTATA
mus_SNuc7468112-CCTTCCCTCCGTAGTA
mus_SNuc7468112-AAGGTTCAGCAACGGT
mus_SNuc7468112-ATTTCTGGTGATGTCT
mus_SNuc7468112-CCTAGCTTCCCGGATG
mus_SNuc7468112-AAGGTTCGTGCCTGTG
mus_SNuc7468112-ACGATACGTCTCATCC
mus_SNuc7468112-TCTTCGGCACGGTAGA
mus_SNuc7468112-TTGTAGGGTCTTGCGG
mus_SNuc7468112-ACACCGGGTAACGCGA
mus_SNuc7468112-GACCTGGTCTCGTATT
mus_SNuc7468112-TGTATTCTCTGTTGAG
mus_SNuc7468112-AAGTCTGTCACTTATC
mus_SNuc7468112-ACGATACAGTTAAGTG
mus_SNuc7468112-CTACCCATCGTCTGAA
mus_SNuc7468112-CGCTTCACACAGATTC
mus_SNuc7468112-GGCCGATAGACACGAC
mus_SNuc7468112-TTAGTTCTCAACCATG
mus_SNuc7468112-CCATGTCCAACCGCCA
mus_SNuc7468112-ACGCAGCCAGCCACCA
mus_SNuc7468112-GGAATAAAGACGCTTT
mus_SNuc7468112-ATCATGGAGATAGGAG
mus_SNuc7468112-ACCGTAAGTTCCACGG
mus_SNuc7468112-AGGGAGTAGCTAGGCA
mus_SNuc7468112-GCATACAAGTGACTCT
mus_SNuc7468112-CTCTACGAGCTGCCCA
mus_SNuc7468112-ACACCCTTCTGGAGCC
mus_SNuc7468112-TTGCCGTTCATGCTCC
mus_SNuc7468112-GCTTGAACAGCCTTGG
mus_SNuc7468112-AACGTTGGTCGCATCG
mus_SNuc7468112-AGCGTCGGTCGCTTTC
mus_SNuc7468112-CCGTACTTCGGTCTAA
mus_SNuc7511880-TCAATCTTCACCCTCA
mus_SNuc7511880-CCCAGTTAGGCGTACA
mus_SNuc7511880-GCTGCTTGTCGCGAAA
mus_SNuc7511880-AGATCTGAGGGTTTCT
mus_SNuc7511880-CATCAAGTCTTCCTTC
mus_SNuc7511880-GATCTAGTCGTTTATC
mus_SNuc7511880-TCAATCTTCGTATCAG
mus_SNuc7511880-CGAGCCACAGACGCAA
mus_SNuc7511880-TCGGTAAAGTGTTTGC
mus_SNuc7511880-TTGGAACAGATCGATA
mus_SNuc7511880-ATCCACCTCGCCGTGA
mus_SNuc7511880-GGCTCGACACCAACCG
mus_SNuc7511880-TAGAGCTGTCCTAGCG
mus_SNuc7511880-GGAAAGCTCCACGAAT
mus_SNuc7511880-TTAGGACCATCGGACC
mus_SNuc7511880-TTGGCAAGTTCACGGC
mus_SNuc7511880-GTAACTGCATGCCACG
mus_SNuc7511880-TCGGGACTCCCGGATG
mus_SNuc7511880-GCTTGAAGTTATCGGT
mus_SNuc7511880-TGCGGGTGTTATGTGC
mus_SNuc7511880-AGAGCGAGTAGCCTAT
mus_SNuc7511880-AACTGGTGTAGAGGAA
mus_SNuc7511880-GCTGGGTCACGAGAGT
mus_SNuc7511880-GAAACTCAGATGCCTT
mus_SNuc7511880-AAAGCAAAGTGTCTCA
mus_SNuc7511880-GACAGAGAGTGTACGG
mus_SNuc7511880-CTTTGCGCACCAGATT
mus_SNuc7511880-AGCATACTCTTTACGT
mus_SNuc7511880-ATAGACCCATGTCTCC
mus_SNuc7511880-AACCGCGCACTTCTGC
mus_SNuc7511880-TGCTGCTAGGGTATCG
mus_SNuc7511880-TCTTCGGCATGTAGTC
mus_SNuc7511880-GAATGAACACGTCTCT
mus_SNuc7511880-GGACGTCGTTGGTGGA
mus_SNuc7511880-ATCACGAAGGGTATCG
mus_SNuc7511880-GACGTGCTCCTGCTTG
mus_SNuc7511880-CTGCGGATCACAATGC
mus_SNuc7511880-GTCACAACACACTGCG
mus_SNuc7511880-GCTCTGTAGGAGTACC
mus_SNuc7511880-TCAGCTCTCCAAACAC
mus_SNuc7511880-CGATTGATCTACGAGT
mus_SNuc7511880-TGTGTTTAGGGTCTCC
mus_SNuc7511880-GGCTGGTGTTGGGACA
mus_SNuc7511880-GGAGCAACATGTTGAC
mus_SNuc7511880-CGAGCACGTCTCTTAT
mus_SNuc7511880-CGAACATAGAGCCCAA
mus_SNuc7511880-CCGGGATAGAAACCGC
mus_SNuc7511880-GCCAAATCACAAGTAA
mus_SNuc7511880-CAGCTAACACAGTCGC
mus_SNuc7511880-CTCACACTCGAACTGT
mus_SNuc7511880-GGACGTCGTCCATCCT
mus_SNuc7511880-GAATAAGAGAAAGTGG
mus_SNuc7511880-CGGAGCTTCTCACATT
mus_SNuc7511880-GGAGCAATCCACGTTC
mus_SNuc7511880-TGAGGGAAGGCAAAGA
mus_SNuc7511880-TCAGGATGTATTACCG
mus_SNuc7511880-GGGTTGCTCACCAGGC
mus_SNuc7511880-GGCAATTTCTCATTCA
mus_SNuc7511880-GTACTTTGTTCGCGAC
mus_SNuc7511880-ATTACTCTCAGGTAAA
mus_SNuc7511880-GCGCCAAAGTCGTTTG
mus_SNuc7511880-GGGTCTGCAGTACACT
mus_SNuc7511880-AATCCAGGTTATCCGA
mus_SNuc7511880-GACTACATCAGGTAAA
mus_SNuc7511880-CAACCAATCTGCTGCT
mus_SNuc7511880-GAACCTAAGCTAGGCA
mus_SNuc7511880-GCTGCAGGTCTCTTTA
mus_SNuc7511880-GGAATAAGTTTGTTTC
mus_SNuc7511880-ATGCGATAGGTGACCA
mus_SNuc7511880-GTAGGCCCAAGCTGTT
mus_SNuc7511880-GCTCCTACATCTATGG
mus_SNuc7511880-CCTTCCCGTAAGCACG
mus_SNuc7511880-CTCGGAGCAAAGTCAA
mus_SNuc7511880-TGGACGCCATGGTAGG
mus_SNuc7511880-GTGTTAGGTTTACTCT
mus_SNuc7511880-TGGCTGGCAGGTCTCG
mus_SNuc7511880-GCAGCCATCTGGGCCA
mus_SNuc7511880-CAACCAACATCCCACT
mus_SNuc7511880-GCAAACTTCCGTTGTC
mus_SNuc7511880-CCTCAGTCAGGTGCCT
mus_SNuc7511880-CTCGAAATCGGATGGA
mus_SNuc7511880-GATTCAGCATGTCGAT
mus_SNuc7511880-CCTATTATCCGCTGTT
mus_SNuc7511880-TAAGTGCGTCTAACGT
mus_SNuc7511880-GGCAATTTCTGTTTGT
mus_SNuc7511880-ATGGGAGGTTGGGACA
mus_SNuc7511880-CAGGTGCCACATGGGA
mus_SNuc7511880-CTACACCCAAGGACAC
mus_SNuc7511880-ACCCACTTCGGCCGAT
mus_SNuc7511880-CTCGAGGGTCAGAAGC
mus_SNuc7511880-TTTCCTCGTTGGTTTG
mus_SNuc7511880-ACGATGTCACCACGTG
mus_SNuc7511880-CCCAGTTTCACGGTTA
mus_SNuc7511880-GTACTTTTCTCGGACG
mus_SNuc7511880-CATGCCTTCAGAGCTT
mus_SNuc7511880-TAGTGGTCACGAGAGT
mus_SNuc7511880-CGTCAGGCACCAGATT
mus_SNuc7511880-CTCGAGGCATGCATGT
mus_SNuc7511880-GCGACCAAGTACACCT
mus_SNuc7511880-CCACCTAAGCGCTCCA
mus_SNuc7511880-TGCTACCAGCAATCTC
mus_SNuc7511880-GACGTTAAGTTACGGG
mus_SNuc7511880-GACGTGCTCAACGAAA
mus_SNuc7511880-CACACTCGTCTTCAAG
mus_SNuc7511880-ATGAGGGTCCATTCTA
mus_SNuc7511880-TGAGCCGAGGATGCGT
mus_SNuc7511880-TACGGATTCTTCATGT
mus_SNuc7511880-GGACATTGTTCTGTTT
mus_SNuc7511880-AACTCTTAGTGTGGCA
mus_SNuc7511880-CACATTTGTCTCTTTA
mus_SNuc7511880-CCATTCGAGAACAATC
mus_SNuc7511880-GCGACCAAGGCGCTCT
mus_SNuc7511880-GTCTTCGTCCAATGGT
mus_SNuc7511880-CGTGAGCAGACACTAA
mus_SNuc7511880-CACACTCAGAGGGCTT
mus_SNuc7511880-TCTCTAACAGATCTGT
mus_SNuc7511880-AACTCCCCAGGACCCT
mus_SNuc7511880-AAACCTGAGTTACGGG
mus_SNuc7511880-CATCAAGAGCTTCGCG
mus_SNuc7511880-CTCTAATGTAGGCTGA
mus_SNuc7511880-AAGTCTGAGCTGTTCA
mus_SNuc7511880-GTGCTTCAGATGAGAG
mus_SNuc7511880-TTTGTCACATGCCTAA
mus_SNuc7511880-CATATTCCAACACCCG
mus_SNuc7511880-GCTCTGTAGATATACG
mus_SNuc7511880-AAACGGGTCCGTCAAA
mus_SNuc7511880-GTTCATTGTTCAGGCC
mus_SNuc7511880-CGGCTAGTCTCAACTT
mus_SNuc7511880-AGTGTCACAGTCAGCC
mus_SNuc7511880-GATCTAGGTAGCGATG
mus_SNuc7511880-GCATGATCATTTCACT
mus_SNuc7511880-CTTCTCTAGGGCATGT
mus_SNuc7511880-TGAGGGAAGTTCGCGC
mus_SNuc7511880-TGACTTTTCGGTTCGG
mus_SNuc7511880-CCCAATCTCTGCGGCA
mus_SNuc7511880-GGCTCGAGTAGATTAG
mus_SNuc7511880-ACGATGTCATGGATGG
mus_SNuc7511880-CATCAGAAGCTAAACA
mus_SNuc7511880-GGTGCGTTCATCATTC
mus_SNuc7511880-GTAACTGTCATCACCC
mus_SNuc7511880-TCGTAGATCGTCTGAA
mus_SNuc7511880-GTCCTCACATCCCACT
mus_SNuc7511880-CCACGGAAGATGAGAG
mus_SNuc7511880-TTCTACAGTCGACTGC
mus_SNuc7511880-CACAGGCAGAGACGAA
mus_SNuc7511880-ATTGGACCACTTGGAT
mus_SNuc7511880-TGGTTAGGTCCGTGAC
mus_SNuc7511880-AGAATAGGTCGCTTTC
mus_SNuc7511880-AGCGGTCCAGTGACAG
mus_SNuc7511880-AGGTCCGTCAAAGACA
mus_SNuc7511880-CTTCTCTGTCTAGAGG
mus_SNuc7511880-TACTTGTTCAATCTCT
mus_SNuc7511880-AGATTGCTCCAAATGC
mus_SNuc7511880-CATCGGGGTTCACGGC
mus_SNuc7511880-CCGTACTTCACATACG
mus_SNuc7511880-AGTGGGATCGACCAGC
mus_SNuc7511880-ACGCAGCTCATGTAGC
mus_SNuc7511880-GTTCGGGGTACGCACC
mus_SNuc7511880-GACGCGTGTTGGAGGT
mus_SNuc7511880-ACTTACTTCTAGAGTC
mus_SNuc7511880-CATATTCGTCTAGAGG
mus_SNuc7511880-ATAAGAGGTAGTAGTA
mus_SNuc7511880-ACATGGTAGCCAACAG
mus_SNuc7511880-GTCACAATCCTGCCAT
mus_SNuc7511880-GCATGATAGTGTCCCG
mus_SNuc7511880-AGCTCTCGTGAGGCTA
mus_SNuc7511880-AAACCTGGTACTCGCG
mus_SNuc7511880-ATCTGCCAGCTGGAAC
mus_SNuc7511880-GTCGTAAGTAAGTGGC
mus_SNuc7511880-TACTTACAGTAGATGT
mus_SNuc7511880-CATCCACGTAAATGTG
mus_SNuc7511880-CCCAATCTCGTCCGTT
mus_SNuc7511880-GGTATTGCACCTGGTG
mus_SNuc7511880-CTACCCAAGACTAGAT
mus_SNuc7511880-AGGGATGGTCTAGGTT
mus_SNuc7511880-ATGTGTGTCTTTACGT
mus_SNuc7511880-CGCGTTTGTTTGTGTG
mus_SNuc7511880-GACGGCTGTAAACACA
mus_SNuc7511880-CCCAATCGTCCGTCAG
mus_SNuc7511880-GAACCTAAGATAGTCA
mus_SNuc7511880-CATATTCGTAGCACGA
mus_SNuc7511880-ACGGAGATCTGAGGGA
mus_SNuc7511880-TAAGAGACATGACATC
mus_SNuc7511880-ACTGAGTCACGTCAGC
mus_SNuc7511880-GTGCTTCCATCACAAC
mus_SNuc7511880-ACCAGTAAGAGTTGGC
mus_SNuc7511880-TAAGTGCAGAACAACT
mus_SNuc7511880-CCTCTGAGTAGAAGGA
mus_SNuc7511880-TAAGTGCGTTTGACTG
mus_SNuc7511880-CAGCGACGTGGCGAAT
mus_SNuc7511880-ACATCAGGTGTAACGG
mus_SNuc7511880-TTCTCAACATTCGACA
mus_SNuc7511880-CGGACGTGTACCAGTT
mus_SNuc7511880-ACTTGTTCATACGCCG
mus_SNuc7511880-TCCCGATTCTTCTGGC
mus_SNuc7511880-GGGATGACATATGGTC
mus_SNuc7511880-CTTAACTTCCTACAGA
mus_SNuc7511880-TTATGCTTCTCGCATC
mus_SNuc7511880-CAAGTTGAGGACGAAA
mus_SNuc7511880-CTCGGAGTCAACTCTT
mus_SNuc7511880-GCGGGTTTCCGAACGC
mus_SNuc7511880-ACGATGTCATTGTGCA
mus_SNuc7511880-TAGAGCTAGGTCATCT
mus_SNuc7511880-CATCAGACAGATGGCA
mus_SNuc7511880-AGGCCACTCACCCGAG
mus_SNuc7511880-GTTCGGGAGACGCACA
mus_SNuc7511880-CAGAATCAGTGCGTGA
mus_SNuc7511880-CAAGAAAAGAATCTCC
mus_SNuc7511880-CTCATTACAGCTTAAC
mus_SNuc7511880-CTAGAGTGTCTCGTTC
mus_SNuc7511880-TTAGGCAAGATGCCAG
mus_SNuc7511880-GATGCTAGTCTAAAGA
mus_SNuc7511880-AGGGATGAGCTAACTC
mus_SNuc7511880-CGATGTATCGCCTGTT
mus_SNuc7511880-CGCGTTTCACTCGACG
mus_SNuc7511880-CACAGGCAGCCTCGTG
mus_SNuc7511880-GTCAAGTTCCGAGCCA
mus_SNuc7511880-CCTACCACATTATCTC
mus_SNuc7511880-TCATTACTCTGATACG
mus_SNuc7511880-GGATTACCATGCAACT
mus_SNuc7511880-TGGTTCCCAGTATCTG
mus_SNuc7511880-CTGAAGTCAGGTTTCA
mus_SNuc7511880-CTCGGGAAGACAGACC
mus_SNuc7511880-TTGGCAATCGGTGTCG
mus_SNuc7511880-AATCGGTGTTAAAGAC
mus_SNuc7511880-AGCAGCCAGGACACCA
mus_SNuc7511880-GGCTGGTTCAGTCAGT
mus_SNuc7511880-CATCGAAAGGGATCTG
mus_SNuc7511880-GACTGCGTCTGCCAGG
mus_SNuc7511880-CGAGCACTCAGCCTAA
mus_SNuc7511880-ACACCCTCAACGCACC
mus_SNuc7511880-CGGAGTCTCAGAGGTG
mus_SNuc7511880-TGCCCATGTATAGGTA
mus_SNuc7511880-ACGGCCATCTGTTGAG
mus_SNuc7511880-GGCTCGAGTCCGACGT
mus_SNuc7511880-CTCTACGAGATATGGT
mus_SNuc7511880-CGCTATCGTCGCTTTC
mus_SNuc7511880-ACGATACAGAACAACT
mus_SNuc7511880-TCATTTGAGAGGGATA
mus_SNuc7511880-TCAGGATAGTATCTCG
mus_SNuc7511880-CATCAAGTCCTTAATC
mus_SNuc7511880-TTTACTGAGCGCCTTG
mus_SNuc7511880-TCGGTAAAGGACATTA
mus_SNuc7511880-GGGCACTGTGGTACAG
mus_SNuc7511880-TGTTCCGGTAGGGACT
mus_SNuc7511880-TCTATTGTCTTGTCAT
mus_SNuc7511880-CGGACACGTGAACCTT
mus_SNuc7511880-ACTGAACAGTCTCCTC
mus_SNuc7511880-GTCACGGGTGTTTGTG
mus_SNuc7511880-CAACTAGGTAGCCTCG
mus_SNuc7511880-ATGGGAGTCGGAGGTA
mus_SNuc7511880-ATTATCCGTTTACTCT
mus_SNuc7511880-GTAACTGTCAGTTTGG
mus_SNuc7511880-CTACACCGTGCCTGCA
mus_SNuc7511880-TATCAGGTCTCCTATA
mus_SNuc7511880-CATTCGCGTCATCCCT
mus_SNuc7511880-CATGGCGGTACTCGCG
mus_SNuc7511880-CCCAGTTGTCTTTCAT
mus_SNuc7511880-TGGTTCCTCACAATGC
mus_SNuc7511880-TATCTCAGTGCTGTAT
mus_SNuc7511880-CCATTCGTCTGGTGTA
mus_SNuc7511880-GACGGCTCATGTCTCC
mus_SNuc7511880-GTTCGGGAGGCTCTTA
mus_SNuc7511880-CATCCACTCAACACCA
mus_SNuc7511880-TGCGCAGAGACTGGGT
mus_SNuc7511880-AGGGTGAAGTTAGCGG
mus_SNuc7511880-CAGAATCCAAGCGAGT
mus_SNuc7511880-CTTAGGACATGCAATC
mus_SNuc7511880-GTCTCGTGTCCGACGT
mus_SNuc7511880-ACTTTCAGTTTGACTG
mus_SNuc7511880-GGCTCGACAGCATGAG
mus_SNuc7511880-AACCGCGGTAATTGGA
mus_SNuc7511880-ATGCGATAGCTGGAAC
mus_SNuc7511880-ACCCACTAGTAGGTGC
mus_SNuc7511880-GATCAGTAGACTGGGT
mus_SNuc7511880-GAGTCCGCACAGATTC
mus_SNuc7511880-AACCATGAGATCTGAA
mus_SNuc7511880-TGGTTAGTCTCTAGGA
mus_SNuc7511880-ACGGGTCTCCTTAATC
mus_SNuc7511880-GTTCGGGGTCTTGCGG
mus_SNuc7511880-AAGTCTGCAGGCAGTA
5386STDY7600838-AACACGTGTGAAAGAG
5386STDY7600838-CGCGTTTGTTACCGAT
5386STDY7600838-GTCAAGTTCGGCTTGG
5386STDY7600838-CTGCGGAGTCACCCAG
5386STDY7600838-GACTGCGGTCAAAGAT
5386STDY7600838-CAGCGACGTTACTGAC
5386STDY7600838-TGGACGCTCTGCAAGT
5386STDY7600838-ACATGGTAGTGAACGC
5386STDY7600838-TCTTTCCTCTGCAGTA
5386STDY7600838-CTGTTTAAGTCATCCA
5386STDY7600838-CATCGGGTCGTAGATC
5386STDY7600838-TTCTACATCAAGAAGT
5386STDY7600838-GCTTGAACACGGTAGA
5386STDY7600838-CAACTAGGTGGGTCAA
5386STDY7600838-GGGATGAGTTCGCTAA
5386STDY7600838-CCGTACTTCCTTGCCA
5386STDY7600838-AAGTCTGAGGTGACCA
5386STDY7600838-CCTTCCCCACTTCGAA
5386STDY7600838-GCATACATCGACAGCC
5386STDY7600838-CCGTACTGTTCCAACA
5386STDY7600838-GTATCTTAGTACGATA
5386STDY7600838-CGTGAGCCATTCCTCG
5386STDY7600838-TTTCCTCCACAGCCCA
5386STDY7600838-AAATGCCCACAGTCGC
5386STDY7600838-CCTAGCTTCTAACTCT
5386STDY7600838-ACACTGATCAGCTTAG
5386STDY7600838-GACTAACTCGCAAGCC
5386STDY7600838-TTAGTTCCACCTCGTT
5386STDY7600838-CACATAGAGGAGTTGC
5386STDY7600838-CGCGTTTTCCGCGTTT
5386STDY7600838-CCTTTCTGTAGCTTGT
5386STDY7600838-GCTGGGTTCGGCGCAT
5386STDY7600838-CCTTACGCATACGCCG
5386STDY7600838-CATATTCGTCTAGCGC
5386STDY7600838-TAGGCATTCTGTCAAG
5386STDY7600838-TCGGTAAAGTCAAGCG
5386STDY7600838-ATCGAGTGTCACTTCC
5386STDY7600838-TGGGAAGGTATTCTCT
5386STDY7600838-CACATAGCACATGGGA
5386STDY7600838-AGGTCATTCGTTACGA
5386STDY7600838-CTCTGGTCACTTAACG
5386STDY7600838-TCTTCGGAGATGGCGT
5386STDY7600838-ACGAGGATCGACAGCC
5386STDY7600838-CCGTGGATCACGCGGT
5386STDY7600838-CGAGCACTCGTCCGTT
5386STDY7600838-GGCGTGTTCAGAAATG
5386STDY7600838-AGAGCGAGTACCGTAT
5386STDY7600838-ATCATCTGTCTGATCA
5386STDY7600838-GTCTTCGTCTCAAACG
5386STDY7600838-GACCTGGTCTCCTATA
5386STDY7600838-CACATTTCATAGTAAG
5386STDY7600838-CAACCAAGTAAATACG
5386STDY7600838-TGGACGCAGCCCAACC
5386STDY7600838-CCACGGAAGGAATGGA
5386STDY7600838-TGACGGCTCAGGTTCA
5386STDY7600838-GCTTCCAGTTACGCGC
5386STDY7600838-TTCCCAGTCGGCATCG
5386STDY7600838-CGGCTAGCACAGAGGT
5386STDY7600838-TGAAAGAGTTTAGGAA
5386STDY7600838-CCACGGAGTGCAACGA
5386STDY7600838-GGCGACTCAGGTCCAC
5386STDY7600838-ACAGCTACACCATCCT
5386STDY7600838-CGAGCACGTGGGTCAA
5386STDY7600838-GGCGTGTTCAGCTGGC
5386STDY7600838-TTTACTGTCTCAACTT
5386STDY7600838-AACCGCGTCGTTTATC
5386STDY7600838-ATGTGTGGTACACCGC
5386STDY7600838-TATTACCCAAGCCTAT
5386STDY7600838-TTAACTCGTGGGTATG
5386STDY7600838-TGAAAGAAGCCACGCT
5386STDY7600838-TGTATTCGTCTTCAAG
5386STDY7600838-CACACAAGTCCAGTAT
5386STDY7600838-GTCAAGTAGTGCGTGA
5386STDY7600838-ACGGGTCTCATCGCTC
5386STDY7600838-ACCAGTATCGAGCCCA
5386STDY7600838-GCCTCTATCAAACCGT
5386STDY7600838-GATGAGGGTGCGAAAC
5386STDY7600838-TAAGTGCGTGCAACTT
5386STDY7600838-GACGGCTGTATTCTCT
5386STDY7600838-GGAATAACACTGTCGG
5386STDY7600838-CGTCCATAGTACGTTC
5386STDY7600838-AGCCTAACAGTCCTTC
5386STDY7600838-AGTGTCAGTAGAAAGG
5386STDY7600838-GTCTCGTCACGGTAAG
5386STDY7600838-AATCGGTCATTAACCG
5386STDY7600838-CTGCTGTTCGTTACAG
5386STDY7600838-TCTATTGTCAATCTCT
5386STDY7600838-CATGGCGAGCTGAAAT
5386STDY7600838-AAGACCTTCCGCGCAA
5386STDY7600838-TTTGGTTTCCTTTACA
5386STDY7600838-CCGTTCAAGAAGAAGC
5386STDY7600838-CATGACACAAGGTGTG
5386STDY7600838-AAGGTTCTCGACAGCC
5386STDY7600838-CGTCCATGTCCAGTTA
5386STDY7600838-CTCTACGAGGCGACAT
5386STDY7600838-CACACAACATTGGTAC
5386STDY7600838-TTGGCAAGTCCCGACA
5386STDY7600838-CGATTGACACGGCCAT
5386STDY7600838-CGGGTCAAGAATAGGG
5386STDY7600838-GGCTCGAGTCTCCCTA
5386STDY7600838-GGAATAAAGAATCTCC
5386STDY7600838-TTGGCAATCCATTCTA
5386STDY7600838-AGAATAGAGTGGAGTC
5386STDY7600838-GCTGCAGCAATGACCT
5386STDY7600838-TCAGCTCCAAGAAGAG
5386STDY7600838-GTTCTCGAGGTAAACT
5386STDY7600838-GCGCAGTTCTTAGAGC
5386STDY7600838-CCACTACTCAGCGACC
5386STDY7600838-CCCTCCTAGTACGTAA
5386STDY7600838-TGTCCCAGTTCTGGTA
5386STDY7600838-GGGAGATCACGGCTAC
5386STDY7600838-GCTCCTATCAGTACGT
5386STDY7600838-CCTAGCTCAAAGAATC
5386STDY7600838-AACGTTGCACGGCCAT
5386STDY7600838-TCAATCTAGGCTACGA
5386STDY7600838-GTTTCTAAGCCGCCTA
5386STDY7600838-CAGCTAATCGAACGGA
5386STDY7600838-CCTTACGAGTTACGGG
5386STDY7600838-CCTAGCTCACAGGTTT
5386STDY7600838-TTCTACAAGACAAAGG
5386STDY7600838-ACCCACTCACAGACAG
5386STDY7600838-GAAATGAAGGTGGGTT
5386STDY7600838-TCAGCAAAGATCGGGT
5386STDY7600838-CATGGCGGTAGTACCT
5386STDY7600838-GAGGTGAGTCAGATAA
5386STDY7600838-ACCCACTAGAGGACGG
5386STDY7600838-GTCTTCGAGGCCATAG
5386STDY7600838-TACTCATCAGCTGTTA
5386STDY7600838-GTTTCTACAATAGAGT
5386STDY7600838-CCAGCGATCCAACCAA
5386STDY7600838-CGACTTCCAGCTCGCA
5386STDY7600838-TGCGTGGTCTTGCAAG
5386STDY7600838-ACGCAGCAGAACTCGG
5386STDY7600838-CTTGGCTGTTCGCGAC
5386STDY7600838-CGAGCACTCCACGAAT
5386STDY7600838-TGACTAGAGTACATGA
5386STDY7600838-CTGATAGTCTAACTCT
5386STDY7600838-TGAAAGACAATAACGA
5386STDY7600838-GATCTAGAGACTAGGC
5386STDY7600838-CTCTGGTTCTCAAACG
5386STDY7600838-CTTAGGACATAGTAAG
5386STDY7600838-GCTGCAGCAGCCAATT
5386STDY7600838-GGGTCTGGTAGAGCTG
5386STDY7600838-GGTGCGTTCATGGTCA
5386STDY7600838-CTGCCTAAGCGTAGTG
5386STDY7600838-CTAAGACAGCGTCTAT
5386STDY7600838-GTGCATAGTTAAGGGC
5386STDY7600838-ACACTGAGTGAGGGTT
5386STDY7600838-GACTAACCAGGCAGTA
5386STDY7600838-TGCTACCTCCTGTAGA
5386STDY7600838-GGCAATTGTTAAAGAC
5386STDY7600838-AACCGCGAGCGCTTAT
5386STDY7600839-TGACAACTCTGCAGTA
5386STDY7600839-TTTGCGCGTGCAGTAG
5386STDY7600839-TTAGTTCGTACAGTTC
5386STDY7600839-CCATGTCGTTCACCTC
5386STDY7600839-AACTGGTCACGAAAGC
5386STDY7600839-GTATCTTCACATCTTT
5386STDY7600839-CTAATGGCATGTCGAT
5386STDY7600839-CAGCAGCCAGCTGCTG
5386STDY7600839-CGACCTTAGACTAAGT
5386STDY7600839-AACGTTGAGCGTAGTG
5386STDY7600839-CGGACTGTCCCGGATG
5386STDY7600839-GAACGGAAGAGCTGGT
5386STDY7600839-ATCCGAAAGACGCTTT
5386STDY7600839-GCTGGGTTCTCCCTGA
5386STDY7600839-TGGTTAGCAGGTCCAC
5386STDY7600839-GCTGCAGAGATGCCTT
5386STDY7600839-TGAAAGATCAGCTGGC
5386STDY7600839-AAAGATGGTTACAGAA
5386STDY7600839-TGCACCTCAGTCAGCC
5386STDY7600839-GAACGGAGTACCGCTG
5386STDY7600839-CAGAGAGAGGGCATGT
5386STDY7600839-GACGTTACAGACACTT
5386STDY7600839-GATCGTACAAAGTCAA
5386STDY7600839-TTGGCAAGTCCTCCAT
5386STDY7600839-TCTGGAACATCCAACA
5386STDY7600839-GCATACATCAACACCA
5386STDY7600839-GCACTCTTCCGAAGAG
5386STDY7600839-GCGCGATGTTTAGCTG
5386STDY7600839-ACGGGTCTCATTTGGG
5386STDY7600839-GTCTCGTCAACTGCTA
5386STDY7600839-ACGAGGAGTTCCGTCT
5386STDY7600839-GGGAATGCACACCGCA
5386STDY7600839-GGATGTTAGGCGACAT
5386STDY7600839-CAGCAGCGTAAAGGAG
5386STDY7600839-TTGCCGTTCTATGTGG
5386STDY7600839-TCGCGTTAGAACAATC
5386STDY7600839-CACAGGCAGATGGCGT
5386STDY7600839-TCAGCAATCATCGATG
5386STDY7600839-TCTCTAAGTTCCACAA
5386STDY7600839-AGCGGTCCACATCTTT
5386STDY7600839-CCGGTAGTCACCGTAA
5386STDY7600839-GACAGAGCAGACGCTC
5386STDY7600839-CAGCAGCGTAGGACAC
5386STDY7600839-GAGGTGACAAAGTCAA
5386STDY7600839-GGGCATCGTAGGACAC
5386STDY7600839-CGTGAGCAGACAGACC
5386STDY7600839-AGTGAGGAGAAACCTA
5386STDY7600839-GCATGATAGGCACATG
5386STDY7600839-GATGAGGGTGGGTCAA
5386STDY7600839-CAGCAGCGTGCTCTTC
5386STDY7600839-CGGACTGAGCTCAACT
5386STDY7600839-CTCGTCACACGTCAGC
5386STDY7600839-AACACGTTCTTGCAAG
5386STDY7600839-GACTGCGTCAGTCAGT
5386STDY7600839-ATCACGATCCTATGTT
5386STDY7600839-CGGACTGTCCGTACAA
5386STDY7600839-CGTTCTGAGCTGAACG
5386STDY7600839-GTCTCGTTCCACTCCA
5386STDY7600839-CGGGTCAAGACGCACA
5386STDY7600839-CGATGTACAGTAGAGC
5386STDY7600839-CTCTGGTGTCTCGTTC
5386STDY7600839-AGTCTTTTCTGGTTCC
5386STDY7600839-CTCAGAACAATAGAGT
5386STDY7600839-ATAGACCGTGTGACGA
5386STDY7600839-AACTCAGAGGGCTCTC
5386STDY7600839-TGTGGTAAGACGCACA
5386STDY7600839-TGGCCAGTCTGAGTGT
5386STDY7600839-ACGCAGCAGCCCGAAA
5386STDY7600839-CTAACTTAGACAAGCC
5386STDY7600839-CATCAAGCAGCTTCGG
5386STDY7600839-ACGAGCCAGCCGATTT
5386STDY7600839-TTAGGCAGTCAGAAGC
5386STDY7600839-GGAATAACAGCTGGCT
5386STDY7600839-CTTCTCTTCCGTAGTA
5386STDY7600839-GTAACGTTCCAAGCCG
5386STDY7600839-TTCTTAGAGGGAAACA
5386STDY7600839-CATCGGGTCTGGTGTA
5386STDY7600839-GACGTTAGTGAACCTT
5386STDY7600839-CTCATTATCAGCGATT
5386STDY7600839-ACGCCAGGTACCGTAT
5386STDY7600839-TACGGGCGTGCGAAAC
5386STDY7600839-TACACGATCGTAGGTT
5386STDY7600839-TCTGAGAAGAATTCCC
5386STDY7600839-AAAGTAGAGAGGTACC
5386STDY7600839-TTGCGTCGTAAGTTCC
5386STDY7600839-CGTTAGATCACGGTTA
5386STDY7600839-CAGATCATCCCAGGTG
5386STDY7600839-TATTACCAGGTTCCTA
5386STDY7600839-CCACGGACAAGTTGTC
5386STDY7600839-ACATGGTAGTCCGGTC
5386STDY7600839-AGAATAGCACACAGAG
5386STDY7600839-CTCGTACTCCACGTGG
5386STDY7600839-AGAGCTTCAACACGCC
5386STDY7600839-TGGTTAGGTCGTGGCT
5386STDY7600839-TGAAAGACATCACCCT
5386STDY7600839-AACACGTAGCTCAACT
5386STDY7600839-CTCGAAAGTGGTGTAG
5386STDY7600839-CAGCTAATCACAACGT
5386STDY7600839-TCGTACCGTCAGAGGT
5386STDY7600839-GACTACAAGTTTGCGT
5386STDY7600839-CTTAGGATCATTGCGA
5386STDY7600839-AGCCTAACATCACAAC
5386STDY7600839-GATGAAATCGGAGGTA
5386STDY7600839-TCTCATATCTAAGCCA
5386STDY7600839-CGCGTTTTCTTTAGGG
5386STDY7600839-TCGTACCTCTTGCAAG
5386STDY7600839-CTGATCCGTAGAAAGG
5386STDY7600839-GTCACAACACACGCTG
5386STDY7600839-ACTGTCCAGTTAACGA
5386STDY7600839-ACGGGCTGTCCTAGCG
5386STDY7600839-CCATGTCCACAGGTTT
5386STDY7600839-GCAGTTAGTTATCACG
5386STDY7600839-ACTTTCAGTGGCGAAT
5386STDY7600839-GCGGGTTTCCGAATGT
5386STDY7600839-CTGTTTAGTGTGCCTG
5386STDY7600839-GGCTGGTGTGTATGGG
5386STDY7600839-AAGCCGCTCCGCTGTT
5386STDY7600839-CATCGGGAGTACGCGA
5386STDY7600839-TTTGCGCCAGCCTTTC
5386STDY7600839-AGAATAGGTAAACGCG
5386STDY7600839-CGTTCTGGTAAATGTG
5386STDY7600839-TCTATTGCACCATGTA
5386STDY7600839-TGGCGCATCCAGTAGT
5386STDY7600839-TACAGTGAGCTCCTTC
5386STDY7600839-GTTCATTTCAGGCAAG
5386STDY7600839-CAACTAGGTACATGTC
5386STDY7600839-CTAGAGTGTGTTCGAT
5386STDY7600839-GGACATTTCTACCAGA
5386STDY7600839-CTCAGAATCGCGCCAA
5386STDY7600839-GACGTTAGTCTCCACT
5386STDY7600839-AGAGCTTCAAGCGTAG
5386STDY7600839-GTATCTTGTCCCTTGT
5386STDY7600839-AGCATACGTGACCAAG
5386STDY7600839-GAGCAGAAGGCCATAG
5386STDY7600839-CGCGGTATCACATACG
5386STDY7600839-GTTCGGGTCCACGTTC
5386STDY7600839-TGAGGGAGTATTCGTG
5386STDY7600839-GTGCATAAGATCCCGC
5386STDY7600839-CGTCAGGAGGAATTAC
5386STDY7600839-CATCAGAGTTGGTTTG
5386STDY7600839-CCTAAAGAGCCACCTG
5386STDY7600839-GGCTGGTTCAAGAAGT
5386STDY7600839-ATCTACTGTCCCTACT
5386STDY7600839-CCATTCGCACCCAGTG
5386STDY7600839-CATATTCCATCTCCCA
5386STDY7600839-ACTTACTGTCAATGTC
5386STDY7600839-CATTATCCACACTGCG
5386STDY7600839-TGGGAAGTCGTGGTCG
5386STDY7600839-CTACATTGTGAGTGAC
5386STDY7600839-TTGCCGTGTGGTCTCG
5386STDY7600839-CGAATGTCACTGCCAG
5386STDY7600839-CACCTTGAGATGCCAG
5386STDY7600839-CGCTGGATCCTCAATT
5386STDY7600839-TACCTATTCTAAGCCA
5386STDY7600839-TTTCCTCAGATATGGT
5386STDY7600839-TTGCCGTAGATATACG
5386STDY7600839-ACACCGGGTAGCGTAG
5386STDY7600839-ACGGAGAGTTTGACTG
5386STDY7600839-AGGGATGTCTGTACGA
5386STDY7600839-GCAGCCACATGCCACG
5386STDY7600839-CACAGTATCTAAGCCA
5386STDY7600839-AGCCTAACACGTGAGA
5386STDY7600839-GAATAAGCACTAGTAC
5386STDY7600839-ACCAGTACAGTATAAG
5386STDY7600839-GCGCAACGTCCGTGAC
5386STDY7600839-CATCGGGTCCAACCAA
5386STDY7600839-CCTTTCTAGCGCCTCA
5386STDY7600839-GGGCATCAGTATGACA
5386STDY7600839-AGCATACCAGCTTAAC
5386STDY7600839-CTCGAGGCATTAGCCA
5386STDY7600839-ACGCAGCTCTGCCAGG
5386STDY7600839-CACTCCATCATCACCC
5386STDY7600839-CGGAGCTAGAACAATC
5386STDY7600839-TAAACCGTCTGGAGCC
5386STDY7600839-CTGTGCTCACCCATGG
5386STDY7600839-GACTACACACGCGAAA
5386STDY7600839-TATGCCCCAAGGACAC
5386STDY7600839-AGCATACGTTGATTGC
5386STDY7600839-GATCGTAGTACCGGCT
5386STDY7600839-CAGCATATCAGAAATG
5386STDY7600839-GATCGATAGTTGAGTA
5386STDY7645353-AGCATACTCCGGGTGT
5386STDY7645353-ATGGGAGAGATCTGAA
5386STDY7645353-TCATTTGAGATAGGAG
5386STDY7645353-TCCACACCATTGGGCC
5386STDY7645353-CTCGAGGTCTTGCAAG
5386STDY7645353-CAGCCGAGTGTGGCTC
5386STDY7645353-CCATTCGGTATCGCAT
5386STDY7645353-GCGCAGTGTAGTGAAT
5386STDY7645353-CTACATTCAGATCGGA
5386STDY7645353-GCTGGGTAGAGCTGCA
5386STDY7645353-GCATGTACATTGGGCC
5386STDY7645353-AACTGGTAGATGTCGG
5386STDY7645353-TCAGGTATCACCCGAG
5386STDY7645353-ACGTCAACAATAGAGT
5386STDY7645353-GCCAAATAGCGTGAGT
5386STDY7645353-GCTCCTAGTGGCCCTA
5386STDY7645353-GGGCACTTCATCGCTC
5386STDY7645353-TAAGTGCCATCGACGC
5386STDY7645353-ACGCCAGAGAGATGAG
5386STDY7645353-TGGCGCAAGTACACCT
5386STDY7645353-AGCTCTCGTAGCCTCG
5386STDY7645353-CTAACTTTCGCCTGTT
5386STDY7645353-ATCTACTTCTTGGGTA
5386STDY7645353-GGCAATTAGGTTACCT
5386STDY7645353-GTTAAGCTCTTGCATT
5386STDY7645353-ATTACTCCAAGGTTCT
5386STDY7645353-GGCCGATGTAAATGAC
5386STDY7645353-GATTCAGAGTCGTTTG
5386STDY7645353-GGCGTGTAGGGTTTCT
5386STDY7645353-TGTTCCGAGGAGTACC
5386STDY7645353-AGGCCACCACAGACTT
5386STDY7645353-TCTTTCCCAAACAACA
5386STDY7645353-TACGGTACAGGATTGG
5386STDY7645353-AAGGCAGAGACAGAGA
5386STDY7645353-CTTAACTTCAACGAAA
5386STDY7645353-TGAGAGGGTCCAAGTT
5386STDY7645353-TATGCCCAGGTGTGGT
5386STDY7645353-TTAACTCCAAGTTAAG
5386STDY7645353-ACGCCGAAGCTATGCT
5386STDY7645353-GTAGTCAGTAGCACGA
5386STDY7645353-AGATCTGTCGCACTCT
5386STDY7645353-GATGCTATCTGCAAGT
5386STDY7645353-GGGATGATCCGCATCT
5386STDY7645353-AAACCTGGTTGACGTT
5386STDY7645353-TGGCTGGGTACTCGCG
5386STDY7645353-CATATTCTCATGGTCA
5386STDY7645353-CACATAGCAAACCTAC
5386STDY7645353-CACACCTTCATTATCC
5386STDY7645354-TTCGAAGCAGATGGCA
5386STDY7645354-TACTCATCAGATCTGT
5386STDY7645354-TCCACACGTAGCTGCC
5386STDY7645354-ATTCTACCATGCAACT
5386STDY7645354-AAGGTTCAGAGCCCAA
5386STDY7645354-TGCCAAACATCCGGGT
5386STDY7645354-ATCATCTGTACTTAGC
5386STDY7645354-TGAGCATTCACTATTC
5386STDY7645354-ACGGCCATCTTCCTTC
5386STDY7645354-AACTCAGGTCATATCG
5386STDY7645354-GTTAAGCCATACGCCG
5386STDY7645354-CATCGAAAGTGTTTGC
5386STDY7645354-CAGCTAATCATCGGAT
5386STDY7645354-CCCATACAGAGATGAG
5386STDY7645354-CAGCTGGGTTATGCGT
5386STDY7645354-AGCATACCAAGCCGTC
5386STDY7645354-TACCTTATCGCCCTTA
5386STDY7645354-GGACGTCCAAACGCGA
5386STDY7645354-AAGTCTGCAGTATCTG
5386STDY7645354-CGCTTCACATCTCGCT
5386STDY7645354-GATCGATTCCAACCAA
5386STDY7645354-GTCACGGAGGGCTTGA
5386STDY7645354-AACCATGGTACCGAGA
5386STDY7645354-GCTTGAACATCTACGA
5386STDY7645354-ACGGGTCTCTAAGCCA
5386STDY7645354-CTTAACTGTCTCTCGT
5386STDY7645354-GCTGCAGGTACTTGAC
5386STDY7645354-AAGGAGCTCAAACGGG
5386STDY7645354-TTGCGTCCAGCTGTTA
5386STDY7645354-TGACTAGAGCTGTCTA
5386STDY7645354-CAACCAATCGGACAAG
5386STDY7645354-GCATACACAATCACAC
5386STDY7645354-TGAGCATCATGCCTAA
5386STDY7645354-TGAGCATGTGATGTCT
5386STDY7645354-CTAACTTTCTAACGGT
5386STDY7645354-CTAGTGAAGTGCCATT
5386STDY7645354-GAGTCCGCAAGAGGCT
5386STDY7645354-TTGAACGTCAGAAATG
5386STDY7645354-GTGCATAGTAGCGCAA
5386STDY7645354-CATATGGTCTCTAGGA
5386STDY7645354-GTCACGGGTACTTCTT
5386STDY7645354-TGGTTAGAGTTACGGG
5386STDY7645354-CTTCTCTCAATCGAAA
5386STDY7645354-GCTCTGTGTGACGCCT
5386STDY7645354-ATCGAGTCAGCTCGCA
5386STDY7645354-TTCTACATCCGCATAA
5386STDY7645354-CAGCTGGAGTAGTGCG
5386STDY7645354-GCGCAACAGGACAGAA
5386STDY7645354-TACCTTATCCTAAGTG
5386STDY7645354-ATCTGCCGTTAAGTAG
5386STDY7645354-TCGAGGCTCCGTCATC
5386STDY7645354-CTCGGGAGTCTGATTG
5386STDY7645354-TTTGGTTAGTAGTGCG
5386STDY7645354-TGTTCCGAGGCGCTCT
5386STDY7645354-ATTGGACGTTCCACTC
5386STDY7645354-CCGTTCAGTGTGCGTC
5386STDY7645354-ACGATACTCTATCCTA
5386STDY7645354-GGCTCGAAGCCTTGAT
5386STDY7645354-TGTGTTTTCCATGAGT
5386STDY7645354-AACCGCGGTACCTACA
5386STDY7645354-CCACTACGTCTAAACC
5386STDY7645354-CCAGCGACAAGTCTAC
5386STDY7645354-GGGCATCAGTCCATAC
5386STDY7645354-TATCTCAGTCAACTGT
5386STDY7645354-GATCGTAAGTCCGGTC
5386STDY7835292-CAGCGACAGAACTCGG
5386STDY7835292-CAGAATCAGTTATCGC
5386STDY7835292-CCCAATCAGAGTACAT
5386STDY7835292-ACCCACTGTTGTCTTT
5386STDY7835292-ACGCAGCCATGTCGAT
5386STDY7835292-TAGGCATCACAGCCCA
5386STDY7835292-GCGACCACAGCTGTGC
5386STDY7835293-CTCGGGATCCACGTGG
5386STDY7835293-GTTCATTGTGTGAAAT
5386STDY7835293-GAATGAATCTGGTATG
5386STDY7835293-CGTAGGCAGGATGGAA
5386STDY7835293-CGATTGAGTCTAAAGA
5386STDY7835293-CTCGTACCAGTCACTA
5386STDY7835293-TCTGGAAGTTCCCTTG
5386STDY7835293-CGCGGTACATTAGGCT
5386STDY8047212-GATGAAACAATGTTGC
5386STDY8047212-GTCACGGTCTCGCTTG
5386STDY8047212-ACATGGTTCCGCGTTT
5386STDY8090405-CCTCTGATCACGGTTA
5386STDY8090405-CGAGAAGGTCTCTTAT
5386STDY8090405-AGTGTCACAGCCTTTC
WS_A_SKM9845425-TCTCAGCCAGGGAATC
WS_A_SKM9845425-ATACCTTCAACACAGG
WS_A_SKM9845425-TCTATACGTACGATCT
WS_A_SKM9845425-AGAAGCGGTCATAACC
WS_A_SKM9845425-TGGATGTCAGCAGACA
WS_A_SKM9845425-ACGTCCTCAATTGGTC
WS_A_SKM9845425-GACTCAAAGTCGAAGC
WS_A_SKM9845425-CTAGGTAGTTCCAGGC
WS_A_SKM9845425-TCGAAGTAGGTAGCAC
WS_A_SKM9845425-CTGGCAGGTGACAGCA
WS_A_SKM9845425-CCTATCGAGGTATCTC
WS_A_SKM9845425-ACGCACGTCTGTTCAT
WS_A_SKM9845425-TAATTCCAGGAGCTGT
WS_A_SKM9845425-CATTCCGCATCGGTTA
WS_A_SKM9845425-TCGGGTGTCATTCACT
WS_A_SKM9845425-TCGCTTGCATGAGATA
WS_A_SKM9845425-CCGTGAGAGAGATTCA
WS_A_SKM9845425-GGTGGCTTCCTCGATC
WS_A_SKM9845425-TACGGTACAGCTACAT
WS_A_SKM9845425-TAGACTGGTAAGATAC
WS_A_SKM9845425-GTCGTTCCAGCTTTCC
WS_A_SKM9845425-GTAGGAGTCCCTGGTT
WS_A_SKM9845425-TGAGTCAAGTACCCTA
WS_A_SKM9845425-TATTCCATCTTACCGC
WS_A_SKM9845425-AGTCTCCTCATTTCCA
WS_A_SKM9845425-CCGGACATCCCGTTCA
WS_A_SKM9845425-CATACAGCAAAGACTA
WS_A_SKM9845425-GGGCCATAGGAACATT
WS_A_SKM9845425-TTCCAATCACGACGCT
WS_A_SKM9845425-CAACGGCCACAGTGTT
WS_A_SKM9845425-GTTGCGGAGGTCATAA
WS_A_SKM9845425-CCTCAACGTCAGTCGC
WS_A_SKM9845425-AGCGATTGTAATCAAG
WS_A_SKM9845425-AGTGATCTCGGCTTGG
WS_A_SKM9845425-ATCAGGTGTCGTTTCC
WS_A_SKM9845425-AACCAACCACACCTAA
WS_A_SKM9845425-CCGATCTTCTCGACGG
WS_A_SKM9845425-CTGAGCGGTACGACAG
WS_A_SKM9845425-GCAGCCAAGGCGATAC
WS_A_SKM9845425-TGTCCCACAGAGACTG
WS_A_SKM9845425-CAAGAGGAGCGAGTCA
WS_A_SKM9845425-TACATTCAGTAGATCA
WS_A_SKM9845425-GTCACGGTCACACCGG
WS_A_SKM9845425-GATCCCTTCTGTCCCA
WS_A_SKM9845425-GCAGCTGCATAGCTGT
WS_A_SKM9845425-TGCGACGTCCCGAGGT
WS_A_SKM9845425-ACGGGTCTCAGTCTTT
WS_A_SKM9845425-CACCAAAGTTGTGCCG
WS_A_SKM9845425-TTGACCCTCCTGATAG
WS_A_SKM9845425-AGATGCTTCAAACTGC
WS_A_SKM9845425-ATACTTCTCTGAGGTT
WS_A_SKM9845425-ATACCTTGTCTTGAGT
WS_A_SKM9845425-TTACGTTAGGACGCTA
WS_A_SKM9845425-CAACGATTCCCGTAAA
WS_A_SKM9845425-CACTGTCCATAATGCC
WS_A_SKM9845425-ATCGTAGCATTCTTCA
WS_A_SKM9845425-TACTTGTCATACCACA
WS_A_SKM9845425-ACCCAAAAGGCGTTGA
WS_A_SKM9845425-CCTCAGTTCAGTCCGG
WS_A_SKM9845425-CTCCATGGTCTGTGGC
WS_A_SKM9845425-TGATGGTGTTATTCCT
WS_A_SKM9845425-CAACGGCGTGCTGCAC
WS_A_SKM9845425-CAGATTGCACGCGCAT
WS_A_SKM9845425-CCCATTGCAAGCGCTC
WS_A_SKM9845425-GTTCTATGTACAAGTA
WS_A_SKM9845425-GTGTAACCAACAAGAT
WS_A_SKM9845425-GTTGCTCAGCAAGTCG
WS_A_SKM9845425-CTTCTAAAGAATCCCT
WS_A_SKM9845425-TCGACGGTCCAGGACC
WS_A_SKM9845425-CGAGGCTCACGTGTGC
WS_A_SKM9845425-TGTCCACGTTATGACC
WS_A_SKM9845425-AAGCCATCACTCCGAG
WS_A_SKM9845425-AAGACTCGTCTGTAGT
WS_A_SKM9845425-GCATTAGGTACAGGTG
WS_A_SKM9845425-CACGTGGAGAGTCTGG
WS_A_SKM9845425-TAAGTCGGTATTTCTC
WS_A_SKM9845425-TCATTACTCATTCGGA
WS_A_SKM9845425-TGGGAAGCATATCTGG
WS_A_SKM9845425-AGCGCCACACACGCCA
WS_A_SKM9845425-CGTTGGGGTCGGATTT
WS_A_SKM9845425-TTTGTTGGTCTACAGT
WS_A_SKM9845425-CATCCCAGTGGAAGTC
WS_A_SKM9845425-CCCTCTCAGAGCAGTC
WS_A_SKM9845425-GGAACCCCATGTCGTA
WS_A_SKM9845425-CTCATTAAGCGTGCTC
WS_A_SKM9845425-TGACAGTGTATTGAGA
WS_A_SKM9845425-AAGACAAAGTGGAAAG
WS_A_SKM9845425-GAAGTAATCCATTTCA
WS_A_SKM9845425-ATTCTACTCACATACG
WS_A_SKM9845425-GCCAGGTGTCCAGCCA
WS_A_SKM9845425-AAGGAATGTAACATAG
WS_A_SKM9845425-GATGAGGCACAGTCCG
WS_A_SKM9845425-AGTGTTGTCCAACACA
WS_A_SKM9845425-GGTAATCTCTGTTGGA
WS_A_SKM9845425-TCACACCAGGAGAGTA
WS_A_SKM9845425-ACACCAACAAACTCGT
WS_A_SKM9845425-CACAACAAGTTCCTGA
WS_A_SKM9845425-TTGTTTGGTGCCGTTG
WS_A_SKM9845425-GAGGGATGTCAAGCGA
WS_A_SKM9845425-TGATGCAAGGGAGTTC
WS_A_SKM9845425-ATTGGGTAGTAGATCA
WS_A_SKM9845425-TGCTTGCAGCAGCACA
WS_A_SKM9845425-AATGACCAGTAGTCTC
WS_A_SKM9845425-TCGGTCTGTGTCCATA
WS_A_SKM9845425-GATGATCCATCGTCCT
WS_A_SKM9845425-TCCTTTCGTTGGCCGT
WS_A_SKM9845425-GGGACTCCAGCCGGTT
WS_A_SKM9845425-GACGTTAAGGTCACAG
WS_A_SKM9845425-AGGTAGGGTTACGATC
WS_A_SKM9845425-AGAAATGGTCTTGAGT
WS_A_SKM9845425-ACATTTCAGGTCGCCT
WS_A_SKM9845425-ATTCTTGCAAATCGTC
WS_A_SKM9845425-GCCGATGTCTTAGTTC
WS_A_SKM9845425-AAGAACACATACTGAC
WS_A_SKM9845425-ACAGGGAAGAAGTGTT
WS_A_SKM9845425-TGATCAGCATAATCGC
WS_A_SKM9845425-AAGTGAAGTTATTCTC
WS_A_SKM9845425-TCTATACGTGAGATTA
WS_A_SKM9845425-GTCGTTCTCCTGATAG
WS_A_SKM9845425-TTCTTCCCATTCAGGT
WS_A_SKM9845425-GGGTTTACAGCTCTGG
WS_A_SKM9845425-CTTCTAAAGGAATTAC
WS_A_SKM9845425-GTCACGGGTAGGGTAC
WS_A_SKM9845425-TATATCCCACTGTTCC
WS_A_SKM9845425-AACCCAACAATCCTTT
WS_A_SKM9845425-GGCAGTCGTAACGTTC
WS_A_SKM9845425-GGTGGCTTCAAACGTC
WS_A_SKM9845425-TGAGCATAGAATCGCG
WS_A_SKM9845425-AAAGGGCAGAGTTGTA
WS_A_SKM9845425-ATCTTCAAGAAGGATG
WS_A_SKM9845425-GTAAGTCTCAAGAAAC
WS_A_SKM9845425-AGGCATTTCATCTACT
WS_A_SKM9845425-AGCATCAGTTCTCGCT
WS_A_SKM9845425-CTGCCTATCTGTGCAA
WS_A_SKM9845425-AGCGATTAGACCGTTT
WS_A_SKM9845425-CACTGAAGTCAGATTC
WS_A_SKM9845425-GAGCTGCTCGCTGACG
WS_A_SKM9845425-TCCCATGCAAGACGAC
WS_A_SKM9845425-GATGATCAGAGGGCGA
WS_A_SKM9845425-GAAACCTCACTCCTTG
WS_A_SKM9845425-GACTCTCAGAAGGATG
WS_A_SKM9845425-CTCATTACATGGCTAT
WS_A_SKM9845425-GATCACACACCTGAAT
WS_A_SKM9845425-CGCATGGAGTGGAAAG
WS_A_SKM9845425-GTAACCACAGTGTATC
WS_A_SKM9845425-GCAGGCTCAGGTCCGT
WS_A_SKM9845425-TTTGATCAGGTACAGC
WS_A_SKM9845425-AAAGTGAGTCCAGCAC
WS_A_SKM9845425-TCCTCCCGTGTTACTG
WS_A_SKM9845425-TGGGAAGTCGCTCCTA
WS_A_SKM9845425-CAGATTGGTTCCGTTC
WS_A_SKM9845425-TGGATCACAAGTTCGT
WS_A_SKM9845425-CTAGACAGTATCTTCT
WS_A_SKM9845425-AATGAAGCAAGAGCTG
WS_A_SKM9845425-GGAAGTGTCCCGATCT
WS_A_SKM9845425-GATGCTATCGTTGTAG
WS_A_SKM9845425-TGCATCCGTCCTCCAT
WS_A_SKM9845425-TATCAGGGTCAAAGTA
WS_A_SKM9845425-TTTACGTCAGTCTACA
WS_A_SKM9845425-CCTACGTCACTACACA
WS_A_SKM9845425-TACAACGTCTCAGAAC
WS_A_SKM9845425-TCAGTGAAGAGCCCAA
WS_A_SKM9845425-TCCTCCCAGGTAGCCA
WS_A_SKM9845425-TCCTCTTAGCCAAGTG
WS_A_SKM9845425-AACAACCGTTGAGAGC
WS_A_SKM9845425-TACGTCCCACACGCCA
WS_A_SKM9845425-CTCCTTTCAAGTAGTA
WS_A_SKM9845425-CTTGAGACAACTCCCT
WS_A_SKM9845425-ACTTCCGTCGTAACCA
WS_A_SKM9845425-GTAACACCAGTTAGAA
WS_A_SKM9845425-TCATTTGCAATTGCCA
WS_A_SKM9845425-AATTCCTTCGGCTTGG
WS_A_SKM9845425-TGGATGTGTTCAATCG
WS_A_SKM9845425-TCCTCGACACGCGGTT
WS_A_SKM9845425-TCCTTTCCACGCAAAG
WS_A_SKM9845425-TGTGTGACAACCGGAA
WS_A_SKM9845425-AGGCTGCAGGTTGCCC
WS_A_SKM9845425-ATGGGTTAGGAGGTTC
WS_A_SKM9845425-GATCAGTTCTGACCCT
WS_A_SKM9845425-GCCAACGAGAATTGCA
WS_A_SKM9845425-CGACAGCTCGCTTGCT
WS_A_SKM9845425-GGAGATGCAAGAGATT
WS_A_SKM9845425-AACAACCAGTCAGGGT
WS_A_SKM9845425-ACTTCGCGTGCTGATT
WS_A_SKM9845425-AGTAGCTGTTTAGACC
WS_A_SKM9845425-GTCGAATAGGTTCCAT
WS_A_SKM9845425-GCATTAGTCCACAGCG
WS_A_SKM9845425-ACGTAGTGTTTATGCG
WS_A_SKM9845425-GGTAACTGTAGACAAT
WS_A_SKM9845425-GAACACTTCGTACCTC
WS_A_SKM9845425-TAGGGTTCACCACTGG
WS_A_SKM9845425-TCTCCGAGTCCAGCCA
WS_A_SKM9845425-AACAAAGGTTCTCTCG
WS_A_SKM9845425-TTCCTCTAGAGCCTGA
WS_A_SKM9845425-CTGCGAGCATGGCCAC
WS_A_SKM9845425-GCGGATCGTTGGGACA
WS_A_SKM9845425-AAAGGATAGGATACGC
WS_A_SKM9845425-AGATGCTCAAGTGACG
WS_A_SKM9845425-TTCCTAACATGACTGT
WS_A_SKM9845425-GGCTTTCCAAGGTCGA
WS_A_SKM9845425-ACTGTCCCACAATTCG
WS_A_SKM9845425-AAAGGATCATAACTCG
WS_A_SKM9845425-CATCAAGGTCGTGGAA
WS_A_SKM9845425-CAAAGAAGTAGGAGGG
WS_A_SKM9845425-CTACTATCAGTTCCAA
WS_A_SKM9845425-GTGCTGGTCTCCAAGA
WS_A_SKM9845425-GGTGAAGCATCATCTT
WS_A_SKM9845425-CATGCCTGTCGGCTAC
WS_A_SKM9845425-TAACCAGGTCTCTCTG
WS_A_SKM9845425-AGTAGCTGTCGAAGCA
WS_A_SKM9845425-TCGGATATCAACCTCC
WS_A_SKM9845425-GTAGGTTGTCAGGCAA
WS_A_SKM9845425-CATCGGGTCCTGTAAG
WS_A_SKM9845425-GTAGGTTCAGAGTCTT
WS_A_SKM9845425-TGTCCACTCTCATGCC
WS_A_SKM9845425-CCGAACGTCTGACAGT
WS_A_SKM9845425-AGTGCCGTCAGTGTTG
WS_A_SKM9845425-AGGATCTGTTGGTGTT
WS_A_SKM9845425-AGATAGATCGTTCATT
WS_A_SKM9845425-TCAGTCCAGCTACTGT
WS_A_SKM9845425-GTCATGAAGGACTGGT
WS_A_SKM9845425-TCGTAGAGTGTGTCCG
WS_A_SKM9845425-ACATGCATCACTGTTT
WS_A_SKM9845425-TCCGAAACAAACCGGA
WS_A_SKM9845425-GCAGCTGCATGGCCAC
WS_A_SKM9845425-AACCTTTGTGGATTTC
WS_A_SKM9845425-AGTCAACCACTCTGCT
WS_A_SKM9845425-ATTACTCCATAATCGC
WS_A_SKM9845425-TGGGAGAAGAAACTGT
WS_A_SKM9845425-CACGGGTTCCTCATAT
WS_A_SKM9845425-TGACGCGGTTTGCAGT
WS_A_SKM9845425-ACGTACACATTCAGCA
WS_A_SKM9845425-GGGTAGACAGGCATTT
WS_A_SKM9845425-TGGGCGTTCCCGAACG
WS_A_SKM9845425-GATAGCTGTGGAAGTC
WS_A_SKM9845425-GGGTGAAGTATTTCCT
WS_A_SKM9845425-TCGACCTTCGAGAATA
WS_A_SKM9845425-TTCTGTATCACGTCCT
WS_A_SKM9845425-GGGTTTACACGACGAA
WS_A_SKM9845425-TTTACGTGTTGGGACA
WS_A_SKM9845425-TGTCCTGCAATAGGGC
WS_A_SKM9845425-TAGGTTGAGAAGTCAT
WS_A_SKM9845425-TTCCACGAGGCTCAAG
WS_A_SKM9845425-AAGCGTTTCGATTTCT
WS_A_SKM9845425-CGACAGCTCTGAATGC
WS_A_SKM9845425-CCGTGAGCAAACACCT
WS_A_SKM9845425-TGAGCGCTCGGACTTA
WS_A_SKM9845425-ACATCGACAGCTACTA
WS_A_SKM9845425-TGCTGAAAGAATGTTG
WS_A_SKM9845425-GTCTAGACAAGACTGG
WS_A_SKM9845425-GTTACCCCACGTATAC
WS_A_SKM9845425-TTATTGCTCCGAGGCT
WS_A_SKM9845425-TGCTGAACATGTGGTT
WS_A_SKM9845425-TATTGGGAGGTATTGA
WS_A_SKM9845425-GTGCAGCTCGTGGTAT
WS_A_SKM9845425-CATCGTCCAATTTCTC
WS_A_SKM9845425-GGGACCTCAGAGTAAT
WS_A_SKM9845425-CCTCTAGCACTAACGT
WS_A_SKM9845425-TCAGTCCGTAGAAACT
WS_A_SKM9845425-TCGGGCACAGACCGCT
WS_A_SKM9845425-TTTATGCGTGAAGCTG
WS_A_SKM9845425-TATTTCGTCATGCATG
WS_A_SKM9845425-TCAGTGACACTCAGAT
WS_A_SKM9845425-TTTCACATCGCACGAC
WS_A_SKM9845425-ACGGGTCCAATCCTAG
WS_A_SKM9845425-CTCCCTCGTATTCTCT
WS_A_SKM9845425-TCGATTTTCGAGTGGA
WS_A_SKM9845425-TTAGGGTAGGCAGCTA
WS_A_SKM9845425-GTTCGCTCAAGCGAAC
WS_A_SKM9845425-GAATCACTCGATCCCT
WS_A_SKM9845425-AATCGTGGTGAGGCAT
WS_A_SKM9845425-TCATGAGCACTTTAGG
WS_A_SKM9845425-GGGACTCAGAGATTCA
WS_A_SKM9845425-CGTTGGGTCCTCTTTC
WS_A_SKM9845425-ACCGTTCCACCACATA
WS_A_SKM9845425-AGACCATCATACCACA
WS_A_SKM9845425-ACTATGGCACAAGTTC
WS_A_SKM9845425-TACCCGTTCACGAGGA
WS_A_SKM9845425-AACCTGACATGTGCCG
WS_A_SKM9845425-ATCGGATAGCAGCCCT
WS_A_SKM9845425-CTCCATGGTAGGGAGG
WS_A_SKM9845425-TCCTCTTCACGAAGAC
WS_A_SKM9845425-GGGCTCACACGCTATA
WS_A_SKM9845425-ATCCATTAGAAACACT
WS_A_SKM9845425-TAACCAGCAGAGGACT
WS_A_SKM9845425-TAAGTCGCAAGAGATT
WS_A_SKM9845425-AAAGGTATCGTGGTAT
WS_A_SKM9845425-TTGACCCGTGCATTTG
WS_A_SKM9845425-GTTTGGAGTCTTCCGT
WS_A_SKM9845425-TCCCATGCACTTGAAC
WS_A_SKM9845425-CTGTCGTCATCCCGTT
WS_A_SKM9845425-AATGACCGTCTTCCGT
WS_A_SKM9845425-GTCACGGGTAGCCCTG
WS_A_SKM9845425-TAGGTACCAACGGCCT
WS_A_SKM9845425-TAATTCCGTAGTACGG
WS_A_SKM9845425-TCGGTCTCATTGAGCT
WS_A_SKM9845425-CAATGACCATGGAGAC
WS_A_SKM9845425-AGTGTTGAGTTGGCGA
WS_A_SKM9845425-GTTACGAGTGCGAGTA
WS_A_SKM9845425-AAGCGTTTCGTCTACC
WS_A_SKM9845425-CCGGACAAGACGCCCT
WS_A_SKM9845425-GTCCACTGTCACTCTC
WS_A_SKM9845425-ATTCCTATCCATAAGC
WS_A_SKM9845425-TTCAATCTCGATGCAT
WS_A_SKM9845425-GCCAGTGCAAATCAAG
WS_A_SKM9845425-TGGTAGTAGGTGAGAA
WS_A_SKM9845425-TCACTATTCCGTGTCT
WS_A_SKM9845425-TCTCAGCTCTAGACAC
WS_A_SKM9845425-ACTATCTGTGCACAAG
WS_A_SKM9845425-TGAGGTTAGGAGGGTG
WS_A_SKM9845425-TGACTCCTCACCTCAC
WS_A_SKM9845425-ACTCCCAGTCACTGAT
WS_A_SKM9845425-GTCGCGACAAGGTCGA
WS_A_SKM9845425-TCAAGTGCACACCTAA
WS_A_SKM9845425-TTTGTTGAGAAGTCCG
WS_A_SKM9845425-GGGAGATAGTGGAATT
WS_A_SKM9845426-CGCAGGTCAGCACAAG
WS_A_SKM9845426-TCCACGTAGCCAAGCA
WS_A_SKM9845426-GATCACAAGAAACACT
WS_A_SKM9845426-CCTCTCCCACGTGTGC
WS_A_SKM9845426-AAAGGATTCAATCTTC
WS_A_SKM9845426-ACTTCGCTCTCGGTAA
WS_A_SKM9845426-GTTCTATTCCGCGATG
WS_A_SKM9845426-CGGAACCGTCATCACA
WS_A_SKM9845426-ATCACGAAGTTCCGGC
WS_A_SKM9845426-GGATCTATCCGATTAG
WS_A_SKM9845426-GGTGATTTCAACACCA
WS_A_SKM9845426-ATGATCGTCCGGGACT
WS_A_SKM9845426-TTTAGTCAGTCTAACC
WS_A_SKM9845426-AGTAGTCCAAAGCTCT
WS_A_SKM9845426-ATCACAGAGGATTCAA
WS_A_SKM9845426-GACAGCCTCGTACACA
WS_A_SKM9845426-AATTTCCTCCTACGAA
WS_A_SKM9845426-ATCCGTCGTAATGTGA
WS_A_SKM9845426-AAATGGAAGCGAGAAA
WS_A_SKM9845426-CGTAATGCAAAGGATT
WS_A_SKM9845426-TTTACGTGTGCGAACA
WS_A_SKM9845426-CATTCATAGTAACAGT
WS_A_SKM9845426-CAGCCAGTCAATCCGA
WS_A_SKM9845426-ACACGCGCAACTCGTA
WS_A_SKM9845426-GTGCTTCTCCGATCGG
WS_A_SKM9845426-GTGAGGACATCCGCGA
WS_A_SKM9845426-CAACAGTCAACCGCCA
WS_A_SKM9845426-CAGATCAAGTGTTGAA
WS_A_SKM9845426-TGTCCACAGGACGCTA
WS_A_SKM9845426-TGGATGTCAAAGCAAT
WS_A_SKM9845426-ATACCGATCCAGCACG
WS_A_SKM9845426-AATGACCCACATATGC
WS_A_SKM9845426-GGATCTACAAGATCCT
WS_A_SKM9845426-AAGGTAAAGCTTTCCC
WS_A_SKM9845426-TCCACCAAGCGAGGAG
WS_A_SKM9845426-GACCCAGCACTAGAGG
WS_A_SKM9845426-ATACCTTGTGAATGAT
WS_A_SKM9845426-CGGGTCAAGGATGCGT
WS_A_SKM9845426-CACAGGCTCGTCGACG
WS_A_SKM9845426-CGAGTTAGTAGACAAT
WS_A_SKM9845426-CCATAAGTCCTTCGAC
WS_A_SKM9845426-TTCTAGTAGGAGTCTG
WS_A_SKM9845426-ATTCGTTAGTAATACG
WS_A_SKM9845426-TTGGGATTCGCTAGCG
WS_A_SKM9845426-GTACAGTAGCCACCGT
WS_A_SKM9845426-ATCGCCTTCAAATAGG
WS_A_SKM9845426-GTGTCCTCACATACGT
WS_A_SKM9845426-ATTCAGGTCTACTCAT
WS_A_SKM9845426-ACGGGTCCACACCGAC
WS_A_SKM9845426-CCTAAGACACTTGAAC
WS_A_SKM9845426-GTAGGAGGTTTCGGCG
WS_A_SKM9845426-GTGGGAATCTCTAGGA
WS_A_SKM9845426-AGAAATGTCCGACGGT
WS_A_SKM9845426-GGCTGTGAGCGCTTCG
WS_A_SKM9845426-CATACCCCAGTCTACA
WS_A_SKM9845426-GAAGAATAGTGCACCC
WS_A_SKM9845426-GTCGCGAGTCGTATTG
WS_A_SKM9845426-GTGGCGTTCTTTCGAT
WS_A_SKM9845426-GGGCCATGTTCACGAT
WS_A_SKM9845426-TCTATACCATCGATGT
WS_A_SKM9845426-TTGTTGTTCTACGCAA
WS_A_SKM9845426-TGCGACGCAACTTGGT
WS_A_SKM9845426-AAAGTCCGTTATGTGC
WS_A_SKM9845426-TCTACATCACTGTCCT
WS_A_SKM9845426-GTTCATTAGGAGGCAG
WS_A_SKM9845426-GAGGGTATCCACGTAA
WS_A_SKM9845426-AGGAATAAGGATTTCC
WS_A_SKM9845426-TTACGTTGTAGTGATA
WS_A_SKM9845426-CATTCTAGTCGATGCC
WS_A_SKM9845426-GGAATGGTCTGAGATC
WS_A_SKM9845426-AAAGTGATCAACCCGG
WS_A_SKM9845426-TCACGCTAGCCTGACC
WS_A_SKM9845426-CATACTTTCTCTCGAC
WS_A_SKM9845426-TGCTGAAAGCGCATCC
WS_A_SKM9845426-CTTCTCTGTTATGGTC
WS_A_SKM9845426-ATGACCAAGAGGGTAA
WS_A_SKM9845426-AATGACCAGTCATCCA
WS_A_SKM9845426-ATGGGAGCATCCGTGG
WS_A_SKM9845426-GGGCCATCACGCAGTC
WS_A_SKM9845426-TGGGCGTGTGCACGCT
WS_A_SKM9845426-GATAGCTTCGCCGATG
WS_A_SKM9845426-ACACAGTTCCGACAGC
WS_A_SKM9845426-ATGAGGGTCACCGGGT
WS_A_SKM9845426-TATCTGTTCCCTCGTA
WS_A_SKM9845426-TACTTCACACACGGAA
WS_A_SKM9845426-CCGATCTTCATGGCCG
WS_A_SKM9845426-AGAGCAGGTTATCCAG
WS_A_SKM9845426-CCACCATCAAGGTCTT
WS_A_SKM9845426-ACCATTTAGGCCCAAA
WS_A_SKM9845426-CAGTTAGCACCGGAAA
WS_A_SKM9845426-GGTGTCGAGAGGGTAA
WS_A_SKM9845426-TTGGTTTGTGCTGTCG
WS_A_SKM9845426-CGTGTCTTCTTGCGCT
WS_A_SKM9845426-AAAGGGCTCCGAACGC
WS_A_SKM9845426-GATAGAACAAGGCAAC
WS_A_SKM9845426-TGGATGTCAATGGCCC
WS_A_SKM9845426-TGGAACTAGTCACACT
WS_A_SKM9845426-CAGATACGTCACAATC
WS_A_SKM9845426-AAATGGATCATGGAGG
WS_A_SKM9845426-GGAAGTGCAGAGAATT
WS_A_SKM9845426-GTGTGATTCACTAGCA
WS_A_SKM9845426-ATGAAAGGTTTACTGG
WS_A_SKM9845426-GTGTGATGTAGTCTTG
WS_A_SKM9845426-TCAGCAAGTAGCTTGT
WS_A_SKM9845426-TTGGGATAGATCGCCC
WS_A_SKM9845426-GTCATTTAGTGTTGAA
WS_A_SKM9845426-ATCGGCGCATGGAGAC
WS_A_SKM9845426-TACACCCTCACTGTCC
WS_A_SKM9845426-CAAAGAAAGTAGTCTC
WS_A_SKM9845426-GAGGGTAGTAGCTCGC
WS_A_SKM9845426-TAACACGCAACTCGTA
WS_A_SKM9845426-CCGATCTAGGCAGGGA
WS_A_SKM9845426-TTGCTGCAGTTCACTG
WS_A_SKM9845426-GGGCTCATCTGGGTCG
WS_A_SKM9845426-CTACAGATCCTACCGT
WS_A_SKM9845426-CTGTGAACAGAGTCAG
WS_A_SKM9845426-CATGAGTCAGGTGTTT
WS_A_SKM9845426-AGGGCTCCAAGATGTA
WS_A_SKM9845426-TGAGACTCACTGGCCA
WS_A_SKM9845426-GTAAGTCTCGTTTACT
WS_A_SKM9845426-TGCCGAGAGATCACCT
WS_A_SKM9845426-AAGGTAAGTTGCATTG
WS_A_SKM9845426-TCTGGCTCACTCGATA
WS_A_SKM9845426-CTCGAGGGTGTAAACA
WS_A_SKM9845426-CTTCTCTCACAAGTGG
WS_A_SKM9845426-TGGCGTGAGCCTATTG
WS_A_SKM9845426-GGTTGTACAACCCTCT
WS_A_SKM9845426-GGAGATGAGCCGTCGT
WS_A_SKM9845426-CTATAGGAGACTTCGT
WS_A_SKM9845426-TCACACCAGGATACCG
WS_A_SKM9845426-CTCATCGAGAGCAAGA
WS_A_SKM9845426-GTCTTTAAGTCTTGGT
WS_A_SKM9845426-CTTCCGATCTGATTCT
WS_A_SKM9845426-GTGAGTTCAACGGCTC
WS_A_SKM9845426-GTAGCTAGTGGTCAAG
WS_A_SKM9845426-CTCCATGAGTACGAGC
WS_A_SKM9845426-ATTCACTAGCGATGAC
WS_A_SKM9845426-ACAGAAATCTCATTGT
WS_A_SKM9845426-TAAGTCGTCCATAGGT
WS_A_SKM9845426-ACTCTCGGTAGATGTA
WS_A_SKM9845426-CTCCCAAAGTGGCGAT
WS_A_SKM9845426-TTCTTCCAGCTGTTAC
WS_A_SKM9845426-GGGTATTGTAGCGAGT
WS_A_SKM9845426-CCATAAGAGGTCCAGA
WS_A_SKM9845426-TGCAGATGTAGGCTCC
WS_A_SKM9845426-GTTTACTGTGTTCCTC
WS_A_SKM9845426-TAACGACCAATTGCCA
WS_A_SKM9845426-CTCAATTGTGTGAATA
WS_A_SKM9845426-TCGTGGGGTAAGACCG
WS_A_SKM9845426-AAGATAGCAAGACGAC
WS_A_SKM9845426-GTGTGGCGTGCTTCAA
WS_A_SKM9845426-TCATCATTCCTTATAC
WS_A_SKM9845426-CTCTGGTTCAGCGTCG
WS_A_SKM9845426-AGCGCCAAGATAGTCA
WS_A_SKM9845426-GCCATTCGTACTCCCT
WS_A_SKM9845426-CTCATTACAGAAGTGC
WS_A_SKM9845426-GTGTGGCAGAAGGGAT
WS_A_SKM9845426-ACTCTCGGTCAGATTC
WS_A_SKM9845426-AGTGTTGTCTATTTCG
WS_A_SKM9845426-CATTGAGAGGTCTGGA
WS_A_SKM9845426-CTTAGGATCTGCGGCA
WS_A_SKM9845426-TGACCCTTCATCTACT
WS_A_SKM9845426-GCCGTGATCACTTATC
WS_A_SKM9845426-GCTGAATGTACCTAAC
WS_A_SKM9845426-TTGTTCACACTCGATA
WS_A_SKM9845426-CACGAATCAGGTCTCG
WS_A_SKM9845426-GACCTTCGTCTCAGGC
WS_A_SKM9845426-CCTAACCAGTGCAGGT
WS_A_SKM9845426-GTAGAAATCGGCATAT
WS_A_SKM9845426-TGCGGCAGTTGCGAAG
WS_A_SKM9845426-ACCAAACAGACTCGAG
WS_A_SKM9845426-TGAGCATCACTGCTTC
WS_A_SKM9845426-AACGGGACAACACTAC
WS_A_SKM9845426-GACTCTCAGCCTATCA
WS_A_SKM9845426-GTTAGACTCCGTGGCA
WS_A_SKM9845426-TCCAGAATCCCATAAG
WS_A_SKM9845426-GCATGATAGCATGTTC
WS_A_SKM9845426-AGGGTTTGTCCTGGGT
WS_A_SKM9845426-TCATATCGTCTGTGAT
WS_A_SKM9845426-CTGTACCGTTTCCCAC
WS_A_SKM9845426-TCAATCTAGCCTCAGC
WS_A_SKM9845426-AATAGAGAGCACCAGA
WS_A_SKM9845426-CTCCCTCAGCGAATGC
WS_A_SKM9845426-ATCAGGTAGACTTCAC
WS_A_SKM9845426-GGGTATTTCACCCTTG
WS_A_SKM9845426-TGTTCATCAGTGAGCA
WS_A_SKM9845426-TTTGGTTAGTGTTCAC
WS_A_SKM9845426-GATGACTAGGTTCATC
WS_A_SKM9845426-ATGGGAGTCACGACTA
WS_A_SKM9845426-CTGTGAAAGTGCAGGT
WS_A_SKM9845426-ACATTTCTCTAGGCCG
WS_A_SKM9845426-CTATCCGAGGGTACGT
WS_A_SKM9845426-GGTGTTAAGAGCCTGA
WS_A_SKM9845426-AGTGCCGCACAGCTTA
WS_A_SKM9845426-TTTCCTCGTTCTATCT
WS_A_SKM9845426-AAAGGGCGTTCGGTTA
WS_A_SKM9845426-TCGAACAAGCTTCGTA
WS_A_SKM9845426-CATCCACGTCCCAAAT
WS_A_SKM9845426-CACAGATAGAAGGCTC
WS_A_SKM9845426-ACGGAAGAGAGCAACC
WS_A_SKM9845426-GAGTGTTGTACTCGAT
WS_A_SKM9845426-GAGACCCTCACCATGA
WS_A_SKM9845426-CCCTTAGGTCACTTAG
WS_A_SKM9845426-AGGCCACAGCCGAATG
WS_A_SKM9845426-TCCTAATCAGTGTACT
WS_A_SKM9845426-AGGGTTTAGGGTGAAA
WS_A_SKM9845426-TTAGTCTGTATACCCA
WS_A_SKM9845426-TCGTCCACACGATAGG
WS_A_SKM9845426-TTCCACGAGACAGCGT
WS_A_SKM9845426-CTCCTCCCAGCTGTCG
WS_A_SKM9845426-CTGCAGGGTACCCGAC
WS_A_SKM9845426-GTATTTCCACAAGCCC
WS_A_SKM9845426-TCCACCAAGCGATGCA
WS_A_SKM9845426-TTGTTGTTCTGACAGT
WS_A_SKM9845426-TCGACCTAGTAAGACT
WS_A_SKM9845426-TCTGCCACAGCCCACA
WS_A_SKM9845426-TTGAACGCAAATTAGG
WS_A_SKM9845426-GACAGCCCAAATGAGT
WS_A_SKM9845426-GAGCCTGTCCTGTTGC
WS_A_SKM9845426-GAACTGTTCGGCGATC
WS_A_SKM9845426-ATCGGATTCCACGGAC
WS_A_SKM9845426-TTACCATGTTAATGAG
WS_A_SKM9845426-AGACCATAGGGATCAC
WS_A_SKM9845426-CCGGTGAAGGCCTGCT
WS_A_SKM9845426-ATCCCTGAGTTCCAGT
WS_A_SKM9845426-AGCTTCCCACAGCATT
WS_A_SKM9845426-ATCCCTGCATCGTGCG
WS_A_SKM9845426-GGGACTCGTAGTTCCA
WS_A_SKM9845426-AATGCCATCCTCACTG
WS_A_SKM9845426-AGAGCAGGTTGTCCCT
WS_A_SKM9845426-CTGAATGTCTGGGTCG
WS_A_SKM9845426-CTCATGCAGAAGGATG
WS_A_SKM9845426-CGTCAAAAGACATAAC
WS_A_SKM9845426-CCCGAAGAGGCCCAAA
WS_A_SKM9845426-GCCCAGACACTGCACG
WS_A_SKM9845426-AATGCCATCATGGTAC
WS_A_SKM9845426-TCAGTCCGTTACACAC
WS_A_SKM9845426-GAGCCTGGTGAGTAGC
WS_A_SKM9845426-TCGGTCTGTGTTCGAT
WS_A_SKM9845426-AACCACAGTGACTATC
WS_A_SKM9845426-TAAGCGTTCTGCGTCT
WS_A_SKM9845426-TCATTTGGTGTACATC
WS_A_SKM9845426-CAGCACGAGTTGTCGT
WS_A_SKM9845426-TTTGTTGTCTTCCCAG
WS_A_SKM9845426-TAGATCGTCTCAGTCC
WS_A_SKM9845426-TCCAGAATCTGGGTCG
WS_A_SKM9845426-GCACGTGCACTTGACA
WS_A_SKM9845426-TCCTGCAAGCTGCGAA
WS_A_SKM9845426-TGTCCCATCGACCACG
WS_A_SKM9845426-CATCAAGTCAAAGGTA
WS_A_SKM9845426-TTGATGGGTATCACGT
WS_A_SKM9845426-GTTCGCTGTTTGGAGG
WS_A_SKM9845426-TGTTTGTAGAGTTCGG
WS_A_SKM9845426-AAGGTAATCTTCCCGA
WS_A_SKM9845426-TTTCATGCAATAAGGT
WS_A_SKM9845426-TCAAGACTCCTTTGAT
WS_A_SKM9845426-TGAGACTAGAAGCGCT
WS_A_SKM9845426-GCTGCAGTCCGTGGCA
WS_A_SKM9845426-CATGGTAAGGTCCTGC
WS_A_SKM9845426-CCTTCAGAGAGTCAGC
WS_A_SKM9845426-AGAAGTAAGCTTAAGA
WS_A_SKM9845426-GTACAACAGTATAACG
WS_A_SKM9845426-AGAGAGCAGGATGGCT
WS_A_SKM9845426-CGTAGTAGTTGTGGAG
WS_A_SKM9845426-TGAGCGCCAGCCCAGT
WS_A_SKM9845426-CCCAACTCAGCTTTCC
WS_A_SKM9845426-CGTAAGTGTCCACACG
WS_A_SKM9845426-ACCATTTAGACTAAGT
WS_A_SKM9845426-GGTAACTAGGTAAAGG
WS_A_SKM9845426-ATTCCATCACTCCGAG
WS_A_SKM9845426-CGAAGTTCACGCTTAA
WS_A_SKM9845426-GTAGGAGTCCCATAAG
WS_A_SKM9845426-CTGATCCCAGAAGCTG
WS_A_SKM9845426-GAATCACGTTCGTACA
WS_A_SKM9845426-GGGTATTGTGATTGGG
WS_A_SKM9845426-TGCGGCAGTTGCGGCT
WS_A_SKM9845426-ATCACAGCACGGCTAC
WS_A_SKM9845426-ATTACCTCAAGGTCAG
WS_A_SKM9845426-CGAAGGAAGGGTCTTT
WS_A_SKM9845426-CATGCTCCACTTCAAG
WS_A_SKM9845426-TGTTCTAGTCGATTAC
WS_A_SKM9845426-TTGGTTTAGTTTGAGA
WS_A_SKM9845426-TTTGGTTAGTTCCATG
WS_A_SKM9845426-CTGGCAGGTTTCTATC
WS_A_SKM9845426-TACCCGTGTGGACCAA
WS_A_SKM9845426-ATGGATCAGATTGGGC
WS_A_SKM9845426-GCACGTGCAATACGCT
WS_A_SKM9845426-GAGACTTGTACGTACT
WS_A_SKM9845426-GCATGATGTTAAACCC
WS_A_SKM9845426-CAGCCAGAGTAGGTTA
WS_A_SKM9845426-CTCCCAAGTGACAACG
WS_A_SKM9845426-TTGGGATCATACAGGG
WS_A_SKM9845426-CCACTTGTCGGTCACG
WS_A_SKM9845426-GGGACAACACAATTCG
WS_A_SKM9845426-AGACCATCAGAATCGG
WS_A_SKM9845426-TCACATTTCTATTGTC
WS_A_SKM9845426-CTCATCGCAATAGTCC
WS_A_SKM9845426-ACTATTCAGATGACAT
WS_A_SKM9845426-ATGATCGGTCTGTCAA
WS_A_SKM9845426-AATTCCTGTAGTTAGA
WS_A_SKM9845426-TTTATGCCAAGGCGTA
WS_A_SKM9845426-CCCGGAAAGCACACAG
WS_A_SKM9845426-TACGCTCGTTTAGACC
WS_A_SKM9845426-GTGGAAGTCATGACAC
WS_A_SKM9845426-ACCTGTCGTTACCTTT
WS_A_SKM9845426-CCCTCAACAACATCGT
WS_A_SKM9845426-CATTGCCCAACTGATC
WS_A_SKM9845426-AAAGTCCTCAAACGTC
WS_A_SKM9845426-TTGCTGCCACCCTGAG
WS_A_SKM9845426-GTACAACCAGTGCGCT
WS_A_SKM9845426-TCCACGTCAGAAACCG
WS_A_SKM9845426-AAGCGAGGTTGCTAGT
WS_A_SKM9845426-TCCTCGATCTGGTGCG
WS_A_SKM9845426-TAATCTCTCTGTCTCG
WS_A_SKM9845426-GTGTGGCCACCGGAAA
WS_A_SKM9845426-AGACAGGCAACGGGTA
WS_A_SKM9845426-ACAACCAAGCACTCGC
WS_A_SKM9845426-GGTTCTCGTCTCGCGA
WS_A_SKM9845426-GTTCATTAGGCACTAG
WS_A_SKM9845426-GTTGTAGGTACACTCA
WS_A_SKM9845426-CCTCTAGTCTACGGTA
WS_A_SKM9845426-AGGACGAGTAGGACTG
WS_A_SKM9845426-GTTAGTGCATAACTCG
WS_A_SKM9845426-TGCAGATGTGATGTAA
WS_A_SKM9845426-TTGTGTTGTTCTCGTC
WS_A_SKM9845426-CACTGGGCAATAACCC
WS_A_SKM9845426-TACCGAATCTTCGTGC
WS_A_SKM9845426-CATGAGTAGTGAGGTC
WS_A_SKM9845426-GAGTCATTCGTAGGGA
WS_A_SKM9845426-GGAGGATCATGAAGCG
WS_A_SKM9845426-TGTCCACTCTCATGCC
WS_A_SKM9845426-TTGCGTCAGCAGTACG
WS_A_SKM9845426-GCATCTCTCCGCAGTG
WS_A_SKM9845426-TTCCTTCAGTCATGCT
WS_A_SKM9845426-GAGTGTTAGTCGGGAT
WS_A_SKM9845426-CCGATCTGTGTATTGC
WS_A_SKM9845426-GCTTCACAGACGGTTG
WS_A_SKM9845426-ATCGCCTTCAGACAAA
WS_A_SKM9845426-CACGTTCAGCTCGACC
WS_A_SKM9845426-CAAGCTATCCACATAG
WS_A_SKM9845426-CATGCGGCAATCTGCA
WS_A_SKM9845426-TGAGACTCAATAACCC
WS_A_SKM9845426-GGAGAACTCAGACATC
WS_A_SKM9845426-ACGGTCGTCTAGGCAT
WS_A_SKM9845426-AGTGATCTCTCTTCAA
WS_A_SKM9845426-TAGAGTCGTCTCGGAC
WS_A_SKM9845426-AGACAAAGTCGAACGA
WS_A_SKM9845426-TAGACTGTCTACGCGG
WS_A_SKM9845426-CATACTTAGCACTCCG
WS_A_SKM9845426-CATGGTATCTCCCATG
WS_A_SKM9845426-GATTTCTTCCGTAGGC
WS_A_SKM9845426-CGGAGAACAACGACAG
WS_A_SKM9845426-CACGTGGGTCTCAGGC
WS_A_SKM9845426-TCAGTTTTCCTTCTGG
WS_A_SKM9845426-TTCCGGTGTGCATTTG
WS_A_SKM9845426-TCCATGCGTCATCTAG
WS_A_SKM9845426-CCTACGTCAAATCAAG
WS_A_SKM9845426-GTAGAGGAGCCTAACT
WS_A_SKM9845426-CCCTTAGAGTCTGTAC
WS_A_SKM9845426-TCCATGCAGTAGTCAA
WS_A_SKM9845426-TCGTGGGGTGACAGCA
WS_A_SKM9845426-TGAATGCAGGCTGGAT
WS_A_SKM9845426-AATTTCCTCGGCCCAA
WS_A_SKM9845426-ACGTCCTGTCGTTCAA
WS_A_SKM9845426-CCCGAAGAGGTACAGC
WS_A_SKM9845426-AATTTCCTCGCCTATC
WS_A_SKM9845426-TGATGGTGTCTATGAC
WS_A_SKM9845426-TTGCGTCCAATAGTAG
WS_A_SKM9845426-CCTCAACAGCAGGGAG
WS_A_SKM9845426-TTACCGCTCGACACTA
WS_A_SKM9845426-CCTTCAGAGGTCATCT
WS_A_SKM9845426-GTGATGTTCTGAACGT
WS_A_SKM9845426-AGACCCGAGTGCAAAT
WS_A_SKM9845426-ACTCCCAGTGACGCCT
WS_A_SKM9845426-GTAATCGCAATTGCCA
WS_A_SKM9845426-TGTAAGCTCCCGAGTG
WS_A_SKM9845426-CTTGAGAAGTCCCAGC
WS_A_SKM9845426-GAACACTAGCGAGAAA
WS_A_SKM9845426-GGGAGTAGTCTGCCTT
WS_A_SKM9845426-GATCATGGTGGTCCCA
WS_A_SKM9845426-GTAGGAGAGATCACTC
WS_A_SKM9845426-AACGAAAGTAATGTGA
WS_A_SKM9845426-GTAAGTCAGGTGTGAC
WS_A_SKM9845426-AGGATAACATACATCG
WS_A_SKM9845426-AGCGATTCATGGAGAC
WS_A_SKM9845426-GGCACGTAGGACATCG
WS_A_SKM9845426-AAGCCATGTACAGTAA
WS_A_SKM9845426-CTGAGCGCAGCGCGTT
WS_A_SKM9845426-CTAACCCCATGATAGA
WS_A_SKM9845426-TGTACAGGTTTCCATT
WS_A_SKM9845426-AAACGAAAGGATACGC
WS_A_SKM9845426-TCGTAGAGTCAATGGG
WS_A_SKM9845426-TCATCCGGTTAAGCAA
WS_A_SKM9845426-ACACAGTCAGACAATA
WS_A_SKM9845426-CATACCCTCTTAAGGC
WS_A_SKM9845426-AAGCATCGTGTTTCTT
WS_A_SKM9845426-CACTTCGAGTATGACA
WS_A_SKM9845426-GCTGGGTGTGTTCATG
WS_A_SKM9845426-CCACTTGGTGCTGCAC
WS_A_SKM9845426-CACGTGGTCAACCTTT
WS_A_SKM9845426-TTACCATCATGACCCG
WS_A_SKM9845427-ACGGAAGCATGGAAGC
WS_A_SKM9845427-AGCATCAAGTTGTCAC
WS_A_SKM9845427-CCGTGAGTCGTGTGAT
WS_A_SKM9845427-AGCGCCACAGAGTCAG
WS_A_SKM9845427-AGGGTCCTCTGCTCTG
WS_A_SKM9845427-CGAGGAACATAGTCAC
WS_A_SKM9845427-CTGTGAACAACTGATC
WS_A_SKM9845427-GTCGAATAGAACTGAT
WS_A_SKM9845427-GGCTTGGTCCTACAAG
WS_A_SKM9845427-TGGCGTGGTTTGACAC
WS_A_SKM9845427-TACTTCAGTGTTGCCG
WS_A_SKM9845427-TCCCATGAGCCTCAGC
WS_A_SKM9845427-CTGAATGGTGCGACAA
WS_A_SKM9845427-CTTCTAATCACTCACC
WS_A_SKM9845427-CCGATGGTCGCAGATT
WS_A_SKM9845427-ATCACAGCAAACGTGG
WS_A_SKM9845427-GGGACAAAGGGATGTC
WS_A_SKM9845427-AGCGCCATCGTTTACT
WS_A_SKM9845427-GGTCACGAGAGGTGCT
WS_A_SKM9845427-TCTTTGAGTGGATTTC
WS_A_SKM9845427-GGGATCCTCGCGAAGA
WS_A_SKM9845427-CAAGCTAGTTGCATAC
WS_A_SKM9845427-TTGTGGAGTGTGCCTG
WS_A_SKM9845427-TACAGGTAGGTCCAGA
WS_A_SKM9845427-TCTATACTCCTTGAAG
WS_A_SKM9845427-TAACCAGTCCCAGGCA
WS_A_SKM9845427-GTTGTAGTCTTACACT
WS_A_SKM9845427-TTCATTGCAAGAGGTC
WS_A_SKM9845427-AAGACTCTCAGGACGA
WS_A_SKM9845427-TGACCCTCAGGGACTA
WS_A_SKM9845427-AACAAAGGTAGCTTAC
WS_A_SKM9845427-CTGCAGGTCAGTCCGG
WS_A_SKM9845427-TTCATGTGTTGTGGAG
WS_A_SKM9845427-GCACATATCAGATGCT
WS_A_SKM9845427-AGTCATGGTCGCATGC
WS_A_SKM9845427-AGGGCCTCAGTCTTCC
WS_A_SKM9845427-CTAACCCTCGCTCATC
WS_A_SKM9845427-GGTAACTCAATAGAGT
WS_A_SKM9845427-CTCATCGTCACTGCTC
WS_A_SKM9845427-GGCTTGGTCTGAGCAT
WS_A_SKM9845427-TGAGTCAGTGGGCTTC
WS_A_SKM9845427-TCATATCTCAAGATAG
WS_A_SKM9845427-CAACAACCACGCTGTG
WS_A_SKM9845427-GTGGCGTCACGTCTCT
WS_A_SKM9845427-CGGACACAGCTTACGT
WS_A_SKM9845427-CCACAAACATGTAACC
WS_A_SKM9845427-ACAAGCTTCCCGTGAG
WS_A_SKM9845427-GAGCCTGCACTGGCCA
WS_A_SKM9845427-CATGAGTGTTGCGTAT
WS_A_SKM9845427-ACTGTGATCGGCAGTC
WS_A_SKM9845427-GATGCTAAGATCCTAC
WS_A_SKM9845427-TCGGGCAGTCGTCGGT
WS_A_SKM9845427-ACTCTCGAGCAACCAG
WS_A_SKM9845427-AGCGTCGCAACGCATT
WS_A_SKM9845427-GGGTTTAAGAAGATCT
WS_A_SKM9845427-TGTGGCGAGGGTATAT
WS_A_SKM9845427-GAGTGTTGTTGAGGAC
WS_A_SKM9845427-GTACAGTCAGATCCAT
WS_A_SKM9845427-CGGACACAGCCGTTGC
WS_A_SKM9845427-CGTAATGAGAGTGACC
WS_A_SKM9845427-AATCACGCATGACTGT
WS_A_SKM9845427-GTTATGGCAGACAATA
WS_A_SKM9845427-CCTATCGGTGTGTCCG
WS_A_SKM9845427-TTGTGTTGTACCCAGC
WS_A_SKM9845427-ACATGCAGTTCAGCTA
WS_A_SKM9845427-GATCCCTAGGGACTGT
WS_A_SKM9845427-TGGTTAGTCTGCTCTG
WS_A_SKM9845427-GTAACACTCCGACATA
WS_A_SKM9845427-TCATATCGTACTAAGA
WS_A_SKM9845427-TGGGATTCATAGTCGT
WS_A_SKM9845427-CCTAACCGTCATCGCG
WS_A_SKM9845427-CGGACACCAGAGGAAA
WS_A_SKM9845427-GTAATGCCACGCACCA
WS_A_SKM9845427-AGACCATAGATTGGGC
WS_A_SKM9845427-CAAGCTAGTCCAGCAC
WS_A_SKM9845427-GAGGGATAGTTCATGC
WS_A_SKM9845427-GCCAACGAGGCTAACG
WS_A_SKM9845427-TACCTGCGTAGCTGTT
WS_A_SKM9845427-AGTAGCTTCGTTGTGA
WS_A_SKM9845427-GCGATCGTCTAGACCA
WS_A_SKM9845427-TACGCTCGTTCGGGTC
WS_A_SKM9845427-TCCTAATTCAGACCTA
WS_A_SKM9845427-TGTTTGTCATGGACAG
WS_A_SKM9845427-CCCGGAACAAGTGGGT
WS_A_SKM9845427-GACTTCCAGATGAACT
WS_A_SKM9845427-GAGCTGCTCCACAGGC
WS_A_SKM9845427-CACATGACAGAGTTGG
WS_A_SKM9845427-TGTTACTCATGGAATA
WS_A_SKM9845427-GTAGAAAGTCGCAACC
WS_A_SKM9845427-CTTACCGCAAGTCGTT
WS_A_SKM9845427-CGGGACTTCCGATCTC
WS_A_SKM9845427-ATCGCCTAGGGCGAAG
WS_A_SKM9845427-TAACGACTCTAGTACG
WS_A_SKM9845427-GTCTTTATCCATGAGT
WS_A_SKM9845427-ACACCAACACAACGTT
WS_A_SKM9845427-TATTGCTTCGAGATGG
WS_A_SKM9845427-GTGTGATCACGCTTAA
WS_A_SKM9845427-AGACAAATCCGACATA
WS_A_SKM9845427-GTTGTCCGTGTCCACG
WS_A_SKM9845427-TGCGGCAAGCTCTATG
WS_A_SKM9845427-GCCAGCAAGACACACG
WS_A_SKM9845427-TTTAGTCAGGACTTCT
WS_A_SKM9845427-GCTGGGTCAGCTTCCT
WS_A_SKM9845427-GAAACCTAGCAAACAT
WS_A_SKM9845427-AAGTTCGAGCGTGTTT
WS_A_SKM9845427-CCACAAAGTAGCGTAG
WS_A_SKM9845427-CATACAGTCTTGATTC
WS_A_SKM9845427-GAATCGTAGGCTAGCA
WS_A_SKM9845427-GTGGGAAAGGGAGGGT
WS_A_SKM9845427-TTCTAGTCATCTAACG
WS_A_SKM9845427-ATTCCATTCTCTGACC
WS_A_SKM9845427-TATCGCCGTATCAGCT
WS_A_SKM9845427-AGGTTACCATTGCCTC
WS_A_SKM9845427-GCAACATCAGGGCTTC
WS_A_SKM9845427-TCCACGTTCCAGTGCG
WS_A_SKM9845427-GTCCACTTCCAACCAA
WS_A_SKM9845427-TTTAGTCTCAGAGCGA
WS_A_SKM9845427-ATGCGATAGCTGTCCG
WS_A_SKM9845427-TGCATGAAGGACATCG
WS_A_SKM9845427-GTGTCCTCAGCATGCC
WS_A_SKM9845427-TATCAGGGTTGCATCA
WS_A_SKM9845427-TTGAGTGAGGTTCCGC
WS_A_SKM9845427-TAAGCGTAGATGCTTC
WS_A_SKM9845427-TCGTAGAGTACCTAAC
WS_A_SKM9845427-ACCCAAACACAAATAG
WS_A_SKM9845427-AATAGAGGTAACGCGA
WS_A_SKM9845427-ATACTTCCAGTAACAA
WS_A_SKM9845427-CCAATGACAGCATGCC
WS_A_SKM9845427-TTCACGCTCTCGGCTT
WS_A_SKM9845427-CATGAGTCACCCTAGG
WS_A_SKM9845427-GTTCATTGTTAGGGTG
WS_A_SKM9845427-GTCTAGATCTCCGAAA
WS_A_SKM9845427-TACAACGAGTGTACCT
WS_A_SKM9845427-CGGCAGTTCGACCCAG
WS_A_SKM9845427-GGAACCCAGGCCTTCG
WS_A_SKM9845427-CACGAATCAAAGACTA
WS_A_SKM9845427-CTTTCAAGTCTTTCTA
WS_A_SKM9845427-CCGGTGAAGGTATCTC
WS_A_SKM9845427-CTGGACGAGACCGTTT
WS_A_SKM9845427-CTGAGCGAGCTCTATG
WS_A_SKM9845427-CTGGTCTTCGACGCTG
WS_A_SKM9845427-GCACGGTAGGTTCCAT
WS_A_SKM9845427-GCAGTTACACTAAACC
WS_A_SKM9845427-TCCATCGAGATGACAT
WS_A_SKM9845427-GATGTTGTCTTCCAGC
WS_A_SKM9845427-GGGCCATAGACAGCTG
WS_A_SKM9845427-TGTTTGTCACTGAATC
WS_A_SKM9845427-CTTCTCTGTCCGAAAG
WS_A_SKM9845427-TAGACCAGTCTCGCGA
WS_A_SKM9845427-TAAGTCGAGTCGGCAA
WS_A_SKM9845427-GTGAGTTTCTCGACCT
WS_A_SKM9845427-AAGGAATCAGGAAGTC
WS_A_SKM9845427-GTAGAGGAGCATCGAG
WS_A_SKM9845427-CTGCAGGAGGCGCTTC
WS_A_SKM9845427-CAACAGTTCACGAGGA
WS_A_SKM9845427-GGAGCAAGTGAGACGT
WS_A_SKM9845427-ATGACCACAAAGGCGT
WS_A_SKM9845427-CCACACTGTCGAGATG
WS_A_SKM9845427-ATCCGTCTCTGTCGTC
WS_A_SKM9845427-GGAGAACAGTCTACCA
WS_A_SKM9845427-TGATCTTAGTGAGTGC
WS_A_SKM9845427-TGGAGAGAGTGGTGAC
WS_A_SKM9845427-TGCATGAAGAGGCGTT
WS_A_SKM9845427-TTCATGTTCCCATTCG
WS_A_SKM9845427-ATTCCTACATTGCTGA
WS_A_SKM9845427-GTAGCTACAACACTAC
WS_A_SKM9845427-AAAGAACTCAGTAGGG
WS_A_SKM9845427-CCATAAGAGTGAATAC
WS_A_SKM9845427-CAAGGGACAGATCATC
WS_A_SKM9845427-CATCCGTGTTACCGTA
WS_A_SKM9845427-TTGTGTTGTCAACGCC
WS_A_SKM9845427-CTCATTACACGCCACA
WS_A_SKM9845427-CTCAGAAGTCTGTGAT
WS_A_SKM9845427-ACCCTCACACGAGGTA
WS_A_SKM9845427-GAGTGTTTCCGTACGG
WS_A_SKM9845427-TGCGGCAGTACCTTCC
WS_A_SKM9845427-AGTCATGAGGAGAGGC
WS_A_SKM9845427-AGTACTGAGGCTAAAT
WS_A_SKM9845427-ATCGTAGCATGTGACT
WS_A_SKM9845427-TGAATGCAGCGATTCT
WS_A_SKM9845427-CGTGCTTTCCTAGAGT
WS_A_SKM9845427-AATGACCTCATACAGC
WS_A_SKM9845427-CTCAGAAAGGCCTGCT
WS_A_SKM9845427-ACACAGTCATGGGTTT
WS_A_SKM9845427-AATGGAACAAGCTCTA
WS_A_SKM9845427-TCCACGTAGAAACTAC
WS_A_SKM9845427-TTACAGGTCATTCACT
WS_A_SKM9845427-GCAGGCTTCCTCACTG
WS_A_SKM9845427-GAGTCATCAGAGGTAC
WS_A_SKM9845427-CCGTGAGGTCCTTGTC
WS_A_SKM9845427-CACTTCGCAATTGAAG
WS_A_SKM9845427-ACTTCGCCAGTTTCGA
WS_A_SKM9845427-TGAGTCATCCGAACGC
WS_A_SKM9845427-GGCTTTCAGCGGTAGT
WS_A_SKM9845427-TGATCTTTCTACACTT
WS_A_SKM9845427-CGAAGTTAGGTCCGAA
WS_A_SKM9845427-GCCAGGTGTCATAGTC
WS_A_SKM9845427-GGGCTCACAGAGTGAC
WS_A_SKM9845427-TCGGTCTCAGGGCTTC
WS_A_SKM9845427-CCGTAGGAGTTACGAA
WS_A_SKM9845427-AGAAATGTCTAAGCCA
WS_A_SKM9845427-CTGAGGCAGTGAGGTC
WS_A_SKM9845427-AGGGTGACACCCTTGT
WS_A_SKM9845427-CGGGTGTAGTTTGGCT
WS_A_SKM9845427-AGCTTCCGTAGTCCTA
WS_A_SKM9845427-AGATGCTAGCCAGTAG
WS_A_SKM9845427-CTAGACATCCAGCCTT
WS_A_SKM9845427-CTGCAGGCAACCACAT
WS_A_SKM9845427-CGAGTGCCAAGCTACT
WS_A_SKM9845427-TCAGCAACACGACGCT
WS_A_SKM9845427-GCGATCGAGCACCCAC
WS_A_SKM9845427-CCACAAACATGAGTAA
WS_A_SKM9845427-GTAACACTCGAGATAA
WS_A_SKM9845427-CTTCTAAAGACCATGG
WS_A_SKM9845427-TCAAGCACATAGTCAC
WS_A_SKM9845427-ACTCTCGCATTCGATG
WS_A_SKM9845427-TGACGCGAGCAACCAG
WS_A_SKM9845427-GCCAGGTGTCAGCTTA
WS_A_SKM9845427-TGACTCCGTTGTAAAG
WS_A_SKM9845427-TTGTTGTTCTCGCCTA
WS_A_SKM9845427-TTGCATTTCTCTGAGA
WS_A_SKM9845427-ACATCCCGTAATTGGA
WS_A_SKM9845427-GATCATGAGCTTACGT
WS_A_SKM9845427-CTCCTCCTCTTAATCC
WS_A_SKM9845427-TCAAGTGTCATGAGAA
WS_A_SKM9845427-CTTGATTTCCGCACGA
WS_A_SKM9845427-ACTTCGCGTATTCCTT
WS_A_SKM9845427-CTGATCCGTTGACTGT
WS_A_SKM9845427-CCGCAAGTCACCGCTT
WS_A_SKM9845427-TCGGATAAGTAAACTG
WS_A_SKM9845427-CTCTGGTCAAGGTTGG
WS_A_SKM9845427-CCTAAGAGTTTATGCG
WS_A_SKM9845427-GTAAGTCCACGCGTGT
WS_A_SKM9845427-CGAGAAGCAGACCCGT
WS_A_SKM9845427-AGGATCTGTTCTCTCG
WS_A_SKM9845427-GGTTAACGTAGTCTGT
WS_A_SKM9845427-CCTCAACGTTAAAGTG
WS_A_SKM9845427-CCTTTGGTCCTAAACG
WS_A_SKM9845427-CATGCGGAGTCGGCCT
WS_A_SKM9845427-GCCGTGAGTTCAGCTA
WS_A_SKM9845427-TCCGAAACACAGCCTG
WS_A_SKM9845427-ATGGGTTCACCGTGAC
WS_A_SKM9845427-TGTTTGTAGTCGTTAC
WS_A_SKM9845427-GCACTAACATCCTCAC
WS_A_SKM9845427-CTCAGGGTCTTGTGCC
WS_A_SKM9845427-GCAACCGAGGTGGTTG
WS_A_SKM9845427-TCATTACAGAGGTGCT
WS_A_SKM9845427-AGGGTGATCCGTCCTA
WS_A_SKM9845427-TGCGACGTCGTGAGAG
WS_A_SKM9845427-CCCTAACGTCGGCCTA
WS_A_SKM9845427-TCCGATCCATACTGAC
WS_A_SKM9845427-ATTTCTGCACCAAATC
WS_A_SKM9845427-CCTCCTCAGAAGATCT
WS_A_SKM9845427-TCTACCGGTTGTGCAT
WS_A_SKM9845427-GATCACACACTAGAGG
WS_A_SKM9845427-TCTATACCACTCCCTA
WS_A_SKM9845427-TTGGGCGTCAAGAATG
WS_A_SKM9845427-GCTGCAGCAAGTCATC
WS_A_SKM9845427-AGATAGAGTGGTCTAT
WS_A_SKM9845427-AAGCGAGGTCCACGCA
WS_A_SKM9845427-TTCCGGTTCGGTCGAC
WS_A_SKM9845427-GAACTGTCACCGTGAC
WS_A_SKM9845427-CTTAGGATCGTGGACC
WS_A_SKM9845427-GTCGTAATCTAGTACG
WS_A_SKM9845427-ACGATGTTCGTGTTCC
WS_A_SKM9845427-CGGCAGTGTATTCCTT
WS_A_SKM9845427-TGCAGATGTATCGCTA
WS_A_SKM9845427-AGGGTCCCAGTACTAC
WS_A_SKM9845427-AGGCTGCCATTCACAG
WS_A_SKM9845427-GTTACAGAGTTTCGGT
WS_A_SKM9845427-TGTCCACTCTCATGCC
WS_A_SKM9845427-TGTGATGCACATGGTT
WS_A_SKM9845427-AAGAACAAGTCCCGAC
WS_A_SKM9845427-TGTTCCGCAAGACCTT
WS_A_SKM9845427-CAACGATTCTACTGAG
WS_A_SKM9845427-GATCGTACATAGACTC
WS_A_SKM9845427-ACAACCAAGTTGGGAC
WS_A_SKM9845427-GTGGAGACACCAGACC
WS_A_SKM9845427-GCATCGGAGGTGCGAT
WS_A_SKM9845427-CATGAGTTCCTTACCG
WS_A_SKM9845427-TTAATCCAGACGGAAA
WS_A_SKM9845427-AACCTGAAGACGAGCT
WS_A_SKM9845427-AAGATAGAGGCTTCCG
WS_A_SKM9845427-TGGTTAGCAGACAAGC
WS_A_SKM9845427-AGAAGTATCCAAGCCG
WS_A_SKM9845427-TCATGGAGTTACGGAG
WS_A_SKM9845427-TCCAGAAAGTCGTTAC
WS_A_SKM9845427-AACGTCACACTAGGTT
WS_A_SKM9845427-GAAATGAGTGTGTTTG
WS_A_SKM9845427-TTGCTGCCACCTCGTT
WS_A_SKM9845427-GCTACAAGTGGCGCTT
WS_A_SKM9845427-TGTTACTCAGACAAGC
WS_A_SKM9845427-GCACGTGAGAATACAC
WS_A_SKM9845427-GTGGTTACATCCGATA
WS_A_SKM9845427-TTACCGCTCACCATAG
WS_A_SKM9845427-TGGGCGTCAAGCCTGC
WS_A_SKM9845427-TCCTGCACAAGCACCC
WS_A_SKM9845427-CTCATCGTCTGGTGGC
WS_A_SKM9845427-CCGGTGAAGTATGTAG
WS_A_SKM9845427-GTTAGTGTCGATACAC
WS_A_SKM9845427-GGGATGACAAGTGACG
WS_A_SKM9845427-GGTTAACGTTTGCCGG
WS_A_SKM9845427-TACTTACTCTAGTACG
WS_A_SKM9845427-CTTTCAAGTGCTATTG
WS_A_SKM9845427-CGGGACTCATCATGAC
WS_A_SKM9845427-AACCACAAGAAGCCAC
WS_A_SKM9845427-AGCTTCCCAACTCGTA
WS_A_SKM9845427-TAGATCGGTGATCATC
WS_A_SKM9845427-AACCTGATCGAATGCT
WS_A_SKM9845427-TGCTTGCTCCGATCTC
WS_A_SKM9845427-TCGGGACCAAATGAGT
WS_A_SKM9845427-CAATTTCGTGGAGAAA
WS_A_SKM9845427-TTGCTGCGTATCGATC
WS_A_SKM9845427-CGGAACCGTTCTGAGT
WS_A_SKM9845427-AGGGCCTTCAGGAGAC
WS_A_SKM9845427-ATGACCAAGACTTGTC
WS_A_SKM9845427-TGACCCTGTCGCCACA
WS_A_SKM9845427-TTCATGTTCGTGGGAA
WS_A_SKM9845427-AACCCAACACGTCATA
WS_A_SKM9845427-TACCGAAAGGTCTGGA
WS_A_SKM9845427-TCGGATAAGTAGACAT
WS_A_SKM9845427-TCTACATCAGAACGCA
WS_A_SKM9845427-CAAGCTATCGTCCATC
WS_A_SKM9845427-GTAGCTAGTCTTGCGG
WS_A_SKM9845427-TTTGGTTGTGAAGCTG
WS_A_SKM9845427-GTACAACCATCTATCT
WS_A_SKM9845427-GTGAGTTCAATCAAGA
WS_A_SKM9845427-ATCGATGAGTTGCTGT
WS_A_SKM9845427-TGTCAGAGTTACCTGA
WS_A_SKM9845427-GAAATGACAGGGTCTC
WS_A_SKM9845427-GCCGTGACATGGAACG
WS_A_SKM9845427-GACTCTCGTCGACGCT
WS_A_SKM9845427-CAGGCCACACTTGAAC
WS_A_SKM9845427-GTGGGAACACAACGCC
WS_A_SKM9845427-CTCAATTAGCGAATGC
WS_A_SKM9845427-CTACCTGCATCACGGC
WS_A_SKM9845427-CGTCCATGTGCCCGTA
WS_A_SKM9845427-TGGGCGTTCCCGAGGT
WS_A_SKM9845427-TTGTGTTTCTCGACGG
WS_A_SKM9845427-GCCGATGGTCAAACGG
WS_A_SKM9845427-ACACCAAAGACCAGAC
WS_A_SKM9845427-TAGGTTGGTACGAAAT
WS_A_SKM9845427-AGACACTGTCAAGCCC
WS_A_SKM9845427-TCAATTCCATCCTTCG
WS_A_SKM9845427-ATCACGAGTGGCTTAT
WS_A_SKM9845427-AAAGTGAAGATCCGAG
WS_A_SKM9845427-AAACGCTGTGTTTACG
WS_A_SKM9845427-ATCAGGTGTTATAGCC
WS_A_SKM9845427-TGCCGAGCACATATGC
WS_A_SKM9845427-TGACGCGAGAGCTGCA
WS_A_SKM9845427-GCACTAAGTTGTCAGT
WS_A_SKM9845427-CAGTTAGCAGCTTTGA
WS_A_SKM9845427-GCATCTCGTGCCTTTC
WS_A_SKM9845427-GCGAGAACACAAATCC
WS_A_SKM9845427-TACAGGTAGCTCGACC
WS_A_SKM9845427-ACCATTTCACTCATAG
WS_A_SKM9845427-GTCAAGTCAGCTTCGG
WS_A_SKM9845427-AGAGCAGTCCGCCTAT
WS_A_SKM9845427-ACACAGTCAGACAATA
WS_A_SKM9845427-CTCAATTGTATCATGC
WS_A_SKM9845427-GTTGTGATCGCATTAG
WS_A_SKM9845427-CGAGAAGGTACCTTCC
WS_A_SKM9845427-TGCACGGTCTTTCTAG
WS_A_SKM9845427-CGGACACAGAAGTCAT
WS_A_SKM9845427-CAGCCAGTCCGCTGTT
WS_A_SKM9845427-TGGATCAGTTACACTG
[truncated: 10,897 more rows]

## Sheet: Panel i
	Percentage of MYH8+ myocytes from scRNA-seq (%)												two-tailed t-test, p value
	Young					Aged
	Donor 1	Donor 2	Donor 3	Donor 4	Donor 5	Donor 1	Donor 2	Donor 3	Donor 4	Donor 5	Donor 6	Donor 7
	1.8519	0.1354	0	0	0.105	0.0334	0.245	0.2513	3.5857	1.784	13.3903	0.6197	0.2358

## Sheet: Panel j
	Percentage of MYH8+ areas (%)												two-tailed t-test, p value
	Young						Aged
	Donor 1	Donor 2	Donor 3	Donor 4	Donor 5	Donor 6	Donor 1	Donor 2	Donor 3	Donor 4	Donor 5	Donor 6
	0.719372	0.704914	0.0475816	0.611065	0.69152	4.84169	5.69486	8.68106	2.31713	7.45346	4.85811	10.3531	0.0033

## Sheet: Panel l
	MYH2+ myofibers with centralized nuclei (%)									two-tailed t-test, p value
	Young					Aged
	Donor 1	Donor 2	Donor 3	Donor 4	Donor 5	Donor 1	Donor 2	Donor 3	Donor 4
	0	0	0.529101	0	0	10	5.80645	6.31068	4.34783	0.012
