# Supplementary material for: Human skeletal muscle aging atlas
Source: Nat Aging. 2024 Apr 15;4(5):727–44. doi: 10.1038/s43587-024-00613-3 (PMC11108788; doi:10.1038/s43587-024-00613-3)
Supplement: Supplementary file 15 — Statistical Source Data [file 43587_2024_613_MOESM15_ESM.xlsx]

## Sheet: panel_a
Cell cluster	log2 (Fold change)
CD4+T	-0.429118
M2_LYVE1+	-0.259836
CD14+Mono	-2.3014
CD4+T	-1.89173
CD8+T-CRTAM+	1.04151
cDC2	-1.22558
M2_LYVE1+	-0.661226
CD4+CD8+T-naive	1.54019
Donor-specific	0
M2_LYVE1+	-0.774331
M2_LYVE1+	-1.47792
B_naive	2.72781
Donor-specific	0
CD14+Mono	1.14827
Donor-specific	0
cDC2	-0.913448
M2_LYVE1+	-1.6619
CD16+NK	0.833263
M2_LYVE1+	-1.78319
CD4+T	2.45895
CD8+T	1.12675
CD4+T	1.95849
B_naive	2.38601
CD8+T-CRTAM+	0.117971
M2_LYVE1+	-2.99185
M2_LYVE1+	-1.24586
B_naive	1.9463
MatNeu	-1.71524
CD16+NK	0.72697
CD16+NK	0.928254
CD4+CD8+T-naive	2.25811
CD16+NK	0.535193
CD8+T-CRTAM+	2.95059
CD4+T	1.20561
CD14+Mono	0.397073
B_naive	1.62808
CD16+NK	0.0918072
M2_LYVE1+	-3.75425
CD14+Mono	0.0673339
CD16+NK	2.22132
CD4+CD8+T-naive	1.59315
M2_LYVE1+	-1.65073
ProNeu	-0.908019
CD16+NK	0.0528372
MatNeu	-2.33112
MatNeu	-4.12313
CD16+NK	-0.148409
CD16+Mono	-1.29179
CD4+T	-0.155949
Donor-specific	0
CD16+NK	1.60129
CD16+NK	1.8958
Donor-specific	0
CD16+Mono	0.0911354
CD4+T	1.33149
CD8+T-CRTAM+	0.798534
CD14+Mono	-0.0198892
CD14+Mono	0.344214
B_naive	2.88148
CD14+Mono	-0.246904
M2_LYVE1+	0.892096
CD16+Mono	-0.0116254
Donor-specific	0
CD8+T	0.562097
CD14+Mono	-0.169379
CD4+T	0.223962
M2_LYVE1+	-1.82517
CD14+Mono	1.69253
cDC2	-1.66415
M2_LYVE1+	-1.12267
Donor-specific	0
M2_LYVE1+	-1.4114
CD8+T	-0.975282
CD8+T-CRTAM+	0.502011
CD16-NK	1.89288
CD16+Mono	-1.57203
M2_LYVE1+	-0.71126
CD14+Mono	1.59839
Donor-specific	0
B_naive	2.20696
CD16+NK	1.84006
CD4+CD8+T-naive	1.11996
CD16+NK	0.880149
Donor-specific	0
M2_LYVE1+	-0.938599
B_naive	2.21465
M2_LYVE1+	-0.239975
cDC2	-1.34235
CD8+T-CRTAM+	1.60741
CD14+Mono	-1.49162
CD4+T	1.2931
M2_LYVE1+	-1.81427
Donor-specific	0
M2_LYVE1+	-3.95184
CD16+NK	0.721551
CD4+T	-1.17474
CD16+Mono	-0.382834
CD16+NK	0.407701
CD14+Mono	-0.22484
CD14+Mono	0.173934
M2_LYVE1+	-1.29772
B-plasma	3.70046
M2_LYVE1+	-1.84988
B_memory	4.17421
CD4+CD8+T-naive	3.25705
M2_LYVE1+	-2.96706
Mast_cell	1.30549
CD16+NK	0.580063
MatNeu	-0.456386
CD16+NK	0.755011
ProNeu	-0.839154
CD16+NK	0.917507
CD4+T	0.714236
CD14+Mono	-0.238569
CD14+Mono	0.258456
MatNeu	0.552882
M2_LYVE1+	0.111233
CD16+NK	0.498282
B_naive	3.05748
CD8+T-CRTAM+	1.13615
CD16+NK	1.14594
CD14+Mono	-1.57769
CD4+T	2.06469
CD4+T	0.839511
MatNeu	-1.41684
CD14+Mono	-1.51541
cDC2	-0.12933
CD16+NK	-0.108814
M2_LYVE1+	-0.390635
Mast_cell	0.833319
CD4+T	1.34835
CD14+Mono	1.39851
CD4+T	3.3507
CD14+Mono	-0.105823
CD14+Mono	-0.0179747
B_naive	3.41013
CD16+NK	1.42178
Mast_cell	2.16976
MatNeu	-1.50024
CD4+T	0.851006
cDC2	-0.993109
CD4+T	2.14501
CD16+NK	0.823906
M2_LYVE1+	0.0258803
Donor-specific	0
CD14+Mono	-0.0560657
MatNeu	-0.390252
Donor-specific	0
CD4+T	0.849649
CD16+NK	0.0680053
MatNeu	-2.86181
CD4+T	-1.50189
CD8+T-CRTAM+	1.96807
CD4+CD8+T-naive	1.48812
Donor-specific	0
M2_LYVE1+	-1.97458
CD16+NK	-0.127005
CD4+CD8+T-naive	2.8274
CD16+NK	0.587882
CD4+CD8+T-naive	-0.624999
CD4+T	0.981335
CD4+T	-1.08814
M2_LYVE1+	-1.55092
B_naive	4.75395
CD16+NK	1.27886
CD4+T	1.90983
B_naive	4.53422
Donor-specific	0
M2_LYVE1+	-0.489367
CD16+NK	-0.0151249
CD14+Mono	-0.14211
CD16+NK	0.898681
Mast_cell	0.347208
CD8+T-CRTAM+	2.58439
CD4+T	1.17588
M2_LYVE1+	-0.0112955
CD4+T	-0.43018
Donor-specific	0
CD8+T-CRTAM+	2.46497
CD8+T-CRTAM+	2.49921
CD16+NK	-0.260863
CD4+T	-0.890891
CD16+NK	2.16323
CD16+NK	0.567895
M2_LYVE1+	-3.50205
CD16+NK	1.90377
CD14+Mono	-1.69948
CD16+NK	1.73374
Donor-specific	0
M2_LYVE1+	-1.54725
CD4+CD8+T-naive	2.30896
CD8+T-CRTAM+	2.51395
CD16+NK	1.46943
CD4+CD8+T-naive	1.54721
MatNeu	-2.95017
CD4+T	1.06798
CD16-NK	4.4172
CD4+T	2.53926
CD16+NK	0.604217
CD16-NK	2.86333
CD16+NK	-1.3886
CD16+NK	0.605514
CD4+CD8+T-naive	2.53969
CD4+CD8+T-naive	2.73224
CD16+NK	0.213699
CD4+T	-0.875458
M2_LYVE1+	-2.99161
CD16+NK	0.557679
M2_LYVE1+	-1.96294
CD8+T-CRTAM+	1.28264
Donor-specific	0
CD14+Mono	-0.39181
CD14+Mono	1.12703
B_naive	4.25544
CD16+NK	-0.228814
cDC2	-1.68808
CD4+T	0.145712
CD14+Mono	0.0765989
CD16+Mono	-1.50748
M2_LYVE1+	-1.09754
cDC2	-1.13135
cDC1	0.753512
CD16+NK	0.643314
M2_LYVE1+	-3.66557
CD4+CD8+T-naive	1.45179
CD4+T	-0.55995
Donor-specific	0
CD16+NK	0.884644
CD8+T-CRTAM+	0.971531
CD16+Mono	-1.75482
M2_LYVE1+	-0.657052
CD16+NK	1.28478
CD14+Mono	-0.357961
CD16+NK	0.182433
M2_LYVE1+	-0.435873
cDC1	0.909899
B_memory	3.03602
CD4+CD8+T-naive	1.57626
CD16+NK	-1.38732
CD14+Mono	-0.170026
CD16+NK	0.551469
M2_LYVE1+	-2.23656
CD14+Mono	-0.895379
CD4+T	1.82541
CD16+NK	0.753353
CD16+NK	0.0649936
CD16+NK	1.49694
B_naive	2.37547
CD4+T	0.112524
CD16+Mono	-0.805129
CD4+CD8+T-naive	2.38245
M2_LYVE1+	-1.82286
CD4+T	4.71378
CD4+T	1.08295
CD4+CD8+T-naive	2.3858
CD8+T-CRTAM+	0.507699
Donor-specific	0
CD4+T	1.22897
cDC2	-1.19938
M2_LYVE1+	-2.83286
MatNeu	1.84898
CD16+NK	1.66527
M2_LYVE1+	-3.3294
CD4+T	-0.0889528
CD4+T	2.14913
CD14+Mono	-0.322764
CD16+NK	0.601478
Mast_cell	0.272173
CD16-NK	3.21388
CD16-NK	2.99038
Donor-specific	0
Donor-specific	0
CD16+Mono	-1.03878
CD14+Mono	-0.113521
Donor-specific	0
M2_LYVE1+	-2.85903
Donor-specific	0
CD16-NK	3.52161
CD8+T-CRTAM+	2.3067
CD14+Mono	-1.77846
CD4+CD8+T-naive	1.43004
M2_LYVE1+	-1.62725
CD4+T	2.10808
CD14+Mono	-0.298456
CD16+NK	1.69826
M2_LYVE1+	-4.15161
CD16+NK	-0.530194
Mast_cell	0.218627
CD16-NK	3.10552
CD4+T	0.452082
CD14+Mono	-0.216702
CD4+T	0.70696
Mast_cell	0.997515
CD8+T-CRTAM+	0.913432
CD16+NK	-0.719366
MatNeu	-0.93429
M2_LYVE1+	-0.352262
CD8+T-CRTAM+	2.08964
CD14+Mono	-1.01536
CD4+CD8+T-naive	2.38287
M2_LYVE1+	-1.06693
CD14+Mono	-0.548372
CD4+T	-0.268455
CD16+NK	-0.012093
CD16+NK	0.883531
MatNeu	-1.90145
CD14+Mono	-2.25581
CD14+Mono	-1.12516
CD4+T	0.332169
Donor-specific	0
Mast_cell	1.18931
B-plasma	2.86763
M2_LYVE1+	-1.17845
M2_LYVE1+	0.131918
CD8+T-CRTAM+	1.43503
CD16+NK	-0.752069
CD16+NK	1.17361
M2_LYVE1+	0.511254
CD14+Mono	0.124743
M2_LYVE1+	-1.81523
Donor-specific	0
M2_LYVE1+	-0.832743
M2_LYVE1+	-1.86778
CD4+T	-0.824949
CD14+Mono	0.622088
M2_LYVE1+	-1.75218
CD14+Mono	-0.382882
CD14+Mono	0.664215
MatNeu	-2.04098
CD16+NK	-0.222573
CD4+CD8+T-naive	3.49439
CD16+NK	0.303663
M2_LYVE1+	-1.26682
cDC2	-1.50399
CD14+Mono	-0.424732
CD16+NK	0.477104
CD16+NK	0.138412
CD8+T-CRTAM+	1.67701
Mast_cell	1.15383
M2_LYVE1+	-1.53137
ProNeu	-0.3912
CD4+T	0.507406
CD16+NK	1.03105
Mast_cell	0.756191
B-plasma	0.664901
MatNeu	-0.536921
B_memory	0.941208
CD16+NK	-0.0142375
CD8+T-CRTAM+	2.16828
CD8+T	0.842275
CD16+NK	-0.200573
CD8+T-CRTAM+	1.59838
CD8+T-CRTAM+	2.02119
CD4+T	1.08482
M2_LYVE1+	-2.9699
CD16+Mono	-0.435022
B_naive	2.58545
CD4+T	0.437127
CD16+NK	1.08929
B_naive	3.13671
CD16+NK	-0.48896
CD4+T	0.29946
M2_LYVE1+	-0.837381
CD4+T	1.92156
B_naive	3.25524
CD14+Mono	2.20769
CD4+T	0.842179
CD14+Mono	1.88453
CD4+T	1.78137
M2_LYVE1+	-1.94848
CD14+Mono	1.17012
CD16+NK	-0.0695483
B_memory	3.22083
CD4+T	0.280898
CD16+NK	2.05998
MatNeu	-1.24815
B-plasma	0.586986
CD16+Mono	-2.44946
CD14+Mono	1.0125
Mast_cell	1.4578
CD4+T	0.317505
CD4+T	1.87811
CD14+Mono	1.39745
B_naive	2.43805
CD4+CD8+T-naive	0.759924
CD14+Mono	0.729156
CD14+Mono	-0.154324
CD8+T-CRTAM+	0.50898
CD4+T	1.48394
CD16+NK	1.39719
CD16+Mono	-2.07429
M2_LYVE1+	0.169667
CD16+NK	-0.275968
CD14+Mono	-0.977004
CD4+T	2.08337
CD14+Mono	-0.618683
CD14+Mono	-1.47056
Donor-specific	0
MatNeu	0.772945
CD16+NK	0.665491
CD8+T	-0.812255
CD4+T	2.89555
CD4+T	1.13765
B_naive	2.28854
CD4+T	3.46688
CD16+NK	1.37297
CD16+NK	0.952676
B_naive	3.17848
CD14+Mono	0.576524
CD16+NK	0.423453
CD16+NK	1.58007
CD4+T	2.31488
M2_LYVE1+	1.21925
cDC2	0.0952104
B-plasma	1.89318
CD16-NK	2.8282
CD16+NK	1.01902
M2_LYVE1+	0.428043
CD4+T	1.77867
CD4+T	1.91973
CD8+T	-0.202579
CD4+T	1.74466
CD14+Mono	-1.32533
M2_LYVE1+	-2.03619
CD8+T-CRTAM+	2.58395
MatNeu	-2.33701
CD8+T-CRTAM+	2.4108
CD4+T	2.4207
B-plasma	1.29047
CD4+T	0.605544
CD4+T	0.187631
MatNeu	-2.11181
CD14+Mono	-0.0472466
CD8+T-CRTAM+	1.65193
MatNeu	-0.585624
CD4+T	4.74242
CD14+Mono	-0.0744818
CD14+Mono	-0.175939
B_naive	2.65247
CD16+NK	1.99511
CD14+Mono	-0.345088
CD16+NK	0.506111
CD16+Mono	-0.666975
CD16+NK	1.33304
CD4+T	1.91089
CD4+T	0.714517
M2_LYVE1+	-0.824781
M2_LYVE1+	-1.66833
B_memory	4.32595
MatNeu	-1.50854
CD14+Mono	0.837324
Mast_cell	1.49426
B_naive	3.5698
CD16+Mono	-0.461166
CD16+NK	-0.268412
CD4+T	0.497727
CD14+Mono	0.506035
M2_LYVE1+	-2.23344
CD4+T	-0.728285
CD16+NK	2.08523
CD16+NK	0.692027
CD16+NK	-0.37818
M2_LYVE1+	-2.90683
MatNeu	-3.01538
CD8+T-CRTAM+	1.30331
CD14+Mono	0.147959
M2_LYVE1+	-2.65412
M2_LYVE1+	-1.22445
CD4+T	-0.0933204
CD16+NK	0.750823
M2_LYVE1+	-1.55517
CD16+NK	2.08858
CD16+NK	0.291761
CD16+NK	1.78899
CD4+T	1.48246
M2_LYVE1+	-0.998524
MatNeu	-1.37538
CD14+Mono	0.378303
CD4+T	3.62706
CD14+Mono	-1.91152
Donor-specific	0
CD4+T	1.1047
CD4+CD8+T-naive	1.92384
CD4+CD8+T-naive	2.54676
CD4+T	1.10845
B-plasma	1.53099
CD16+NK	0.552808
CD4+CD8+T-naive	1.46772
CD4+T	-0.69979
CD4+T	0.132049
MatNeu	-0.493951
CD14+Mono	-0.469506
CD4+T	1.30184
Mast_cell	0.847635
CD16+NK	1.20601
CD4+T	2.39093
M2_LYVE1+	-1.9791
M2_LYVE1+	-0.896267
M2_LYVE1+	-0.675673
M2_LYVE1+	-0.564078
CD8+T-CRTAM+	0.668291
CD16+Mono	-0.442427
CD8+T-CRTAM+	1.87162
CD4+CD8+T-naive	0.897627
CD8+T-CRTAM+	0.854836
CD14+Mono	0.157161
M2_LYVE1+	-1.00113
CD4+T	1.2234
CD4+T	1.15829
cDC2	-0.711495
MatNeu	-2.96599
CD16+NK	0.898949
CD16-NK	4.59592
CD16+NK	3.61385
CD16+NK	1.06397
Donor-specific	0
Mast_cell	1.43411
CD16+NK	-1.46673
Donor-specific	0
Donor-specific	0
CD16+NK	-1.98465
CD8+T	1.61798
cDC2	-0.57975
CD14+Mono	-0.321561
M2_LYVE1+	-1.63437
CD14+Mono	-0.55342
CD16+NK	0.154319
cDC2	0.55531
CD4+T	-0.159167
MatNeu	-1.69986
CD4+T	-0.190606
Donor-specific	0
CD4+T	-1.49074
CD4+T	-1.36967
M2_LYVE1+	-2.96871
CD16-NK	2.64295
CD16-NK	3.3294
CD16+NK	1.2695
CD14+Mono	1.18609
CD8+T-CRTAM+	2.72889
CD4+CD8+T-naive	0.688378
cDC1	0.515008
ProNeu	-0.719949
M2_LYVE1+	0.600679
CD4+T	0.0193523
MatNeu	-0.439992
M2_LYVE1+	-0.743212
CD16+Mono	0.0589495
CD16+NK	1.57898
CD4+CD8+T-naive	2.03101
CD16+NK	0.177594
CD14+Mono	-1.19314
CD14+Mono	0.581745
CD4+T	-0.86376
M2_LYVE1+	-4.06639
M2_LYVE1+	-3.2414
CD16+NK	3.45401
CD14+Mono	0.280721
CD16+NK	0.0905948
CD16+NK	-0.268475
CD16-NK	3.13601
Donor-specific	0
CD16+NK	0.643078
M2_LYVE1+	-3.4649
CD4+T	1.61942
CD14+Mono	0.503895
CD14+Mono	-1.37888
CD16+Mono	-1.02575
CD4+T	1.94301
CD14+Mono	-1.13165
MatNeu	-3.05479
M2_LYVE1+	-2.7792
M2_LYVE1+	-0.893934
CD8+T-CRTAM+	0.414732
CD4+CD8+T-naive	1.86478
CD14+Mono	-0.404151
CD14+Mono	-0.78394
CD4+T	3.33934
B_naive	1.56751
CD16+NK	0.585439
M2_LYVE1+	-1.74719
CD4+T	1.18102
M2_LYVE1+	-3.13828
CD4+T	0.395874
M2_LYVE1+	0.0620061
CD16+Mono	-1.47391
Mast_cell	-0.26587
cDC2	0.0708548
CD16+NK	0.756112
CD4+T	-0.746781
MatNeu	-1.35191
CD14+Mono	2.40396
CD14+Mono	-0.0770422
cDC2	-1.20538
B_memory	3.58151
CD16-NK	3.9893
CD16+NK	1.32353
B_naive	2.62898
MatNeu	-2.9615
MatNeu	-0.92846
Mast_cell	0.600118
CD16+NK	1.89079
CD8+T-CRTAM+	1.63097
CD16+NK	0.0819854
CD16+NK	0.950122
MatNeu	-0.438439
CD4+T	0.0275561
CD16+NK	1.56102
M2_LYVE1+	0.120271
CD16+NK	1.038
MatNeu	-1.47405
Donor-specific	0
CD14+Mono	-0.186237
CD16-NK	3.74375
CD4+T	-1.08695
M2_LYVE1+	-1.92305
M2_LYVE1+	-0.760973
MatNeu	-1.67598
Mast_cell	1.47632
CD14+Mono	-0.320615
CD4+T	-0.00697213
M2_LYVE1+	-0.0964838
MatNeu	-3.47871
M2_LYVE1+	-0.130772
CD16+Mono	-1.41398
B_memory	3.03211
CD4+T	0.430453
M2_LYVE1+	-0.882473
CD16+NK	0.251824
M2_LYVE1+	-0.980827
CD14+Mono	-1.04699
cDC2	0.361728
MatNeu	-2.0816
MatNeu	1.88527
CD16-NK	3.64339
CD4+T	2.21804
B-plasma	1.66139
CD4+T	-0.919816
B-plasma	1.19657
CD4+T	-2.27864
CD14+Mono	1.21421
CD16+NK	1.60608
MatNeu	-0.306194
CD14+Mono	0.644893
B_naive	2.5084
CD16+NK	2.26012
Mast_cell	1.29602
CD14+Mono	-1.01895
CD14+Mono	-0.156401
Mast_cell	0.692049
CD8+T-CRTAM+	1.59818
CD14+Mono	0.161613
B-plasma	3.50517
CD8+T-CRTAM+	2.15358
ProNeu	0.669581
M2_LYVE1+	-2.64918
CD16+Mono	-0.68024
M2_LYVE1+	0.381849
Donor-specific	0
cDC2	-1.28479
CD4+T	0.799075
CD8+T-CRTAM+	0.607009
M2_LYVE1+	-1.36862
CD16+NK	-0.0246882
M2_LYVE1+	-2.88274
M2_LYVE1+	-1.09699
CD16+NK	-0.249211
CD16+NK	-0.599724
CD16+NK	0.867465
CD4+CD8+T-naive	2.77652
B_memory	2.69913
B_memory	3.3841
CD14+Mono	-0.380536
CD16+NK	-1.19411
Donor-specific	0
CD8+T-CRTAM+	1.58282
M2_LYVE1+	-2.455
CD4+T	-0.944769
M2_LYVE1+	-1.53055
CD16+NK	0.642817
CD8+T	0.339289
B-plasma	2.25197
CD16+NK	0.0265237
CD16+NK	-0.773798
CD16+NK	1.6454
B_naive	4.06119
CD14+Mono	-0.00578445
B_naive	2.24754
M2_LYVE1+	0.113858
M2_LYVE1+	-2.37533
M2_LYVE1+	-2.64404
CD4+CD8+T-naive	1.29226
CD8+T-CRTAM+	0.933521
CD4+T	-0.673896
B_naive	2.62591
CD16+NK	1.31562
Donor-specific	0
CD14+Mono	-1.12855
CD4+CD8+T-naive	1.31433
CD14+Mono	0.401105
Donor-specific	0
CD16+NK	0.813972
CD16-NK	0.892289
Donor-specific	0
cDC2	0.363918
CD14+Mono	-1.63111
CD4+T	0.602308
CD4+T	1.19781
CD4+T	0.253565
M2_LYVE1+	-1.17607
CD4+T	1.61718
M2_LYVE1+	-0.763662
Mast_cell	1.02173
cDC2	0.75053
M2_LYVE1+	-1.09129
CD16+NK	0.284138
CD16+NK	0.568287
M2_LYVE1+	-0.311563
CD8+T	0.813578
CD16+NK	-0.0848578
CD4+CD8+T-naive	1.1394
M2_LYVE1+	-2.87121
CD14+Mono	-0.514895
CD4+T	0.101433
Donor-specific	0
CD16+NK	-0.529309
CD4+T	-0.566005
CD16+NK	1.77621
M2_LYVE1+	-1.60564
Mast_cell	1.11426
CD14+Mono	0.7099
CD14+Mono	-1.5242
CD16+NK	0.481523
Mast_cell	2.96845
CD8+T-CRTAM+	0.185423
CD4+T	1.83776
CD16+Mono	-1.49415
B_naive	2.14491
cDC1	0.538391
CD16+NK	0.914365
CD4+T	0.40518
CD8+T-CRTAM+	1.89946
CD16+NK	0.0998652
M2_LYVE1+	-2.41688
B_naive	3.76916
MatNeu	-2.11651
M2_LYVE1+	-2.19275
CD8+T-CRTAM+	1.81975
CD14+Mono	1.2939
M2_LYVE1+	-1.87629
CD4+T	0.381661
CD14+Mono	-0.880464
CD14+Mono	0.135024
CD16+Mono	-1.36494
CD4+CD8+T-naive	2.15035
CD16+NK	1.5509
CD16+NK	1.16153
CD4+T	-0.618794
MatNeu	-0.0493544
CD4+T	1.82781
ProNeu	-1.36241
M2_LYVE1+	-2.02394
CD8+T-CRTAM+	2.44333
CD4+T	0.301213
CD4+T	2.03614
CD16+NK	0.814386
CD8+T	0.0855116
MatNeu	-2.13622
MatNeu	-1.83909
CD14+Mono	0.223027
cDC2	1.09889
Mast_cell	1.89711
CD4+T	0.700559
B_memory	4.03827
CD16+NK	1.93081
B_memory	3.39348
B_naive	3.29342
CD16+NK	2.61952
CD14+Mono	-0.118957
CD16+NK	-0.457973
CD8+T-CRTAM+	1.9721
Donor-specific	0
CD4+T	0.12033
CD16+NK	0.905776
CD16+NK	0.716306
CD16+NK	-0.850332
M2_LYVE1+	-1.6188
CD4+T	0.0992352
CD14+Mono	0.0866584
M2_LYVE1+	-1.82482
Donor-specific	0
B-plasma	2.74801
MatNeu	-2.03621
Mast_cell	1.41848
M2_LYVE1+	-1.5145
M2_LYVE1+	-1.63629
CD8+T-CRTAM+	2.59698
MatNeu	-0.980284
Donor-specific	0
M2_LYVE1+	-2.51224
CD14+Mono	1.06622
CD4+T	2.25782
CD4+T	0.590888
CD4+T	0.704364
CD4+T	0.512986
CD4+T	3.12818
CD16+NK	1.16434
B_naive	3.3217
CD16-NK	3.61089
CD14+Mono	-1.31879
CD16+NK	0.965765
ProNeu	-2.80024
cDC2	-0.333494
M2_LYVE1+	0.170186
CD14+Mono	0.0176675
M2_LYVE1+	-1.73039
CD8+T-CRTAM+	3.07325
MatNeu	-4.76239
CD4+T	1.83154
CD16+NK	-0.0662888
M2_LYVE1+	-0.840335
CD16+NK	-0.938651
CD14+Mono	0.821244
Donor-specific	0
CD16+NK	1.80119
CD16+NK	0.461393
CD14+Mono	1.58549
M2_LYVE1+	-0.948728
CD4+T	0.701126
CD4+CD8+T-naive	1.03875
CD14+Mono	0.461778
CD8+T-CRTAM+	2.14965
CD16+NK	0.361556
CD4+T	1.07629
CD16+NK	0.553671
CD4+CD8+T-naive	1.59724
CD14+Mono	0.638632
CD4+T	0.96727
CD14+Mono	-0.176695
CD4+T	-0.589934
CD8+T-CRTAM+	2.36881
M2_LYVE1+	-0.838818
M2_LYVE1+	-2.2267
CD4+T	2.59661
CD4+T	-0.772926
CD16+NK	1.48911
CD14+Mono	0.215619
CD16+NK	0.214278
B_naive	2.8733
B_naive	2.38693
CD16+NK	0.365385
M2_LYVE1+	-0.993413
CD14+Mono	-0.58407
CD16+NK	1.00355
MatNeu	-2.91959
Cyc-CD14+Mono	0.710564
M2_LYVE1+	-1.60003
CD4+CD8+T-naive	2.34569
CD16+NK	0.0564219
CD16+NK	1.45363
CD4+T	2.00162
CD8+T-CRTAM+	1.23627
CD8+T-CRTAM+	0.459903
CD8+T-CRTAM+	2.17528
CD16+NK	1.24892
CD8+T-CRTAM+	2.48335
Donor-specific	0
CD14+Mono	-1.45036
B_memory	3.64823
CD16+NK	-0.992051
CD16+NK	2.74134
MatNeu	-0.189297
M2_LYVE1+	-1.47263
B_naive	2.27094
CD16+NK	1.60306
ProNeu	-2.04967
CD8+T-CRTAM+	2.008
CD4+T	0.200798
CD8+T-CRTAM+	0.590164
CD14+Mono	0.805177
Mast_cell	0.85226
M2_LYVE1+	-0.43332
M2_LYVE1+	-1.12958
CD14+Mono	-0.735957
CD16+NK	0.970527
CD4+T	2.67445
CD4+CD8+T-naive	1.83039
MatNeu	-1.29873
Donor-specific	0
M2_LYVE1+	0.129909
CD16+NK	-1.0338
CD8+T-CRTAM+	1.21257
CD16+NK	0.136314
M2_LYVE1+	-0.426524
CD4+T	2.43042
CD16-NK	2.89945
CD16-NK	1.86575
CD16+NK	0.192189
CD4+CD8+T-naive	2.10097
cDC2	-0.0222683
B-plasma	2.8467
B_naive	4.42813
M2_LYVE1+	-0.967058
CD4+T	2.66632
CD14+Mono	0.30053
Donor-specific	0
B_memory	3.59318
CD4+T	0.566582
CD16+NK	0.565982
CD16+NK	0.520911
Donor-specific	0
M2_LYVE1+	-5.10017
CD14+Mono	-0.235662
MatNeu	-1.06265
CD4+T	2.98395
CD16+NK	0.823247
CD4+T	0.0115625
CD16+NK	-0.103989
CD4+T	0.00265426
CD4+T	3.20704
CD16+NK	1.07401
CD8+T-CRTAM+	1.86948
CD8+T-CRTAM+	0.794207
Donor-specific	0
MatNeu	0.700306
B_naive	2.21919
Donor-specific	0
CD16+NK	2.37099
MatNeu	-1.14524
M2_LYVE1+	-1.82166
M2_LYVE1+	-0.962435
M2_LYVE1+	-1.39057
CD16+NK	0.817669
CD4+T	-0.395275
MatNeu	-2.37686
MatNeu	-1.4909
cDC2	-0.0155449
CD4+T	1.42926
CD4+T	-0.504915
CD14+Mono	0.549309
CD16+NK	1.17773
CD4+T	2.26874
M2_LYVE1+	-1.25099
B_memory	2.6636
B-plasma	3.07102
Donor-specific	0
CD8+T-CRTAM+	2.45271
CD4+T	-0.533668
CD8+T-CRTAM+	2.37093
CD16+NK	0.367181
CD14+Mono	-0.0213553
CD14+Mono	0.0411541
CD4+T	-1.08853
CD4+T	-1.39957
CD8+T-CRTAM+	1.20009
Donor-specific	0
Mast_cell	1.31141
CD16+NK	0.49689
M2_LYVE1+	-1.46567
B_naive	2.80356
M2_LYVE1+	-1.51135
CD4+T	-0.260937
M2_LYVE1+	-2.54886
B_memory	4.76173
CD8+T-CRTAM+	1.3166
M2_LYVE1+	-3.92628
MatNeu	-2.19508
CD8+T-CRTAM+	1.73132
CD16+NK	1.02857
cDC2	-0.286384
CD4+T	2.87691
CD16+NK	-3.1351
M2_LYVE1+	-2.33932
M2_LYVE1+	-5.13467
B_naive	2.17625
CD16-NK	3.07095
B-plasma	1.22819
CD16+NK	0.654932
CD8+T-CRTAM+	2.15637
CD16+NK	0.948294
CD4+T	1.07976
Donor-specific	0
CD4+CD8+T-naive	0.294588
CD14+Mono	-0.321038
M2_LYVE1+	-1.95309
CD14+Mono	0.746389
CD16+NK	-0.626577
CD16+NK	-0.74475
CD16+NK	-0.630489
CD16+NK	-0.117283
CD16+NK	0.690176
M2_LYVE1+	-1.23739
ProNeu	0.195121
CD4+CD8+T-naive	2.23622
CD16+Mono	-1.31388
CD8+T-CRTAM+	2.58873
CD8+T-CRTAM+	-0.444409
CD16+NK	0.389564
M2_LYVE1+	-1.54792
CD16+NK	1.82668
CD8+T-CRTAM+	0.494668
M2_LYVE1+	-1.49856
CD14+Mono	0.837356
M2_LYVE1+	-1.91493
M2_LYVE1+	-1.6644
M2_LYVE1+	-1.71003
CD4+T	-0.208215
CD4+T	2.14866
CD8+T	1.53612
CD16+NK	1.35895
CD16+NK	2.56851
CD16+NK	3.45249
M2_LYVE1+	-0.34663
CD14+Mono	-0.420721
CD4+T	0.641152
Donor-specific	0
CD16+NK	-0.659744
CD14+Mono	-0.410469
M2_LYVE1+	-1.89866
CD4+T	-2.91389
CD16+NK	1.14855
cDC1	0.818688
Donor-specific	0
CD8+T-CRTAM+	2.57311
CD8+T	-1.9631
CD14+Mono	-0.439917
CD14+Mono	0.548403
CD16+NK	0.59179
B-plasma	3.39242
M2_LYVE1+	-1.07155
B_naive	2.9926
CD14+Mono	0.567803
B-plasma	2.1661
CD4+CD8+T-naive	1.60823
CD16+NK	-1.05657
CD14+Mono	-0.30868
CD14+Mono	0.0722294
CD14+Mono	-0.348
CD16-NK	3.25771
CD4+CD8+T-naive	3.41304
CD8+T-CRTAM+	1.83538
B_naive	2.36922
CD4+CD8+T-naive	1.93698
CD14+Mono	1.04873
M2_LYVE1+	-0.410677
Donor-specific	0
CD8+T-CRTAM+	1.1794
B-plasma	1.4762
M2_LYVE1+	-2.40267
CD8+T	0.609281
CD8+T-CRTAM+	0.866949
CD4+T	0.658782
CD4+T	1.60413
CD14+Mono	0.0539762
CD4+T	2.07477
CD4+T	-0.289343
CD16+NK	0.521102
CD8+T-CRTAM+	2.59822
M2_LYVE1+	-3.1455
CD4+T	1.26427
Donor-specific	0
M2_LYVE1+	-0.687943
B_memory	3.08903
M2_LYVE1+	-0.936521
MatNeu	-1.8925
CD16+NK	1.84704
CD4+T	-0.517756
Mast_cell	0.250716
CD14+Mono	1.21793
CD14+Mono	0.1229
CD16+NK	-0.746856
CD14+Mono	2.07845
CD8+T-CRTAM+	2.26472
CD4+T	0.0868963
Donor-specific	0
CD8+T	-0.87385
CD14+Mono	0.151188
CD8+T-CRTAM+	3.68953
Donor-specific	0
CD16-NK	3.58401
M2_LYVE1+	-0.881143
CD14+Mono	-0.821427
B_memory	3.14414
CD16+NK	0.969905
CD14+Mono	0.954783
CD4+T	-0.830306
B_naive	2.7452
CD14+Mono	0.149616
CD16+NK	0.132223
CD8+T-CRTAM+	2.17911
Donor-specific	0
CD14+Mono	0.118694
CD14+Mono	-0.152927
CD16+NK	1.10046
CD8+T-CRTAM+	2.36112
B_naive	2.61297
CD4+T	0.105021
CD4+T	0.521412
B_naive	4.21206
CD14+Mono	0.890783
CD4+T	0.504587
CD4+T	1.08806
CD14+Mono	1.56109
M2_LYVE1+	-2.7633
CD8+T-CRTAM+	1.76125
CD16+NK	1.90267
CD4+CD8+T-naive	0.0885818
CD4+T	0.941788
CD4+T	0.824639
CD16+NK	0.461831
CD14+Mono	1.27978
CD16-NK	1.45639
CD16+NK	-0.219273
M2_LYVE1+	-1.47486
CD4+T	1.0408
CD4+T	-1.26425
CD4+CD8+T-naive	1.63423
CD4+T	-0.231308
Donor-specific	0
B_memory	2.90087
M2_LYVE1+	-1.24543
CD14+Mono	-0.448942
CD8+T-CRTAM+	2.18324
CD16+NK	0.0474325
M2_LYVE1+	-0.864764
M2_LYVE1+	-1.629
CD16+NK	0.613029
CD16+NK	1.27415
B_naive	2.46228
M2_LYVE1+	-0.856525
CD4+T	1.75124
M2_LYVE1+	-2.70711
CD14+Mono	-0.890188
B_naive	2.07891
B-plasma	1.31692
CD16+NK	-1.49855
CD14+Mono	-0.391247
CD16+NK	0.297862
Donor-specific	0
MatNeu	-2.9398
Mast_cell	0.577865
CD8+T-CRTAM+	1.29873
M2_LYVE1+	-0.723803
CD4+T	0.378139
M2_LYVE1+	-1.25839
M2_LYVE1+	-1.89115
MatNeu	-2.25244
cDC2	-0.102779
CD16+NK	0.43144
Donor-specific	0
CD16-NK	3.18952
CD14+Mono	-0.687361
CD16+NK	-0.187096
M2_LYVE1+	-2.22554
CD4+CD8+T-naive	1.88789
CD16+NK	1.74247
M2_LYVE1+	-1.60027
M2_LYVE1+	-1.01514
CD8+T-CRTAM+	2.31637
M2_LYVE1+	-1.95378
CD4+T	1.19981
CD16+NK	-0.57259
M2_LYVE1+	-1.10852
M2_LYVE1+	-2.99636
CD16+NK	1.31191
cDC2	-0.0991701
CD16+NK	0.639815
CD16+NK	1.79965
M2_LYVE1+	-3.68182
M2_LYVE1+	-1.5056
CD4+T	1.94025
CD14+Mono	0.332814
CD4+T	1.5928

## Sheet: panel_b
Cell cluster	log2 (Fold change)
Inter_FB	-0.21685
Inter_FB	0.889187
Par_FB	-3.90319
Inter_FB	2.25841
Adv_FB	0.53284
Inter_FB	-0.335877
Par_FB	-1.08603
Inter_FB	-1.20335
Par_FB	-2.18247
Donor-specific	0
Perineural_FB	1.76643
mSchwann_cell	-5.09813
Inter_FB	-0.323856
mSchwann_cell	-1.86801
Adv_FB	1.27727
Inter_FB	-2.22301
Endoneural_FB-CDH19+	-2.04026
Adv_FB	1.65047
Adv_FB	0.834449
Inter_FB	-1.05424
Adv_FB	2.35388
Inter_FB	-0.65347
Par_FB	-0.999796
Par_FB	-2.82087
Endoneural_FB-TAC1+	0.152471
mSchwann_cell	-3.30026
Par_FB	-1.04981
mSchwann_cell	-4.65134
Par_FB	1.45376
Par_FB	-1.78126
Par_FB	-0.537735
mSchwann_cell	-3.25811
Inter_FB	0.992194
Par_FB	-0.564554
Adv_FB	0.656379
Endoneural_FB-CDH19+	-2.3256
Par_FB	-1.52511
nmSchwann_cell	-2.97673
Par_FB	-1.72494
Par_FB	0.768947
Adv_FB	3.24563
Inter_FB	0.36975
Par_FB	-1.31502
Par_FB	-1.98635
Inter_FB	-1.22912
Inter_FB	-1.94069
Inter_FB	-1.46071
Inter_FB	-1.81468
Inter_FB	-0.876243
Par_FB	-1.00304
Inter_FB	-0.409514
Inter_FB	0.942563
nmSchwann_cell	-2.61256
Inter_FB	0.537381
Par_FB	-0.463037
Par_FB	-1.91112
Par_FB	-0.899643
Adv_FB	0.7491
Inter_FB	-0.297914
Inter_FB	-3.21633
Par_FB	-0.975161
Inter_FB	-3.04223
Inter_FB	-1.65174
mSchwann_cell	-3.70882
Inter_FB	-0.198701
Endoneural_FB-CDH19+	-0.489746
Adv_FB	0.0487037
Par_FB	-1.62229
Inter_FB	-0.622393
Inter_FB	-2.69526
Inter_FB	-3.04813
Tenocyte	-2.15794
Inter_FB	0.263527
Inter_FB	1.06697
Inter_FB	-0.107962
Inter_FB	-0.186271
Inter_FB	-1.03675
Adv_FB	0.562712
Inter_FB	-0.672867
Par_FB	-0.519079
Inter_FB	-0.548666
nmSchwann_cell	-3.89676
Inter_FB	0.147246
Par_FB	-1.41166
Inter_FB	-1.12199
Inter_FB	-2.2227
Donor-specific	0
Inter_FB	-1.21676
Inter_FB	-0.5431
Par_FB	-0.432035
Inter_FB	-0.845032
Adv_FB	0.724046
Par_FB	-2.65702
Inter_FB	-0.859722
Inter_FB	-0.301545
Inter_FB	-1.13171
Par_FB	-2.606
Adv_FB	0.984561
mSchwann_cell	-4.6235
Par_FB	-2.296
Par_FB	-1.55531
Inter_FB	0.415417
Adv_FB	0.74841
Adv_FB	2.29619
Inter_FB	-0.779936
Inter_FB	0.612266
Inter_FB	-2.16873
Inter_FB	-1.36553
Adv_FB	0.0558134
mSchwann_cell	-5.42782
Endoneural_FB-TAC1+	0.807763
Par_FB	-0.450977
Inter_FB	-2.4608
Adv_FB	0.593356
Inter_FB	-0.577267
Par_FB	-0.621146
Inter_FB	-0.400154
Par_FB	-0.779382
Inter_FB	0.168149
Inter_FB	-3.21633
Perineural_FB	2.17407
Par_FB	-1.399
Adv_FB	1.93842
Par_FB	-1.48607
Endoneural_FB-CDH19+	-1.31081
Par_FB	-3.56399
Inter_FB	-1.07988
Inter_FB	-1.86168
Inter_FB	-0.0380717
Perineural_FB	0.506124
Endoneural_FB-CDH19+	-1.7678
Par_FB	-1.15571
Par_FB	0.00479407
Adv_FB	0.973617
Par_FB	-1.29011
Inter_FB	-0.998458
Par_FB	-1.78145
Adv_FB	0.252042
Par_FB	-1.30961
Par_FB	-1.73207
Inter_FB	-3.74144
Inter_FB	0.0786365
Par_FB	-2.84099
Par_FB	-2.82922
Inter_FB	-0.524696
Inter_FB	0.268428
Perineural_FB	2.03189
Par_FB	-0.99261
Endoneural_FB-CDH19+	-1.85061
Par_FB	-1.71753
Par_FB	-2.24145
Par_FB	-1.95259
Inter_FB	-1.00728
Tenocyte	-3.19438
Inter_FB	-0.807443
Inter_FB	-0.464439
Inter_FB	-0.935848
Inter_FB	0.699803
Par_FB	0.580396
Inter_FB	1.14508
Inter_FB	0.281103
Inter_FB	-1.02713
Inter_FB	-2.3235
Adv_FB	2.43646
Par_FB	-1.22111
Par_FB	-1.64689
Adv_FB	0.824574
Tenocyte	-3.67373
Par_FB	-1.46482
Endoneural_FB-TAC1+	0.820655
Par_FB	-1.01917
Par_FB	-1.54014
Inter_FB	-0.613582
Inter_FB	0.981705
Inter_FB	-0.880921
Inter_FB	-1.14384
Endoneural_FB-CDH19+	-0.718639
Adv_FB	0.820186
Inter_FB	-1.16496
Inter_FB	-1.71596
Par_FB	-0.622884
Adv_FB	0.923997
Adv_FB	1.50878
Inter_FB	-0.162218
Tenocyte	-2.0506
Inter_FB	0.0287227
Inter_FB	-0.643255
Inter_FB	0.446487
Adv_FB	1.74624
Tenocyte	-1.90284
Inter_FB	-0.0247632
Par_FB	-1.77358
Par_FB	-1.13648
Inter_FB	-0.785348
Inter_FB	-1.10662
Inter_FB	-0.738108
Tenocyte	-1.86522
Par_FB	0.197029
Par_FB	-2.35698
Inter_FB	-1.75603
Par_FB	-0.441889
Par_FB	-1.79632
Inter_FB	-0.464909
Par_FB	-0.144552
Inter_FB	0.502094
Adv_FB	0.810437
Adv_FB	-0.428603
Inter_FB	-1.79263
Inter_FB	0.326328
Inter_FB	-0.548287
Inter_FB	-0.224897
mSchwann_cell	-6.90161
Par_FB	-1.50318
Inter_FB	0.581051
Inter_FB	-1.54662
Par_FB	-1.5755
Adv_FB	0.806424
Inter_FB	-1.82505
Adv_FB	0.876185
Adv_FB	0.691631
Inter_FB	-0.83125
Inter_FB	-1.21074
Inter_FB	-0.583074
Par_FB	-0.874634
Inter_FB	-1.2328
Par_FB	-1.15843
Par_FB	-1.21273
Inter_FB	-0.822457
Par_FB	-1.44898
mSchwann_cell	-4.20486
Par_FB	0.0232762
Endoneural_FB-CDH19+	-2.38264
Par_FB	-1.0895
Inter_FB	-1.59064
Perineural_FB	2.45222
Adv_FB	0.510637
Endoneural_FB-TAC1+	0.383627
Par_FB	-0.581111
Par_FB	-0.546178
Par_FB	2.21167
Par_FB	-1.54343
Inter_FB	-1.43312
Par_FB	-0.616053
Endoneural_FB-CDH19+	-3.22145
mSchwann_cell	-4.48324
Inter_FB	0.809946
Adv_FB	1.4062
Inter_FB	-0.923724
mSchwann_cell	-4.42332
Par_FB	-0.694237
Adv_FB	-0.311705
Inter_FB	-0.981317
Inter_FB	-2.47188
Par_FB	-1.55414
Endoneural_FB-CDH19+	-1.726
Inter_FB	0.208456
Par_FB	0.673703
Inter_FB	-0.701776
Inter_FB	-1.59756
Adv_FB	0.38999
Par_FB	-1.13366
Tenocyte	-2.20121
Inter_FB	-2.23375
Inter_FB	-1.19753
Par_FB	-1.20724
Par_FB	-1.15195
Par_FB	-0.313965
Par_FB	0.988157
Par_FB	-0.911837
Par_FB	-0.293334
Inter_FB	-4.05183
Inter_FB	-2.62945
Inter_FB	-0.104508
Inter_FB	-0.567741
Inter_FB	-1.20789
nmSchwann_cell	-3.05315
Inter_FB	-1.30051
Adv_FB	1.94153
Inter_FB	-2.55837
Par_FB	0.573852
Inter_FB	-0.317842
Perineural_FB	1.67471
Adv_FB	1.96269
Inter_FB	0.888575
Endoneural_FB-TAC1+	1.32145
Par_FB	-1.59188
Par_FB	-0.830916
Adv_FB	0.896679
Par_FB	-0.88067
Inter_FB	-0.971348
Par_FB	-2.24289
Adv_FB	-4.85121
Adv_FB	0.929088
Par_FB	-1.2108
Endoneural_FB-TAC1+	0.727287
Inter_FB	-0.458546
Inter_FB	-1.60243
Inter_FB	-1.66991
Inter_FB	-0.468239
Endoneural_FB-CDH19+	-0.749481
nmSchwann_cell	-3.5251
Par_FB	-2.07119
Inter_FB	-1.8416
Par_FB	-2.68381
Inter_FB	-0.186369
Inter_FB	0.156803
Inter_FB	-0.771804
Adv_FB	1.47862
Inter_FB	0.0583979
Inter_FB	-1.46731
Inter_FB	1.27072
Par_FB	-1.59699
Par_FB	-1.0728
Inter_FB	-1.82765
Adv_FB	1.85027
Par_FB	-2.46123
Par_FB	-1.08445
Inter_FB	-0.579525
Endoneural_FB-CDH19+	-2.4166
Par_FB	-0.324345
mSchwann_cell	-4.21314
Inter_FB	0.204829
Par_FB	-0.119513
mSchwann_cell	-4.26792
Par_FB	-1.13304
Inter_FB	-1.11861
Par_FB	-0.375904
Inter_FB	0.182073
Inter_FB	-0.56224
Adv_FB	-3.0966
Inter_FB	-1.80993
Inter_FB	-0.0631765
Par_FB	-0.420524
Inter_FB	-1.46276
Inter_FB	-0.043307
Par_FB	-1.88409
Par_FB	-2.64802
Inter_FB	1.02146
Inter_FB	-0.916574
Endoneural_FB-CDH19+	-0.398482
Inter_FB	1.13415
Inter_FB	-1.68402
Par_FB	-2.97364
Tenocyte	-1.16849
Adv_FB	0.984429
Inter_FB	-0.276265
Adv_FB	-0.240255
Inter_FB	-2.14185
Par_FB	-1.9753
Inter_FB	-1.54363
Par_FB	-1.34708
Adv_FB	0.515173
Adv_FB	0.195625
Adv_FB	0.910197
Inter_FB	-0.196844
Inter_FB	-2.29862
mSchwann_cell	-4.49525
mSchwann_cell	-5.34106
Inter_FB	0.866689
Inter_FB	0.698824
Tenocyte	-2.36038
Endoneural_FB-TAC1+	1.02283
Inter_FB	-1.82076
Inter_FB	-0.503061
Par_FB	-1.00287
Par_FB	-0.064975
Inter_FB	1.17515
Inter_FB	-0.738608
Inter_FB	-0.40853
Perineural_FB	0.867522
Par_FB	1.8721
Inter_FB	-0.816382
Inter_FB	-0.690629
Inter_FB	-0.335128
Inter_FB	0.36371
Inter_FB	-1.78924
Endoneural_FB-CDH19+	0.375039
Inter_FB	-0.45572
Adv_FB	1.15945
Par_FB	-3.4408
Par_FB	-0.949174
Adv_FB	1.69531
Perineural_FB	1.66272
nmSchwann_cell	-3.23727
Par_FB	-1.2571
Inter_FB	-1.00598
Tenocyte	-2.60886
Endoneural_FB-CDH19+	0.473691
Adv_FB	1.95777
Adv_FB	0.27974
Inter_FB	-3.95079
Inter_FB	-2.23907
Inter_FB	-0.00317311
Inter_FB	0.126888
Par_FB	-1.92001
Adv_FB	0.0317142
Inter_FB	-0.736062
Inter_FB	-2.76595
Adv_FB	1.47166
Inter_FB	-0.997348
Perineural_FB	1.885
Inter_FB	-1.03163
Tenocyte	-1.37139
Endoneural_FB-CDH19+	-2.25268
Inter_FB	-1.86689
Inter_FB	0.725601
Adv_FB	0.957274
Tenocyte	-1.77114
Inter_FB	0.169322
Inter_FB	-0.789277
Perineural_FB	0.776218
Inter_FB	-2.96406
Inter_FB	-0.950519
Inter_FB	-2.0731
Inter_FB	-2.82146
Adv_FB	1.33813
Adv_FB	0.853477
Inter_FB	-0.436558
Inter_FB	0.37744
Inter_FB	1.22924
Par_FB	-0.158325
Inter_FB	-0.351009
Adv_FB	1.13589
Inter_FB	-0.366318
Inter_FB	0.394615
Adv_FB	0.443473
Tenocyte	-2.44733
Inter_FB	-0.648883
Par_FB	-4.45568
Perineural_FB	1.289
Inter_FB	-1.33442
Par_FB	-1.27379
Inter_FB	-0.138875
Par_FB	0.874703
Adv_FB	2.8463
Adv_FB	0.901631
Par_FB	0.293807
Par_FB	-1.62655
Adv_FB	0.398182
Inter_FB	-2.09215
Endoneural_FB-TAC1+	0.687536
Donor-specific	0
Donor-specific	0
Par_FB	-1.58088
Tenocyte	-1.95362
Inter_FB	-0.246959
Perineural_FB	0.533193
Par_FB	-0.801815
Inter_FB	-3.25739
Inter_FB	-0.611261
Inter_FB	-1.80587
Par_FB	-0.506093
Par_FB	-1.39347
Par_FB	-2.07528
Par_FB	-0.174896
Adv_FB	1.91396
Inter_FB	-0.250375
Inter_FB	-1.99641
Inter_FB	-1.48879
Adv_FB	2.54903
Inter_FB	0.467928
Par_FB	-0.6595
Inter_FB	-1.55957
mSchwann_cell	-5.71398
Inter_FB	-1.46192
Tenocyte	-1.45141
Inter_FB	-0.991845
Tenocyte	-1.59187
Adv_FB	0.203697
Inter_FB	0.240508
Par_FB	-1.65351
Adv_FB	0.720897
Par_FB	-1.2886
Par_FB	-1.79719
Par_FB	0.117169
Par_FB	-1.5307
Par_FB	-0.178671
Par_FB	-0.396473
Inter_FB	-2.88734
Adv_FB	3.54502
Adv_FB	1.27378
Adv_FB	2.22541
Perineural_FB	1.38545
Inter_FB	-1.02769
Par_FB	-1.40894
Inter_FB	0.962891
Adv_FB	1.07658
Tenocyte	-3.18923
Inter_FB	1.56365
Par_FB	-2.28882
Adv_FB	0.816647
Par_FB	-0.193359
Par_FB	-2.37879
Inter_FB	0.941454
Inter_FB	-2.20702
Par_FB	-1.27961
Inter_FB	0.314058
Inter_FB	-1.89969
Inter_FB	0.117197
Inter_FB	0.42176
Inter_FB	-1.07216
Tenocyte	-1.52511
Inter_FB	-4.4196
mSchwann_cell	-3.70425
Endoneural_FB-CDH19+	-2.79861
Inter_FB	-0.635177
Inter_FB	-1.60246
Endoneural_FB-CDH19+	-1.30334
Inter_FB	0.437287
Inter_FB	-2.67478
Perineural_FB	2.07098
Inter_FB	-4.15965
Adv_FB	1.47589
Endoneural_FB-CDH19+	-1.01323
Endoneural_FB-TAC1+	0.457095
Par_FB	-1.79312
Inter_FB	-1.26225
Par_FB	-1.18491
Adv_FB	0.585132
Adv_FB	1.58511
Adv_FB	1.83863
Inter_FB	-1.4252
Perineural_FB	1.19065
Par_FB	-0.0119286
Par_FB	-0.765082
Adv_FB	1.16032
Adv_FB	1.1098
Inter_FB	-2.45244
Inter_FB	-2.72017
Par_FB	-2.94503
Inter_FB	0.992093
Par_FB	-1.10223
Inter_FB	-1.99026
Adv_FB	2.2115
Inter_FB	-2.45787
Donor-specific	0
Par_FB	-1.73247
Par_FB	-0.328913
Inter_FB	-3.95323
Adv_FB	2.76267
Inter_FB	-0.138013
Par_FB	-1.47585
Adv_FB	1.59454
Inter_FB	0.294016
Inter_FB	-0.0864534
Inter_FB	-1.5099
Inter_FB	-2.36248
Inter_FB	-1.85852
Donor-specific	0
Inter_FB	-0.642875
Inter_FB	0.0963349
Inter_FB	-0.51078
Par_FB	-0.195375
Inter_FB	-0.116238
Adv_FB	0.969151
Adv_FB	1.28842
Inter_FB	0.461346
Inter_FB	-0.985117
Par_FB	-1.24883
Adv_FB	1.90423
Inter_FB	0.939718
Inter_FB	-0.281693
Inter_FB	0.362072
Par_FB	-1.72383
Inter_FB	0.202712
Inter_FB	0.330925
Par_FB	-1.13605
Endoneural_FB-CDH19+	-1.81613
Inter_FB	-0.664285
Inter_FB	-3.59308
Adv_FB	1.95564
Par_FB	-0.256107
Adv_FB	1.50045
Par_FB	-1.88535
Endoneural_FB-CDH19+	-1.90484
Inter_FB	0.683069
Endoneural_FB-CDH19+	-2.18016
Adv_FB	0.369258
Adv_FB	4.13421
Inter_FB	0.363617
Adv_FB	1.19798
Inter_FB	-2.18483
Inter_FB	-1.24965
Par_FB	0.403777
Par_FB	0.681851
Inter_FB	-1.83588
Par_FB	-0.808671
Inter_FB	-1.57996
Inter_FB	-0.949353
Inter_FB	-0.450199
Par_FB	-0.297343
Par_FB	-1.08893
Par_FB	-1.39313
Inter_FB	1.83998
Par_FB	1.17943
Par_FB	-1.52519
Par_FB	-2.07848
Par_FB	-3.38579
Inter_FB	0.400979
Adv_FB	1.59419
Par_FB	-0.699375
Par_FB	-1.15873
Inter_FB	0.153763
Adv_FB	1.7027
Par_FB	2.33729
Inter_FB	-0.358485
Inter_FB	-1.27626
Par_FB	-2.41354
Inter_FB	-1.35572
Par_FB	-0.602702
Adv_FB	2.68301
Inter_FB	0.317815
Adv_FB	2.00014
Inter_FB	-0.271831
Par_FB	-1.17976
Par_FB	-2.40055
nmSchwann_cell	-3.68054
Inter_FB	-0.968537
Inter_FB	-0.101376
Inter_FB	0.81162
Par_FB	-1.71925
Perineural_FB	1.50437
Inter_FB	0.0957648
Inter_FB	-2.38329
Inter_FB	0.708256
Par_FB	-1.33413
Adv_FB	0.981109
Adv_FB	1.13501
Adv_FB	0.613852
Par_FB	-1.3459
Inter_FB	-0.440415
Par_FB	-1.29572
Inter_FB	0.662487
Par_FB	-1.57867
Inter_FB	-0.143046
Par_FB	-0.328209
Inter_FB	-0.756503
Inter_FB	-0.877157
Par_FB	-0.322967
Inter_FB	-1.95601
Inter_FB	-0.728698
Adv_FB	-0.302488
Par_FB	-2.73238
Inter_FB	-2.82187
Par_FB	-1.38837
Inter_FB	0.22473
Par_FB	-1.18936
mSchwann_cell	-4.12748
Perineural_FB	-0.144205
Adv_FB	-0.253392
Par_FB	-2.0082
Inter_FB	-0.135433
Par_FB	0.331898
Adv_FB	0.493121
Adv_FB	0.758234
Inter_FB	-0.952064
Par_FB	-0.114153
Par_FB	-2.17162
Inter_FB	-0.212435
Inter_FB	-1.15685
Inter_FB	-0.366481
Par_FB	-2.15418
Adv_FB	0.852331
Par_FB	0.121114
Inter_FB	-0.544482
Adv_FB	2.95179
Par_FB	-0.426801
Par_FB	-1.99405
Inter_FB	0.000863708
Inter_FB	-2.3045
Inter_FB	-0.744685
Par_FB	-2.50083
Inter_FB	0.0103316
Adv_FB	1.31673
Adv_FB	0.817797
Par_FB	-0.824811
Adv_FB	1.74504
Inter_FB	0.0217769
Inter_FB	0.462836
Adv_FB	-0.24079
Inter_FB	-0.819101
Adv_FB	0.388695
Par_FB	-0.126943
Endoneural_FB-CDH19+	-0.333616
Par_FB	-1.21573
Inter_FB	-0.170557
Inter_FB	-0.734097
Inter_FB	-1.41646
Par_FB	-2.44844
Par_FB	0.324673
Inter_FB	0.443476
Tenocyte	-2.67383
Adv_FB	1.16886
Inter_FB	-0.092615
Inter_FB	-1.56512
Inter_FB	-1.0841
Inter_FB	1.44899
Adv_FB	0.810031
Perineural_FB	1.40116
Par_FB	-0.3851
Par_FB	-0.0151068
Inter_FB	0.856378
Inter_FB	-1.75464
Adv_FB	0.22564
Inter_FB	-2.21628
Par_FB	-2.33493
Inter_FB	-0.686265
Inter_FB	-0.463429
Inter_FB	-0.933714
Inter_FB	-0.156838
Endoneural_FB-CDH19+	-0.982062
Tenocyte	-1.93377
Inter_FB	0.108103
Par_FB	-1.68603
Adv_FB	0.749488
Inter_FB	-0.647506
Donor-specific	0
Adv_FB	1.0649
Inter_FB	-1.05596
Perineural_FB	2.54059
Adv_FB	1.54271
Adv_FB	1.30608
Inter_FB	-0.517159
Inter_FB	0.105689
Tenocyte	-2.13738
Donor-specific	0
Adv_FB	1.10817
Inter_FB	-0.503159
Adv_FB	-0.131845
mSchwann_cell	-2.52759
Inter_FB	-0.402237
mSchwann_cell	-4.95616
Par_FB	-1.48085
Inter_FB	0.334205
mSchwann_cell	-4.10714
Inter_FB	0.157216
Par_FB	0.226565
Par_FB	-2.78336
Par_FB	-1.36351
Par_FB	-1.26201
Inter_FB	-0.668292
Par_FB	-0.298408
Par_FB	-1.50226
Par_FB	-0.0461139
Par_FB	-1.03329
Par_FB	-3.05894
Inter_FB	0.360111
Adv_FB	0.778082
Inter_FB	-0.620994
Par_FB	-0.82025
Inter_FB	-0.984129
Inter_FB	0.552038
Par_FB	-1.84074
Inter_FB	-0.948045
Adv_FB	2.64282
Inter_FB	0.374574
Par_FB	-1.39311
Inter_FB	-0.727516
Adv_FB	0.982277
Inter_FB	0.35658
Donor-specific	0
Inter_FB	-0.745921
Inter_FB	-0.282416
Donor-specific	0
Par_FB	-1.80746
Par_FB	-1.01849
Inter_FB	-1.51152
Inter_FB	-0.70654
Perineural_FB	1.63829
Adv_FB	1.76625
Par_FB	-1.24907
Inter_FB	-0.965022
Par_FB	-0.1343
Inter_FB	-0.61855
Perineural_FB	0.15898
Tenocyte	-1.38343
Par_FB	-2.08887
Inter_FB	0.213204
mSchwann_cell	-4.3134
Inter_FB	0.337333
Inter_FB	-0.963648
Adv_FB	1.39705
Adv_FB	1.82068
Inter_FB	-0.448272
Par_FB	-1.71148
Endoneural_FB-CDH19+	-2.42869
Tenocyte	-1.00022
Inter_FB	-1.39474
Inter_FB	0.0464621
Endoneural_FB-TAC1+	0.781093
Inter_FB	0.0300949
Par_FB	-1.21963
Inter_FB	0.0846261
Par_FB	-1.88375
Inter_FB	-0.645448
Inter_FB	1.11399
Inter_FB	0.137097
Par_FB	-1.86406
Inter_FB	-1.62642
Inter_FB	-0.923795
Inter_FB	-1.03324
Inter_FB	-0.321581
Par_FB	-0.0378056
Par_FB	-0.625384
Par_FB	-2.53135
Adv_FB	4.12163
Par_FB	-0.829522
Inter_FB	-1.16914
Inter_FB	-0.889545
Par_FB	-2.0447
Par_FB	-0.919594
Inter_FB	-4.96175
Adv_FB	0.414407
Par_FB	-0.186174
Par_FB	-1.33355
Par_FB	-2.58355
Inter_FB	-0.100188
Par_FB	-0.561898
Inter_FB	-0.825573
Inter_FB	-0.0348265
Par_FB	-2.33199
Inter_FB	-0.423355
Adv_FB	0.0519062
Par_FB	0.0837075
Inter_FB	-2.10259
Inter_FB	-0.125038
Par_FB	-2.03638
Perineural_FB	2.38887
Inter_FB	-1.7926
Par_FB	-0.869324
Inter_FB	-1.24397
Inter_FB	-1.5517
Inter_FB	0.00310609
Par_FB	-0.116412
Inter_FB	0.529686
Par_FB	-0.100434
Par_FB	-1.21331
Adv_FB	3.90341
Par_FB	-1.63494
Adv_FB	2.27083
Inter_FB	-0.715755
Par_FB	0.931176
Endoneural_FB-TAC1+	0.249768
Inter_FB	-0.339386
Par_FB	-2.47741
Par_FB	-1.90339
Adv_FB	0.565805
Inter_FB	-0.375397
Adv_FB	0.187192
Adv_FB	1.14486
Par_FB	0.223805
Inter_FB	-1.14862
Inter_FB	-0.7701
Adv_FB	0.29652
Inter_FB	-1.41443
Par_FB	-1.63347
Par_FB	-1.6229
Par_FB	-0.449938
Tenocyte	-1.72863
Adv_FB	1.38992
Tenocyte	-1.40707
Inter_FB	-0.350948
Par_FB	-0.966652
mSchwann_cell	-3.54175
Par_FB	-0.230278
Inter_FB	0.268915
Adv_FB	1.06292
Par_FB	-0.0547082
Adv_FB	0.852868
Endoneural_FB-CDH19+	-0.658407
Inter_FB	-3.00441
Inter_FB	0.286005
Par_FB	-2.31856
Adv_FB	0.649247
Par_FB	-1.45166
Adv_FB	1.38264
Par_FB	-0.42479
Endoneural_FB-TAC1+	1.75709
Inter_FB	-0.481505
Inter_FB	-0.40616
Adv_FB	1.51867
Adv_FB	1.07696
Inter_FB	-1.39144
Par_FB	-2.99529
Par_FB	-1.06763
Inter_FB	-2.0799
Adv_FB	0.711382
Par_FB	-0.667475
Par_FB	-2.75562
Par_FB	-2.55264
Inter_FB	1.10107
Inter_FB	-0.65475
Inter_FB	-4.42081
Par_FB	-1.29871
Inter_FB	-0.757779
Inter_FB	-1.77078
Adv_FB	-0.116865
Inter_FB	1.32124
Inter_FB	0.0585268
Par_FB	-1.3012
Par_FB	-1.8946
Inter_FB	-0.430689
Adv_FB	2.42802
Inter_FB	-1.16008
Inter_FB	-0.709825
Par_FB	-2.57794
Inter_FB	-1.09323

## Sheet: panel_c
Cell cluster	log2 (Fold change)
Donor-specific	0
Pericyte-CCL2+	0.229738
Vein-CCL2+	1.70866
Vein-CCL2+	-0.89206
SMC-CCL2+	-2.62879
Pericyte	-0.948328
SMC-PC	0.236846
Cap-Ven	0.595618
SMC-RAMP1+	0.418941
Pericyte	-1.09378
SMC	-1.01516
Cap	0.710527
Cap	0.301874
SMC-RAMP1+	1.41062
SMC	-2.98094
Arteriole	0.411113
Pericyte	-0.515255
SMC-RAMP1+	0.297929
Vein-CCL2+	0.915196
Donor-specific	0
Cap-Ven	1.23305
SMC-RAMP1+	-3.52131
Artery	0.997829
Arteriole	0.45028
Vein-CCL2+	2.9383
SMC	-1.4045
Lymphatic	0.0819058
Pericyte	-0.42293
SMC-PC	-1.01842
Pericyte	-2.48885
SMC-CCL2+	-2.59385
Vein-CCL2+	1.75689
Vein-CCL2+	0.284026
Donor-specific	0
Pericyte	-1.29425
Pericyte	-1.56428
Arteriole	1.15775
Vein-CCL2+	0.395006
SMC-CCL2+	-1.24604
Pericyte-CCL26+	1.37724
Pericyte-CCL2+	-2.32041
Vein-CCL2+	0.740362
SMC	-1.56184
Pericyte	0.311243
Cap-Ven	0.905315
SMC	-1.63353
SMC-CCL2+	-2.88688
SMC-RAMP1+	0.150443
SMC-CCL2+	-3.09189
Pericyte	0.327317
Vein-CCL2+	1.44412
Vein-CCL2+	1.01129
Vein-CCL2+	2.86686
Arteriole	-0.179647
SMC-CCL2+	-2.15716
Vein-CCL2+	1.60696
Vein	0.0660617
Cap-Ven	1.11158
Vein-CCL2+	0.824935
Arteriole	-0.590758
SMC-CCL2+	-2.71899
Arteriole	0.645223
Pericyte	0.0218403
Artery	-2.0904
Vein-CCL2+	1.99061
Donor-specific	0
Pericyte-CCL26+	2.25185
SMC-RAMP1+	2.62227
Vein-CCL2+	-0.136141
SMC	-0.487037
SMC	-1.24304
SMC-RAMP1+	-0.111711
Cap-Ven	0.856608
Donor-specific	0
Cap	0.766382
Cap-Ven	-0.107086
Pericyte	0.312505
Cap-Ven	0.814008
Cap-Ven	1.25838
Cap-Ven	0.237504
Cap-Ven	-0.560207
Arteriole	0.255456
Cap-Ven	0.881708
Arteriole	0.256989
Arteriole	-1.32003
Arteriole	-0.0937718
Pericyte	-0.821109
Vein-CCL2+	5.87484
Cap-Ven	1.79718
Vein-CCL2+	0.553774
Vein	0.511802
SMC-RAMP1+	-1.02966
Vein-CCL2+	4.84795
Vein-CCL2+	1.4114
Pericyte	-0.817987
Cap	-0.714413
Cap-CCL2+	-0.162168
Pericyte	0.727424
SMC-RAMP1+	0.510532
Vein-CCL2+	0.407228
SMC-RAMP1+	-1.44427
Pericyte	0.708059
SMC	-1.14044
Cap	1.37322
Pericyte	-0.258322
Vein-CCL2+	4.8489
Cap	0.471172
SMC	-1.46206
Arteriole	-0.574778
Donor-specific	0
Pericyte	-0.236966
Lymphatic	0.137662
Cap-CCL2+	1.1298
Cap	-1.70138
Pericyte-CCL26+	2.53381
Pericyte	-1.06935
SMC	-0.807109
Cap-Ven	1.14719
SMC	-1.37428
Pericyte	1.02741
SMC-CCL2+	-1.99468
SMC-RAMP1+	0.581411
SMC-RAMP1+	0.710349
Pericyte	0.358788
Pericyte	-1.7777
Cap	-0.584234
Vein-CCL2+	0.212385
Vein-CCL2+	0.398957
Cap	2.41326
SMC	-2.62865
Vein-CCL2+	0.609189
Pericyte-CCL2+	-0.0233921
Vein-CCL2+	0.793203
Vein-CCL2+	1.41201
Cap	2.29464
Pericyte	-2.16016
Vein-CCL2+	2.87742
Pericyte	0.683995
Arteriole	-1.14699
SMC-RAMP1+	0.237026
Pericyte	0.267767
SMC	-1.85755
SMC-RAMP1+	-0.638566
Arteriole	0.699041
Pericyte	0.103492
SMC	-1.32825
Pericyte-CCL2+	-0.746436
SMC-CCL2+	-1.39628
SMC-RAMP1+	0.0582936
Pericyte	-1.22975
Lymphatic	0.116781
Pericyte	0.429906
Vein-CCL2+	3.4656
Cap	0.422643
Pericyte	0.0960633
SMC-RAMP1+	-0.350437
SMC-RAMP1+	0.91732
SMC-RAMP1+	0.249388
SMC-RAMP1+	-0.0286496
Cap-Ven	0.528948
SMC	-2.11706
Pericyte	-0.24617
SMC	-2.46937
SMC-RAMP1+	-1.26993
Vein-CCL2+	1.61015
Pericyte	-2.06284
Pericyte	-0.129911
SMC	-2.06443
Donor-specific	0
Pericyte	0.853478
SMC-RAMP1+	-1.08424
SMC-RAMP1+	-1.95425
Vein-CCL2+	0.629439
SMC	-1.39905
Arteriole	-0.372727
Pericyte-CCL26+	1.64767
Pericyte-CCL2+	0.99755
Donor-specific	0
Pericyte-CCL26+	1.89475
Cap-Ven	0.752565
SMC-RAMP1+	-2.04827
Cap-Ven	-0.0535108
Cap	0.128536
Arteriole	-2.35915
Artery	-0.149543
Donor-specific	0
SMC-RAMP1+	-0.639862
Vein-CCL2+	1.32282
Vein-CCL2+	1.64765
Cap-Ven	0.285581
Cap	0.510852
Vein-CCL2+	0.0542154
Arteriole	0.506658
Donor-specific	0
Cap	1.62876
SMC	0.641986
Cap	1.06561
Vein-CCL2+	0.398125
Vein-CCL2+	0.946804
Vein-CCL2+	1.64568
SMC-RAMP1+	0.0666381
mural-CXCL1+	3.06122
Pericyte	-3.18102
SMC-CCL2+	-1.36679
Vein-CCL2+	-0.185825
SMC-CCL2+	-2.04669
SMC	-0.172492
Cap-CCL2+	-0.0864784
Pericyte	-0.523534
SMC	-1.83435
SMC-RAMP1+	1.3371
Pericyte	-0.7794
Vein-CCL2+	1.78355
Pericyte-CCL2+	0.398932
SMC-RAMP1+	-2.43862
SMC-RAMP1+	1.07021
SMC	-0.884706
SMC-RAMP1+	0.598742
Cap-Ven	2.06678
Arteriole	-0.735724
Vein-CCL2+	1.58133
Cap	-0.0999429
Vein-CCL2+	0.787392
Arteriole	0.215228
SMC-RAMP1+	-1.62733
Cap-CCL2+	0.0798659
SMC	-0.755428
Pericyte	-0.149473
Pericyte	0.337414
Pericyte	-1.55647
Cap-Ven	1.1135
Pericyte	-1.62421
Cap	-0.102009
SMC	-1.17255
Pericyte	-1.11582
SMC	-1.63111
Arteriole	-0.227332
Vein-CCL2+	1.07793
SMC-RAMP1+	0.313602
SMC-RAMP1+	-0.147626
SMC	-1.99349
SMC-RAMP1+	-1.15801
Cap-Ven	1.15509
Vein-CCL2+	1.7689
Donor-specific	0
Pericyte-CCL26+	2.38794
Pericyte	-2.91425
SMC-RAMP1+	-1.33734
Vein-CCL2+	2.52042
Arteriole	-0.327704
Vein-CCL2+	0.517634
Vein-CCL2+	3.02825
Pericyte	-1.36945
SMC-RAMP1+	-0.505473
Vein-CCL2+	1.12791
Donor-specific	0
Pericyte	-0.492203
SMC-CCL2+	-2.00428
Vein	0.769698
Arteriole	-0.741243
SMC	-1.44951
Pericyte	-1.63824
SMC-RAMP1+	0.414324
Vein-CCL2+	1.38256
SMC	-1.67956
SMC-CCL2+	-2.19759
Pericyte	-2.09031
Vein-CCL2+	4.72127
Vein-CCL2+	1.52963
Artery	-1.02975
Vein-CCL2+	1.19359
Vein-CCL2+	2.91623
Pericyte	-0.959253
Pericyte	-2.06935
SMC	-1.78962
SMC	-2.99382
Arteriole	0.277285
SMC-RAMP1+	0.764483
Pericyte	-0.200697
SMC-RAMP1+	0.253805
SMC-CCL2+	-2.06483
Cap	1.25018
Donor-specific	0
Cap-CCL2+	-0.747456
Vein-CCL2+	2.01815
SMC-CCL2+	-2.45976
Vein-CCL2+	0.536989
Vein-CCL2+	0.0166319
Pericyte-CCL2+	0.53309
SMC-CCL2+	-1.75254
SMC-PC	0.859638
Cap-Ven	0.414828
SMC-RAMP1+	-1.64286
Pericyte	-0.00331847
Pericyte	-0.121787
SMC	-1.56696
Pericyte	-0.761339
Cap-Ven	0.279521
SMC	-2.05138
Pericyte-CCL26+	1.87823
Arteriole	0.831683
Cap-Ven	0.981856
SMC-CCL2+	-2.34713
SMC-RAMP1+	-0.782985
Vein-CCL2+	2.14288
SMC-RAMP1+	-0.398687
Pericyte-CCL26+	1.68262
Donor-specific	0
Arteriole	1.34875
Pericyte-CCL26+	2.25773
Cap	-0.094121
SMC-PC	0.331426
Vein	1.92155
Donor-specific	0
Pericyte	-0.826136
Vein-CCL2+	0.49717
Donor-specific	0
Cap-Ven	1.07301
Vein-CCL2+	2.10806
Arteriole	0.86018
Donor-specific	0
SMC-CCL2+	-2.16643
SMC	-1.25453
SMC-RAMP1+	-1.27631
SMC	-1.55489
Pericyte-CCL2+	0.181044
SMC-RAMP1+	0.599883
Arteriole	0.62089
Pericyte	0.134278
Arteriole	0.476832
Cap	1.39682
SMC	-0.86492
Cap	0.815536
Cap-CCL2+	0.283299
Pericyte-CCL2+	1.01587
SMC	-1.72562
Donor-specific	0
SMC-RAMP1+	0.948157
Artery	-1.81635
Vein-CCL2+	4.81299
SMC-CCL2+	-1.90164
Donor-specific	0
SMC-RAMP1+	-2.3019
Vein-CCL2+	2.34973
SMC-CCL2+	-2.72383
SMC	-0.682291
Cap-Ven	-0.1028
SMC-PC	0.378209
Donor-specific	0
SMC-CCL2+	-3.00038
Vein-CCL2+	0.389341
Arteriole	-0.456617
SMC-RAMP1+	-1.61961
Cap-Ven	0.373305
Vein-CCL2+	1.72665
Vein-CCL2+	0.631979
Arteriole	-0.130738
SMC-RAMP1+	-1.26035
Cap-Ven	0.414062
Artery	-0.136639
Vein-CCL2+	2.10185
SMC	0.0111629
Artery	-2.49225
Vein-CCL2+	0.456452
SMC	-2.39243
Lymphatic	-0.129808
Vein-CCL2+	2.58358
SMC-RAMP1+	-0.600156
Pericyte	0.164199
SMC	-2.87386
Vein-CCL2+	1.10827
Cap-Ven	1.16518
Cap-Ven	0.642837
Pericyte	-3.82618
Vein-CCL2+	0.910776
Vein-CCL2+	1.0621
Cap-Ven	0.609626
SMC-PC	-0.76798
Cap-Ven	0.319256
Pericyte	-1.23054
Pericyte	-1.61053
SMC-RAMP1+	0.706765
Arteriole	-1.18868
Donor-specific	0
Cap-Ven	0.870391
Arteriole-CCL2+	0.271657
Cap-Ven	0.980026
SMC	-1.11552
SMC	-2.10567
Donor-specific	0
Donor-specific	0
Cap-Ven	-0.241743
SMC-RAMP1+	-1.05978
SMC	-1.50991
Vein-CCL2+	2.62152
Vein-CCL2+	0.160468
SMC-RAMP1+	-0.936773
Cap-Ven	1.37396
SMC	-2.53435
Pericyte	-0.617152
SMC-RAMP1+	-2.11159
Pericyte-CCL26+	2.38642
SMC-CCL2+	-2.18782
Vein-CCL2+	2.07216
SMC-CCL2+	-1.93777
SMC	-1.68339
SMC	-0.272723
SMC	-1.08584
SMC	-1.32664
SMC-CCL2+	-2.38785
SMC-CCL2+	-1.37024
Vein-CCL2+	2.24284
Donor-specific	0
Vein-CCL2+	0.232418
Vein-CCL2+	1.87889
Arteriole	0.650636
Cap-Ven	-0.167049
Vein-CCL2+	1.95422
Artery	-0.724646
Pericyte-CCL26+	1.56798
SMC-PC	-3.93223
Pericyte-CCL26+	2.40328
Artery	0.171485
Pericyte	-1.2115
Cap-CCL2+	0.325973
SMC	-2.19196
Donor-specific	0
SMC-CCL2+	-2.86503
SMC	-1.6039
Donor-specific	0
SMC	-0.682839
Vein-CCL2+	1.04153
SMC-PC	0.456668
Pericyte	-0.951321
SMC-CCL2+	-2.64288
Vein-CCL2+	2.77075
Pericyte	-1.03133
Vein-CCL2+	3.00215
SMC-RAMP1+	1.18495
Vein-CCL2+	3.63138
Arteriole	-0.975721
SMC-RAMP1+	-0.0945411
Vein-CCL2+	1.18778
SMC-CCL2+	-2.53751
Arteriole	0.965509
Arteriole	-0.977894
Cap	-1.56281
SMC-RAMP1+	-3.14678
Vein-CCL2+	2.34482
SMC-RAMP1+	0.138746
SMC-RAMP1+	-0.558609
Cap	0.641015
SMC	-0.794004
Vein-CCL2+	1.87201
Arteriole	0.710957
SMC	-2.40951
Vein-CCL2+	2.04687
SMC	-1.79552
Cap-Ven	2.01549
SMC	-1.69749
SMC-RAMP1+	-1.66102
Vein-CCL2+	1.55106
SMC-RAMP1+	0.0181245
Pericyte	-1.20978
Pericyte	-2.94163
Pericyte-CCL26+	1.79605
Pericyte	-0.0507293
Vein-CCL2+	2.37685
SMC-RAMP1+	-1.14814
Pericyte	-0.290179
SMC-RAMP1+	-2.08179
SMC	-0.700117
Vein-CCL2+	1.3121
Vein-CCL2+	1.525
SMC-RAMP1+	-1.11972
Vein-CCL2+	2.64732
SMC-RAMP1+	-0.230298
Donor-specific	0
Pericyte	-0.732554
Cap-Ven	-1.14067
Vein-CCL2+	0.484399
SMC-RAMP1+	0.383423
Artery	0.0519082
Pericyte	0.17826
Arteriole	1.50115
Pericyte	-5.32007
Arteriole	1.02133
Vein-CCL2+	0.834652
SMC	-1.31516
Arteriole	-0.314829
Pericyte	-2.45237
Arteriole	-1.07214
SMC	-1.38458
SMC	-2.3895
Vein-CCL2+	2.83853
SMC-RAMP1+	0.862107
SMC-CCL2+	-2.20483
SMC-RAMP1+	0.959582
SMC-CCL2+	-3.67692
SMC-RAMP1+	0.78329
SMC-RAMP1+	0.738366
Pericyte	-0.692686
Artery	0.436346
SMC-RAMP1+	0.504639
Donor-specific	0
Vein-CCL2+	-0.197172
Vein-CCL2+	1.61498
Vein-CCL2+	1.03247
Vein-CCL2+	1.47409
SMC	-2.48512
Vein-CCL2+	0.87944
Vein-CCL2+	3.73506
Vein-CCL2+	1.03099
Donor-specific	0
SMC-RAMP1+	-0.615282
Cap-CCL2+	0.991005
Vein-CCL2+	1.79007
Vein-CCL2+	0.308963
Vein-CCL2+	0.644674
SMC-RAMP1+	0.834623
Lymphatic	-0.0804419
Cap-Ven	1.02857
Artery	1.07542
Arteriole	-0.167212
Pericyte	-0.213532
Donor-specific	0
SMC-RAMP1+	-3.10793
Vein-CCL2+	0.174428
Cap-Ven	0.971904
Cap-Ven	0.829758
Vein-CCL2+	2.13284
Arteriole	-1.10182
Cap-CCL2+	-0.744403
SMC-RAMP1+	-0.671447
SMC-CCL2+	-2.34246
Vein-CCL2+	-0.100888
Vein-CCL2+	3.024
Pericyte	-1.86838
Arteriole	-1.7713
Cap-Ven	-0.936327
Pericyte	-1.13923
Cap-Ven	1.0715
SMC-RAMP1+	-1.26388
Pericyte-CCL26+	1.31507
Arteriole	-0.859734
SMC-RAMP1+	-1.91027
Pericyte	-1.19466
SMC-PC	0.579495
SMC	-0.792845
Arteriole	-0.49841
Vein-CCL2+	2.08295
Pericyte	-0.324973
Pericyte	0.191477
SMC-RAMP1+	-0.188981
Pericyte	-1.20088
Pericyte	1.29784
Pericyte-CCL26+	2.11185
SMC-CCL2+	-2.61808
Pericyte	-1.07172
Pericyte	-0.0755225
SMC-RAMP1+	2.22935
Arteriole	0.0567251
Vein-CCL2+	0.256183
Cap-Ven	0.862264
SMC-RAMP1+	0.60135
Arteriole	-0.21881
SMC-RAMP1+	-0.121653
Pericyte	-2.48121
Pericyte	1.22916
Vein-CCL2+	0.832641
Pericyte	-1.1568
Arteriole	-0.855055
Pericyte-CCL26+	1.49208
SMC-RAMP1+	0.0646303
SMC-RAMP1+	-4.23362
Vein-CCL2+	0.960583
Pericyte-CCL26+	1.93016
Pericyte	-0.189844
Artery	1.46148
Cap-CCL2+	0.505841
Vein-CCL2+	2.12554
Cap	-2.10157
SMC-CCL2+	-2.74145
SMC-PC	-0.62337
Pericyte	-0.843975
Cap-Ven	0.647105
Arteriole	0.551958
SMC-RAMP1+	0.710755
Pericyte-CCL2+	0.945034
SMC-RAMP1+	0.909653
Arteriole	0.11341
Donor-specific	0
SMC-CCL2+	-2.59236
SMC	-0.48434
Arteriole	-1.51582
SMC-RAMP1+	-0.297645
Pericyte	0.958551
Vein-CCL2+	1.4515
Cap	2.32394
Vein-CCL2+	0.162453
Arteriole	-1.32224
Vein-CCL2+	0.559637
Vein-CCL2+	0.597437
Vein-CCL2+	1.30077
Vein	0.395534
SMC-CCL2+	-0.677487
Vein-CCL2+	2.15463
Pericyte	-0.912243
Vein-CCL2+	2.2003
Vein-CCL2+	1.28152
SMC-CCL2+	-2.07038
Vein	-0.339616
SMC-CCL2+	-1.28046
SMC-RAMP1+	-1.35584
Lymphatic	-0.76864
Pericyte	-1.67726
Vein-CCL2+	2.57471
Arteriole	-0.290683
Pericyte	-0.494697
SMC-RAMP1+	-2.01035
Vein-CCL2+	1.27445
SMC	-0.30034
Vein-CCL2+	0.152397
Pericyte	-1.04091
Cap-Ven	1.57341
Cap-Ven	1.36955
Cap	-0.646842
SMC	-1.23042
Vein-CCL2+	3.32245
Cap	0.316156
Vein-CCL2+	1.79495
Arteriole	0.634331
SMC	-1.23021
Cap	1.20957
Vein-CCL2+	0.300033
Vein-CCL2+	2.63629
Cap-Ven	1.42278
SMC	-0.876128
SMC-RAMP1+	0.342909
Vein-CCL2+	2.15784
Vein-CCL2+	2.18603
SMC	-0.192411
SMC-RAMP1+	-0.493536
Arteriole	-1.25689
Pericyte	0.102642
Pericyte-CCL2+	0.465807
Pericyte	-1.34811
Vein-CCL2+	-0.770177
SMC-RAMP1+	-0.929061
Cap-Ven	0.895805
Cap-Ven	-1.00518
SMC	-3.06497
Pericyte	-5.3908
SMC-RAMP1+	-0.0450548
SMC-RAMP1+	0.585778
SMC-RAMP1+	-0.262244
Pericyte	-0.277701
SMC-RAMP1+	-1.69971
Cap	-2.76049
SMC-RAMP1+	-1.54559
Vein-CCL2+	1.47905
SMC-CCL2+	-2.50484
Vein-CCL2+	2.94602
Arteriole	-1.81581
SMC-RAMP1+	-2.45045
SMC-RAMP1+	-3.10371
Cap-Ven	0.40916
Pericyte	-1.14089
Vein-CCL2+	1.22845
Pericyte	-2.8926
Cap	-2.38008
Cap-CCL2+	1.51999
Donor-specific	0
SMC	-0.971599
Cap-CCL2+	1.41954
SMC-CCL2+	-3.28171
Pericyte	-0.463621
SMC-PC	0.810658
Arteriole	-0.525192
Vein-CCL2+	1.31404
Pericyte	-0.270615
SMC-CCL2+	-1.64908
Cap-Ven	1.11479
Pericyte-CCL2+	0.927049
Artery	-1.47315
Vein-CCL2+	0.432305
Vein-CCL2+	1.01203
Pericyte	-0.148326
SMC-RAMP1+	-2.1511
Vein-CCL2+	1.2162
Arteriole	-0.59507
SMC-CCL2+	-1.40968
SMC-PC	0.956147
Pericyte	-2.31863
Vein-CCL2+	1.95821
Arteriole	-0.99177
Pericyte	0.419005
SMC-CCL2+	-3.47325
SMC-RAMP1+	-2.80616
SMC	-1.44116
SMC	-1.62795
Vein-CCL2+	2.74171
Vein-CCL2+	1.65628
SMC-RAMP1+	-3.0978
SMC-PC	-0.730981
Vein-CCL2+	0.643534
SMC	-2.58117
Vein-CCL2+	1.69331
SMC-PC	0.45854
Cap-Ven	1.40305
Arteriole	-0.830469
SMC-RAMP1+	1.75388
SMC-RAMP1+	-4.19557
SMC-RAMP1+	0.424445
Donor-specific	0
SMC-PC	0.222532
Pericyte	0.97478
Pericyte-CCL26+	1.12969
Pericyte	-1.1769
Arteriole	0.779145
Cap-CCL2+	-0.922947
SMC-CCL2+	-3.49518
Vein-CCL2+	1.17788
Pericyte	-1.77243
SMC	-0.0714683
Vein-CCL2+	2.06631
SMC-RAMP1+	-2.71095
Cap-Ven	0.652347
SMC-PC	-0.107423
SMC	-1.72391
Vein-CCL2+	3.08548
SMC-CCL2+	-1.31932
Pericyte	-1.97144
Pericyte-CCL26+	0.606057
SMC	-0.810964
Vein-CCL2+	0.263692
Vein-CCL2+	0.821086
SMC	-0.678082
SMC	-3.30389
Vein-CCL2+	2.33094
Donor-specific	0
Vein-CCL2+	1.88205
SMC-RAMP1+	-1.16507
Arteriole	-1.47514
Vein-CCL2+	0.593004
Cap	1.10372
Cap-Ven	2.03406
Donor-specific	0
Pericyte	0.832789
SMC-RAMP1+	0.000660115
Vein	1.09915
SMC-CCL2+	-2.55469
SMC-PC	0.708592
SMC-CCL2+	-1.61084
Donor-specific	0
SMC-RAMP1+	-0.239704
Arteriole	-1.27338
SMC	-2.20155
SMC	-1.49238
SMC-RAMP1+	-1.7104
Pericyte	-0.0320097
SMC-RAMP1+	-3.10831
SMC-RAMP1+	-1.20178
Pericyte	-1.77183
Pericyte	0.372483
Pericyte	-4.22351
Pericyte	-1.98693
SMC-CCL2+	-1.43527
SMC-RAMP1+	-0.238945
Cap-Ven	0.189237
SMC-CCL2+	-2.39814
SMC-RAMP1+	-0.249508
Pericyte	-0.151661
Donor-specific	0
SMC-RAMP1+	1.06575
Donor-specific	0
Cap-CCL2+	1.5382
Donor-specific	0
SMC-RAMP1+	0.358381
Vein-CCL2+	2.39267
Arteriole	-0.172852
Vein-CCL2+	1.04089
Pericyte	-0.690912
SMC-CCL2+	-5.50022
Cap-Ven	0.491541
SMC-RAMP1+	0.254995
Pericyte	-1.59748
SMC-PC	0.480759
Cap-Ven	1.24398
SMC	-0.457663
Arteriole	-0.401001
Vein-CCL2+	4.27496
SMC-RAMP1+	1.07181
Vein-CCL2+	1.38868
Pericyte-CCL26+	1.18478
SMC	-1.46271
Pericyte	-0.300308
SMC-RAMP1+	-0.672696
Pericyte	0.648291
Cap	-0.157942
Cap-CCL2+	-0.038959
Cap	-1.31749
Arteriole	0.0813185
Vein-CCL2+	1.53895
SMC	-1.14646
Vein-CCL2+	-0.00379573
Vein-CCL2+	0.268498
SMC	-0.295861
SMC-CCL2+	-2.7281
SMC-RAMP1+	0.100365
Vein	-0.144613
Cap	-1.28089
SMC	-0.695532
SMC	-3.20635
SMC-CCL2+	-2.32416
SMC-RAMP1+	-1.70317
SMC-RAMP1+	-0.338093
Vein-CCL2+	-0.0319018
SMC-RAMP1+	0.565709
Vein-CCL2+	1.24378
Cap-CCL2+	1.57763
SMC-CCL2+	-3.40697
SMC-CCL2+	-2.4858
Pericyte	-0.928755
Pericyte	-0.28557
Cap-Ven	-0.563675
SMC-CCL2+	-1.98007
Vein-CCL2+	1.22726
SMC-PC	0.930554
Arteriole	1.36051
Vein-CCL2+	1.75718
Vein-CCL2+	4.58382
SMC-RAMP1+	-1.39855
Cap-Ven	1.06157
SMC	-3.06196
Vein-CCL2+	0.730859
Pericyte	-1.378
Cap-Ven	1.78538
Donor-specific	0
SMC-CCL2+	-3.23558
Vein-CCL2+	2.01516
SMC-RAMP1+	-0.145743
Arteriole	-1.48733
Vein-CCL2+	1.26034
SMC	-0.385789
Arteriole	0.312711
Pericyte	-0.814054
Arteriole	-0.0718662
Arteriole	0.336897
Donor-specific	0
SMC-RAMP1+	-1.15406
Arteriole	-0.101039
SMC-RAMP1+	-3.2302
Cap-Ven	0.0847303
Arteriole	0.681248

## Sheet: Panel d
	Young	Sample ID	Field ID	No. T cells		Aged	Sample ID	Field ID	No. T cells		Number of T cells/field										two-tailed t-test, p value
		Donor 1	1	2			Donor 1	1	1		Young						Aged
			2	1				2	4		Donor 1	Donor 2	Donor 3	Donor 4	Donor 5	Donor 6	Donor 1	Donor 2	Donor 3	Donor 4
			3	2				3	3		0.6	0.909091	0.818182	1.72727	2.11111	0.222222	1.7	2.35714	2.5	1.625	0.0416
			4	0				4	2
			5	1				5	0
			6	0				6	2
			7	0				7	2
			8	0				8	1
			9	0				9	1
			10	0				10	1
		Donor 2	1	1			Donor 2	1	2
			2	2				2	3
			3	1				3	2
			4	1				4	3
			5	1				5	2
			6	0				6	4
			7	0				7	1
			8	3				8	1
			9	0				9	2
			10	1				10	1
			11	0				11	7
		Donor 3	1	2				12	2
			2	1				13	2
			3	0				14	1
			4	1			Donor 3	1	3
			5	3				2	2
			6	0				3	2
			7	0				4	2
			8	0				5	1
			9	0				6	2
			10	2				7	3
			11	0				8	3
		Donor 4	1	1				9	3
			2	2				10	2
			3	2				11	3
			4	1				12	4
			5	3			Donor 4	1	1
			6	2				2	1
			7	1				3	2
			8	2				4	0
			9	2				5	0
			10	1				6	2
			11	2				7	4
		Donor 5	1	2				8	3
			2	2
			3	1
			4	1
			5	2
			6	1
			7	4
			8	5
			9	1
		Donor 6	1	1
			2	0
			3	0
			4	1
			5	0
			6	0
			7	0
			8	0
			9	0

## Sheet: Panel f
	Donor ID	Total area (µm^2)	Total area (mm^2)	NK cell No.	No. of NK/mm^2		Number of NK cells/mm^2							two-tailed t-test, p value
	Young 1	8.68581e+06	8.68581	5	0.575651		Young				Aged
	Young 2	8.08039e+06	8.08039	1	0.123756		Donor 1	Donor 2	Donor 3	Donor 4	Donor 1	Donor 2	Donor 3
	Young 3	1.0081e+07	10.081	5	0.495983		0.575651	0.123756	0.495983	0.949037	1.06797	0.967752	1.2931	0.045
	Young 4	1.36981e+07	13.6981	13	0.949037
	Aged 1	4.6818e+06	4.6818	5	1.06797
	Aged 2	6.19993e+06	6.19993	6	0.967752
	Aged 3	1.00534e+07	10.0534	13	1.2931

## Sheet: Panel h
	Field ID	Number of LYVE1+ cells/field
		Young 1	Young 2	Aged 1	Aged 2		AVOVA test	p value
	1	22	14	6	10		Young 1 vs. Young 2	0.0239
	2	19	7	6	4		Young 1 vs. Aged 1	0.0006
	3	12	9	11	3		Young 1 vs. Aged 2	0.0004
	4	16	12	2	10		Young 2 vs. Aged 1	0.5939
	5	22	9	5	10		Young 2 vs. Aged 2	0.4956
	6	12	4	3	2		Aged 1 vs. Aged 2	0.9984
	7	14	5	8	7
	8	5	13	8	6
	9	7	4	6	3
	10			7	4

## Sheet: Panel i
	Young	Sample ID	Field ID	No. total fiebr	Fiber with small vessels											Fiber with small vessels	Myofiber percentage (%)						two-tailed t-test, p value
					No. of "0"	% of "0"	No. of "1"	% of "1"	No. of "2"	% of "2"	No. of "3"	% of "3"	No. of ">3"	% of ">3"			Young			Aged
		Donor 1	4	34	4	11.7647	6	17.6471	10	29.4118	6	17.6471	8	23.5294		0	8.65546	9.75527	27.9099	31.8004	52.5543	73.1366	0.0513
			5	40	8	20	14	35	7	17.5	9	22.5	2	5		1	19.3648	19.9036	25.7881	30.8734	31.0849	25.8429	0.0472
			6	38	0	0	4	10.5263	10	26.3158	19	50	5	13.1579		2	26.164	28.8079	23.3228	27.0936	15.1413	1.02041	0.2039
			7	35	1	2.85714	5	14.2857	11	31.4286	14	40	4	11.4286		3	32.5368	25.5425	15.8888	7.66573	1.21951	0	0.0157
		Averege				8.65546		19.3648		26.164		32.5368		13.279		>3	13.279	15.9907	7.09041	2.56684	0	0	0.0153
		Donor 2	1	75	2	2.66667	10	13.3333	31	41.3333	19	25.3333	13	17.3333
			3	72	6	8.33333	15	20.8333	16	22.2222	20	27.7778	15	20.8333
			4	73	9	12.3288	12	16.4384	23	31.5068	23	31.5068	6	8.21918
			5	68	4	5.88235	17	25	20	29.4118	16	23.5294	11	16.1765
			6	46	9	19.5652	11	23.913	9	19.5652	9	19.5652	8	17.3913
		Averege				9.75527		19.9036		28.8079		25.5425		15.9907
		Donor 3	3	77	28	36.3636	21	27.2727	14	18.1818	13	16.8831	1	1.2987
			4	59	12	20.339	16	27.1186	17	28.8136	7	11.8644	7	11.8644
			5	74	20	27.027	17	22.973	17	22.973	14	18.9189	6	8.10811
		Averege				27.9099		25.7881		23.3228		15.8888		7.09041
	Aged	Sample ID	Field ID	No. total fiebr	Fiber with small vessels
					No. of "0"	% of "0"	No. of "1"	% of "1"	No. of "2"	% of "2"	No. of "3"	% of "3"	No. of ">3"	% of ">3"
		Donor 1	1	51	6	11.7647	12	23.5294	19	37.2549	11	21.5686	3	5.88235
			2	70	28	40	28	40	13	18.5714	1	1.42857	0	0
			3	55	24	43.6364	16	29.0909	14	25.4545	0	0	1	1.81818
		Averege				31.8004		30.8734		27.0936		7.66573		2.56684
		Donor 2	5	32	22	68.75	7	21.875	3	9.375	0	0	0	0
			6	41	13	31.7073	14	34.1463	12	29.2683	2	4.87805	0	0
			7	37	18	48.6486	15	40.5405	4	10.8108	0	0	0	0
			8	36	22	61.1111	10	27.7778	4	11.1111	0	0	0	0
		Averege				52.5543		31.0849		15.1413		1.21951		0
		Donor 3	1	49	28	57.1429	20	40.8163	1	2.04082	0	0	0	0
			2	46	41	89.1304	5	10.8696	0	0	0	0	0	0
		Averege				73.1366		25.8429		1.02041		0		0

## Sheet: panel_j
Cell cluster	SYMBOL	ltsr	Proportion	log2(FC)	Significance
Vein	IL10	1.00607e-05	-0.00543523	0.00776379	none
Vein	CXCL8	1.86407e-05	0.00887758	-0.0322498	none
Vein	IL6	1.03877e-05	-0.00834242	0.0196983	none
Vein	CCL2	0.00158305	0.105931	-0.217654	none
Vein	CCL3	1.97505e-05	0.0137078	-0.0408712	none
Vein	CCL4	1.37566e-05	-0.0122339	0.0091571	none
Artery	IL10	2.33091e-05	-0.0068786	0.010372	none
Artery	CXCL8	0.00903215	-0.0806284	0.14928	none
Artery	IL6	1	-0.121508	0.248669	up
Artery	CCL2	0.642927	-0.16219	0.325213	none
Artery	CCL3	3.3939e-05	0.00771236	-0.028734	none
Artery	CCL4	3.11421e-05	-0.00586799	-0.00462309	none
Vein-CCL2+	IL10	1.73008e-05	-0.00471724	0.00612552	none
Vein-CCL2+	CXCL8	0.000353211	-0.0349464	0.0658949	none
Vein-CCL2+	IL6	1	-0.0456735	0.164302	up
Vein-CCL2+	CCL2	0.713337	0.108002	-0.140291	none
Vein-CCL2+	CCL3	0.000211678	0.021613	-0.0568145	none
Vein-CCL2+	CCL4	4.10573e-05	0.00682796	-0.0302864	none
Lymphatic	IL10	1.42233e-05	-0.00615871	0.0090632	none
Lymphatic	CXCL8	2.35615e-05	0.0090943	-0.0320391	none
Lymphatic	IL6	1.17621e-05	-0.00219676	0.00149057	none
Lymphatic	CCL2	0.00158795	0.110619	-0.225507	none
Lymphatic	CCL3	1.65589e-05	-0.00627433	0.000188476	none
Lymphatic	CCL4	1.68513e-05	-0.00586866	-0.00198633	none
Arteriole	IL10	1.37519e-05	-0.00446231	0.00554608	none
Arteriole	CXCL8	2.45212e-05	0.00155091	-0.0184857	none
Arteriole	IL6	0.000326746	-0.0279239	0.0563857	none
Arteriole	CCL2	1.11583e-05	-0.00346054	0.00868281	none
Arteriole	CCL3	7.80962e-05	0.018999	-0.0517997	none
Arteriole	CCL4	2.4118e-05	0.00225642	-0.0211377	none
Cap	IL10	1.35142e-05	-0.00171186	8.95297e-05	none
Cap	CXCL8	0.00548363	0.0478559	-0.108003	none
Cap	IL6	2.75169e-05	0.0158752	-0.0303882	none
Cap	CCL2	0.0225774	0.100476	-0.192064	none
Cap	CCL3	5.30509e-05	0.0166193	-0.0468964	none
Cap	CCL4	3.31825e-05	0.00817516	-0.0331769	none
Cap-CCL2+	IL10	9.30609e-06	-0.00516984	0.00718878	none
Cap-CCL2+	CXCL8	0.0216203	0.0736301	-0.151504	none
Cap-CCL2+	IL6	0.000552385	-0.0305576	0.0739958	none
Cap-CCL2+	CCL2	0.00503061	0.0855637	-0.102386	none
Cap-CCL2+	CCL3	1.23986e-05	0.00249373	-0.0175941	none
Cap-CCL2+	CCL4	1.6289e-05	-0.02432	0.0340832	none
Cap-Ven	IL10	1.29956e-05	-0.0010463	-0.00136825	none
Cap-Ven	CXCL8	0.0188848	0.0546356	-0.119766	none
Cap-Ven	IL6	0.993361	0.0695746	-0.132432	down
Cap-Ven	CCL2	0.999997	0.182755	-0.334765	down
Cap-Ven	CCL3	2.93305e-05	0.00939301	-0.0324532	none
Cap-Ven	CCL4	3.26989e-05	0.00930786	-0.0351553	none
SMC-CCL2+	IL10	1.69198e-05	-0.00668654	0.010069	none
SMC-CCL2+	CXCL8	0.000119196	0.0169232	-0.0519312	none
SMC-CCL2+	IL6	0.99838	-0.0628523	0.130487	up
SMC-CCL2+	CCL2	0.998557	-0.117863	0.268832	up
SMC-CCL2+	CCL3	0.000191869	0.0258401	-0.0657952	none
SMC-CCL2+	CCL4	4.36553e-05	0.0119693	-0.0407868	none
SMC	IL10	1.28752e-05	-0.00579995	0.00817516	none
SMC	CXCL8	1.88118e-05	-0.00359913	-0.00906055	none
SMC	IL6	7.28034e-05	-0.0222207	0.0418047	none
SMC	CCL2	0.00068373	-0.0600119	0.127571	none
SMC	CCL3	0.000119165	0.0219297	-0.0581553	none
SMC	CCL4	3.52268e-05	0.0102509	-0.0377085	none
SMC-RAMP1+	IL10	9.85013e-06	-0.000739693	-0.00186925	none
SMC-RAMP1+	CXCL8	1.85457e-05	-0.00503007	-0.00699553	none
SMC-RAMP1+	IL6	0.000123552	-0.0156406	0.0402482	none
SMC-RAMP1+	CCL2	1	-0.133199	0.289466	up
SMC-RAMP1+	CCL3	2.152e-05	0.00606435	-0.0256133	none
SMC-RAMP1+	CCL4	2.08467e-05	0.00306548	-0.0227476	none
Pericyte-CCL26+	IL10	6.69959e-06	-0.00400106	0.00476135	none
Pericyte-CCL26+	CXCL8	2.84891e-05	0.0219542	-0.0593119	none
Pericyte-CCL26+	IL6	0.970575	-0.0783226	0.168234	up
Pericyte-CCL26+	CCL2	0.00456442	-0.0544903	0.166099	none
Pericyte-CCL26+	CCL3	1.31415e-05	0.0120671	-0.0376333	none
Pericyte-CCL26+	CCL4	1.16587e-05	0.00510589	-0.0264855	none
SMC-PC	IL10	8.22998e-06	-0.00430946	0.00535351	none
SMC-PC	CXCL8	1.88885e-05	0.00501876	-0.0265933	none
SMC-PC	IL6	5.58106e-05	-0.0253433	0.0503317	none
SMC-PC	CCL2	0.789809	0.137264	-0.266149	none
SMC-PC	CCL3	5.55221e-05	0.0234283	-0.0609385	none
SMC-PC	CCL4	2.87175e-05	0.0151614	-0.04745	none
Pericyte-CCL2+	IL10	7.39885e-06	-0.00395551	0.00477834	none
Pericyte-CCL2+	CXCL8	0.000158488	0.0398717	-0.0949997	none
Pericyte-CCL2+	IL6	7.44062e-06	0.00425568	-0.012549	none
Pericyte-CCL2+	CCL2	2.80802e-05	0.0388825	-0.0433352	none
Pericyte-CCL2+	CCL3	3.76913e-05	0.0276608	-0.0689126	none
Pericyte-CCL2+	CCL4	1.5602e-05	0.00945231	-0.0357721	none
Pericyte	IL10	7.4789e-06	-0.000594608	-0.00201017	none
Pericyte	CXCL8	1.39243e-05	-0.0130395	0.00944041	none
Pericyte	IL6	0.000122433	-0.0286562	0.0539054	none
Pericyte	CCL2	0.000154684	-0.0631541	0.118559	none
Pericyte	CCL3	4.05399e-05	0.0181828	-0.050627	none
Pericyte	CCL4	1.9577e-05	0.00825555	-0.0335296	none
Adv_FB	IL10	1.85054e-05	-0.00684756	0.0103028	none
Adv_FB	CXCL8	2.18229e-05	-0.0141013	0.0121322	none
Adv_FB	IL6	1.30739e-05	0.00642489	-0.0128887	none
Adv_FB	CCL2	0.000320469	0.0436059	-0.0935658	none
Adv_FB	CCL3	1.533e-05	-0.00653762	-0.000448488	none
Adv_FB	CCL4	1.80665e-05	-0.00385821	-0.00861495	none
Inter_FB	IL10	0.000242648	-0.0109164	0.0181464	none
Inter_FB	CXCL8	0.00929876	0.0215501	-0.0599421	none
Inter_FB	IL6	0.000296035	-0.0142532	0.0313882	none
Inter_FB	CCL2	1	-0.140492	0.294745	up
Inter_FB	CCL3	0.000113185	0.00880926	-0.0311978	none
Inter_FB	CCL4	9.05477e-05	0.00634824	-0.0294652	none
Par_FB	IL10	2.12524e-05	-0.00629955	0.00904268	none
Par_FB	CXCL8	0.000554965	0.0151384	-0.048739	none
Par_FB	IL6	0.250187	0.0302957	-0.0655475	none
Par_FB	CCL2	0.9989	-0.0952706	0.18537	up
Par_FB	CCL3	6.16832e-05	0.00889435	-0.0318037	none
Par_FB	CCL4	3.98423e-05	0.00446929	-0.0258549	none
Endoneural_FB-TAC1+	IL10	6.1241e-06	-0.00387368	0.00430594	none
Endoneural_FB-TAC1+	CXCL8	6.70824e-05	0.0332944	-0.0852834	none
Endoneural_FB-TAC1+	IL6	0.985211	0.0957574	-0.193818	down
Endoneural_FB-TAC1+	CCL2	1.87466e-05	0.0529445	-0.0821214	none
Endoneural_FB-TAC1+	CCL3	1.18556e-05	0.0127713	-0.0396455	none
Endoneural_FB-TAC1+	CCL4	1.07805e-05	0.00678461	-0.030105	none
Perineural_FB	IL10	1.51526e-05	-0.00277296	0.00205075	none
Perineural_FB	CXCL8	6.95453e-05	0.0187767	-0.056449	none
Perineural_FB	IL6	0.000213324	0.0337551	-0.0747923	none
Perineural_FB	CCL2	0.0135053	-0.121603	0.257003	none
Perineural_FB	CCL3	4.08213e-05	0.0185192	-0.0516933	none
Perineural_FB	CCL4	3.09785e-05	0.00984681	-0.0368026	none
Tenocyte	IL10	1.17022e-05	-0.00414887	0.00498824	none
Tenocyte	CXCL8	2.38215e-05	-0.00754557	-0.00336742	none
Tenocyte	IL6	0.000111943	0.0307004	-0.0649041	none
Tenocyte	CCL2	0.00564719	0.104235	-0.221657	none
Tenocyte	CCL3	1.70276e-05	0.000587301	-0.0150959	none
Tenocyte	CCL4	1.76571e-05	-0.00416424	-0.0081045	none
Endoneural_FB-CDH19+	IL10	9.63194e-06	-0.00440331	0.00542931	none
Endoneural_FB-CDH19+	CXCL8	1.70138e-05	0.00249141	-0.0205758	none
Endoneural_FB-CDH19+	IL6	0.000177117	0.0347493	-0.075127	none
Endoneural_FB-CDH19+	CCL2	1.22751e-05	0.0317538	-0.0594732	none
Endoneural_FB-CDH19+	CCL3	2.15888e-05	0.01484	-0.0434621	none
Endoneural_FB-CDH19+	CCL4	1.56421e-05	0.0011405	-0.0189096	none
nmSchwann_cell	IL10	2.47778e-05	-0.00378302	0.00388474	none
nmSchwann_cell	CXCL8	5.33229e-05	0.00425393	-0.0249961	none
nmSchwann_cell	IL6	3.81205e-05	0.0136688	-0.0317723	none
nmSchwann_cell	CCL2	2.15865e-05	-0.00549229	0.00440914	none
nmSchwann_cell	CCL3	3.53575e-05	0.000261242	-0.0139626	none
nmSchwann_cell	CCL4	3.74461e-05	-0.0226027	0.0307771	none
mSchwann_cell	IL10	2.1268e-05	-0.00296701	0.00230455	none
mSchwann_cell	CXCL8	0.000135206	0.0234924	-0.0658159	none
mSchwann_cell	IL6	0.000410864	0.0368127	-0.0807563	none
mSchwann_cell	CCL2	0.000318794	-0.0874239	0.173025	none
mSchwann_cell	CCL3	3.51026e-05	0.00797496	-0.0293833	none
mSchwann_cell	CCL4	3.29667e-05	-0.00379056	-0.0090096	none
CD4+T	IL10	0.000504114	0.0162655	-0.0321592	none
CD4+T	CXCL8	8.57587e-05	0.00956941	-0.0369061	none
CD4+T	IL6	5.39811e-05	0.0130354	-0.0305506	none
CD4+T	CCL2	3.75134e-05	0.0154661	-0.0474493	none
CD4+T	CCL3	2.89571e-05	-0.0172506	0.023282	none
CD4+T	CCL4	1.89362e-05	0.0118265	-0.0194032	none
CD16+NK	IL10	1.32829e-05	0.000338379	-0.00385347	none
CD16+NK	CXCL8	5.12971e-05	-0.0263152	0.0337664	none
CD16+NK	IL6	1.40486e-05	0.00368883	-0.0117136	none
CD16+NK	CCL2	2.27192e-05	-0.0287417	0.0385518	none
CD16+NK	CCL3	1	-0.129273	0.32154	up
CD16+NK	CCL4	1	-0.105397	0.322897	up
CD4+CD8+T-naive	IL10	7.34851e-06	0.00786914	-0.0179473	none
CD4+CD8+T-naive	CXCL8	1.22807e-05	-0.0207832	0.0226664	none
CD4+CD8+T-naive	IL6	1.34709e-05	0.0183039	-0.0416083	none
CD4+CD8+T-naive	CCL2	5.94214e-06	-0.0126216	0.00652844	none
CD4+CD8+T-naive	CCL3	9.17219e-06	-0.023837	0.0348293	none
CD4+CD8+T-naive	CCL4	7.91406e-06	-0.0196964	0.0239533	none
CD16-NK	IL10	1.49748e-05	-0.00564795	0.00911121	none
CD16-NK	CXCL8	2.88466e-05	-0.0205887	0.0256017	none
CD16-NK	IL6	1.64851e-05	-0.0125882	0.0226381	none
CD16-NK	CCL2	4.35915e-05	-0.0574219	0.100445	none
CD16-NK	CCL3	0.999845	0.108536	-0.140251	down
CD16-NK	CCL4	0.999993	0.0141466	0.074549	up
CD8+T-CRTAM+	IL10	5.42253e-06	0.00347635	-0.00896609	none
CD8+T-CRTAM+	CXCL8	1.00042e-05	-0.0123517	0.00716974	none
CD8+T-CRTAM+	IL6	5.34105e-06	0.00471182	-0.013121	none
CD8+T-CRTAM+	CCL2	7.92377e-06	-0.0299479	0.0441108	none
CD8+T-CRTAM+	CCL3	4.5663e-05	-0.0242441	0.0656158	none
CD8+T-CRTAM+	CCL4	1	-0.126654	0.330792	up
CD8+T	IL10	0.000138604	-0.021766	0.0424384	none
CD8+T	CXCL8	1.3578e-05	-0.0143155	0.00971013	none
CD8+T	IL6	1.62273e-05	0.0172117	-0.0390048	none
CD8+T	CCL2	7.52438e-06	-0.0165109	0.0152789	none
CD8+T	CCL3	6.38257e-06	-0.012462	0.0197252	none
CD8+T	CCL4	1	-0.167056	0.376622	up
B-plasma	IL10	1.32507e-05	-0.00664427	0.00985729	none
B-plasma	CXCL8	1.61868e-05	0.00479473	-0.0221738	none
B-plasma	IL6	1.13276e-05	-0.00884447	0.0156098	none
B-plasma	CCL2	2.66948e-05	0.0290196	-0.0784999	none
B-plasma	CCL3	1.84413e-05	-0.0236698	0.0381653	none
B-plasma	CCL4	1.56245e-05	0.0118308	-0.0347445	none
B_naive	IL10	2.23263e-05	-0.0103135	0.0187647	none
B_naive	CXCL8	0.000126626	-0.0437543	0.0713041	none
B_naive	IL6	0.0465525	-0.0564146	0.117542	none
B_naive	CCL2	0.000421192	-0.0862254	0.15731	none
B_naive	CCL3	1.90685e-05	0.0028518	-0.0175674	none
B_naive	CCL4	3.1681e-05	0.0196898	-0.0509002	none
B_memory	IL10	4.6646e-05	-0.0171584	0.0347299	none
B_memory	CXCL8	7.50515e-05	-0.0407	0.063963	none
B_memory	IL6	0.107156	-0.0595825	0.137104	none
B_memory	CCL2	7.91962e-05	-0.0722948	0.131441	none
B_memory	CCL3	1.95658e-05	0.00319741	-0.0193414	none
B_memory	CCL4	1.83735e-05	0.00145886	-0.0163843	none
cDC1	IL10	1.6363e-05	0.000872198	-0.00472172	none
cDC1	CXCL8	0.876602	-0.0970259	0.219928	none
cDC1	IL6	1.62991e-05	0.0017458	-0.00817669	none
cDC1	CCL2	2.32909e-05	0.00399617	-0.0278066	none
cDC1	CCL3	1.7578e-05	0.002855	-0.013895	none
cDC1	CCL4	2.61908e-05	0.0141472	-0.040357	none
cDC2	IL10	0.333625	0.0281599	-0.029922	none
cDC2	CXCL8	1	-0.0603868	0.219158	up
cDC2	IL6	1.33874e-05	-0.00904773	0.0150211	none
cDC2	CCL2	1.18732e-05	0.00304298	-0.0144682	none
cDC2	CCL3	0.999964	0.118872	-0.186011	down
cDC2	CCL4	0.999967	0.131602	-0.228816	down
Cyc-cDC2	IL10	0.893343	0.0124126	0.00613694	none
Cyc-cDC2	CXCL8	1	-0.149448	0.375663	up
Cyc-cDC2	IL6	2.96017e-05	-0.00655063	0.0101709	none
Cyc-cDC2	CCL2	0.00156206	-0.094995	0.195544	none
Cyc-cDC2	CCL3	1	-0.164156	0.413933	up
Cyc-cDC2	CCL4	1	-0.135788	0.323163	up
Mϕ_CD16hi	IL10	0.999999	0.0428301	-0.0759974	down
Mϕ_CD16hi	CXCL8	1	-0.0937808	0.243879	up
Mϕ_CD16hi	IL6	0.000983495	0.0248662	-0.0525612	none
Mϕ_CD16hi	CCL2	1	-0.21678	0.444459	up
Mϕ_CD16hi	CCL3	1	-0.218551	0.475396	up
Mϕ_CD16hi	CCL4	1	-0.143857	0.332643	up
CD16+Mono	IL10	1	0.0740628	-0.124733	down
CD16+Mono	CXCL8	0.999999	0.13561	-0.19922	down
CD16+Mono	IL6	1.60389e-05	0.00905199	-0.0122319	none
CD16+Mono	CCL2	0.000202763	0.0620345	-0.142327	none
CD16+Mono	CCL3	0.999061	0.112509	-0.158011	down
CD16+Mono	CCL4	1	0.219625	-0.377459	down
CD14+Mono	IL10	1	0.0839583	-0.141452	down
CD14+Mono	CXCL8	1	-0.00615686	0.135951	up
CD14+Mono	IL6	9.63649e-05	-0.0177985	0.037207	none
CD14+Mono	CCL2	1.90261e-05	0.000507718	-0.0149282	none
CD14+Mono	CCL3	1	-0.141337	0.329998	up
CD14+Mono	CCL4	1	-0.166342	0.371542	up
Mast_cell	IL10	8.83231e-06	-0.00524316	0.0067095	none
Mast_cell	CXCL8	0.000213789	0.0495735	-0.112049	none
Mast_cell	IL6	1.68954e-05	0.0188778	-0.042306	none
Mast_cell	CCL2	1.14195e-05	0.0199091	-0.0540608	none
Mast_cell	CCL3	1.10684e-05	-0.0134906	0.0141656	none
Mast_cell	CCL4	9.21188e-06	0.0185207	-0.0377298	none

## Sheet: Panel k
	Donor ID	Field ID	Total Capillaries	CCL2+ Capillaries	Percentage		AVOVA test	p value
	Young 1	1	168	53	31.5476		Young 1 vs. Young 2	0.498
		2	138	39	28.2609		Young 1 vs. Aged 1	p < 0.0001
		3	132	29	21.9697		Young 1 vs. Aged 2	p < 0.0001
		4	146	43	29.4521		Young 2 vs. Aged 1	p < 0.0001
		5	152	43	28.2895		Young 2 vs. Aged 2	p < 0.0001
		6	134	30	22.3881		Aged 1 vs. Aged 2	0.4427
		7	133	37	27.8195
		8	151	40	26.4901
		9	132	42	31.8182
		10	85	20	23.5294
	Young 2	1	83	23	27.7108
		2	78	20	25.641
		3	85	24	28.2353
		4	116	22	18.9655
		5	105	25	23.8095
		6	75	19	25.3333
		7	45	11	24.4444
		8	78	23	29.4872
		9	28	6	21.4286
		10	40	8	20
	Aged 1	1	57	43	75.4386
		2	55	42	76.3636
		3	52	34	65.3846
		4	52	38	73.0769
		5	42	31	73.8095
		6	48	38	79.1667
		7	51	39	76.4706
		8	34	25	73.5294
		9	43	31	72.093
		10	41	32	78.0488
	Aged 2
		1	39	31	79.4872
		2	52	44	84.6154
		3	53	40	75.4717
		4	58	40	68.9655
		5	36	30	83.3333
		6	23	16	69.5652
		7	33	25	75.7576
		8	36	30	83.3333
		9	45	34	75.5556
		10	45	34	75.5556

## Sheet: Panel m
Node Table (CCL2)								Edge Table(CCL2)
node_id	label	layer	type	type2	group	label_unwrapped		from	to	type	regulation	mean
CCR2-rec	CCR2	2	gene	gene		CCR2		CCL2-lig	CCR2-rec	reclig	none	1
CCR10-rec	CCR10	2	gene	gene		CCR10		CCL2-lig	CCR10-rec	reclig	none	1
ACKR1-rec	ACKR1	2	gene	gene		ACKR1		CCL2-lig	ACKR1-rec	reclig	none	1
ACKR2-rec	ACKR2	2	gene	gene		ACKR2		CCL2-lig	ACKR2-rec	reclig	none	1
CCL2-lig	CCL2	3	gene	gene		CCL2		Adipocyte-lig	CCL2-lig		none	0.11557909846305847
Adipocyte-lig	Adipocyte	4		celltype	Adipocyte	Adipocyte		ArtEC-lig	CCL2-lig		up	0.8007446527481079
ArtEC-lig	ArtEC	4		celltype	Vessel	ArtEC		B-plasma-lig	CCL2-lig		none	0.12178849428892136
B-plasma-lig	B-plasma	4		celltype	Immune	B-plasma		CapEC-lig	CCL2-lig		none	1.0365427732467651
CapEC-lig	CapEC	4		celltype	Vessel	CapEC		FB-lig	CCL2-lig		up	0.8253218531608582
FB-lig	FB	4		celltype	FB	FB		Lymphatic-lig	CCL2-lig		none	0.3126119077205658
Lymphatic-lig	Lymphatic	4		celltype	Vessel	Lymphatic		MF_type-MYH8+-lig	CCL2-lig		none	0.19943365454673767
MF_type-MYH8+-lig	MF_type-MYH8+	4		celltype	Myofiber	MF_type-MYH8+		Macrophage-lig	CCL2-lig		up	1.0174479484558105
Macrophage-lig	Macrophage	4		celltype	Immune	Macrophage		Mast_cell-lig	CCL2-lig		none	0.22716473042964935
Mast_cell-lig	Mast_cell	4		celltype	Immune	Mast_cell		MuSC-lig	CCL2-lig		up	1.0474958419799805
MuSC-lig	MuSC	4		celltype	MuSC	MuSC		Mural-lig	CCL2-lig		up	1.7603214979171753
Mural-lig	Mural	4		celltype	SMC	Mural		NerveFB-lig	CCL2-lig		up	1.0333470106124878
NerveFB-lig	NerveFB	4		celltype	FB	NerveFB		Pericyte-lig	CCL2-lig		up	0.9242649078369141
Pericyte-lig	Pericyte	4		celltype	SMC	Pericyte		SMC-lig	CCL2-lig		up	1.1692461967468262
SMC-lig	SMC	4		celltype	SMC	SMC		Tenocyte-lig	CCL2-lig		none	0.38006842136383057
Tenocyte-lig	Tenocyte	4		celltype	FB	Tenocyte		VenEC-lig	CCL2-lig		none	1.9636284112930298
VenEC-lig	VenEC	4		celltype	Vessel	VenEC		cDC2-lig	CCL2-lig		none	0.45295920968055725
cDC2-lig	cDC2	4		celltype	Immune	cDC2		mSchwann_cell-lig	CCL2-lig		none	0.7183555364608765
mSchwann_cell-lig	mSchwann_cell	4		celltype	Schwann	mSchwann_cell		nmSchwann_cell-lig	CCL2-lig		none	0.585611
nmSchwann_cell-lig	nmSchwann_cell	4		celltype	Schwann	nmSchwann_cell		B-plasma-rec	CCR2-rec		none	0.17057392001152039
B-plasma-rec	B-plasma	1		celltype	Immune	B-plasma		B-plasma-rec	CCR10-rec		none	0.1915697157382965
CapEC-rec	CapEC	1		celltype	Vessel	CapEC		CapEC-rec	ACKR1-rec		none	0.18875150382518768
Lymphatic-rec	Lymphatic	1		celltype	Vessel	Lymphatic		Lymphatic-rec	ACKR1-rec		up	1.0039172172546387
Monocyte-rec	Monocyte	1		celltype	Immune	Monocyte		Monocyte-rec	CCR2-rec		none	0.0523529
Mural-rec	Mural	1		celltype	SMC	Mural		Mural-rec	ACKR1-rec		none	0.0760396
NerveFB-rec	NerveFB	1		celltype	FB	NerveFB		NerveFB-rec	CCR10-rec		none	0.15051522850990295
Pericyte-rec	Pericyte	1		celltype	SMC	Pericyte		Pericyte-rec	CCR10-rec		none	0.1954256147146225
SMC-rec	SMC	1		celltype	SMC	SMC		SMC-rec	CCR10-rec		none	0.10091917961835861
VenEC-rec	VenEC	1		celltype	Vessel	VenEC		VenEC-rec	ACKR1-rec		none	3.8002004623413086
cDC2-rec	cDC2	1		celltype	Immune	cDC2		cDC2-rec	CCR2-rec		none	0.0361853
								Lymphatic-rec	ACKR2-rec		none	0.0512294
