# Supplementary material for: Human skeletal muscle aging atlas
Source: Nat Aging. 2024 Apr 15;4(5):727–44. doi: 10.1038/s43587-024-00613-3 (PMC11108788; doi:10.1038/s43587-024-00613-3)
Supplement: Supplementary file 16 — Statistical Source Data [file 43587_2024_613_MOESM16_ESM.xlsx]

## Sheet: panel_a
index	UMAP1	UMAP2	Cell cluster
mus_SNuc7468112-TCAATCTCATGGGAAC-1-0	-2.09154	11.1479	Cycling
mus_SNuc7468112-GCGAGAACAGTCAGCC-1-0	13.0735	8.5985	MF-IIfg
mus_SNuc7468112-ATCCACCGTCTCTCGT-1-0	-5.99938	5.08973	VenEC
mus_SNuc7468112-AACTCAGCAAGAAGAG-1-0	-2.02068	11.469	Cycling
mus_SNuc7468112-GAGTCCGGTACACCGC-1-0	7.31576	7.37772	B plasma
mus_SNuc7468112-TGTCCCATCAGGCCCA-1-0	-5.9308	4.85268	VenEC
mus_SNuc7468112-GTGTGCGCAATGGACG-1-0	-6.47829	4.03052	VenEC
mus_SNuc7468112-GGATGTTCAGTAGAGC-1-0	-1.9402	11.5766	Cycling
mus_SNuc7468112-GAGGTGATCACCACCT-1-0	9.80493	8.78723	MF-IIfg
mus_SNuc7468112-TGTCCCAGTGGTCTCG-1-0	7.09357	7.1993	B plasma
mus_SNuc7468112-CCAATCCGTAAGGGCT-1-0	13.0643	8.69928	MF-IIfg
mus_SNuc7468112-AGATTGCCAAGCTGTT-1-0	9.49959	8.33339	MF-IIfg
mus_SNuc7468112-GCACATACAAAGGAAG-1-0	7.26945	7.24117	B plasma
mus_SNuc7468112-TCAATCTTCTACGAGT-1-0	7.14916	7.26757	B plasma
mus_SNuc7468112-TCAGCAAAGCTGCGAA-1-0	-6.02966	5.24038	VenEC
mus_SNuc7468112-GCATACACAGCTTCGG-1-0	-6.33474	4.59932	VenEC
mus_SNuc7468112-CCAATCCCACTGCCAG-1-0	8.08771	2.1803	cCD2
mus_SNuc7468112-GATTCAGAGTGTACGG-1-0	-6.32074	5.00545	VenEC
mus_SNuc7468112-CACATAGCATCACGAT-1-0	9.52391	8.29668	MF-IIfg
mus_SNuc7468112-CAAGAAATCGGCGCAT-1-0	12.6246	10.7596	MF-Ifg
mus_SNuc7468112-CAGCATAAGCCAGTAG-1-0	-6.10272	4.83276	VenEC
mus_SNuc7468112-TATCAGGTCACTCTTA-1-0	-5.97762	4.98437	VenEC
mus_SNuc7468112-TATTACCGTCGACTAT-1-0	-6.18677	5.0328	VenEC
mus_SNuc7468112-CACAGGCTCTGGTGTA-1-0	-6.19596	4.92339	VenEC
mus_SNuc7468112-TAAGCGTCATAAAGGT-1-0	7.16676	7.29124	B plasma
mus_SNuc7468112-TCAGGATTCTGCCAGG-1-0	7.19415	7.28681	B plasma
mus_SNuc7468112-TCCCGATGTAGAAAGG-1-0	7.13874	7.26435	B plasma
mus_SNuc7468112-GAACGGATCTACTCAT-1-0	-5.63808	12.2382	FB
mus_SNuc7468112-TACAGTGAGCGTTTAC-1-0	-5.89953	4.94345	VenEC
mus_SNuc7468112-ATCCGAACAGCAGTTT-1-0	-5.75988	12.2991	FB
mus_SNuc7468112-ACACCCTCATCGGTTA-1-0	-5.94124	4.21181	VenEC
mus_SNuc7468112-CTCGGGACAGGTCGTC-1-0	12.8198	9.23923	MF-Ifg
mus_SNuc7468112-AACTGGTCAGCGTAAG-1-0	7.07762	7.19491	B plasma
mus_SNuc7468112-CATCCACTCATGTCTT-1-0	7.23223	7.27315	B plasma
mus_SNuc7468112-GCATGCGTCGTGACAT-1-0	7.20223	7.29312	B plasma
mus_SNuc7468112-ACCAGTAAGAATAGGG-1-0	13.0578	10.9981	MF-Ifg
mus_SNuc7468112-ATCGAGTAGTCCTCCT-1-0	-5.79304	5.17554	VenEC
mus_SNuc7468112-AAACCTGAGTAGGCCA-1-0	7.96689	2.09645	cCD2
mus_SNuc7468112-CGGCTAGGTCATCGGC-1-0	7.14002	7.2307	B plasma
mus_SNuc7468112-TTGAACGAGACTCGGA-1-0	9.85655	8.84812	MF-IIfg
mus_SNuc7468112-GTGCGGTGTGAAGGCT-1-0	9.46435	1.43324	cCD2
mus_SNuc7468112-CTAGAGTCACCACCAG-1-0	-5.87927	5.13177	VenEC
mus_SNuc7468112-ATGCGATAGCGATATA-1-0	-5.38953	5.54987	VenEC
mus_SNuc7468112-CCATTCGCAGCTTCGG-1-0	14.4777	11.3144	MF-Ifg
mus_SNuc7468112-TATTACCTCAAAGTAG-1-0	7.05759	7.10123	B plasma
mus_SNuc7468112-TTTGGTTTCCGTAGGC-1-0	10.3306	0.387292	Monocyte
mus_SNuc7468112-TTGGCAATCGAATCCA-1-0	-6.45473	4.30138	VenEC
mus_SNuc7468112-ACACCGGAGCCAGTAG-1-0	-6.29349	4.03615	VenEC
mus_SNuc7468112-AGCTCCTAGGTGCTAG-1-0	-6.28608	4.98451	VenEC
mus_SNuc7468112-TGCACCTTCAATCACG-1-0	-5.01591	7.32746	LymphEC
mus_SNuc7468112-CACACTCGTTGCGTTA-1-0	7.1937	7.29296	B plasma
mus_SNuc7468112-GGCAATTAGGGTTCCC-1-0	8.45569	8.4232	MF-IIfg
mus_SNuc7468112-TACTTGTGTACACCGC-1-0	-6.03122	5.14408	VenEC
mus_SNuc7468112-AAGGCAGAGAAGAAGC-1-0	-9.35235	12.7235	FB
mus_SNuc7468112-GTCGTAACAAGCGTAG-1-0	-6.00613	4.86513	VenEC
mus_SNuc7468112-TTTCCTCTCGTAGGAG-1-0	2.2685	4.74002	SMC
mus_SNuc7468112-CGTCAGGTCACTCTTA-1-0	12.4091	10.9813	MF-Ifg
mus_SNuc7468112-CCTCAGTCATGCTGGC-1-0	-6.1314	5.02147	VenEC
mus_SNuc7468112-AGGTCATCAATACGCT-1-0	-5.91795	5.21644	VenEC
mus_SNuc7468112-GTGCTTCGTGGACGAT-1-0	7.11476	7.18138	B plasma
mus_SNuc7468112-GACAGAGGTGTTCTTT-1-0	-7.04583	13.3809	FB
mus_SNuc7468112-AGACGTTCATCGTCGG-1-0	-7.0107	3.86547	VenEC
mus_SNuc7468112-TGGGAAGTCCAAGTAC-1-0	12.3852	10.8751	MF-Ifg
mus_SNuc7468112-TTATGCTTCTGGGCCA-1-0	8.33061	8.67479	MF-IIfg
mus_SNuc7468112-TACGGGCAGCCCAATT-1-0	-6.07231	5.11597	VenEC
mus_SNuc7468112-CGTAGCGCATCATCCC-1-0	-5.59886	12.2127	FB
mus_SNuc7468112-TAGAGCTAGCCACCTG-1-0	-8.42682	13.0237	FB
mus_SNuc7468112-CACCAGGCAAGAAGAG-1-0	7.10971	7.12104	B plasma
mus_SNuc7468112-CTACATTCAGTTAACC-1-0	-8.22575	14.1895	FB
mus_SNuc7468112-AACTCCCAGTCCGTAT-1-0	9.68071	8.27149	MF-IIfg
mus_SNuc7468112-CTACATTTCAGTGTTG-1-0	7.1103	7.20548	B plasma
mus_SNuc7468112-ACTTGTTGTTAAAGAC-1-0	-6.38464	4.71744	VenEC
mus_SNuc7468112-TGTATTCAGATGGGTC-1-0	-6.24155	4.93889	VenEC
mus_SNuc7468112-ACTTGTTTCGTGACAT-1-0	7.06883	7.21777	B plasma
mus_SNuc7468112-CGATGTAGTCGATTGT-1-0	2.02754	6.3435	SMC
mus_SNuc7468112-TCCCGATGTCTCACCT-1-0	-7.20077	-0.354317	ArtEC
mus_SNuc7468112-GACGTGCGTCGAGATG-1-0	9.81788	8.37652	MF-IIfg
mus_SNuc7468112-ACACCCTCATGCATGT-1-0	-6.11192	4.64659	VenEC
mus_SNuc7468112-CATGGCGCACTGAAGG-1-0	-5.98207	12.8938	FB
mus_SNuc7468112-TTCTTAGTCGAGAACG-1-0	-8.63108	13.0191	FB
mus_SNuc7468112-CCGTGGACAATGCCAT-1-0	1.96417	4.77981	SMC
mus_SNuc7468112-TGGTTCCGTCTGATCA-1-0	7.05079	7.05023	B plasma
mus_SNuc7468112-CTCGGAGGTTATCGGT-1-0	11.7024	10.936	MF-Ifg
mus_SNuc7468112-ACTTGTTGTTTCCACC-1-0	12.1882	8.52466	MF-IIfg
mus_SNuc7468112-CGAGCCAAGGATTCGG-1-0	-6.23919	4.77863	VenEC
mus_SNuc7468112-CCACTACCAATGCCAT-1-0	6.9647	7.19567	B plasma
mus_SNuc7468112-CTAACTTTCGAATGGG-1-0	-6.07303	4.56361	VenEC
mus_SNuc7468112-GTGTTAGGTTGCTCCT-1-0	12.9641	8.16893	MF-IIfg
mus_SNuc7468112-CTGAAGTAGACAAGCC-1-0	9.46042	1.53734	cCD2
mus_SNuc7468112-GAAATGATCGCTTAGA-1-0	9.38382	1.53409	cCD2
mus_SNuc7468112-GATCAGTGTTCTGGTA-1-0	-7.07069	0.137877	ArtEC
mus_SNuc7468112-GTACTCCGTCATGCAT-1-0	-5.80224	12.8349	FB
mus_SNuc7468112-TGGGCGTCATGAACCT-1-0	-6.00945	4.28239	VenEC
mus_SNuc7468112-AAGGCAGGTCGCATAT-1-0	-5.89839	5.15208	VenEC
mus_SNuc7468112-AACTTTCTCCTCGCAT-1-0	6.75797	7.19577	B plasma
mus_SNuc7468112-AACTCCCGTTATGTGC-1-0	-6.60336	3.72778	VenEC
mus_SNuc7468112-AGATCTGTCAACACAC-1-0	-5.84509	12.147	FB
mus_SNuc7468112-GACTGCGCAAACGCGA-1-0	-6.39705	4.91473	VenEC
mus_SNuc7468112-AACTCCCGTCGAAAGC-1-0	-7.8493	-0.944268	ArtEC
mus_SNuc7468112-ACGCAGCGTATGAATG-1-0	12.3586	10.7917	MF-Ifg
mus_SNuc7468112-ACGGCCACATTGTGCA-1-0	-5.59568	5.07392	VenEC
mus_SNuc7468112-TGATTTCAGCGATGAC-1-0	12.3092	8.63648	MF-IIfg
mus_SNuc7468112-AGCTCCTTCCCTGACT-1-0	2.24022	5.37762	SMC
mus_SNuc7468112-TACTCATCATGGATGG-1-0	-6.33973	5.01007	VenEC
mus_SNuc7468112-TTGTAGGCAAAGGCGT-1-0	2.35625	5.81058	SMC
mus_SNuc7468112-AGAATAGTCTCTTATG-1-0	-6.32767	3.99173	VenEC
mus_SNuc7468112-TACGGGCTCGAGAACG-1-0	-6.60817	12.6413	FB
mus_SNuc7468112-GCGCCAACAATGGAAT-1-0	-5.7684	12.2881	FB
mus_SNuc7468112-GCATGATGTTTCCACC-1-0	-5.55892	12.1168	FB
mus_SNuc7468112-GGCGTGTGTGGCTCCA-1-0	-5.94695	5.24048	VenEC
mus_SNuc7468112-ATGCGATTCGCTGATA-1-0	7.10771	7.19232	B plasma
mus_SNuc7468112-GATGCTAAGAGCCTAG-1-0	13.147	11.1713	MF-Ifg
mus_SNuc7468112-GAGCAGACATTGAGCT-1-0	12.4828	10.4227	MF-Ifg
mus_SNuc7468112-CGACCTTAGCCGCCTA-1-0	-5.50387	4.41741	VenEC
mus_SNuc7468112-GGCTCGATCGCGATCG-1-0	-6.6163	13.2514	FB
mus_SNuc7468112-TCGGTAACAAACCTAC-1-0	-5.48277	4.28392	VenEC
mus_SNuc7468112-AGTGGGATCTATCGCC-1-0	8.95951	1.43843	cCD2
mus_SNuc7468112-AAGGAGCAGCGTGAAC-1-0	-6.55308	4.39984	VenEC
mus_SNuc7468112-TACTTGTTCTCGCATC-1-0	1.59144	4.41372	SMC
mus_SNuc7468112-GCTTGAAAGGGATCTG-1-0	-7.26452	-0.378144	ArtEC
mus_SNuc7468112-CAGCGACTCACTGGGC-1-0	-1.9401	12.846	MuSC
mus_SNuc7468112-GTGAAGGCATCGACGC-1-0	9.51893	8.66688	MF-IIfg
mus_SNuc7468112-GCAATCACATTTGCTT-1-0	-8.20073	13.8458	FB
mus_SNuc7468112-TGGCGCAAGCACCGCT-1-0	13.0984	11.2032	MF-Ifg
mus_SNuc7468112-CTGATAGTCTGGAGCC-1-0	-6.17682	4.8361	VenEC
mus_SNuc7468112-GTTTCTACAAGCGTAG-1-0	-5.6113	12.2283	FB
mus_SNuc7468112-TCACGAACATCCTAGA-1-0	11.3317	10.4742	MF-Ifg
mus_SNuc7468112-TTGACTTCACTCTGTC-1-0	-5.7256	12.0467	FB
mus_SNuc7468112-GAAATGACATTACCTT-1-0	12.7852	10.8511	MF-Ifg
mus_SNuc7468112-GCAGCCATCTGCTTGC-1-0	9.81465	8.29548	MF-IIfg
mus_SNuc7468112-CGAGCCAAGTCCAGGA-1-0	12.3998	10.868	MF-Ifg
mus_SNuc7468112-CTCATTAGTGTTGAGG-1-0	9.93061	8.72372	MF-IIfg
mus_SNuc7468112-TCGTAGAAGTATCTCG-1-0	-6.54496	12.0508	FB
mus_SNuc7468112-CCGTGGACACTTGGAT-1-0	12.3936	10.9078	MF-Ifg
mus_SNuc7468112-CTGATAGGTCACTTCC-1-0	-5.66938	5.41501	VenEC
mus_SNuc7468112-AGGCCACTCATTGCGA-1-0	-6.49892	11.91	FB
mus_SNuc7468112-TGCCAAATCGATGAGG-1-0	-8.05392	14.268	FB
mus_SNuc7468112-ACTTACTAGGACTGGT-1-0	-5.55919	12.3528	FB
mus_SNuc7468112-GACGGCTGTCTCTTAT-1-0	-4.9853	7.29751	LymphEC
mus_SNuc7468112-ACTGCTCCACACAGAG-1-0	-6.63351	3.47598	VenEC
mus_SNuc7468112-CAACCTCAGTGTTGAA-1-0	-6.39799	4.12952	VenEC
mus_SNuc7468112-ATGCGATTCACCGTAA-1-0	6.87587	7.07854	B plasma
mus_SNuc7468112-ACGATACGTGAGTGAC-1-0	9.64763	8.49121	MF-IIfg
mus_SNuc7468112-CACTCCAGTTGGTAAA-1-0	7.20399	7.27513	B plasma
mus_SNuc7468112-ACACCGGTCGCGTTTC-1-0	-6.34442	13.6409	FB
mus_SNuc7468112-CCTTTCTTCAGCATGT-1-0	-5.42779	13.0242	FB
mus_SNuc7468112-GTACTCCGTGAGCGAT-1-0	-6.18704	4.85608	VenEC
mus_SNuc7468112-TAGTTGGTCTGTTGAG-1-0	-8.94625	13.3629	FB
mus_SNuc7468112-CGGCTAGGTACGAAAT-1-0	-6.03436	12.019	FB
mus_SNuc7468112-CAGAATCAGCCAGAAC-1-0	2.79654	6.66026	SMC
mus_SNuc7468112-TATTACCGTAGCTGCC-1-0	-5.48563	12.8788	FB
mus_SNuc7468112-CAAGAAAAGCAGCGTA-1-0	7.0003	7.19441	B plasma
mus_SNuc7468112-CATGCCTTCGGATGGA-1-0	10.7502	1.39485	Macrophage
mus_SNuc7468112-GTTTCTACAATTCCTT-1-0	-6.14531	4.55282	VenEC
mus_SNuc7468112-ATTGGACTCGTTACGA-1-0	-5.23959	12.7938	FB
mus_SNuc7468112-AACTGGTTCTGGTTCC-1-0	3.29368	17.9454	MuSC
mus_SNuc7468112-AACTCTTGTGCCTTGG-1-0	12.8314	10.391	MF-Ifg
mus_SNuc7468112-GGACATTAGGTCATCT-1-0	-5.81109	4.7906	VenEC
mus_SNuc7468112-ACTGTCCGTAGGCTGA-1-0	-5.90605	12.6649	FB
mus_SNuc7468112-TCTATTGGTTCATGGT-1-0	0.27584	16.4205	MuSC
mus_SNuc7468112-ACACCCTTCAGCACAT-1-0	-5.79826	5.06546	VenEC
mus_SNuc7468112-CACATAGCAGCATACT-1-0	-5.09647	7.10898	LymphEC
mus_SNuc7468112-CCATGTCAGGGCTCTC-1-0	-6.34155	4.27468	VenEC
mus_SNuc7468112-GTCATTTGTTCCGGCA-1-0	7.91702	2.30777	cCD2
mus_SNuc7468112-GATTCAGCACGAGAGT-1-0	-5.47289	12.2908	FB
mus_SNuc7468112-TCAGATGGTCAGGACA-1-0	-6.13526	5.23199	VenEC
mus_SNuc7468112-CTCTGGTAGCCCAACC-1-0	12.8693	8.43596	MF-IIfg
mus_SNuc7468112-CTAATGGGTGGTTTCA-1-0	3.33791	6.70425	SMC
mus_SNuc7468112-TGGGAAGCAAAGCAAT-1-0	-5.80275	12.8797	FB
mus_SNuc7468112-GGCCGATCAAAGCAAT-1-0	2.68058	6.00333	SMC
mus_SNuc7468112-CCTCAGTAGAGTGAGA-1-0	-6.05649	4.46732	VenEC
mus_SNuc7468112-GGCTCGATCCGCATCT-1-0	9.20175	1.3837	cCD2
mus_SNuc7468112-TCGCGAGAGCCGGTAA-1-0	9.005	1.34586	cCD2
mus_SNuc7468112-TACTTGTGTACATGTC-1-0	12.9278	10.8432	MF-Ifg
mus_SNuc7468112-CTGATAGCACAAGCCC-1-0	-7.47146	13.1943	FB
mus_SNuc7468112-ACGAGGACATGAAGTA-1-0	-5.61563	12.8895	FB
mus_SNuc7468112-TTCCCAGTCAAGATCC-1-0	6.93731	7.0931	B plasma
mus_SNuc7468112-AGGGTGATCGCCATAA-1-0	9.59031	8.22937	MF-IIfg
mus_SNuc7468112-TCACGAATCCTATGTT-1-0	2.79344	6.67485	SMC
mus_SNuc7468112-GGGTTGCAGCCAGAAC-1-0	-5.79612	6.9839	LymphEC
mus_SNuc7468112-CTTACCGCATCCCATC-1-0	-6.27788	3.9755	VenEC
mus_SNuc7468112-ACGGGTCCAGTGACAG-1-0	-5.86961	5.01947	VenEC
mus_SNuc7468112-TTGACTTTCTCTAAGG-1-0	-6.90331	12.2419	FB
mus_SNuc7468112-AATCCAGTCCTCGCAT-1-0	2.3967	6.36592	SMC
mus_SNuc7468112-ATCTGCCGTTTGCATG-1-0	2.79098	6.31901	SMC
mus_SNuc7468112-GTAGGCCAGGCCCTCA-1-0	-6.08321	11.8986	FB
mus_SNuc7468112-GGCTGGTGTCGGCACT-1-0	-6.33357	14.8268	FB
mus_SNuc7468112-TAGAGCTTCGCCTGTT-1-0	2.63378	6.30252	SMC
mus_SNuc7468112-CGTGAGCTCGGCCGAT-1-0	9.04003	1.84023	cCD2
mus_SNuc7468112-GTTTCTAAGCCACGCT-1-0	-5.55503	13.1503	FB
mus_SNuc7468112-TAGTTGGCAGTATCTG-1-0	7.08538	7.22912	B plasma
mus_SNuc7468112-AAGACCTAGTGAACAT-1-0	-6.74971	11.5657	FB
mus_SNuc7468112-CCTACACCACACGCTG-1-0	-8.11406	14.7822	FB
mus_SNuc7468112-TATCAGGTCGGTTAAC-1-0	-5.95298	5.26245	VenEC
mus_SNuc7468112-CGTCTACAGACCCACC-1-0	-9.2526	12.9344	FB
mus_SNuc7468112-TGCCCATAGGAGTTGC-1-0	12.4666	11.1961	MF-Ifg
mus_SNuc7468112-TACACGAAGCTTATCG-1-0	12.8138	8.07839	MF-IIfg
mus_SNuc7468112-CTTCTCTGTCTCCATC-1-0	-8.86363	13.0137	FB
mus_SNuc7468112-GAAACTCGTCAATGTC-1-0	11.3975	10.4481	MF-Ifg
mus_SNuc7468112-ACAGCCGAGCTGCCCA-1-0	11.1652	1.0151	Macrophage
mus_SNuc7468112-CCACGGAAGAGTAAGG-1-0	-0.605772	13.3072	MuSC
mus_SNuc7468112-CGTCAGGTCACAACGT-1-0	-5.84506	11.8635	FB
mus_SNuc7468112-ACACCAATCTAACCGA-1-0	-7.72523	13.0228	FB
mus_SNuc7468112-CAGTCCTAGGAATTAC-1-0	-6.62218	12.1497	FB
mus_SNuc7468112-CCTTCCCCACATTTCT-1-0	-5.54302	12.9087	FB
mus_SNuc7468112-GCTTGAATCTGGTGTA-1-0	2.7559	6.66111	SMC
mus_SNuc7468112-AAGGCAGCATTTCAGG-1-0	-7.11026	13.4125	FB
mus_SNuc7468112-ATCATCTTCACGCGGT-1-0	-6.06191	4.91854	VenEC
mus_SNuc7468112-CGTAGCGAGAGTTGGC-1-0	-6.15226	4.96614	VenEC
mus_SNuc7468112-CACAGTATCTCGGACG-1-0	-5.4506	12.7466	FB
mus_SNuc7468112-GGAATAACAAAGTGCG-1-0	-5.44767	12.5358	FB
mus_SNuc7468112-ATCATCTGTATTCTCT-1-0	6.54664	7.2121	B plasma
mus_SNuc7468112-AAGGAGCGTTGAGTTC-1-0	6.85561	6.94102	B plasma
mus_SNuc7468112-TTTATGCCAGTCTTCC-1-0	-5.38272	12.7212	FB
mus_SNuc7468112-TATGCCCCAAGGACAC-1-0	-5.97357	11.9237	FB
mus_SNuc7468112-TTAGGACCACAGATTC-1-0	8.26535	1.93392	cCD2
mus_SNuc7468112-TCATTACGTCGCGAAA-1-0	-6.77948	15.3685	FB
mus_SNuc7468112-TGAGGGAAGCCCTAAT-1-0	-7.48031	14.3258	FB
mus_SNuc7468112-CCCAGTTCATCAGTCA-1-0	-5.01412	7.26556	LymphEC
mus_SNuc7468112-TAGCCGGCATGCCCGA-1-0	7.04393	7.206	B plasma
mus_SNuc7468112-TGTTCCGGTGTTCGAT-1-0	-7.64982	14.3265	FB
mus_SNuc7468112-ATAACGCTCACTTATC-1-0	-6.25457	4.8604	VenEC
mus_SNuc7468112-TAGACCATCGCTAGCG-1-0	3.23185	6.89921	SMC
mus_SNuc7468112-CTACACCTCAGTGTTG-1-0	-1.72554	14.1973	MuSC
mus_SNuc7468112-GCTGGGTAGGGCTTCC-1-0	13.2118	8.6142	MF-IIfg
mus_SNuc7468112-AGCCTAAGTATTACCG-1-0	-6.15215	4.88935	VenEC
mus_SNuc7468112-GACTAACCAGCCTATA-1-0	-10.2863	11.5751	FB
mus_SNuc7468112-AACGTTGCACGGTGTC-1-0	-6.59946	12.4206	FB
mus_SNuc7468112-CGCTATCAGACTCGGA-1-0	1.92133	15.8853	MuSC
mus_SNuc7468112-ACGTCAAGTGCCTGGT-1-0	-6.75873	14.6808	FB
mus_SNuc7468112-GCTTCCAAGTTAGCGG-1-0	-7.66382	13.625	FB
mus_SNuc7468112-GTGAAGGGTATATGAG-1-0	-4.95809	7.3373	LymphEC
mus_SNuc7468112-GAAGCAGGTCATCCCT-1-0	-8.50021	14.234	FB
mus_SNuc7468112-CACATTTGTTACGCGC-1-0	-6.16979	12.0104	FB
mus_SNuc7468112-CGATGGCAGTCATCCA-1-0	-8.05598	14.6212	FB
mus_SNuc7468112-AGATCTGTCCCTCTTT-1-0	-7.60976	13.2935	FB
mus_SNuc7468112-GATGAGGAGATGTGGC-1-0	9.03035	0.324225	Monocyte
mus_SNuc7468112-TATGCCCCACATTAGC-1-0	9.0678	1.37355	Macrophage
mus_SNuc7468112-CTAGTGACAATCTGCA-1-0	-5.96523	4.93273	VenEC
mus_SNuc7468112-TGGTTCCAGAGGACGG-1-0	-6.64419	0.133292	ArtEC
mus_SNuc7468112-CAGTCCTCATCACCCT-1-0	2.10626	6.50924	SMC
mus_SNuc7468112-GCAATCATCCACGACG-1-0	-5.29747	12.7758	FB
mus_SNuc7468112-GTCGTAAGTGCTAGCC-1-0	-7.6963	13.1605	FB
mus_SNuc7468112-GCTGCTTGTGTTGAGG-1-0	-5.63164	5.60966	VenEC
mus_SNuc7468112-AGACGTTGTCTGCAAT-1-0	12.8979	8.15393	MF-IIfg
mus_SNuc7468112-TATGCCCAGCGATAGC-1-0	-6.10632	12.7956	FB
mus_SNuc7468112-TTTGTCACACACATGT-1-0	-7.4111	14.9782	FB
mus_SNuc7468112-CAGTCCTAGAGTAAGG-1-0	11.2633	0.620551	Macrophage
mus_SNuc7468112-ACCTTTATCTCGATGA-1-0	2.17987	17.7086	MuSC
mus_SNuc7468112-CCTACCAGTCTGCAAT-1-0	-12.6409	12.9791	PnFB
mus_SNuc7468112-TACCTTAAGTGCGATG-1-0	-5.98505	12.969	FB
mus_SNuc7468112-TGATTTCTCTTGAGGT-1-0	3.88091	0.0208369	T cell
mus_SNuc7468112-GCGCAGTCAATAGCAA-1-0	12.5577	10.6025	MF-Ifg
mus_SNuc7468112-GGCCGATGTAGCTGCC-1-0	-6.07835	13.0618	FB
mus_SNuc7468112-CCTAGCTCAAGCTGGA-1-0	12.6952	10.3897	MF-Ifg
mus_SNuc7468112-TACGGATAGGGTCGAT-1-0	2.69582	6.11053	SMC
mus_SNuc7468112-ATTGGACCATTTCAGG-1-0	-6.91286	14.3875	FB
mus_SNuc7468112-CCACCTAAGTGTGAAT-1-0	-5.51323	4.82426	VenEC
mus_SNuc7468112-TACCTTAGTACTTAGC-1-0	1.62169	15.0066	MuSC
mus_SNuc7468112-TCTGGAACAGCCTATA-1-0	-5.17896	7.27089	LymphEC
mus_SNuc7468112-CACAGGCCAAGACACG-1-0	-5.76363	4.9345	VenEC
mus_SNuc7468112-CTAGTGAGTCTTCGTC-1-0	-5.26467	12.6647	FB
mus_SNuc7468112-TCAACGATCACGCGGT-1-0	-6.19261	4.91072	VenEC
mus_SNuc7468112-CATGACAGTTGTGGAG-1-0	1.49469	4.36682	SMC
mus_SNuc7468112-TCAACGACAGTGGAGT-1-0	-5.78291	12.2898	FB
mus_SNuc7468112-GCATGATAGTAGTGCG-1-0	-6.27319	4.89846	VenEC
mus_SNuc7468112-CGTTAGATCACATACG-1-0	-8.29001	12.0046	FB
mus_SNuc7468112-GAACGGACAAGGTGTG-1-0	7.03566	7.23744	B plasma
mus_SNuc7468112-CTGTGCTAGCCGCCTA-1-0	-5.5872	13.0755	FB
mus_SNuc7468112-CGTCCATTCGCCATAA-1-0	9.45152	1.10342	cCD2
mus_SNuc7468112-TGCGTGGAGAGCTGCA-1-0	-4.92116	12.9393	FB
mus_SNuc7468112-CCTACACAGATATACG-1-0	-5.45619	7.03669	LymphEC
mus_SNuc7468112-TTATGCTTCACAGGCC-1-0	8.99171	1.42704	cCD2
mus_SNuc7468112-GTAACGTGTCACAAGG-1-0	-6.19472	4.83095	VenEC
mus_SNuc7468112-TGCGTGGAGCCACTAT-1-0	-6.00889	5.12164	VenEC
mus_SNuc7468112-CTGAAGTCAGTTCATG-1-0	-6.88075	11.932	FB
mus_SNuc7468112-TAGTTGGCACGAGGTA-1-0	2.70132	6.04537	SMC
mus_SNuc7468112-CGAACATAGCCACGCT-1-0	-6.47769	12.3632	FB
mus_SNuc7468112-CACACTCGTTGCTCCT-1-0	2.85339	6.20021	SMC
mus_SNuc7468112-AAATGCCCAAACTGCT-1-0	-5.94087	12.7319	FB
mus_SNuc7468112-GACACGCGTTCTGAAC-1-0	-6.35329	4.63897	VenEC
mus_SNuc7468112-GATCGCGGTTCGTGAT-1-0	9.64258	8.5921	MF-IIfg
mus_SNuc7468112-ACAGCTACATGGGACA-1-0	0.128841	13.4006	MuSC
mus_SNuc7468112-CGAACATTCCCTAACC-1-0	-6.10883	4.77697	VenEC
mus_SNuc7468112-GGGCACTAGCTCAACT-1-0	-8.32264	13.7253	FB
mus_SNuc7468112-AGCCTAAAGACAGACC-1-0	-6.10891	4.60183	VenEC
mus_SNuc7468112-GGATGTTTCAGAAATG-1-0	3.49543	6.07766	SMC
mus_SNuc7468112-CATATTCTCCCAACGG-1-0	-7.21848	15.3968	FB
mus_SNuc7468112-TAGTGGTTCATGTCCC-1-0	-6.69546	3.40629	VenEC
mus_SNuc7468112-GCGGGTTCATCGATTG-1-0	-8.24914	13.7349	FB
mus_SNuc7468112-GTATCTTTCTGAGGGA-1-0	1.89588	5.81433	SMC
mus_SNuc7468112-CCTTACGTCTCGCATC-1-0	1.67309	4.58493	SMC
mus_SNuc7468112-TCCACACTCGAGAACG-1-0	13.4773	10.2835	MF-Ifg
mus_SNuc7468112-GCCTCTAGTACCGCTG-1-0	7.07036	7.2065	B plasma
mus_SNuc7468112-CCTACACTCTGCTTGC-1-0	-7.50635	-0.237416	ArtEC
mus_SNuc7468112-GGGCACTGTGTGGCTC-1-0	12.1181	10.7306	MF-Ifg
mus_SNuc7468112-TAGGCATTCGAATCCA-1-0	-6.03031	4.92581	VenEC
mus_SNuc7468112-CTGATCCAGACAGGCT-1-0	11.7215	0.348352	Macrophage
mus_SNuc7468112-CGCTGGAAGTGAAGTT-1-0	3.58625	6.08377	SMC
mus_SNuc7468112-ACGCCGAAGCGAAGGG-1-0	13.1449	8.32572	MF-IIfg
mus_SNuc7468112-GAAATGATCAGTTAGC-1-0	6.777	7.16562	B plasma
mus_SNuc7468112-ACGCCAGAGCTGAAAT-1-0	-8.75424	13.6144	FB
mus_SNuc7468112-GGAACTTGTCATCCCT-1-0	-5.73452	13.2063	FB
mus_SNuc7468112-GCGCAGTGTCGGCTCA-1-0	-6.07416	4.8472	VenEC
mus_SNuc7468112-CCTAGCTAGTACGACG-1-0	-5.33447	12.7361	FB
mus_SNuc7468112-TCAATCTGTTGAACTC-1-0	9.12228	-0.160466	Monocyte
mus_SNuc7468112-CCACTACCATTGAGCT-1-0	-5.3311	12.7238	FB
mus_SNuc7468112-GAAATGACATGTCGAT-1-0	-8.34589	13.7969	FB
mus_SNuc7468112-GACGTTATCTAACCGA-1-0	3.23131	7.00119	SMC
mus_SNuc7468112-TCACAAGGTACAGCAG-1-0	2.81122	6.45823	SMC
mus_SNuc7468112-CCTAGCTTCGAATGCT-1-0	2.75966	6.56179	SMC
mus_SNuc7468112-CGAGAAGGTGTAACGG-1-0	-5.58882	12.5465	FB
mus_SNuc7468112-TACCTTAGTTTGTTGG-1-0	2.57865	6.04012	SMC
mus_SNuc7468112-TGGCGCAAGGTACTCT-1-0	-5.44062	13.4531	FB
mus_SNuc7468112-TGGCCAGCAAGCGATG-1-0	-6.28008	4.90027	VenEC
mus_SNuc7468112-TGAGAGGCACGTCAGC-1-0	-5.84139	4.19964	VenEC
mus_SNuc7468112-GATCAGTAGTTATCGC-1-0	-6.44482	11.8357	FB
mus_SNuc7468112-CAGCCGACAGCGTCCA-1-0	6.99109	7.02518	B plasma
mus_SNuc7468112-CGCCAAGGTAGCAAAT-1-0	-7.69006	13.0897	FB
mus_SNuc7468112-CTGGTCTCATGAGCGA-1-0	-8.48752	12.7403	FB
mus_SNuc7468112-CTCGTACGTAGTGAAT-1-0	10.0118	2.83652	Macrophage
mus_SNuc7468112-ACGCAGCCAACACCTA-1-0	-9.03227	14.4828	FB
mus_SNuc7468112-AGCCTAACACTGTTAG-1-0	-4.88821	12.9575	FB
mus_SNuc7468112-GGCTCGAAGGTGCTAG-1-0	-9.47649	13.7173	FB
mus_SNuc7468112-GAGTCCGGTGGTTTCA-1-0	12.8163	10.9421	MF-Ifg
mus_SNuc7468112-TGGTTCCAGAGGTTGC-1-0	2.75421	6.24279	SMC
mus_SNuc7468112-TGCCCTACATGCTGGC-1-0	1.97999	6.9469	SMC
mus_SNuc7468112-ACCAGTACAGCTCGCA-1-0	-6.00246	4.79774	VenEC
mus_SNuc7468112-ATGGGAGGTCCAGTAT-1-0	-6.66249	13.8061	FB
mus_SNuc7468112-AGTCTTTCAGGGATTG-1-0	-6.02245	5.02998	VenEC
mus_SNuc7468112-TGACTAGTCTAACTTC-1-0	-7.85891	0.197775	ArtEC
mus_SNuc7468112-AGCTCCTGTACGCACC-1-0	-6.63825	13.0838	FB
mus_SNuc7468112-CATCGAAGTGGCCCTA-1-0	-6.1043	4.70833	VenEC
mus_SNuc7468112-GTTAAGCTCGCACTCT-1-0	-6.85765	13.3043	FB
mus_SNuc7468112-CTAAGACCACCTGGTG-1-0	-7.67792	14.3782	FB
mus_SNuc7468112-CAGTCCTCACATAACC-1-0	-6.23593	4.08551	VenEC
mus_SNuc7468112-TCCACACCAAGTACCT-1-0	2.08743	6.28273	SMC
mus_SNuc7468112-ATCCACCAGGAGTTGC-1-0	-5.71656	5.32626	VenEC
mus_SNuc7468112-TGTGTTTAGAATCTCC-1-0	-5.61847	12.7226	FB
mus_SNuc7468112-CTCCTAGTCACGACTA-1-0	-6.37145	11.6287	FB
mus_SNuc7468112-TACTTGTAGAAGGACA-1-0	-9.88152	13.9304	FB
mus_SNuc7468112-GATCAGTTCCAATGGT-1-0	-5.67799	4.79995	VenEC
mus_SNuc7468112-TGCGGGTCACAGGTTT-1-0	-5.95836	12.0983	FB
mus_SNuc7468112-GGGATGAGTTCACCTC-1-0	-6.26668	12.0115	FB
mus_SNuc7468112-TTAGTTCAGCTGGAAC-1-0	2.82466	6.41723	SMC
mus_SNuc7468112-CGAACATTCAAGGTAA-1-0	-12.8342	13.535	PnFB
mus_SNuc7468112-ACGATACCATGGGAAC-1-0	11.931	9.99119	MF-Ifg
mus_SNuc7468112-GGAAAGCCAGGCTCAC-1-0	-6.27886	4.94947	VenEC
mus_SNuc7468112-GTACTCCCAATCAGAA-1-0	-6.75918	10.0927	Tenococyte
mus_SNuc7468112-CTAATGGCAGAAGCAC-1-0	6.90925	7.35492	B plasma
mus_SNuc7468112-GGCCGATGTGCAGACA-1-0	3.17482	6.30445	SMC
mus_SNuc7468112-CATGCCTTCGACAGCC-1-0	1.50788	6.04568	SMC
mus_SNuc7468112-GGGTCTGGTATAGGGC-1-0	-8.87742	13.4106	FB
mus_SNuc7468112-ACTGAGTTCAGGCCCA-1-0	-8.4927	12.9729	FB
mus_SNuc7468112-ATAAGAGGTCAACTGT-1-0	2.85091	-1.83545	NK cell
mus_SNuc7468112-TGAGCATAGTGTCTCA-1-0	-6.22516	4.64186	VenEC
mus_SNuc7468112-CAGCATAAGGAGTTTA-1-0	-5.77495	4.3721	VenEC
mus_SNuc7468112-ACTTGTTAGATATGCA-1-0	2.35454	5.31119	SMC
mus_SNuc7468112-TAAGAGAGTTACTGAC-1-0	-6.47091	4.59291	VenEC
mus_SNuc7468112-TCTTTCCAGATCACGG-1-0	-5.95567	12.8989	FB
mus_SNuc7468112-TTTGCGCTCAACACTG-1-0	9.36601	1.40929	cCD2
mus_SNuc7468112-TATGCCCCACGAAATA-1-0	-5.94689	4.80189	VenEC
mus_SNuc7468112-CTCGTCATCGCTGATA-1-0	-10.3688	12.2636	FB
mus_SNuc7468112-GATCGCGGTCATATGC-1-0	2.8871	6.00126	SMC
mus_SNuc7468112-GTTAAGCCAGTCAGAG-1-0	3.24279	6.03713	SMC
mus_SNuc7468112-ATGAGGGCATACTCTT-1-0	-6.87684	14.7857	FB
mus_SNuc7468112-TCACGAACAGCCAGAA-1-0	-9.01354	14.7306	FB
mus_SNuc7468112-AGTAGTCTCTCGAGTA-1-0	13.3667	10.4909	MF-Ifg
mus_SNuc7468112-GCCTCTAGTCCTGCTT-1-0	-7.74908	13.8845	FB
mus_SNuc7468112-CATCAAGAGGGTTCCC-1-0	1.86285	17.6495	MuSC
mus_SNuc7468112-TTAGGCATCTTCGAGA-1-0	1.79714	4.44044	SMC
mus_SNuc7468112-ATTGGACAGTCCTCCT-1-0	-5.10518	7.35992	LymphEC
mus_SNuc7468112-CACAAACTCCCTCTTT-1-0	10.9128	1.58685	Macrophage
mus_SNuc7468112-CAGGTGCGTTCGCTAA-1-0	-9.17976	13.4566	FB
mus_SNuc7468112-AACTTTCAGACTAAGT-1-0	-8.5223	13.2296	FB
mus_SNuc7468112-ACTGAACTCACAAACC-1-0	-6.08415	5.07343	VenEC
mus_SNuc7468112-TGACTAGAGTGTGAAT-1-0	10.8231	1.70927	Macrophage
mus_SNuc7468112-TACTTGTGTGGCGAAT-1-0	-6.57732	4.43847	VenEC
mus_SNuc7468112-CCTTTCTGTAATCACC-1-0	-6.3191	4.37948	VenEC
mus_SNuc7468112-TTGTAGGAGTACACCT-1-0	-6.03301	5.02892	VenEC
mus_SNuc7468112-CGTCAGGAGCCTATGT-1-0	9.6217	8.21147	MF-IIfg
mus_SNuc7468112-ATAACGCGTAGCGTAG-1-0	-6.67604	11.8277	FB
mus_SNuc7468112-GTTCATTGTAACGCGA-1-0	2.15186	6.00034	SMC
mus_SNuc7468112-TCTGAGAAGAAGGTTT-1-0	-6.14416	4.83087	VenEC
mus_SNuc7468112-TAGACCAAGGGTGTGT-1-0	-6.33389	12.2911	FB
mus_SNuc7468112-CTCGGGATCGCAAACT-1-0	-6.36454	12.0307	FB
mus_SNuc7468112-TCCCGATCACATTCGA-1-0	-6.75245	11.7025	FB
mus_SNuc7468112-CGGTTAACAAGCCTAT-1-0	-7.70017	0.488643	ArtEC
mus_SNuc7468112-CGGACTGTCACAAACC-1-0	-6.54538	4.09129	VenEC
mus_SNuc7468112-ATGTGTGAGACCGGAT-1-0	2.77364	7.18127	SMC
mus_SNuc7468112-AACCATGAGTAGGTGC-1-0	-5.95635	12.293	FB
mus_SNuc7468112-TGAAAGAAGCTGTTCA-1-0	-0.371767	14.2775	MuSC
mus_SNuc7468112-GGACAAGAGTGGTAGC-1-0	12.7334	8.22823	MF-IIfg
mus_SNuc7468112-CAGTAACCACCCATGG-1-0	0.537012	13.4017	MuSC
mus_SNuc7468112-TTGCCGTTCAGTGCAT-1-0	-6.54038	12.369	FB
mus_SNuc7468112-CTAGAGTTCATATCGG-1-0	-5.68868	12.4166	FB
mus_SNuc7468112-GCTCTGTTCACTCCTG-1-0	-6.29824	4.78843	VenEC
mus_SNuc7468112-GGCTGGTGTAGGCTGA-1-0	-0.0507361	7.46512	Pericyte
mus_SNuc7468112-GACGCGTGTCTAAAGA-1-0	-6.11143	4.49833	VenEC
mus_SNuc7468112-TTATGCTGTTAAGGGC-1-0	-6.45957	4.36825	VenEC
mus_SNuc7468112-TTTACTGCACGAAAGC-1-0	-8.1766	14.2697	FB
mus_SNuc7468112-GACTGCGGTTGATTGC-1-0	-6.0318	4.89955	VenEC
mus_SNuc7468112-CGAGCCAAGTTAGGTA-1-0	-6.00117	4.53155	VenEC
mus_SNuc7468112-TACGGGCAGAGTAATC-1-0	-6.96532	12.3512	FB
mus_SNuc7468112-GTGTTAGGTTCCACTC-1-0	-0.467052	13.1709	MuSC
mus_SNuc7468112-TGACGGCAGTACGACG-1-0	-7.33684	-0.435436	ArtEC
mus_SNuc7468112-GTAACGTGTGCAACGA-1-0	0.767723	14.8424	MuSC
mus_SNuc7468112-TCAGCTCCAAATCCGT-1-0	-5.68829	5.186	VenEC
mus_SNuc7468112-CTAGTGAGTGAAGGCT-1-0	-9.81611	13.2405	FB
mus_SNuc7468112-GACGGCTTCTCAAGTG-1-0	3.48359	6.08454	SMC
mus_SNuc7468112-GTATCTTCATGCCTAA-1-0	-6.15858	4.6858	VenEC
mus_SNuc7468112-GCACATATCCTATTCA-1-0	-8.21649	14.2895	FB
mus_SNuc7468112-CGTCACTCAAAGGCGT-1-0	6.70338	15.7113	MuSC
mus_SNuc7468112-CAAGGCCAGGCTCAGA-1-0	12.1637	10.5253	MF-Ifg
mus_SNuc7468112-CTAGCCTGTAAACCTC-1-0	-2.00501	11.5516	Cycling
mus_SNuc7468112-CGTCACTGTTCTGAAC-1-0	1.89511	6.11545	SMC
mus_SNuc7468112-AAAGCAAGTACAGACG-1-0	-6.05161	4.66933	VenEC
mus_SNuc7468112-CATCGGGTCTATCCTA-1-0	-6.37004	14.7319	FB
mus_SNuc7468112-CGAGAAGTCTTGCAAG-1-0	-1.15684	14.2255	MuSC
mus_SNuc7468112-AGCTTGAAGGCCCTTG-1-0	-6.52219	11.5637	FB
mus_SNuc7468112-AGCATACGTTGCGTTA-1-0	6.83486	7.1382	B plasma
mus_SNuc7468112-CAGATCATCCTCTAGC-1-0	12.7735	11.2773	MF-Ifg
mus_SNuc7468112-ATTACTCGTGTGCGTC-1-0	-7.04802	12.7669	FB
mus_SNuc7468112-AAAGTAGGTGCCTTGG-1-0	-5.5894	5.05691	VenEC
mus_SNuc7468112-AGTGAGGTCAAGGCTT-1-0	2.65715	6.04054	SMC
mus_SNuc7468112-GTACTCCGTCTTCTCG-1-0	-5.83236	4.97573	VenEC
mus_SNuc7468112-ATGTGTGCATGAGCGA-1-0	-1.93404	12.9433	MuSC
mus_SNuc7468112-AAAGCAACAGTCGATT-1-0	-8.2396	13.4454	FB
mus_SNuc7468112-TTAACTCGTTGTTTGG-1-0	-6.82971	12.9074	FB
mus_SNuc7468112-CTGATAGAGACCTAGG-1-0	7.01708	7.12856	B plasma
mus_SNuc7468112-CATCCACAGAGCCCAA-1-0	2.6618	7.1226	SMC
mus_SNuc7468112-CGGAGCTTCTTTAGTC-1-0	11.4142	10.4452	MF-Ifg
mus_SNuc7468112-CGAGAAGGTTCCACTC-1-0	3.15811	5.85886	SMC
mus_SNuc7468112-CGAGAAGTCACCAGGC-1-0	-6.28166	13.8865	FB
mus_SNuc7468112-AATCCAGTCGGAATCT-1-0	-9.29521	14.4995	FB
mus_SNuc7468112-ACTTACTTCGGAATCT-1-0	2.60431	5.73283	SMC
mus_SNuc7468112-TACCTATGTCACAAGG-1-0	-6.70832	12.7626	FB
mus_SNuc7468112-GGACAGATCTCTAAGG-1-0	-6.74687	11.6188	FB
mus_SNuc7468112-CGTCTACCAGACGCTC-1-0	10.0684	8.227	MF-IIfg
mus_SNuc7468112-CTCGGAGTCCCTGACT-1-0	1.10684	4.11953	SMC
mus_SNuc7468112-GACGTGCGTTACCAGT-1-0	-6.17692	4.43185	VenEC
mus_SNuc7468112-ACGGCCAGTCACAAGG-1-0	2.57229	6.05108	SMC
mus_SNuc7468112-CGTGTCTCAAGCCCAC-1-0	2.65461	6.32581	SMC
mus_SNuc7468112-CGCGGTACATCCGGGT-1-0	2.54656	6.76404	SMC
mus_SNuc7468112-CTCATTAAGGCTACGA-1-0	-8.94186	14.2517	FB
mus_SNuc7468112-TGAGAGGGTAAACACA-1-0	-6.14536	4.88188	VenEC
mus_SNuc7468112-CACATTTTCTAACGGT-1-0	-5.88992	12.6884	FB
mus_SNuc7468112-CGCTTCACATACTACG-1-0	-4.99996	7.38479	LymphEC
mus_SNuc7468112-GAACATCAGTTAAGTG-1-0	4.43595	16.234	MuSC
mus_SNuc7468112-GACGCGTAGGGCACTA-1-0	12.6282	11.0516	MF-Ifg
mus_SNuc7468112-AAGACCTGTCGATTGT-1-0	-6.15937	4.97649	VenEC
mus_SNuc7468112-CCCAATCAGTGGTAGC-1-0	-6.29237	11.9306	FB
mus_SNuc7468112-CCTCAGTCAATGAAAC-1-0	2.14726	4.19989	SMC
mus_SNuc7468112-GATCGCGGTAGCAAAT-1-0	1.68316	6.39351	SMC
mus_SNuc7468112-GCATGCGGTTGAGTTC-1-0	-9.34676	13.5634	FB
mus_SNuc7468112-CTCACACGTCGGCACT-1-0	-5.22687	13.5143	FB
mus_SNuc7468112-CAGCTAATCAAACGGG-1-0	0.407934	14.4204	MuSC
mus_SNuc7468112-TGAGCCGTCAACGGGA-1-0	-0.187605	7.16303	Pericyte
mus_SNuc7468112-CTGCGGACATACCATG-1-0	-8.63522	14.8327	FB
mus_SNuc7468112-ATCCGAACATCGACGC-1-0	-5.55293	12.7386	FB
mus_SNuc7468112-CGATGTAAGATCTGAA-1-0	-6.64716	9.97181	Tenococyte
mus_SNuc7468112-GTCTTCGGTGCCTGGT-1-0	-6.96092	13.4235	FB
mus_SNuc7468112-CGTGAGCAGGTCATCT-1-0	-5.45786	5.6841	VenEC
mus_SNuc7468112-TGGTTAGAGGCATGGT-1-0	-6.09739	4.92315	VenEC
mus_SNuc7468112-CTGTGCTGTCGAATCT-1-0	8.68005	1.93473	cCD2
mus_SNuc7468112-CTCTGGTTCTGCTTGC-1-0	-6.06574	12.2334	FB
mus_SNuc7468112-CCACCTAAGACGCAAC-1-0	2.93701	17.9687	MuSC
mus_SNuc7468112-CGAGCCAGTAGTAGTA-1-0	2.73325	6.13851	SMC
mus_SNuc7468112-GGCCGATAGACAAGCC-1-0	-5.64967	5.03771	VenEC
mus_SNuc7468112-GTTCTCGCACCTTGTC-1-0	-8.73117	12.74	FB
mus_SNuc7468112-TGAGGGAGTTAAGTAG-1-0	9.15222	1.45744	Macrophage
mus_SNuc7468112-CCGGGATTCCAGAAGG-1-0	-6.88573	11.9108	FB
mus_SNuc7468112-GCGCAACTCGAATGGG-1-0	8.98624	1.86848	cCD2
mus_SNuc7468112-CTACCCACAGATAATG-1-0	1.81181	6.92592	SMC
mus_SNuc7468112-GCATGATGTTCCGTCT-1-0	-6.95039	13.276	FB
mus_SNuc7468112-AATCCAGAGAACTGTA-1-0	-7.07711	15.2465	FB
mus_SNuc7468112-CCTCTGAGTCGCTTCT-1-0	-5.80221	12.5263	FB
mus_SNuc7468112-CAAGTTGGTAAAGGAG-1-0	5.29193	16.6071	MuSC
mus_SNuc7468112-AGTCTTTCAAATCCGT-1-0	-6.12709	13.2178	FB
mus_SNuc7468112-CACAGGCAGAAGGTTT-1-0	-6.04286	4.84141	VenEC
mus_SNuc7468112-ATCCGAAGTACCGTAT-1-0	-6.71294	14.1811	FB
mus_SNuc7468112-AGGTCCGTCTCGCTTG-1-0	1.95074	6.44622	SMC
mus_SNuc7468112-GGATTACCATCCGTGG-1-0	2.70597	17.4594	MuSC
mus_SNuc7468112-TTGGAACTCCAGAAGG-1-0	2.36539	5.97864	SMC
mus_SNuc7468112-ATGTGTGTCCGCGGTA-1-0	-13.0932	13.3591	PnFB
mus_SNuc7468112-CGATGGCTCATTGCGA-1-0	-5.91929	5.15885	VenEC
mus_SNuc7468112-CTCGAGGAGGAGCGTT-1-0	1.78968	4.46355	SMC
mus_SNuc7468112-AAATGCCCAGTCACTA-1-0	2.06061	4.35296	SMC
mus_SNuc7468112-GTCGTAAGTAAGAGGA-1-0	2.68171	6.30664	SMC
mus_SNuc7468112-ACCCACTTCTCCAACC-1-0	11.9942	10.5816	MF-Ifg
mus_SNuc7468112-CAGAGAGTCATGTCCC-1-0	2.01501	5.44237	SMC
mus_SNuc7468112-CAGAGAGCAAGACACG-1-0	2.80515	6.42027	SMC
mus_SNuc7468112-GTGAAGGGTGAAGGCT-1-0	-7.1231	12.2106	FB
mus_SNuc7468112-GGGCATCTCAACACAC-1-0	-6.30795	13.739	FB
mus_SNuc7468112-ACATACGCAGGTTTCA-1-0	-5.50549	12.6952	FB
mus_SNuc7468112-TAAACCGAGAAGGACA-1-0	1.9583	5.09288	SMC
mus_SNuc7468112-CAGCAGCTCCAAAGTC-1-0	-9.13571	15.3654	FB
mus_SNuc7468112-TTCTCCTAGGGATGGG-1-0	-6.49245	4.12147	VenEC
mus_SNuc7468112-CTAACTTAGTTAGGTA-1-0	0.668856	14.1209	MuSC
mus_SNuc7468112-GACACGCTCAATCTCT-1-0	-7.40646	13.0987	FB
mus_SNuc7468112-TCAATCTCACAACGCC-1-0	8.15571	2.31058	cCD2
mus_SNuc7468112-ATCGAGTGTTCCACGG-1-0	-6.41633	14.0182	FB
mus_SNuc7468112-CTCGGAGCACAGACTT-1-0	1.63564	17.0587	MuSC
mus_SNuc7468112-ATAACGCGTGTGAAAT-1-0	-6.04475	4.95955	VenEC
mus_SNuc7468112-CACATTTCAAGCTGGA-1-0	13.6157	7.81726	MF-IIfg
mus_SNuc7468112-GTAGGCCGTTCCGTCT-1-0	2.06157	4.57234	SMC
mus_SNuc7468112-GTGCATAGTACTCAAC-1-0	-6.07763	4.76882	VenEC
mus_SNuc7468112-CATGCCTAGTGTACGG-1-0	2.94174	6.41483	SMC
mus_SNuc7468112-TGCCCATCATGGTCAT-1-0	-8.41016	14.1043	FB
mus_SNuc7468112-GGGAGATTCCATGCTC-1-0	12.939	8.7169	MF-IIfg
mus_SNuc7468112-CTGCCTAAGTGAAGTT-1-0	2.0061	5.58082	SMC
mus_SNuc7468112-CAAGAAATCTTGTACT-1-0	2.96714	6.17968	SMC
mus_SNuc7468112-GAATGAAAGAACAACT-1-0	2.06893	6.38423	SMC
mus_SNuc7468112-GTGTTAGGTGGTAACG-1-0	-5.28299	12.8191	FB
mus_SNuc7468112-CTTGGCTAGATGTAAC-1-0	0.461887	15.112	MuSC
mus_SNuc7468112-ACTGAACAGCTTATCG-1-0	-6.19656	4.32368	VenEC
mus_SNuc7468112-TGCTACCAGACCTAGG-1-0	-6.89316	13.4223	FB
mus_SNuc7468112-TGCACCTGTCTCTCTG-1-0	-7.93983	0.390662	ArtEC
mus_SNuc7468112-TTCTACACAGCGAACA-1-0	-6.58436	13.5165	FB
mus_SNuc7468112-AGACGTTGTGAAATCA-1-0	-5.95081	4.90416	VenEC
mus_SNuc7468112-CAGATCAAGAGTCGGT-1-0	1.94316	4.83765	SMC
mus_SNuc7468112-AGAATAGAGCTAGGCA-1-0	-6.17277	4.96754	VenEC
mus_SNuc7468112-GAACGGACAGGGTTAG-1-0	1.42183	4.44846	SMC
mus_SNuc7468112-TTGACTTAGTCCGTAT-1-0	-6.0564	5.1511	VenEC
mus_SNuc7468112-CTCGTACGTCACCCAG-1-0	7.04621	6.8357	B plasma
mus_SNuc7468112-TTCTACACAAGTACCT-1-0	12.1786	10.4407	MF-Ifg
mus_SNuc7468112-CCTAAAGTCTATCGCC-1-0	1.4673	4.13294	SMC
mus_SNuc7468112-CGCGTTTTCCGGCACA-1-0	0.633954	15.9239	MuSC
mus_SNuc7468112-AAGGTTCAGTTCCACA-1-0	2.86883	6.07144	SMC
mus_SNuc7468112-TTATGCTTCACCGGGT-1-0	-6.0072	12.8202	FB
mus_SNuc7468112-TCGCGAGTCCACGACG-1-0	-5.70271	13.4594	FB
mus_SNuc7468112-TCAACGATCTCTGCTG-1-0	2.46813	6.68062	SMC
mus_SNuc7468112-CCTTTCTCATCGGTTA-1-0	-8.30391	14.9698	FB
mus_SNuc7468112-AGCTTGATCGTCGTTC-1-0	2.26332	4.87188	SMC
mus_SNuc7468112-TGCTGCTGTCTCTTTA-1-0	-5.30749	13.1161	FB
mus_SNuc7468112-CCTCAGTGTCAACTGT-1-0	-6.36332	11.8905	FB
mus_SNuc7468112-CGTTAGAAGCGATATA-1-0	-5.04547	12.8699	FB
mus_SNuc7468112-AAGGCAGGTACGACCC-1-0	2.52363	5.33571	SMC
mus_SNuc7468112-TTTGGTTCAGTGGGAT-1-0	2.60732	6.11148	SMC
mus_SNuc7468112-TACAGTGTCACGCGGT-1-0	9.59171	8.06956	MF-IIfg
mus_SNuc7468112-CAGCAGCTCGAATGGG-1-0	2.42646	5.06032	SMC
mus_SNuc7468112-TAGCCGGCAAATCCGT-1-0	-5.93736	4.29558	VenEC
mus_SNuc7468112-TGGGAAGTCCTTGCCA-1-0	0.169362	7.2336	Pericyte
mus_SNuc7468112-AGTGGGAAGGGAACGG-1-0	13.0666	11.2405	MF-Ifg
mus_SNuc7468112-GTATCTTAGATGCCAG-1-0	2.29272	17.5088	MuSC
mus_SNuc7468112-ATAGACCGTGCAGGTA-1-0	5.12674	-0.0307515	T cell
mus_SNuc7468112-TGATTTCGTATCACCA-1-0	-6.10128	4.69677	VenEC
mus_SNuc7468112-CGATGTAAGGTCATCT-1-0	0.875389	15.2506	MuSC
mus_SNuc7468112-GACCTGGTCATTATCC-1-0	-5.97731	13.8294	FB
mus_SNuc7468112-TCTTTCCCAATGAAAC-1-0	3.00892	6.83067	SMC
mus_SNuc7468112-ACTTACTTCAGTTCGA-1-0	-0.162092	13.5901	MuSC
mus_SNuc7468112-CAGCAGCTCTCGTATT-1-0	5.07365	17.0895	MuSC
mus_SNuc7468112-CACATTTAGACGCACA-1-0	-5.92679	12.321	FB
mus_SNuc7468112-CAGTCCTTCCTGCTTG-1-0	-6.08902	4.11882	VenEC
mus_SNuc7468112-TGCCAAAAGCACCGCT-1-0	3.08484	6.73247	SMC
mus_SNuc7468112-CGCGGTAGTCAAGCGA-1-0	2.63554	6.21368	SMC
mus_SNuc7468112-GACCAATTCGCACTCT-1-0	0.611982	5.00168	SMC
mus_SNuc7468112-AGATTGCCACAGAGGT-1-0	-6.14855	4.3151	VenEC
mus_SNuc7468112-AAGCCGCGTAGTACCT-1-0	-6.51491	4.1551	VenEC
mus_SNuc7468112-GGACGTCAGAAACCGC-1-0	-6.86001	12.3442	FB
mus_SNuc7468112-ACACCGGCAAGCGATG-1-0	-7.22429	13.811	FB
mus_SNuc7468112-GGGAGATGTAGCGATG-1-0	-6.9741	13.9511	FB
mus_SNuc7468112-ATCACGAGTAAACGCG-1-0	-6.22957	3.7354	VenEC
mus_SNuc7468112-GTGGGTCTCGCGCCAA-1-0	-5.80997	4.74811	VenEC
mus_SNuc7468112-TTAACTCCATTTCAGG-1-0	-7.02822	11.6848	FB
mus_SNuc7468112-CACAGGCGTCAGAAGC-1-0	-6.03505	5.20582	VenEC
mus_SNuc7468112-GAACGGAGTACGCACC-1-0	-0.0100153	14.6116	MuSC
mus_SNuc7468112-TTTGCGCAGAACAACT-1-0	3.31797	6.06486	SMC
mus_SNuc7468112-CTAGCCTGTCAAGCGA-1-0	2.27687	6.1154	SMC
mus_SNuc7468112-AGCTCTCGTTCGCTAA-1-0	1.85014	5.26912	SMC
mus_SNuc7468112-GCAAACTAGCCCAACC-1-0	11.1241	0.109044	Macrophage
mus_SNuc7468112-ACACCAAGTTCTGGTA-1-0	-5.0665	7.34663	LymphEC
mus_SNuc7468112-CACATTTAGGAGTAGA-1-0	-1.13571	15.4465	MuSC
mus_SNuc7468112-CGATGGCCACGGCTAC-1-0	7.0277	7.18024	B plasma
mus_SNuc7468112-CATTCGCCACTGAAGG-1-0	-6.72134	11.8842	FB
mus_SNuc7468112-TCTGGAAGTTTGGCGC-1-0	2.7222	6.33519	SMC
mus_SNuc7468112-GCATACACACGGTAAG-1-0	2.27015	5.40587	SMC
mus_SNuc7468112-TCGCGAGCAAGGTTTC-1-0	2.65204	4.93245	SMC
mus_SNuc7468112-CACTCCAAGGGCTTGA-1-0	-6.07393	12.4769	FB
mus_SNuc7468112-AAAGATGTCGCTGATA-1-0	9.29157	0.275363	Monocyte
mus_SNuc7468112-CACCTTGGTAGGACAC-1-0	-7.85422	14.1189	FB
mus_SNuc7468112-TTGAACGGTAGGAGTC-1-0	-1.69524	14.7135	MuSC
mus_SNuc7468112-AGTTGGTAGAAGATTC-1-0	-0.330365	7.4098	Pericyte
mus_SNuc7468112-TTCTTAGTCTCCAGGG-1-0	-8.09845	14.0994	FB
mus_SNuc7468112-ACTGTCCCATTTGCCC-1-0	2.41292	6.19073	SMC
mus_SNuc7468112-CAGCGACCATCTGGTA-1-0	9.54683	8.20772	MF-IIfg
mus_SNuc7468112-CGGACTGCAAGTAATG-1-0	-1.4414	14.4635	MuSC
mus_SNuc7468112-CCACCTACACCTTGTC-1-0	-0.640768	14.6	MuSC
mus_SNuc7468112-TGTGTTTTCCCTTGTG-1-0	-6.01964	4.14147	VenEC
mus_SNuc7468112-GCAGCCACAAAGGCGT-1-0	1.46181	3.79364	SMC
mus_SNuc7468112-GTCTTCGTCATTGCGA-1-0	10.2762	0.884699	Monocyte
mus_SNuc7468112-CTCCTAGAGCAGGCTA-1-0	6.85287	7.0322	B plasma
mus_SNuc7468112-GATCAGTCAAGTCATC-1-0	-0.855092	15.2576	MuSC
mus_SNuc7468112-CTAGAGTTCATTATCC-1-0	-5.85627	4.92061	VenEC
mus_SNuc7468112-ACACCAAAGTGGAGAA-1-0	-6.31238	4.38509	VenEC
mus_SNuc7468112-GAGGTGATCAACACCA-1-0	-7.6451	14.5759	FB
mus_SNuc7468112-TTAGGCACATACCATG-1-0	3.83995	17.5078	MuSC
mus_SNuc7468112-CAAGAAAGTCCAAGTT-1-0	-5.91327	-1.29711	ArtEC
mus_SNuc7468112-AGGTCATGTGCAGTAG-1-0	-6.17641	4.42334	VenEC
mus_SNuc7468112-ACTGAGTCATACGCCG-1-0	11.6833	10.1918	MF-Ifg
mus_SNuc7468112-GATGCTAGTTTAGCTG-1-0	1.48769	17.184	MuSC
mus_SNuc7468112-CCACGGAAGCTACCGC-1-0	-7.60587	-0.131083	ArtEC
mus_SNuc7468112-GATCTAGAGATATGCA-1-0	-5.4843	12.4495	FB
mus_SNuc7468112-GTCAAGTTCACTCTTA-1-0	-8.69844	14.5826	FB
mus_SNuc7468112-CCTTTCTAGATAGGAG-1-0	-6.36453	12.08	FB
mus_SNuc7468112-ACCCACTCAGGAATGC-1-0	-6.73143	13.2752	FB
mus_SNuc7468112-ACTGAGTGTGTTGAGG-1-0	2.74614	6.00195	SMC
mus_SNuc7468112-AGTGGGAGTCTCATCC-1-0	11.1324	0.182644	Macrophage
mus_SNuc7468112-CTAGAGTTCTGTTTGT-1-0	-5.32856	12.7428	FB
mus_SNuc7468112-TTGGCAATCGAATGCT-1-0	-0.874173	14.2582	MuSC
mus_SNuc7468112-CACAGGCAGTAGCGGT-1-0	-1.71448	14.4727	MuSC
mus_SNuc7468112-AACACGTTCTTTCCTC-1-0	-5.9089	13.2078	FB
mus_SNuc7468112-AAACCTGCACTTAAGC-1-0	4.9281	17.0365	MuSC
mus_SNuc7468112-CACCACTTCTATCGCC-1-0	-5.37811	13.3409	FB
mus_SNuc7468112-GCATACACACAGCCCA-1-0	2.09924	5.59143	SMC
mus_SNuc7468112-GGCTGGTTCGGAGCAA-1-0	12.1575	11.4483	MF-Ifg
mus_SNuc7468112-GCAGTTAAGGCGATAC-1-0	-9.13887	13.2865	FB
mus_SNuc7468112-GTGCTTCGTGCAGGTA-1-0	-5.5622	13.3418	FB
mus_SNuc7468112-CGATCGGGTAGGAGTC-1-0	-8.29439	15.1627	FB
mus_SNuc7468112-AGATCTGTCCCAAGAT-1-0	-5.68666	5.5963	VenEC
mus_SNuc7468112-GTGCATATCAACACAC-1-0	-2.17387	15.9473	MuSC
mus_SNuc7468112-TACCTTAGTCTTCAAG-1-0	12.569	10.3992	MF-Ifg
mus_SNuc7468112-ATTGGACAGTACGTTC-1-0	9.50476	0.0742867	Monocyte
mus_SNuc7468112-TGACTTTGTACCGTAT-1-0	-1.38215	13.956	MuSC
mus_SNuc7468112-CTAGTGATCCTGTAGA-1-0	2.74043	6.65654	SMC
mus_SNuc7468112-CTACATTGTGTGGCTC-1-0	-6.05654	13.2439	FB
mus_SNuc7468112-CTCGAGGAGCCGCCTA-1-0	0.721326	15.6853	MuSC
mus_SNuc7468112-CTCGTCAAGTCGAGTG-1-0	6.94401	7.17032	B plasma
mus_SNuc7468112-CCCATACAGGACGAAA-1-0	2.57366	6.09659	SMC
mus_SNuc7468112-CTCACACAGGTCGGAT-1-0	-6.22053	4.96933	VenEC
mus_SNuc7468112-CTGCTGTCATACTACG-1-0	9.61209	8.14538	MF-IIfg
mus_SNuc7468112-AACCGCGGTTGTGGAG-1-0	-6.17574	4.19537	VenEC
mus_SNuc7468112-CTCAGAATCCATGAGT-1-0	10.0083	1.16236	Macrophage
mus_SNuc7468112-AGGGATGTCCAGAAGG-1-0	6.19895	16.0313	MuSC
mus_SNuc7468112-TACTCGCAGTGGTCCC-1-0	2.77936	6.43575	SMC
mus_SNuc7468112-CGTCTACAGTGTCTCA-1-0	-5.95386	4.38839	VenEC
mus_SNuc7468112-ACGCCGACACAGGCCT-1-0	2.90805	6.28552	SMC
mus_SNuc7468112-TATGCCCAGTATCGAA-1-0	3.6795	16.8972	MuSC
mus_SNuc7468112-CGGAGTCTCTGCCCTA-1-0	-5.05461	7.22836	LymphEC
mus_SNuc7468112-TCAGCTCAGCTGGAAC-1-0	-5.98848	4.36806	VenEC
mus_SNuc7468112-GTCGTAACAGGCTGAA-1-0	-6.24127	4.6544	VenEC
mus_SNuc7468112-AAAGCAAGTAAACGCG-1-0	3.06978	6.42459	SMC
mus_SNuc7468112-TCTGGAATCTTCTGGC-1-0	0.922132	4.59588	SMC
mus_SNuc7468112-CTCTAATAGCCACGTC-1-0	1.57034	4.79384	SMC
mus_SNuc7468112-CTCCTAGAGTCCCACG-1-0	13.0219	11.1206	MF-Ifg
mus_SNuc7468112-ACCTTTAGTTCTGGTA-1-0	-0.331228	13.7138	MuSC
mus_SNuc7468112-TGGTTAGGTGTGAATA-1-0	-8.73005	13.7603	FB
mus_SNuc7468112-GAACCTAAGACCTTTG-1-0	-7.04443	12.9892	FB
mus_SNuc7468112-TCAGCAACAACTTGAC-1-0	-7.42012	15.6976	FB
mus_SNuc7468112-TCAGGTAGTACTTCTT-1-0	-6.47955	13.9545	FB
mus_SNuc7468112-ACTGATGTCTGCGACG-1-0	-6.85752	15.2459	FB
mus_SNuc7468112-GGGCACTTCCTCAACC-1-0	-5.93356	4.36545	VenEC
mus_SNuc7468112-GCAGCCACAATCCAAC-1-0	-6.42003	3.93725	VenEC
mus_SNuc7468112-CGAGCACGTTGAACTC-1-0	2.71092	6.11753	SMC
mus_SNuc7468112-AGAGCGATCCCTAATT-1-0	-8.38492	12.1832	FB
mus_SNuc7468112-CCACTACAGTAGGTGC-1-0	12.1268	8.57212	MF-IIfg
mus_SNuc7468112-TGACAACAGCAGGTCA-1-0	10.0523	2.32247	Macrophage
mus_SNuc7468112-CGGGTCAGTTGGACCC-1-0	-8.54936	13.4493	FB
mus_SNuc7468112-AGTGGGATCACGCATA-1-0	-8.28187	15.4178	FB
mus_SNuc7468112-GACGTTAAGACGCAAC-1-0	-6.97222	11.8053	FB
mus_SNuc7468112-GATTCAGGTGCACCAC-1-0	8.68565	0.663227	Monocyte
mus_SNuc7468112-ACTTTCACAAACTGTC-1-0	9.39424	-0.037617	Monocyte
mus_SNuc7468112-TGCCCTAGTCCGAACC-1-0	1.85152	4.76637	SMC
mus_SNuc7468112-ATCACGACACCCATTC-1-0	1.94995	6.29689	SMC
mus_SNuc7468112-TAAGTGCTCCTTAATC-1-0	2.79314	6.44536	SMC
mus_SNuc7468112-GCTCTGTCAGCTGTGC-1-0	-9.23065	14.8968	FB
mus_SNuc7468112-TCGGGACGTATTCGTG-1-0	-5.46654	13.5761	FB
mus_SNuc7468112-AATCGGTTCAGGTAAA-1-0	8.4976	16.0059	MuSC
mus_SNuc7468112-GACAGAGCAAGGGTCA-1-0	2.08715	5.37804	SMC
mus_SNuc7468112-TGACTAGTCCTGTACC-1-0	4.34259	-0.029073	T cell
mus_SNuc7468112-AAGACCTGTGGCAAAC-1-0	4.15952	16.7642	MuSC
mus_SNuc7468112-GACTAACGTGATGTGG-1-0	6.8978	7.08301	B plasma
mus_SNuc7468112-CTGAAGTGTAGCCTAT-1-0	3.25845	15.9159	MuSC
mus_SNuc7468112-AGAGTGGCATCGGAAG-1-0	-0.477587	13.9978	MuSC
mus_SNuc7468112-TAGAGCTAGGCCCTTG-1-0	3.6333	17.751	MuSC
mus_SNuc7468112-GGAGCAAGTCATATCG-1-0	1.48496	17.1019	MuSC
mus_SNuc7468112-TGCCCTAGTTAAGATG-1-0	1.20202	5.29212	SMC
mus_SNuc7468112-AAGGTTCTCTCAAGTG-1-0	12.0812	1.85419	Macrophage
mus_SNuc7468112-ACTGTCCAGTGTTAGA-1-0	-6.24257	4.46967	VenEC
mus_SNuc7468112-CCTTACGCATCGGGTC-1-0	-6.37272	4.72845	VenEC
mus_SNuc7468112-GTGCGGTTCGTCGTTC-1-0	3.54276	16.358	MuSC
mus_SNuc7468112-CGGTTAAAGTCATCCA-1-0	1.84851	6.43332	SMC
mus_SNuc7468112-CGAGCACAGAGGTTGC-1-0	12.7775	10.5836	MF-Ifg
mus_SNuc7468112-GGAATAAAGACCTAGG-1-0	-8.77482	15.1355	FB
mus_SNuc7468112-GAGGTGAGTTCTCATT-1-0	1.46492	17.0099	MuSC
mus_SNuc7468112-TAAACCGTCGCAGGCT-1-0	0.463905	16.5113	MuSC
mus_SNuc7468112-CACCTTGGTCGGCACT-1-0	-5.46211	12.729	FB
mus_SNuc7468112-GAACCTAAGGTGATAT-1-0	-6.50378	12.8955	FB
mus_SNuc7468112-CGCTGGAGTCCGAGTC-1-0	-8.04942	14.33	FB
mus_SNuc7468112-CTAGAGTAGTTAACGA-1-0	2.97453	6.29007	SMC
mus_SNuc7468112-CCTATTAGTGGTACAG-1-0	-8.54286	13.4461	FB
mus_SNuc7468112-TCAGGTAAGTGTCCCG-1-0	7.9983	1.88656	cCD2
mus_SNuc7468112-TCAGGATGTATCACCA-1-0	0.302335	16.7053	MuSC
mus_SNuc7468112-TTTGCGCTCCGGCACA-1-0	-13.5104	13.3009	PnFB
mus_SNuc7468112-TTAGTTCCATCCAACA-1-0	0.282593	15.9747	MuSC
mus_SNuc7468112-CGGACACGTTTGCATG-1-0	-0.582445	14.9193	MuSC
mus_SNuc7468112-GCATGATCACTCTGTC-1-0	3.65764	16.8801	MuSC
mus_SNuc7468112-ACTGAACTCAGCTGGC-1-0	11.5335	2.04056	Macrophage
mus_SNuc7468112-TGCGGGTAGTAGGCCA-1-0	-8.19615	-0.18648	ArtEC
mus_SNuc7468112-ACGAGCCAGGACAGAA-1-0	-12.9858	13.2587	PnFB
mus_SNuc7468112-ATGTGTGTCTAACGGT-1-0	12.3452	10.9495	MF-Ifg
mus_SNuc7468112-GCTCTGTGTGGCCCTA-1-0	-6.25579	13.4167	FB
mus_SNuc7468112-GCATGATCATGCCTTC-1-0	-6.65833	13.4399	FB
mus_SNuc7468112-TACGGTAGTACGAAAT-1-0	-7.49837	-1.11801	ArtEC
mus_SNuc7468112-AATCGGTTCTTCAACT-1-0	-6.58273	12.0046	FB
mus_SNuc7468112-TAAGTGCAGTTTAGGA-1-0	2.28901	5.54078	SMC
mus_SNuc7468112-GCAATCACACAAGACG-1-0	-6.69937	3.47984	VenEC
mus_SNuc7468112-TCAGATGTCAACGGCC-1-0	4.32699	-0.0965436	T cell
mus_SNuc7468112-TGAGAGGCATCGTCGG-1-0	-6.35492	14.3401	FB
mus_SNuc7468112-GTCACGGGTAGCGATG-1-0	2.76589	6.32804	SMC
mus_SNuc7468112-TCGTACCCAATCAGAA-1-0	12.2504	8.7217	MF-IIfg
mus_SNuc7468112-CATTATCTCTTCTGGC-1-0	0.296212	16.1733	MuSC
mus_SNuc7468112-AGCTTGACATATGCTG-1-0	3.77923	16.8426	MuSC
mus_SNuc7468112-AGCCTAAAGCGACGTA-1-0	-8.16343	13.9403	FB
mus_SNuc7468112-TCTTTCCTCCACGTTC-1-0	-5.60565	4.49179	VenEC
mus_SNuc7468112-CCTCAGTAGCGATATA-1-0	6.95331	7.14019	B plasma
mus_SNuc7468112-TTAGGACGTCTCAACA-1-0	3.97799	-0.00081977	T cell
mus_SNuc7468112-CGCGTTTAGTGTACGG-1-0	1.56378	4.49282	SMC
mus_SNuc7468112-CTTCTCTAGAAGGTGA-1-0	2.88258	6.09789	SMC
mus_SNuc7468112-TACGGTACAATTGCTG-1-0	-6.39735	13.9624	FB
mus_SNuc7468112-GAGGTGAAGCCACGCT-1-0	-8.54718	14.9699	FB
mus_SNuc7468112-GCGACCAAGAGAGCTC-1-0	-6.86927	14.4926	FB
mus_SNuc7468112-CATCAAGGTGTTGAGG-1-0	9.70897	-0.122888	Monocyte
mus_SNuc7468112-TCGGTAAAGTTAAGTG-1-0	-5.80504	13.2787	FB
mus_SNuc7468112-TGGGCGTTCTCAAACG-1-0	-5.57105	13.3679	FB
mus_SNuc7468112-TACTCGCGTGGTGTAG-1-0	2.64324	5.37109	SMC
mus_SNuc7468112-GACTGCGAGAGGTTGC-1-0	3.22345	6.59265	SMC
mus_SNuc7468112-CAGCGACTCTTTCCTC-1-0	1.5651	6.39767	SMC
mus_SNuc7468112-GGCGACTAGGGTGTGT-1-0	9.61325	8.39296	MF-IIfg
mus_SNuc7468112-CGACCTTTCAACACCA-1-0	2.32223	6.91234	SMC
mus_SNuc7468112-ACTGATGCAGCGATCC-1-0	-6.92974	12.612	FB
mus_SNuc7468112-GAACCTAAGGGCATGT-1-0	1.11099	5.85163	SMC
mus_SNuc7468112-CCTTACGCAATGCCAT-1-0	12.3848	8.10609	MF-IIfg
mus_SNuc7468112-AACTTTCTCGTAGGTT-1-0	-5.93729	4.22323	VenEC
mus_SNuc7468112-ACAGCCGTCACAACGT-1-0	2.11188	5.92926	SMC
mus_SNuc7468112-CCATGTCCATCCTTGC-1-0	-5.68864	5.41672	VenEC
mus_SNuc7468112-AGGGATGGTCTTCAAG-1-0	8.0065	2.04615	cCD2
mus_SNuc7468112-TGAGCCGCATGCATGT-1-0	2.73172	6.46632	SMC
mus_SNuc7468112-CGGACACTCCGTAGGC-1-0	-5.87464	4.656	VenEC
mus_SNuc7468112-GCGAGAAAGACTTTCG-1-0	12.7313	11.0387	MF-Ifg
mus_SNuc7468112-CCGGTAGCATACGCTA-1-0	2.27887	6.0956	SMC
mus_SNuc7468112-ACTATCTTCCAGTAGT-1-0	1.56733	13.2815	MuSC
mus_SNuc7468112-TATCAGGCAATGCCAT-1-0	5.61064	16.3003	MuSC
mus_SNuc7468112-ACGATACTCGTTTGCC-1-0	-5.24314	7.27356	LymphEC
mus_SNuc7468112-TCACAAGTCCGTTGCT-1-0	2.95227	6.75985	SMC
mus_SNuc7468112-TAGTGGTGTTAAGGGC-1-0	12.4796	8.58827	MF-IIfg
mus_SNuc7468112-CGGACACCATTAACCG-1-0	2.571	6.08453	SMC
mus_SNuc7468112-ACGGCCACAGCGAACA-1-0	12.3806	8.21469	MF-IIfg
mus_SNuc7468112-TGATTTCCATCACAAC-1-0	0.20587	15.1743	MuSC
mus_SNuc7468112-CTCAGAATCTCACATT-1-0	2.05338	16.7207	MuSC
mus_SNuc7468112-CTTACCGCAATTCCTT-1-0	-5.95019	4.6315	VenEC
mus_SNuc7468112-GATGAGGGTTCACCTC-1-0	-5.59315	12.7012	FB
mus_SNuc7468112-TACCTTAGTCGCGAAA-1-0	1.91852	5.18347	SMC
mus_SNuc7468112-TGTGTTTAGTGACATA-1-0	-0.0679287	13.5878	MuSC
mus_SNuc7468112-CTGGTCTAGCACAGGT-1-0	-7.70068	15.9925	FB
mus_SNuc7468112-GAAACTCTCACTGGGC-1-0	-7.78775	13.6738	FB
mus_SNuc7468112-AGGCCGTGTTCCAACA-1-0	-6.71767	3.67796	VenEC
mus_SNuc7468112-GTGCATATCTTTAGGG-1-0	-5.70389	5.12491	VenEC
mus_SNuc7468112-GTACGTAGTCGAAAGC-1-0	0.0531793	13.2412	MuSC
mus_SNuc7468112-AGTGTCACAATCCAAC-1-0	-7.06288	10.2895	Tenococyte
mus_SNuc7468112-GTGCGGTAGTGTTTGC-1-0	-0.15521	13.5484	MuSC
mus_SNuc7468112-ACGGGCTTCACTATTC-1-0	12.4524	9.67886	MF-Ifg
mus_SNuc7468112-CGAGAAGCACTGTCGG-1-0	10.896	2.04936	Macrophage
mus_SNuc7468112-GATGCTAGTGAAATCA-1-0	12.5192	8.79881	MF-IIfg
mus_SNuc7468112-GGCCGATAGAGCCCAA-1-0	-5.41914	12.7878	FB
mus_SNuc7468112-CGACTTCGTTATGCGT-1-0	-6.10636	4.75918	VenEC
mus_SNuc7468112-TACGGATTCGTCCAGG-1-0	-8.55116	13.7557	FB
mus_SNuc7468112-ACTATCTCATATACGC-1-0	-5.08235	4.55138	VenEC
mus_SNuc7468112-CATCAGACATTGAGCT-1-0	0.783199	5.3161	SMC
mus_SNuc7468112-CGAATGTAGGCCCTCA-1-0	2.45017	17.7279	MuSC
mus_SNuc7468112-TACTTGTGTCCTCTTG-1-0	13.4739	7.6316	MF-IIfg
mus_SNuc7468112-TTCTTAGGTTCCGTCT-1-0	0.332471	15.6138	MuSC
mus_SNuc7468112-ACCTTTATCGGAAATA-1-0	-0.49868	14.2581	MuSC
mus_SNuc7468112-GCGCCAATCACGGTTA-1-0	12.7934	11.1424	MF-Ifg
mus_SNuc7468112-GCTTCCATCTACGAGT-1-0	-7.51307	15.4928	FB
mus_SNuc7468112-GCATACATCCTTGACC-1-0	-0.532086	14.3479	MuSC
mus_SNuc7468112-CCATTCGCAGGAACGT-1-0	-8.59737	13.637	FB
mus_SNuc7468112-TCGTACCGTGTGCCTG-1-0	0.688274	15.3599	MuSC
mus_SNuc7468112-GTATCTTGTAATCACC-1-0	-5.85669	4.77299	VenEC
mus_SNuc7468112-TTTACTGTCAACCATG-1-0	-8.07588	14.0255	FB
mus_SNuc7468112-TACTTGTCAGGCTGAA-1-0	0.342965	7.28467	Pericyte
mus_SNuc7468112-GCTTGAACATTATCTC-1-0	-7.31731	15.1771	FB
mus_SNuc7468112-TCACGAAAGCGCTCCA-1-0	-1.13137	15.8815	MuSC
mus_SNuc7468112-CCCATACAGGATCGCA-1-0	2.3042	16.9577	MuSC
mus_SNuc7468112-ACACTGAAGTGCAAGC-1-0	2.47366	5.09307	SMC
mus_SNuc7468112-CAGTCCTAGTGTTTGC-1-0	12.7252	10.9726	MF-Ifg
mus_SNuc7468112-GGCCGATAGAGAGCTC-1-0	7.0013	7.01598	B plasma
mus_SNuc7468112-GCATACATCGTTGACA-1-0	-8.01637	14.2288	FB
mus_SNuc7468112-CATGGCGCAACCGCCA-1-0	-6.21232	13.5505	FB
mus_SNuc7468112-TAGTTGGCATTTCAGG-1-0	2.52162	17.1842	MuSC
mus_SNuc7468112-CTACGTCAGTGTTAGA-1-0	-5.65354	5.13114	VenEC
mus_SNuc7468112-ACTGTCCTCACCACCT-1-0	2.36201	5.1273	SMC
mus_SNuc7468112-CAGCAGCAGCGAGAAA-1-0	-8.60078	13.1799	FB
mus_SNuc7468112-GCGCGATTCACATGCA-1-0	-6.73937	12.4876	FB
mus_SNuc7468112-CACCACTAGACGCAAC-1-0	12.0742	2.31498	Macrophage
mus_SNuc7468112-GCGAGAAGTTACGACT-1-0	-1.17165	15.3175	MuSC
mus_SNuc7468112-CGTAGCGTCTCGCATC-1-0	-5.70954	3.86915	VenEC
mus_SNuc7468112-ACATCAGCATATACGC-1-0	-8.03737	15.1068	FB
mus_SNuc7468112-CTCTGGTGTGCGCTTG-1-0	-6.59928	14.024	FB
mus_SNuc7468112-CCATGTCAGTGATCGG-1-0	0.385756	14.9475	MuSC
mus_SNuc7468112-GTGCGGTCATGCCACG-1-0	12.9807	8.5995	MF-IIfg
mus_SNuc7468112-ACGGGCTGTCTCAACA-1-0	-5.58063	12.1906	FB
mus_SNuc7468112-CAGGTGCGTAGATTAG-1-0	-6.90159	14.8454	FB
mus_SNuc7468112-CGATGTACATGCAATC-1-0	2.02302	16.709	MuSC
mus_SNuc7468112-GGTGTTAGTTCCACTC-1-0	-9.16954	15.526	FB
mus_SNuc7468112-TTCTTAGCAGCATGAG-1-0	9.4913	1.5672	Macrophage
mus_SNuc7468112-TGATTTCGTAGAGTGC-1-0	0.294125	15.6947	MuSC
mus_SNuc7468112-TTCGGTCTCATTTGGG-1-0	-5.78893	4.98361	VenEC
mus_SNuc7468112-CAGAGAGTCCTTGGTC-1-0	1.22787	5.06015	SMC
mus_SNuc7468112-TCTTCGGAGACAGACC-1-0	-8.63558	13.8384	FB
mus_SNuc7468112-ACACTGAGTAGAGGAA-1-0	2.24019	16.4268	MuSC
mus_SNuc7468112-TTTGGTTTCCACGTTC-1-0	9.33795	1.27042	cCD2
mus_SNuc7468112-CTACCCATCAGCCTAA-1-0	1.08013	16.1532	MuSC
mus_SNuc7468112-TTTCCTCGTCGAATCT-1-0	2.38576	6.13143	SMC
mus_SNuc7468112-GATCGTAGTACGACCC-1-0	5.29079	16.1608	MuSC
mus_SNuc7468112-TAAGTGCCAGCCACCA-1-0	-6.05863	3.84907	VenEC
mus_SNuc7468112-AGGCCACGTCCAGTGC-1-0	2.07799	4.73687	SMC
mus_SNuc7468112-GCAATCAAGCGATGAC-1-0	11.9392	1.17578	Macrophage
mus_SNuc7468112-AGAGTGGTCCTTAATC-1-0	-6.5313	13.7079	FB
mus_SNuc7468112-CTAAGACGTAAACGCG-1-0	2.26108	7.16219	SMC
mus_SNuc7468112-CAGCTAAAGACTACAA-1-0	3.03225	17.5831	MuSC
mus_SNuc7468112-CAGCGACTCTAGAGTC-1-0	-0.477208	14.0426	MuSC
mus_SNuc7468112-CCTAAAGCAGTGGAGT-1-0	-8.10276	-0.328063	ArtEC
mus_SNuc7468112-CATCGAAGTAAGTTCC-1-0	11.6541	1.00141	Macrophage
mus_SNuc7468112-TTCTCCTGTAAATACG-1-0	0.938571	13.4165	MuSC
mus_SNuc7468112-TCGGGACGTGCACTTA-1-0	1.06964	5.99749	SMC
mus_SNuc7468112-CACATAGAGCACACAG-1-0	-6.52169	3.73683	VenEC
mus_SNuc7468112-TCGCGAGTCAGCTGGC-1-0	1.75849	4.28566	SMC
mus_SNuc7468112-AACACGTAGGCTAGAC-1-0	3.05214	7.0743	SMC
mus_SNuc7468112-GGGAGATTCTATCGCC-1-0	4.05902	17.8696	MuSC
mus_SNuc7468112-GTCACGGTCAGTTTGG-1-0	-8.58871	15.6038	FB
mus_SNuc7468112-ATTACTCCACATGTGT-1-0	1.4345	17.589	MuSC
mus_SNuc7468112-GACGGCTAGCACCGTC-1-0	-6.65873	11.7302	FB
mus_SNuc7468112-CATATGGGTGTTGAGG-1-0	2.54397	7.12352	SMC
mus_SNuc7468112-ACATACGCAGGCTCAC-1-0	3.82581	1.29133	T cell
mus_SNuc7468112-TGGACGCTCCGTACAA-1-0	-5.84264	4.53059	VenEC
mus_SNuc7468112-GAACCTAAGCGCCTTG-1-0	3.96906	18.1765	MuSC
mus_SNuc7468112-CTACACCTCAGTCCCT-1-0	11.2225	1.94304	Macrophage
mus_SNuc7468112-CATGACATCTACCAGA-1-0	3.74342	17.0137	MuSC
mus_SNuc7468112-CGAGCCAAGTAATCCC-1-0	11.6641	1.22481	Macrophage
mus_SNuc7468112-GCTGCGATCTCAAGTG-1-0	-7.64461	12.6289	FB
mus_SNuc7468112-ATCTACTGTATGCTTG-1-0	1.99371	6.82035	SMC
mus_SNuc7468112-GGATGTTCAGGTGCCT-1-0	-6.24254	14.0025	FB
mus_SNuc7468112-GAACCTACATGAACCT-1-0	-7.13865	13.1988	FB
mus_SNuc7468112-ACTGCTCGTTGACGTT-1-0	-6.69298	12.8083	FB
mus_SNuc7468112-CATCGGGCAAGCCGTC-1-0	-8.23775	14.0348	FB
mus_SNuc7468112-ACGATGTAGCGATTCT-1-0	11.496	1.00123	Macrophage
mus_SNuc7468112-GCACTCTCAACCGCCA-1-0	-7.18503	12.5504	FB
mus_SNuc7468112-CTGTGCTAGGCTATCT-1-0	-6.01587	4.42988	VenEC
mus_SNuc7468112-TTCGGTCCAGGTTTCA-1-0	12.2786	10.5949	MF-Ifg
mus_SNuc7468112-CATCAAGCATACGCCG-1-0	-6.1752	4.5092	VenEC
mus_SNuc7468112-ACACCAAGTCCCTACT-1-0	2.60073	6.34348	SMC
mus_SNuc7468112-AGTTGGTAGCTTCGCG-1-0	2.91965	17.6724	MuSC
mus_SNuc7468112-TGGCCAGGTTATCCGA-1-0	-2.13592	16.2639	MuSC
mus_SNuc7468112-ATGAGGGGTTGATTGC-1-0	12.0513	1.47886	Macrophage
mus_SNuc7468112-CACACAAAGAAAGTGG-1-0	-7.6896	14.936	FB
mus_SNuc7468112-GGTGTTATCTTTAGGG-1-0	11.2483	0.125654	Macrophage
mus_SNuc7468112-AATCCAGGTGTTAAGA-1-0	-1.09655	16.1986	MuSC
mus_SNuc7468112-ACGATGTTCGAACTGT-1-0	1.51785	5.54261	SMC
mus_SNuc7468112-CGAGCCACATGAACCT-1-0	-6.02876	4.44669	VenEC
mus_SNuc7468112-GCAATCAAGATCTGCT-1-0	-9.08851	12.721	FB
mus_SNuc7468112-GACTAACAGATGTCGG-1-0	12.8708	11.0178	MF-Ifg
mus_SNuc7468112-CTACACCTCCTTCAAT-1-0	11.8967	1.34615	Macrophage
mus_SNuc7468112-CTCGGGAGTACCATCA-1-0	0.961156	16.0671	MuSC
mus_SNuc7468112-GACAGAGCATACAGCT-1-0	-2.2501	16.3142	MuSC
mus_SNuc7468112-TCGTAGAAGGGCATGT-1-0	0.903051	4.54275	SMC
mus_SNuc7468112-TACACGACACAGAGGT-1-0	-5.315	7.06246	LymphEC
mus_SNuc7468112-TCACGAAGTTCCCTTG-1-0	-1.59215	14.2078	MuSC
mus_SNuc7468112-TGCCCTAAGCGGCTTC-1-0	-12.8756	13.5037	PnFB
mus_SNuc7468112-TCTGAGACAGACGCAA-1-0	-7.76506	14.2016	FB
mus_SNuc7468112-TACTCGCAGTACATGA-1-0	-6.03222	4.21931	VenEC
mus_SNuc7468112-TTTGGTTGTTGCCTCT-1-0	-5.78359	4.2398	VenEC
mus_SNuc7468112-CAACCTCAGTGCGTGA-1-0	2.99943	16.237	MuSC
mus_SNuc7468112-CCTATTAGTGTGGCTC-1-0	-6.30412	3.66628	VenEC
mus_SNuc7468112-CCTCAGTCAGGTTTCA-1-0	-7.78745	16.1623	FB
mus_SNuc7468112-CCATTCGAGCTACCTA-1-0	12.9566	8.29368	MF-IIfg
mus_SNuc7468112-ATCATGGAGTGTTGAA-1-0	11.5894	10.6368	MF-Ifg
mus_SNuc7468112-GTCATTTAGTGGCACA-1-0	-5.99792	4.64871	VenEC
mus_SNuc7468112-TCTGAGAGTCATGCAT-1-0	-5.22701	6.93663	LymphEC
mus_SNuc7468112-GCACTCTGTTATCACG-1-0	9.76593	8.07724	MF-IIfg
mus_SNuc7468112-ACGAGGAGTTAAAGTG-1-0	3.27535	17.8996	MuSC
mus_SNuc7468112-CCGTACTTCCACTGGG-1-0	10.2929	1.43414	Macrophage
mus_SNuc7468112-AACCATGCAGACGCTC-1-0	-6.19978	13.8569	FB
mus_SNuc7468112-TTCTACACACTGTGTA-1-0	1.55301	6.63751	SMC
mus_SNuc7468112-GTCGGGTCATTGTGCA-1-0	-5.66467	5.05937	VenEC
mus_SNuc7468112-ACTTACTAGAACAACT-1-0	1.28551	16.0516	MuSC
mus_SNuc7468112-GACAGAGGTTTGACTG-1-0	4.13154	17.9813	MuSC
mus_SNuc7468112-TTTCCTCCAATCGGTT-1-0	1.6076	15.4604	MuSC
mus_SNuc7468112-TGAGAGGTCAACGGGA-1-0	-8.49598	12.3674	FB
mus_SNuc7468112-CGGACACAGGTGATAT-1-0	-5.83729	4.50423	VenEC
mus_SNuc7468112-GGAGCAAGTATAATGG-1-0	0.237802	7.2563	Pericyte
mus_SNuc7468112-CTTAGGATCACCCGAG-1-0	-8.56569	13.9049	FB
mus_SNuc7468112-TAAACCGAGCTTCGCG-1-0	-9.6663	13.8029	FB
mus_SNuc7468112-ATCTACTGTTGCCTCT-1-0	3.53899	17.602	MuSC
mus_SNuc7468112-CATTATCCACAACTGT-1-0	0.868898	16.8123	MuSC
mus_SNuc7468112-GGAGCAACAGCCTTTC-1-0	2.23856	16.485	MuSC
mus_SNuc7468112-ATCTACTTCGCCTGTT-1-0	12.4989	10.6391	MF-Ifg
mus_SNuc7468112-ACGCAGCGTGATGTGG-1-0	1.6145	16.8037	MuSC
mus_SNuc7468112-CTGGTCTGTACCATCA-1-0	-6.15417	4.36689	VenEC
mus_SNuc7468112-GTGTTAGGTCCAACTA-1-0	1.56286	16.3479	MuSC
mus_SNuc7468112-GGGATGATCCGTTGCT-1-0	1.09749	16.7302	MuSC
mus_SNuc7468112-AGTAGTCAGTTGAGTA-1-0	0.402004	15.9263	MuSC
mus_SNuc7468112-CGACCTTTCCACGACG-1-0	-8.61302	13.8919	FB
mus_SNuc7468112-AAAGATGTCTACTATC-1-0	-6.15191	4.64723	VenEC
mus_SNuc7468112-CGTTAGAGTACTCGCG-1-0	0.609799	18.0194	MuSC
mus_SNuc7468112-CAGAGAGTCGAGAACG-1-0	9.57848	-0.200337	Monocyte
mus_SNuc7468112-AACACGTTCAGATAAG-1-0	1.88521	5.4431	SMC
mus_SNuc7468112-ATAGACCTCTTGCATT-1-0	12.6528	8.03791	MF-IIfg
mus_SNuc7468112-TCGTACCGTAGCGATG-1-0	2.78461	6.49402	SMC
mus_SNuc7468112-ATTCTACCATAAAGGT-1-0	-8.48439	15.5053	FB
mus_SNuc7468112-GGACGTCGTACAGTGG-1-0	3.77456	-0.0207722	T cell
mus_SNuc7468112-CAGCTAAGTTCGAATC-1-0	-6.55584	12.5968	FB
mus_SNuc7468112-CAAGAAACACATTTCT-1-0	0.261586	14.6879	MuSC
mus_SNuc7468112-CGTTAGAGTCCAGTTA-1-0	11.3744	0.165427	Macrophage
mus_SNuc7468112-TCGCGAGCAAACCTAC-1-0	2.43168	7.17362	SMC
mus_SNuc7468112-AAATGCCTCCACGTGG-1-0	-6.04211	4.58858	VenEC
mus_SNuc7468112-GTGAAGGCACCGCTAG-1-0	11.3061	0.90552	Macrophage
mus_SNuc7468112-TTCGAAGTCAGCGACC-1-0	-5.53469	4.59729	VenEC
mus_SNuc7468112-CATCCACTCAGGCAAG-1-0	-5.97552	13.9456	FB
mus_SNuc7468112-CAGCAGCCAGTAAGAT-1-0	11.5944	0.446052	Macrophage
mus_SNuc7468112-CTACGTCCAAAGCAAT-1-0	-0.590851	15.6807	MuSC
mus_SNuc7468112-GATCTAGGTGAGGCTA-1-0	-6.16441	4.86096	VenEC
mus_SNuc7468112-TCGCGTTGTAAATACG-1-0	-6.27797	14.4552	FB
mus_SNuc7468112-TGGCTGGAGCTATGCT-1-0	3.03228	6.59041	SMC
mus_SNuc7468112-CTAGAGTGTTCGGGCT-1-0	-5.70544	13.5183	FB
mus_SNuc7468112-ATTGGTGCAAGGCTCC-1-0	-8.63311	13.2883	FB
mus_SNuc7468112-TGTGTTTAGAGTACCG-1-0	0.426499	15.333	MuSC
mus_SNuc7468112-CAGCCGAGTAGAAGGA-1-0	-7.75361	14.597	FB
mus_SNuc7468112-AGAGCGATCGCATGAT-1-0	-5.60125	12.4312	FB
mus_SNuc7468112-CTCTACGGTCGAGTTT-1-0	-0.508977	13.7882	MuSC
mus_SNuc7468112-TCTATTGTCTGGTTCC-1-0	-6.56236	12.583	FB
mus_SNuc7468112-AGAGCGAGTTACAGAA-1-0	-8.8918	15.2717	FB
mus_SNuc7468112-CTGAAGTTCTGTTTGT-1-0	-6.65694	3.73431	VenEC
mus_SNuc7468112-TCTTTCCTCCGCTGTT-1-0	-6.29781	13.5931	FB
mus_SNuc7468112-GTACTTTGTCACTGGC-1-0	2.81138	16.7557	MuSC
mus_SNuc7468112-TTATGCTTCTAGCACA-1-0	1.50656	17.2957	MuSC
mus_SNuc7468112-TCTGAGATCGGATGGA-1-0	-6.5836	3.53243	VenEC
mus_SNuc7468112-GACTGCGGTGTAACGG-1-0	-5.81389	4.72346	VenEC
mus_SNuc7468112-CACAGTAGTCAACATC-1-0	2.7927	6.21969	SMC
mus_SNuc7468112-CGCTTCAAGAAACCGC-1-0	-8.6591	0.237282	ArtEC
mus_SNuc7468112-GCACTCTGTAAGAGGA-1-0	9.84316	1.41754	Macrophage
mus_SNuc7468112-TTGAACGTCGTCTGCT-1-0	0.771328	15.2684	MuSC
mus_SNuc7468112-GTAGGCCAGAAGGGTA-1-0	3.12028	6.58636	SMC
mus_SNuc7468112-TACCTTACACATCTTT-1-0	0.206042	14.7546	MuSC
mus_SNuc7468112-GACTAACCAGTCGATT-1-0	2.69967	6.22665	SMC
mus_SNuc7468112-TGCACCTTCAACACGT-1-0	3.91178	18.0599	MuSC
mus_SNuc7468112-GCTCCTATCACAACGT-1-0	10.769	2.41335	Macrophage
mus_SNuc7468112-GCGAGAAAGTGCCAGA-1-0	9.69	8.26548	MF-IIfg
mus_SNuc7468112-CGCCAAGTCTGTACGA-1-0	-7.2492	15.2365	FB
mus_SNuc7468112-ACGATACAGCGTCTAT-1-0	-6.96979	13.5495	FB
mus_SNuc7468112-CTGATAGAGACCTTTG-1-0	2.70154	5.8887	SMC
mus_SNuc7468112-GTTACAGTCGGCGCAT-1-0	-6.57612	11.1452	Tenococyte
mus_SNuc7468112-CTCTAATGTTTCGCTC-1-0	-5.31662	4.27925	VenEC
mus_SNuc7468112-CTTACCGTCAACTCTT-1-0	-12.836	13.6803	PnFB
mus_SNuc7468112-GCACATAGTCAGCTAT-1-0	9.01401	6.31099	Mast cell
mus_SNuc7468112-ACTGAGTTCATCTGCC-1-0	4.47012	-0.061354	T cell
mus_SNuc7468112-TGCTGCTAGCGCTTAT-1-0	2.48958	5.96018	SMC
mus_SNuc7468112-ACGAGCCGTTCTGTTT-1-0	10.1456	1.77579	Macrophage
mus_SNuc7468112-TACCTTAAGCGTCAAG-1-0	-0.212323	14.9739	MuSC
mus_SNuc7468112-GCGAGAATCAGTGTTG-1-0	-6.07836	14.3757	FB
mus_SNuc7468112-AAAGATGCATACGCTA-1-0	2.03303	4.797	SMC
mus_SNuc7468112-GCGACCATCGTGACAT-1-0	3.03965	6.18703	SMC
mus_SNuc7468112-AGATCTGAGAGCCCAA-1-0	6.91433	7.18607	B plasma
mus_SNuc7468112-AGGTCCGCATGCTGGC-1-0	-5.97876	4.72092	VenEC
mus_SNuc7468112-CTTACCGGTATCGCAT-1-0	2.00078	5.82258	SMC
mus_SNuc7468112-GTAGGCCGTTCAACCA-1-0	-6.23031	13.0217	FB
mus_SNuc7468112-CATGCCTGTGTAACGG-1-0	-6.06901	4.52828	VenEC
mus_SNuc7468112-TGCGTGGGTCTGCCAG-1-0	-8.61525	13.5812	FB
mus_SNuc7468112-CTTCTCTTCGACAGCC-1-0	12.2321	11.0409	MF-Ifg
mus_SNuc7468112-TCGAGGCAGGACAGCT-1-0	1.94465	7.17866	SMC
mus_SNuc7468112-GTATCTTCAACACCCG-1-0	11.4084	0.739805	Macrophage
mus_SNuc7468112-GCAAACTGTAGAAGGA-1-0	-8.51991	13.9783	FB
mus_SNuc7468112-TGTTCCGCAATAACGA-1-0	-6.85137	10.1921	Tenococyte
mus_SNuc7468112-TGCGTGGTCTTTACAC-1-0	-0.32021	7.09909	Pericyte
mus_SNuc7468112-ACGGAGACATAGTAAG-1-0	0.920061	15.8504	MuSC
mus_SNuc7468112-CGAGCCAGTCGCTTTC-1-0	-7.01836	10.2342	Tenococyte
mus_SNuc7468112-GCGAGAAGTCACAAGG-1-0	10.7366	1.19487	Macrophage
mus_SNuc7468112-ATCCGAATCCGGCACA-1-0	3.06035	0.220776	T cell
mus_SNuc7468112-GGAACTTTCAACACTG-1-0	3.10941	-1.79884	NK cell
mus_SNuc7468112-GGATGTTAGATAGCAT-1-0	-0.744513	16.7995	MuSC
mus_SNuc7468112-GATCGTAAGGTAGCCA-1-0	-7.27152	14.3407	FB
mus_SNuc7468112-TCAGCTCTCAGTTAGC-1-0	-6.18639	4.28983	VenEC
mus_SNuc7468112-GCTCTGTCACAGGCCT-1-0	-2.06841	15.4893	MuSC
mus_SNuc7468112-CTGTTTATCCAAAGTC-1-0	0.213958	7.4107	Pericyte
mus_SNuc7468112-TACAGTGGTGATGTCT-1-0	2.64877	5.66402	SMC
mus_SNuc7468112-CTCGTACCAAGCTGAG-1-0	1.43266	6.08745	SMC
mus_SNuc7468112-AGCAGCCGTATTCTCT-1-0	-6.06612	4.66445	VenEC
mus_SNuc7468112-ACATCAGCAGTTAACC-1-0	-6.46202	13.7181	FB
mus_SNuc7468112-CGTTCTGGTCCGTGAC-1-0	0.31652	16.7596	MuSC
mus_SNuc7468112-CATCAGAGTGCACTTA-1-0	-5.52125	4.74541	VenEC
mus_SNuc7468112-AACTGGTAGGGAAACA-1-0	-5.89892	4.70884	VenEC
mus_SNuc7468112-CGAACATTCCGGCACA-1-0	4.7705	17.8526	MuSC
mus_SNuc7468112-CATATGGAGGAATGGA-1-0	-8.70112	12.1857	FB
mus_SNuc7468112-CCTTACGGTTTGTTGG-1-0	-1.59682	14.3951	MuSC
mus_SNuc7468112-ACACTGAAGTGCCAGA-1-0	2.45793	5.7665	SMC
mus_SNuc7468112-GCAGCCAAGTGCCATT-1-0	-8.76781	13.9063	FB
mus_SNuc7468112-TTAGGCACAGCCACCA-1-0	4.75388	15.9973	MuSC
mus_SNuc7468112-TTTGTCAAGGAACTGC-1-0	-6.94168	15.0199	FB
mus_SNuc7468112-GGGACCTGTGCCTTGG-1-0	2.48857	17.7444	MuSC
mus_SNuc7468112-TTGCGTCAGAAGGGTA-1-0	2.88658	6.81266	SMC
mus_SNuc7468112-CGTCACTTCTATGTGG-1-0	0.0136647	15.9967	MuSC
mus_SNuc7468112-CGTCACTAGTGAAGAG-1-0	1.9503	16.4913	MuSC
mus_SNuc7468112-TAAGAGAAGCTACCGC-1-0	2.14234	17.5567	MuSC
mus_SNuc7468112-GTTCATTAGTGCCAGA-1-0	-7.35414	15.0498	FB
mus_SNuc7468112-CCCAATCCAAGGCTCC-1-0	-7.27459	15.304	FB
mus_SNuc7468112-TAAGTGCCACTTCGAA-1-0	3.83131	17.5356	MuSC
mus_SNuc7468112-AAGACCTTCAGGCGAA-1-0	-0.0847806	15.9026	MuSC
mus_SNuc7468112-CGGCTAGCACCCTATC-1-0	-8.44626	14.4493	FB
mus_SNuc7468112-AACTCTTCACTGCCAG-1-0	-8.45089	15.7522	FB
mus_SNuc7468112-TACAGTGGTTGGTTTG-1-0	-7.43432	14.4453	FB
mus_SNuc7468112-CAGAGAGAGGCGACAT-1-0	3.08928	6.0527	SMC
mus_SNuc7468112-TTGACTTCACCTCGTT-1-0	-5.9211	13.8161	FB
mus_SNuc7468112-GATCGCGTCAACGCTA-1-0	-7.49433	14.972	FB
mus_SNuc7468112-AGGGATGAGGTAGCCA-1-0	0.487175	15.9593	MuSC
mus_SNuc7468112-CCTAAAGCATATGAGA-1-0	4.22247	0.0505983	T cell
mus_SNuc7468112-CCAATCCAGTCAAGCG-1-0	3.03256	6.04782	SMC
mus_SNuc7468112-TCGCGAGAGATCCTGT-1-0	1.25361	15.8535	MuSC
mus_SNuc7468112-GTCCTCAGTCAATGTC-1-0	11.2754	0.1573	Macrophage
mus_SNuc7468112-CACATTTTCATGGTCA-1-0	-7.89705	12.1991	FB
mus_SNuc7468112-ACGCAGCCAGATTGCT-1-0	4.29218	17.6194	MuSC
mus_SNuc7468112-GCGCGATGTTAAGACA-1-0	-7.2749	14.1892	FB
mus_SNuc7468112-GCACTCTTCCTTGACC-1-0	11.7552	1.2689	Macrophage
mus_SNuc7468112-TCGTAGACACGAAATA-1-0	-7.26073	14.4059	FB
mus_SNuc7468112-TGGCCAGCAGATCCAT-1-0	4.22382	-0.409692	T cell
mus_SNuc7468112-TGCGTGGAGAATTGTG-1-0	-6.06069	12.8799	FB
mus_SNuc7468112-ACGCAGCAGTCTCAAC-1-0	-6.03373	12.0029	FB
mus_SNuc7468112-AGAATAGGTCAGTGGA-1-0	-5.53561	13.036	FB
mus_SNuc7468112-GTTACAGTCTACTCAT-1-0	2.71899	6.55065	SMC
mus_SNuc7468112-CGTTAGACATGCCTTC-1-0	11.5254	0.882292	Macrophage
mus_SNuc7468112-CAAGATCTCCGAATGT-1-0	1.08917	17.5294	MuSC
mus_SNuc7468112-GAATAAGAGCGTAGTG-1-0	8.48756	2.11527	cCD2
mus_SNuc7468112-ACGAGGAAGATGTGTA-1-0	-9.12789	13.5161	FB
mus_SNuc7468112-GAATGAAAGGGCTTCC-1-0	10.1984	1.05725	Macrophage
mus_SNuc7468112-AGCGGTCCAATCACAC-1-0	-6.0274	4.92915	VenEC
mus_SNuc7468112-GTTACAGAGTCCCACG-1-0	-7.48629	13.0268	FB
mus_SNuc7468112-ACACCAATCCACGTGG-1-0	-6.11283	4.61005	VenEC
mus_SNuc7468112-TGCCAAAGTAATAGCA-1-0	-1.27981	14.4958	MuSC
mus_SNuc7468112-CATCGGGAGGTGTTAA-1-0	-6.47128	13.8296	FB
mus_SNuc7468112-TTGCGTCTCGTACCGG-1-0	-6.90091	14.9156	FB
mus_SNuc7468112-CCTAAAGGTCTCTCGT-1-0	6.81528	7.1048	B plasma
mus_SNuc7468112-GAACGGATCCACGAAT-1-0	-8.2883	13.3631	FB
mus_SNuc7468112-TTCTCCTCAGCTGCAC-1-0	-7.26052	-0.627012	ArtEC
mus_SNuc7468112-GATCTAGGTCGCTTTC-1-0	12.2243	8.76704	MF-IIfg
mus_SNuc7468112-TCTGGAAGTATGGTTC-1-0	3.54586	16.9064	MuSC
mus_SNuc7468112-TTTGGTTGTTATGTGC-1-0	-8.25894	13.751	FB
mus_SNuc7468112-TATGCCCAGGTGCTTT-1-0	-5.21783	6.95445	LymphEC
mus_SNuc7468112-GGGACCTGTTCCTCCA-1-0	11.8871	1.1733	Macrophage
mus_SNuc7468112-CTGCCTACAGTCAGCC-1-0	9.39323	1.39629	Macrophage
mus_SNuc7468112-CCAGCGACAAAGTCAA-1-0	-6.68664	13.3119	FB
mus_SNuc7468112-CTGTGCTCAATCAGAA-1-0	-8.30108	13.0516	FB
mus_SNuc7468112-TGTTCCGCAGATAATG-1-0	3.82235	17.7511	MuSC
mus_SNuc7468112-TACTTACTCGCATGGC-1-0	2.58616	6.3962	SMC
mus_SNuc7468112-TCCCGATTCTATGTGG-1-0	-8.22164	14.2449	FB
mus_SNuc7468112-GTTTCTACACGGTGTC-1-0	-0.568398	15.7198	MuSC
mus_SNuc7468112-CCACCTAAGACAGACC-1-0	-6.25851	12.1977	FB
mus_SNuc7468112-AGCGGTCCAACTTGAC-1-0	-6.50036	3.50339	VenEC
mus_SNuc7468112-GCACTCTCAGTCAGAG-1-0	3.20471	-1.17071	NK cell
mus_SNuc7468112-TACCTATCAGTGGGAT-1-0	-6.09442	4.39727	VenEC
mus_SNuc7468112-AAGGAGCAGCCACTAT-1-0	1.24651	15.5768	MuSC
mus_SNuc7468112-ACTGTCCAGTCGAGTG-1-0	12.4437	10.8588	MF-Ifg
mus_SNuc7468112-CATGACATCAGCTTAG-1-0	-6.65732	10.1096	Tenococyte
mus_SNuc7468112-ACAGCCGGTCAAACTC-1-0	4.59535	17.9679	MuSC
mus_SNuc7468112-TCTCTAAGTGAAATCA-1-0	2.3605	6.69175	SMC
mus_SNuc7468112-TGAGCATGTCAAAGAT-1-0	-7.08987	9.95597	Tenococyte
mus_SNuc7468112-CGTGTAAAGATGGGTC-1-0	-9.47412	13.3382	FB
mus_SNuc7468112-GCTGCAGCACACGCTG-1-0	-7.516	10.3023	Tenococyte
mus_SNuc7468112-AAGGCAGGTTGCGTTA-1-0	6.66033	16.0522	MuSC
mus_SNuc7468112-ACACCGGGTTGGGACA-1-0	-7.22988	14.2842	FB
mus_SNuc7468112-CAGCGACTCACGCGGT-1-0	9.88709	1.60788	Macrophage
mus_SNuc7468112-ATTGGTGAGGAGTTGC-1-0	-9.42413	13.8137	FB
mus_SNuc7468112-TTTACTGAGGAGTCTG-1-0	-8.05013	15.1211	FB
mus_SNuc7468112-GTTCTCGGTACCGTAT-1-0	9.18121	1.35414	Macrophage
mus_SNuc7468112-AGCGTATAGAGTGACC-1-0	6.89519	7.13865	B plasma
mus_SNuc7468112-CGACCTTGTAAGTGGC-1-0	-6.40206	3.90731	VenEC
mus_SNuc7468112-GGCTGGTTCGACGGAA-1-0	-7.97604	13.2113	FB
mus_SNuc7468112-GTCTCGTCAAATACAG-1-0	-5.59445	12.196	FB
mus_SNuc7468112-CCCTCCTTCAGTTTGG-1-0	4.07919	17.4931	MuSC
mus_SNuc7468112-GCATACAAGGGAACGG-1-0	0.0358056	13.7742	MuSC
mus_SNuc7468112-ACCAGTAAGTACTTGC-1-0	12.2406	8.65639	MF-IIfg
mus_SNuc7468112-GACCTGGCAGTCGATT-1-0	1.30485	16.7484	MuSC
mus_SNuc7468112-CGGAGCTCACGAAATA-1-0	0.951718	5.18277	SMC
mus_SNuc7468112-CCTCAGTCATACCATG-1-0	-5.47788	12.9826	FB
mus_SNuc7468112-CTTAGGACAAGCCATT-1-0	-0.244446	14.6159	MuSC
mus_SNuc7468112-CACATAGGTCCGAATT-1-0	0.618508	15.3519	MuSC
mus_SNuc7468112-GGCTGGTTCTTGACGA-1-0	-6.03718	4.97171	VenEC
mus_SNuc7468112-AGCGGTCTCTCCCTGA-1-0	0.974478	14.789	MuSC
mus_SNuc7468112-CCTTCGACAATGAATG-1-0	1.46565	15.4788	MuSC
mus_SNuc7468112-ACGCAGCAGCGTTGCC-1-0	11.9453	1.34586	Macrophage
mus_SNuc7468112-GATGCTAGTGTGGCTC-1-0	-6.18208	13.8004	FB
mus_SNuc7468112-TGATTTCCAGCATACT-1-0	4.69511	16.6632	MuSC
mus_SNuc7468112-ACCGTAACACATGGGA-1-0	-8.945	13.701	FB
mus_SNuc7468112-CGCGTTTAGCTGAACG-1-0	3.62296	17.7085	MuSC
mus_SNuc7468112-TCCACACGTGACTACT-1-0	2.88083	13.4304	MuSC
mus_SNuc7468112-AACCGCGAGAACAATC-1-0	-7.15092	14.5737	FB
mus_SNuc7468112-TTCTCCTCACTGTGTA-1-0	11.9161	0.648525	Macrophage
mus_SNuc7468112-ACCAGTAAGGCATGGT-1-0	0.0144647	15.8221	MuSC
mus_SNuc7468112-CGTTCTGTCTGCTTGC-1-0	-9.95645	13.3362	FB
mus_SNuc7468112-TCACGAAGTTTGTTTC-1-0	2.06435	7.15193	SMC
mus_SNuc7468112-ATGTGTGAGCCGTCGT-1-0	6.63758	7.18994	B plasma
mus_SNuc7468112-GGGCATCAGACTAGAT-1-0	0.479676	16.9247	MuSC
mus_SNuc7468112-AGTAGTCAGACCTAGG-1-0	1.63078	5.6351	SMC
mus_SNuc7468112-CCGTGGAAGTACTTGC-1-0	-9.36859	13.5059	FB
mus_SNuc7468112-CGTCCATGTTCGAATC-1-0	-5.07907	7.35066	LymphEC
mus_SNuc7468112-AGATCTGTCCCGACTT-1-0	9.37196	1.4682	Macrophage
mus_SNuc7468112-CAGCGACTCCTCATTA-1-0	6.62242	7.16248	B plasma
mus_SNuc7468112-CCTTACGCACAGGAGT-1-0	-6.15727	13.689	FB
mus_SNuc7468112-ACTGATGCAGATCCAT-1-0	-6.39708	15.0385	FB
mus_SNuc7468112-CTTCTCTGTTCGCTAA-1-0	4.72107	17.0388	MuSC
mus_SNuc7468112-CGACTTCAGTCATGCT-1-0	1.70014	15.4777	MuSC
mus_SNuc7468112-CACCACTTCCAAGTAC-1-0	2.92727	6.47989	SMC
mus_SNuc7468112-ACTTACTTCCGTTGCT-1-0	2.04329	4.90942	SMC
mus_SNuc7468112-ACGGAGATCTTGCAAG-1-0	-8.05081	14.1021	FB
mus_SNuc7468112-CACACTCAGCACAGGT-1-0	11.5696	0.423468	Macrophage
mus_SNuc7468112-TCAATCTGTAGCAAAT-1-0	1.36864	18.2059	MuSC
mus_SNuc7468112-ACGAGCCCAACACCCG-1-0	11.6247	1.73455	Macrophage
mus_SNuc7468112-ATCCGAATCACGACTA-1-0	6.50233	7.14428	B plasma
mus_SNuc7468112-CTTAGGACATCCGCGA-1-0	2.5392	4.21446	SMC
mus_SNuc7468112-TAGGCATGTACTCAAC-1-0	-9.63019	13.2626	FB
mus_SNuc7468112-GCTGCGATCACCGTAA-1-0	-7.43969	0.329974	ArtEC
mus_SNuc7468112-ACGCCAGTCTACCAGA-1-0	-7.05402	11.823	FB
mus_SNuc7468112-ATCATGGGTATGGTTC-1-0	0.259448	7.63374	Pericyte
mus_SNuc7468112-ACTGTCCTCCGTACAA-1-0	3.89764	16.5225	MuSC
mus_SNuc7468112-GTGCGGTAGCGTTCCG-1-0	1.86476	6.33986	SMC
mus_SNuc7468112-TCTGAGACAGCCTGTG-1-0	6.78891	7.06937	B plasma
mus_SNuc7468112-AACCGCGTCTTGACGA-1-0	-0.66692	15.2114	MuSC
mus_SNuc7468112-CCACTACCACGACGAA-1-0	11.9581	1.19265	Macrophage
mus_SNuc7468112-CAGAGAGCAGACTCGC-1-0	-6.8935	15.1114	FB
mus_SNuc7468112-AACCATGGTGTGGCTC-1-0	1.9346	6.29344	SMC
mus_SNuc7468112-GCTCTGTCAACGCACC-1-0	-8.1341	12.6297	FB
mus_SNuc7468112-CATCGGGTCTCATTCA-1-0	2.98947	17.7024	MuSC
mus_SNuc7468112-CGATTGACACGGCCAT-1-0	10.5675	1.40533	Macrophage
mus_SNuc7468112-TTGCCGTCATTTCACT-1-0	-1.3233	14.972	MuSC
mus_SNuc7468112-TCGAGGCGTGTCTGAT-1-0	-6.16171	4.83221	VenEC
mus_SNuc7468112-GACGTTACAGATTGCT-1-0	3.96297	-0.00426552	T cell
mus_SNuc7468112-GCGCCAATCTCATTCA-1-0	0.0609478	7.10962	Pericyte
mus_SNuc7468112-GGGAGATCAGATAATG-1-0	10.1687	2.04608	Macrophage
mus_SNuc7468112-CGATCGGGTCTCCACT-1-0	-8.32989	15.7339	FB
mus_SNuc7468112-ACGAGGACAGCTGCTG-1-0	-6.29659	4.7836	VenEC
mus_SNuc7468112-CGATTGAAGCGATCCC-1-0	-1.51628	16.4528	MuSC
mus_SNuc7468112-CCCATACAGAGAGCTC-1-0	-6.72562	10.0158	Tenococyte
mus_SNuc7468112-CCAGCGACAACTGCGC-1-0	-5.99559	5.05414	VenEC
mus_SNuc7468112-GGGCACTAGGTGCTAG-1-0	-6.81517	10.1296	Tenococyte
mus_SNuc7468112-CGGCTAGTCACGATGT-1-0	2.56955	16.8991	MuSC
mus_SNuc7468112-AACTTTCTCATGGTCA-1-0	-2.27545	16.6739	MuSC
mus_SNuc7468112-CGGAGCTGTCATATCG-1-0	-8.19163	12.3992	FB
mus_SNuc7468112-TTCGAAGGTCCGAATT-1-0	3.88439	-1.28568	NK cell
mus_SNuc7468112-TGACAACGTGTCGCTG-1-0	12.6821	10.7241	MF-Ifg
mus_SNuc7468112-CTCCTAGAGCGCCTTG-1-0	12.9562	8.52923	MF-IIfg
mus_SNuc7468112-ACCCACTGTAAGCACG-1-0	3.58864	18.0922	MuSC
mus_SNuc7468112-ATAACGCGTAAACCTC-1-0	13.586	10.1252	MF-Ifg
mus_SNuc7468112-TGAGGGAAGAAGGACA-1-0	-5.95832	5.24814	VenEC
mus_SNuc7468112-TGTTCCGTCACAGTAC-1-0	2.26114	5.28206	SMC
mus_SNuc7468112-AGCTTGATCCCATTTA-1-0	-6.67005	10.0444	Tenococyte
mus_SNuc7468112-GAGTCCGCAAGTCTAC-1-0	2.42578	6.13019	SMC
mus_SNuc7468112-ACCCACTGTACTCGCG-1-0	-1.95108	15.5238	MuSC
mus_SNuc7468112-TCGTACCAGGCGCTCT-1-0	-7.10059	11.7416	FB
mus_SNuc7468112-AGTGGGAGTCGCTTCT-1-0	0.482361	16.1934	MuSC
mus_SNuc7468112-TTGACTTCAACGCACC-1-0	2.64348	5.68958	SMC
mus_SNuc7468112-AAAGTAGCAATGTAAG-1-0	1.98632	5.95407	SMC
mus_SNuc7468112-TACGGATTCGAATGGG-1-0	2.08335	4.48352	SMC
mus_SNuc7468112-TGGACGCAGTGTCCCG-1-0	9.88275	8.70744	MF-IIfg
mus_SNuc7468112-CGACTTCTCTGGTGTA-1-0	9.6219	1.44225	Macrophage
mus_SNuc7468112-ATCGAGTAGGAGCGTT-1-0	-6.93256	15.0963	FB
mus_SNuc7468112-GGATTACTCCAAGTAC-1-0	-8.25052	13.6429	FB
mus_SNuc7468112-TGACTTTTCTTTACAC-1-0	-1.18743	15.5325	MuSC
mus_SNuc7468112-TAGGCATCATCTACGA-1-0	3.15373	-0.117088	T cell
mus_SNuc7468112-GCATGCGAGGACAGCT-1-0	3.29241	17.8551	MuSC
mus_SNuc7468112-AAACGGGCAAGGACAC-1-0	-5.18958	7.06744	LymphEC
mus_SNuc7468112-ATAGACCGTCTGATCA-1-0	-8.35486	15.174	FB
mus_SNuc7468112-GACCTGGGTGCCTGGT-1-0	4.11185	-0.103836	T cell
mus_SNuc7468112-ATGCGATGTACAGTGG-1-0	0.795136	16.7497	MuSC
mus_SNuc7468112-TTGACTTGTCAGAAGC-1-0	0.474616	17.587	MuSC
mus_SNuc7468112-CCAATCCAGCGATAGC-1-0	2.29698	6.1554	SMC
mus_SNuc7468112-GGGTCTGCATCCTAGA-1-0	1.23555	4.40879	SMC
mus_SNuc7468112-AGCTCTCTCACATGCA-1-0	-0.745683	16.2504	MuSC
mus_SNuc7468112-TAAGAGACACATGACT-1-0	-6.85326	10.027	Tenococyte
mus_SNuc7468112-CCCAGTTTCCTTTACA-1-0	-6.77547	10.1309	Tenococyte
mus_SNuc7468112-ATTCTACAGTCAAGGC-1-0	2.42638	4.37219	SMC
mus_SNuc7468112-TGCTACCCACAACGTT-1-0	1.10293	4.88596	SMC
mus_SNuc7468112-ACTATCTTCAATAAGG-1-0	-8.12154	14.1588	FB
mus_SNuc7468112-CCCTCCTGTCTTCAAG-1-0	9.48463	1.62731	Macrophage
mus_SNuc7468112-AGGTCATAGTCATGCT-1-0	-6.86599	15.0665	FB
mus_SNuc7468112-TCACAAGTCCGTACAA-1-0	-7.70962	14.3919	FB
mus_SNuc7468112-TCAGCAAAGTATTGGA-1-0	0.268054	7.12764	Pericyte
mus_SNuc7468112-CGTAGGCAGCACACAG-1-0	-6.50913	3.3952	VenEC
mus_SNuc7468112-ATCCGAACAAAGGTGC-1-0	-5.39744	3.74127	VenEC
mus_SNuc7468112-CGTGAGCTCCACGCAG-1-0	-5.26336	12.9215	FB
mus_SNuc7468112-TCTGGAATCCTTTACA-1-0	2.70942	17.2861	MuSC
mus_SNuc7468112-ATTGGTGCAAGAGTCG-1-0	-6.44144	13.732	FB
mus_SNuc7468112-GCATACATCATAACCG-1-0	-6.5415	3.72421	VenEC
mus_SNuc7468112-TTGGAACCAATCGAAA-1-0	-6.00828	4.76257	VenEC
mus_SNuc7468112-TTGGCAATCTTCTGGC-1-0	-7.49317	15.9643	FB
mus_SNuc7468112-TGAGCATTCTCTTGAT-1-0	-6.48695	3.23956	VenEC
mus_SNuc7468112-GAGTCCGTCTAACGGT-1-0	9.76667	8.1405	MF-IIfg
mus_SNuc7468112-AAGCCGCCACATCCAA-1-0	2.93933	16.8839	MuSC
mus_SNuc7468112-TATCTCAGTGGCCCTA-1-0	-7.60911	14.4107	FB
mus_SNuc7468112-TCAGATGTCTGCCAGG-1-0	1.5951	16.3403	MuSC
mus_SNuc7468112-AACGTTGAGCGCCTCA-1-0	7.87316	3.52373	B cell
mus_SNuc7468112-AGCTTGACAGGCTCAC-1-0	4.06284	17.3811	MuSC
mus_SNuc7468112-GGAAAGCAGTGAATTG-1-0	0.076018	15.5346	MuSC
mus_SNuc7468112-ACTTACTAGGGAAACA-1-0	-5.52671	4.48486	VenEC
mus_SNuc7468112-TATTACCCAGTCAGAG-1-0	3.28179	17.6218	MuSC
mus_SNuc7468112-CTAAGACCATGTTGAC-1-0	9.66116	-0.160849	Monocyte
mus_SNuc7468112-CAAGATCTCCATGAAC-1-0	2.22338	6.52683	SMC
mus_SNuc7468112-GTACTCCCACCACGTG-1-0	-5.87458	4.45166	VenEC
mus_SNuc7468112-GTTTCTAAGGGTATCG-1-0	4.26588	17.5072	MuSC
mus_SNuc7468112-TTAACTCGTTAGGGTG-1-0	2.06051	16.52	MuSC
mus_SNuc7468112-ATTACTCTCCAATGGT-1-0	-7.58194	14.6825	FB
mus_SNuc7468112-TACGGTAGTATTACCG-1-0	-6.49979	14.9861	FB
mus_SNuc7468112-CCGTTCAAGCTACCGC-1-0	1.242	16.8645	MuSC
mus_SNuc7468112-TGTCCCACATGGTTGT-1-0	-5.29214	13.0632	FB
mus_SNuc7468112-CTGCCTACAGTAGAGC-1-0	-5.7198	12.564	FB
mus_SNuc7468112-CTCGTCACAATCTACG-1-0	10.7295	9.16334	MF-IIfg
mus_SNuc7468112-GCTTCCAGTCGACTAT-1-0	-5.29426	12.7172	FB
mus_SNuc7468112-GAGTCCGCAGCTCGAC-1-0	2.89726	6.62595	SMC
mus_SNuc7468112-CGCTGGACAAGAGTCG-1-0	4.76253	0.179277	T cell
mus_SNuc7468112-CAGCGACCAGTAACGG-1-0	12.4732	10.5578	MF-Ifg
mus_SNuc7468112-AAAGCAACACACCGCA-1-0	2.11516	4.20485	SMC
mus_SNuc7468112-TTGAACGTCTACTCAT-1-0	9.6914	8.55161	MF-IIfg
mus_SNuc7468112-AGGCCGTCATCAGTCA-1-0	12.2741	10.6756	MF-Ifg
mus_SNuc7468112-ACACCGGTCATTCACT-1-0	9.66169	2.75548	Macrophage
mus_SNuc7468112-CCACCTAGTTCGTCTC-1-0	-5.93282	4.70111	VenEC
mus_SNuc7468112-CTGTTTAGTGGGTCAA-1-0	-9.26833	14.3313	FB
mus_SNuc7468112-CTACACCTCACCAGGC-1-0	-6.00278	4.10752	VenEC
mus_SNuc7468112-TCATTTGTCCAAACTG-1-0	2.29315	5.69707	SMC
mus_SNuc7468112-CCATGTCAGTTACGGG-1-0	-5.87646	4.96327	VenEC
mus_SNuc7468112-CACAGTACATAGACTC-1-0	12.3869	10.7544	MF-Ifg
mus_SNuc7468112-CTTGGCTTCTGCAGTA-1-0	-0.335261	15.3466	MuSC
mus_SNuc7468112-GCTGCGACATATACCG-1-0	-8.58791	15.2278	FB
mus_SNuc7468112-TGGTTAGTCTGGAGCC-1-0	1.62003	15.6923	MuSC
mus_SNuc7468112-CCACCTAGTTTCCACC-1-0	11.2499	1.30626	Macrophage
mus_SNuc7468112-CAGCAGCCAGCCAATT-1-0	11.8552	1.64348	Macrophage
mus_SNuc7468112-ACGAGGATCTAGAGTC-1-0	-9.82163	5.85202	nmSchwann
mus_SNuc7468112-AAGGCAGAGATATGGT-1-0	0.727594	15.9627	MuSC
mus_SNuc7468112-TCCACACAGTGCGTGA-1-0	-6.51968	14.1711	FB
mus_SNuc7468112-AGCAGCCCAATGAATG-1-0	11.4241	0.393713	Macrophage
mus_SNuc7468112-GATCGCGTCCAAGCCG-1-0	-0.236728	15.2039	MuSC
mus_SNuc7468112-TTCTCCTCATGGTCAT-1-0	4.6033	17.6812	MuSC
mus_SNuc7468112-CATCAGACAGCTATTG-1-0	-7.81765	15.236	FB
mus_SNuc7468112-CCTCAGTGTGTAACGG-1-0	2.66724	0.233612	T cell
mus_SNuc7468112-GGCCGATCACCCAGTG-1-0	1.97881	13.7389	MuSC
mus_SNuc7468112-GCGACCAGTCCAGTAT-1-0	-5.43673	13.2035	FB
mus_SNuc7468112-GCTTCCATCTGCTGTC-1-0	-6.20172	12.2859	FB
mus_SNuc7468112-AAGGAGCTCATCATTC-1-0	-8.29715	13.5429	FB
mus_SNuc7468112-CCTATTAAGCAATCTC-1-0	1.98774	5.31322	SMC
mus_SNuc7468112-CGGTTAACAAGCGCTC-1-0	8.2232	15.313	MuSC
mus_SNuc7468112-CCTCTGAGTGTGAATA-1-0	-5.87658	4.52853	VenEC
mus_SNuc7468112-TCATTTGCAGGTCCAC-1-0	8.49039	2.1814	cCD2
mus_SNuc7468112-TGACGGCGTACTCGCG-1-0	11.4524	0.887116	Macrophage
mus_SNuc7468112-TGAAAGACAGTCGATT-1-0	-5.76243	4.64004	VenEC
mus_SNuc7468112-ACGTCAAGTTACGCGC-1-0	-6.2135	4.48223	VenEC
mus_SNuc7468112-GGGCACTAGGTGATAT-1-0	-8.61305	13.1833	FB
mus_SNuc7468112-TTAGGCAAGCCACGCT-1-0	-6.23319	12.2552	FB
mus_SNuc7468112-AAAGATGAGTAGCGGT-1-0	-8.34605	14.46	FB
mus_SNuc7468112-CAGCATAGTTCAGGCC-1-0	2.4294	6.06095	SMC
mus_SNuc7468112-TATCTCACAGGAATCG-1-0	-6.35795	13.4632	FB
mus_SNuc7468112-CGGTTAACAACACCCG-1-0	1.89317	17.1475	MuSC
mus_SNuc7468112-AGGGATGCATCGGACC-1-0	-6.77349	10.2787	Tenococyte
mus_SNuc7468112-AGCGTCGGTAGGGTAC-1-0	2.68768	6.49748	SMC
mus_SNuc7468112-GTAGTCACACCACGTG-1-0	-0.00930533	14.6973	MuSC
mus_SNuc7468112-GCGCCAACACAGACAG-1-0	-6.11363	12.5831	FB
mus_SNuc7468112-CGCTTCAGTCTTCGTC-1-0	-5.93876	4.65891	VenEC
mus_SNuc7468112-GCATACAGTCAGATAA-1-0	9.5908	8.14668	MF-IIfg
mus_SNuc7468112-AACTTTCGTCTTGTCC-1-0	-8.63302	15.0919	FB
mus_SNuc7468112-CTAACTTTCCGCGGTA-1-0	-1.82154	16.4957	MuSC
mus_SNuc7468112-CTCTACGTCGCAGGCT-1-0	-7.74278	14.292	FB
mus_SNuc7468112-GCTGCAGTCTTTCCTC-1-0	-5.14414	7.01035	LymphEC
mus_SNuc7468112-GAGGTGATCTCGTTTA-1-0	-5.26829	6.88887	LymphEC
mus_SNuc7468112-AAATGCCCAGTCCTTC-1-0	-0.673573	15.9404	MuSC
mus_SNuc7468112-TTAGTTCAGATACACA-1-0	3.91507	16.6775	MuSC
mus_SNuc7468112-GCTGGGTCATGCATGT-1-0	9.36175	1.59611	Macrophage
mus_SNuc7468112-ATCCACCCAAGCTGAG-1-0	-6.19663	14.4137	FB
mus_SNuc7468112-CGAATGTTCGGAAATA-1-0	11.5669	10.6115	MF-Ifg
mus_SNuc7468112-CATCAGATCTAACTGG-1-0	3.59451	0.367778	T cell
mus_SNuc7468112-CCGTGGAGTTTCGCTC-1-0	-9.35539	14.0252	FB
mus_SNuc7468112-CTTCTCTCACGCGAAA-1-0	-6.92219	13.293	FB
mus_SNuc7468112-TTAGTTCCAATGGAAT-1-0	-6.85735	11.8044	FB
mus_SNuc7468112-TTGCGTCCATCGATTG-1-0	-8.38406	15.1749	FB
mus_SNuc7468112-AACTGGTAGTTGTAGA-1-0	5.25285	0.524378	T cell
mus_SNuc7468112-CGCTTCAAGAAAGTGG-1-0	-7.09109	14.8918	FB
mus_SNuc7468112-GCATGATCAGTTCCCT-1-0	-5.7283	3.79259	VenEC
mus_SNuc7468112-TTTCCTCGTGCTTCTC-1-0	-5.07817	5.0275	LymphEC
mus_SNuc7468112-AACTCTTCACCCATTC-1-0	1.09371	4.75003	SMC
mus_SNuc7468112-ACGTCAACACGACGAA-1-0	5.90323	16.318	MuSC
mus_SNuc7468112-TTGTAGGCAAAGGTGC-1-0	4.70529	17.5877	MuSC
mus_SNuc7468112-GACACGCAGTGAACGC-1-0	-5.76088	5.08672	VenEC
mus_SNuc7468112-AGAGTGGAGACTTTCG-1-0	-5.98217	13.1368	FB
mus_SNuc7468112-CCTAAAGAGGTGCACA-1-0	-7.78476	14.7079	FB
mus_SNuc7468112-GGGACCTGTAAATGTG-1-0	-0.142213	7.29453	Pericyte
mus_SNuc7468112-CATCCACAGGTGATAT-1-0	-0.639081	16.3432	MuSC
mus_SNuc7468112-GTGTTAGCAGCGTCCA-1-0	0.87121	16.1177	MuSC
mus_SNuc7468112-TCAGGTACAATAGCGG-1-0	11.8814	0.7702	Macrophage
mus_SNuc7468112-GTCGTAATCAGCCTAA-1-0	1.63318	5.24696	SMC
mus_SNuc7468112-TCGTACCTCTGCTGTC-1-0	6.91449	7.11092	B plasma
mus_SNuc7468112-CCTAGCTGTATGCTTG-1-0	-7.60042	12.4192	FB
mus_SNuc7468112-CATGGCGTCCAAACAC-1-0	0.865233	15.4971	MuSC
mus_SNuc7468112-CGGACACCAAGGGTCA-1-0	-8.65851	15.224	FB
mus_SNuc7468112-CAGAATCAGTCCGTAT-1-0	-8.44223	13.7048	FB
mus_SNuc7468112-GGCAATTGTTCCCGAG-1-0	3.42749	16.6847	MuSC
mus_SNuc7468112-TGGGAAGGTTCAACCA-1-0	-6.86135	14.991	FB
mus_SNuc7468112-AAGACCTCAGTTTACG-1-0	-0.354482	15.8304	MuSC
mus_SNuc7468112-TCGGGACCAGCATGAG-1-0	-7.64695	13.9226	FB
mus_SNuc7468112-CGAGAAGCACATTTCT-1-0	0.307976	17.8625	MuSC
mus_SNuc7468112-GACCTGGGTACGAAAT-1-0	-5.91343	4.36604	VenEC
mus_SNuc7468112-TTAACTCGTTCCACGG-1-0	2.86455	6.23799	SMC
mus_SNuc7468112-GCATACAAGCCCGAAA-1-0	-4.98201	7.1056	LymphEC
mus_SNuc7468112-AGCAGCCAGGAGCGAG-1-0	-6.6093	-1.39595	ArtEC
mus_SNuc7468112-TACTCGCAGCTAGTGG-1-0	-9.79572	12.4785	FB
mus_SNuc7468112-TTGACTTTCTACGAGT-1-0	2.56157	17.8404	MuSC
mus_SNuc7468112-CAGCAGCCACAAGTAA-1-0	3.59569	17.3064	MuSC
mus_SNuc7468112-AGTCTTTAGCTGTTCA-1-0	0.267903	7.09172	Pericyte
mus_SNuc7468112-CATGCCTTCACCTCGT-1-0	3.06462	17.6096	MuSC
mus_SNuc7468112-CCATGTCCAAGTCATC-1-0	0.900921	16.2119	MuSC
mus_SNuc7468112-TATGCCCGTCCGTCAG-1-0	5.78838	17.6571	MuSC
mus_SNuc7468112-GATCTAGAGAATGTTG-1-0	2.21712	7.23953	SMC
mus_SNuc7468112-CGACCTTAGCGATATA-1-0	-9.3525	13.0843	FB
mus_SNuc7468112-CCTTTCTTCAGCTCGG-1-0	-5.25989	4.91804	VenEC
mus_SNuc7468112-TTGCCGTCAGTGACAG-1-0	6.59424	7.15237	B plasma
mus_SNuc7468112-TGCGTGGTCCTAAGTG-1-0	-5.88053	4.67811	VenEC
mus_SNuc7468112-GCTCCTACATACCATG-1-0	-0.0105903	15.3257	MuSC
mus_SNuc7468112-GTGTTAGAGGAGTTTA-1-0	-6.55071	14.88	FB
mus_SNuc7468112-GTAACGTGTCGCTTTC-1-0	9.63929	8.13072	MF-IIfg
mus_SNuc7468112-GACGTGCGTACAGTTC-1-0	-7.61646	15.7013	FB
mus_SNuc7468112-AGAGCGACAAAGCAAT-1-0	2.20648	7.11278	SMC
mus_SNuc7468112-CTGCGGAAGCTGGAAC-1-0	0.276213	15.8154	MuSC
mus_SNuc7468112-CTCACACAGTCCGGTC-1-0	-6.29798	12.8992	FB
mus_SNuc7468112-TTTACTGTCGGTGTTA-1-0	12.7237	8.86933	MF-IIfg
mus_SNuc7468112-AGCGTATAGCCAGTTT-1-0	0.441313	13.2467	MuSC
mus_SNuc7468112-GCATGATTCGATCCCT-1-0	2.35994	15.6436	MuSC
mus_SNuc7468112-AAAGATGCATCGTCGG-1-0	0.705493	16.8065	MuSC
mus_SNuc7468112-AGCTCTCCAACTTGAC-1-0	4.41976	17.9713	MuSC
mus_SNuc7468112-CCGTACTTCTGGGCCA-1-0	6.77724	7.12276	B plasma
mus_SNuc7468112-GGAATAATCCCTTGTG-1-0	1.75008	18.6011	MuSC
mus_SNuc7468112-TTGGCAATCATAGCAC-1-0	1.06296	17.1098	MuSC
mus_SNuc7468112-AACCATGAGACGACGT-1-0	1.53287	17.434	MuSC
mus_SNuc7468112-TCCACACAGCAGGTCA-1-0	0.203987	13.5227	MuSC
mus_SNuc7468112-GGACGTCGTTCACCTC-1-0	0.590355	16.4059	MuSC
mus_SNuc7468112-GAGCAGACAGTTCCCT-1-0	-7.13416	13.4973	FB
mus_SNuc7468112-TGCGTGGTCAGCTGGC-1-0	2.66985	17.2226	MuSC
mus_SNuc7468112-TAAGCGTCACGCATCG-1-0	-7.16313	14.707	FB
mus_SNuc7468112-TAGTGGTCACGAGAGT-1-0	2.44842	7.07106	SMC
mus_SNuc7468112-ATCTACTTCAGCGATT-1-0	-7.66665	13.8474	FB
mus_SNuc7468112-ACGATGTCATCCTAGA-1-0	11.5394	10.8227	MF-Ifg
mus_SNuc7468112-TTATGCTGTTTGGCGC-1-0	2.75058	5.75274	SMC
mus_SNuc7468112-CCCAATCCAGATGGCA-1-0	-8.46414	15.353	FB
mus_SNuc7468112-TGTGTTTAGTCATGCT-1-0	6.69791	7.06746	B plasma
mus_SNuc7468112-GCATGTACAGGGTATG-1-0	9.18843	-0.76196	Monocyte
mus_SNuc7468112-GTCTTCGAGGGTTTCT-1-0	2.91686	15.6506	MuSC
mus_SNuc7468112-TGTGTTTAGTGGAGTC-1-0	0.432399	5.64111	SMC
mus_SNuc7468112-TACACGAGTATAATGG-1-0	6.51716	7.07169	B plasma
mus_SNuc7468112-CTTAGGAGTCCGAAGA-1-0	-5.63009	12.3235	FB
mus_SNuc7468112-GGCCGATAGGAGTTGC-1-0	11.7349	1.31536	Macrophage
mus_SNuc7468112-TCGGGACCATATGAGA-1-0	-8.85055	15.289	FB
mus_SNuc7468112-TTAGTTCTCGGAATCT-1-0	-8.05298	15.1377	FB
mus_SNuc7468112-GACTGCGTCACCTCGT-1-0	-6.40092	4.38131	VenEC
mus_SNuc7468112-CACATTTGTTGCCTCT-1-0	-6.75005	13.3495	FB
mus_SNuc7468112-TACTTGTGTATAAACG-1-0	-5.29473	6.87063	LymphEC
mus_SNuc7468112-GCACTCTCAGCCTGTG-1-0	-7.83098	14.2026	FB
mus_SNuc7468112-TGCACCTCATTTCAGG-1-0	4.86764	18.1823	MuSC
mus_SNuc7468112-TTAACTCAGAATGTGT-1-0	0.215102	6.98666	Pericyte
mus_SNuc7468112-TCGCGAGAGCGTGAAC-1-0	0.19959	16.0375	MuSC
mus_SNuc7468112-GTCAAGTGTTGGTAAA-1-0	11.3487	1.19872	Macrophage
mus_SNuc7468112-CCCTCCTCAGCTCGCA-1-0	-5.98653	4.42673	VenEC
mus_SNuc7468112-GTCACAACATCGATGT-1-0	11.7219	0.980841	Macrophage
mus_SNuc7468112-AGTTGGTTCCCAAGAT-1-0	12.2831	10.5846	MF-Ifg
mus_SNuc7468112-GAAACTCCAAGACACG-1-0	0.611158	15.3696	MuSC
mus_SNuc7468112-CCCTCCTGTACCATCA-1-0	-5.5957	12.9897	FB
mus_SNuc7468112-TGCCCTACACAACGTT-1-0	-5.88072	13.844	FB
mus_SNuc7468112-GAATAAGAGAGTTGGC-1-0	-6.74989	12.7904	FB
mus_SNuc7468112-TTTCCTCGTTCATGGT-1-0	-6.77021	14.1826	FB
mus_SNuc7468112-CGAATGTGTTCAGCGC-1-0	-6.03847	14.5178	FB
mus_SNuc7468112-TTATGCTTCGTCACGG-1-0	0.0899484	16.6394	MuSC
mus_SNuc7468112-CGAACATTCAATAAGG-1-0	0.241662	13.5674	MuSC
mus_SNuc7468112-TACTCATCAATAGAGT-1-0	-6.78395	13.692	FB
mus_SNuc7468112-CCGGGATAGACTCGGA-1-0	-8.31056	14.4965	FB
mus_SNuc7468112-AAGTCTGCATACCATG-1-0	5.85375	16.8414	MuSC
mus_SNuc7468112-GGGTTGCTCTGGTATG-1-0	-7.61265	14.4254	FB
mus_SNuc7468112-CTAAGACAGTCCGTAT-1-0	-2.23426	16.5867	MuSC
mus_SNuc7468112-CAAGAAATCTCGTTTA-1-0	-5.87664	4.41522	VenEC
mus_SNuc7468112-TATCAGGCAGCCAATT-1-0	-8.4479	13.9262	FB
mus_SNuc7468112-GGAATAACACCCAGTG-1-0	-6.88475	14.8434	FB
mus_SNuc7468112-CCTACACGTTAAGACA-1-0	-12.3144	14.6599	PnFB
mus_SNuc7468112-GTTTCTAGTAGCACGA-1-0	12.2405	10.5491	MF-Ifg
mus_SNuc7468112-CACTCCATCTCATTCA-1-0	-7.32545	15.9841	FB
mus_SNuc7468112-ACGCAGCCACGCCAGT-1-0	4.23224	17.8177	MuSC
mus_SNuc7468112-TACGGGCCACTTGGAT-1-0	1.98121	15.8427	MuSC
mus_SNuc7468112-GCGCAACGTTCAGGCC-1-0	2.34758	5.68747	SMC
mus_SNuc7468112-CAGCTAATCACAGTAC-1-0	-5.97291	14.4816	FB
mus_SNuc7468112-ACGATGTAGGACTGGT-1-0	-6.92391	15.2222	FB
mus_SNuc7468112-CAGGTGCAGTGACATA-1-0	6.5074	7.20134	B plasma
mus_SNuc7468112-CATCGAAAGTACGTAA-1-0	-6.3613	3.86033	VenEC
mus_SNuc7468112-GCCAAATAGAAACCGC-1-0	-10.2639	15.011	FB
mus_SNuc7468112-CCTAAAGTCTACCTGC-1-0	-1.86803	11.3043	Cycling
mus_SNuc7468112-TGATTTCTCAGCTGGC-1-0	-8.24073	16.006	FB
mus_SNuc7468112-AAAGTAGAGGCTCTTA-1-0	4.46531	17.1303	MuSC
mus_SNuc7468112-TAGGCATCAGGGTATG-1-0	-0.734352	15.5018	MuSC
mus_SNuc7468112-ATTATCCCAGATCGGA-1-0	13.0713	7.53364	MF-IIfg
mus_SNuc7468112-CTACATTTCAAGATCC-1-0	-7.0843	10.1553	Tenococyte
mus_SNuc7468112-TCGGTAATCCTTTACA-1-0	12.581	7.93813	MF-IIfg
mus_SNuc7468112-ACATGGTCAAGTAGTA-1-0	-7.42372	14.2239	FB
mus_SNuc7468112-ACTTTCAGTGTGTGCC-1-0	0.369605	17.0688	MuSC
mus_SNuc7468112-CACATAGTCAATACCG-1-0	11.3538	0.816417	Macrophage
mus_SNuc7468112-TTAACTCGTTACGACT-1-0	-7.02103	14.8541	FB
mus_SNuc7468112-GTTCATTCACGCTTTC-1-0	-7.62764	16.1712	FB
mus_SNuc7468112-TAGCCGGCAATCTACG-1-0	2.54092	6.60457	SMC
mus_SNuc7468112-GTATTCTTCTCGCATC-1-0	11.397	0.317792	Macrophage
mus_SNuc7468112-CTAGCCTCAGCATGAG-1-0	-7.04182	12.7929	FB
mus_SNuc7468112-GCCTCTACAGCGTCCA-1-0	-9.91755	12.0295	FB
mus_SNuc7468112-ACACCGGTCTGTCCGT-1-0	-2.68013	-0.178718	ArtEC
mus_SNuc7468112-CGTCAGGAGCTGCGAA-1-0	12.3551	8.1883	MF-IIfg
mus_SNuc7468112-CACTCCATCTTCTGGC-1-0	1.92196	6.85388	SMC
mus_SNuc7468112-GCTGGGTTCAGGCGAA-1-0	13.3144	8.31886	MF-IIfg
mus_SNuc7468112-TGCGTGGGTTGGACCC-1-0	-2.20449	15.3908	MuSC
mus_SNuc7468112-CGGAGTCGTTTAAGCC-1-0	1.54197	17.5626	MuSC
mus_SNuc7468112-GCGACCAAGGCCCTCA-1-0	0.158161	17.1998	MuSC
mus_SNuc7468112-CATCCACTCGTCTGAA-1-0	2.59646	6.29648	SMC
mus_SNuc7468112-CATTCGCGTACGACCC-1-0	0.208247	13.6884	MuSC
mus_SNuc7468112-GTTAAGCTCTACCTGC-1-0	2.87878	6.58847	SMC
mus_SNuc7468112-AAGGTTCTCTGCTTGC-1-0	0.246793	7.42298	Pericyte
mus_SNuc7468112-TGTCCCAGTCATGCCG-1-0	1.07811	18.2474	MuSC
mus_SNuc7468112-CCTCTGAGTCATCGGC-1-0	2.48668	7.09703	SMC
mus_SNuc7468112-TGCTACCGTATATCCG-1-0	-8.36266	15.0014	FB
mus_SNuc7468112-ACTGAACTCTGAGGGA-1-0	-8.8165	14.0362	FB
mus_SNuc7468112-CTCATTATCTGGTATG-1-0	11.4998	1.16129	Macrophage
mus_SNuc7468112-GGGCATCTCACGCATA-1-0	11.7107	1.14803	Macrophage
mus_SNuc7468112-CGATGGCGTGCACGAA-1-0	-0.754559	7.36923	Pericyte
mus_SNuc7468112-TCTTTCCAGAATCTCC-1-0	-6.02128	4.28565	VenEC
mus_SNuc7468112-GTAGTCAAGGGCATGT-1-0	4.67303	0.763955	T cell
mus_SNuc7468112-TATGCCCTCTCGCATC-1-0	6.74087	6.95276	B plasma
mus_SNuc7468112-TTGACTTTCCTTGACC-1-0	12.113	10.2835	MF-Ifg
mus_SNuc7468112-ATTCTACAGCCAACAG-1-0	-6.98006	11.5836	FB
mus_SNuc7468112-TGGCCAGGTAGGAGTC-1-0	-7.2226	13.8667	FB
mus_SNuc7468112-GTAGGCCCACTGTCGG-1-0	2.72919	18.5003	MuSC
mus_SNuc7468112-AGGGTGACAAGGTGTG-1-0	1.79661	5.22201	SMC
mus_SNuc7468112-CGAGAAGTCGTAGATC-1-0	-5.62455	4.68774	VenEC
mus_SNuc7468112-CGTAGGCCAGTCCTTC-1-0	-5.51778	12.6455	FB
mus_SNuc7468112-TCAATCTTCCCTTGTG-1-0	6.14012	15.8512	MuSC
mus_SNuc7468112-GGATTACAGCCTATGT-1-0	1.79418	6.28349	SMC
mus_SNuc7468112-TAAGTGCGTGACTCAT-1-0	-6.54013	13.5863	FB
mus_SNuc7468112-CTCAGAACAAAGCAAT-1-0	-5.95999	4.49288	VenEC
mus_SNuc7468112-GTCCTCACATGGGACA-1-0	-0.381778	7.13029	Pericyte
mus_SNuc7468112-AGATTGCAGACAGACC-1-0	-8.21027	15.7257	FB
mus_SNuc7468112-CTTAGGAGTTGGACCC-1-0	-7.73317	0.303329	ArtEC
mus_SNuc7468112-TAGACCAAGAGAGCTC-1-0	-1.21103	14.9187	MuSC
mus_SNuc7468112-TTAACTCAGACCGGAT-1-0	-6.67237	13.6587	FB
mus_SNuc7468112-CCAGCGAGTGACGCCT-1-0	3.00375	6.07368	SMC
mus_SNuc7468112-TCTCATAAGAAGATTC-1-0	-0.298059	16.0058	MuSC
mus_SNuc7468112-TATTACCAGTCATGCT-1-0	9.73405	8.56296	MF-IIfg
mus_SNuc7468112-ATTATCCAGTGACTCT-1-0	3.90081	17.1783	MuSC
mus_SNuc7468112-CATGGCGAGGCACATG-1-0	-0.0933552	16.2223	MuSC
mus_SNuc7468112-CAAGAAATCGTCTGAA-1-0	-9.45091	13.4292	FB
mus_SNuc7468112-TGATTTCGTTCGTTGA-1-0	4.22134	17.3787	MuSC
mus_SNuc7468112-AGGGATGGTGTTCGAT-1-0	4.11321	0.16303	T cell
mus_SNuc7468112-ACGGCCACATTAACCG-1-0	6.80443	7.06444	B plasma
mus_SNuc7468112-AAGACCTCACATCTTT-1-0	-6.15358	4.16476	VenEC
mus_SNuc7468112-AACGTTGCATGGTAGG-1-0	0.181171	15.0263	MuSC
mus_SNuc7468112-CACATTTAGGACTGGT-1-0	-5.97363	3.82552	VenEC
mus_SNuc7468112-TCAGGATGTCATCGGC-1-0	1.40854	5.61205	SMC
mus_SNuc7468112-ATCTGCCAGATCTGAA-1-0	8.54792	-1.13632	Monocyte
mus_SNuc7468112-CGATGGCTCATAAAGG-1-0	-9.22193	13.3348	FB
mus_SNuc7468112-TGGGAAGCAGACGCTC-1-0	-6.16378	4.72152	VenEC
mus_SNuc7468112-ACCAGTACAATGGAAT-1-0	-5.98195	4.81401	VenEC
mus_SNuc7468112-CGGCTAGGTGACAAAT-1-0	1.31949	15.1926	MuSC
mus_SNuc7468112-GGGCATCAGCCGATTT-1-0	5.24028	17.2279	MuSC
mus_SNuc7468112-CGACCTTGTTTGTTTC-1-0	3.98085	16.0044	MuSC
mus_SNuc7468112-CCTTCCCTCGCGTTTC-1-0	-6.90348	14.0646	FB
mus_SNuc7468112-CAGCTGGTCTCGCATC-1-0	3.81556	16.8664	MuSC
mus_SNuc7468112-GAACGGACATCCTAGA-1-0	0.735669	17.4861	MuSC
mus_SNuc7468112-GTGTTAGAGGGAAACA-1-0	0.106775	16.5321	MuSC
mus_SNuc7468112-GTGCGGTAGGTTCCTA-1-0	-6.44887	14.8534	FB
mus_SNuc7468112-CTGTTTACACCACCAG-1-0	3.26007	17.1525	MuSC
mus_SNuc7468112-TGGCTGGTCGAGAGCA-1-0	-5.92165	13.0605	FB
mus_SNuc7468112-CGACCTTGTTCGAATC-1-0	11.6091	1.2215	Macrophage
mus_SNuc7468112-GTATCTTCATGCCTTC-1-0	4.84811	15.5083	MuSC
mus_SNuc7468112-TTGACTTTCCGAACGC-1-0	1.7892	5.86757	SMC
mus_SNuc7468112-CTTACCGAGTGCTGCC-1-0	11.6942	0.248292	Macrophage
mus_SNuc7468112-GATCAGTTCTGACCTC-1-0	3.93886	17.7302	MuSC
mus_SNuc7468112-CTAATGGCAAGCCGTC-1-0	2.52796	6.46798	SMC
mus_SNuc7468112-AGCTCCTAGTGGTCCC-1-0	11.3842	1.07995	Macrophage
mus_SNuc7468112-TGACTTTCACAGAGGT-1-0	11.5221	10.5155	MF-Ifg
mus_SNuc7468112-CGAACATAGCTTTGGT-1-0	2.92665	17.6863	MuSC
mus_SNuc7468112-CTGTGCTCATTAGCCA-1-0	9.28995	-0.463928	Monocyte
mus_SNuc7468112-AAGACCTTCTGAGGGA-1-0	1.40455	16.0585	MuSC
mus_SNuc7468112-GATCGATTCGTCACGG-1-0	-0.832877	14.9351	MuSC
mus_SNuc7468112-ATCTACTAGGGTATCG-1-0	1.83224	16.7211	MuSC
mus_SNuc7468112-CACAAACTCGTAGGAG-1-0	-9.62028	15.178	FB
mus_SNuc7468112-TTGACTTAGGTAGCTG-1-0	-5.31448	4.2758	VenEC
mus_SNuc7468112-CCTTACGAGCGTCTAT-1-0	-5.99127	13.0113	FB
mus_SNuc7468112-ACACCGGGTACGCTGC-1-0	8.75253	1.97961	cCD2
mus_SNuc7468112-ACGATACTCTAACTCT-1-0	-6.10856	4.59315	VenEC
mus_SNuc7468112-CAAGATCCACTTGGAT-1-0	4.65175	18.2082	MuSC
mus_SNuc7468112-ATGTGTGTCGCTTGTC-1-0	-6.81235	13.6512	FB
mus_SNuc7468112-TTAACTCCATGATCCA-1-0	1.35824	5.43321	SMC
mus_SNuc7468112-TCAGATGGTGGCCCTA-1-0	2.4517	6.66158	SMC
mus_SNuc7468112-GTGCAGCAGTTCGCGC-1-0	1.88215	4.90735	SMC
mus_SNuc7468112-GAGCAGACAAAGGTGC-1-0	-6.07444	12.1329	FB
mus_SNuc7468112-CGACTTCGTTCCGGCA-1-0	5.43592	16.9157	MuSC
mus_SNuc7468112-ACGGGCTAGGGTTCCC-1-0	10.386	1.93013	Macrophage
mus_SNuc7468112-CTCTACGGTCAGTGGA-1-0	0.13187	17.556	MuSC
mus_SNuc7468112-CGCGGTAAGGTCATCT-1-0	11.6664	0.505387	Macrophage
mus_SNuc7468112-TAAGTGCTCTGAGTGT-1-0	-9.72455	14.0263	FB
mus_SNuc7468112-ATTACTCTCTAGAGTC-1-0	10.8257	2.9182	Macrophage
mus_SNuc7468112-CACCTTGTCCCACTTG-1-0	-6.23664	12.483	FB
mus_SNuc7468112-CACCACTCACGAGGTA-1-0	11.0914	0.249259	Macrophage
mus_SNuc7468112-AGATTGCGTCGGCATC-1-0	5.054	17.138	MuSC
mus_SNuc7468112-CGTGTCTTCGTCGTTC-1-0	1.78798	4.762	SMC
mus_SNuc7468112-TACACGAAGTGGGATC-1-0	8.36116	-0.696882	Monocyte
mus_SNuc7468112-CCTTTCTGTCTGGTCG-1-0	-9.39499	13.8979	FB
mus_SNuc7468112-TCGGGACTCCGAACGC-1-0	-0.427264	7.17307	Pericyte
mus_SNuc7468112-CGGACACGTTATCACG-1-0	-7.95195	14.7919	FB
mus_SNuc7468112-CTTAACTCAATGTTGC-1-0	0.450107	15.4794	MuSC
mus_SNuc7468112-CTACGTCTCCGATATG-1-0	0.253996	17.1974	MuSC
mus_SNuc7468112-CTCGGAGTCAGTTGAC-1-0	4.36422	-0.339238	T cell
mus_SNuc7468112-ATGGGAGTCCAAGTAC-1-0	12.4026	10.8253	MF-Ifg
mus_SNuc7468112-AGTCTTTCATCCGTGG-1-0	11.6815	10.5327	MF-Ifg
mus_SNuc7468112-CTGCCTACAGTCGTGC-1-0	1.72599	17.4229	MuSC
mus_SNuc7468112-CTCATTAGTGAACCTT-1-0	0.607756	4.98185	SMC
mus_SNuc7468112-GTACGTAGTTGCTCCT-1-0	10.6332	1.51769	Macrophage
mus_SNuc7468112-AGCGGTCGTCTAGAGG-1-0	11.0609	1.08228	Macrophage
mus_SNuc7468112-TCCCGATTCCGCAGTG-1-0	0.711293	6.01118	SMC
mus_SNuc7468112-CCTCAGTTCACCAGGC-1-0	2.17587	6.99312	SMC
mus_SNuc7468112-GAACCTACAGACACTT-1-0	4.89301	18.1529	MuSC
mus_SNuc7468112-CAACTAGCAAGCGAGT-1-0	-8.54453	13.8956	FB
mus_SNuc7468112-CGCTATCAGCTGAAAT-1-0	-7.74919	14.985	FB
mus_SNuc7468112-TTGCCGTTCAGATAAG-1-0	-8.32141	14.3787	FB
mus_SNuc7468112-ACTGCTCAGCTCCTCT-1-0	9.43455	8.55786	MF-IIfg
mus_SNuc7468112-TGCCAAAGTGAGTGAC-1-0	1.90268	6.63647	SMC
mus_SNuc7468112-ATTCTACTCGCCTGAG-1-0	1.8859	5.67173	SMC
mus_SNuc7468112-ATAGACCCAGCTGCAC-1-0	2.36524	4.89334	SMC
mus_SNuc7468112-ACACCGGTCTTGAGGT-1-0	-0.0628214	17.005	MuSC
mus_SNuc7468112-CGACTTCTCCCTGACT-1-0	0.146424	15.0365	MuSC
mus_SNuc7468112-GTATCTTGTTCTCATT-1-0	10.8647	2.37677	Macrophage
mus_SNuc7468112-TGTGTTTCAATACGCT-1-0	9.40433	1.76237	Macrophage
mus_SNuc7468112-GATTCAGAGAGACTTA-1-0	4.19041	17.9295	MuSC
mus_SNuc7468112-CCTACACCAAGCCATT-1-0	1.11112	4.63734	SMC
mus_SNuc7468112-GGCGACTTCCACTCCA-1-0	4.19371	17.735	MuSC
mus_SNuc7468112-CACAGTATCTACTATC-1-0	6.5461	7.16244	B plasma
mus_SNuc7468112-GAATAAGAGATGTGTA-1-0	11.466	1.00839	Macrophage
mus_SNuc7468112-TGCGTGGGTGCCTTGG-1-0	9.3414	8.44507	MF-IIfg
mus_SNuc7468112-AACGTTGGTGAAGGCT-1-0	-2.13969	-0.265287	ArtEC
mus_SNuc7468112-ACAGCCGTCAGCAACT-1-0	-5.93707	4.19256	VenEC
mus_SNuc7468112-CTGCTGTTCACTCTTA-1-0	-6.34242	13.333	FB
mus_SNuc7468112-GATTCAGAGTCATGCT-1-0	-5.42145	13.6023	FB
mus_SNuc7468112-GAGTCCGTCTAAGCCA-1-0	-6.46527	13.5095	FB
mus_SNuc7468112-GACGTGCGTCGCTTCT-1-0	-0.301412	15.1122	MuSC
mus_SNuc7468112-GCTGGGTAGGCAAAGA-1-0	0.225507	7.1933	Pericyte
mus_SNuc7468112-CATTCGCTCGTTTGCC-1-0	11.7665	1.26821	Macrophage
mus_SNuc7468112-CCTTCCCAGAGGGATA-1-0	-5.73206	11.9527	FB
mus_SNuc7468112-TCGCGAGTCCTAAGTG-1-0	-6.05847	4.27167	VenEC
mus_SNuc7468112-AGGTCCGTCGTTGACA-1-0	2.2342	5.29308	SMC
mus_SNuc7468112-CTACATTTCCCAAGAT-1-0	1.79861	4.51269	SMC
mus_SNuc7468112-GGCCGATCAAGGACAC-1-0	-7.49085	14.0783	FB
mus_SNuc7468112-GGACAAGGTGGTGTAG-1-0	-6.32055	3.67823	VenEC
mus_SNuc7468112-CTGTTTATCGTAGGAG-1-0	-6.53589	13.9374	FB
mus_SNuc7468112-GCATGATCACCCATTC-1-0	3.96607	16.765	MuSC
mus_SNuc7468112-GCACATACACTCTGTC-1-0	-6.79574	13.3724	FB
mus_SNuc7468112-GCCTCTATCAGTTCGA-1-0	5.42271	17.839	MuSC
mus_SNuc7468112-ACTGAGTGTCCCTTGT-1-0	-8.27172	14.776	FB
mus_SNuc7468112-GCTCCTAGTCACAAGG-1-0	-1.90178	16.2895	MuSC
mus_SNuc7468112-GGATTACAGTCTCCTC-1-0	4.45741	16.8523	MuSC
mus_SNuc7468112-TCTGGAATCTCGCTTG-1-0	-7.7092	15.4456	FB
mus_SNuc7468112-TACTTGTTCAACGAAA-1-0	4.01351	17.14	MuSC
mus_SNuc7468112-GTCACGGCAATCTACG-1-0	3.43353	18.1884	MuSC
mus_SNuc7468112-TACAGTGAGTGCGATG-1-0	-5.82895	4.48604	VenEC
mus_SNuc7468112-TTTGCGCAGGGTTTCT-1-0	-1.89065	11.4084	Cycling
mus_SNuc7468112-ACACTGATCTAACTCT-1-0	11.7441	0.347949	Macrophage
mus_SNuc7468112-TCTCATAAGAAGGGTA-1-0	-0.359272	16.1036	MuSC
mus_SNuc7468112-CCTATTAGTACCGTAT-1-0	11.6914	0.868932	Macrophage
mus_SNuc7468112-CTCGAGGGTACAAGTA-1-0	-6.54896	12.0965	FB
mus_SNuc7468112-GGGAATGAGCAATATG-1-0	-6.74575	10.1289	Tenococyte
mus_SNuc7468112-CGGCTAGTCACGCATA-1-0	11.1416	2.17437	Macrophage
mus_SNuc7468112-TTGCCGTAGTGGAGAA-1-0	4.9152	18.0157	MuSC
mus_SNuc7468112-CCTACCACATCAGTAC-1-0	-0.308529	13.5624	MuSC
mus_SNuc7468112-CATGACATCGAACTGT-1-0	-6.2558	12.1664	FB
mus_SNuc7468112-CGTGTCTTCTCGAGTA-1-0	9.49731	-0.0640166	Monocyte
mus_SNuc7468112-CTGTTTACAGCTTCGG-1-0	-5.45962	4.90617	VenEC
mus_SNuc7468112-TCCACACGTGGCCCTA-1-0	-5.51893	4.68896	VenEC
mus_SNuc7468112-CATATTCCACGCGAAA-1-0	-7.09944	13.6255	FB
mus_SNuc7468112-ACATCAGTCCGTAGTA-1-0	0.809651	17.227	MuSC
mus_SNuc7468112-CACACTCTCCTGCCAT-1-0	-0.172064	15.3884	MuSC
mus_SNuc7468112-TACACGACATAGACTC-1-0	-8.07831	13.9988	FB
mus_SNuc7468112-AGTGAGGAGTTTCCTT-1-0	4.35982	17.2471	MuSC
mus_SNuc7468112-CTGAAGTGTCAGGACA-1-0	-0.322745	16.4195	MuSC
mus_SNuc7468112-AGCTTGAGTTTGACTG-1-0	12.8609	8.83421	MF-IIfg
mus_SNuc7468112-TTGACTTCATTCTTAC-1-0	4.79537	15.914	MuSC
mus_SNuc7468112-ATCACGATCCTGTAGA-1-0	-6.73949	10.1591	Tenococyte
mus_SNuc7468112-GATGAGGTCCGCGCAA-1-0	6.65213	7.16281	B plasma
mus_SNuc7468112-GCTGCAGAGGTCGGAT-1-0	-7.84887	13.1347	FB
mus_SNuc7468112-CATGGCGTCTCGTATT-1-0	-8.79579	13.9847	FB
mus_SNuc7468112-ATAAGAGGTAAGTGTA-1-0	2.52681	17.5528	MuSC
mus_SNuc7468112-CGTCACTAGGCTAGAC-1-0	10.5854	1.98506	Macrophage
mus_SNuc7468112-ACGAGCCCACGGACAA-1-0	3.87456	0.0202333	T cell
mus_SNuc7468112-AGTAGTCCAGGATCGA-1-0	-6.56563	13.7918	FB
mus_SNuc7468112-TTCCCAGTCTAAGCCA-1-0	5.26337	17.5927	MuSC
mus_SNuc7468112-TAGGCATAGCGCCTCA-1-0	-5.08689	7.30414	LymphEC
mus_SNuc7468112-TGACAACGTACGCACC-1-0	-6.09101	4.67714	VenEC
mus_SNuc7468112-CCGTACTGTTATCACG-1-0	-8.06326	13.8405	FB
mus_SNuc7468112-ATTTCTGAGGCCCTTG-1-0	12.9024	8.53623	MF-IIfg
mus_SNuc7468112-GTCGGGTTCCAAAGTC-1-0	0.831945	4.85413	SMC
mus_SNuc7468112-GGCGACTCAGTATAAG-1-0	-8.6013	14.5556	FB
mus_SNuc7468112-TCACGAAAGGGCTCTC-1-0	6.72752	15.4855	MuSC
mus_SNuc7468112-TGCTGCTTCAGTCAGT-1-0	3.57407	17.5377	MuSC
mus_SNuc7468112-TGCCAAAGTGACTCAT-1-0	2.72211	6.09972	SMC
mus_SNuc7468112-ACTTACTCATATGGTC-1-0	2.96394	-1.26732	NK cell
mus_SNuc7468112-TGAGGGAAGCACCGCT-1-0	-0.285478	16.9586	MuSC
mus_SNuc7468112-AACTCTTCATGCGCAC-1-0	-6.74991	9.95444	Tenococyte
mus_SNuc7468112-CGAGCCAGTTTGCATG-1-0	-8.90749	14.9338	FB
mus_SNuc7468112-ACTGTCCTCAGTCAGT-1-0	12.3439	8.26051	MF-IIfg
mus_SNuc7468112-GACTGCGGTATAGGGC-1-0	-8.85254	13.9738	FB
mus_SNuc7468112-GTGCATACACAAGCCC-1-0	2.27933	5.6638	SMC
mus_SNuc7468112-GCGACCATCCCAACGG-1-0	-7.26892	14.4484	FB
mus_SNuc7468112-CGATCGGCACGCCAGT-1-0	-7.88673	15.8757	FB
mus_SNuc7468112-GGCTCGATCTCGCTTG-1-0	2.86814	6.21756	SMC
mus_SNuc7468112-CAACCAATCAGGATCT-1-0	12.7494	10.5563	MF-Ifg
mus_SNuc7468112-ATGTGTGCACATGGGA-1-0	-1.58419	15.2604	MuSC
mus_SNuc7468112-AACGTTGGTTCCACGG-1-0	-5.28536	13.1915	FB
mus_SNuc7468112-TACACGATCGATGAGG-1-0	4.22144	-0.540024	T cell
mus_SNuc7468112-CAGCTGGGTTCACGGC-1-0	-7.48546	14.9148	FB
mus_SNuc7468112-AATCGGTTCTCTTATG-1-0	2.79204	-1.84305	NK cell
mus_SNuc7468112-GAAATGACAAGCCTAT-1-0	12.3076	8.6457	MF-IIfg
mus_SNuc7468112-TAAGTGCAGATACACA-1-0	4.73253	16.797	MuSC
mus_SNuc7468112-AAACCTGTCGTGGGAA-1-0	0.56346	5.08875	SMC
mus_SNuc7468112-GCCTCTAGTACAGTTC-1-0	1.093	17.3019	MuSC
mus_SNuc7468112-CAGCGACAGTGTGGCA-1-0	1.1759	4.781	SMC
mus_SNuc7468112-CATCCACGTCATATGC-1-0	0.0725581	7.31478	Pericyte
mus_SNuc7468112-GGGCACTCATTGAGCT-1-0	3.05227	1.0496	T cell
mus_SNuc7468112-TCTGAGAAGACACGAC-1-0	2.86255	17.453	MuSC
mus_SNuc7468112-GATCGCGGTTCGCGAC-1-0	9.20739	0.326025	Monocyte
mus_SNuc7468112-ACTTTCAAGTACGCGA-1-0	-9.04401	13.8035	FB
mus_SNuc7468112-TTGTAGGGTCCATCCT-1-0	-7.11383	14.9937	FB
mus_SNuc7468112-TTGACTTCACACCGAC-1-0	-0.31674	16.5686	MuSC
mus_SNuc7468112-TACACGATCAAACGGG-1-0	1.62333	5.91557	SMC
mus_SNuc7468112-ACCGTAACAAGGCTCC-1-0	2.37397	5.67709	SMC
mus_SNuc7468112-ATCCGAACATGCCTTC-1-0	-5.07411	7.10677	LymphEC
mus_SNuc7468112-ACACCCTCAAGTAGTA-1-0	3.98492	17.6522	MuSC
mus_SNuc7468112-CTGATCCGTAAGTAGT-1-0	2.4519	18.0896	MuSC
mus_SNuc7468112-GCACATATCACCGTAA-1-0	11.1942	2.45496	Macrophage
mus_SNuc7468112-CCCTCCTGTATGAATG-1-0	6.79865	6.88184	B plasma
mus_SNuc7468112-CTAAGACGTTGACGTT-1-0	-0.421556	14.0073	MuSC
mus_SNuc7468112-TACCTATTCGTGACAT-1-0	-6.92002	12.8728	FB
mus_SNuc7468112-TCTCTAAAGTGCGATG-1-0	-6.78934	11.4833	FB
mus_SNuc7468112-TTATGCTCATGGGACA-1-0	-1.66365	16.686	MuSC
mus_SNuc7468112-TCACAAGGTTTGACTG-1-0	-6.22949	3.90459	VenEC
mus_SNuc7468112-TATCAGGTCATTCACT-1-0	4.29186	-0.0802677	T cell
mus_SNuc7468112-AGGGTGAAGGAATCGC-1-0	2.03446	16.0219	MuSC
mus_SNuc7468112-CTGGTCTTCCGTCAAA-1-0	2.36034	7.05481	SMC
mus_SNuc7468112-ACCGTAAAGACTCGGA-1-0	3.87749	17.4628	MuSC
mus_SNuc7468112-GACTACATCGTTGCCT-1-0	10.4599	1.34111	Macrophage
mus_SNuc7468112-GCCTCTAGTGTGACGA-1-0	-1.39059	7.98934	Pericyte
mus_SNuc7468112-GATTCAGTCAGGCAAG-1-0	1.15473	5.00462	SMC
mus_SNuc7468112-GATGAAAAGCCCAGCT-1-0	11.3906	0.631753	Macrophage
mus_SNuc7468112-GTTAAGCTCCGCGTTT-1-0	-5.96881	12.0199	FB
mus_SNuc7468112-CAGCCGATCCTGCAGG-1-0	-8.57221	15.5367	FB
mus_SNuc7468112-TCACAAGGTGGCGAAT-1-0	-0.680085	15.6774	MuSC
mus_SNuc7468112-AGTTGGTTCCACGTGG-1-0	-9.24293	14.0474	FB
mus_SNuc7468112-AGTTGGTTCGGAGGTA-1-0	12.9008	10.8732	MF-Ifg
mus_SNuc7468112-CTACCCAAGAGAACAG-1-0	-0.143532	16.2715	MuSC
mus_SNuc7468112-GGCTGGTAGTCGCCGT-1-0	-8.53508	14.0332	FB
mus_SNuc7468112-CGTGTAACAGGAATCG-1-0	0.128359	15.6798	MuSC
mus_SNuc7468112-TGAGCATTCCAAACTG-1-0	12.3682	8.84741	MF-IIfg
mus_SNuc7468112-CGTTAGAAGTCACGCC-1-0	2.11439	17.0286	MuSC
mus_SNuc7468112-CACTCCACATGGTTGT-1-0	-8.77171	14.3593	FB
mus_SNuc7468112-GACCTGGTCCACTGGG-1-0	-0.66612	13.9215	MuSC
mus_SNuc7468112-ATTCTACGTAAAGGAG-1-0	-6.85354	13.8587	FB
mus_SNuc7468112-GTACTTTAGAATCTCC-1-0	0.893836	16.5761	MuSC
mus_SNuc7468112-GGTGCGTCAATGCCAT-1-0	1.95887	16.8224	MuSC
mus_SNuc7468112-CTCGTACAGTGCAAGC-1-0	4.50997	-0.716534	T cell
mus_SNuc7468112-CGGACGTCAGTCTTCC-1-0	12.2606	11.0096	MF-Ifg
mus_SNuc7468112-GAAACTCCAGCCAATT-1-0	-6.31062	13.825	FB
mus_SNuc7468112-ACTATCTTCACCCTCA-1-0	-6.23145	12.4567	FB
mus_SNuc7468112-CATCCACTCGGCGCAT-1-0	-7.67362	14.2643	FB
mus_SNuc7468112-GCAATCATCTGCAGTA-1-0	2.73385	6.02574	SMC
mus_SNuc7468112-GTCATTTAGATCACGG-1-0	3.89775	1.34393	T cell
mus_SNuc7468112-AGCTCTCCACAGGAGT-1-0	-6.09114	12.2261	FB
mus_SNuc7468112-CTTTGCGCAGCTATTG-1-0	11.4201	0.672632	Macrophage
mus_SNuc7468112-GCAATCACAGCTCGAC-1-0	12.1828	10.6196	MF-Ifg
mus_SNuc7468112-GTCATTTAGGGTTTCT-1-0	-7.02407	15.6408	FB
mus_SNuc7468112-CTGTTTAAGGATCGCA-1-0	-8.67638	15.0832	FB
mus_SNuc7468112-CTCGAGGGTCACTTCC-1-0	5.94019	16.1864	MuSC
mus_SNuc7468112-GGCCGATGTGTGAATA-1-0	-0.350127	7.2122	Pericyte
mus_SNuc7468112-GGTGCGTCACTTACGA-1-0	-1.63097	7.7408	Pericyte
mus_SNuc7468112-GTTACAGAGTTGTAGA-1-0	-5.92817	4.63846	VenEC
mus_SNuc7468112-GTTCGGGCAGCTTAAC-1-0	-6.50181	14.0292	FB
mus_SNuc7468112-CTCAGAAAGAAACGCC-1-0	7.54504	3.7431	B cell
mus_SNuc7468112-GTCTCGTCAGGTGGAT-1-0	-0.977865	14.9191	MuSC
mus_SNuc7468112-TCGGGACTCTCCAACC-1-0	-1.10463	14.3668	MuSC
mus_SNuc7468112-AGAGCTTCAATAGCGG-1-0	6.59247	15.1359	MuSC
mus_SNuc7468112-ACTATCTCATGGTCAT-1-0	-6.2344	13.262	FB
mus_SNuc7468112-GATGAAAAGAGTAAGG-1-0	3.75495	17.8216	MuSC
mus_SNuc7468112-ACAGCCGTCTACTCAT-1-0	2.48844	6.17317	SMC
mus_SNuc7468112-GTCATTTAGTGGGTTG-1-0	-7.60693	14.0613	FB
mus_SNuc7468112-ATGTGTGGTTTACTCT-1-0	-0.272271	16.3754	MuSC
mus_SNuc7468112-GATGAGGTCTCTTATG-1-0	-6.17762	3.66394	VenEC
mus_SNuc7468112-GCTGCGATCCTATTCA-1-0	3.19354	5.72551	SMC
mus_SNuc7468112-CATGACAGTTGCTCCT-1-0	0.509377	6.37327	SMC
mus_SNuc7468112-CGCTGGATCTCGTTTA-1-0	11.5509	1.68202	Macrophage
mus_SNuc7468112-CTTGGCTCATGCCTAA-1-0	2.32044	6.53051	SMC
mus_SNuc7468112-TTCTCAAGTCTGGTCG-1-0	2.00741	6.24584	SMC
mus_SNuc7468112-CGGACTGGTGCAGTAG-1-0	4.1376	17.4665	MuSC
mus_SNuc7468112-CTGCCTATCTATCGCC-1-0	0.0124422	16.7743	MuSC
mus_SNuc7468112-GAAATGACAGCGATCC-1-0	11.6717	1.49087	Macrophage
mus_SNuc7468112-TGATTTCTCGGCGCAT-1-0	0.0269178	14.2076	MuSC
mus_SNuc7468112-TGATTTCGTACAGTGG-1-0	12.4607	11.3321	MF-Ifg
mus_SNuc7468112-GGCTCGACATGTCGAT-1-0	12.3613	8.47712	MF-IIfg
mus_SNuc7468112-ACGGAGACATCACAAC-1-0	-5.05945	7.17946	LymphEC
mus_SNuc7468112-TCGCGAGTCGGATGGA-1-0	11.2317	0.370435	Macrophage
mus_SNuc7468112-GTTAAGCGTCCAAGTT-1-0	2.65719	16.399	MuSC
mus_SNuc7468112-CTTACCGCAAGGACTG-1-0	9.33499	-0.472891	Monocyte
mus_SNuc7468112-GCAGCCATCGGCTTGG-1-0	6.70414	3.99358	B cell
mus_SNuc7468112-TAAGAGAGTTTAGGAA-1-0	-8.97003	14.8572	FB
mus_SNuc7468112-CTTTGCGCATCAGTCA-1-0	9.54754	8.57702	MF-IIfg
mus_SNuc7468112-CAGATCACAGTGGAGT-1-0	11.2998	1.08307	Macrophage
mus_SNuc7468112-ACTGATGTCTAAGCCA-1-0	3.8648	18.4264	MuSC
mus_SNuc7468112-TTCGGTCCAACGATGG-1-0	0.68376	18.4007	MuSC
mus_SNuc7468112-ACCAGTATCAAGATCC-1-0	-6.88245	11.8172	FB
mus_SNuc7468112-TGCACCTTCGGAGGTA-1-0	10.3352	8.74593	MF-IIfg
mus_SNuc7468112-CTCGTACCACAAGTAA-1-0	-5.39416	4.41274	VenEC
mus_SNuc7468112-CTCGTCAGTCTTGATG-1-0	-8.14013	15.5974	FB
mus_SNuc7468112-TTTCCTCCAGTTAACC-1-0	6.4059	16.5542	MuSC
mus_SNuc7468112-ATTGGACAGTTCGCAT-1-0	4.38911	-0.634253	T cell
mus_SNuc7468112-CTGTGCTCAGAAGCAC-1-0	3.46545	16.9954	MuSC
mus_SNuc7468112-CATGCCTGTGCATCTA-1-0	-1.94293	11.295	Cycling
mus_SNuc7468112-TTTATGCCAGTAAGAT-1-0	-8.25495	14.067	FB
mus_SNuc7468112-TTCGGTCAGAACTGTA-1-0	-0.146278	17.1896	MuSC
mus_SNuc7468112-TTGCGTCTCTGCAGTA-1-0	-7.0089	15.2942	FB
mus_SNuc7468112-TCACGAAAGGGTTTCT-1-0	3.01842	17.503	MuSC
mus_SNuc7468112-ACTATCTTCCGCTGTT-1-0	-6.88394	11.6683	FB
mus_SNuc7468112-ACGGCCAGTGATGCCC-1-0	0.280025	15.9804	MuSC
mus_SNuc7468112-GATCGTACAATGGAAT-1-0	11.4567	1.66035	Macrophage
mus_SNuc7468112-GTACGTACACGGCGTT-1-0	-5.67226	4.15061	VenEC
mus_SNuc7468112-ATCTGCCGTCGCATAT-1-0	0.0313113	15.0392	MuSC
mus_SNuc7468112-GGTGTTATCAACACAC-1-0	8.78876	1.63382	cCD2
mus_SNuc7468112-AGAGCGAGTAGCTCCG-1-0	-8.01351	16.1834	FB
mus_SNuc7468112-GGAGCAAAGATGGCGT-1-0	-5.77066	4.30896	VenEC
mus_SNuc7468112-TTTCCTCCATGTCCTC-1-0	-8.96442	14.0418	FB
mus_SNuc7468112-TAAGTGCAGTGGTAGC-1-0	4.74812	-0.787358	T cell
mus_SNuc7468112-AGGTCATAGCATCATC-1-0	4.63621	16.3827	MuSC
mus_SNuc7468112-TCAGATGAGCCACGTC-1-0	1.32042	4.21761	SMC
mus_SNuc7468112-ACTGCTCCATATGGTC-1-0	-5.17369	7.04795	LymphEC
mus_SNuc7468112-TTCTCAACAGTATCTG-1-0	-5.50873	4.02666	VenEC
mus_SNuc7468112-CAACCTCAGACAGAGA-1-0	-0.210685	16.5445	MuSC
mus_SNuc7468112-TTAGGACGTTATCACG-1-0	3.55739	17.0147	MuSC
mus_SNuc7468112-CGTCTACAGAGTGACC-1-0	-5.71561	12.9019	FB
mus_SNuc7468112-AGCGTCGGTGAGTATA-1-0	-5.12155	7.10636	LymphEC
mus_SNuc7468112-CATCGGGGTCTTGCGG-1-0	6.2902	12.1161	MuSC
mus_SNuc7468112-GAAGCAGCATGCATGT-1-0	-5.47905	12.9727	FB
mus_SNuc7468112-GGACAAGCACCAGTTA-1-0	1.83728	17.005	MuSC
mus_SNuc7468112-GTAACGTCAGCATACT-1-0	6.68922	7.17336	B plasma
mus_SNuc7468112-GGCTGGTCAGGCTGAA-1-0	1.68738	3.96434	SMC
mus_SNuc7468112-ACGAGCCCATGGTCTA-1-0	-7.17264	14.854	FB
mus_SNuc7468112-ACTTACTAGTACCGGA-1-0	11.9212	1.02744	Macrophage
mus_SNuc7468112-CCATTCGCAGCTGTGC-1-0	-6.99197	15.1641	FB
mus_SNuc7468112-CGATGGCTCATTGCCC-1-0	11.5433	0.771717	Macrophage
mus_SNuc7468112-CGTTGGGAGCAAATCA-1-0	-7.5979	15.0132	FB
mus_SNuc7468112-TGTATTCAGCACCGCT-1-0	4.96244	17.225	MuSC
mus_SNuc7468112-GTGCATACATATGCTG-1-0	1.27924	15.0365	MuSC
mus_SNuc7468112-ATTGGACAGCTCCTCT-1-0	-9.21096	13.8782	FB
mus_SNuc7468112-CACAGGCCAAGACGTG-1-0	-9.38431	13.4788	FB
mus_SNuc7468112-CCTTTCTAGGTCATCT-1-0	2.36674	5.81899	SMC
mus_SNuc7468112-GTAACTGGTTGTCTTT-1-0	-8.03765	14.2033	FB
mus_SNuc7468112-CGTCACTCATCACCCT-1-0	2.79558	0.187342	T cell
mus_SNuc7468112-GGACAGAAGCCGCCTA-1-0	-6.99496	11.645	Tenococyte
mus_SNuc7468112-CTTCTCTCACGCATCG-1-0	-6.90202	10.2052	Tenococyte
mus_SNuc7468112-CTGTGCTTCAAACCGT-1-0	-6.97529	3.55602	VenEC
mus_SNuc7468112-CAAGGCCAGCAGCCTC-1-0	2.88685	6.45633	SMC
mus_SNuc7468112-TTCCCAGGTATAATGG-1-0	8.957	6.35482	Mast cell
mus_SNuc7468112-GACAGAGCATTAACCG-1-0	8.92856	6.37821	Mast cell
mus_SNuc7468112-GGACAGAGTTAAGTAG-1-0	13.7016	9.05248	MF-Ifg
mus_SNuc7468112-TACACGACACAGGAGT-1-0	4.59615	1.25749	T cell
mus_SNuc7468112-TTAGTTCAGTGTGAAT-1-0	-0.41983	16.5003	MuSC
mus_SNuc7468112-CGGACGTTCACAGTAC-1-0	0.024247	16.5437	MuSC
mus_SNuc7468112-TAGGCATTCCGCTGTT-1-0	11.4965	10.6167	MF-Ifg
mus_SNuc7468112-GTCATTTCAGCGTTCG-1-0	2.63449	-1.99458	NK cell
mus_SNuc7468112-TGCCCTACAAATACAG-1-0	-8.95481	14.5147	FB
mus_SNuc7468112-AACTGGTCATTACGAC-1-0	2.70141	5.9979	SMC
mus_SNuc7468112-TCGGGACGTAGAGTGC-1-0	-0.981849	15.3485	MuSC
mus_SNuc7468112-GGTGAAGGTAAATACG-1-0	-1.1635	15.0228	MuSC
mus_SNuc7468112-TTCTCCTAGTACACCT-1-0	-7.99106	14.2401	FB
mus_SNuc7468112-AAAGCAAGTGTCTGAT-1-0	1.46829	6.10597	SMC
mus_SNuc7468112-GACACGCAGAAACGCC-1-0	2.90167	6.64364	SMC
mus_SNuc7468112-GTGGGTCGTCATATCG-1-0	-1.13814	15.2848	MuSC
mus_SNuc7468112-CTCACACCAGGCTGAA-1-0	-6.26408	3.83479	VenEC
mus_SNuc7468112-CTGTTTAGTTGTACAC-1-0	-8.59938	13.6254	FB
mus_SNuc7468112-CACATTTTCACCCGAG-1-0	-8.23282	14.887	FB
mus_SNuc7468112-GCCTCTAAGAGATGAG-1-0	-7.20923	13.914	FB
mus_SNuc7468112-AAACCTGAGATAGCAT-1-0	-0.450573	16.6247	MuSC
mus_SNuc7468112-CTGCCTACATACCATG-1-0	-9.80669	12.1475	FB
mus_SNuc7468112-ACGGGCTGTAAACCTC-1-0	-5.67157	4.32589	VenEC
mus_SNuc7468112-CCAGCGAAGAGTCGGT-1-0	-0.965706	14.3819	MuSC
mus_SNuc7468112-CTCTACGTCAACACGT-1-0	-9.1222	15.6066	FB
mus_SNuc7468112-GCATGCGTCCACTGGG-1-0	3.41341	16.3882	MuSC
mus_SNuc7468112-ACGCCGAAGTGGACGT-1-0	-8.15806	14.0539	FB
mus_SNuc7468112-TAGACCACAGCTCCGA-1-0	11.8329	1.18814	Macrophage
mus_SNuc7468112-GAACATCCACAGACAG-1-0	-9.91516	12.9519	FB
mus_SNuc7468112-TACTCATAGTACCGGA-1-0	-6.48543	13.4954	FB
mus_SNuc7468112-GCGCAACAGTGGGCTA-1-0	-6.93946	14.7231	FB
mus_SNuc7468112-ATTGGTGAGATCGGGT-1-0	-5.15199	12.8682	FB
mus_SNuc7468112-TTTGCGCCATATGGTC-1-0	10.5551	1.77787	Macrophage
mus_SNuc7468112-GTCTTCGCACGGATAG-1-0	-6.41835	3.8452	VenEC
mus_SNuc7468112-GGATGTTGTACAGTTC-1-0	-5.80028	4.88833	VenEC
mus_SNuc7468112-GACTAACTCGTCCGTT-1-0	0.127179	13.4628	MuSC
mus_SNuc7468112-GCAATCACATGGGAAC-1-0	0.223928	5.20351	SMC
mus_SNuc7468112-TACAGTGGTTGACGTT-1-0	-2.12545	11.6205	Cycling
mus_SNuc7468112-CAGGTGCGTAAGTGGC-1-0	-6.11533	4.72679	VenEC
mus_SNuc7468112-TCAGGATCAAGGCTCC-1-0	-6.22043	4.04956	VenEC
mus_SNuc7468112-GAAGCAGGTTGCGCAC-1-0	-6.40519	14.07	FB
mus_SNuc7468112-GCAAACTAGAGGACGG-1-0	0.176215	15.6595	MuSC
mus_SNuc7468112-CGTCACTAGTGACTCT-1-0	-6.93043	-0.22302	ArtEC
mus_SNuc7468112-TCAGCTCCAGGGTTAG-1-0	-12.2908	14.7236	PnFB
mus_SNuc7468112-TCAGCAATCTTCGGTC-1-0	-6.28641	3.3678	VenEC
mus_SNuc7468112-CATCGAACATCTATGG-1-0	12.795	8.54586	MF-IIfg
mus_SNuc7468112-CATCAAGAGAGTCTGG-1-0	12.7596	8.82203	MF-IIfg
mus_SNuc7468112-CGGAGTCGTACACCGC-1-0	-6.109	12.1401	FB
mus_SNuc7468112-TGCGTGGGTGGTCCGT-1-0	-6.09784	12.1087	FB
mus_SNuc7468112-GACCAATCAGACGCTC-1-0	12.7656	8.73297	MF-IIfg
mus_SNuc7468112-GACCTGGTCCGGGTGT-1-0	11.4084	0.527846	Macrophage
mus_SNuc7468112-TTAGGACTCTTGTCAT-1-0	-9.07292	15.4209	FB
mus_SNuc7468112-ACCAGTATCCAAACAC-1-0	-7.1042	11.5391	FB
mus_SNuc7468112-CGCCAAGCAGGGCATA-1-0	-0.99115	14.9516	MuSC
mus_SNuc7468112-AGTAGTCCAATAGCAA-1-0	0.199563	17.8269	MuSC
mus_SNuc7468112-CTGGTCTGTCAAGCGA-1-0	-0.181282	7.1108	Pericyte
mus_SNuc7468112-GTGTTAGCAAGTAATG-1-0	4.73775	17.2109	MuSC
mus_SNuc7468112-GTTCGGGCAACAACCT-1-0	-5.2295	4.15507	VenEC
mus_SNuc7468112-CCGTTCACAAGACGTG-1-0	-0.58108	16.0724	MuSC
mus_SNuc7468112-CATGCCTTCTTTACGT-1-0	12.0869	10.6101	MF-Ifg
mus_SNuc7468112-ACGTCAAAGACGCACA-1-0	2.46708	5.80327	SMC
mus_SNuc7468112-AACGTTGAGCGACGTA-1-0	-0.633314	6.10607	SMC
mus_SNuc7468112-GGCTCGATCATGTCCC-1-0	1.55572	6.21939	SMC
mus_SNuc7468112-CTAAGACAGATGCGAC-1-0	-5.8476	4.52123	VenEC
mus_SNuc7468112-AGCGTATAGTCTTGCA-1-0	2.06081	5.26933	SMC
mus_SNuc7468112-AATCGGTGTCCTAGCG-1-0	-5.93623	4.61655	VenEC
mus_SNuc7468112-CATATGGTCGACCAGC-1-0	11.3526	1.24294	Macrophage
mus_SNuc7468112-GCATGTAGTCGGCACT-1-0	11.3336	0.321326	Macrophage
mus_SNuc7468112-CTACGTCTCGCATGGC-1-0	0.598373	15.1427	MuSC
mus_SNuc7468112-TTGACTTCACGGACAA-1-0	-0.856993	15.8696	MuSC
mus_SNuc7468112-GTCAAGTTCTGGCGTG-1-0	-5.29179	12.8919	FB
mus_SNuc7468112-ACACCCTTCCACTGGG-1-0	-8.13153	15.1059	FB
mus_SNuc7468112-CCCAATCAGCGCTCCA-1-0	0.24316	16.8001	MuSC
mus_SNuc7468112-TCTCTAACAGGTCTCG-1-0	4.14478	16.6411	MuSC
mus_SNuc7468112-GGGCACTGTGCAGGTA-1-0	3.35783	16.8695	MuSC
mus_SNuc7468112-CTGATAGCAGTATGCT-1-0	3.58059	16.8471	MuSC
mus_SNuc7468112-CTGCTGTTCTTGCATT-1-0	12.2592	10.6419	MF-Ifg
mus_SNuc7468112-TCCACACGTTTCCACC-1-0	6.7735	7.21846	B plasma
mus_SNuc7468112-TCAACGAAGAGTAATC-1-0	2.64613	6.0841	SMC
mus_SNuc7468112-AGGTCATTCGGTTAAC-1-0	2.47946	18.2651	MuSC
mus_SNuc7468112-CAGAATCTCATCTGCC-1-0	-7.60429	13.4157	FB
mus_SNuc7468112-TACGGTACAATCTGCA-1-0	10.709	1.80417	Macrophage
mus_SNuc7468112-GCATACAGTCGCGTGT-1-0	0.984139	16.5878	MuSC
mus_SNuc7468112-GTAACGTAGTGGAGTC-1-0	12.3951	11.0008	MF-Ifg
mus_SNuc7468112-CTACATTTCGTCACGG-1-0	11.2648	9.68092	MF-Ifg
mus_SNuc7468112-CTTAGGAGTACCATCA-1-0	0.192542	13.1343	MuSC
mus_SNuc7468112-AGTGGGAAGCGTGTCC-1-0	-7.62046	14.0767	FB
mus_SNuc7468112-CCTATTATCTAAGCCA-1-0	4.27766	14.7857	MuSC
mus_SNuc7468112-ATAGACCTCTCTTGAT-1-0	-0.648672	6.70891	Pericyte
mus_SNuc7468112-TATCTCATCCCGACTT-1-0	-1.85582	7.98236	Pericyte
mus_SNuc7468112-TGCTACCAGATAGCAT-1-0	1.57362	4.81717	SMC
mus_SNuc7468112-AACCATGAGAGTCTGG-1-0	-9.73345	14.9239	FB
mus_SNuc7468112-CCTACCACATTCACTT-1-0	0.432881	15.0367	MuSC
mus_SNuc7468112-GCCTCTAAGTGGGATC-1-0	-3.11954	2.79785	ArtEC
mus_SNuc7468112-CTACATTGTCCATGAT-1-0	-7.75748	15.6819	FB
mus_SNuc7468112-GCGACCATCTGAGGGA-1-0	6.72026	7.1457	B plasma
mus_SNuc7468112-CATGCCTTCGCACTCT-1-0	-6.24892	3.89135	VenEC
mus_SNuc7468112-TAGCCGGAGCTTATCG-1-0	-6.65022	15.1225	FB
mus_SNuc7468112-ACATCAGAGACAAAGG-1-0	-1.18062	15.954	MuSC
mus_SNuc7468112-AACTGGTTCGTTACGA-1-0	-6.72008	14.9048	FB
mus_SNuc7468112-AGTGGGACACCATGTA-1-0	0.693154	4.37044	SMC
mus_SNuc7468112-TCTGGAACATAGAAAC-1-0	11.6241	1.71442	Macrophage
mus_SNuc7468112-GGCGTGTCACCGATAT-1-0	3.1283	5.77007	SMC
mus_SNuc7468112-CGTCACTTCTTCCTTC-1-0	-7.61906	14.8019	FB
mus_SNuc7468112-CGTTCTGCATTGCGGC-1-0	-8.77653	14.4558	FB
mus_SNuc7468112-CCCATACTCTGCAGTA-1-0	2.52286	17.1032	MuSC
mus_SNuc7468112-CGACCTTTCACTCCTG-1-0	2.01031	4.72354	SMC
mus_SNuc7468112-TCGGGACAGACTAGGC-1-0	-8.19284	14.6726	FB
mus_SNuc7468112-ATCCGAAAGCTAGTGG-1-0	0.276645	17.5577	MuSC
mus_SNuc7468112-CTACATTAGGTGTGGT-1-0	-6.21721	12.0761	FB
mus_SNuc7468112-CAAGAAAAGGAATCGC-1-0	-6.73844	3.51971	VenEC
mus_SNuc7468112-AGATTGCCAGCTCGAC-1-0	-7.80267	15.6104	FB
mus_SNuc7468112-TACAGTGTCACAAACC-1-0	-0.647449	14.7616	MuSC
mus_SNuc7468112-CCTTCCCGTCTCTCTG-1-0	2.96969	12.5575	MuSC
mus_SNuc7468112-GAAGCAGTCAGTTTGG-1-0	-6.5962	12.7575	FB
mus_SNuc7468112-AGATCTGTCCGGCACA-1-0	3.73016	0.89694	T cell
mus_SNuc7468112-GTTACAGAGTAAGTAC-1-0	-5.76271	3.86686	VenEC
mus_SNuc7468112-GAAGCAGTCCACGAAT-1-0	4.77438	16.7707	MuSC
mus_SNuc7468112-TGTGGTAAGCTTCGCG-1-0	12.9175	7.66545	MF-IIfg
mus_SNuc7468112-CTGCTGTGTTCAGGCC-1-0	-6.75771	10.1444	Tenococyte
mus_SNuc7468112-GTACTTTGTACCTACA-1-0	0.0669425	15.2955	MuSC
mus_SNuc7468112-CAGCCGATCGGAGCAA-1-0	-6.16359	12.2617	FB
mus_SNuc7468112-TCTCTAAAGTGAACAT-1-0	12.4622	10.7199	MF-Ifg
mus_SNuc7468112-ACTGCTCCACTGTGTA-1-0	2.743	0.370618	T cell
mus_SNuc7468112-CACACAAGTCTGGTCG-1-0	-0.332329	15.4477	MuSC
mus_SNuc7468112-CTAATGGGTTGAACTC-1-0	-0.323505	12.8405	MuSC
mus_SNuc7468112-TGTCCCAGTGATGATA-1-0	2.70704	6.25686	SMC
mus_SNuc7468112-AAAGTAGAGCTGCGAA-1-0	2.5508	6.38291	SMC
mus_SNuc7468112-CATTATCGTAAGGGCT-1-0	-8.12316	14.2845	FB
mus_SNuc7468112-GACGGCTCATTCGACA-1-0	9.27417	0.135918	Monocyte
mus_SNuc7468112-GCGCCAATCCAATGGT-1-0	2.7033	6.54947	SMC
mus_SNuc7468112-TTTCCTCGTACATGTC-1-0	12.9556	7.15519	MF-IIfg
mus_SNuc7468112-GGGACCTAGAGCAATT-1-0	11.5695	0.773705	Macrophage
mus_SNuc7468112-AGGGATGCAGTAACGG-1-0	-6.76122	12.8943	FB
mus_SNuc7468112-AACTCTTCAGGGCATA-1-0	-6.68743	11.545	FB
mus_SNuc7468112-TGGCTGGTCGCCTGAG-1-0	-6.70562	12.9808	FB
mus_SNuc7468112-GGATGTTCACCTCGTT-1-0	-9.14513	15.0737	FB
mus_SNuc7468112-CGAGAAGTCAGAGCTT-1-0	2.13978	17.4232	MuSC
mus_SNuc7468112-CTGAAACCAATAACGA-1-0	4.17144	0.0348036	T cell
mus_SNuc7468112-GATGAGGGTGACTCAT-1-0	-7.48331	13.1935	FB
mus_SNuc7468112-ACCAGTACACCGGAAA-1-0	4.73546	1.62634	T cell
mus_SNuc7468112-GGGACCTGTTCACGGC-1-0	5.02344	-0.497852	T cell
mus_SNuc7468112-CTAGCCTCAGGTCCAC-1-0	1.08944	6.65326	SMC
mus_SNuc7468112-CGACTTCTCTGAAAGA-1-0	11.4863	0.465058	Macrophage
mus_SNuc7468112-GCATGATCAGCAGTTT-1-0	-6.48229	3.92217	VenEC
mus_SNuc7468112-GATGAAAGTAATTGGA-1-0	2.0634	17.1004	MuSC
mus_SNuc7468112-AGGGAGTCACGTCAGC-1-0	2.49193	-2.27435	NK cell
mus_SNuc7468112-CCATTCGCACTTCGAA-1-0	4.82342	16.19	MuSC
mus_SNuc7468112-TGAGCCGAGCAGCGTA-1-0	11.5173	0.922538	Macrophage
mus_SNuc7468112-AAGGTTCCAGCGTTCG-1-0	-7.77015	15.0837	FB
mus_SNuc7468112-AGGCCACCAAACAACA-1-0	-6.62628	14.9876	FB
mus_SNuc7468112-GCATGCGCAATGGATA-1-0	11.7456	10.7371	MF-Ifg
mus_SNuc7468112-TTCTCAATCAGGCGAA-1-0	-9.3199	13.6799	FB
mus_SNuc7468112-AAGGTTCTCGGATGTT-1-0	9.90396	8.38368	MF-IIfg
mus_SNuc7468112-CAAGGCCGTCCCGACA-1-0	1.30417	15.7295	MuSC
mus_SNuc7468112-CAGCATATCTTAGAGC-1-0	2.4628	14.6222	MuSC
mus_SNuc7468112-CTCGGAGAGGCCCTTG-1-0	-0.3522	16.3256	MuSC
mus_SNuc7468112-TCAATCTGTAGCGTAG-1-0	11.7021	0.292782	Macrophage
mus_SNuc7468112-CTCTAATCAGACAAAT-1-0	-6.45565	3.66101	VenEC
mus_SNuc7468112-ATAAGAGGTGCCTGCA-1-0	1.03629	5.23436	SMC
mus_SNuc7468112-CGGGTCAAGCTGTCTA-1-0	-0.791376	14.8323	MuSC
mus_SNuc7468112-GGACAGACAGATCGGA-1-0	-5.68781	4.56533	VenEC
mus_SNuc7468112-AGCGTATAGTGGAGTC-1-0	12.0447	10.519	MF-Ifg
mus_SNuc7468112-ATCTACTGTGCGAAAC-1-0	5.34909	16.725	MuSC
mus_SNuc7468112-CATATTCCAGAAGCAC-1-0	11.3665	2.38076	Macrophage
mus_SNuc7468112-CACCAGGTCCTGTAGA-1-0	5.02948	17.3437	MuSC
mus_SNuc7468112-GCGAGAATCAGCACAT-1-0	0.29693	15.7617	MuSC
mus_SNuc7468112-CAGCTGGTCGCCATAA-1-0	-5.54353	5.13035	VenEC
mus_SNuc7468112-AACTCCCCATAAAGGT-1-0	11.3634	1.81112	Macrophage
mus_SNuc7468112-AGTAGTCGTCACTTCC-1-0	5.4704	16.7091	MuSC
mus_SNuc7468112-ACTGATGGTATCAGTC-1-0	-1.02611	14.7384	MuSC
mus_SNuc7468112-AACTGGTTCCCTCTTT-1-0	-7.18932	10.3017	Tenococyte
mus_SNuc7468112-AGCCTAAGTGACCAAG-1-0	-8.68734	14.4319	FB
mus_SNuc7468112-CCGTTCAGTGCTCTTC-1-0	1.64484	17.4064	MuSC
mus_SNuc7468112-TCACAAGTCAGTTAGC-1-0	-8.67166	0.0341275	ArtEC
mus_SNuc7468112-ACACCCTAGAGTAAGG-1-0	9.28337	1.32663	cCD2
mus_SNuc7468112-CTTGGCTCACCCATTC-1-0	2.67225	7.21166	SMC
mus_SNuc7468112-GACGTGCAGCTAGTCT-1-0	4.3696	17.8695	MuSC
mus_SNuc7468112-AGTGAGGAGTCCCACG-1-0	0.208847	15.6038	MuSC
mus_SNuc7468112-GACCAATAGAAGAAGC-1-0	4.37462	17.6003	MuSC
mus_SNuc7468112-ACACCCTAGGGATGGG-1-0	-7.78038	14.4497	FB
mus_SNuc7468112-AGGCCGTCATTTGCCC-1-0	-5.942	11.8229	FB
mus_SNuc7468112-CGATGTAAGCGTCTAT-1-0	2.04135	5.22401	SMC
mus_SNuc7468112-TGCGCAGTCGCAGGCT-1-0	11.5458	0.268275	Macrophage
mus_SNuc7468112-CAGTAACGTCGAAAGC-1-0	11.3182	1.11782	Macrophage
mus_SNuc7468112-TACAGTGGTACGAAAT-1-0	2.83191	6.19301	SMC
mus_SNuc7468112-CCCAGTTTCACCAGGC-1-0	-7.34186	-0.830565	ArtEC
mus_SNuc7468112-ACCGTAACAACTGCTA-1-0	-6.12662	3.81773	VenEC
mus_SNuc7468112-TTCGGTCTCGTAGATC-1-0	3.5122	-0.156217	T cell
mus_SNuc7468112-GAGTCCGTCATGTGGT-1-0	1.64073	16.4071	MuSC
mus_SNuc7468112-CGAGAAGCATCACCCT-1-0	-8.84272	13.3266	FB
mus_SNuc7468112-CATCCACAGTAGGCCA-1-0	0.888636	5.48447	SMC
mus_SNuc7468112-ACTGCTCTCCTAAGTG-1-0	6.51099	15.5642	MuSC
mus_SNuc7468112-GCTGCTTTCGTCGTTC-1-0	-1.85725	11.2831	Cycling
mus_SNuc7468112-ATAGACCCAGATAATG-1-0	4.44937	-0.555823	T cell
mus_SNuc7468112-TACCTATCAGGAATGC-1-0	2.58893	-2.35003	NK cell
mus_SNuc7468112-AATCCAGGTCTCGTTC-1-0	4.84579	-0.120823	T cell
mus_SNuc7468112-GTACGTATCATGTCTT-1-0	0.959623	15.2045	MuSC
mus_SNuc7468112-TTTGTCATCAACACAC-1-0	-7.54132	11.9488	FB
mus_SNuc7468112-AGTGTCAAGTTTCCTT-1-0	3.87468	17.0558	MuSC
mus_SNuc7468112-GAATAAGAGGTGTGGT-1-0	-6.08978	4.69208	VenEC
mus_SNuc7468112-GGTATTGAGTCTCAAC-1-0	-6.83869	9.95953	Tenococyte
mus_SNuc7468112-CAGCCGATCGGTTCGG-1-0	0.272598	16.5435	MuSC
mus_SNuc7468112-GATCTAGAGTACATGA-1-0	-7.78553	14.3468	FB
mus_SNuc7468112-GCAATCAAGGAGCGTT-1-0	4.40727	-0.558742	T cell
mus_SNuc7468112-CTGAAACTCAGTTAGC-1-0	6.65445	6.96081	B plasma
mus_SNuc7468112-CGATCGGTCTTAGAGC-1-0	-8.31365	14.124	FB
mus_SNuc7468112-GATCTAGGTAAGTGGC-1-0	-1.28278	15.3751	MuSC
mus_SNuc7468112-GGACGTCCATGTAGTC-1-0	-8.8907	14.0294	FB
mus_SNuc7468112-TGACTAGCATTATCTC-1-0	-1.30204	16.6089	MuSC
mus_SNuc7468112-AAGACCTCACCAGGCT-1-0	2.67003	-2.51003	NK cell
mus_SNuc7468112-CGGAGCTCATAAAGGT-1-0	2.47996	6.20668	SMC
mus_SNuc7468112-CAGGTGCCAAACTGCT-1-0	2.49381	-1.85265	NK cell
mus_SNuc7468112-CTGAAACAGACGCTTT-1-0	11.5022	0.971786	Macrophage
mus_SNuc7468112-TGCGGGTCACCTATCC-1-0	-7.62041	-1.1888	ArtEC
mus_SNuc7468112-AGCTCTCTCATTGCCC-1-0	3.17609	-0.841866	NK cell
mus_SNuc7468112-TAGCCGGGTCACTGGC-1-0	11.8771	10.5847	MF-Ifg
mus_SNuc7468112-TTTGCGCTCACCCTCA-1-0	6.5536	7.14663	B plasma
mus_SNuc7468112-GTCACGGAGACCGGAT-1-0	-6.59916	14.9689	FB
mus_SNuc7468112-GCTGCAGCAAGCTGGA-1-0	2.35383	6.694	SMC
mus_SNuc7468112-CAACTAGCATAACCTG-1-0	0.783147	13.3479	MuSC
mus_SNuc7468112-AAATGCCGTAGGGACT-1-0	-9.00539	13.3336	FB
mus_SNuc7468112-CCCATACTCATCGGAT-1-0	11.5529	10.1703	MF-Ifg
mus_SNuc7468112-GTATCTTGTTGACGTT-1-0	-8.34103	14.1943	FB
mus_SNuc7468112-TGCTGCTAGAGCAATT-1-0	-5.47938	4.34606	VenEC
mus_SNuc7468112-GTCACGGGTCGCATAT-1-0	-0.219857	15.2665	MuSC
mus_SNuc7468112-GGGAGATAGGTGGGTT-1-0	-5.90012	4.4783	VenEC
mus_SNuc7468112-ATCCACCTCATTATCC-1-0	0.850799	15.1873	MuSC
mus_SNuc7468112-CTGCTGTAGGCGACAT-1-0	0.970911	17.2661	MuSC
mus_SNuc7468112-GGGAATGAGCGAAGGG-1-0	3.8753	-0.775698	T cell
mus_SNuc7468112-TGGCTGGGTTCGTCTC-1-0	-5.48466	13.4104	FB
mus_SNuc7468112-CAGATCAAGGCGACAT-1-0	1.43015	16.7383	MuSC
mus_SNuc7468112-TGCTACCAGAGTCTGG-1-0	11.6122	10.6874	MF-Ifg
mus_SNuc7468112-GGAACTTAGTGTTGAA-1-0	-8.30329	13.7264	FB
[truncated: 344,297+ more rows]

## Sheet: panel_b
celltype	species	REGULATION	count	reg_sp
Tenocyte	mouse	DW	-696	DW-mouse
SMC	mouse	UP	-117	UP-mouse
Tenocyte	human	UP	133	UP-human
Macrophage	human	DW	443	DW-human
Macrophage	mouse	UP	-118	UP-mouse
Monocyte	human	DW	381	DW-human
Monocyte	mouse	DW	-152	DW-mouse
NK cell	human	UP	78	UP-human
Neutrophil	human	DW	376	DW-human
Neutrophil	mouse	DW	-225	DW-mouse
VenEC	human	DW	440	DW-human
FB	human	DW	334	DW-human
FB	mouse	UP	-185	UP-mouse
LymphEC	human	DW	316	DW-human
Macrophage	mouse	DW	-162	DW-mouse
MuSC	mouse	UP	-68	UP-mouse
PnFB	human	DW	190	DW-human
Pericyte	mouse	UP	-114	UP-mouse
Tenocyte	mouse	UP	-227	UP-mouse
nmSchwann	human	UP	101	UP-human
MuSC	human	DW	299	DW-human
ArtEC	human	DW	313	DW-human
LymphEC	human	UP	456	UP-human
LymphEC	mouse	UP	-46	UP-mouse
VenEC	mouse	UP	-109	UP-mouse
B cell	mouse	UP	-204	UP-mouse
mSchwann	mouse	DW	-143	DW-mouse
B cell	mouse	DW	-156	DW-mouse
T cell	mouse	DW	-201	DW-mouse
cDC2	mouse	DW	-79	DW-mouse
FB	human	UP	277	UP-human
Macrophage	human	UP	94	UP-human
Monocyte	human	UP	128	UP-human
Pericyte	human	UP	277	UP-human
T cell	mouse	UP	-321	UP-mouse
VenEC	human	UP	73	UP-human
SMC	mouse	DW	-235	DW-mouse
MuSC	mouse	DW	-180	DW-mouse
SMC	human	DW	539	DW-human
mSchwann	human	DW	118	DW-human
ArtEC	mouse	DW	-208	DW-mouse
Neutrophil	mouse	UP	-145	UP-mouse
Pericyte	human	DW	93	DW-human
FB	mouse	DW	-550	DW-mouse
cDC2	human	DW	379	DW-human
Neutrophil	human	UP	96	UP-human
ArtEC	human	UP	177	UP-human
T cell	human	UP	222	UP-human
B cell	human	DW	314	DW-human
NK cell	human	DW	182	DW-human
NK cell	mouse	DW	-111	DW-mouse
T cell	human	DW	179	DW-human
LymphEC	mouse	DW	-43	DW-mouse
PnFB	mouse	UP	-81	UP-mouse
PnFB	human	UP	187	UP-human
PnFB	mouse	DW	-60	DW-mouse
nmSchwann	mouse	DW	-68	DW-mouse
VenEC	mouse	DW	-38	DW-mouse
ArtEC	mouse	UP	-37	UP-mouse
nmSchwann	mouse	UP	-54	UP-mouse
SMC	human	UP	121	UP-human
nmSchwann	human	DW	78	DW-human
mSchwann	human	UP	78	UP-human
cDC2	mouse	UP	-117	UP-mouse
Monocyte	mouse	UP	-139	UP-mouse
NK cell	mouse	UP	-71	UP-mouse
cDC2	human	UP	142	UP-human
Pericyte	mouse	DW	-51	DW-mouse
B cell	human	UP	28	UP-human
Tenocyte	human	DW	49	DW-human
MuSC	human	UP	31	UP-human
mSchwann	mouse	UP	-32	UP-mouse

## Sheet: panel_c
	Up-regulated agingDE genes Jaccard similarity (human vs mouse)
	VenEC	cDC2	Neutrophil	Pericyte	T cell	Monocyte	Macrophage	NK cell	nmSchwann	Tenoc	Schwann	MF_IIfg	FB	PnFB	VenEC	SMC	MuSC	ArtEC	B cell	LymphEC
	cDC2	0.134021	0.0360825	0.00518135	0.0409207	0.0547945	0.08	0.0233918	0.00628931	0	0	0	0.00363636	0	0.0210526	0	0.00588235	0	0.0912409	0.0261438
	Neutrophil	0.0286738	0.130802	0.0155642	0.0304348	0.0311419	0.0216606	0.0125523	0.00888889	0.011236	0.0193237	0.00664452	0.0457317	0	0.00772201	0	0.0438596	0.0235849	0.0194986	0
	Pericyte	0.00561798	0.0272727	0.117845	0.0341556	0.00271739	0.00283286	0.00643087	0.0205479	0.107969	0.0107527	0	0.115903	0.0393443	0.0342679	0.0619195	0.0582192	0.0397112	0.00691244	0.0137457
	T cell	0.0375427	0.0363636	0.018315	0.115909	0.016129	0.0309278	0.036	0.00411523	0.0328767	0.00884956	0.0031348	0.0495627	0	0.00724638	0.0176056	0.053719	0.0218341	0.0668524	0.00416667
	Monocyte	0.0846561	0.0877193	0.0112994	0.0343008	0.113402	0.0864865	0.025641	0.00694444	0.018315	0	0	0.0275591	0	0.0112994	0.0106383	0.0331126	0.00746269	0.0364964	0
	Macrophage	0.0654762	0.0191083	0.013245	0.0280899	0.091954	0.100629	0.0075188	0.00847458	0.037037	0	0	0.0352423	0.00729927	0.0268456	0.0123457	0.031746	0.00925926	0.0403226	0.00869565
	NK cell	0.0691824	0.0342466	0	0.056213	0.0402299	0.0506329	0.0964912	0	0.00829876	0	0	0.0134529	0	0.00699301	0.0130719	0.00833333	0.010101	0.0506329	0.00943396
	nmSchwann	0.00564972	0	0.00662252	0.00274725	0	0	0.00757576	0.0925926	0.0161943	0.00990099	0	0.00862069	0.00735294	0.0133333	0.0124224	0.0078125	0	0	0.0267857
	Tenoc	0	0	0.00531915	0.00249377	0	0.0047619	0	0.0130719	0.0867925	0	0	0.0383142	0.0419162	0.0106952	0.025641	0.0121951	0.013986	0.00684932	0
	Schwann	0	0	0.00740741	0.00287356	0	0	0	0.030303	0.0217391	0.075	0	0.00925926	0.00833333	0	0	0	0	0.00416667	0.0206186
	MF_IIfg	0.00475436	0.00654664	0.0305085	0.0458599	0	0.00158983	0	0.00701754	0.0443131	0.00359712	0.0743802	0.040724	0.015411	0.00996678	0.0197694	0.0173913	0.0162162	0.0273775	0.00528169
	FB	0.00571429	0.00301205	0.0415335	0.0247148	0.0111421	0.00578035	0.00326797	0.0138889	0.0625	0.00363636	0.0027248	0.0680628	0.0614334	0.0155763	0.030581	0.00664452	0.0291971	0.0117371	0.00696864
	PnFB	0.0077821	0.0041841	0.0309735	0.0252874	0	0	0	0.0205128	0.0573248	0.00549451	0.00364964	0.0294118	0.0582524	0.0264317	0.0124481	0.00961538	0.016129	0.015015	0.0103093
	VenEC	0.0326797	0.00724638	0.0232558	0.00877193	0.0242424	0.033557	0	0.0103093	0.0358744	0	0	0.014218	0.0173913	0.056	0.00704225	0.0283019	0.0232558	0.0171674	0.0555556
	SMC	0.00492611	0.0451977	0.0658683	0.0155844	0	0.00502513	0	0.0140845	0.045283	0.00787402	0.00917431	0.0788382	0.0316456	0.0229885	0.0441989	0.0616438	0.0307692	0	0.00714286
	MuSC	0	0	0.0315789	0.00322581	0.00746269	0	0.0128205	0.015873	0.042328	0.0212766	0.0294118	0.0285714	0.0246914	0.0103093	0	0.0416667	0	0	0
	ArtEC	0.00813008	0.00881057	0.0776699	0.0283688	0.0077821	0.0124481	0	0.0217391	0.0629139	0	0.00380228	0.0704225	0.0561224	0.0325581	0.0401786	0.0257732	0.0409357	0.00615385	0.0335196
	B cell	0.0330579	0.00952381	0.0206186	0.0229508	0.030303	0.0254237	0	0	0.0206186	0	0	0.0284091	0	0.03125	0.0185185	0.027027	0.0185185	0.0251256	0.0333333
	LymphEC	0.0052356	0.00828729	0.0112994	0.0251346	0.00253807	0.00795756	0.00295858	0.00934579	0.0178174	0.00325733	0.00755668	0.0280374	0.0058651	0.0228571	0.0109589	0.00600601	0.0096463	0.010917	0.0158228
	Down-regulated agingDE genes Jaccard similarity (human vs mouse)
		Neutrophil	Schwann	NK cell	SMC	nmSchwann	ArtEC	B cell	Macrophage	Monocyte	T cell	Pericyte	FB	MuSC	PnFB	cDC2	LymphEC	VenEC	MF_IIfg	Tenoc
	Neutrophil	0.226064	0.00240964	0.0460705	0.0143737	0.00283286	0.0292276	0.0260664	0.0527578	0.075188	0.0328947	0.00295858	0.0224571	0.0201342	0.00293255	0.0252101	0.00606061	0.0151057	0	0.0151692
	Schwann	0.004	0.170455	0	0.0106762	0.0285714	0.0143369	0.0182648	0.00881057	0	0.0275591	0.015748	0.00894454	0.0123457	0	0	0.00826446	0	0	0.0107198
	NK cell	0.0415335	0.00357143	0.167442	0.0027933	0.00458716	0.0170455	0.0311419	0.023569	0.0537634	0.0632911	0	0.00947867	0.0126183	0.00485437	0.0131579	0	0	0	0.00823045
	SMC	0.00620155	0.0134228	0	0.157895	0.00556586	0.0476923	0.0130506	0.00159744	0.00816993	0.00304414	0.0193424	0.0344086	0.0304	0.00760456	0	0.00775194	0.011583	0.00589391	0.0496032
	nmSchwann	0	0.0822785	0	0.0246914	0.135417	0.00404858	0	0	0	0	0	0.01341	0.00956938	0	0	0	0	0	0.00806452
	ArtEC	0.00970874	0.0108992	0	0.013544	0	0.117207	0.00779221	0.00510204	0.00261097	0.00471698	0.00684932	0.0311174	0.0148148	0	0.003125	0.00701754	0.0319149	0	0.0299625
	B cell	0.0408654	0.0130548	0.0437318	0.00431034	0.00307692	0.021978	0.115702	0.0173267	0.0442708	0.032634	0.00647249	0.0219178	0.0118203	0	0.0304878	0.00330033	0.00653595	0	0.0218447
	Macrophage	0.0519231	0.00803213	0.026087	0.00869565	0.00686499	0.0357782	0.0216535	0.11465	0.0640496	0.0182815	0.00235849	0.0373945	0.0149813	0.00234192	0.0226244	0.00722892	0.0047619	0	0.0335135
	Monocyte	0.0860927	0.00449438	0.0321782	0.0115607	0.0104987	0.0355731	0.0197802	0.0730594	0.0900474	0.0161943	0.0136986	0.0280971	0.0317797	0.00810811	0.0205656	0.00276243	0.0110193	0	0.0297143
	T cell	0.0618557	0.00763359	0.109005	0.00293255	0	0.0118694	0.0330882	0.0177305	0.0862745	0.0887372	0.00537634	0.00484653	0.0375427	0.0106383	0.0288462	0	0.010989	0	0.00701262
	Pericyte	0	0.0162162	0	0.0310078	0.008	0.0311284	0.00985222	0	0	0.00413223	0.0882353	0.00552486	0.00884956	0.0178571	0	0.00970874	0.0285714	0	0.014218
	FB	0.0131291	0.0145631	0	0.0163934	0.00849858	0.0334029	0.013986	0.0184758	0.0141176	0.0193966	0.014881	0.0807799	0.0155211	0.0147493	0.00546448	0.003003	0.00296736	0	0.0468187
	MuSC	0.0387597	0.02	0	0.0235294	0.00340136	0.0357995	0.0135501	0.0133333	0.0451977	0.0483461	0.0181818	0.0453216	0.0643432	0.00711744	0	0	0.014652	0.00760456	0.0410783
	PnFB	0.00613497	0.0442804	0	0.0169014	0.0184332	0.0315186	0.00671141	0.013245	0.00680272	0.0180723	0.0248756	0.0647841	0.0125392	0.0555556	0.00431034	0.00505051	0.00995025	0	0.0424328
	cDC2	0.0855107	0.012285	0.0465753	0.00616016	0.00574713	0.0208768	0.0190024	0.126943	0.101036	0.0196507	0	0.0118265	0.0157303	0	0.0553936	0.0030581	0.00911854	0	0.0140515
	LymphEC	0	0.0106667	0.00287356	0.0223714	0.00316456	0.0629371	0.0393701	0.0100503	0.00771208	0.0508475	0.00666667	0.0264624	0.0194647	0.013289	0.00304878	0.0460993	0.0170068	0	0.0158537
	VenEC	0.0330097	0.0103734	0.00219298	0.0161871	0	0.0867052	0.0181818	0.0179641	0.0373444	0.00931099	0.00737101	0.0304878	0.0333333	0.00731707	0.00691244	0.0125628	0.0356234	0	0.0140086
	MF_IIfg	0.00524934	0.011976	0	0.0246305	0.00729927	0.019656	0.011396	0.00557103	0	0.0207792	0.00384615	0.0160584	0.016129	0	0.00348432	0.00395257	0.00389105	0.0207469	0.0517928
	Tenoc	0	0	0	0.00425532	0.0105263	0.012931	0.0542169	0	0	0.0867347	0.0125	0.00978474	0.00507614	0	0.00934579	0	0	0	0.00823723

## Sheet: panel_d
Description	regulation	No of celltypes	Rank order
Hematopoietic cell lineage	UP	6	1
Rheumatoid arthritis	UP	5	2
Allograft rejection	UP	4	3
Antigen processing and presentation	UP	4	4
Autoimmune thyroid disease	UP	4	5
Cell adhesion molecules	UP	4	6
Coronavirus disease - COVID-19	UP	4	7
Cytokine-cytokine receptor interaction	UP	4	8
Graft-versus-host disease	UP	4	9
Inflammatory bowel disease	UP	4	10
Intestinal immune network for IgA production	UP	4	11
Phagosome	UP	4	12
Staphylococcus aureus infection	UP	4	13
Systemic lupus erythematosus	UP	4	14
Tuberculosis	UP	4	15
Type I diabetes mellitus	UP	4	16
Viral myocarditis	UP	4	17
Asthma	UP	3	18
Leishmaniasis	UP	3	19
Amoebiasis	UP	2	20
C-type lectin receptor signaling pathway	UP	2	21
Chemokine signaling pathway	UP	2	22
Complement and coagulation cascades	UP	2	23
Herpes simplex virus 1 infection	UP	2	24
Legionellosis	UP	2	25
Malaria	UP	2	26
Natural killer cell mediated cytotoxicity	UP	2	27
Pertussis	UP	2	28
Primary immunodeficiency	UP	2	29
Th17 cell differentiation	UP	2	30
Viral protein interaction with cytokine and cytokine receptor	UP	2	31
Arrhythmogenic right ventricular cardiomyopathy	UP	1	32
Calcium signaling pathway	UP	1	33
Cardiac muscle contraction	UP	1	34
Dilated cardiomyopathy	UP	1	35
ECM-receptor interaction	UP	1	36
Glucagon signaling pathway	UP	1	37
Hypertrophic cardiomyopathy	UP	1	38
Influenza A	UP	1	39
Lipid and atherosclerosis	UP	1	40
Mineral absorption	UP	1	41
Neuroactive ligand-receptor interaction	UP	1	42
NF-kappa B signaling pathway	UP	1	43
Osteoclast differentiation	UP	1	44
PI3K-Akt signaling pathway	UP	1	45
Ribosome	UP	1	46
T cell receptor signaling pathway	UP	1	47
Th1 and Th2 cell differentiation	UP	1	48
Toll-like receptor signaling pathway	UP	1	49
Toxoplasmosis	UP	1	50
Axon guidance	UP	0	51
cAMP signaling pathway	UP	0	52
cGMP-PKG signaling pathway	UP	0	53
Chagas disease	UP	0	54
Circadian entrainment	UP	0	55
Epstein-Barr virus infection	UP	0	56
Focal adhesion	UP	0	57
Gastric acid secretion	UP	0	58
Hippo signaling pathway	UP	0	59
Human T-cell leukemia virus 1 infection	UP	0	60
IL-17 signaling pathway	UP	0	61
Insulin secretion	UP	0	62
Leukocyte transendothelial migration	UP	0	63
Neutrophil extracellular trap formation	UP	0	64
Olfactory transduction	UP	0	65
Oxytocin signaling pathway	UP	0	66
Pathways in cancer	UP	0	67
Platelet activation	UP	0	68
Protein digestion and absorption	UP	0	69
Proteoglycans in cancer	UP	0	70
Cytokine-cytokine receptor interaction	DW	-5	1
Focal adhesion	DW	-5	2
Viral protein interaction with cytokine and cytokine receptor	DW	-5	3
Chemokine signaling pathway	DW	-4	4
ECM-receptor interaction	DW	-4	5
Leishmaniasis	DW	-4	6
Staphylococcus aureus infection	DW	-4	7
Hematopoietic cell lineage	DW	-3	8
Inflammatory bowel disease	DW	-3	9
NF-kappa B signaling pathway	DW	-3	10
PI3K-Akt signaling pathway	DW	-3	11
Regulation of actin cytoskeleton	DW	-3	12
Antigen processing and presentation	DW	-2	13
Asthma	DW	-2	14
Calcium signaling pathway	DW	-2	15
cGMP-PKG signaling pathway	DW	-2	16
Graft-versus-host disease	DW	-2	17
Lipid and atherosclerosis	DW	-2	18
Pathways in cancer	DW	-2	19
Proteoglycans in cancer	DW	-2	20
Rap1 signaling pathway	DW	-2	21
Rheumatoid arthritis	DW	-2	22
Toxoplasmosis	DW	-2	23
Tuberculosis	DW	-2	24
Allograft rejection	DW	-1	25
Amoebiasis	DW	-1	26
Autoimmune thyroid disease	DW	-1	27
Axon guidance	DW	-1	28
cAMP signaling pathway	DW	-1	29
Cell adhesion molecules	DW	-1	30
Chagas disease	DW	-1	31
Circadian entrainment	DW	-1	32
Dilated cardiomyopathy	DW	-1	33
Epstein-Barr virus infection	DW	-1	34
Gastric acid secretion	DW	-1	35
Herpes simplex virus 1 infection	DW	-1	36
Hippo signaling pathway	DW	-1	37
Human T-cell leukemia virus 1 infection	DW	-1	38
Hypertrophic cardiomyopathy	DW	-1	39
IL-17 signaling pathway	DW	-1	40
Influenza A	DW	-1	41
Insulin secretion	DW	-1	42
Intestinal immune network for IgA production	DW	-1	43
Leukocyte transendothelial migration	DW	-1	44
Malaria	DW	-1	45
Natural killer cell mediated cytotoxicity	DW	-1	46
Neuroactive ligand-receptor interaction	DW	-1	47
Neutrophil extracellular trap formation	DW	-1	48
Olfactory transduction	DW	-1	49
Osteoclast differentiation	DW	-1	50
Oxytocin signaling pathway	DW	-1	51
Phagosome	DW	-1	52
Platelet activation	DW	-1	53
Primary immunodeficiency	DW	-1	54
Protein digestion and absorption	DW	-1	55
Ras signaling pathway	DW	-1	56
Regulation of lipolysis in adipocytes	DW	-1	57
Renin secretion	DW	-1	58
Salivary secretion	DW	-1	59
Small cell lung cancer	DW	-1	60
T cell receptor signaling pathway	DW	-1	61
Taste transduction	DW	-1	62
Th1 and Th2 cell differentiation	DW	-1	63
Thyroid hormone synthesis	DW	-1	64
Tight junction	DW	-1	65
TNF signaling pathway	DW	-1	66
Toll-like receptor signaling pathway	DW	-1	67
Transcriptional misregulation in cancer	DW	-1	68
Type I diabetes mellitus	DW	-1	69
Vascular smooth muscle contraction	DW	-1	70

## Sheet: panel_e
ENSEMBL	SYMBOL	ctype2species	REGULATION	prop_old	prop_young
ENSG00000017427	IGF1	ArtEC-human	none	0.01665	0.00498891
ENSG00000017427	IGF1	ArtEC-mouse	none	0.012817	0.0269896
ENSG00000017427	IGF1	B cell-human	none	0	0
ENSG00000017427	IGF1	B cell-mouse	none	0.0115607	0.0126616
ENSG00000017427	IGF1	FB-human	DW	0.500366	0.714648
ENSG00000017427	IGF1	FB-mouse	DW	0.52328	0.724538
ENSG00000017427	IGF1	LymphEC-human	none	0.201342	0.151515
ENSG00000017427	IGF1	LymphEC-mouse	none	0.09375	0.150943
ENSG00000017427	IGF1	Macrophage-human	none	0.115874	0.081761
ENSG00000017427	IGF1	Macrophage-mouse	none	0.44075	0.451236
ENSG00000017427	IGF1	Monocyte-human	none	0.00695134	0.00521512
ENSG00000017427	IGF1	Monocyte-mouse	none	0.0377359	0.037037
ENSG00000017427	IGF1	MuSC-human	none	0.361073	0.356886
ENSG00000017427	IGF1	MuSC-mouse	DW	0.0815851	0.112938
ENSG00000017427	IGF1	NK cell-human	none	0.00421585	0.00294118
ENSG00000017427	IGF1	NK cell-mouse	none	0.0238095	0.00571429
ENSG00000017427	IGF1	Neutrophil-human	none	0	0
ENSG00000017427	IGF1	Neutrophil-mouse	none	0.00746269	0.00714286
ENSG00000017427	IGF1	Pericyte-human	none	0.0161878	0.0115575
ENSG00000017427	IGF1	Pericyte-mouse	none	0.0184211	0.0212342
ENSG00000017427	IGF1	SMC-human	none	0.0130378	0.00295704
ENSG00000017427	IGF1	SMC-mouse	none	0.0125611	0.0340225
ENSG00000017427	IGF1	T cell-human	none	0.00663176	0.00068918
ENSG00000017427	IGF1	T cell-mouse	none	0.0225807	0.0178646
ENSG00000017427	IGF1	VenEC-human	none	0.0106111	0.0026178
ENSG00000017427	IGF1	VenEC-mouse	UP	0.279814	0.228393
ENSG00000102970	CCL17	ArtEC-human	none	0.0038295	0.00166297
ENSG00000102970	CCL17	ArtEC-mouse	none	0.0012817	0.00049492
ENSG00000102970	CCL17	B cell-human	UP	0.0180103	0
ENSG00000102970	CCL17	B cell-mouse	UP	0.0416185	0.00079135
ENSG00000102970	CCL17	FB-human	none	0.00029315	0.00011039
ENSG00000102970	CCL17	FB-mouse	none	0.00409453	0.0009005
ENSG00000102970	CCL17	LymphEC-human	none	0.0033557	0
ENSG00000102970	CCL17	LymphEC-mouse	none	0.00568182	0.00235849
ENSG00000102970	CCL17	Macrophage-human	none	0.00703282	0.0103324
ENSG00000102970	CCL17	Macrophage-mouse	none	0.0127877	0.00755495
ENSG00000102970	CCL17	Monocyte-human	none	0.00099305	0
ENSG00000102970	CCL17	Monocyte-mouse	none	0.00628931	0
ENSG00000102970	CCL17	MuSC-human	none	5.06699e-05	0
ENSG00000102970	CCL17	MuSC-mouse	none	0.0041958	0.00097964
ENSG00000102970	CCL17	NK cell-human	none	0.00084317	0
ENSG00000102970	CCL17	NK cell-mouse	none	0.0238095	0
ENSG00000102970	CCL17	Neutrophil-human	none	0	0
ENSG00000102970	CCL17	Neutrophil-mouse	none	0.00746269	0
ENSG00000102970	CCL17	Pericyte-human	none	0	0
ENSG00000102970	CCL17	Pericyte-mouse	none	0	0
ENSG00000102970	CCL17	SMC-human	none	0.00032595	0.00034789
ENSG00000102970	CCL17	SMC-mouse	none	0	0
ENSG00000102970	CCL17	T cell-human	none	0	0.00068918
ENSG00000102970	CCL17	T cell-mouse	none	0.00645161	0.00083091
ENSG00000102970	CCL17	VenEC-human	none	0.0003659	0.0017452
ENSG00000102970	CCL17	VenEC-mouse	none	0.00232693	0.00104131
ENSG00000108691	CCL2	ArtEC-human	none	0.465534	0.322894
ENSG00000108691	CCL2	ArtEC-mouse	none	0.00077817	0.00108882
ENSG00000108691	CCL2	B cell-human	none	0.0171527	0.0220264
ENSG00000108691	CCL2	B cell-mouse	none	0	0.00026378
ENSG00000108691	CCL2	FB-human	none	0.427371	0.178607
ENSG00000108691	CCL2	FB-mouse	none	0.0069022	0.00315173
ENSG00000108691	CCL2	LymphEC-human	none	0.216443	0.333333
ENSG00000108691	CCL2	LymphEC-mouse	none	0	0.00471698
ENSG00000108691	CCL2	Macrophage-human	UP	0.359344	0.154987
ENSG00000108691	CCL2	Macrophage-mouse	DW	0.190963	0.245192
ENSG00000108691	CCL2	Monocyte-human	none	0.103277	0.0332464
ENSG00000108691	CCL2	Monocyte-mouse	UP	0.0786164	0.00529101
ENSG00000108691	CCL2	MuSC-human	none	0.224366	0.29222
ENSG00000108691	CCL2	MuSC-mouse	none	0.0009324	0.00062977
ENSG00000108691	CCL2	NK cell-human	none	0.0387858	0.0102941
ENSG00000108691	CCL2	NK cell-mouse	none	0	0
ENSG00000108691	CCL2	Neutrophil-human	none	0.0336135	0.00081722
ENSG00000108691	CCL2	Neutrophil-mouse	none	0	0
ENSG00000108691	CCL2	Pericyte-human	UP	0.535815	0.120528
ENSG00000108691	CCL2	Pericyte-mouse	none	0.00131579	0.00066357
ENSG00000108691	CCL2	SMC-human	UP	0.484681	0.33832
ENSG00000108691	CCL2	SMC-mouse	none	0.00279135	0.00104685
ENSG00000108691	CCL2	T cell-human	none	0.0460733	0.0068918
ENSG00000108691	CCL2	T cell-mouse	none	0.0016129	0.00166182
ENSG00000108691	CCL2	VenEC-human	DW	0.663374	0.716405
ENSG00000108691	CCL2	VenEC-mouse	none	0.0017452	0.00138841
ENSG00000125538	IL1B	ArtEC-human	none	0.00582751	0.00554324
ENSG00000125538	IL1B	ArtEC-mouse	none	0.00425707	0.00386037
ENSG00000125538	IL1B	B cell-human	none	0.0137221	0.030837
ENSG00000125538	IL1B	B cell-mouse	UP	0.0578035	0.015827
ENSG00000125538	IL1B	FB-human	none	0.00503249	0.00287007
ENSG00000125538	IL1B	FB-mouse	none	0.0368507	0.00972535
ENSG00000125538	IL1B	LymphEC-human	none	0.0201342	0.010101
ENSG00000125538	IL1B	LymphEC-mouse	none	0.0198864	0.0117924
ENSG00000125538	IL1B	Macrophage-human	UP	0.35633	0.348158
ENSG00000125538	IL1B	Macrophage-mouse	UP	0.290708	0.175137
ENSG00000125538	IL1B	Monocyte-human	UP	0.747766	0.719687
ENSG00000125538	IL1B	Monocyte-mouse	UP	0.757862	0.62963
ENSG00000125538	IL1B	MuSC-human	none	0.00035469	0.00075452
ENSG00000125538	IL1B	MuSC-mouse	none	0.0149184	0.00391855
ENSG00000125538	IL1B	NK cell-human	none	0.00716695	0.00735294
ENSG00000125538	IL1B	NK cell-mouse	none	0.0714286	0.0171429
ENSG00000125538	IL1B	Neutrophil-human	DW	0.117647	0.275402
ENSG00000125538	IL1B	Neutrophil-mouse	DW	0.537313	0.814286
ENSG00000125538	IL1B	Pericyte-human	none	0.00202347	0.00110072
ENSG00000125538	IL1B	Pericyte-mouse	none	0.0210526	0.00597213
ENSG00000125538	IL1B	SMC-human	none	0.00456323	0.00104366
ENSG00000125538	IL1B	SMC-mouse	none	0.00279135	0.00366396
ENSG00000125538	IL1B	T cell-human	none	0.0052356	0.00206754
ENSG00000125538	IL1B	T cell-mouse	none	0.0306452	0.01828
ENSG00000125538	IL1B	VenEC-human	none	0.00695207	0.0104712
ENSG00000125538	IL1B	VenEC-mouse	none	0.008726	0.00798334
ENSG00000136244	IL6	ArtEC-human	none	0.212954	0.119734
ENSG00000136244	IL6	ArtEC-mouse	none	0.0623455	0.0413752
ENSG00000136244	IL6	B cell-human	UP	0.154374	0.114537
ENSG00000136244	IL6	B cell-mouse	DW	0.101734	0.0561857
ENSG00000136244	IL6	FB-human	none	0.164509	0.0487913
ENSG00000136244	IL6	FB-mouse	UP	0.561301	0.225124
ENSG00000136244	IL6	LymphEC-human	none	0.0234899	0.0808081
ENSG00000136244	IL6	LymphEC-mouse	none	0.193182	0.113208
ENSG00000136244	IL6	Macrophage-human	none	0.0505693	0.0314465
ENSG00000136244	IL6	Macrophage-mouse	DW	0.219096	0.0865385
ENSG00000136244	IL6	Monocyte-human	none	0.0913605	0.0632334
ENSG00000136244	IL6	Monocyte-mouse	DW	0.220126	0.0899471
ENSG00000136244	IL6	MuSC-human	none	0.0126675	0.00652434
ENSG00000136244	IL6	MuSC-mouse	DW	0.114685	0.0240011
ENSG00000136244	IL6	NK cell-human	none	0.00758853	0.00294118
ENSG00000136244	IL6	NK cell-mouse	none	0.0476191	0.04
ENSG00000136244	IL6	Neutrophil-human	none	0	0
ENSG00000136244	IL6	Neutrophil-mouse	none	0.156716	0.0285714
ENSG00000136244	IL6	Pericyte-human	UP	0.138001	0.0143093
ENSG00000136244	IL6	Pericyte-mouse	UP	0.411842	0.263437
ENSG00000136244	IL6	SMC-human	UP	0.134289	0.0697513
ENSG00000136244	IL6	SMC-mouse	none	0.0907188	0.0366396
ENSG00000136244	IL6	T cell-human	none	0.0069808	0.00137836
ENSG00000136244	IL6	T cell-mouse	DW	0.120968	0.0756128
ENSG00000136244	IL6	VenEC-human	DW	0.595317	0.643979
ENSG00000136244	IL6	VenEC-mouse	UP	0.397906	0.246789
ENSG00000162711	NLRP3	ArtEC-human	none	0.003996	0.00027716
ENSG00000162711	NLRP3	ArtEC-mouse	none	0.00013732	0.00029695
ENSG00000162711	NLRP3	B cell-human	none	0.00686106	0.0132159
ENSG00000162711	NLRP3	B cell-mouse	none	0	0.00079135
ENSG00000162711	NLRP3	FB-human	none	0.00390873	0.0008831
ENSG00000162711	NLRP3	FB-mouse	none	0.00900796	0.00261144
ENSG00000162711	NLRP3	LymphEC-human	none	0	0
ENSG00000162711	NLRP3	LymphEC-mouse	none	0	0.00235849
ENSG00000162711	NLRP3	Macrophage-human	UP	0.224715	0.22327
ENSG00000162711	NLRP3	Macrophage-mouse	UP	0.234442	0.152473
ENSG00000162711	NLRP3	Monocyte-human	UP	0.485601	0.51043
ENSG00000162711	NLRP3	Monocyte-mouse	UP	0.349057	0.21164
ENSG00000162711	NLRP3	MuSC-human	none	0.00089179	0.00084328
ENSG00000162711	NLRP3	MuSC-mouse	none	0.0013986	0.00055979
ENSG00000162711	NLRP3	NK cell-human	none	0.0126476	0.0161765
ENSG00000162711	NLRP3	NK cell-mouse	none	0.0238095	0.00571429
ENSG00000162711	NLRP3	Neutrophil-human	none	0.15126	0.142468
ENSG00000162711	NLRP3	Neutrophil-mouse	DW	0.141791	0.271429
ENSG00000162711	NLRP3	Pericyte-human	none	0.00080939	0.00165107
ENSG00000162711	NLRP3	Pericyte-mouse	none	0	0
ENSG00000162711	NLRP3	SMC-human	none	0.00032595	0.00034789
ENSG00000162711	NLRP3	SMC-mouse	none	0	0.00026171
ENSG00000162711	NLRP3	T cell-human	none	0.069459	0.0317023
ENSG00000162711	NLRP3	T cell-mouse	none	0.0016129	0.00249273
ENSG00000162711	NLRP3	VenEC-human	none	0.00182949	0.0017452
ENSG00000162711	NLRP3	VenEC-mouse	none	0.00058173	0.0003471
ENSG00000163734	CXCL3	ArtEC-human	none	0.241425	0.206763
ENSG00000163734	CXCL3	ArtEC-mouse	none	0.048201	0.0538472
ENSG00000163734	CXCL3	B cell-human	none	0.0102916	0.00881057
ENSG00000163734	CXCL3	B cell-mouse	none	0.121387	0.0997098
ENSG00000163734	CXCL3	FB-human	none	0.106415	0.0207528
ENSG00000163734	CXCL3	FB-mouse	UP	0.290828	0.133093
ENSG00000163734	CXCL3	LymphEC-human	none	0.122483	0.151515
ENSG00000163734	CXCL3	LymphEC-mouse	none	0.144886	0.176887
ENSG00000163734	CXCL3	Macrophage-human	UP	0.431011	0.384996
ENSG00000163734	CXCL3	Macrophage-mouse	UP	0.58994	0.457418
ENSG00000163734	CXCL3	Monocyte-human	DW	0.4429	0.515645
ENSG00000163734	CXCL3	Monocyte-mouse	none	0.600629	0.412698
ENSG00000163734	CXCL3	MuSC-human	none	0.0473662	0.0496649
ENSG00000163734	CXCL3	MuSC-mouse	none	0.169231	0.0409349
ENSG00000163734	CXCL3	NK cell-human	none	0.0210793	0.00294118
ENSG00000163734	CXCL3	NK cell-mouse	none	0.0952381	0.0914286
ENSG00000163734	CXCL3	Neutrophil-human	none	0.0336135	0.0727322
ENSG00000163734	CXCL3	Neutrophil-mouse	DW	0.529851	0.785714
ENSG00000163734	CXCL3	Pericyte-human	none	0.0428976	0.00880572
ENSG00000163734	CXCL3	Pericyte-mouse	none	0.186842	0.14134
ENSG00000163734	CXCL3	SMC-human	none	0.0228162	0.00469647
ENSG00000163734	CXCL3	SMC-mouse	none	0.0244243	0.0162261
ENSG00000163734	CXCL3	T cell-human	none	0.00558464	0.00275672
ENSG00000163734	CXCL3	T cell-mouse	none	0.164516	0.154549
ENSG00000163734	CXCL3	VenEC-human	none	0.239663	0.304538
ENSG00000163734	CXCL3	VenEC-mouse	none	0.10064	0.0940646
