# Supplementary material for: Human skeletal muscle aging atlas
Source: Nat Aging. 2024 Apr 15;4(5):727–44. doi: 10.1038/s43587-024-00613-3 (PMC11108788; doi:10.1038/s43587-024-00613-3)
Supplement: Supplementary file 17 — Statistical Source Data [file 43587_2024_613_MOESM17_ESM.xlsx]

## Sheet: Panel e
batch	Donor-batch-10X	annotation_level0	ctype_percentage				Test results
cells	339C-cells-3'v2	MF-I	0				test_description	test_short_name	stat_str	stat_value	pvalue	_corrected_significance	_correction_method	alpha	group1	group2
cells	339C-cells-3'v2	MF-Isn(fg)	0				Mann-Whitney-Wilcoxon test two-sided	M.W.W.	U_stat	0	7.88208e-06	TRUE	Benjamini-Hochberg	0.05	('MF-Isn(fg)', 'cells')	('MF-Isn(fg)', 'nuclei')
cells	339C-cells-3'v2	MF-Isc(fg)	0.0330709				Mann-Whitney-Wilcoxon test two-sided	M.W.W.	U_stat	0	7.88208e-06	TRUE	Benjamini-Hochberg	0.05	('MF-I', 'cells')	('MF-I', 'nuclei')
cells	339C-cells-3'v2	MF-II	0				Mann-Whitney-Wilcoxon test two-sided	M.W.W.	U_stat	156	5.47711e-06	TRUE	Benjamini-Hochberg	0.05	('MF-Isc(fg)', 'cells')	('MF-Isc(fg)', 'nuclei')
cells	339C-cells-3'v2	MF-IIsn(fg)	0				Mann-Whitney-Wilcoxon test two-sided	M.W.W.	U_stat	0	7.88208e-06	TRUE	Benjamini-Hochberg	0.05	('MF-II', 'cells')	('MF-II', 'nuclei')
cells	339C-cells-3'v2	MF-IIsc(fg)	0.0246063				Mann-Whitney-Wilcoxon test two-sided	M.W.W.	U_stat	6	2.74428e-05	TRUE	Benjamini-Hochberg	0.05	('MF-IIsn(fg)', 'cells')	('MF-IIsn(fg)', 'nuclei')
cells	339C-cells-3'v2	MuSC	0.220866				Mann-Whitney-Wilcoxon test two-sided	M.W.W.	U_stat	149.5	2.12057e-05	TRUE	Benjamini-Hochberg	0.05	('MF-IIsc(fg)', 'cells')	('MF-IIsc(fg)', 'nuclei')
cells	339C-cells-3'v2	FB	0.259843				Mann-Whitney-Wilcoxon test two-sided	M.W.W.	U_stat	154	4.01424e-05	TRUE	Benjamini-Hochberg	0.05	('MuSC', 'cells')	('MuSC', 'nuclei')
cells	343B-cells-3'v2	MF-I	0				Mann-Whitney-Wilcoxon test two-sided	M.W.W.	U_stat	128	0.00709302	TRUE	Benjamini-Hochberg	0.05	('FB', 'cells')	('FB', 'nuclei')
cells	343B-cells-3'v2	MF-Isn(fg)	0
cells	343B-cells-3'v2	MF-Isc(fg)	0.0661799
cells	343B-cells-3'v2	MF-II	0
cells	343B-cells-3'v2	MF-IIsn(fg)	0
cells	343B-cells-3'v2	MF-IIsc(fg)	0.044277
cells	343B-cells-3'v2	MuSC	0.166745
cells	343B-cells-3'v2	FB	0.331135
cells	362C-cells-3'v2	MF-I	0
cells	362C-cells-3'v2	MF-Isn(fg)	0
cells	362C-cells-3'v2	MF-Isc(fg)	0.0361384
cells	362C-cells-3'v2	MF-II	0
cells	362C-cells-3'v2	MF-IIsn(fg)	0
cells	362C-cells-3'v2	MF-IIsc(fg)	0.0116622
cells	362C-cells-3'v2	MuSC	0.0860421
cells	362C-cells-3'v2	FB	0.443366
cells	367C-cells-3'v2	MF-I	0
cells	367C-cells-3'v2	MF-Isn(fg)	0
cells	367C-cells-3'v2	MF-Isc(fg)	0.011799
cells	367C-cells-3'v2	MF-II	0
cells	367C-cells-3'v2	MF-IIsn(fg)	0
cells	367C-cells-3'v2	MF-IIsc(fg)	0.0242758
cells	367C-cells-3'v2	MuSC	0.134412
cells	367C-cells-3'v2	FB	0.0905127
cells	411C-cells-3'v2	MF-I	0
cells	411C-cells-3'v2	MF-Isn(fg)	0
cells	411C-cells-3'v2	MF-Isc(fg)	0.00161343
cells	411C-cells-3'v2	MF-II	0
cells	411C-cells-3'v2	MF-IIsn(fg)	0
cells	411C-cells-3'v2	MF-IIsc(fg)	0
cells	411C-cells-3'v2	MuSC	0.416096
cells	411C-cells-3'v2	FB	0.096841
cells	464C-cells-3'v2	MF-I	0
cells	464C-cells-3'v2	MF-Isn(fg)	0
cells	464C-cells-3'v2	MF-Isc(fg)	0.00158311
cells	464C-cells-3'v2	MF-II	0
cells	464C-cells-3'v2	MF-IIsn(fg)	0
cells	464C-cells-3'v2	MF-IIsc(fg)	0.00316623
cells	464C-cells-3'v2	MuSC	0.255409
cells	464C-cells-3'v2	FB	0.374142
cells	470BR-cells-3'v2	MF-I	0
cells	470BR-cells-3'v2	MF-Isn(fg)	0
cells	470BR-cells-3'v2	MF-Isc(fg)	0.000239885
cells	470BR-cells-3'v2	MF-II	0
cells	470BR-cells-3'v2	MF-IIsn(fg)	0
cells	470BR-cells-3'v2	MF-IIsc(fg)	0.00463382
cells	470BR-cells-3'v2	MuSC	0.215258
cells	470BR-cells-3'v2	FB	0.173728
cells	582C-cells-3'v3	MF-I	0
cells	582C-cells-3'v3	MF-Isn(fg)	0
cells	582C-cells-3'v3	MF-Isc(fg)	0.14607
cells	582C-cells-3'v3	MF-II	0
cells	582C-cells-3'v3	MF-IIsn(fg)	0
cells	582C-cells-3'v3	MF-IIsc(fg)	0.220043
cells	582C-cells-3'v3	MuSC	0.0412704
cells	582C-cells-3'v3	FB	0.218431
cells	583B-cells-3'v3	MF-I	0
cells	583B-cells-3'v3	MF-Isn(fg)	0
cells	583B-cells-3'v3	MF-Isc(fg)	0.0748479
cells	583B-cells-3'v3	MF-II	0
cells	583B-cells-3'v3	MF-IIsn(fg)	0
cells	583B-cells-3'v3	MF-IIsc(fg)	0.0611276
cells	583B-cells-3'v3	MuSC	0.21554
cells	583B-cells-3'v3	FB	0.332568
cells	591C-cells-3'v3	MF-I	0
cells	591C-cells-3'v3	MF-Isn(fg)	0
cells	591C-cells-3'v3	MF-Isc(fg)	0.128922
cells	591C-cells-3'v3	MF-II	0
cells	591C-cells-3'v3	MF-IIsn(fg)	0
cells	591C-cells-3'v3	MF-IIsc(fg)	0.0575944
cells	591C-cells-3'v3	MuSC	0.251705
cells	591C-cells-3'v3	FB	0.193349
cells	621B-cells-3'v3	MF-I	0
cells	621B-cells-3'v3	MF-Isn(fg)	0
cells	621B-cells-3'v3	MF-Isc(fg)	0.188053
cells	621B-cells-3'v3	MF-II	0
cells	621B-cells-3'v3	MF-IIsn(fg)	0
cells	621B-cells-3'v3	MF-IIsc(fg)	0.442687
cells	621B-cells-3'v3	MuSC	0.098514
cells	621B-cells-3'v3	FB	0.0964337
cells	640C-cells-3'v3	MF-I	0
cells	640C-cells-3'v3	MF-Isn(fg)	0
cells	640C-cells-3'v3	MF-Isc(fg)	0.0914862
cells	640C-cells-3'v3	MF-II	0
cells	640C-cells-3'v3	MF-IIsn(fg)	0
cells	640C-cells-3'v3	MF-IIsc(fg)	0.193098
cells	640C-cells-3'v3	MuSC	0.155686
cells	640C-cells-3'v3	FB	0.0341013
nuclei	339C-nuclei-3'v2	MF-I	0.407749
nuclei	339C-nuclei-3'v2	MF-Isn(fg)	0.00403069
nuclei	339C-nuclei-3'v2	MF-Isc(fg)	0
nuclei	339C-nuclei-3'v2	MF-II	0.404889
nuclei	339C-nuclei-3'v2	MF-IIsn(fg)	0.00273046
nuclei	339C-nuclei-3'v2	MF-IIsc(fg)	0
nuclei	339C-nuclei-3'v2	MuSC	0.0249642
nuclei	339C-nuclei-3'v2	FB	0.0817839
nuclei	362C-nuclei-3'v2	MF-I	0.478216
nuclei	362C-nuclei-3'v2	MF-Isn(fg)	0.00164771
nuclei	362C-nuclei-3'v2	MF-Isc(fg)	0
nuclei	362C-nuclei-3'v2	MF-II	0.342839
nuclei	362C-nuclei-3'v2	MF-IIsn(fg)	0.00106247
nuclei	362C-nuclei-3'v2	MF-IIsc(fg)	0
nuclei	362C-nuclei-3'v2	MuSC	0.0203062
nuclei	362C-nuclei-3'v2	FB	0.0770669
nuclei	367C-nuclei-3'v2	MF-I	0.441429
nuclei	367C-nuclei-3'v2	MF-Isn(fg)	0.000337098
nuclei	367C-nuclei-3'v2	MF-Isc(fg)	0
nuclei	367C-nuclei-3'v2	MF-II	0.430979
nuclei	367C-nuclei-3'v2	MF-IIsn(fg)	0.000674195
nuclei	367C-nuclei-3'v2	MF-IIsc(fg)	0
nuclei	367C-nuclei-3'v2	MuSC	0.0202259
nuclei	367C-nuclei-3'v2	FB	0.0321928
nuclei	470BR-nuclei-3'v2	MF-I	0.631792
nuclei	470BR-nuclei-3'v2	MF-Isn(fg)	0.000214684
nuclei	470BR-nuclei-3'v2	MF-Isc(fg)	0
nuclei	470BR-nuclei-3'v2	MF-II	0.256543
nuclei	470BR-nuclei-3'v2	MF-IIsn(fg)	0
nuclei	470BR-nuclei-3'v2	MF-IIsc(fg)	0
nuclei	470BR-nuclei-3'v2	MuSC	0.00282167
nuclei	470BR-nuclei-3'v2	FB	0.067426
nuclei	500C-nuclei-3'v2	MF-I	0.678349
nuclei	500C-nuclei-3'v2	MF-Isn(fg)	0.0046729
nuclei	500C-nuclei-3'v2	MF-Isc(fg)	0
nuclei	500C-nuclei-3'v2	MF-II	0.154984
nuclei	500C-nuclei-3'v2	MF-IIsn(fg)	0.000778816
nuclei	500C-nuclei-3'v2	MF-IIsc(fg)	0
nuclei	500C-nuclei-3'v2	MuSC	0.00934579
nuclei	500C-nuclei-3'v2	FB	0.076324
nuclei	464C-nuclei-3'v2/v3	MF-I	0.547834
nuclei	464C-nuclei-3'v2/v3	MF-Isn(fg)	0.00145907
nuclei	464C-nuclei-3'v2/v3	MF-Isc(fg)	0
nuclei	464C-nuclei-3'v2/v3	MF-II	0.318652
nuclei	464C-nuclei-3'v2/v3	MF-IIsn(fg)	0.000464883
nuclei	464C-nuclei-3'v2/v3	MF-IIsc(fg)	0
nuclei	464C-nuclei-3'v2/v3	MuSC	0.0307313
nuclei	464C-nuclei-3'v2/v3	FB	0.0470662
nuclei	470BR-nuclei-3'v2/v3	MF-I	0.416105
nuclei	470BR-nuclei-3'v2/v3	MF-Isn(fg)	0.0142765
nuclei	470BR-nuclei-3'v2/v3	MF-Isc(fg)	0
nuclei	470BR-nuclei-3'v2/v3	MF-II	0.421399
nuclei	470BR-nuclei-3'v2/v3	MF-IIsn(fg)	0.00802053
nuclei	470BR-nuclei-3'v2/v3	MF-IIsc(fg)	0
nuclei	470BR-nuclei-3'v2/v3	MuSC	0.0506898
nuclei	470BR-nuclei-3'v2/v3	FB	0.0375361
nuclei	502B-nuclei-3'v3	MF-I	0.266148
nuclei	502B-nuclei-3'v3	MF-Isn(fg)	0.000804074
nuclei	502B-nuclei-3'v3	MF-Isc(fg)	0
nuclei	502B-nuclei-3'v3	MF-II	0.465291
nuclei	502B-nuclei-3'v3	MF-IIsn(fg)	0.00160815
nuclei	502B-nuclei-3'v3	MF-IIsc(fg)	0
nuclei	502B-nuclei-3'v3	MuSC	0.0257304
nuclei	502B-nuclei-3'v3	FB	0.143393
nuclei	362C-nuclei-3'v3	MF-I	0.344923
nuclei	362C-nuclei-3'v3	MF-Isn(fg)	0.00510486
nuclei	362C-nuclei-3'v3	MF-Isc(fg)	0
nuclei	362C-nuclei-3'v3	MF-II	0.366446
nuclei	362C-nuclei-3'v3	MF-IIsn(fg)	0.00331126
nuclei	362C-nuclei-3'v3	MF-IIsc(fg)	0
nuclei	362C-nuclei-3'v3	MuSC	0.0215232
nuclei	362C-nuclei-3'v3	FB	0.163217
nuclei	343B-nuclei-3'v3	MF-I	0.369461
nuclei	343B-nuclei-3'v3	MF-Isn(fg)	0.00657965
nuclei	343B-nuclei-3'v3	MF-Isc(fg)	0
nuclei	343B-nuclei-3'v3	MF-II	0.163498
nuclei	343B-nuclei-3'v3	MF-IIsn(fg)	0.00116616
nuclei	343B-nuclei-3'v3	MF-IIsc(fg)	0
nuclei	343B-nuclei-3'v3	MuSC	0.0217997
nuclei	343B-nuclei-3'v3	FB	0.23866
nuclei	566B-nuclei-3'v3	MF-I	0.574413
nuclei	566B-nuclei-3'v3	MF-Isn(fg)	0.00739437
nuclei	566B-nuclei-3'v3	MF-Isc(fg)	0
nuclei	566B-nuclei-3'v3	MF-II	0.267958
nuclei	566B-nuclei-3'v3	MF-IIsn(fg)	0.00211268
nuclei	566B-nuclei-3'v3	MF-IIsc(fg)	0
nuclei	566B-nuclei-3'v3	MuSC	0.0368545
nuclei	566B-nuclei-3'v3	FB	0.0558685
nuclei	529C-nuclei-3'v3	MF-I	0.444357
nuclei	529C-nuclei-3'v3	MF-Isn(fg)	0.0293152
nuclei	529C-nuclei-3'v3	MF-Isc(fg)	0
nuclei	529C-nuclei-3'v3	MF-II	0.29685
nuclei	529C-nuclei-3'v3	MF-IIsn(fg)	0.00951968
nuclei	529C-nuclei-3'v3	MF-IIsc(fg)	0
nuclei	529C-nuclei-3'v3	MuSC	0.0548434
nuclei	529C-nuclei-3'v3	FB	0.0883033
nuclei	583B-nuclei-3'v3	MF-I	0.536173
nuclei	583B-nuclei-3'v3	MF-Isn(fg)	0.000583431
nuclei	583B-nuclei-3'v3	MF-Isc(fg)	0
nuclei	583B-nuclei-3'v3	MF-II	0.170945
nuclei	583B-nuclei-3'v3	MF-IIsn(fg)	0.000583431
nuclei	583B-nuclei-3'v3	MF-IIsc(fg)	0
nuclei	583B-nuclei-3'v3	MuSC	0.0274212
nuclei	583B-nuclei-3'v3	FB	0.187281

## Sheet: Panel f
batch	Donor-batch-10X	annotation_level0	ctype_percentage				Test results
cells	339C-cells-3'v2	T-cell	0.0273622				test_description	test_short_name	stat_str	stat_value	pvalue	_corrected_significance	_correction_method	alpha	group1	group2
cells	339C-cells-3'v2	NK-cell	0.0307087				Mann-Whitney-Wilcoxon test two-sided	M.W.W.	U_stat	156	2.48393e-05	TRUE	Benjamini-Hochberg	0.05	('SMC', 'cells')	('SMC', 'nuclei')
cells	339C-cells-3'v2	Monocyte	0.013189				Mann-Whitney-Wilcoxon test two-sided	M.W.W.	U_stat	151	7.53476e-05	TRUE	Benjamini-Hochberg	0.05	('NK-cell', 'cells')	('NK-cell', 'nuclei')
cells	339C-cells-3'v2	Macrophage	0.0844488				Mann-Whitney-Wilcoxon test two-sided	M.W.W.	U_stat	148	0.000156638	TRUE	Benjamini-Hochberg	0.05	('T-cell', 'cells')	('T-cell', 'nuclei')
cells	339C-cells-3'v2	ArtEC	0.0312992				Mann-Whitney-Wilcoxon test two-sided	M.W.W.	U_stat	152	6.39142e-05	TRUE	Benjamini-Hochberg	0.05	('Monocyte', 'cells')	('Monocyte', 'nuclei')
cells	339C-cells-3'v2	CapEC	0.0112205				Mann-Whitney-Wilcoxon test two-sided	M.W.W.	U_stat	126	0.00977583	TRUE	Benjamini-Hochberg	0.05	('Macrophage', 'cells')	('Macrophage', 'nuclei')
cells	339C-cells-3'v2	VenEC	0.0635827				Mann-Whitney-Wilcoxon test two-sided	M.W.W.	U_stat	154	4.01424e-05	TRUE	Benjamini-Hochberg	0.05	('ArtEC', 'cells')	('ArtEC', 'nuclei')
cells	339C-cells-3'v2	Pericyte	0.0271654				Mann-Whitney-Wilcoxon test two-sided	M.W.W.	U_stat	139	0.000999149	TRUE	Benjamini-Hochberg	0.05	('CapEC', 'cells')	('CapEC', 'nuclei')
cells	339C-cells-3'v2	SMC	0.0923228				Mann-Whitney-Wilcoxon test two-sided	M.W.W.	U_stat	138	0.00121059	TRUE	Benjamini-Hochberg	0.05	('VenEC', 'cells')	('VenEC', 'nuclei')
cells	343B-cells-3'v2	T-cell	0.052049				Mann-Whitney-Wilcoxon test two-sided	M.W.W.	U_stat	146	0.000241116	TRUE	Benjamini-Hochberg	0.05	('Pericyte', 'cells')	('Pericyte', 'nuclei')
cells	343B-cells-3'v2	NK-cell	0.0539331
cells	343B-cells-3'v2	Monocyte	0.0388601
cells	343B-cells-3'v2	Macrophage	0.0756006
cells	343B-cells-3'v2	ArtEC	0.0138954
cells	343B-cells-3'v2	CapEC	0.00565238
cells	343B-cells-3'v2	VenEC	0.0117758
cells	343B-cells-3'v2	Pericyte	0.0230805
cells	343B-cells-3'v2	SMC	0.0581724
cells	362C-cells-3'v2	T-cell	0.0571233
cells	362C-cells-3'v2	NK-cell	0.015526
cells	362C-cells-3'v2	Monocyte	0.0197439
cells	362C-cells-3'v2	Macrophage	0.0336277
cells	362C-cells-3'v2	ArtEC	0.0172274
cells	362C-cells-3'v2	CapEC	0.00988385
cells	362C-cells-3'v2	VenEC	0.0942896
cells	362C-cells-3'v2	Pericyte	0.0240925
cells	362C-cells-3'v2	SMC	0.0336216
cells	367C-cells-3'v2	T-cell	0.0684717
cells	367C-cells-3'v2	NK-cell	0.0518146
cells	367C-cells-3'v2	Monocyte	0.0558389
cells	367C-cells-3'v2	Macrophage	0.038447
cells	367C-cells-3'v2	ArtEC	0.0411616
cells	367C-cells-3'v2	CapEC	0.124136
cells	367C-cells-3'v2	VenEC	0.0392846
cells	367C-cells-3'v2	Pericyte	0.0611274
cells	367C-cells-3'v2	SMC	0.0888299
cells	411C-cells-3'v2	T-cell	0.0169876
cells	411C-cells-3'v2	NK-cell	0.00578669
cells	411C-cells-3'v2	Monocyte	0.0139613
cells	411C-cells-3'v2	Macrophage	0.0267273
cells	411C-cells-3'v2	ArtEC	0.0249671
cells	411C-cells-3'v2	CapEC	0.0367168
cells	411C-cells-3'v2	VenEC	0.0252706
cells	411C-cells-3'v2	Pericyte	0.0723261
cells	411C-cells-3'v2	SMC	0.21014
cells	464C-cells-3'v2	T-cell	0.0184697
cells	464C-cells-3'v2	NK-cell	0.0110818
cells	464C-cells-3'v2	Monocyte	0.0116095
cells	464C-cells-3'v2	Macrophage	0.017942
cells	464C-cells-3'v2	ArtEC	0.0258575
cells	464C-cells-3'v2	CapEC	0.0955145
cells	464C-cells-3'v2	VenEC	0.0263852
cells	464C-cells-3'v2	Pericyte	0.0105541
cells	464C-cells-3'v2	SMC	0.106069
cells	470BR-cells-3'v2	T-cell	0.00147899
cells	470BR-cells-3'v2	NK-cell	0.000309776
cells	470BR-cells-3'v2	Monocyte	0.014724
cells	470BR-cells-3'v2	Macrophage	0.0432487
cells	470BR-cells-3'v2	ArtEC	0.100106
cells	470BR-cells-3'v2	CapEC	0.067956
cells	470BR-cells-3'v2	VenEC	0.0531459
cells	470BR-cells-3'v2	Pericyte	0.040454
cells	470BR-cells-3'v2	SMC	0.221605
cells	582C-cells-3'v3	T-cell	0.120306
cells	582C-cells-3'v3	NK-cell	0.0227619
cells	582C-cells-3'v3	Monocyte	0.0375311
cells	582C-cells-3'v3	Macrophage	0.0192464
cells	582C-cells-3'v3	ArtEC	0.00613563
cells	582C-cells-3'v3	CapEC	0.0060084
cells	582C-cells-3'v3	VenEC	0.00947309
cells	582C-cells-3'v3	Pericyte	0.00476707
cells	582C-cells-3'v3	SMC	0.0385487
cells	583B-cells-3'v3	T-cell	0.0610063
cells	583B-cells-3'v3	NK-cell	0.00656774
cells	583B-cells-3'v3	Monocyte	0.0682319
cells	583B-cells-3'v3	Macrophage	0.0256092
cells	583B-cells-3'v3	ArtEC	0.00164699
cells	583B-cells-3'v3	CapEC	0.00781116
cells	583B-cells-3'v3	VenEC	0.00184684
cells	583B-cells-3'v3	Pericyte	0.00645032
cells	583B-cells-3'v3	SMC	0.0410262
cells	591C-cells-3'v3	T-cell	0.063149
cells	591C-cells-3'v3	NK-cell	0.0417711
cells	591C-cells-3'v3	Monocyte	0.0393172
cells	591C-cells-3'v3	Macrophage	0.0407492
cells	591C-cells-3'v3	ArtEC	0.00636491
cells	591C-cells-3'v3	CapEC	0.0118477
cells	591C-cells-3'v3	VenEC	0.00717572
cells	591C-cells-3'v3	Pericyte	0.0127174
cells	591C-cells-3'v3	SMC	0.0338655
cells	621B-cells-3'v3	T-cell	0.0190294
cells	621B-cells-3'v3	NK-cell	0.00721671
cells	621B-cells-3'v3	Monocyte	0.0203669
cells	621B-cells-3'v3	Macrophage	0.0165798
cells	621B-cells-3'v3	ArtEC	0.00415272
cells	621B-cells-3'v3	CapEC	0.0050898
cells	621B-cells-3'v3	VenEC	0.00219689
cells	621B-cells-3'v3	Pericyte	0.00558361
cells	621B-cells-3'v3	SMC	0.0611978
cells	640C-cells-3'v3	T-cell	0.269021
cells	640C-cells-3'v3	NK-cell	0.159937
cells	640C-cells-3'v3	Monocyte	0.00686115
cells	640C-cells-3'v3	Macrophage	0.00158857
cells	640C-cells-3'v3	ArtEC	0.00230996
cells	640C-cells-3'v3	CapEC	0.00163742
cells	640C-cells-3'v3	VenEC	0.000319089
cells	640C-cells-3'v3	Pericyte	0.00281682
cells	640C-cells-3'v3	SMC	0.00264966
nuclei	339C-nuclei-3'v2	T-cell	0.0143024
nuclei	339C-nuclei-3'v2	NK-cell	0.00286049
nuclei	339C-nuclei-3'v2	Monocyte	0.000650111
nuclei	339C-nuclei-3'v2	Macrophage	0.011962
nuclei	339C-nuclei-3'v2	ArtEC	0.000520088
nuclei	339C-nuclei-3'v2	CapEC	0.00507086
nuclei	339C-nuclei-3'v2	VenEC	0.00130022
nuclei	339C-nuclei-3'v2	Pericyte	0.00455077
nuclei	339C-nuclei-3'v2	SMC	0.000520088
nuclei	362C-nuclei-3'v2	T-cell	0.00236033
nuclei	362C-nuclei-3'v2	NK-cell	0.000114469
nuclei	362C-nuclei-3'v2	Monocyte	0.000578794
nuclei	362C-nuclei-3'v2	Macrophage	0.00702293
nuclei	362C-nuclei-3'v2	ArtEC	0.000464326
nuclei	362C-nuclei-3'v2	CapEC	0.00269729
nuclei	362C-nuclei-3'v2	VenEC	0.000591695
nuclei	362C-nuclei-3'v2	Pericyte	0.00471421
nuclei	362C-nuclei-3'v2	SMC	0.000591695
nuclei	367C-nuclei-3'v2	T-cell	0.000674195
nuclei	367C-nuclei-3'v2	NK-cell	0.00117984
nuclei	367C-nuclei-3'v2	Monocyte	0.000674195
nuclei	367C-nuclei-3'v2	Macrophage	0.00151694
nuclei	367C-nuclei-3'v2	ArtEC	0.000168549
nuclei	367C-nuclei-3'v2	CapEC	0.000337098
nuclei	367C-nuclei-3'v2	VenEC	0.000842744
nuclei	367C-nuclei-3'v2	Pericyte	0.00202259
nuclei	367C-nuclei-3'v2	SMC	0
nuclei	470BR-nuclei-3'v2	T-cell	0.00024975
nuclei	470BR-nuclei-3'v2	NK-cell	0
nuclei	470BR-nuclei-3'v2	Monocyte	0.000429369
nuclei	470BR-nuclei-3'v2	Macrophage	0.00300129
nuclei	470BR-nuclei-3'v2	ArtEC	0.000214684
nuclei	470BR-nuclei-3'v2	CapEC	0.000893803
nuclei	470BR-nuclei-3'v2	VenEC	0
nuclei	470BR-nuclei-3'v2	Pericyte	0.000928869
nuclei	470BR-nuclei-3'v2	SMC	0.000714185
nuclei	500C-nuclei-3'v2	T-cell	0.000778816
nuclei	500C-nuclei-3'v2	NK-cell	0
nuclei	500C-nuclei-3'v2	Monocyte	0.00155763
nuclei	500C-nuclei-3'v2	Macrophage	0.00155763
nuclei	500C-nuclei-3'v2	ArtEC	0
nuclei	500C-nuclei-3'v2	CapEC	0
nuclei	500C-nuclei-3'v2	VenEC	0.000778816
nuclei	500C-nuclei-3'v2	Pericyte	0.00311526
nuclei	500C-nuclei-3'v2	SMC	0.000778816
nuclei	464C-nuclei-3'v2/v3	T-cell	0.00227246
nuclei	464C-nuclei-3'v2/v3	NK-cell	0.000284084
nuclei	464C-nuclei-3'v2/v3	Monocyte	0.00324088
nuclei	464C-nuclei-3'v2/v3	Macrophage	0.00324088
nuclei	464C-nuclei-3'v2/v3	ArtEC	0.000658567
nuclei	464C-nuclei-3'v2/v3	CapEC	0.00281486
nuclei	464C-nuclei-3'v2/v3	VenEC	0.000477768
nuclei	464C-nuclei-3'v2/v3	Pericyte	0.00273735
nuclei	464C-nuclei-3'v2/v3	SMC	9.03996e-05
nuclei	470BR-nuclei-3'v2/v3	T-cell	0.000802053
nuclei	470BR-nuclei-3'v2/v3	NK-cell	0
nuclei	470BR-nuclei-3'v2/v3	Monocyte	0.00256657
nuclei	470BR-nuclei-3'v2/v3	Macrophage	0.00352903
nuclei	470BR-nuclei-3'v2/v3	ArtEC	0.00112287
nuclei	470BR-nuclei-3'v2/v3	CapEC	0.00689766
nuclei	470BR-nuclei-3'v2/v3	VenEC	0.000481232
nuclei	470BR-nuclei-3'v2/v3	Pericyte	0.00384986
nuclei	470BR-nuclei-3'v2/v3	SMC	0.000320821
nuclei	502B-nuclei-3'v3	T-cell	0.0150094
nuclei	502B-nuclei-3'v3	NK-cell	0
nuclei	502B-nuclei-3'v3	Monocyte	0.00643259
nuclei	502B-nuclei-3'v3	Macrophage	0.0262664
nuclei	502B-nuclei-3'v3	ArtEC	0.000804074
nuclei	502B-nuclei-3'v3	CapEC	0.00428839
nuclei	502B-nuclei-3'v3	VenEC	0.000804074
nuclei	502B-nuclei-3'v3	Pericyte	0.00616457
nuclei	502B-nuclei-3'v3	SMC	0.000536049
nuclei	362C-nuclei-3'v3	T-cell	0.00607064
nuclei	362C-nuclei-3'v3	NK-cell	0.00262141
nuclei	362C-nuclei-3'v3	Monocyte	0.00910596
nuclei	362C-nuclei-3'v3	Macrophage	0.0245585
nuclei	362C-nuclei-3'v3	ArtEC	0.000413907
nuclei	362C-nuclei-3'v3	CapEC	0.00386313
nuclei	362C-nuclei-3'v3	VenEC	0.00206954
nuclei	362C-nuclei-3'v3	Pericyte	0.00289735
nuclei	362C-nuclei-3'v3	SMC	0.000827815
nuclei	343B-nuclei-3'v3	T-cell	0.0126469
nuclei	343B-nuclei-3'v3	NK-cell	0.00461419
nuclei	343B-nuclei-3'v3	Monocyte	0.0095087
nuclei	343B-nuclei-3'v3	Macrophage	0.0702213
nuclei	343B-nuclei-3'v3	ArtEC	0.00115519
nuclei	343B-nuclei-3'v3	CapEC	0.00704499
nuclei	343B-nuclei-3'v3	VenEC	0.00183626
nuclei	343B-nuclei-3'v3	Pericyte	0.0039375
nuclei	343B-nuclei-3'v3	SMC	0.00122418
nuclei	566B-nuclei-3'v3	T-cell	0.00140845
nuclei	566B-nuclei-3'v3	NK-cell	0.000234742
nuclei	566B-nuclei-3'v3	Monocyte	0.00152582
nuclei	566B-nuclei-3'v3	Macrophage	0.00657277
nuclei	566B-nuclei-3'v3	ArtEC	0.000938967
nuclei	566B-nuclei-3'v3	CapEC	0.00316901
nuclei	566B-nuclei-3'v3	VenEC	0.00187793
nuclei	566B-nuclei-3'v3	Pericyte	0.00129108
nuclei	566B-nuclei-3'v3	SMC	0.000117371
nuclei	529C-nuclei-3'v3	T-cell	0.00386054
nuclei	529C-nuclei-3'v3	NK-cell	0.00112029
nuclei	529C-nuclei-3'v3	Monocyte	0.00243378
nuclei	529C-nuclei-3'v3	Macrophage	0.00955859
nuclei	529C-nuclei-3'v3	ArtEC	0.00102369
nuclei	529C-nuclei-3'v3	CapEC	0.00515735
nuclei	529C-nuclei-3'v3	VenEC	0.00307663
nuclei	529C-nuclei-3'v3	Pericyte	0.00444014
nuclei	529C-nuclei-3'v3	SMC	0.000943764
nuclei	583B-nuclei-3'v3	T-cell	0.00350058
nuclei	583B-nuclei-3'v3	NK-cell	0
nuclei	583B-nuclei-3'v3	Monocyte	0.0116686
nuclei	583B-nuclei-3'v3	Macrophage	0.0227538
nuclei	583B-nuclei-3'v3	ArtEC	0.00408401
nuclei	583B-nuclei-3'v3	CapEC	0.00291715
nuclei	583B-nuclei-3'v3	VenEC	0.00233372
nuclei	583B-nuclei-3'v3	Pericyte	0.00175029
nuclei	583B-nuclei-3'v3	SMC	0

## Sheet: Panel g
batch	Donor-batch-10X	annotation_level0	ctype_percentage				Tests
cells	339C-cells-3'v2	EnFB	0.00433071				test_description	test_short_name	stat_str	stat_value	pvalue	_corrected_significance	_correction_method	alpha	group1	group2
cells	339C-cells-3'v2	PnFB	0.00177165				Mann-Whitney-Wilcoxon test two-sided	M.W.W.	U_stat	150	9.02054e-05	TRUE	Benjamini-Hochberg	0.05	('cDC2', 'cells')	('cDC2', 'nuclei')
cells	339C-cells-3'v2	Tenocyte	0.0159449				Mann-Whitney-Wilcoxon test two-sided	M.W.W.	U_stat	117	0.00519712	TRUE	Benjamini-Hochberg	0.05	('Neutrophil', 'cells')	('Neutrophil', 'nuclei')
cells	339C-cells-3'v2	mSchwann	0.000590551				Mann-Whitney-Wilcoxon test two-sided	M.W.W.	U_stat	105	0.146721	FALSE	Benjamini-Hochberg	0.05	('Mast', 'cells')	('Mast', 'nuclei')
cells	339C-cells-3'v2	nmSchwann	0.000984252				Mann-Whitney-Wilcoxon test two-sided	M.W.W.	U_stat	109	0.0971196	FALSE	Benjamini-Hochberg	0.05	('LymphEC', 'cells')	('LymphEC', 'nuclei')
cells	339C-cells-3'v2	Adipocyte	0				Mann-Whitney-Wilcoxon test two-sided	M.W.W.	U_stat	121	0.0194392	TRUE	Benjamini-Hochberg	0.05	('cDC1', 'cells')	('cDC1', 'nuclei')
cells	339C-cells-3'v2	B-cell	0.0023622				Mann-Whitney-Wilcoxon test two-sided	M.W.W.	U_stat	50	0.133955	FALSE	Benjamini-Hochberg	0.05	('PnFB', 'cells')	('PnFB', 'nuclei')
cells	339C-cells-3'v2	B-plasma	0.0116142				Mann-Whitney-Wilcoxon test two-sided	M.W.W.	U_stat	106	0.134405	FALSE	Benjamini-Hochberg	0.05	('EnFB', 'cells')	('EnFB', 'nuclei')
cells	339C-cells-3'v2	cDC1	0.0019685				Mann-Whitney-Wilcoxon test two-sided	M.W.W.	U_stat	94	0.399179	FALSE	Benjamini-Hochberg	0.05	('Tenocyte', 'cells')	('Tenocyte', 'nuclei')
cells	339C-cells-3'v2	cDC2	0.0133858				Mann-Whitney-Wilcoxon test two-sided	M.W.W.	U_stat	130	0.000720325	TRUE	Benjamini-Hochberg	0.05	('mSchwann', 'cells')	('mSchwann', 'nuclei')
cells	339C-cells-3'v2	Neutrophil	0				Mann-Whitney-Wilcoxon test two-sided	M.W.W.	U_stat	118	0.0313454	FALSE	Benjamini-Hochberg	0.05	('nmSchwann', 'cells')	('nmSchwann', 'nuclei')
cells	339C-cells-3'v2	Mast	0.00255906				Mann-Whitney-Wilcoxon test two-sided	M.W.W.	U_stat	6	2.74428e-05	TRUE	Benjamini-Hochberg	0.05	('Adipocyte', 'cells')	('Adipocyte', 'nuclei')
cells	339C-cells-3'v2	LymphEC	0.0133858				Mann-Whitney-Wilcoxon test two-sided	M.W.W.	U_stat	140	0.000720187	TRUE	Benjamini-Hochberg	0.05	('B-cell', 'cells')	('B-cell', 'nuclei')
cells	343B-cells-3'v2	EnFB	0.00211964				Mann-Whitney-Wilcoxon test two-sided	M.W.W.	U_stat	117	0.0320177	FALSE	Benjamini-Hochberg	0.05	('B-plasma', 'cells')	('B-plasma', 'nuclei')
cells	343B-cells-3'v2	PnFB	0.00141309
cells	343B-cells-3'v2	Tenocyte	0.000471032
cells	343B-cells-3'v2	mSchwann	0.00235516
cells	343B-cells-3'v2	nmSchwann	0.000471032
cells	343B-cells-3'v2	Adipocyte	0
cells	343B-cells-3'v2	B-cell	0.00306171
cells	343B-cells-3'v2	B-plasma	0.000942063
cells	343B-cells-3'v2	cDC1	0.00188413
cells	343B-cells-3'v2	cDC2	0.0322657
cells	343B-cells-3'v2	Neutrophil	0
cells	343B-cells-3'v2	Mast	0.0044748
cells	343B-cells-3'v2	LymphEC	0.00141309
cells	362C-cells-3'v2	EnFB	0.0340649
cells	362C-cells-3'v2	PnFB	0.047517
cells	362C-cells-3'v2	Tenocyte	0.00531118
cells	362C-cells-3'v2	mSchwann	0.00469082
cells	362C-cells-3'v2	nmSchwann	0.000957094
cells	362C-cells-3'v2	Adipocyte	0
cells	362C-cells-3'v2	B-cell	0.00495673
cells	362C-cells-3'v2	B-plasma	0.000118147
cells	362C-cells-3'v2	cDC1	0.00135886
cells	362C-cells-3'v2	cDC2	0.013334
cells	362C-cells-3'v2	Neutrophil	0
cells	362C-cells-3'v2	Mast	0.00277663
cells	362C-cells-3'v2	LymphEC	0.00205004
cells	367C-cells-3'v2	EnFB	0.000316016
cells	367C-cells-3'v2	PnFB	0.000205592
cells	367C-cells-3'v2	Tenocyte	0.00010661
cells	367C-cells-3'v2	mSchwann	0
cells	367C-cells-3'v2	nmSchwann	0.00021322
cells	367C-cells-3'v2	Adipocyte	0
cells	367C-cells-3'v2	B-cell	0.0858831
cells	367C-cells-3'v2	B-plasma	0.0203961
cells	367C-cells-3'v2	cDC1	0.00219685
cells	367C-cells-3'v2	cDC2	0.00825818
cells	367C-cells-3'v2	Neutrophil	0.000102796
cells	367C-cells-3'v2	Mast	0
cells	367C-cells-3'v2	LymphEC	0.0515749
cells	411C-cells-3'v2	EnFB	0.00671877
cells	411C-cells-3'v2	PnFB	0.00163314
cells	411C-cells-3'v2	Tenocyte	0.00393778
cells	411C-cells-3'v2	mSchwann	0.0218181
cells	411C-cells-3'v2	nmSchwann	0.00457527
cells	411C-cells-3'v2	Adipocyte	0
cells	411C-cells-3'v2	B-cell	0.000544378
cells	411C-cells-3'v2	B-plasma	0
cells	411C-cells-3'v2	cDC1	0.000308896
cells	411C-cells-3'v2	cDC2	0.00873422
cells	411C-cells-3'v2	Neutrophil	0
cells	411C-cells-3'v2	Mast	0.000872976
cells	411C-cells-3'v2	LymphEC	0.00321702
cells	464C-cells-3'v2	EnFB	0.00422164
cells	464C-cells-3'v2	PnFB	0.00263852
cells	464C-cells-3'v2	Tenocyte	0.00527704
cells	464C-cells-3'v2	mSchwann	0.00158311
cells	464C-cells-3'v2	nmSchwann	0.00369393
cells	464C-cells-3'v2	Adipocyte	0
cells	464C-cells-3'v2	B-cell	0.000527704
cells	464C-cells-3'v2	B-plasma	0.000527704
cells	464C-cells-3'v2	cDC1	0
cells	464C-cells-3'v2	cDC2	0.017942
cells	464C-cells-3'v2	Neutrophil	0
cells	464C-cells-3'v2	Mast	0.000527704
cells	464C-cells-3'v2	LymphEC	0.00263852
cells	470BR-cells-3'v2	EnFB	0.0198504
cells	470BR-cells-3'v2	PnFB	0.00446718
cells	470BR-cells-3'v2	Tenocyte	0.00588635
cells	470BR-cells-3'v2	mSchwann	0.0170859
cells	470BR-cells-3'v2	nmSchwann	0.0053199
cells	470BR-cells-3'v2	Adipocyte	0
cells	470BR-cells-3'v2	B-cell	0.000469699
cells	470BR-cells-3'v2	B-plasma	0.00015321
cells	470BR-cells-3'v2	cDC1	0.000396451
cells	470BR-cells-3'v2	cDC2	0.00557657
cells	470BR-cells-3'v2	Neutrophil	0
cells	470BR-cells-3'v2	Mast	0
cells	470BR-cells-3'v2	LymphEC	0.00367428
cells	582C-cells-3'v3	EnFB	0.00345447
cells	582C-cells-3'v3	PnFB	0.00172979
cells	582C-cells-3'v3	Tenocyte	0.0153798
cells	582C-cells-3'v3	mSchwann	0
cells	582C-cells-3'v3	nmSchwann	0.000178063
cells	582C-cells-3'v3	Adipocyte	0
cells	582C-cells-3'v3	B-cell	0.00756013
cells	582C-cells-3'v3	B-plasma	0.000356125
cells	582C-cells-3'v3	cDC1	0.00636964
cells	582C-cells-3'v3	cDC2	0.0288873
cells	582C-cells-3'v3	Neutrophil	0.0069751
cells	582C-cells-3'v3	Mast	0.0128512
cells	582C-cells-3'v3	LymphEC	0.00136855
cells	583B-cells-3'v3	EnFB	0.00109411
cells	583B-cells-3'v3	PnFB	0.000184295
cells	583B-cells-3'v3	Tenocyte	0.0057878
cells	583B-cells-3'v3	mSchwann	0.000372477
cells	583B-cells-3'v3	nmSchwann	0.00073718
cells	583B-cells-3'v3	Adipocyte	0
cells	583B-cells-3'v3	B-cell	0.00357626
cells	583B-cells-3'v3	B-plasma	0.00257235
cells	583B-cells-3'v3	cDC1	0.000650863
cells	583B-cells-3'v3	cDC2	0.0122614
cells	583B-cells-3'v3	Neutrophil	0.0602955
cells	583B-cells-3'v3	Mast	0.0045996
cells	583B-cells-3'v3	LymphEC	0.000650863
cells	591C-cells-3'v3	EnFB	0.000779699
cells	591C-cells-3'v3	PnFB	0.000773478
cells	591C-cells-3'v3	Tenocyte	0.0138264
cells	591C-cells-3'v3	mSchwann	0.000310635
cells	591C-cells-3'v3	nmSchwann	0.000152207
cells	591C-cells-3'v3	Adipocyte	0
cells	591C-cells-3'v3	B-cell	0.0250993
cells	591C-cells-3'v3	B-plasma	0.000633714
cells	591C-cells-3'v3	cDC1	0.00268084
cells	591C-cells-3'v3	cDC2	0.0296999
cells	591C-cells-3'v3	Neutrophil	0.00797076
cells	591C-cells-3'v3	Mast	0.00280816
cells	591C-cells-3'v3	LymphEC	0.000316857
cells	621B-cells-3'v3	EnFB	0
cells	621B-cells-3'v3	PnFB	0
cells	621B-cells-3'v3	Tenocyte	0.000272183
cells	621B-cells-3'v3	mSchwann	0
cells	621B-cells-3'v3	nmSchwann	0.000272183
cells	621B-cells-3'v3	Adipocyte	0
cells	621B-cells-3'v3	B-cell	0.00103818
cells	621B-cells-3'v3	B-plasma	0
cells	621B-cells-3'v3	cDC1	0
cells	621B-cells-3'v3	cDC2	0.00197526
cells	621B-cells-3'v3	Neutrophil	0.0130374
cells	621B-cells-3'v3	Mast	0.0100668
cells	621B-cells-3'v3	LymphEC	0.000715445
cells	640C-cells-3'v3	EnFB	0.000568714
cells	640C-cells-3'v3	PnFB	0
cells	640C-cells-3'v3	Tenocyte	0.000464888
cells	640C-cells-3'v3	mSchwann	0
cells	640C-cells-3'v3	nmSchwann	0.000229008
cells	640C-cells-3'v3	Adipocyte	0
cells	640C-cells-3'v3	B-cell	0.0105375
cells	640C-cells-3'v3	B-plasma	0.00112368
cells	640C-cells-3'v3	cDC1	0.000242753
cells	640C-cells-3'v3	cDC2	0.00061756
cells	640C-cells-3'v3	Neutrophil	0.0143232
cells	640C-cells-3'v3	Mast	0.0133598
cells	640C-cells-3'v3	LymphEC	8.32085e-05
nuclei	339C-nuclei-3'v2	EnFB	0
nuclei	339C-nuclei-3'v2	PnFB	0
nuclei	339C-nuclei-3'v2	Tenocyte	0.000650111
nuclei	339C-nuclei-3'v2	mSchwann	0
nuclei	339C-nuclei-3'v2	nmSchwann	0.000130022
nuclei	339C-nuclei-3'v2	Adipocyte	0.000780133
nuclei	339C-nuclei-3'v2	B-cell	0.00247042
nuclei	339C-nuclei-3'v2	B-plasma	0.00130022
nuclei	339C-nuclei-3'v2	cDC1	0.000260044
nuclei	339C-nuclei-3'v2	cDC2	0.000520088
nuclei	339C-nuclei-3'v2	Neutrophil	0
nuclei	339C-nuclei-3'v2	Mast	0.00182031
nuclei	339C-nuclei-3'v2	LymphEC	0.000130022
nuclei	362C-nuclei-3'v2	EnFB	0.00329543
nuclei	362C-nuclei-3'v2	PnFB	0.0157968
nuclei	362C-nuclei-3'v2	Tenocyte	0.00481578
nuclei	362C-nuclei-3'v2	mSchwann	0
nuclei	362C-nuclei-3'v2	nmSchwann	0.000477226
nuclei	362C-nuclei-3'v2	Adipocyte	0.00106247
nuclei	362C-nuclei-3'v2	B-cell	0
nuclei	362C-nuclei-3'v2	B-plasma	0
nuclei	362C-nuclei-3'v2	cDC1	0
nuclei	362C-nuclei-3'v2	cDC2	0.000356307
nuclei	362C-nuclei-3'v2	Neutrophil	0
nuclei	362C-nuclei-3'v2	Mast	0
nuclei	362C-nuclei-3'v2	LymphEC	0.000699713
nuclei	367C-nuclei-3'v2	EnFB	0.000337098
nuclei	367C-nuclei-3'v2	PnFB	0.00337098
nuclei	367C-nuclei-3'v2	Tenocyte	0.00101129
nuclei	367C-nuclei-3'v2	mSchwann	0
nuclei	367C-nuclei-3'v2	nmSchwann	0.000168549
nuclei	367C-nuclei-3'v2	Adipocyte	0.00117984
nuclei	367C-nuclei-3'v2	B-cell	0
nuclei	367C-nuclei-3'v2	B-plasma	0.000337098
nuclei	367C-nuclei-3'v2	cDC1	0.000168549
nuclei	367C-nuclei-3'v2	cDC2	0
nuclei	367C-nuclei-3'v2	Neutrophil	0
nuclei	367C-nuclei-3'v2	Mast	0
nuclei	367C-nuclei-3'v2	LymphEC	0.000168549
nuclei	470BR-nuclei-3'v2	EnFB	0
nuclei	470BR-nuclei-3'v2	PnFB	0.0013933
nuclei	470BR-nuclei-3'v2	Tenocyte	0.00135824
nuclei	470BR-nuclei-3'v2	mSchwann	0
nuclei	470BR-nuclei-3'v2	nmSchwann	0
nuclei	470BR-nuclei-3'v2	Adipocyte	0.000464435
nuclei	470BR-nuclei-3'v2	B-cell	0.000429369
nuclei	470BR-nuclei-3'v2	B-plasma	0
nuclei	470BR-nuclei-3'v2	cDC1	0
nuclei	470BR-nuclei-3'v2	cDC2	0
nuclei	470BR-nuclei-3'v2	Neutrophil	0
nuclei	470BR-nuclei-3'v2	Mast	0.00024975
nuclei	470BR-nuclei-3'v2	LymphEC	0.00121369
nuclei	500C-nuclei-3'v2	EnFB	0.00311526
nuclei	500C-nuclei-3'v2	PnFB	0.0046729
nuclei	500C-nuclei-3'v2	Tenocyte	0.00623053
nuclei	500C-nuclei-3'v2	mSchwann	0
nuclei	500C-nuclei-3'v2	nmSchwann	0
nuclei	500C-nuclei-3'v2	Adipocyte	0.00155763
nuclei	500C-nuclei-3'v2	B-cell	0
nuclei	500C-nuclei-3'v2	B-plasma	0
nuclei	500C-nuclei-3'v2	cDC1	0
nuclei	500C-nuclei-3'v2	cDC2	0
nuclei	500C-nuclei-3'v2	Neutrophil	0
nuclei	500C-nuclei-3'v2	Mast	0
nuclei	500C-nuclei-3'v2	LymphEC	0.000778816
nuclei	464C-nuclei-3'v2/v3	EnFB	0.000387368
nuclei	464C-nuclei-3'v2/v3	PnFB	0.00201435
nuclei	464C-nuclei-3'v2/v3	Tenocyte	0.00327974
nuclei	464C-nuclei-3'v2/v3	mSchwann	0
nuclei	464C-nuclei-3'v2/v3	nmSchwann	0.000490652
nuclei	464C-nuclei-3'v2/v3	Adipocyte	0.000464883
nuclei	464C-nuclei-3'v2/v3	B-cell	0
nuclei	464C-nuclei-3'v2/v3	B-plasma	0
nuclei	464C-nuclei-3'v2/v3	cDC1	0.000193684
nuclei	464C-nuclei-3'v2/v3	cDC2	0.000490652
nuclei	464C-nuclei-3'v2/v3	Neutrophil	0
nuclei	464C-nuclei-3'v2/v3	Mast	0.00100707
nuclei	464C-nuclei-3'v2/v3	LymphEC	9.03996e-05
nuclei	470BR-nuclei-3'v2/v3	EnFB	0.000320821
nuclei	470BR-nuclei-3'v2/v3	PnFB	0.000802053
nuclei	470BR-nuclei-3'v2/v3	Tenocyte	0.00240616
nuclei	470BR-nuclei-3'v2/v3	mSchwann	0
nuclei	470BR-nuclei-3'v2/v3	nmSchwann	0.000320821
nuclei	470BR-nuclei-3'v2/v3	Adipocyte	0
nuclei	470BR-nuclei-3'v2/v3	B-cell	0.000160411
nuclei	470BR-nuclei-3'v2/v3	B-plasma	0
nuclei	470BR-nuclei-3'v2/v3	cDC1	0
nuclei	470BR-nuclei-3'v2/v3	cDC2	0
nuclei	470BR-nuclei-3'v2/v3	Neutrophil	0
nuclei	470BR-nuclei-3'v2/v3	Mast	0.00128329
nuclei	470BR-nuclei-3'v2/v3	LymphEC	0.00112287
nuclei	502B-nuclei-3'v3	EnFB	0.00268025
nuclei	502B-nuclei-3'v3	PnFB	0.00455642
nuclei	502B-nuclei-3'v3	Tenocyte	0.000268025
nuclei	502B-nuclei-3'v3	mSchwann	0
nuclei	502B-nuclei-3'v3	nmSchwann	0.00134012
nuclei	502B-nuclei-3'v3	Adipocyte	0.000268025
nuclei	502B-nuclei-3'v3	B-cell	0
nuclei	502B-nuclei-3'v3	B-plasma	0.000536049
nuclei	502B-nuclei-3'v3	cDC1	0.000804074
nuclei	502B-nuclei-3'v3	cDC2	0.00241222
nuclei	502B-nuclei-3'v3	Neutrophil	0
nuclei	502B-nuclei-3'v3	Mast	0.00509247
nuclei	502B-nuclei-3'v3	LymphEC	0.00241222
nuclei	362C-nuclei-3'v3	EnFB	0.00275938
nuclei	362C-nuclei-3'v3	PnFB	0.00455298
nuclei	362C-nuclei-3'v3	Tenocyte	0.00482892
nuclei	362C-nuclei-3'v3	mSchwann	0
nuclei	362C-nuclei-3'v3	nmSchwann	0.000137969
nuclei	362C-nuclei-3'v3	Adipocyte	0.00220751
nuclei	362C-nuclei-3'v3	B-cell	0.00137969
nuclei	362C-nuclei-3'v3	B-plasma	0.000137969
nuclei	362C-nuclei-3'v3	cDC1	0.000551876
nuclei	362C-nuclei-3'v3	cDC2	0.00151766
nuclei	362C-nuclei-3'v3	Neutrophil	0
nuclei	362C-nuclei-3'v3	Mast	0.0040011
nuclei	362C-nuclei-3'v3	LymphEC	0
nuclei	343B-nuclei-3'v3	EnFB	0.00217022
nuclei	343B-nuclei-3'v3	PnFB	0.00535986
nuclei	343B-nuclei-3'v3	Tenocyte	0.0104328
nuclei	343B-nuclei-3'v3	mSchwann	0
nuclei	343B-nuclei-3'v3	nmSchwann	0.00054091
nuclei	343B-nuclei-3'v3	Adipocyte	0.00346558
nuclei	343B-nuclei-3'v3	B-cell	0.000810269
nuclei	343B-nuclei-3'v3	B-plasma	0.000273745
nuclei	343B-nuclei-3'v3	cDC1	0.00109059
nuclei	343B-nuclei-3'v3	cDC2	0.00264653
nuclei	343B-nuclei-3'v3	Neutrophil	0
nuclei	343B-nuclei-3'v3	Mast	0.00740088
nuclei	343B-nuclei-3'v3	LymphEC	0.000338343
nuclei	566B-nuclei-3'v3	EnFB	0.00140845
nuclei	566B-nuclei-3'v3	PnFB	0.00492958
nuclei	566B-nuclei-3'v3	Tenocyte	0.00140845
nuclei	566B-nuclei-3'v3	mSchwann	0
nuclei	566B-nuclei-3'v3	nmSchwann	0
nuclei	566B-nuclei-3'v3	Adipocyte	0.000117371
nuclei	566B-nuclei-3'v3	B-cell	0
nuclei	566B-nuclei-3'v3	B-plasma	0
nuclei	566B-nuclei-3'v3	cDC1	0.000352113
nuclei	566B-nuclei-3'v3	cDC2	0
nuclei	566B-nuclei-3'v3	Neutrophil	0
nuclei	566B-nuclei-3'v3	Mast	0.00105634
nuclei	566B-nuclei-3'v3	LymphEC	0.000117371
nuclei	529C-nuclei-3'v3	EnFB	0.00121689
nuclei	529C-nuclei-3'v3	PnFB	0.00177981
nuclei	529C-nuclei-3'v3	Tenocyte	0.00524284
nuclei	529C-nuclei-3'v3	mSchwann	0
nuclei	529C-nuclei-3'v3	nmSchwann	0.000375282
nuclei	529C-nuclei-3'v3	Adipocyte	0.00308218
nuclei	529C-nuclei-3'v3	B-cell	0
nuclei	529C-nuclei-3'v3	B-plasma	0
nuclei	529C-nuclei-3'v3	cDC1	0.000193199
nuclei	529C-nuclei-3'v3	cDC2	0.00113141
nuclei	529C-nuclei-3'v3	Neutrophil	0
nuclei	529C-nuclei-3'v3	Mast	0.00204738
nuclei	529C-nuclei-3'v3	LymphEC	0.00325315
nuclei	583B-nuclei-3'v3	EnFB	0.000583431
nuclei	583B-nuclei-3'v3	PnFB	0
nuclei	583B-nuclei-3'v3	Tenocyte	0.00175029
nuclei	583B-nuclei-3'v3	mSchwann	0
nuclei	583B-nuclei-3'v3	nmSchwann	0
nuclei	583B-nuclei-3'v3	Adipocyte	0.00116686
nuclei	583B-nuclei-3'v3	B-cell	0.00175029
nuclei	583B-nuclei-3'v3	B-plasma	0.000583431
nuclei	583B-nuclei-3'v3	cDC1	0
nuclei	583B-nuclei-3'v3	cDC2	0
nuclei	583B-nuclei-3'v3	Neutrophil	0
nuclei	583B-nuclei-3'v3	Mast	0
nuclei	583B-nuclei-3'v3	LymphEC	0.00583431
