# Supplementary material for: Human skeletal muscle aging atlas
Source: Nat Aging. 2024 Apr 15;4(5):727–44. doi: 10.1038/s43587-024-00613-3 (PMC11108788; doi:10.1038/s43587-024-00613-3)
Supplement: Supplementary file 18 — Statistical Source Data [file 43587_2024_613_MOESM18_ESM.xlsx]

## Sheet: Panel a
batch	Donor-batch-10X	annotation_level0	ctype_percentage				Tests
old	339C-cells-3'v2	MF-Isc(fg)	0.0330709				test_description	test_short_name	stat_str	stat_value	pvalue	_corrected_significance	_correction_method	alpha	group1	group2
old	339C-cells-3'v2	MF-IIsc(fg)	0.0246063				Mann-Whitney-Wilcoxon test two-sided	M.W.W.	U_stat	8	0.14899	FALSE	Benjamini-Hochberg	0.05	('T-cell', 'young')	('T-cell', 'old')
old	339C-cells-3'v2	MuSC	0.220866				Mann-Whitney-Wilcoxon test two-sided	M.W.W.	U_stat	5	0.0479798	FALSE	Benjamini-Hochberg	0.05	('NK-cell', 'young')	('NK-cell', 'old')
old	339C-cells-3'v2	FB	0.259843				Mann-Whitney-Wilcoxon test two-sided	M.W.W.	U_stat	9	0.20202	FALSE	Benjamini-Hochberg	0.05	('B-cell', 'young')	('B-cell', 'old')
old	339C-cells-3'v2	EnFB	0.00433071				Mann-Whitney-Wilcoxon test two-sided	M.W.W.	U_stat	13.5	0.569088	FALSE	Benjamini-Hochberg	0.05	('B-plasma', 'young')	('B-plasma', 'old')
old	339C-cells-3'v2	PnFB	0.00177165				Mann-Whitney-Wilcoxon test two-sided	M.W.W.	U_stat	18	1	FALSE	Benjamini-Hochberg	0.05	('Monocyte', 'young')	('Monocyte', 'old')
old	339C-cells-3'v2	Tenocyte	0.0159449				Mann-Whitney-Wilcoxon test two-sided	M.W.W.	U_stat	18	1	FALSE	Benjamini-Hochberg	0.05	('Macrophage', 'young')	('Macrophage', 'old')
old	339C-cells-3'v2	mSchwann	0.000590551				Mann-Whitney-Wilcoxon test two-sided	M.W.W.	U_stat	12.5	0.46412	FALSE	Benjamini-Hochberg	0.05	('cDC1', 'young')	('cDC1', 'old')
old	339C-cells-3'v2	nmSchwann	0.000984252				Mann-Whitney-Wilcoxon test two-sided	M.W.W.	U_stat	19	0.876263	FALSE	Benjamini-Hochberg	0.05	('cDC2', 'young')	('cDC2', 'old')
old	339C-cells-3'v2	T-cell	0.0273622				Mann-Whitney-Wilcoxon test two-sided	M.W.W.	U_stat	16.5	0.930929	FALSE	Benjamini-Hochberg	0.05	('Neutrophil', 'young')	('Neutrophil', 'old')
old	339C-cells-3'v2	NK-cell	0.0307087				Mann-Whitney-Wilcoxon test two-sided	M.W.W.	U_stat	9.5	0.222415	FALSE	Benjamini-Hochberg	0.05	('Mast', 'young')	('Mast', 'old')
old	339C-cells-3'v2	B-cell	0.0023622				Mann-Whitney-Wilcoxon test two-sided	M.W.W.	U_stat	20	0.755051	FALSE	Benjamini-Hochberg	0.05	('ArtEC', 'young')	('ArtEC', 'old')
old	339C-cells-3'v2	B-plasma	0.0116142				Mann-Whitney-Wilcoxon test two-sided	M.W.W.	U_stat	28	0.106061	FALSE	Benjamini-Hochberg	0.05	('CapEC', 'young')	('CapEC', 'old')
old	339C-cells-3'v2	Monocyte	0.013189				Mann-Whitney-Wilcoxon test two-sided	M.W.W.	U_stat	16	0.876263	FALSE	Benjamini-Hochberg	0.05	('VenEC', 'young')	('VenEC', 'old')
old	339C-cells-3'v2	Macrophage	0.0844488				Mann-Whitney-Wilcoxon test two-sided	M.W.W.	U_stat	17	1	FALSE	Benjamini-Hochberg	0.05	('LymphEC', 'young')	('LymphEC', 'old')
old	339C-cells-3'v2	cDC1	0.0019685				Mann-Whitney-Wilcoxon test two-sided	M.W.W.	U_stat	22	0.530303	FALSE	Benjamini-Hochberg	0.05	('Pericyte', 'young')	('Pericyte', 'old')
old	339C-cells-3'v2	cDC2	0.0133858				Mann-Whitney-Wilcoxon test two-sided	M.W.W.	U_stat	26	0.20202	FALSE	Benjamini-Hochberg	0.05	('SMC', 'young')	('SMC', 'old')
old	339C-cells-3'v2	Neutrophil	0				Mann-Whitney-Wilcoxon test two-sided	M.W.W.	U_stat	26	0.20202	FALSE	Benjamini-Hochberg	0.05	('nmSchwann', 'young')	('nmSchwann', 'old')
old	339C-cells-3'v2	Mast	0.00255906				Mann-Whitney-Wilcoxon test two-sided	M.W.W.	U_stat	8	0.14899	FALSE	Benjamini-Hochberg	0.05	('MF-IIsc(fg)', 'young')	('MF-IIsc(fg)', 'old')
old	339C-cells-3'v2	ArtEC	0.0312992				Mann-Whitney-Wilcoxon test two-sided	M.W.W.	U_stat	9	0.20202	FALSE	Benjamini-Hochberg	0.05	('MF-Isc(fg)', 'young')	('MF-Isc(fg)', 'old')
old	339C-cells-3'v2	CapEC	0.0112205				Mann-Whitney-Wilcoxon test two-sided	M.W.W.	U_stat	33	0.010101	FALSE	Benjamini-Hochberg	0.05	('MuSC', 'young')	('MuSC', 'old')
old	339C-cells-3'v2	VenEC	0.0635827				Mann-Whitney-Wilcoxon test two-sided	M.W.W.	U_stat	21	0.638889	FALSE	Benjamini-Hochberg	0.05	('FB', 'young')	('FB', 'old')
old	339C-cells-3'v2	LymphEC	0.0133858				Mann-Whitney-Wilcoxon test two-sided	M.W.W.	U_stat	23	0.431818	FALSE	Benjamini-Hochberg	0.05	('EnFB', 'young')	('EnFB', 'old')
old	339C-cells-3'v2	Pericyte	0.0271654				Mann-Whitney-Wilcoxon test two-sided	M.W.W.	U_stat	21	0.625512	FALSE	Benjamini-Hochberg	0.05	('PnFB', 'young')	('PnFB', 'old')
old	339C-cells-3'v2	SMC	0.0923228				Mann-Whitney-Wilcoxon test two-sided	M.W.W.	U_stat	23	0.431818	FALSE	Benjamini-Hochberg	0.05	('Tenocyte', 'young')	('Tenocyte', 'old')
old	343B-cells-3'v2	MF-Isc(fg)	0.0661799				Mann-Whitney-Wilcoxon test two-sided	M.W.W.	U_stat	27	0.136793	FALSE	Benjamini-Hochberg	0.05	('mSchwann', 'young')	('mSchwann', 'old')
old	343B-cells-3'v2	MF-IIsc(fg)	0.044277
old	343B-cells-3'v2	MuSC	0.166745
old	343B-cells-3'v2	FB	0.331135
old	343B-cells-3'v2	EnFB	0.00211964
old	343B-cells-3'v2	PnFB	0.00141309
old	343B-cells-3'v2	Tenocyte	0.000471032
old	343B-cells-3'v2	mSchwann	0.00235516
old	343B-cells-3'v2	nmSchwann	0.000471032
old	343B-cells-3'v2	T-cell	0.052049
old	343B-cells-3'v2	NK-cell	0.0539331
old	343B-cells-3'v2	B-cell	0.00306171
old	343B-cells-3'v2	B-plasma	0.000942063
old	343B-cells-3'v2	Monocyte	0.0388601
old	343B-cells-3'v2	Macrophage	0.0756006
old	343B-cells-3'v2	cDC1	0.00188413
old	343B-cells-3'v2	cDC2	0.0322657
old	343B-cells-3'v2	Neutrophil	0
old	343B-cells-3'v2	Mast	0.0044748
old	343B-cells-3'v2	ArtEC	0.0138954
old	343B-cells-3'v2	CapEC	0.00565238
old	343B-cells-3'v2	VenEC	0.0117758
old	343B-cells-3'v2	LymphEC	0.00141309
old	343B-cells-3'v2	Pericyte	0.0230805
old	343B-cells-3'v2	SMC	0.0581724
old	362C-cells-3'v2	MF-Isc(fg)	0.0361384
old	362C-cells-3'v2	MF-IIsc(fg)	0.0116622
old	362C-cells-3'v2	MuSC	0.0860421
old	362C-cells-3'v2	FB	0.443366
old	362C-cells-3'v2	EnFB	0.0340649
old	362C-cells-3'v2	PnFB	0.047517
old	362C-cells-3'v2	Tenocyte	0.00531118
old	362C-cells-3'v2	mSchwann	0.00469082
old	362C-cells-3'v2	nmSchwann	0.000957094
old	362C-cells-3'v2	T-cell	0.0571233
old	362C-cells-3'v2	NK-cell	0.015526
old	362C-cells-3'v2	B-cell	0.00495673
old	362C-cells-3'v2	B-plasma	0.000118147
old	362C-cells-3'v2	Monocyte	0.0197439
old	362C-cells-3'v2	Macrophage	0.0336277
old	362C-cells-3'v2	cDC1	0.00135886
old	362C-cells-3'v2	cDC2	0.013334
old	362C-cells-3'v2	Neutrophil	0
old	362C-cells-3'v2	Mast	0.00277663
old	362C-cells-3'v2	ArtEC	0.0172274
old	362C-cells-3'v2	CapEC	0.00988385
old	362C-cells-3'v2	VenEC	0.0942896
old	362C-cells-3'v2	LymphEC	0.00205004
old	362C-cells-3'v2	Pericyte	0.0240925
old	362C-cells-3'v2	SMC	0.0336216
old	367C-cells-3'v2	MF-Isc(fg)	0.011799
old	367C-cells-3'v2	MF-IIsc(fg)	0.0242758
old	367C-cells-3'v2	MuSC	0.134412
old	367C-cells-3'v2	FB	0.0905127
old	367C-cells-3'v2	EnFB	0.000316016
old	367C-cells-3'v2	PnFB	0.000205592
old	367C-cells-3'v2	Tenocyte	0.00010661
old	367C-cells-3'v2	mSchwann	0
old	367C-cells-3'v2	nmSchwann	0.00021322
old	367C-cells-3'v2	T-cell	0.0684717
old	367C-cells-3'v2	NK-cell	0.0518146
old	367C-cells-3'v2	B-cell	0.0858831
old	367C-cells-3'v2	B-plasma	0.0203961
old	367C-cells-3'v2	Monocyte	0.0558389
old	367C-cells-3'v2	Macrophage	0.038447
old	367C-cells-3'v2	cDC1	0.00219685
old	367C-cells-3'v2	cDC2	0.00825818
old	367C-cells-3'v2	Neutrophil	0.000102796
old	367C-cells-3'v2	Mast	0
old	367C-cells-3'v2	ArtEC	0.0411616
old	367C-cells-3'v2	CapEC	0.124136
old	367C-cells-3'v2	VenEC	0.0392846
old	367C-cells-3'v2	LymphEC	0.0515749
old	367C-cells-3'v2	Pericyte	0.0611274
old	367C-cells-3'v2	SMC	0.0888299
young	411C-cells-3'v2	MF-Isc(fg)	0.00161343
young	411C-cells-3'v2	MF-IIsc(fg)	0
young	411C-cells-3'v2	MuSC	0.416096
young	411C-cells-3'v2	FB	0.096841
young	411C-cells-3'v2	EnFB	0.00671877
young	411C-cells-3'v2	PnFB	0.00163314
young	411C-cells-3'v2	Tenocyte	0.00393778
young	411C-cells-3'v2	mSchwann	0.0218181
young	411C-cells-3'v2	nmSchwann	0.00457527
young	411C-cells-3'v2	T-cell	0.0169876
young	411C-cells-3'v2	NK-cell	0.00578669
young	411C-cells-3'v2	B-cell	0.000544378
young	411C-cells-3'v2	B-plasma	0
young	411C-cells-3'v2	Monocyte	0.0139613
young	411C-cells-3'v2	Macrophage	0.0267273
young	411C-cells-3'v2	cDC1	0.000308896
young	411C-cells-3'v2	cDC2	0.00873422
young	411C-cells-3'v2	Neutrophil	0
young	411C-cells-3'v2	Mast	0.000872976
young	411C-cells-3'v2	ArtEC	0.0249671
young	411C-cells-3'v2	CapEC	0.0367168
young	411C-cells-3'v2	VenEC	0.0252706
young	411C-cells-3'v2	LymphEC	0.00321702
young	411C-cells-3'v2	Pericyte	0.0723261
young	411C-cells-3'v2	SMC	0.21014
young	464C-cells-3'v2	MF-Isc(fg)	0.00158311
young	464C-cells-3'v2	MF-IIsc(fg)	0.00316623
young	464C-cells-3'v2	MuSC	0.255409
young	464C-cells-3'v2	FB	0.374142
young	464C-cells-3'v2	EnFB	0.00422164
young	464C-cells-3'v2	PnFB	0.00263852
young	464C-cells-3'v2	Tenocyte	0.00527704
young	464C-cells-3'v2	mSchwann	0.00158311
young	464C-cells-3'v2	nmSchwann	0.00369393
young	464C-cells-3'v2	T-cell	0.0184697
young	464C-cells-3'v2	NK-cell	0.0110818
young	464C-cells-3'v2	B-cell	0.000527704
young	464C-cells-3'v2	B-plasma	0.000527704
young	464C-cells-3'v2	Monocyte	0.0116095
young	464C-cells-3'v2	Macrophage	0.017942
young	464C-cells-3'v2	cDC1	0
young	464C-cells-3'v2	cDC2	0.017942
young	464C-cells-3'v2	Neutrophil	0
young	464C-cells-3'v2	Mast	0.000527704
young	464C-cells-3'v2	ArtEC	0.0258575
young	464C-cells-3'v2	CapEC	0.0955145
young	464C-cells-3'v2	VenEC	0.0263852
young	464C-cells-3'v2	LymphEC	0.00263852
young	464C-cells-3'v2	Pericyte	0.0105541
young	464C-cells-3'v2	SMC	0.106069
young	470BR-cells-3'v2	MF-Isc(fg)	0.000239885
young	470BR-cells-3'v2	MF-IIsc(fg)	0.00463382
young	470BR-cells-3'v2	MuSC	0.215258
young	470BR-cells-3'v2	FB	0.173728
young	470BR-cells-3'v2	EnFB	0.0198504
young	470BR-cells-3'v2	PnFB	0.00446718
young	470BR-cells-3'v2	Tenocyte	0.00588635
young	470BR-cells-3'v2	mSchwann	0.0170859
young	470BR-cells-3'v2	nmSchwann	0.0053199
young	470BR-cells-3'v2	T-cell	0.00147899
young	470BR-cells-3'v2	NK-cell	0.000309776
young	470BR-cells-3'v2	B-cell	0.000469699
young	470BR-cells-3'v2	B-plasma	0.00015321
young	470BR-cells-3'v2	Monocyte	0.014724
young	470BR-cells-3'v2	Macrophage	0.0432487
young	470BR-cells-3'v2	cDC1	0.000396451
young	470BR-cells-3'v2	cDC2	0.00557657
young	470BR-cells-3'v2	Neutrophil	0
young	470BR-cells-3'v2	Mast	0
young	470BR-cells-3'v2	ArtEC	0.100106
young	470BR-cells-3'v2	CapEC	0.067956
young	470BR-cells-3'v2	VenEC	0.0531459
young	470BR-cells-3'v2	LymphEC	0.00367428
young	470BR-cells-3'v2	Pericyte	0.040454
young	470BR-cells-3'v2	SMC	0.221605
old	582C-cells-3'v3	MF-Isc(fg)	0.14607
old	582C-cells-3'v3	MF-IIsc(fg)	0.220043
old	582C-cells-3'v3	MuSC	0.0412704
old	582C-cells-3'v3	FB	0.218431
old	582C-cells-3'v3	EnFB	0.00345447
old	582C-cells-3'v3	PnFB	0.00172979
old	582C-cells-3'v3	Tenocyte	0.0153798
old	582C-cells-3'v3	mSchwann	0
old	582C-cells-3'v3	nmSchwann	0.000178063
old	582C-cells-3'v3	T-cell	0.120306
old	582C-cells-3'v3	NK-cell	0.0227619
old	582C-cells-3'v3	B-cell	0.00756013
old	582C-cells-3'v3	B-plasma	0.000356125
old	582C-cells-3'v3	Monocyte	0.0375311
old	582C-cells-3'v3	Macrophage	0.0192464
old	582C-cells-3'v3	cDC1	0.00636964
old	582C-cells-3'v3	cDC2	0.0288873
old	582C-cells-3'v3	Neutrophil	0.0069751
old	582C-cells-3'v3	Mast	0.0128512
old	582C-cells-3'v3	ArtEC	0.00613563
old	582C-cells-3'v3	CapEC	0.0060084
old	582C-cells-3'v3	VenEC	0.00947309
old	582C-cells-3'v3	LymphEC	0.00136855
old	582C-cells-3'v3	Pericyte	0.00476707
old	582C-cells-3'v3	SMC	0.0385487
young	583B-cells-3'v3	MF-Isc(fg)	0.0748479
young	583B-cells-3'v3	MF-IIsc(fg)	0.0611276
young	583B-cells-3'v3	MuSC	0.21554
young	583B-cells-3'v3	FB	0.332568
young	583B-cells-3'v3	EnFB	0.00109411
young	583B-cells-3'v3	PnFB	0.000184295
young	583B-cells-3'v3	Tenocyte	0.0057878
young	583B-cells-3'v3	mSchwann	0.000372477
young	583B-cells-3'v3	nmSchwann	0.00073718
young	583B-cells-3'v3	T-cell	0.0610063
young	583B-cells-3'v3	NK-cell	0.00656774
young	583B-cells-3'v3	B-cell	0.00357626
young	583B-cells-3'v3	B-plasma	0.00257235
young	583B-cells-3'v3	Monocyte	0.0682319
young	583B-cells-3'v3	Macrophage	0.0256092
young	583B-cells-3'v3	cDC1	0.000650863
young	583B-cells-3'v3	cDC2	0.0122614
young	583B-cells-3'v3	Neutrophil	0.0602955
young	583B-cells-3'v3	Mast	0.0045996
young	583B-cells-3'v3	ArtEC	0.00164699
young	583B-cells-3'v3	CapEC	0.00781116
young	583B-cells-3'v3	VenEC	0.00184684
young	583B-cells-3'v3	LymphEC	0.000650863
young	583B-cells-3'v3	Pericyte	0.00645032
young	583B-cells-3'v3	SMC	0.0410262
young	591C-cells-3'v3	MF-Isc(fg)	0.128922
young	591C-cells-3'v3	MF-IIsc(fg)	0.0575944
young	591C-cells-3'v3	MuSC	0.251705
young	591C-cells-3'v3	FB	0.193349
young	591C-cells-3'v3	EnFB	0.000779699
young	591C-cells-3'v3	PnFB	0.000773478
young	591C-cells-3'v3	Tenocyte	0.0138264
young	591C-cells-3'v3	mSchwann	0.000310635
young	591C-cells-3'v3	nmSchwann	0.000152207
young	591C-cells-3'v3	T-cell	0.063149
young	591C-cells-3'v3	NK-cell	0.0417711
young	591C-cells-3'v3	B-cell	0.0250993
young	591C-cells-3'v3	B-plasma	0.000633714
young	591C-cells-3'v3	Monocyte	0.0393172
young	591C-cells-3'v3	Macrophage	0.0407492
young	591C-cells-3'v3	cDC1	0.00268084
young	591C-cells-3'v3	cDC2	0.0296999
young	591C-cells-3'v3	Neutrophil	0.00797076
young	591C-cells-3'v3	Mast	0.00280816
young	591C-cells-3'v3	ArtEC	0.00636491
young	591C-cells-3'v3	CapEC	0.0118477
young	591C-cells-3'v3	VenEC	0.00717572
young	591C-cells-3'v3	LymphEC	0.000316857
young	591C-cells-3'v3	Pericyte	0.0127174
young	591C-cells-3'v3	SMC	0.0338655
old	621B-cells-3'v3	MF-Isc(fg)	0.188053
old	621B-cells-3'v3	MF-IIsc(fg)	0.442687
old	621B-cells-3'v3	MuSC	0.098514
old	621B-cells-3'v3	FB	0.0964337
old	621B-cells-3'v3	EnFB	0
old	621B-cells-3'v3	PnFB	0
old	621B-cells-3'v3	Tenocyte	0.000272183
old	621B-cells-3'v3	mSchwann	0
old	621B-cells-3'v3	nmSchwann	0.000272183
old	621B-cells-3'v3	T-cell	0.0190294
old	621B-cells-3'v3	NK-cell	0.00721671
old	621B-cells-3'v3	B-cell	0.00103818
old	621B-cells-3'v3	B-plasma	0
old	621B-cells-3'v3	Monocyte	0.0203669
old	621B-cells-3'v3	Macrophage	0.0165798
old	621B-cells-3'v3	cDC1	0
old	621B-cells-3'v3	cDC2	0.00197526
old	621B-cells-3'v3	Neutrophil	0.0130374
old	621B-cells-3'v3	Mast	0.0100668
old	621B-cells-3'v3	ArtEC	0.00415272
old	621B-cells-3'v3	CapEC	0.0050898
old	621B-cells-3'v3	VenEC	0.00219689
old	621B-cells-3'v3	LymphEC	0.000715445
old	621B-cells-3'v3	Pericyte	0.00558361
old	621B-cells-3'v3	SMC	0.0611978
old	640C-cells-3'v3	MF-Isc(fg)	0.0914862
old	640C-cells-3'v3	MF-IIsc(fg)	0.193098
old	640C-cells-3'v3	MuSC	0.155686
old	640C-cells-3'v3	FB	0.0341013
old	640C-cells-3'v3	EnFB	0.000568714
old	640C-cells-3'v3	PnFB	0
old	640C-cells-3'v3	Tenocyte	0.000464888
old	640C-cells-3'v3	mSchwann	0
old	640C-cells-3'v3	nmSchwann	0.000229008
old	640C-cells-3'v3	T-cell	0.269021
old	640C-cells-3'v3	NK-cell	0.159937
old	640C-cells-3'v3	B-cell	0.0105375
old	640C-cells-3'v3	B-plasma	0.00112368
old	640C-cells-3'v3	Monocyte	0.00686115
old	640C-cells-3'v3	Macrophage	0.00158857
old	640C-cells-3'v3	cDC1	0.000242753
old	640C-cells-3'v3	cDC2	0.00061756
old	640C-cells-3'v3	Neutrophil	0.0143232
old	640C-cells-3'v3	Mast	0.0133598
old	640C-cells-3'v3	ArtEC	0.00230996
old	640C-cells-3'v3	CapEC	0.00163742
old	640C-cells-3'v3	VenEC	0.000319089
old	640C-cells-3'v3	LymphEC	8.32085e-05
old	640C-cells-3'v3	Pericyte	0.00281682
old	640C-cells-3'v3	SMC	0.00264966

## Sheet: Panel b
batch	Donor-batch-10X	annotation_level0	ctype_percentage				Tests
old	339C-nuclei-3'v2	MF-I	0.407749				test_description	test_short_name	stat_str	stat_value	pvalue	_corrected_significance	_correction_method	alpha	group1	group2
old	339C-nuclei-3'v2	MF-Isn(fg)	0.00403069				Mann-Whitney-Wilcoxon test two-sided	M.W.W.	U_stat	24	0.730769	FALSE	Benjamini-Hochberg	0.05	('MF-Isn(fg)', 'young')	('MF-Isn(fg)', 'old')
old	339C-nuclei-3'v2	MF-II	0.404889				Mann-Whitney-Wilcoxon test two-sided	M.W.W.	U_stat	33	0.101399	FALSE	Benjamini-Hochberg	0.05	('MF-I', 'young')	('MF-I', 'old')
old	339C-nuclei-3'v2	MF-IIsn(fg)	0.00273046				Mann-Whitney-Wilcoxon test two-sided	M.W.W.	U_stat	15	0.445221	FALSE	Benjamini-Hochberg	0.05	('MF-II', 'young')	('MF-II', 'old')
old	339C-nuclei-3'v2	MuSC	0.0249642				Mann-Whitney-Wilcoxon test two-sided	M.W.W.	U_stat	19	0.835664	FALSE	Benjamini-Hochberg	0.05	('MF-IIsn(fg)', 'young')	('MF-IIsn(fg)', 'old')
old	339C-nuclei-3'v2	FB	0.0817839				Mann-Whitney-Wilcoxon test two-sided	M.W.W.	U_stat	35	0.0512821	FALSE	Benjamini-Hochberg	0.05	('MuSC', 'young')	('MuSC', 'old')
old	362C-nuclei-3'v2	MF-I	0.478216				Mann-Whitney-Wilcoxon test two-sided	M.W.W.	U_stat	14	0.365967	FALSE	Benjamini-Hochberg	0.05	('FB', 'young')	('FB', 'old')
old	362C-nuclei-3'v2	MF-Isn(fg)	0.00164771
old	362C-nuclei-3'v2	MF-II	0.342839
old	362C-nuclei-3'v2	MF-IIsn(fg)	0.00106247
old	362C-nuclei-3'v2	MuSC	0.0203062
old	362C-nuclei-3'v2	FB	0.0770669
old	367C-nuclei-3'v2	MF-I	0.441429
old	367C-nuclei-3'v2	MF-Isn(fg)	0.000337098
old	367C-nuclei-3'v2	MF-II	0.430979
old	367C-nuclei-3'v2	MF-IIsn(fg)	0.000674195
old	367C-nuclei-3'v2	MuSC	0.0202259
old	367C-nuclei-3'v2	FB	0.0321928
young	470BR-nuclei-3'v2	MF-I	0.631792
young	470BR-nuclei-3'v2	MF-Isn(fg)	0.000214684
young	470BR-nuclei-3'v2	MF-II	0.256543
young	470BR-nuclei-3'v2	MF-IIsn(fg)	0
young	470BR-nuclei-3'v2	MuSC	0.00282167
young	470BR-nuclei-3'v2	FB	0.067426
old	500C-nuclei-3'v2	MF-I	0.678349
old	500C-nuclei-3'v2	MF-Isn(fg)	0.0046729
old	500C-nuclei-3'v2	MF-II	0.154984
old	500C-nuclei-3'v2	MF-IIsn(fg)	0.000778816
old	500C-nuclei-3'v2	MuSC	0.00934579
old	500C-nuclei-3'v2	FB	0.076324
young	464C-nuclei-3'v2/v3	MF-I	0.547834
young	464C-nuclei-3'v2/v3	MF-Isn(fg)	0.00145907
young	464C-nuclei-3'v2/v3	MF-II	0.318652
young	464C-nuclei-3'v2/v3	MF-IIsn(fg)	0.000464883
young	464C-nuclei-3'v2/v3	MuSC	0.0307313
young	464C-nuclei-3'v2/v3	FB	0.0470662
young	470BR-nuclei-3'v2/v3	MF-I	0.416105
young	470BR-nuclei-3'v2/v3	MF-Isn(fg)	0.0142765
young	470BR-nuclei-3'v2/v3	MF-II	0.421399
young	470BR-nuclei-3'v2/v3	MF-IIsn(fg)	0.00802053
young	470BR-nuclei-3'v2/v3	MuSC	0.0506898
young	470BR-nuclei-3'v2/v3	FB	0.0375361
old	502B-nuclei-3'v3	MF-I	0.266148
old	502B-nuclei-3'v3	MF-Isn(fg)	0.000804074
old	502B-nuclei-3'v3	MF-II	0.465291
old	502B-nuclei-3'v3	MF-IIsn(fg)	0.00160815
old	502B-nuclei-3'v3	MuSC	0.0257304
old	502B-nuclei-3'v3	FB	0.143393
old	362C-nuclei-3'v3	MF-I	0.344923
old	362C-nuclei-3'v3	MF-Isn(fg)	0.00510486
old	362C-nuclei-3'v3	MF-II	0.366446
old	362C-nuclei-3'v3	MF-IIsn(fg)	0.00331126
old	362C-nuclei-3'v3	MuSC	0.0215232
old	362C-nuclei-3'v3	FB	0.163217
old	343B-nuclei-3'v3	MF-I	0.369461
old	343B-nuclei-3'v3	MF-Isn(fg)	0.00657965
old	343B-nuclei-3'v3	MF-II	0.163498
old	343B-nuclei-3'v3	MF-IIsn(fg)	0.00116616
old	343B-nuclei-3'v3	MuSC	0.0217997
old	343B-nuclei-3'v3	FB	0.23866
young	566B-nuclei-3'v3	MF-I	0.574413
young	566B-nuclei-3'v3	MF-Isn(fg)	0.00739437
young	566B-nuclei-3'v3	MF-II	0.267958
young	566B-nuclei-3'v3	MF-IIsn(fg)	0.00211268
young	566B-nuclei-3'v3	MuSC	0.0368545
young	566B-nuclei-3'v3	FB	0.0558685
young	529C-nuclei-3'v3	MF-I	0.444357
young	529C-nuclei-3'v3	MF-Isn(fg)	0.0293152
young	529C-nuclei-3'v3	MF-II	0.29685
young	529C-nuclei-3'v3	MF-IIsn(fg)	0.00951968
young	529C-nuclei-3'v3	MuSC	0.0548434
young	529C-nuclei-3'v3	FB	0.0883033
young	583B-nuclei-3'v3	MF-I	0.536173
young	583B-nuclei-3'v3	MF-Isn(fg)	0.000583431
young	583B-nuclei-3'v3	MF-II	0.170945
young	583B-nuclei-3'v3	MF-IIsn(fg)	0.000583431
young	583B-nuclei-3'v3	MuSC	0.0274212
young	583B-nuclei-3'v3	FB	0.187281

## Sheet: Panel c
batch	Donor-batch-10X	annotation_level0	ctype_percentage				Tests
old	339C-nuclei-3'v2	EnFB	0				test_description	test_short_name	stat_str	stat_value	pvalue	_corrected_significance	_correction_method	alpha	group1	group2
old	339C-nuclei-3'v2	PnFB	0				Mann-Whitney-Wilcoxon test two-sided	M.W.W.	U_stat	22	0.945221	FALSE	Benjamini-Hochberg	0.05	('Monocyte', 'young')	('Monocyte', 'old')
old	339C-nuclei-3'v2	Tenocyte	0.000650111				Mann-Whitney-Wilcoxon test two-sided	M.W.W.	U_stat	15	0.445221	FALSE	Benjamini-Hochberg	0.05	('Macrophage', 'young')	('Macrophage', 'old')
old	339C-nuclei-3'v2	nmSchwann	0.000130022				Mann-Whitney-Wilcoxon test two-sided	M.W.W.	U_stat	13	0.270403	FALSE	Benjamini-Hochberg	0.05	('cDC1', 'young')	('cDC1', 'old')
old	339C-nuclei-3'v2	Adipocyte	0.000780133				Mann-Whitney-Wilcoxon test two-sided	M.W.W.	U_stat	11	0.153434	FALSE	Benjamini-Hochberg	0.05	('cDC2', 'young')	('cDC2', 'old')
old	339C-nuclei-3'v2	T-cell	0.0143024				Mann-Whitney-Wilcoxon test two-sided	M.W.W.	U_stat	17.5	0.663865	FALSE	Benjamini-Hochberg	0.05	('Mast', 'young')	('Mast', 'old')
old	339C-nuclei-3'v2	NK-cell	0.00286049				Mann-Whitney-Wilcoxon test two-sided	M.W.W.	U_stat	32	0.137529	FALSE	Benjamini-Hochberg	0.05	('ArtEC', 'young')	('ArtEC', 'old')
old	339C-nuclei-3'v2	B-cell	0.00247042				Mann-Whitney-Wilcoxon test two-sided	M.W.W.	U_stat	23	0.835664	FALSE	Benjamini-Hochberg	0.05	('CapEC', 'young')	('CapEC', 'old')
old	339C-nuclei-3'v2	B-plasma	0.00130022				Mann-Whitney-Wilcoxon test two-sided	M.W.W.	U_stat	20	0.945221	FALSE	Benjamini-Hochberg	0.05	('VenEC', 'young')	('VenEC', 'old')
old	339C-nuclei-3'v2	Monocyte	0.000650111				Mann-Whitney-Wilcoxon test two-sided	M.W.W.	U_stat	28	0.365967	FALSE	Benjamini-Hochberg	0.05	('LymphEC', 'young')	('LymphEC', 'old')
old	339C-nuclei-3'v2	Macrophage	0.011962				Mann-Whitney-Wilcoxon test two-sided	M.W.W.	U_stat	8	0.0734266	FALSE	Benjamini-Hochberg	0.05	('Pericyte', 'young')	('Pericyte', 'old')
old	339C-nuclei-3'v2	cDC1	0.000260044				Mann-Whitney-Wilcoxon test two-sided	M.W.W.	U_stat	13.5	0.316645	FALSE	Benjamini-Hochberg	0.05	('SMC', 'young')	('SMC', 'old')
old	339C-nuclei-3'v2	cDC2	0.000520088				Mann-Whitney-Wilcoxon test two-sided	M.W.W.	U_stat	11	0.140113	FALSE	Benjamini-Hochberg	0.05	('B-plasma', 'young')	('B-plasma', 'old')
old	339C-nuclei-3'v2	Mast	0.00182031				Mann-Whitney-Wilcoxon test two-sided	M.W.W.	U_stat	9.5	0.115582	FALSE	Benjamini-Hochberg	0.05	('PnFB', 'young')	('PnFB', 'old')
old	339C-nuclei-3'v2	ArtEC	0.000520088				Mann-Whitney-Wilcoxon test two-sided	M.W.W.	U_stat	9.5	0.115582	FALSE	Benjamini-Hochberg	0.05	('EnFB', 'young')	('EnFB', 'old')
old	339C-nuclei-3'v2	CapEC	0.00507086				Mann-Whitney-Wilcoxon test two-sided	M.W.W.	U_stat	20	0.945221	FALSE	Benjamini-Hochberg	0.05	('Tenocyte', 'young')	('Tenocyte', 'old')
old	339C-nuclei-3'v2	VenEC	0.00130022				Mann-Whitney-Wilcoxon test two-sided	M.W.W.	U_stat	14.5	0.384757	FALSE	Benjamini-Hochberg	0.05	('nmSchwann', 'young')	('nmSchwann', 'old')
old	339C-nuclei-3'v2	LymphEC	0.000130022				Mann-Whitney-Wilcoxon test two-sided	M.W.W.	U_stat	11	0.180653	FALSE	Benjamini-Hochberg	0.05	('Adipocyte', 'young')	('Adipocyte', 'old')
old	339C-nuclei-3'v2	Pericyte	0.00455077				Mann-Whitney-Wilcoxon test two-sided	M.W.W.	U_stat	12	0.234266	FALSE	Benjamini-Hochberg	0.05	('T-cell', 'young')	('T-cell', 'old')
old	339C-nuclei-3'v2	SMC	0.000520088				Mann-Whitney-Wilcoxon test two-sided	M.W.W.	U_stat	12	0.211634	FALSE	Benjamini-Hochberg	0.05	('NK-cell', 'young')	('NK-cell', 'old')
old	362C-nuclei-3'v2	EnFB	0.00329543				Mann-Whitney-Wilcoxon test two-sided	M.W.W.	U_stat	20	0.938106	FALSE	Benjamini-Hochberg	0.05	('B-cell', 'young')	('B-cell', 'old')
old	362C-nuclei-3'v2	PnFB	0.0157968
old	362C-nuclei-3'v2	Tenocyte	0.00481578
old	362C-nuclei-3'v2	nmSchwann	0.000477226
old	362C-nuclei-3'v2	Adipocyte	0.00106247
old	362C-nuclei-3'v2	T-cell	0.00236033
old	362C-nuclei-3'v2	NK-cell	0.000114469
old	362C-nuclei-3'v2	B-cell	0
old	362C-nuclei-3'v2	B-plasma	0
old	362C-nuclei-3'v2	Monocyte	0.000578794
old	362C-nuclei-3'v2	Macrophage	0.00702293
old	362C-nuclei-3'v2	cDC1	0
old	362C-nuclei-3'v2	cDC2	0.000356307
old	362C-nuclei-3'v2	Mast	0
old	362C-nuclei-3'v2	ArtEC	0.000464326
old	362C-nuclei-3'v2	CapEC	0.00269729
old	362C-nuclei-3'v2	VenEC	0.000591695
old	362C-nuclei-3'v2	LymphEC	0.000699713
old	362C-nuclei-3'v2	Pericyte	0.00471421
old	362C-nuclei-3'v2	SMC	0.000591695
old	367C-nuclei-3'v2	EnFB	0.000337098
old	367C-nuclei-3'v2	PnFB	0.00337098
old	367C-nuclei-3'v2	Tenocyte	0.00101129
old	367C-nuclei-3'v2	nmSchwann	0.000168549
old	367C-nuclei-3'v2	Adipocyte	0.00117984
old	367C-nuclei-3'v2	T-cell	0.000674195
old	367C-nuclei-3'v2	NK-cell	0.00117984
old	367C-nuclei-3'v2	B-cell	0
old	367C-nuclei-3'v2	B-plasma	0.000337098
old	367C-nuclei-3'v2	Monocyte	0.000674195
old	367C-nuclei-3'v2	Macrophage	0.00151694
old	367C-nuclei-3'v2	cDC1	0.000168549
old	367C-nuclei-3'v2	cDC2	0
old	367C-nuclei-3'v2	Mast	0
old	367C-nuclei-3'v2	ArtEC	0.000168549
old	367C-nuclei-3'v2	CapEC	0.000337098
old	367C-nuclei-3'v2	VenEC	0.000842744
old	367C-nuclei-3'v2	LymphEC	0.000168549
old	367C-nuclei-3'v2	Pericyte	0.00202259
old	367C-nuclei-3'v2	SMC	0
young	470BR-nuclei-3'v2	EnFB	0
young	470BR-nuclei-3'v2	PnFB	0.0013933
young	470BR-nuclei-3'v2	Tenocyte	0.00135824
young	470BR-nuclei-3'v2	nmSchwann	0
young	470BR-nuclei-3'v2	Adipocyte	0.000464435
young	470BR-nuclei-3'v2	T-cell	0.00024975
young	470BR-nuclei-3'v2	NK-cell	0
young	470BR-nuclei-3'v2	B-cell	0.000429369
young	470BR-nuclei-3'v2	B-plasma	0
young	470BR-nuclei-3'v2	Monocyte	0.000429369
young	470BR-nuclei-3'v2	Macrophage	0.00300129
young	470BR-nuclei-3'v2	cDC1	0
young	470BR-nuclei-3'v2	cDC2	0
young	470BR-nuclei-3'v2	Mast	0.00024975
young	470BR-nuclei-3'v2	ArtEC	0.000214684
young	470BR-nuclei-3'v2	CapEC	0.000893803
young	470BR-nuclei-3'v2	VenEC	0
young	470BR-nuclei-3'v2	LymphEC	0.00121369
young	470BR-nuclei-3'v2	Pericyte	0.000928869
young	470BR-nuclei-3'v2	SMC	0.000714185
old	500C-nuclei-3'v2	EnFB	0.00311526
old	500C-nuclei-3'v2	PnFB	0.0046729
old	500C-nuclei-3'v2	Tenocyte	0.00623053
old	500C-nuclei-3'v2	nmSchwann	0
old	500C-nuclei-3'v2	Adipocyte	0.00155763
old	500C-nuclei-3'v2	T-cell	0.000778816
old	500C-nuclei-3'v2	NK-cell	0
old	500C-nuclei-3'v2	B-cell	0
old	500C-nuclei-3'v2	B-plasma	0
old	500C-nuclei-3'v2	Monocyte	0.00155763
old	500C-nuclei-3'v2	Macrophage	0.00155763
old	500C-nuclei-3'v2	cDC1	0
old	500C-nuclei-3'v2	cDC2	0
old	500C-nuclei-3'v2	Mast	0
old	500C-nuclei-3'v2	ArtEC	0
old	500C-nuclei-3'v2	CapEC	0
old	500C-nuclei-3'v2	VenEC	0.000778816
old	500C-nuclei-3'v2	LymphEC	0.000778816
old	500C-nuclei-3'v2	Pericyte	0.00311526
old	500C-nuclei-3'v2	SMC	0.000778816
young	464C-nuclei-3'v2/v3	EnFB	0.000387368
young	464C-nuclei-3'v2/v3	PnFB	0.00201435
young	464C-nuclei-3'v2/v3	Tenocyte	0.00327974
young	464C-nuclei-3'v2/v3	nmSchwann	0.000490652
young	464C-nuclei-3'v2/v3	Adipocyte	0.000464883
young	464C-nuclei-3'v2/v3	T-cell	0.00227246
young	464C-nuclei-3'v2/v3	NK-cell	0.000284084
young	464C-nuclei-3'v2/v3	B-cell	0
young	464C-nuclei-3'v2/v3	B-plasma	0
young	464C-nuclei-3'v2/v3	Monocyte	0.00324088
young	464C-nuclei-3'v2/v3	Macrophage	0.00324088
young	464C-nuclei-3'v2/v3	cDC1	0.000193684
young	464C-nuclei-3'v2/v3	cDC2	0.000490652
young	464C-nuclei-3'v2/v3	Mast	0.00100707
young	464C-nuclei-3'v2/v3	ArtEC	0.000658567
young	464C-nuclei-3'v2/v3	CapEC	0.00281486
young	464C-nuclei-3'v2/v3	VenEC	0.000477768
young	464C-nuclei-3'v2/v3	LymphEC	9.03996e-05
young	464C-nuclei-3'v2/v3	Pericyte	0.00273735
young	464C-nuclei-3'v2/v3	SMC	9.03996e-05
young	470BR-nuclei-3'v2/v3	EnFB	0.000320821
young	470BR-nuclei-3'v2/v3	PnFB	0.000802053
young	470BR-nuclei-3'v2/v3	Tenocyte	0.00240616
young	470BR-nuclei-3'v2/v3	nmSchwann	0.000320821
young	470BR-nuclei-3'v2/v3	Adipocyte	0
young	470BR-nuclei-3'v2/v3	T-cell	0.000802053
young	470BR-nuclei-3'v2/v3	NK-cell	0
young	470BR-nuclei-3'v2/v3	B-cell	0.000160411
young	470BR-nuclei-3'v2/v3	B-plasma	0
young	470BR-nuclei-3'v2/v3	Monocyte	0.00256657
young	470BR-nuclei-3'v2/v3	Macrophage	0.00352903
young	470BR-nuclei-3'v2/v3	cDC1	0
young	470BR-nuclei-3'v2/v3	cDC2	0
young	470BR-nuclei-3'v2/v3	Mast	0.00128329
young	470BR-nuclei-3'v2/v3	ArtEC	0.00112287
young	470BR-nuclei-3'v2/v3	CapEC	0.00689766
young	470BR-nuclei-3'v2/v3	VenEC	0.000481232
young	470BR-nuclei-3'v2/v3	LymphEC	0.00112287
young	470BR-nuclei-3'v2/v3	Pericyte	0.00384986
young	470BR-nuclei-3'v2/v3	SMC	0.000320821
old	502B-nuclei-3'v3	EnFB	0.00268025
old	502B-nuclei-3'v3	PnFB	0.00455642
old	502B-nuclei-3'v3	Tenocyte	0.000268025
old	502B-nuclei-3'v3	nmSchwann	0.00134012
old	502B-nuclei-3'v3	Adipocyte	0.000268025
old	502B-nuclei-3'v3	T-cell	0.0150094
old	502B-nuclei-3'v3	NK-cell	0
old	502B-nuclei-3'v3	B-cell	0
old	502B-nuclei-3'v3	B-plasma	0.000536049
old	502B-nuclei-3'v3	Monocyte	0.00643259
old	502B-nuclei-3'v3	Macrophage	0.0262664
old	502B-nuclei-3'v3	cDC1	0.000804074
old	502B-nuclei-3'v3	cDC2	0.00241222
old	502B-nuclei-3'v3	Mast	0.00509247
old	502B-nuclei-3'v3	ArtEC	0.000804074
old	502B-nuclei-3'v3	CapEC	0.00428839
old	502B-nuclei-3'v3	VenEC	0.000804074
old	502B-nuclei-3'v3	LymphEC	0.00241222
old	502B-nuclei-3'v3	Pericyte	0.00616457
old	502B-nuclei-3'v3	SMC	0.000536049
old	362C-nuclei-3'v3	EnFB	0.00275938
old	362C-nuclei-3'v3	PnFB	0.00455298
old	362C-nuclei-3'v3	Tenocyte	0.00482892
old	362C-nuclei-3'v3	nmSchwann	0.000137969
old	362C-nuclei-3'v3	Adipocyte	0.00220751
old	362C-nuclei-3'v3	T-cell	0.00607064
old	362C-nuclei-3'v3	NK-cell	0.00262141
old	362C-nuclei-3'v3	B-cell	0.00137969
old	362C-nuclei-3'v3	B-plasma	0.000137969
old	362C-nuclei-3'v3	Monocyte	0.00910596
old	362C-nuclei-3'v3	Macrophage	0.0245585
old	362C-nuclei-3'v3	cDC1	0.000551876
old	362C-nuclei-3'v3	cDC2	0.00151766
old	362C-nuclei-3'v3	Mast	0.0040011
old	362C-nuclei-3'v3	ArtEC	0.000413907
old	362C-nuclei-3'v3	CapEC	0.00386313
old	362C-nuclei-3'v3	VenEC	0.00206954
old	362C-nuclei-3'v3	LymphEC	0
old	362C-nuclei-3'v3	Pericyte	0.00289735
old	362C-nuclei-3'v3	SMC	0.000827815
old	343B-nuclei-3'v3	EnFB	0.00217022
old	343B-nuclei-3'v3	PnFB	0.00535986
old	343B-nuclei-3'v3	Tenocyte	0.0104328
old	343B-nuclei-3'v3	nmSchwann	0.00054091
old	343B-nuclei-3'v3	Adipocyte	0.00346558
old	343B-nuclei-3'v3	T-cell	0.0126469
old	343B-nuclei-3'v3	NK-cell	0.00461419
old	343B-nuclei-3'v3	B-cell	0.000810269
old	343B-nuclei-3'v3	B-plasma	0.000273745
old	343B-nuclei-3'v3	Monocyte	0.0095087
old	343B-nuclei-3'v3	Macrophage	0.0702213
old	343B-nuclei-3'v3	cDC1	0.00109059
old	343B-nuclei-3'v3	cDC2	0.00264653
old	343B-nuclei-3'v3	Mast	0.00740088
old	343B-nuclei-3'v3	ArtEC	0.00115519
old	343B-nuclei-3'v3	CapEC	0.00704499
old	343B-nuclei-3'v3	VenEC	0.00183626
old	343B-nuclei-3'v3	LymphEC	0.000338343
old	343B-nuclei-3'v3	Pericyte	0.0039375
old	343B-nuclei-3'v3	SMC	0.00122418
young	566B-nuclei-3'v3	EnFB	0.00140845
young	566B-nuclei-3'v3	PnFB	0.00492958
young	566B-nuclei-3'v3	Tenocyte	0.00140845
young	566B-nuclei-3'v3	nmSchwann	0
young	566B-nuclei-3'v3	Adipocyte	0.000117371
young	566B-nuclei-3'v3	T-cell	0.00140845
young	566B-nuclei-3'v3	NK-cell	0.000234742
young	566B-nuclei-3'v3	B-cell	0
young	566B-nuclei-3'v3	B-plasma	0
young	566B-nuclei-3'v3	Monocyte	0.00152582
young	566B-nuclei-3'v3	Macrophage	0.00657277
young	566B-nuclei-3'v3	cDC1	0.000352113
young	566B-nuclei-3'v3	cDC2	0
young	566B-nuclei-3'v3	Mast	0.00105634
young	566B-nuclei-3'v3	ArtEC	0.000938967
young	566B-nuclei-3'v3	CapEC	0.00316901
young	566B-nuclei-3'v3	VenEC	0.00187793
young	566B-nuclei-3'v3	LymphEC	0.000117371
young	566B-nuclei-3'v3	Pericyte	0.00129108
young	566B-nuclei-3'v3	SMC	0.000117371
young	529C-nuclei-3'v3	EnFB	0.00121689
young	529C-nuclei-3'v3	PnFB	0.00177981
young	529C-nuclei-3'v3	Tenocyte	0.00524284
young	529C-nuclei-3'v3	nmSchwann	0.000375282
young	529C-nuclei-3'v3	Adipocyte	0.00308218
young	529C-nuclei-3'v3	T-cell	0.00386054
young	529C-nuclei-3'v3	NK-cell	0.00112029
young	529C-nuclei-3'v3	B-cell	0
young	529C-nuclei-3'v3	B-plasma	0
young	529C-nuclei-3'v3	Monocyte	0.00243378
young	529C-nuclei-3'v3	Macrophage	0.00955859
young	529C-nuclei-3'v3	cDC1	0.000193199
young	529C-nuclei-3'v3	cDC2	0.00113141
young	529C-nuclei-3'v3	Mast	0.00204738
young	529C-nuclei-3'v3	ArtEC	0.00102369
young	529C-nuclei-3'v3	CapEC	0.00515735
young	529C-nuclei-3'v3	VenEC	0.00307663
young	529C-nuclei-3'v3	LymphEC	0.00325315
young	529C-nuclei-3'v3	Pericyte	0.00444014
young	529C-nuclei-3'v3	SMC	0.000943764
young	583B-nuclei-3'v3	EnFB	0.000583431
young	583B-nuclei-3'v3	PnFB	0
young	583B-nuclei-3'v3	Tenocyte	0.00175029
young	583B-nuclei-3'v3	nmSchwann	0
young	583B-nuclei-3'v3	Adipocyte	0.00116686
young	583B-nuclei-3'v3	T-cell	0.00350058
young	583B-nuclei-3'v3	NK-cell	0
young	583B-nuclei-3'v3	B-cell	0.00175029
young	583B-nuclei-3'v3	B-plasma	0.000583431
young	583B-nuclei-3'v3	Monocyte	0.0116686
young	583B-nuclei-3'v3	Macrophage	0.0227538
young	583B-nuclei-3'v3	cDC1	0
young	583B-nuclei-3'v3	cDC2	0
young	583B-nuclei-3'v3	Mast	0
young	583B-nuclei-3'v3	ArtEC	0.00408401
young	583B-nuclei-3'v3	CapEC	0.00291715
young	583B-nuclei-3'v3	VenEC	0.00233372
young	583B-nuclei-3'v3	LymphEC	0.00583431
young	583B-nuclei-3'v3	Pericyte	0.00175029
young	583B-nuclei-3'v3	SMC	0

## Sheet: Panel d
index	UMAP1	UMAP2	Cell culster
AAACCTGAGAAGGACA-1-0-0	-6.4733	1.49061	CapEC
AAACCTGAGATGCGAC-1-0-0	-4.9989	3.46417	CapEC
AAACCTGAGCCGGTAA-1-0-0	9.15465	4.46647	MuSC
AAACCTGAGTAGTGCG-1-0-0	-2.51774	8.09842	VenEC
AAACCTGAGTGCCATT-1-0-0	10.1735	11.2138	FB
AAACCTGCAATCCGAT-1-0-0	-1.89458	4.14671	CapEC
AAACCTGCACGAGGTA-1-0-0	-4.40103	3.91859	CapEC
AAACCTGCATATGCTG-1-0-0	-3.19881	7.04879	VenEC
AAACCTGGTAAATGAC-1-0-0	-4.94038	1.15155	CapEC
AAACCTGGTAAGGGCT-1-0-0	-4.13351	1.72059	CapEC
AAACCTGGTAGCCTAT-1-0-0	-4.24928	3.77734	CapEC
AAACCTGGTAGTACCT-1-0-0	-2.29419	4.29236	CapEC
AAACCTGGTCCATCCT-1-0-0	0.0224098	3.13238	Pericyte
AAACCTGGTCTCATCC-1-0-0	5.78535	-1.66246	SMC
AAACCTGGTGTTTGTG-1-0-0	-4.49389	-0.0917125	ArtEC
AAACCTGTCAAACAAG-1-0-0	11.9613	12.8184	Tenoc
AAACCTGTCACTGGGC-1-0-0	-4.54339	3.91998	CapEC
AAACCTGTCCACTGGG-1-0-0	-1.9279	3.04559	CapEC
AAACCTGTCCAGGGCT-1-0-0	4.85566	-2.24129	SMC
AAACCTGTCCCGGATG-1-0-0	-4.84735	-2.04114	ArtEC
AAACCTGTCGGACAAG-1-0-0	-1.26518	-0.199863	CapEC
AAACGGGAGAGTGAGA-1-0-0	-6.38255	4.82681	CapEC
AAACGGGAGATATGCA-1-0-0	-4.5976	2.88947	CapEC
AAACGGGAGCAGACTG-1-0-0	-2.77785	1.67251	CapEC
AAACGGGAGCGATAGC-1-0-0	9.46683	7.96115	FB
AAACGGGAGGCCGAAT-1-0-0	-4.33741	0.0358399	ArtEC
AAACGGGAGGCTCTTA-1-0-0	-2.71477	6.84926	VenEC
AAACGGGAGGTGCACA-1-0-0	12.2108	4.95873	MuSC
AAACGGGAGTGTACTC-1-0-0	12.9038	-1.4087	mSchwann
AAACGGGCACCACGTG-1-0-0	-3.19479	-0.510335	ArtEC
AAACGGGCACCGGAAA-1-0-0	-5.51613	3.75989	CapEC
AAACGGGCATATGGTC-1-0-0	12.1453	-0.407916	mSchwann
AAACGGGGTATGAAAC-1-0-0	4.24112	-1.78852	SMC
AAACGGGGTCACACGC-1-0-0	-4.02564	1.69894	CapEC
AAACGGGGTCCGAAGA-1-0-0	-3.68187	3.91797	CapEC
AAACGGGGTGAGTGAC-1-0-0	10.6018	4.70958	MuSC
AAACGGGGTGTAATGA-1-0-0	-3.19407	4.13427	CapEC
AAACGGGGTTAGGGTG-1-0-0	-3.80766	-0.44194	ArtEC
AAACGGGGTTGCGTTA-1-0-0	-4.46295	-0.628016	ArtEC
AAACGGGTCAGAGACG-1-0-0	-4.74244	-1.27116	ArtEC
AAACGGGTCCCAACGG-1-0-0	-4.28855	7.31568	VenEC
AAACGGGTCGCCGTGA-1-0-0	-5.68138	1.21091	CapEC
AAACGGGTCGGCATCG-1-0-0	7.23328	3.19747	Macrophage-LAM
AAACGGGTCTTATCTG-1-0-0	-4.07506	6.80762	VenEC
AAAGATGAGACAAGCC-1-0-0	-3.80678	3.68535	CapEC
AAAGATGAGGAGTCTG-1-0-0	-4.94784	3.06889	CapEC
AAAGATGAGGCTACGA-1-0-0	-3.13072	1.29824	ArtEC
AAAGATGAGTATTGGA-1-0-0	12.6989	-0.304903	mSchwann
AAAGATGAGTGGAGTC-1-0-0	-6.05974	5.74385	CapEC
AAAGATGAGTTAGGTA-1-0-0	-3.63453	3.57673	CapEC
AAAGATGAGTTTGCGT-1-0-0	-3.68264	3.36914	CapEC
AAAGATGCAACTGCTA-1-0-0	0.461685	1.52601	Pericyte
AAAGATGCACGGTGTC-1-0-0	-2.74207	2.6201	CapEC
AAAGATGCACTAAGTC-1-0-0	-3.7117	1.70182	CapEC
AAAGATGCAGCTGTTA-1-0-0	-4.25053	5.00311	CapEC
AAAGATGCAGTCAGCC-1-0-0	5.93446	4.57838	Macrophage-LYVE1
AAAGATGCATGCCCGA-1-0-0	-4.70936	3.76553	CapEC
AAAGATGGTTATGTGC-1-0-0	-4.4346	-0.401827	ArtEC
AAAGATGTCCACGAAT-1-0-0	10.6838	9.77885	FB
AAAGATGTCCTTGACC-1-0-0	10.4235	-3.1002	nmSchwann
AAAGATGTCGAACTGT-1-0-0	13.0007	-1.81346	mSchwann
AAAGATGTCGACGGAA-1-0-0	11.8725	3.97597	MuSC
AAAGATGTCGATAGAA-1-0-0	-4.97963	5.66296	CapEC
AAAGATGTCGGGAGTA-1-0-0	-3.42651	2.84973	CapEC
AAAGATGTCTATCGCC-1-0-0	-3.95531	3.68605	CapEC
AAAGATGTCTCAACTT-1-0-0	9.08891	7.79829	FB
AAAGCAAAGCGCCTCA-1-0-0	-5.46174	1.13651	ArtEC
AAAGCAAAGGCGATAC-1-0-0	2.46718	2.38971	Pericyte
AAAGCAAAGGCTACGA-1-0-0	-6.57788	3.81464	CapEC
AAAGCAAAGTAGCGGT-1-0-0	-4.98019	0.726311	CapEC
AAAGCAAAGTCGTACT-1-0-0	-3.67967	4.88786	CapEC
AAAGCAACACCTCGTT-1-0-0	-3.7322	1.11657	ArtEC
AAAGCAACACGTGAGA-1-0-0	-5.3003	2.63376	CapEC
AAAGCAACATCCGCGA-1-0-0	-6.04597	2.82489	CapEC
AAAGCAACATCTGGTA-1-0-0	-3.34735	0.854712	ArtEC
AAAGCAACATGCAACT-1-0-0	12.4404	-1.37491	mSchwann
AAAGCAAGTACACCGC-1-0-0	6.29122	3.05667	Monocyte
AAAGCAAGTAGCTTGT-1-0-0	-2.03457	1.44257	RBD
AAAGCAAGTCCGAAGA-1-0-0	-5.16107	-0.299401	ArtEC
AAAGCAAGTCTGCAAT-1-0-0	-4.15784	2.97602	CapEC
AAAGCAAGTCTTCTCG-1-0-0	-5.42833	3.75458	CapEC
AAAGCAAGTGACCAAG-1-0-0	-6.91019	1.69364	CapEC
AAAGCAAGTTCTGTTT-1-0-0	-3.84628	2.2521	CapEC
AAAGCAAGTTGGTTTG-1-0-0	11.0146	6.11274	MuSC
AAAGCAATCAGATAAG-1-0-0	-5.11988	1.81076	CapEC
AAAGCAATCAGCGACC-1-0-0	0.52909	3.53684	Pericyte
AAAGCAATCCTCGCAT-1-0-0	-1.69581	3.58053	CapEC
AAAGCAATCTGACCTC-1-0-0	-3.37954	4.11319	CapEC
AAAGCAATCTGGGCCA-1-0-0	-4.56377	4.95052	CapEC
AAAGTAGAGAAACCGC-1-0-0	9.67402	-4.49016	nmSchwann
AAAGTAGAGATGCCAG-1-0-0	3.97989	-0.685731	SMC
AAAGTAGAGATGTAAC-1-0-0	4.84229	-1.74576	SMC
AAAGTAGAGGAATTAC-1-0-0	-3.92361	-0.787491	ArtEC
AAAGTAGCAACGCACC-1-0-0	-3.35591	-0.944434	ArtEC
AAAGTAGCAAGTCTGT-1-0-0	9.68667	9.7505	FB
AAAGTAGCAGGACCCT-1-0-0	-5.12948	-1.4043	ArtEC
AAAGTAGCAGTTTACG-1-0-0	-5.91179	1.04302	CapEC
AAAGTAGCATCGGTTA-1-0-0	-5.24328	2.468	CapEC
AAAGTAGGTAAGGGCT-1-0-0	12.6733	-1.53572	mSchwann
AAAGTAGGTCTAGTGT-1-0-0	-5.26354	3.35962	CapEC
AAAGTAGGTCTCTTTA-1-0-0	-3.42736	-1.21643	ArtEC
AAAGTAGGTGCACCAC-1-0-0	0.0646025	4.18551	Pericyte
AAAGTAGGTGGGTATG-1-0-0	9.31738	4.86221	MuSC
AAAGTAGGTGGTAACG-1-0-0	-4.43431	1.67934	CapEC
AAAGTAGGTTCTGAAC-1-0-0	-5.09372	2.45055	CapEC
AAAGTAGTCAAGGTAA-1-0-0	-4.81944	3.23768	CapEC
AAAGTAGTCCGCGGTA-1-0-0	-4.45697	4.31011	CapEC
AAAGTAGTCTGTGCAA-1-0-0	10.7086	13.2309	Tenoc
AAAGTAGTCTTTAGGG-1-0-0	-3.00928	3.02996	CapEC
AAATGCCAGACCTAGG-1-0-0	-6.43183	4.9855	CapEC
AAATGCCAGCCAACAG-1-0-0	-4.11813	2.67109	CapEC
AAATGCCAGCCTTGAT-1-0-0	-6.44953	1.83869	CapEC
AAATGCCAGCGACGTA-1-0-0	9.97377	10.4911	FB
AAATGCCAGCTGAACG-1-0-0	-3.9759	3.46347	CapEC
AAATGCCAGTACGCGA-1-0-0	0.856589	0.783693	Pericyte
AAATGCCAGTAGATGT-1-0-0	4.24861	-2.11416	SMC
AAATGCCAGTCAAGCG-1-0-0	-4.32064	1.25439	ArtEC
AAATGCCAGTCTTGCA-1-0-0	0.559276	2.08991	Pericyte
AAATGCCCACAGACTT-1-0-0	-2.72897	1.2262	ArtEC
AAATGCCCACCAGATT-1-0-0	-5.47931	5.39916	CapEC
AAATGCCCAGCCAATT-1-0-0	-2.53433	3.8152	CapEC
AAATGCCCATACCATG-1-0-0	-0.595019	5.77591	VenEC
AAATGCCCATCTCGCT-1-0-0	-5.78359	1.09469	CapEC
AAATGCCGTACCGGCT-1-0-0	9.56953	10.4919	FB
AAATGCCGTCCAGTGC-1-0-0	12.8694	-0.289703	mSchwann
AAATGCCGTCGCGTGT-1-0-0	-4.24096	4.39105	CapEC
AAATGCCGTCTTCTCG-1-0-0	-1.47371	6.60863	VenEC
AAATGCCGTGAGTGAC-1-0-0	12.8325	-0.652376	mSchwann
AAATGCCGTGGTAACG-1-0-0	-2.84521	-1.66678	ArtEC
AAATGCCGTGTGCGTC-1-0-0	-5.67809	0.259079	ArtEC
AAATGCCGTTAAGTAG-1-0-0	-6.42149	3.29368	CapEC
AAATGCCTCGAGGTAG-1-0-0	0.398167	2.99037	Pericyte
AAATGCCTCGCCCTTA-1-0-0	-3.13789	2.41569	CapEC
AAATGCCTCGCCTGTT-1-0-0	-6.70276	2.40034	CapEC
AAATGCCTCGTCGTTC-1-0-0	0.272875	2.87358	Pericyte
AAATGCCTCTGCAAGT-1-0-0	-3.17496	1.53251	CapEC
AAATGCCTCTGTTGAG-1-0-0	5.07601	3.00913	B cell
AACACGTAGACAGAGA-1-0-0	-4.33285	1.53767	CapEC
AACACGTAGAGGGCTT-1-0-0	-3.12606	3.038	CapEC
AACACGTAGCTGATAA-1-0-0	11.5299	15.0776	Tenoc
AACACGTAGGATATAC-1-0-0	12.5032	-1.04059	mSchwann
AACACGTAGTAAGTAC-1-0-0	12.5473	-1.72416	mSchwann
AACACGTAGTAATCCC-1-0-0	-1.21235	3.89698	CapEC
AACACGTAGTCTCCTC-1-0-0	-3.38448	-2.50823	ArtEC
AACACGTAGTGCCAGA-1-0-0	-4.63355	3.45492	CapEC
AACACGTAGTGGAGAA-1-0-0	9.55934	9.98771	FB
AACACGTCAACTGGCC-1-0-0	-3.30057	3.92464	CapEC
AACACGTCAATGCCAT-1-0-0	-3.08339	-1.16574	ArtEC
AACACGTCACAACTGT-1-0-0	-4.02414	0.586546	ArtEC
AACACGTCAGCCAATT-1-0-0	0.245436	4.39621	Pericyte
AACACGTCAGCTGCTG-1-0-0	-4.84201	6.07767	CapEC
AACACGTCAGGGAGAG-1-0-0	-6.57879	2.16713	CapEC
AACACGTCAGTCAGCC-1-0-0	-3.29541	0.68171	ArtEC
AACACGTCATAGACTC-1-0-0	-4.18671	-1.99251	ArtEC
AACACGTCATGTCGAT-1-0-0	-2.97267	2.61373	CapEC
AACACGTCATTGCGGC-1-0-0	-3.14331	3.6028	CapEC
AACACGTGTAGGGACT-1-0-0	-6.30693	2.95741	CapEC
AACACGTGTCACCTAA-1-0-0	2.84345	2.42625	Pericyte
AACACGTGTCCGCTGA-1-0-0	-3.14838	3.38855	CapEC
AACACGTGTCGTTGTA-1-0-0	-4.60672	2.23013	CapEC
AACACGTGTCTCACCT-1-0-0	12.7698	-0.28007	mSchwann
AACACGTGTGAGGGAG-1-0-0	-4.36913	3.32401	CapEC
AACACGTGTTACGACT-1-0-0	1.31373	0.364401	Pericyte
AACACGTGTTGTTTGG-1-0-0	-2.12076	2.01004	CapEC
AACACGTTCAGCTGGC-1-0-0	-6.46977	3.9521	CapEC
AACACGTTCAGGTTCA-1-0-0	-3.74238	3.22042	CapEC
AACACGTTCGGAAACG-1-0-0	-3.93566	3.59215	CapEC
AACACGTTCGTGACAT-1-0-0	-3.11109	3.59804	CapEC
AACACGTTCGTTTGCC-1-0-0	-6.27577	2.58738	CapEC
AACACGTTCTACTATC-1-0-0	-3.73063	2.93176	CapEC
AACCATGAGCCACTAT-1-0-0	-5.70301	1.60527	CapEC
AACCATGAGCGCTTAT-1-0-0	12.5442	-1.28558	mSchwann
AACCATGAGGAATCGC-1-0-0	-3.26783	7.72046	VenEC
AACCATGAGGGAAACA-1-0-0	-4.32858	4.65445	CapEC
AACCATGAGGTAGCCA-1-0-0	-3.40515	0.431921	ArtEC
AACCATGAGTCTTGCA-1-0-0	9.01693	9.8558	FB
AACCATGAGTGACTCT-1-0-0	-3.75176	2.29897	CapEC
AACCATGAGTGGTAAT-1-0-0	-4.42459	-1.96859	ArtEC
AACCATGAGTGTACTC-1-0-0	-5.53242	3.08151	CapEC
AACCATGCACGTCAGC-1-0-0	-2.90572	2.04229	CapEC
AACCATGCAGCTGGCT-1-0-0	-2.18076	0.273918	ArtEC
AACCATGCAGGGCATA-1-0-0	-4.96454	1.46854	CapEC
AACCATGCATATACGC-1-0-0	-5.00237	-1.03761	ArtEC
AACCATGGTACATCCA-1-0-0	10.1299	-3.51853	nmSchwann
AACCATGGTCATCGGC-1-0-0	-6.78441	2.42143	CapEC
AACCATGGTGGCCCTA-1-0-0	-3.81288	2.90244	CapEC
AACCATGTCAACACAC-1-0-0	-1.9149	-2.1835	ArtEC
AACCATGTCAACGAAA-1-0-0	3.07721	13.543	MF-IIX
AACCATGTCAGGCGAA-1-0-0	-4.09371	3.3643	CapEC
AACCATGTCATAAAGG-1-0-0	-4.50489	2.33309	CapEC
AACCATGTCTCACATT-1-0-0	10.3497	9.90385	FB
AACCATGTCTTACCTA-1-0-0	3.75435	-1.52182	SMC
AACCGCGAGCAATATG-1-0-0	-4.71863	3.23492	CapEC
AACCGCGAGCCGTCGT-1-0-0	-1.9024	3.91527	CapEC
AACCGCGAGGAGCGAG-1-0-0	9.66143	8.48517	FB
AACCGCGAGGAGTCTG-1-0-0	-4.96702	1.534	CapEC
AACCGCGAGGCACATG-1-0-0	-4.15286	-0.246599	ArtEC
AACCGCGAGGGATCTG-1-0-0	-4.31365	1.74089	CapEC
AACCGCGAGGTGCAAC-1-0-0	11.2435	3.0235	MuSC
AACCGCGCACATTAGC-1-0-0	-3.21207	7.54427	VenEC
AACCGCGCACCATGTA-1-0-0	-3.85991	3.94411	CapEC
AACCGCGCACTAAGTC-1-0-0	2.32124	2.47072	Pericyte
AACCGCGCATTCCTCG-1-0-0	-2.99947	0.640029	ArtEC
AACCGCGGTGACTACT-1-0-0	13.0784	-0.760839	mSchwann
AACCGCGGTGTAATGA-1-0-0	-5.05536	3.87055	CapEC
AACCGCGGTGTGACGA-1-0-0	-2.48768	3.4178	CapEC
AACCGCGGTTAAGACA-1-0-0	2.36865	3.21838	Pericyte
AACCGCGGTTATCACG-1-0-0	12.3647	-0.57151	mSchwann
AACCGCGGTTCCGGCA-1-0-0	-1.69288	-2.42362	ArtEC
AACCGCGGTTCTGTTT-1-0-0	-4.56082	-0.000940631	ArtEC
AACCGCGTCACCTTAT-1-0-0	-5.94872	0.576913	ArtEC
AACCGCGTCAGGCAAG-1-0-0	9.37836	-5.2581	nmSchwann
AACCGCGTCAGTTGAC-1-0-0	-5.10422	-0.266139	ArtEC
AACCGCGTCCAAACAC-1-0-0	-5.19456	2.84991	CapEC
AACCGCGTCCCTGACT-1-0-0	-4.4955	3.68774	CapEC
AACCGCGTCCTCAATT-1-0-0	1.2705	1.91064	Pericyte
AACCGCGTCGCTGATA-1-0-0	-4.55558	5.43024	CapEC
AACCGCGTCGGTGTTA-1-0-0	-3.59299	3.7427	CapEC
AACCGCGTCTTACCGC-1-0-0	-4.34993	3.98211	CapEC
AACGTTGAGAAAGTGG-1-0-0	-4.64464	-2.13119	ArtEC
AACGTTGAGAGCCCAA-1-0-0	-5.94479	2.49545	CapEC
AACGTTGAGCTAGCCC-1-0-0	-2.91406	1.85025	CapEC
AACGTTGAGTGATCGG-1-0-0	-0.0238478	-0.685555	RBD
AACGTTGAGTTGAGAT-1-0-0	-5.7631	3.3814	CapEC
AACGTTGCAAGCTGTT-1-0-0	13.0179	-1.1369	mSchwann
AACGTTGCACCAGGCT-1-0-0	9.76295	-5.28632	nmSchwann
AACGTTGCACTAGTAC-1-0-0	-5.81898	1.02444	ArtEC
AACGTTGCAGATGGCA-1-0-0	-3.72581	7.18431	VenEC
AACGTTGCAGCTCGCA-1-0-0	2.5953	2.81654	Pericyte
AACGTTGCAGGTGGAT-1-0-0	-6.15532	2.97769	CapEC
AACGTTGCATACAGCT-1-0-0	-3.33464	2.7684	CapEC
AACGTTGGTATCACCA-1-0-0	-2.61881	0.59002	ArtEC
AACGTTGGTCTAGAGG-1-0-0	-6.48281	3.0886	CapEC
AACGTTGGTCTCACCT-1-0-0	-5.56016	-0.796506	ArtEC
AACGTTGGTGCCTGCA-1-0-0	-3.23689	1.78098	CapEC
AACGTTGTCAGCATGT-1-0-0	11.2237	5.20519	MuSC
AACGTTGTCATGTCTT-1-0-0	-3.15322	2.21456	CapEC
AACGTTGTCCAAAGTC-1-0-0	-0.790368	3.28974	Pericyte
AACGTTGTCCCAAGTA-1-0-0	-2.96001	-0.236948	ArtEC
AACGTTGTCGCCGTGA-1-0-0	-2.99795	3.7235	CapEC
AACGTTGTCTCGCTTG-1-0-0	0.289461	2.76068	Pericyte
AACGTTGTCTGGTATG-1-0-0	9.534	9.56987	FB
AACGTTGTCTTACCGC-1-0-0	-5.08419	4.85262	CapEC
AACTCAGAGAAACGAG-1-0-0	-2.53858	3.31778	CapEC
AACTCAGAGGCCGAAT-1-0-0	-6.19625	4.51187	CapEC
AACTCAGAGTGGGCTA-1-0-0	-2.07817	3.18503	CapEC
AACTCAGCAAGTTCTG-1-0-0	12.6427	-1.13046	mSchwann
AACTCAGCACCCATTC-1-0-0	-6.55174	2.40503	CapEC
AACTCAGCACGTAAGG-1-0-0	11.6324	-1.47352	mSchwann
AACTCAGCAGGTCGTC-1-0-0	-6.12441	3.33984	CapEC
AACTCAGCATATGAGA-1-0-0	12.0942	-1.90948	mSchwann
AACTCAGCATTACGAC-1-0-0	-6.05	0.349766	ArtEC
AACTCAGCATTGGCGC-1-0-0	11.0497	14.4911	Tenoc
AACTCAGGTACCATCA-1-0-0	-5.86678	2.04957	CapEC
AACTCAGGTACCGCTG-1-0-0	0.418073	2.80768	Pericyte
AACTCAGGTAGCAAAT-1-0-0	-6.06217	3.05238	CapEC
AACTCAGGTATAGTAG-1-0-0	-5.03576	4.19777	CapEC
AACTCAGGTCAGAAGC-1-0-0	-4.55262	0.999318	CapEC
AACTCAGGTCTAGCGC-1-0-0	-2.83653	-1.90624	ArtEC
AACTCAGGTGGGTATG-1-0-0	-4.25999	3.99745	CapEC
AACTCAGGTTCCACTC-1-0-0	-4.65227	-0.0112047	ArtEC
AACTCAGGTTCGCGAC-1-0-0	-6.8323	2.47296	CapEC
AACTCAGGTTCGTGAT-1-0-0	-4.03622	1.49157	CapEC
AACTCAGTCAACACAC-1-0-0	-2.81577	-0.401576	ArtEC
AACTCAGTCAACACGT-1-0-0	-4.32217	4.35445	CapEC
AACTCAGTCCCACTTG-1-0-0	-5.79863	0.467075	ArtEC
AACTCAGTCCGCGCAA-1-0-0	-2.7681	1.58724	CapEC
AACTCAGTCTTGTACT-1-0-0	-6.99314	3.64468	CapEC
AACTCCCAGAGCCTAG-1-0-0	-3.1905	-1.48218	ArtEC
AACTCCCAGCGTAGTG-1-0-0	-3.92148	0.213259	ArtEC
AACTCCCAGCTGCCCA-1-0-0	0.860854	0.968919	Pericyte
AACTCCCAGCTTTGGT-1-0-0	10.6501	12.9391	Tenoc
AACTCCCAGGAGTTGC-1-0-0	-6.14479	1.02245	ArtEC
AACTCCCAGGCTAGCA-1-0-0	2.64894	2.75546	Pericyte
AACTCCCAGTACGACG-1-0-0	5.03997	-0.0483714	SMC
AACTCCCAGTAGGCCA-1-0-0	-2.98537	1.90238	CapEC
AACTCCCCAAAGGAAG-1-0-0	-4.49779	2.99912	CapEC
AACTCCCCAATCTGCA-1-0-0	-3.92264	3.59854	CapEC
AACTCCCCAATGGACG-1-0-0	-3.56323	2.82779	CapEC
AACTCCCCACATTAGC-1-0-0	11.969	-1.98168	mSchwann
AACTCCCCACGAAATA-1-0-0	-3.97157	2.14831	CapEC
AACTCCCCAGATGAGC-1-0-0	3.07966	-1.41655	SMC
AACTCCCCAGCCTGTG-1-0-0	-6.47769	4.13731	CapEC
AACTCCCCAGCTATTG-1-0-0	-4.80824	-0.978868	ArtEC
AACTCCCCAGGTTTCA-1-0-0	1.11083	2.74557	Pericyte
AACTCCCCATAGGATA-1-0-0	-4.8238	4.12652	CapEC
AACTCCCGTATCACCA-1-0-0	-3.81151	2.92669	CapEC
AACTCCCGTCATGCAT-1-0-0	-4.98022	2.45289	CapEC
AACTCCCGTCTTGATG-1-0-0	-5.45355	4.26542	CapEC
AACTCCCGTCTTTCAT-1-0-0	-4.96978	-0.823273	ArtEC
AACTCCCGTGACAAAT-1-0-0	-3.70495	2.73797	CapEC
AACTCCCGTGGCAAAC-1-0-0	13.8101	0.938473	mSchwann
AACTCCCGTGGCTCCA-1-0-0	-4.91709	1.94665	CapEC
AACTCCCGTGGTAACG-1-0-0	-3.82102	-1.80633	ArtEC
AACTCCCGTTGATTGC-1-0-0	1.49209	0.527898	Pericyte
AACTCCCTCACCGGGT-1-0-0	-3.69207	0.679059	ArtEC
AACTCCCTCCTGCTTG-1-0-0	-4.37756	3.95647	CapEC
AACTCCCTCGCAAACT-1-0-0	-6.6149	3.20118	CapEC
AACTCCCTCGCTTAGA-1-0-0	-5.83205	5.27274	CapEC
AACTCCCTCGGAAATA-1-0-0	-5.77485	1.30569	ArtEC
AACTCCCTCGGTCTAA-1-0-0	-5.94404	0.859197	ArtEC
AACTCCCTCTGCAAGT-1-0-0	-5.18653	1.74479	ArtEC
AACTCTTAGAAACCAT-1-0-0	-2.46045	-1.48004	ArtEC
AACTCTTAGAGCAATT-1-0-0	-6.33503	4.24139	CapEC
AACTCTTAGATGTGGC-1-0-0	5.14188	-1.16754	SMC
AACTCTTAGTGTTTGC-1-0-0	-6.3193	3.65762	CapEC
AACTCTTAGTTAAGTG-1-0-0	10.6837	9.68166	FB
AACTCTTCAACGATCT-1-0-0	5.90179	-0.995911	SMC
AACTCTTCACCCATTC-1-0-0	10.2829	-3.2736	nmSchwann
AACTCTTCAGCTTCGG-1-0-0	10.5206	4.91698	MuSC
AACTCTTCAGGGCATA-1-0-0	-5.02819	4.44649	CapEC
AACTCTTCAGGGTATG-1-0-0	-6.29032	0.789334	ArtEC
AACTCTTCATCCTAGA-1-0-0	-4.91927	3.61757	CapEC
AACTCTTGTAAACGCG-1-0-0	-4.56234	0.799597	ArtEC
AACTCTTGTAAATGAC-1-0-0	-6.20167	3.09542	CapEC
AACTCTTGTACACCGC-1-0-0	-3.18443	2.75461	CapEC
AACTCTTGTATATCCG-1-0-0	-5.64934	2.26366	CapEC
AACTCTTGTCCTCCAT-1-0-0	-3.98296	0.609991	ArtEC
AACTCTTGTCGCGGTT-1-0-0	-0.768935	3.097	Pericyte
AACTCTTGTGCAGGTA-1-0-0	-4.94451	4.1697	CapEC
AACTCTTGTGGACGAT-1-0-0	11.7643	-1.74091	mSchwann
AACTCTTGTGTTAAGA-1-0-0	-4.51367	3.78179	CapEC
AACTCTTGTTCAGCGC-1-0-0	8.51658	9.38041	FB
AACTCTTGTTCCGTCT-1-0-0	-4.71514	0.749984	ArtEC
AACTCTTGTTTGACAC-1-0-0	-5.7956	-0.516359	ArtEC
AACTCTTTCAAACAAG-1-0-0	-6.08478	0.461608	ArtEC
AACTCTTTCAAGAAGT-1-0-0	-3.46604	3.29857	CapEC
AACTCTTTCCAAATGC-1-0-0	11.591	-0.47192	mSchwann
AACTCTTTCCCTGACT-1-0-0	-4.53797	1.09716	CapEC
AACTCTTTCGGCTTGG-1-0-0	-5.2202	5.82007	CapEC
AACTGGTAGAAGAAGC-1-0-0	-4.2375	2.55527	CapEC
AACTGGTAGACGCACA-1-0-0	-6.78062	1.41691	CapEC
AACTGGTAGCCTATGT-1-0-0	-1.63279	-1.8384	ArtEC
AACTGGTAGCTGTCTA-1-0-0	11.2435	13.9782	Tenoc
AACTGGTAGGATTCGG-1-0-0	-1.83524	3.53832	CapEC
AACTGGTAGGGTCGAT-1-0-0	7.17912	1.15049	LymphEC
AACTGGTAGTAGCGGT-1-0-0	2.4564	5.09852	Pericyte
AACTGGTAGTGGGCTA-1-0-0	1.29855	-0.340304	Pericyte
AACTGGTAGTTCCACA-1-0-0	8.27078	9.32986	FB
AACTGGTCAATGTAAG-1-0-0	-5.74137	3.9614	CapEC
AACTGGTCAGGATTGG-1-0-0	-3.51812	1.40694	CapEC
AACTGGTCAGGTGCCT-1-0-0	10.9849	10.5043	FB
AACTGGTCATAGACTC-1-0-0	-3.77321	2.30737	CapEC
AACTGGTGTACAGTGG-1-0-0	-2.09076	3.78108	CapEC
AACTGGTGTACTCGCG-1-0-0	-5.99202	3.79352	CapEC
AACTGGTGTATCACCA-1-0-0	13.9354	1.01015	mSchwann
AACTGGTGTATTACCG-1-0-0	-4.74317	3.07986	CapEC
AACTGGTGTGTTTGTG-1-0-0	-2.25323	-2.66424	ArtEC
AACTGGTTCAACGAAA-1-0-0	-4.94599	0.363316	ArtEC
AACTGGTTCAGGCAAG-1-0-0	10.1154	-4.39601	nmSchwann
AACTGGTTCAGTCAGT-1-0-0	-6.40129	2.42136	CapEC
AACTGGTTCAGTTAGC-1-0-0	4.96381	-0.0991441	SMC
AACTGGTTCATCTGCC-1-0-0	-5.69145	1.31864	CapEC
AACTGGTTCGATCCCT-1-0-0	-2.11001	2.46908	CapEC
AACTGGTTCGTCTGCT-1-0-0	-4.87148	1.28063	ArtEC
AACTGGTTCTTATCTG-1-0-0	-3.17505	4.95651	CapEC
AACTTTCAGACTGTAA-1-0-0	-1.9133	3.78233	CapEC
AACTTTCAGAGGGCTT-1-0-0	4.56585	-0.0655238	SMC
AACTTTCAGATCACGG-1-0-0	-2.57852	2.80876	CapEC
AACTTTCAGCTTTGGT-1-0-0	-3.95722	4.37252	CapEC
AACTTTCCAACTGCGC-1-0-0	-5.13374	5.85167	CapEC
AACTTTCCAAGCTGAG-1-0-0	-3.83173	-1.13031	ArtEC
AACTTTCCACGTGAGA-1-0-0	1.48294	2.37686	Pericyte
AACTTTCCAGCTGTGC-1-0-0	-4.81809	1.90178	CapEC
AACTTTCCAGTATCTG-1-0-0	11.3971	13.0002	Tenoc
AACTTTCCATCCCATC-1-0-0	-6.29018	2.07087	CapEC
AACTTTCGTCATTAGC-1-0-0	-3.58486	-0.330315	ArtEC
AACTTTCGTCCCGACA-1-0-0	-5.88754	-0.149479	ArtEC
AACTTTCTCAAGCCTA-1-0-0	-4.9331	1.86752	CapEC
AACTTTCTCACTATTC-1-0-0	10.9976	4.73399	MuSC
AACTTTCTCAGGATCT-1-0-0	-4.77085	1.34939	CapEC
AACTTTCTCCCTCAGT-1-0-0	11.3116	9.81378	FB
AACTTTCTCCTTGACC-1-0-0	10.1513	9.22977	FB
AACTTTCTCGCCTGTT-1-0-0	2.45555	4.78727	Pericyte
AACTTTCTCGTACCGG-1-0-0	-5.01921	0.488212	ArtEC
AACTTTCTCTGAGGGA-1-0-0	-5.7638	1.71976	CapEC
AAGACCTAGGATCGCA-1-0-0	-2.3987	-2.51001	ArtEC
AAGACCTAGGCTCATT-1-0-0	11.1781	12.786	Tenoc
AAGACCTCAAGGTTTC-1-0-0	12.8518	-2.11146	mSchwann
AAGACCTCACCAGCAC-1-0-0	-3.65527	2.41072	CapEC
AAGACCTCAGATGGGT-1-0-0	-3.96432	3.15682	CapEC
AAGACCTCAGTAGAGC-1-0-0	-0.479436	0.638144	RBD
AAGACCTCAGTCAGCC-1-0-0	-4.82973	1.84296	CapEC
AAGACCTGTCCAGTTA-1-0-0	-2.53423	0.882803	CapEC
AAGACCTGTCTAGCCG-1-0-0	-4.22168	3.73445	CapEC
AAGACCTGTGGTCCGT-1-0-0	-4.53816	4.00477	CapEC
AAGACCTGTGTGGCTC-1-0-0	-4.1478	0.788724	ArtEC
AAGACCTGTGTGGTTT-1-0-0	-5.90817	3.13788	CapEC
AAGACCTGTTCATGGT-1-0-0	9.18826	10.9524	FB
AAGACCTGTTGGTGGA-1-0-0	-2.1643	0.195147	ArtEC
AAGACCTTCAGTTCGA-1-0-0	-2.62947	2.37676	CapEC
AAGACCTTCCAATGGT-1-0-0	-4.32244	2.99895	CapEC
AAGACCTTCGAACGGA-1-0-0	-3.69085	4.11417	CapEC
AAGACCTTCGTATCAG-1-0-0	12.0453	-0.800871	mSchwann
AAGACCTTCGTCTGAA-1-0-0	-3.00519	1.65027	CapEC
AAGACCTTCTCTGAGA-1-0-0	-5.88192	0.61511	ArtEC
AAGACCTTCTGACCTC-1-0-0	-4.39432	2.69466	CapEC
AAGACCTTCTGCAGTA-1-0-0	12.5392	-1.45043	mSchwann
AAGACCTTCTGTCTCG-1-0-0	-5.59081	5.16528	CapEC
AAGCCGCAGAAGAAGC-1-0-0	-0.0293533	2.34198	Pericyte
AAGCCGCAGAAGCCCA-1-0-0	-2.79042	-0.966738	ArtEC
AAGCCGCAGAATTCCC-1-0-0	-3.9576	4.92487	CapEC
AAGCCGCAGACTCGGA-1-0-0	10.9021	4.03547	MuSC
AAGCCGCAGAGCTATA-1-0-0	-5.75803	1.64989	CapEC
AAGCCGCAGATATGGT-1-0-0	9.78801	11.2738	FB
AAGCCGCAGCCAGGAT-1-0-0	-2.9911	2.26277	CapEC
AAGCCGCAGCCAGTTT-1-0-0	-7.56725	2.08447	CapEC
AAGCCGCAGCTCCTCT-1-0-0	9.78657	9.22646	FB
AAGCCGCAGGCCCGTT-1-0-0	-4.95865	-1.32337	ArtEC
AAGCCGCAGTACTTGC-1-0-0	-3.61205	3.39727	CapEC
AAGCCGCAGTTATCGC-1-0-0	12.1421	-0.683169	mSchwann
AAGCCGCCACATGGGA-1-0-0	11.015	4.55692	MuSC
AAGCCGCGTACCGTTA-1-0-0	-2.17001	-2.87272	ArtEC
AAGCCGCGTCAGTGGA-1-0-0	-5.6482	5.13692	CapEC
AAGCCGCTCAGTCCCT-1-0-0	-2.97581	3.76294	CapEC
AAGCCGCTCCAGTATG-1-0-0	-3.89791	5.51611	CapEC
AAGCCGCTCCCATTTA-1-0-0	5.04984	-1.76852	SMC
AAGCCGCTCGGATGTT-1-0-0	-2.00719	4.37463	CapEC
AAGCCGCTCGTTTATC-1-0-0	10.6886	7.63037	FB
AAGCCGCTCTCTAAGG-1-0-0	-4.32817	-0.229962	ArtEC
AAGCCGCTCTGGTGTA-1-0-0	0.12658	3.93396	Pericyte
AAGGAGCAGAGTGAGA-1-0-0	-3.37376	4.74302	CapEC
AAGGAGCAGCCAACAG-1-0-0	-4.9093	1.05007	CapEC
AAGGAGCAGCCCTAAT-1-0-0	-5.82811	2.28765	CapEC
AAGGAGCAGCGTTGCC-1-0-0	13.0493	-0.976308	mSchwann
AAGGAGCAGGAGTTGC-1-0-0	-4.46172	4.15196	CapEC
AAGGAGCAGGTGTTAA-1-0-0	-3.35568	0.370901	ArtEC
AAGGAGCCACGGCCAT-1-0-0	3.19712	-1.23571	SMC
AAGGAGCCACTTCTGC-1-0-0	4.56668	-0.98709	SMC
AAGGAGCCAGACAGGT-1-0-0	-3.77593	-1.6549	ArtEC
AAGGAGCCAGGATTGG-1-0-0	10.3849	11.6105	FB
AAGGAGCCAGTCACTA-1-0-0	-3.39336	-1.02828	ArtEC
AAGGAGCGTAACGCGA-1-0-0	-5.67561	5.50268	CapEC
AAGGAGCGTAGAGCTG-1-0-0	-4.41553	2.48201	CapEC
AAGGAGCGTCACTGGC-1-0-0	-1.45204	-2.62021	ArtEC
AAGGAGCGTCCATCCT-1-0-0	-4.74828	0.514389	ArtEC
AAGGAGCGTGTGAATA-1-0-0	11.5458	12.2642	Tenoc
AAGGAGCTCATACGGT-1-0-0	-1.86942	2.41664	CapEC
AAGGAGCTCCGAAGAG-1-0-0	12.1638	-0.344657	mSchwann
AAGGAGCTCTCCAACC-1-0-0	-5.6341	0.961801	CapEC
AAGGCAGAGAGTACCG-1-0-0	11.5002	12.1034	Tenoc
AAGGCAGAGCGCCTCA-1-0-0	2.49229	3.80261	Pericyte
AAGGCAGAGGTTACCT-1-0-0	12.9545	-0.94594	mSchwann
AAGGCAGAGTTCGCGC-1-0-0	-3.98002	4.5487	CapEC
AAGGCAGCAAAGGAAG-1-0-0	14.0117	1.2071	mSchwann
AAGGCAGCACATGGGA-1-0-0	9.40769	-4.49729	nmSchwann
AAGGCAGCACGGTAGA-1-0-0	-6.37722	0.583877	ArtEC
AAGGCAGCACGTCAGC-1-0-0	-4.71723	2.66798	CapEC
AAGGCAGCAGACGCAA-1-0-0	9.87801	-5.21359	nmSchwann
AAGGCAGCAGATTGCT-1-0-0	-5.67729	1.27919	CapEC
AAGGCAGCAGGGTATG-1-0-0	2.58769	2.21014	Pericyte
AAGGCAGCATCACGAT-1-0-0	-5.80801	1.95455	CapEC
AAGGCAGCATCCGTGG-1-0-0	-3.27145	1.29385	ArtEC
AAGGCAGGTAACGACG-1-0-0	8.80462	9.04845	FB
AAGGCAGGTAACGTTC-1-0-0	-6.05871	1.61663	CapEC
AAGGCAGGTACCATCA-1-0-0	-4.40281	3.94355	CapEC
AAGGCAGGTAGAGGAA-1-0-0	-5.53393	1.74693	CapEC
AAGGCAGGTCTTTCAT-1-0-0	-4.4309	2.05719	CapEC
AAGGCAGGTGCAGTAG-1-0-0	1.20628	2.63626	Pericyte
AAGGCAGGTGGGTCAA-1-0-0	-1.43524	6.10684	VenEC
AAGGCAGGTTGGTGGA-1-0-0	5.90482	5.37871	Macrophage-LYVE1
AAGGCAGTCAAGGTAA-1-0-0	-1.92198	-1.98834	ArtEC
AAGGCAGTCACATACG-1-0-0	-3.08967	0.123407	ArtEC
AAGGCAGTCACCTTAT-1-0-0	10.6348	5.03532	MuSC
AAGGCAGTCTTACCGC-1-0-0	-3.59574	3.52689	CapEC
AAGGTTCAGAAACGCC-1-0-0	-6.11966	0.89212	CapEC
AAGGTTCAGAGACTTA-1-0-0	8.97224	9.74131	FB
AAGGTTCAGAGCTATA-1-0-0	10.6928	12.8412	Tenoc
AAGGTTCAGAGCTTCT-1-0-0	-4.29104	6.30087	VenEC
AAGGTTCAGATCTGCT-1-0-0	-6.64629	3.07866	CapEC
AAGGTTCAGCACAGGT-1-0-0	-5.44114	1.82613	CapEC
AAGGTTCAGCCTCGTG-1-0-0	-3.93769	-0.251648	ArtEC
AAGGTTCAGCGTCTAT-1-0-0	-2.78734	2.42475	CapEC
AAGGTTCAGCTAGTTC-1-0-0	-2.50806	3.07059	CapEC
AAGGTTCAGGGAAACA-1-0-0	-4.32031	3.46439	CapEC
AAGGTTCAGTACATGA-1-0-0	-5.44525	0.474381	ArtEC
AAGGTTCAGTCGTACT-1-0-0	-5.06705	2.83336	CapEC
AAGGTTCAGTCGTTTG-1-0-0	-5.74174	0.469165	ArtEC
AAGGTTCCAATCTGCA-1-0-0	-2.88052	3.37148	CapEC
AAGGTTCCACACCGCA-1-0-0	-1.81006	3.45132	CapEC
AAGGTTCCACGAAATA-1-0-0	10.3394	10.2426	FB
AAGGTTCCAGCTGTGC-1-0-0	-5.14525	3.57504	CapEC
AAGGTTCCAGGAACGT-1-0-0	0.769518	0.194561	Pericyte
AAGGTTCCAGGACGTA-1-0-0	-4.26425	0.321935	ArtEC
AAGGTTCCATACTACG-1-0-0	-5.63389	2.10616	CapEC
AAGGTTCCATTCACTT-1-0-0	-6.83466	2.67505	CapEC
AAGGTTCGTAGCGCAA-1-0-0	-2.25949	5.35397	VenEC
AAGGTTCGTCGAAAGC-1-0-0	-5.19305	1.92487	ArtEC
AAGGTTCGTGAACCTT-1-0-0	-6.01768	1.65487	CapEC
AAGGTTCGTTACAGAA-1-0-0	8.99872	8.91506	FB
AAGGTTCTCCGTCATC-1-0-0	-4.26621	5.11638	CapEC
AAGGTTCTCGCCAGCA-1-0-0	14.1893	0.801334	mSchwann
AAGGTTCTCGGCGCTA-1-0-0	-3.65608	7.10284	VenEC
AAGTCTGAGCTATGCT-1-0-0	9.32311	4.75436	MuSC
AAGTCTGAGCTGGAAC-1-0-0	9.43082	8.00353	FB
AAGTCTGAGGCTAGAC-1-0-0	-6.4111	1.89183	CapEC
AAGTCTGAGTCAAGCG-1-0-0	-5.98741	2.09644	CapEC
AAGTCTGAGTTATCGC-1-0-0	9.73893	10.7421	FB
AAGTCTGCAATCACAC-1-0-0	-4.5685	1.95199	CapEC
AAGTCTGCAATCTACG-1-0-0	-3.05703	3.89979	CapEC
AAGTCTGCACATTAGC-1-0-0	11.0619	10.3978	FB
AAGTCTGCACGTTGGC-1-0-0	0.846502	1.53944	Pericyte
AAGTCTGCACTCGACG-1-0-0	-3.26733	1.83196	CapEC
AAGTCTGCAGCTGCTG-1-0-0	-4.94534	1.48437	CapEC
AAGTCTGCAGGGTTAG-1-0-0	-3.31787	7.76846	VenEC
AAGTCTGGTAGAGTGC-1-0-0	-3.92987	-0.507365	ArtEC
AAGTCTGGTCCAAGTT-1-0-0	-2.75227	-0.577324	ArtEC
AAGTCTGGTCTTGTCC-1-0-0	-4.99633	0.130317	ArtEC
AAGTCTGGTGATGTCT-1-0-0	5.17895	-2.88981	SMC
AAGTCTGGTGGGTCAA-1-0-0	-3.22154	-0.145017	ArtEC
AAGTCTGTCAACGAAA-1-0-0	-5.4099	-1.12741	ArtEC
AAGTCTGTCGAACGGA-1-0-0	9.96316	9.82467	FB
AAGTCTGTCTATGTGG-1-0-0	-2.88236	-1.78407	ArtEC
AAGTCTGTCTGGAGCC-1-0-0	-6.0009	5.48436	CapEC
AATCCAGAGACAATAC-1-0-0	12.3011	-0.42345	mSchwann
AATCCAGAGCAATCTC-1-0-0	-3.04929	1.91477	CapEC
AATCCAGAGCACACAG-1-0-0	0.506186	4.181	Pericyte
AATCCAGAGCAGGTCA-1-0-0	-0.227305	2.98749	Pericyte
AATCCAGAGGCGACAT-1-0-0	-5.2968	1.47826	CapEC
AATCCAGAGGCGATAC-1-0-0	-3.67544	4.08337	CapEC
AATCCAGAGGCTACGA-1-0-0	-4.84581	-1.252	ArtEC
AATCCAGAGTGGCACA-1-0-0	-2.14123	4.24923	CapEC
AATCCAGAGTGTACGG-1-0-0	-2.87896	0.205638	ArtEC
AATCCAGCACGGTTTA-1-0-0	-3.319	3.67862	CapEC
AATCCAGCAGACACTT-1-0-0	13.6473	1.10159	mSchwann
AATCCAGCAGCGTTCG-1-0-0	5.00587	-1.04002	SMC
AATCCAGCAGCTGCAC-1-0-0	-4.32801	-1.085	ArtEC
AATCCAGCAGCTGCTG-1-0-0	-3.31157	1.53936	CapEC
AATCCAGCAGTGGAGT-1-0-0	-4.90636	-0.27043	ArtEC
AATCCAGCATTTCACT-1-0-0	-3.3805	5.00954	CapEC
AATCCAGTCAACGGCC-1-0-0	-4.93794	4.5998	CapEC
AATCCAGTCATCACCC-1-0-0	-6.17772	1.94656	CapEC
AATCCAGTCGAACGGA-1-0-0	-2.54589	3.05204	CapEC
AATCCAGTCGACGGAA-1-0-0	10.8923	-1.10179	mSchwann
AATCCAGTCGCATGGC-1-0-0	-5.45833	2.57249	CapEC
AATCCAGTCGGTTCGG-1-0-0	2.21614	0.298044	Pericyte
AATCCAGTCGTGGGAA-1-0-0	-3.83807	1.82391	CapEC
AATCCAGTCGTTGCCT-1-0-0	-4.52308	-0.11626	ArtEC
AATCCAGTCTCTGTCG-1-0-0	-2.58562	1.08663	CapEC
AATCCAGTCTGTACGA-1-0-0	-4.67773	6.34218	CapEC
AATCCAGTCTTGACGA-1-0-0	-4.00815	1.16857	ArtEC
AATCGGTAGACTCGGA-1-0-0	0.707367	2.50595	Pericyte
AATCGGTAGAGACGAA-1-0-0	4.73988	-1.5535	SMC
AATCGGTAGGATGGTC-1-0-0	-6.11565	3.83771	CapEC
AATCGGTCAAGGTTTC-1-0-0	2.72945	3.2786	Pericyte
AATCGGTCACGGCTAC-1-0-0	11.0095	12.2725	Tenoc
AATCGGTCAGCGAACA-1-0-0	0.701653	1.81976	Pericyte
AATCGGTCAGCTTAAC-1-0-0	-4.42198	2.86793	CapEC
AATCGGTCATGCCCGA-1-0-0	-2.01037	1.73557	CapEC
AATCGGTGTACCCAAT-1-0-0	-3.40987	0.170646	ArtEC
AATCGGTGTACCGAGA-1-0-0	-1.51116	-0.543145	ArtEC
AATCGGTGTCACTGGC-1-0-0	10.4016	3.27058	MuSC
AATCGGTGTCTGCAAT-1-0-0	-4.40979	1.97884	CapEC
AATCGGTGTTAGAACA-1-0-0	-4.46612	-1.32047	ArtEC
AATCGGTGTTATCCGA-1-0-0	0.906592	2.83044	Pericyte
AATCGGTGTTGGGACA-1-0-0	-3.65389	-2.16377	ArtEC
AATCGGTTCAACGCTA-1-0-0	-3.71787	-1.43389	ArtEC
AATCGGTTCAGGTTCA-1-0-0	-3.48435	3.55592	CapEC
AATCGGTTCGTACCGG-1-0-0	5.21566	-2.00372	SMC
AATCGGTTCTCTGAGA-1-0-0	-4.90124	1.68604	CapEC
AATCGGTTCTGCAAGT-1-0-0	-6.52834	4.10084	CapEC
AATCGGTTCTTCCTTC-1-0-0	-4.76274	3.562	CapEC
ACACCAAAGACAGGCT-1-0-0	-6.69941	4.84451	CapEC
ACACCAAAGACCACGA-1-0-0	-2.4748	2.89668	CapEC
ACACCAAAGAGGTAGA-1-0-0	4.75603	-1.35364	SMC
ACACCAAAGAGTCTGG-1-0-0	-1.57601	3.95237	CapEC
ACACCAAAGCGTGAAC-1-0-0	-4.08775	4.86766	Pericyte
ACACCAAAGTGCTGCC-1-0-0	-2.76524	7.71704	VenEC
ACACCAAAGTGTACCT-1-0-0	-4.5489	1.04167	ArtEC
ACACCAACAGTGAGTG-1-0-0	11.5815	5.19807	MuSC
ACACCAAGTAGCACGA-1-0-0	-3.02888	0.574482	ArtEC
ACACCAAGTATATGAG-1-0-0	4.29117	-0.209041	SMC
ACACCAAGTGCAGTAG-1-0-0	-2.75476	1.46501	CapEC
ACACCAAGTTGTGGCC-1-0-0	-3.45327	2.45402	CapEC
ACACCAATCACGACTA-1-0-0	11.8049	-1.64326	mSchwann
ACACCAATCATGCAAC-1-0-0	-2.55185	2.40483	CapEC
ACACCAATCTGCCAGG-1-0-0	5.79092	-2.00931	SMC
ACACCCTAGACTACAA-1-0-0	-2.30259	-0.0662766	ArtEC
ACACCCTAGACTGGGT-1-0-0	-6.08415	2.78352	CapEC
ACACCCTAGCCACGTC-1-0-0	-3.41996	8.28913	VenEC
ACACCCTAGCTCCCAG-1-0-0	0.378819	3.25015	Pericyte
ACACCCTAGCTGTTCA-1-0-0	-5.62376	4.67685	CapEC
ACACCCTAGGGATACC-1-0-0	-3.60315	1.69446	CapEC
ACACCCTAGGTTCCTA-1-0-0	10.7034	12.8287	Tenoc
ACACCCTAGTATCTCG-1-0-0	-2.04381	2.35953	CapEC
ACACCCTAGTTGTCGT-1-0-0	7.68021	1.15141	LymphEC
ACACCCTCAAAGGAAG-1-0-0	-3.12509	0.926522	ArtEC
ACACCCTCAAGCGATG-1-0-0	4.4698	-0.801184	SMC
ACACCCTCACAAGTAA-1-0-0	-6.37172	2.65614	CapEC
ACACCCTCACGTCTCT-1-0-0	-4.18232	-0.358158	ArtEC
ACACCCTCAGACGCTC-1-0-0	12.1194	-2.25059	mSchwann
ACACCCTCATCACAAC-1-0-0	1.05259	0.17688	Pericyte
ACACCCTCATCCTTGC-1-0-0	-2.77266	0.155427	ArtEC
ACACCCTCATTTGCCC-1-0-0	-1.58253	3.74223	CapEC
ACACCCTGTACCATCA-1-0-0	-2.71978	-0.0248037	ArtEC
ACACCCTGTCTAGAGG-1-0-0	-5.26364	-0.195433	ArtEC
ACACCCTGTGACTCAT-1-0-0	-4.36173	3.90753	CapEC
ACACCCTTCAATCTCT-1-0-0	-3.24669	-2.27488	ArtEC
ACACCCTTCCGCGGTA-1-0-0	-5.36131	2.53405	CapEC
ACACCCTTCGAACGGA-1-0-0	-2.7117	-0.00641983	ArtEC
ACACCCTTCGGCTACG-1-0-0	-2.74623	3.17838	CapEC
ACACCCTTCTTGGGTA-1-0-0	-6.58724	3.88501	CapEC
ACACCCTTCTTTACAC-1-0-0	-3.84384	4.42947	CapEC
ACACCGGAGACAGACC-1-0-0	-7.52754	2.50911	CapEC
ACACCGGAGAGCCTAG-1-0-0	-4.47416	1.57755	CapEC
ACACCGGAGAGGGATA-1-0-0	-3.09779	0.149162	ArtEC
ACACCGGAGGCAGTCA-1-0-0	13.1422	5.75997	MuSC
ACACCGGAGGCTAGAC-1-0-0	3.55717	-0.073392	SMC
ACACCGGAGTCTTGCA-1-0-0	-3.93621	2.48405	CapEC
ACACCGGAGTGTGGCA-1-0-0	-5.36485	4.42107	CapEC
ACACCGGCACATAACC-1-0-0	-3.78913	-0.433271	ArtEC
ACACCGGCACCATCCT-1-0-0	-4.56019	3.25748	CapEC
ACACCGGCACCCTATC-1-0-0	10.9289	13.3611	Tenoc
ACACCGGCACTCAGGC-1-0-0	-1.81827	1.3527	CapEC
ACACCGGCACTGAAGG-1-0-0	0.187902	2.19847	Pericyte
ACACCGGCAGCTATTG-1-0-0	-6.18691	0.83461	ArtEC
ACACCGGCAGGACGTA-1-0-0	-4.08529	5.88488	CapEC
ACACCGGCATCAGTCA-1-0-0	-4.56855	1.34333	ArtEC
ACACCGGGTAACGACG-1-0-0	8.96808	9.76406	FB
ACACCGGGTAGATTAG-1-0-0	-5.42011	3.73163	CapEC
ACACCGGGTAGCCTCG-1-0-0	4.89102	-0.747926	SMC
ACACCGGGTGCCTGCA-1-0-0	10.816	9.92319	FB
ACACCGGGTGTATGGG-1-0-0	10.2536	11.1331	FB
ACACCGGGTGTTCTTT-1-0-0	1.37007	-0.222061	Pericyte
ACACCGGTCACTTACT-1-0-0	9.45903	7.62183	FB
ACACCGGTCAGCTGGC-1-0-0	-4.2327	-1.1377	ArtEC
ACACTGAAGCACGCCT-1-0-0	-2.7205	-0.404895	ArtEC
ACACTGAAGCAGGTCA-1-0-0	11.0376	4.2231	MuSC
ACACTGAAGCCGATTT-1-0-0	-4.17868	-1.9035	ArtEC
ACACTGAAGGACAGCT-1-0-0	-2.67137	-0.111373	ArtEC
ACACTGAAGTAACCCT-1-0-0	-1.84596	4.11915	CapEC
ACACTGACAATGTAAG-1-0-0	9.16057	9.79639	FB
ACACTGACACAAGTAA-1-0-0	-2.08568	2.83748	CapEC
ACACTGACACCAGCAC-1-0-0	9.28625	8.05851	FB
ACACTGACAGACAAGC-1-0-0	11.939	4.48611	MuSC
ACACTGACATGCAATC-1-0-0	-1.99897	2.16364	CapEC
ACACTGACATGCTAGT-1-0-0	-2.3871	0.304812	CapEC
ACACTGACATTTCAGG-1-0-0	9.95806	11.3444	FB
ACACTGAGTAAGTGGC-1-0-0	-0.869507	0.363603	RBD
ACACTGAGTCACTGGC-1-0-0	-4.20013	6.66115	VenEC
ACACTGAGTTACCGAT-1-0-0	-3.61955	0.959616	CapEC
ACACTGAGTTCAACCA-1-0-0	-3.99939	0.435036	ArtEC
ACACTGAGTTCCCGAG-1-0-0	-2.42845	3.30906	CapEC
ACACTGAGTTCGTGAT-1-0-0	0.368224	3.54485	Pericyte
ACACTGATCAGCATGT-1-0-0	-4.9004	2.09125	CapEC
ACACTGATCCGTCATC-1-0-0	-3.68319	1.36954	CapEC
ACACTGATCGAATCCA-1-0-0	-6.10664	3.26882	CapEC
ACACTGATCGACGGAA-1-0-0	-6.6049	2.33246	CapEC
ACACTGATCGCCGTGA-1-0-0	-6.09053	0.542625	ArtEC
ACACTGATCGTTGCCT-1-0-0	-5.63236	3.10478	CapEC
ACACTGATCTAACTTC-1-0-0	-1.53502	3.73352	CapEC
ACACTGATCTGTTTGT-1-0-0	-5.90215	0.931639	ArtEC
ACAGCCGAGAGCTGGT-1-0-0	-3.47478	2.85934	CapEC
ACAGCCGAGAGGACGG-1-0-0	-4.63102	4.44263	CapEC
ACAGCCGAGATCCTGT-1-0-0	-6.97643	2.62508	CapEC
ACAGCCGAGCGATATA-1-0-0	-2.86897	7.01666	VenEC
ACAGCCGAGCTTCGCG-1-0-0	-4.71755	-1.5834	ArtEC
ACAGCCGAGGCAGTCA-1-0-0	-4.93574	-0.975131	ArtEC
ACAGCCGAGTAGGCCA-1-0-0	-2.8773	7.49262	VenEC
ACAGCCGAGTCGAGTG-1-0-0	-4.69345	4.52153	CapEC
ACAGCCGAGTGAAGAG-1-0-0	-1.87209	-0.0423298	ArtEC
ACAGCCGAGTGTTGAA-1-0-0	-2.924	0.260712	ArtEC
ACAGCCGCATCTATGG-1-0-0	-4.82958	-0.191112	ArtEC
ACAGCCGCATGCAATC-1-0-0	-3.91539	4.01301	CapEC
ACAGCCGGTAAGTGTA-1-0-0	-5.6755	3.51917	CapEC
ACAGCCGGTCAACATC-1-0-0	-6.80863	2.3777	CapEC
ACAGCCGGTCTCCCTA-1-0-0	2.21862	-0.41213	Pericyte
ACAGCCGGTTCTGTTT-1-0-0	-3.16444	-1.1972	ArtEC
ACAGCCGGTTGTTTGG-1-0-0	12.1541	-1.37984	mSchwann
ACAGCCGTCAGCAACT-1-0-0	-5.09587	1.46724	CapEC
ACAGCCGTCCAAAGTC-1-0-0	-3.78761	3.04408	CapEC
ACAGCCGTCCAATGGT-1-0-0	-3.56351	4.55575	CapEC
ACAGCCGTCGTACGGC-1-0-0	5.42572	-2.21101	SMC
ACAGCCGTCTGTCTCG-1-0-0	-3.03985	-2.03875	ArtEC
ACAGCCGTCTTGAGGT-1-0-0	11.3587	-0.27233	mSchwann
ACAGCTAAGCCACGCT-1-0-0	-3.46552	-1.63583	ArtEC
ACAGCTAAGGTGCTAG-1-0-0	-2.39766	1.70653	CapEC
ACAGCTAAGTAAGTAC-1-0-0	11.9046	-0.928867	mSchwann
ACAGCTAAGTCAAGCG-1-0-0	-4.59825	3.66453	CapEC
ACAGCTAAGTGTCTCA-1-0-0	0.79509	2.55037	Pericyte
ACAGCTACACGAAGCA-1-0-0	-2.68306	-0.125107	ArtEC
ACAGCTACAGCTTCGG-1-0-0	-5.168	1.11296	ArtEC
ACAGCTACAGGCTCAC-1-0-0	-2.55743	3.38905	CapEC
ACAGCTACAGGTCTCG-1-0-0	-1.52886	2.78369	CapEC
ACAGCTACAGTATAAG-1-0-0	-3.44367	7.41164	VenEC
ACAGCTACATACTACG-1-0-0	12.0752	-0.620837	mSchwann
ACAGCTAGTAAGTTCC-1-0-0	9.81893	11.0735	FB
ACAGCTAGTACCGGCT-1-0-0	11.996	5.19097	MuSC
ACAGCTAGTACGACCC-1-0-0	-0.430329	5.984	VenEC
ACAGCTAGTATCTGCA-1-0-0	6.00794	5.37949	Macrophage-LYVE1
ACAGCTAGTCTGCGGT-1-0-0	-4.39174	-0.192788	ArtEC
ACAGCTAGTGCGATAG-1-0-0	-3.30989	3.30007	CapEC
ACAGCTAGTGGCTCCA-1-0-0	5.25345	-2.49087	SMC
ACAGCTAGTTAAAGTG-1-0-0	-6.46682	3.8073	CapEC
ACAGCTATCAACACAC-1-0-0	-2.71555	5.38525	CapEC
ACAGCTATCAAGCCTA-1-0-0	-5.55734	3.83635	CapEC
ACAGCTATCAATAAGG-1-0-0	-5.08329	2.6152	CapEC
ACAGCTATCATTCACT-1-0-0	9.31477	4.09807	MuSC
ACAGCTATCCTTGACC-1-0-0	12.3428	-2.23626	mSchwann
ACAGCTATCGCCGTGA-1-0-0	-6.45742	4.89982	CapEC
ACAGCTATCGTCGTTC-1-0-0	0.572556	2.88374	Pericyte
ACAGCTATCGTGGTCG-1-0-0	-5.61622	2.50469	CapEC
ACAGCTATCTATGTGG-1-0-0	10.8226	-1.15318	mSchwann
ACAGCTATCTGCAGTA-1-0-0	-4.10588	3.00486	CapEC
ACATACGAGAACTGTA-1-0-0	-5.76313	1.9349	CapEC
ACATACGAGCCGGTAA-1-0-0	-5.61966	2.00669	CapEC
ACATACGCACATCCGG-1-0-0	-5.96175	4.21551	CapEC
ACATACGCACGGACAA-1-0-0	-3.01195	8.02338	VenEC
ACATACGCATCCGGGT-1-0-0	-2.3242	1.87215	CapEC
ACATACGGTAGGGTAC-1-0-0	-4.85559	3.10629	CapEC
ACATACGGTGACGGTA-1-0-0	-4.34208	-1.78275	ArtEC
ACATACGGTTTGACAC-1-0-0	-5.05537	1.42572	ArtEC
ACATACGTCAACGAAA-1-0-0	-5.31282	0.425094	ArtEC
ACATACGTCGAGGTAG-1-0-0	-4.6552	2.78237	CapEC
ACATACGTCGCTTGTC-1-0-0	-4.0066	4.11642	CapEC
ACATCAGAGAATGTGT-1-0-0	1.56132	4.76614	Pericyte
ACATCAGAGACTACAA-1-0-0	-3.03518	-0.657259	ArtEC
ACATCAGAGAGGTTAT-1-0-0	0.53941	3.12102	Pericyte
ACATCAGAGAGGTTGC-1-0-0	6.62342	4.46502	Macrophage-LYVE1
ACATCAGAGATAGCAT-1-0-0	-4.01784	1.69509	CapEC
ACATCAGAGCCACTAT-1-0-0	-3.0748	3.54818	CapEC
ACATCAGAGCGTGAGT-1-0-0	11.1858	15.131	Tenoc
ACATCAGAGCTATGCT-1-0-0	-3.00577	2.84078	CapEC
ACATCAGAGGAGCGTT-1-0-0	-5.99655	1.59379	CapEC
ACATCAGAGGATGCGT-1-0-0	-2.5544	2.81847	CapEC
ACATCAGAGGCTAGAC-1-0-0	-4.44399	0.90683	ArtEC
ACATCAGAGGGCATGT-1-0-0	5.71044	-2.34131	SMC
ACATCAGAGGTGTGGT-1-0-0	-4.75387	1.13952	CapEC
ACATCAGAGTACGCGA-1-0-0	-1.2906	3.779	CapEC
ACATCAGCAAAGTGCG-1-0-0	-4.79092	-0.367467	ArtEC
ACATCAGCAAGGACAC-1-0-0	11.4976	-0.801366	mSchwann
ACATCAGCAGACACTT-1-0-0	6.63202	4.62456	Macrophage-LYVE1
ACATCAGCAGAGTGTG-1-0-0	-5.70855	1.5101	ArtEC
ACATCAGCAGCTGGCT-1-0-0	-3.562	4.25636	CapEC
ACATCAGCAGTTCCCT-1-0-0	10.6265	11.0472	FB
ACATCAGCATTACGAC-1-0-0	-4.14569	4.64307	CapEC
ACATCAGGTACATCCA-1-0-0	-6.73468	1.5641	CapEC
ACATCAGGTAGCGCAA-1-0-0	-4.42065	1.22675	CapEC
ACATCAGGTATGGTTC-1-0-0	14.5754	2.22063	mSchwann
ACATCAGGTCAATGTC-1-0-0	-3.28125	2.73437	CapEC
ACATCAGGTCAGCTAT-1-0-0	-1.6296	3.52278	CapEC
ACATCAGGTCATGCAT-1-0-0	-4.48666	3.20678	CapEC
ACATCAGGTCCGACGT-1-0-0	-3.54177	2.54317	CapEC
ACATCAGGTCGAATCT-1-0-0	-5.45439	5.47323	CapEC
ACATCAGGTCGCGTGT-1-0-0	-0.604082	2.88493	Pericyte
ACATCAGGTCTGGTCG-1-0-0	-1.52468	3.25385	CapEC
ACATCAGGTGCACGAA-1-0-0	-0.0837051	4.76801	Pericyte
ACATCAGGTGCGAAAC-1-0-0	-3.47916	-0.137884	ArtEC
ACATCAGTCAAACCAC-1-0-0	5.58355	-1.4655	SMC
ACATCAGTCAGAGACG-1-0-0	-3.03305	7.26562	VenEC
ACATCAGTCAGATAAG-1-0-0	3.55702	-1.06446	SMC
ACATCAGTCCAATGGT-1-0-0	-5.53531	1.7447	CapEC
ACATCAGTCCCTCAGT-1-0-0	-3.86201	2.5446	CapEC
ACATCAGTCCGGGTGT-1-0-0	-3.07557	7.81404	VenEC
ACATCAGTCCGTCATC-1-0-0	-4.35038	3.41202	CapEC
ACATCAGTCCTCAACC-1-0-0	-0.745687	5.65831	VenEC
ACATCAGTCGCGATCG-1-0-0	9.74241	8.30637	FB
ACATCAGTCGTAGATC-1-0-0	-3.74796	1.39701	CapEC
ACATCAGTCGTCGTTC-1-0-0	-3.42312	4.07998	CapEC
ACATGGTAGACTTGAA-1-0-0	-4.29885	1.66874	CapEC
ACATGGTAGAGCTATA-1-0-0	-5.17036	0.435304	ArtEC
ACATGGTAGCATGGCA-1-0-0	1.18588	2.85165	Pericyte
ACATGGTAGCCGGTAA-1-0-0	-2.6247	0.662209	ArtEC
ACATGGTAGCGGATCA-1-0-0	-3.1916	3.13566	CapEC
ACATGGTAGGACCACA-1-0-0	-7.60297	2.97627	CapEC
ACATGGTAGTTGTCGT-1-0-0	-3.828	-0.204671	ArtEC
ACATGGTCAAGTCTGT-1-0-0	-0.394884	0.118275	RBD
ACATGGTCAATCTGCA-1-0-0	-5.65156	4.63926	CapEC
ACATGGTCACAGCCCA-1-0-0	-6.15237	3.90405	CapEC
ACATGGTCAGGGAGAG-1-0-0	-4.3299	4.59628	CapEC
ACATGGTCATCAGTAC-1-0-0	11.6068	-0.793739	mSchwann
ACATGGTCATCATCCC-1-0-0	-3.86177	3.58319	CapEC
ACATGGTCATGCAATC-1-0-0	-2.90648	8.14483	VenEC
ACATGGTCATGTTGAC-1-0-0	10.0439	11.2743	FB
ACATGGTGTACCGGCT-1-0-0	-2.29138	3.06767	CapEC
ACATGGTGTAGCCTCG-1-0-0	9.65536	-4.59965	nmSchwann
ACATGGTGTGGCAAAC-1-0-0	10.1419	4.26768	MuSC
ACATGGTGTTCCACAA-1-0-0	-4.15453	3.49762	CapEC
ACATGGTTCCGCTGTT-1-0-0	-2.93976	3.36048	CapEC
ACATGGTTCCTGCAGG-1-0-0	-5.38841	2.46085	CapEC
ACATGGTTCGCATGGC-1-0-0	-3.23267	2.022	CapEC
ACATGGTTCTCCGGTT-1-0-0	11.0243	4.40019	MuSC
ACCAGTAAGACACGAC-1-0-0	-2.99158	-0.392202	ArtEC
ACCAGTAAGCCCAATT-1-0-0	-2.7478	1.09319	CapEC
ACCAGTAAGCTGGAAC-1-0-0	-5.07025	-0.0629984	ArtEC
ACCAGTAAGGTGACCA-1-0-0	-4.06591	3.00388	CapEC
ACCAGTACACAACGCC-1-0-0	1.42494	2.07211	Pericyte
ACCAGTACATTAACCG-1-0-0	-4.74043	2.83775	CapEC
ACCAGTAGTACCGTTA-1-0-0	-1.89005	3.75114	CapEC
ACCAGTAGTAGAAAGG-1-0-0	-6.49578	4.39997	CapEC
ACCAGTAGTAGCGATG-1-0-0	10.6435	13.1955	Tenoc
ACCAGTAGTAGTGAAT-1-0-0	-5.29614	5.42414	CapEC
ACCAGTAGTCCTAGCG-1-0-0	-4.03706	3.89275	CapEC
ACCAGTAGTCGACTAT-1-0-0	4.18091	-0.155732	SMC
ACCAGTAGTGATGTGG-1-0-0	-3.16504	0.710573	ArtEC
ACCAGTATCAAACAAG-1-0-0	-3.13412	2.89626	CapEC
ACCAGTATCCGCGTTT-1-0-0	-2.64173	1.08878	CapEC
ACCAGTATCGCCAGCA-1-0-0	-5.34931	0.632353	ArtEC
ACCAGTATCTGCCCTA-1-0-0	9.78298	5.38342	MuSC
ACCAGTATCTGCGACG-1-0-0	-3.89279	-0.45019	ArtEC
ACCCACTAGAAGATTC-1-0-0	-6.71059	3.42134	CapEC
ACCCACTAGATCACGG-1-0-0	-7.00788	2.13856	CapEC
ACCCACTAGGCTAGAC-1-0-0	2.9921	2.68729	Pericyte
ACCCACTAGGGCTTGA-1-0-0	11.3018	4.71007	MuSC
ACCCACTAGTAGTGCG-1-0-0	-0.0764081	-0.546648	RBD
ACCCACTAGTGAACGC-1-0-0	-4.4579	1.98273	CapEC
ACCCACTAGTTTGCGT-1-0-0	13.4477	1.26156	mSchwann
ACCCACTCAACACGCC-1-0-0	-4.75864	3.14126	CapEC
ACCCACTCAATCGGTT-1-0-0	5.04379	-1.03749	SMC
ACCCACTCACCAGGCT-1-0-0	-4.58965	3.85811	CapEC
ACCCACTCACGAAGCA-1-0-0	-5.32049	5.8177	CapEC
ACCCACTCAGCCAGAA-1-0-0	-6.87088	3.74894	CapEC
ACCCACTCAGGCTCAC-1-0-0	13.1398	-0.364805	mSchwann
ACCCACTCATAGAAAC-1-0-0	-5.22507	1.49014	CapEC
ACCCACTCATCCAACA-1-0-0	-4.98673	0.514463	ArtEC
ACCCACTCATGTTCCC-1-0-0	12.8984	-1.91092	mSchwann
ACCCACTGTAAAGGAG-1-0-0	-0.949179	5.90472	VenEC
ACCCACTGTAGAAGGA-1-0-0	-5.66134	1.45847	CapEC
ACCCACTGTCTCATCC-1-0-0	9.79181	9.65934	FB
ACCCACTGTGACTACT-1-0-0	-3.37699	6.40946	VenEC
ACCCACTGTGGTTTCA-1-0-0	-4.78136	5.32547	CapEC
ACCCACTGTTCAACCA-1-0-0	-5.70911	1.1527	ArtEC
ACCCACTGTTGTGGAG-1-0-0	-4.30535	1.24169	CapEC
ACCCACTTCAAGAAGT-1-0-0	-3.22114	4.10529	CapEC
ACCCACTTCCCTGACT-1-0-0	-2.82005	3.78861	CapEC
ACCCACTTCCGCAAGC-1-0-0	10.9218	11.059	FB
ACCCACTTCCGGGTGT-1-0-0	4.99077	3.25363	B cell
ACCCACTTCCTGCAGG-1-0-0	11	13.0584	Tenoc
ACCCACTTCGTAGGTT-1-0-0	-4.66002	-1.73222	ArtEC
ACCCACTTCGTTTGCC-1-0-0	12.3773	-1.93551	mSchwann
ACCCACTTCTCAACTT-1-0-0	-2.58226	0.116577	ArtEC
ACCCACTTCTGGCGAC-1-0-0	2.62387	3.09096	Pericyte
ACCGTAAAGACGCAAC-1-0-0	8.07103	0.659383	LymphEC
ACCGTAAAGACTAGAT-1-0-0	-3.87006	-1.00274	ArtEC
ACCGTAAAGAGCCTAG-1-0-0	-6.23735	1.6948	CapEC
ACCGTAAAGCATGGCA-1-0-0	-3.39961	4.15372	CapEC
ACCGTAAAGCGTGAAC-1-0-0	-3.4967	3.16087	CapEC
ACCGTAAAGCTAGTCT-1-0-0	-3.6902	-0.28197	ArtEC
ACCGTAAAGGCAATTA-1-0-0	-2.82958	-0.734702	ArtEC
ACCGTAAAGGTAGCTG-1-0-0	0.942743	2.89093	Pericyte
ACCGTAACAAAGCGGT-1-0-0	-4.73378	3.62942	CapEC
ACCGTAACAAGTACCT-1-0-0	-3.41824	7.68638	VenEC
ACCGTAACAGGGTTAG-1-0-0	-5.75147	3.60405	CapEC
ACCGTAACATAGGATA-1-0-0	-5.70068	1.49125	CapEC
ACCGTAAGTAAAGTCA-1-0-0	-3.06543	4.5049	CapEC
ACCGTAAGTCTAGCCG-1-0-0	13.0116	-1.088	mSchwann
ACCGTAAGTGTTTGTG-1-0-0	-5.79113	0.349206	ArtEC
ACCGTAAGTTCCATGA-1-0-0	-2.17623	6.7786	VenEC
ACCGTAATCAGTTAGC-1-0-0	-5.16746	4.51461	CapEC
ACCGTAATCCACGAAT-1-0-0	13.1921	-0.434525	mSchwann
ACCGTAATCCACTCCA-1-0-0	-4.55308	3.06562	CapEC
ACCGTAATCCATTCTA-1-0-0	-6.83141	2.41215	CapEC
ACCGTAATCCCGGATG-1-0-0	1.68795	0.447001	Pericyte
ACCGTAATCCGAATGT-1-0-0	-6.18265	3.67845	CapEC
ACCGTAATCTACCTGC-1-0-0	-4.96206	1.05146	ArtEC
ACCTTTAAGAACAACT-1-0-0	-4.9525	4.03199	CapEC
ACCTTTAAGCCAACAG-1-0-0	-3.00444	2.23269	CapEC
ACCTTTAAGCTGCCCA-1-0-0	10.0158	10.5678	FB
ACCTTTAAGGAACTGC-1-0-0	-5.04418	2.09001	CapEC
ACCTTTAAGGCACATG-1-0-0	10.216	10.7495	FB
ACCTTTAAGGGATGGG-1-0-0	5.39599	-1.47271	SMC
ACCTTTAAGGTAGCTG-1-0-0	-4.75961	4.22686	CapEC
ACCTTTAAGTACTTGC-1-0-0	-4.6583	3.81346	CapEC
ACCTTTAAGTAGGTGC-1-0-0	-2.95709	3.17638	CapEC
ACCTTTAAGTGTGGCA-1-0-0	11.4455	-1.12992	mSchwann
ACCTTTAAGTTGAGTA-1-0-0	2.77127	3.72224	Pericyte
ACCTTTACAAACCTAC-1-0-0	-4.3833	1.90568	CapEC
ACCTTTACACAAGCCC-1-0-0	-3.50277	4.29619	CapEC
ACCTTTACACCTTGTC-1-0-0	5.02899	-3.21428	SMC
ACCTTTACACGGATAG-1-0-0	-3.11024	1.40232	CapEC
ACCTTTACATCCTTGC-1-0-0	-6.24273	2.95287	CapEC
ACCTTTACATTCTTAC-1-0-0	-5.13669	3.28644	CapEC
ACCTTTAGTCAAACTC-1-0-0	-5.42664	5.54774	CapEC
ACCTTTAGTCTCATCC-1-0-0	0.916473	1.3285	Pericyte
ACCTTTAGTCTTCTCG-1-0-0	9.51691	3.89201	MuSC
ACCTTTAGTTTAGCTG-1-0-0	-6.75573	2.97898	CapEC
ACCTTTATCAAGAAGT-1-0-0	10.4109	5.80429	MuSC
ACCTTTATCAATACCG-1-0-0	-6.81632	2.64234	CapEC
ACCTTTATCCAGAGGA-1-0-0	12.8367	-1.06172	mSchwann
ACCTTTATCCTCCTAG-1-0-0	-2.05826	2.94933	CapEC
ACCTTTATCGATGAGG-1-0-0	-6.22584	0.551424	CapEC
ACCTTTATCGCAGGCT-1-0-0	7.44421	1.21688	LymphEC
ACCTTTATCTCAAACG-1-0-0	1.4278	-0.321853	Pericyte
ACGAGCCAGAATGTTG-1-0-0	12.731	-1.27969	mSchwann
ACGAGCCAGAGAACAG-1-0-0	6.5143	4.37976	Macrophage-LYVE1
ACGAGCCAGCACCGCT-1-0-0	-2.79649	8.64156	VenEC
ACGAGCCAGGCGTACA-1-0-0	8.28558	0.602092	LymphEC
ACGAGCCAGGGTTCCC-1-0-0	-3.20344	-1.16365	ArtEC
ACGAGCCAGTAGTGCG-1-0-0	-4.53116	1.64558	Pericyte
ACGAGCCAGTGAACAT-1-0-0	11.4368	-1.32983	mSchwann
ACGAGCCCAACACCCG-1-0-0	-4.21355	3.2277	CapEC
ACGAGCCCACAGATTC-1-0-0	9.79634	11.263	FB
ACGAGCCCACTGTGTA-1-0-0	-3.69974	0.711869	ArtEC
ACGAGCCGTAGCTTGT-1-0-0	10.1577	9.43712	FB
ACGAGCCGTAGTAGTA-1-0-0	-3.44135	3.15429	CapEC
ACGAGCCGTCTACCTC-1-0-0	10.1008	9.88458	FB
ACGAGCCGTCTGGTCG-1-0-0	-4.46675	-0.303883	ArtEC
ACGAGCCGTGCAACGA-1-0-0	-4.7095	0.157811	ArtEC
ACGAGCCGTGCCTGGT-1-0-0	-5.19281	4.53956	CapEC
ACGAGCCGTGTGGTTT-1-0-0	-5.63573	-0.605154	ArtEC
ACGAGCCGTTACGTCA-1-0-0	-4.89364	6.09401	CapEC
ACGAGCCGTTCAACCA-1-0-0	-5.71876	-0.427886	ArtEC
ACGAGCCGTTGAGGTG-1-0-0	10.7777	4.11657	MuSC
ACGAGCCTCACGAAGG-1-0-0	-4.77653	0.18648	ArtEC
ACGAGCCTCCTTTCTC-1-0-0	-4.97594	-1.35137	ArtEC
ACGAGCCTCGAGCCCA-1-0-0	10.2699	12.6843	Tenoc
ACGAGCCTCGGTTCGG-1-0-0	-3.76725	2.13634	CapEC
ACGAGCCTCGTTGACA-1-0-0	12.085	-1.00001	mSchwann
ACGAGGAAGACGCTTT-1-0-0	-1.64781	3.07968	CapEC
ACGAGGAAGACTGGGT-1-0-0	-2.21979	-2.43553	ArtEC
ACGAGGAAGAGGTTAT-1-0-0	-5.05586	3.22321	CapEC
ACGAGGAAGCAAATCA-1-0-0	-5.10423	2.22717	CapEC
ACGAGGAAGCAACGGT-1-0-0	10.4755	7.49843	MuSC
ACGAGGAAGCCAGTTT-1-0-0	6.34479	4.29303	Macrophage-LYVE1
ACGAGGAAGCGTGAAC-1-0-0	-7.69445	2.49586	CapEC
ACGAGGAAGTGTTAGA-1-0-0	-5.26552	1.15863	CapEC
ACGAGGAAGTTAAGTG-1-0-0	-3.97364	3.90481	CapEC
ACGAGGACAAGGTTCT-1-0-0	1.15456	2.55895	Pericyte
ACGAGGACACATTCGA-1-0-0	12.6276	-0.906965	mSchwann
ACGAGGACACGTTGGC-1-0-0	10.8604	2.82828	MuSC
ACGAGGAGTAACGACG-1-0-0	10.0754	9.33492	FB
ACGAGGAGTATAAACG-1-0-0	0.357849	2.94607	Pericyte
ACGAGGAGTCGAACAG-1-0-0	-1.90073	-1.93234	ArtEC
ACGAGGAGTCTCTCGT-1-0-0	-6.03902	1.29852	CapEC
ACGAGGAGTCTTGTCC-1-0-0	5.81432	-1.91185	SMC
ACGAGGAGTGCCTGTG-1-0-0	9.75988	8.63516	FB
ACGAGGAGTTACGGAG-1-0-0	11.8695	-0.813926	mSchwann
ACGAGGAGTTTGGGCC-1-0-0	3.60453	-1.81273	SMC
ACGAGGATCATGTCTT-1-0-0	-3.36799	2.76601	CapEC
ACGAGGATCGCCGTGA-1-0-0	-4.75793	6.23351	CapEC
ACGAGGATCGGCGGTT-1-0-0	-4.43984	3.1509	CapEC
ACGAGGATCGGTCCGA-1-0-0	-1.6483	3.0037	CapEC
ACGAGGATCTTGCAAG-1-0-0	-3.83169	1.95796	CapEC
ACGATACAGAATCTCC-1-0-0	-1.45272	-2.06356	ArtEC
ACGATACAGAGTACAT-1-0-0	-3.73067	6.45552	VenEC
ACGATACAGAGTCGGT-1-0-0	-3.6898	-1.17853	ArtEC
ACGATACAGATGTGTA-1-0-0	-3.7048	-2.15264	ArtEC
ACGATACAGCCACGTC-1-0-0	-3.19998	-1.03589	ArtEC
ACGATACAGCGATATA-1-0-0	-1.54835	-1.99125	ArtEC
ACGATACAGGTAGCCA-1-0-0	3.04248	2.46071	Pericyte
ACGATACAGTCATGCT-1-0-0	-2.28565	-2.2433	ArtEC
ACGATACAGTTAGGTA-1-0-0	-1.4168	-2.70302	ArtEC
ACGATACCAATCGAAA-1-0-0	-4.42864	4.68403	CapEC
ACGATACCACAGTCGC-1-0-0	11.0136	3.68256	MuSC
ACGATACCAGTCTTCC-1-0-0	-6.05313	4.38594	CapEC
ACGATACGTAAGTTCC-1-0-0	10.6892	11.0744	FB
ACGATACGTCCAGTAT-1-0-0	-3.09501	1.96705	CapEC
ACGATACGTCCTAGCG-1-0-0	-2.33365	1.93441	CapEC
ACGATACGTCGACTGC-1-0-0	-4.11894	4.44313	CapEC
ACGATACGTCGCTTCT-1-0-0	-4.84999	1.3648	CapEC
ACGATACGTGACAAAT-1-0-0	-2.2503	-2.99265	ArtEC
ACGATACGTGCTAGCC-1-0-0	-4.23277	6.93861	VenEC
ACGATACGTGGTACAG-1-0-0	10.9688	7.59602	FB
ACGATACGTTAGATGA-1-0-0	9.15747	10.3441	FB
ACGATACGTTCAGACT-1-0-0	-5.89773	4.56002	CapEC
ACGATACGTTGTACAC-1-0-0	-6.53898	1.2643	CapEC
ACGATACTCAACACTG-1-0-0	-5.51115	1.24316	ArtEC
ACGATACTCCTGTACC-1-0-0	-4.29667	1.86193	CapEC
ACGATACTCTCGATGA-1-0-0	-2.39615	7.06689	VenEC
ACGATACTCTGCGTAA-1-0-0	10.1501	-4.66761	nmSchwann
ACGATACTCTGGTATG-1-0-0	2.81728	2.84665	Pericyte
ACGATACTCTGTTGAG-1-0-0	-5.64011	1.29161	CapEC
ACGATGTAGCTGCAAG-1-0-0	4.7599	-0.0864684	SMC
ACGATGTAGCTGGAAC-1-0-0	-4.28862	-0.443402	ArtEC
ACGATGTCAGCTTAAC-1-0-0	-5.53192	1.1821	ArtEC
ACGATGTCAGCTTCGG-1-0-0	-2.49502	1.48858	CapEC
ACGATGTGTAGGCTGA-1-0-0	-4.97104	1.44396	CapEC
ACGATGTGTGAAGGCT-1-0-0	10.867	-1.89426	mSchwann
ACGATGTGTGGACGAT-1-0-0	-5.40545	5.44585	CapEC
ACGATGTGTGGCCCTA-1-0-0	12.195	-1.68406	mSchwann
ACGATGTGTGTGCGTC-1-0-0	-4.42875	1.67692	CapEC
ACGATGTGTTACGTCA-1-0-0	-4.33852	-2.18312	ArtEC
ACGATGTTCACCTTAT-1-0-0	-5.18541	2.42594	CapEC
ACGATGTTCCTCAATT-1-0-0	-0.165371	-0.348434	RBD
ACGATGTTCGAGCCCA-1-0-0	-2.12638	-1.88275	ArtEC
ACGATGTTCTGTCTAT-1-0-0	10.1803	4.7408	MuSC
ACGATGTTCTTCAACT-1-0-0	4.04157	-0.926891	SMC
ACGCAGCAGAAGGGTA-1-0-0	-4.1691	3.09428	CapEC
ACGCAGCAGCGTGTCC-1-0-0	-5.08492	-1.27289	ArtEC
ACGCAGCAGGCCCGTT-1-0-0	11.8192	-0.117858	mSchwann
ACGCAGCAGTTGTAGA-1-0-0	-5.73208	1.71369	CapEC
ACGCAGCCAAGGACAC-1-0-0	13.1958	-1.66584	mSchwann
ACGCAGCCAAGTCTGT-1-0-0	-4.07519	2.45349	CapEC
ACGCAGCCAATTCCTT-1-0-0	-3.06446	7.49898	VenEC
ACGCAGCCACCCTATC-1-0-0	7.78228	8.97223	FB
ACGCAGCCATGACATC-1-0-0	-1.0329	1.70128	CapEC
ACGCAGCCATGCAACT-1-0-0	-5.4336	3.3717	CapEC
ACGCAGCCATGGTTGT-1-0-0	13.3263	-1.74882	mSchwann
ACGCAGCCATTCACTT-1-0-0	5.49915	-1.21035	SMC
ACGCAGCCATTCGACA-1-0-0	-2.66864	-0.143924	ArtEC
ACGCAGCGTCAGATAA-1-0-0	-3.10724	7.44062	VenEC
ACGCAGCGTCTACCTC-1-0-0	-2.64771	3.01634	CapEC
ACGCAGCGTGCACGAA-1-0-0	-5.95892	4.81581	CapEC
ACGCAGCGTTATGTGC-1-0-0	-0.404319	-0.0402582	RBD
ACGCAGCGTTGGAGGT-1-0-0	-4.41196	3.52891	CapEC
ACGCAGCGTTTAGCTG-1-0-0	10.9875	6.2849	MuSC
ACGCAGCGTTTCCACC-1-0-0	-4.34901	5.65007	CapEC
ACGCAGCTCAGGTAAA-1-0-0	-4.3118	-0.117405	ArtEC
ACGCAGCTCATGGTCA-1-0-0	-4.79632	3.6549	CapEC
ACGCAGCTCCGCTGTT-1-0-0	-4.87445	4.48945	CapEC
ACGCAGCTCCGGGTGT-1-0-0	-2.6539	3.33073	CapEC
ACGCAGCTCGCCGTGA-1-0-0	-3.18967	-1.77337	ArtEC
ACGCAGCTCGGTGTCG-1-0-0	-2.22667	3.90377	CapEC
ACGCAGCTCTGCTGCT-1-0-0	3.83298	-1.71381	SMC
ACGCCAGAGAAACCAT-1-0-0	-3.76977	4.41566	CapEC
ACGCCAGAGACTAGGC-1-0-0	-4.02069	3.17691	CapEC
ACGCCAGAGACTGGGT-1-0-0	-3.54431	0.561914	ArtEC
ACGCCAGAGATGCCTT-1-0-0	10.9845	12.8874	Tenoc
ACGCCAGAGTACTTGC-1-0-0	-6.44577	3.99312	CapEC
ACGCCAGAGTTCGCGC-1-0-0	-3.30444	3.3049	CapEC
ACGCCAGCACACAGAG-1-0-0	-3.70962	7.97583	VenEC
ACGCCAGCACCTCGTT-1-0-0	-5.67432	3.49552	CapEC
ACGCCAGCAGCTGTAT-1-0-0	12.2991	-2.45241	mSchwann
ACGCCAGCATCTACGA-1-0-0	-4.73209	0.402843	ArtEC
ACGCCAGGTAAATGAC-1-0-0	-3.42268	2.05506	CapEC
ACGCCAGGTACAAGTA-1-0-0	-3.69436	4.08096	CapEC
ACGCCAGGTCCAGTGC-1-0-0	-5.33457	1.68197	CapEC
ACGCCAGGTCCTCCAT-1-0-0	-3.52262	1.0584	ArtEC
ACGCCAGGTGTGCCTG-1-0-0	-2.3802	2.05184	CapEC
ACGCCAGTCAAGGCTT-1-0-0	-4.93527	1.05312	CapEC
ACGCCAGTCCTTTCTC-1-0-0	-4.48108	-1.33488	ArtEC
ACGCCAGTCTCAAACG-1-0-0	-5.71206	2.67829	CapEC
ACGCCAGTCTCGTATT-1-0-0	5.33475	-2.23507	SMC
ACGCCGAAGAGACGAA-1-0-0	-6.69704	1.78061	CapEC
ACGCCGAAGAGACTTA-1-0-0	-2.66088	1.00142	ArtEC
ACGCCGAAGATAGGAG-1-0-0	-2.32841	3.1854	CapEC
ACGCCGAAGATCTGAA-1-0-0	-4.46931	3.10628	CapEC
ACGCCGAAGGAATTAC-1-0-0	-6.06	-0.0451766	ArtEC
ACGCCGAAGGGTATCG-1-0-0	10.7206	5.46782	MuSC
ACGCCGAAGTCCCACG-1-0-0	-4.31662	5.09132	CapEC
ACGCCGAAGTGGAGAA-1-0-0	-4.77713	5.00032	CapEC
ACGCCGAAGTTGAGTA-1-0-0	-3.92883	3.27998	CapEC
ACGCCGAAGTTTAGGA-1-0-0	-5.45298	1.32371	VenEC
ACGCCGACAACCGCCA-1-0-0	-4.62825	5.04729	CapEC
ACGCCGACAAGAAGAG-1-0-0	-4.42259	-0.598013	ArtEC
ACGCCGACAAGACACG-1-0-0	9.76834	-4.34111	nmSchwann
ACGCCGACACAAGTAA-1-0-0	11.1166	9.55993	FB
ACGCCGACACAGGAGT-1-0-0	10.9249	14.9923	Tenoc
ACGCCGACAGGTTTCA-1-0-0	-5.79167	0.843411	CapEC
ACGCCGACAGTATGCT-1-0-0	-2.70774	0.585628	ArtEC
ACGCCGAGTACCTACA-1-0-0	6.11803	2.78333	Monocyte
ACGCCGAGTAGGCATG-1-0-0	-6.78712	4.27334	CapEC
ACGCCGAGTCGAAAGC-1-0-0	-1.73825	4.15902	CapEC
ACGCCGAGTCGAATCT-1-0-0	-4.59394	0.0883607	ArtEC
ACGCCGAGTCGTGGCT-1-0-0	-2.53486	-2.75614	ArtEC
ACGCCGAGTCTAGTCA-1-0-0	9.1026	9.79337	FB
ACGCCGAGTTCCGTCT-1-0-0	3.48563	-1.88939	SMC
ACGCCGATCAGAGCTT-1-0-0	9.72484	8.93736	FB
ACGCCGATCCTGTAGA-1-0-0	-2.54617	0.168594	ArtEC
ACGCCGATCGTCCGTT-1-0-0	-2.00943	2.16733	CapEC
ACGCCGATCTAACTTC-1-0-0	-4.08889	-2.14697	ArtEC
ACGGAGAAGCTAGTCT-1-0-0	0.68865	0.865813	Pericyte
ACGGAGAAGGACCACA-1-0-0	4.29211	-2.11678	SMC
ACGGAGACAAGTCTAC-1-0-0	-5.07614	1.30217	CapEC
ACGGAGACACCACCAG-1-0-0	-3.48681	-2.51944	ArtEC
ACGGAGACATCACCCT-1-0-0	-3.77695	4.90564	CapEC
ACGGAGAGTAAACCTC-1-0-0	4.54976	-0.899885	SMC
ACGGAGAGTCCGAACC-1-0-0	-4.19198	0.330543	ArtEC
ACGGAGAGTCTGCGGT-1-0-0	-3.47539	7.38616	VenEC
ACGGAGAGTCTTGTCC-1-0-0	-3.50264	1.0763	CapEC
ACGGAGAGTGTATGGG-1-0-0	-5.95092	0.881357	ArtEC
ACGGAGAGTGTGCGTC-1-0-0	-2.40307	2.06095	CapEC
ACGGAGAGTTCAGACT-1-0-0	-4.51073	1.47692	CapEC
ACGGAGAGTTCGGCAC-1-0-0	-1.70361	4.08927	CapEC
ACGGAGAGTTGATTCG-1-0-0	-6.15959	3.11494	CapEC
ACGGAGAGTTTGGCGC-1-0-0	10.1164	13.9274	Tenoc
ACGGAGATCAGCTTAG-1-0-0	0.718485	1.77987	Pericyte
ACGGAGATCATAAAGG-1-0-0	-5.56563	0.524667	ArtEC
ACGGAGATCATCTGTT-1-0-0	-1.80797	4.12609	CapEC
ACGGAGATCCACGCAG-1-0-0	-3.13406	0.745584	ArtEC
ACGGAGATCGAATGGG-1-0-0	11.1462	3.12465	MuSC
ACGGAGATCGCCCTTA-1-0-0	9.09126	10.532	FB
ACGGAGATCGGCGCTA-1-0-0	10.7804	7.65863	FB
ACGGAGATCTATCCCG-1-0-0	-3.06978	-0.166536	ArtEC
ACGGAGATCTCGCATC-1-0-0	-5.62244	1.76733	CapEC
ACGGAGATCTTTACGT-1-0-0	-6.57065	4.25075	CapEC
ACGGCCAAGAGAGCTC-1-0-0	-5.81446	2.72002	CapEC
ACGGCCAAGCACACAG-1-0-0	4.71954	-0.345215	SMC
ACGGCCAAGCACCGCT-1-0-0	-5.55219	0.754736	ArtEC
ACGGCCAAGGATGGTC-1-0-0	9.64087	8.437	FB
ACGGCCAAGTACGCCC-1-0-0	7.96851	0.605948	LymphEC
ACGGCCACAATGAATG-1-0-0	-6.32096	4.53673	CapEC
ACGGCCACACGACTCG-1-0-0	-4.03493	-0.140928	ArtEC
ACGGCCACAGACAAAT-1-0-0	-5.26161	1.64518	CapEC
ACGGCCACAGACAAGC-1-0-0	11.1765	5.65065	MuSC
ACGGCCACAGCCTATA-1-0-0	-3.05898	3.36835	CapEC
ACGGCCACATAAAGGT-1-0-0	5.03038	-1.01784	SMC
ACGGCCACATAGTAAG-1-0-0	-4.33223	2.0008	CapEC
ACGGCCACATGTAAGA-1-0-0	-4.01516	3.19496	CapEC
ACGGCCAGTATAAACG-1-0-0	-5.79675	0.564404	ArtEC
ACGGCCAGTCGCATCG-1-0-0	1.67646	0.360238	Pericyte
ACGGCCAGTTCGGGCT-1-0-0	11.3309	13.74	Tenoc
ACGGCCATCCAGAGGA-1-0-0	12.2652	4.15245	MuSC
ACGGCCATCCTAGTGA-1-0-0	9.0111	10.1423	FB
ACGGCCATCGCCGTGA-1-0-0	-6.87454	4.6369	CapEC
ACGGCCATCGCCTGAG-1-0-0	0.765989	3.14003	Pericyte
ACGGCCATCGCGCCAA-1-0-0	-5.10751	1.65215	CapEC
ACGGCCATCGGCGGTT-1-0-0	0.520174	5.25067	VenEC
ACGGCCATCTGTGCAA-1-0-0	11.9424	0.258413	mSchwann
ACGGGCTAGAGTGACC-1-0-0	-5.02387	2.29044	CapEC
ACGGGCTAGGATATAC-1-0-0	-2.62087	-0.654566	ArtEC
ACGGGCTAGGATCGCA-1-0-0	-3.76066	1.21205	CapEC
ACGGGCTAGGGCTTCC-1-0-0	-4.28579	0.154588	ArtEC
ACGGGCTCACGAGGTA-1-0-0	-6.024	2.06331	CapEC
ACGGGCTCAGACGTAG-1-0-0	-3.49799	1.2813	CapEC
ACGGGCTCAGATAATG-1-0-0	-1.99231	-0.630266	ArtEC
ACGGGCTCAGATGGGT-1-0-0	-5.67181	2.63715	CapEC
ACGGGCTCAGCTCCGA-1-0-0	0.920198	2.98896	Pericyte
ACGGGCTCAGCTGTAT-1-0-0	-2.19669	-0.538625	ArtEC
ACGGGCTCATGAGCGA-1-0-0	11.6642	-0.947361	mSchwann
ACGGGCTGTCTCTCTG-1-0-0	-0.714832	5.36795	Pericyte
ACGGGCTGTGAGTGAC-1-0-0	2.06319	0.604671	Pericyte
ACGGGCTGTGTTGGGA-1-0-0	-4.65718	1.81422	CapEC
ACGGGCTGTTACCGAT-1-0-0	-4.9909	1.54159	CapEC
ACGGGCTGTTCAACCA-1-0-0	-4.9368	3.53587	CapEC
ACGGGCTGTTGATTGC-1-0-0	-3.7883	3.03949	CapEC
ACGGGCTTCAGTACGT-1-0-0	5.23867	-3.08485	SMC
ACGGGCTTCATCTGCC-1-0-0	4.444	-0.242895	SMC
ACGGGCTTCCTCCTAG-1-0-0	-2.11609	-0.843768	ArtEC
ACGGGCTTCGAACGGA-1-0-0	-2.81863	-0.152446	ArtEC
ACGGGTCAGAAACCAT-1-0-0	-4.76895	5.54533	CapEC
ACGGGTCAGAAACCGC-1-0-0	9.87473	8.97549	FB
ACGGGTCAGAAACCTA-1-0-0	-5.42267	-0.761915	ArtEC
ACGGGTCAGAAGCCCA-1-0-0	11.4177	9.98633	FB
ACGGGTCAGATCGGGT-1-0-0	10.1992	10.9234	FB
ACGGGTCAGGTAAACT-1-0-0	-4.94503	6.282	CapEC
ACGGGTCAGGTGATAT-1-0-0	-7.3937	3.03786	CapEC
ACGGGTCAGTACGTAA-1-0-0	-3.89525	-0.100946	ArtEC
ACGGGTCAGTGGGCTA-1-0-0	-3.76276	3.54204	CapEC
ACGGGTCCAAGAGTCG-1-0-0	-2.96537	2.67149	CapEC
ACGGGTCCACCATGTA-1-0-0	-4.87415	0.787965	ArtEC
ACGGGTCCACGTCAGC-1-0-0	-2.96885	5.63934	VenEC
ACGGGTCCAGCCTTGG-1-0-0	-2.70722	2.23699	CapEC
ACGGGTCCATGGTAGG-1-0-0	-2.13584	-1.98957	ArtEC
ACGGGTCCATTAACCG-1-0-0	-4.20241	1.65613	CapEC
ACGGGTCGTACATGTC-1-0-0	5.00666	-0.191331	SMC
ACGGGTCGTATCTGCA-1-0-0	0.05498	3.82239	Pericyte
ACGGGTCGTCAGCTAT-1-0-0	-4.89445	4.1328	CapEC
ACGGGTCGTCCAGTTA-1-0-0	-4.95168	-1.46844	ArtEC
ACGGGTCGTGCACGAA-1-0-0	-4.85392	2.90767	CapEC
ACGGGTCTCCTTGCCA-1-0-0	-3.64232	3.37279	CapEC
ACGGGTCTCTCGATGA-1-0-0	1.06321	0.333372	Pericyte
ACGGGTCTCTCTAAGG-1-0-0	-4.87825	2.84876	CapEC
ACGTCAAAGACAAGCC-1-0-0	-4.23585	-0.749325	ArtEC
ACGTCAAAGCCAGTAG-1-0-0	-4.53071	-2.25531	ArtEC
ACGTCAAAGGCGTACA-1-0-0	-6.83869	4.29464	CapEC
ACGTCAAAGGTGGGTT-1-0-0	1.96744	4.4395	Pericyte
ACGTCAACAACGATGG-1-0-0	-2.66681	5.15045	CapEC
ACGTCAACACAGCGTC-1-0-0	-5.56606	3.184	CapEC
ACGTCAACACCATGTA-1-0-0	9.81452	10.6159	FB
ACGTCAACACCTATCC-1-0-0	-5.48996	1.9017	CapEC
ACGTCAACATTACCTT-1-0-0	1.08271	0.986588	Pericyte
ACGTCAAGTACAAGTA-1-0-0	-0.287154	2.06223	Pericyte
ACGTCAAGTCCGTCAG-1-0-0	-2.8406	-1.13628	ArtEC
ACGTCAAGTCTTCGTC-1-0-0	-3.79028	7.34685	VenEC
ACGTCAAGTGGACGAT-1-0-0	-5.03506	6.03431	VenEC
ACGTCAAGTTTGCATG-1-0-0	3.05222	-1.3028	SMC
ACGTCAATCACCAGGC-1-0-0	-3.94671	2.99957	CapEC
ACGTCAATCACCCTCA-1-0-0	-5.24387	2.06382	CapEC
ACGTCAATCCATGAGT-1-0-0	-4.40454	3.96511	CapEC
ACGTCAATCTCGTATT-1-0-0	-3.76518	4.31854	CapEC
ACGTCAATCTCTGCTG-1-0-0	-4.94711	3.17973	CapEC
ACGTCAATCTTTAGGG-1-0-0	-1.26054	4.0275	CapEC
ACTATCTAGAAACGAG-1-0-0	-4.47636	3.94984	CapEC
ACTATCTAGACGCACA-1-0-0	-1.81165	-2.17415	ArtEC
ACTATCTAGATCCGAG-1-0-0	-5.77696	0.515835	ArtEC
ACTATCTAGCAGCGTA-1-0-0	-2.69141	2.22428	CapEC
ACTATCTAGTACGTTC-1-0-0	-5.85295	1.05347	CapEC
ACTATCTAGTGACATA-1-0-0	13.2232	-1.31486	mSchwann
ACTATCTAGTGGTAAT-1-0-0	-6.12129	2.78826	CapEC
ACTATCTCAAACGTGG-1-0-0	8.93064	8.19848	FB
ACTATCTCAATAGCGG-1-0-0	-5.04611	2.48619	CapEC
ACTATCTCACAGATTC-1-0-0	-5.01771	3.62985	CapEC
ACTATCTCACCACGTG-1-0-0	3.08237	-0.639074	SMC
ACTATCTCAGCTCGAC-1-0-0	-2.73729	3.45627	CapEC
ACTATCTCAGGAACGT-1-0-0	10.6443	7.69849	FB
ACTATCTCATCCGGGT-1-0-0	-1.27415	2.72003	CapEC
ACTATCTCATGCAATC-1-0-0	-6.55574	1.80666	CapEC
ACTATCTGTAAGGATT-1-0-0	-2.3395	7.2753	VenEC
ACTATCTGTAGAAGGA-1-0-0	9.84831	11.2326	FB
ACTATCTGTAGCGTGA-1-0-0	-4.61037	4.3163	CapEC
ACTATCTGTAGCTGCC-1-0-0	-5.14997	4.14203	CapEC
ACTATCTGTATCTGCA-1-0-0	-5.6815	1.73806	CapEC
ACTATCTGTCATGCCG-1-0-0	-0.123753	4.28393	Pericyte
ACTATCTGTCCGACGT-1-0-0	-2.48553	4.07706	CapEC
ACTATCTGTGATGTCT-1-0-0	-5.07718	1.74491	CapEC
ACTATCTGTGTCAATC-1-0-0	-2.77374	3.2899	CapEC
ACTATCTGTGTTGGGA-1-0-0	-5.3234	3.69255	CapEC
ACTATCTGTTAAGGGC-1-0-0	-4.70937	0.634464	ArtEC
ACTATCTGTTCGGGCT-1-0-0	-3.09368	-0.274959	ArtEC
ACTATCTTCACGACTA-1-0-0	-0.495608	0.4644	RBD
ACTATCTTCAGAGCTT-1-0-0	0.916699	2.80314	Pericyte
ACTATCTTCATACGGT-1-0-0	-4.44935	-1.8115	ArtEC
ACTATCTTCCACTCCA-1-0-0	-3.08588	-1.95392	ArtEC
ACTATCTTCTCCGGTT-1-0-0	-4.5001	6.10377	CapEC
ACTATCTTCTTAGAGC-1-0-0	-3.88052	3.7344	CapEC
ACTATCTTCTTCCTTC-1-0-0	-4.23018	4.31874	CapEC
ACTGAACAGAATAGGG-1-0-0	-4.67501	2.17242	CapEC
ACTGAACAGACATAAC-1-0-0	1.67619	-0.175239	Pericyte
ACTGAACAGACGCTTT-1-0-0	-0.669148	2.18204	CapEC
ACTGAACAGAGTCGGT-1-0-0	-0.753388	4.80931	Pericyte
ACTGAACAGCTGAAAT-1-0-0	-5.06521	5.13747	CapEC
ACTGAACAGGCATGGT-1-0-0	2.7836	5.6264	Pericyte
ACTGAACAGTAGGCCA-1-0-0	9.0349	9.28909	FB
ACTGAACAGTGCGTGA-1-0-0	-4.78857	1.82257	CapEC
ACTGAACAGTTAAGTG-1-0-0	-5.3998	2.44548	CapEC
ACTGAACCAAGTAATG-1-0-0	-3.55109	0.291836	ArtEC
ACTGAACCAAGTCTGT-1-0-0	8.90217	9.10283	FB
ACTGAACCACAGCCCA-1-0-0	-5.8019	-0.266983	ArtEC
ACTGAACCACCTCGTT-1-0-0	5.38414	-2.44854	SMC
ACTGAACCAGCCAGAA-1-0-0	11.993	4.87249	MuSC
ACTGAACCAGCCTTTC-1-0-0	-4.10971	4.26349	CapEC
ACTGAACCAGCTCGAC-1-0-0	-2.54163	8.53763	VenEC
ACTGAACGTCTTCTCG-1-0-0	-2.91609	2.85875	CapEC
ACTGAACGTCTTTCAT-1-0-0	12.1227	-2.0567	mSchwann
ACTGAACGTTCAACCA-1-0-0	2.48023	4.41139	Pericyte
ACTGAACGTTCTCATT-1-0-0	-5.20036	2.15861	CapEC
ACTGAACGTTCTGTTT-1-0-0	5.10891	-1.88312	SMC
ACTGAACGTTGTGGAG-1-0-0	-4.01686	1.81974	CapEC
ACTGAACTCAAGGCTT-1-0-0	12.5928	-1.51042	mSchwann
ACTGAACTCACAGTAC-1-0-0	-4.24088	-2.48837	ArtEC
ACTGAACTCAGGCGAA-1-0-0	-5.75141	4.62301	CapEC
ACTGAACTCCTGCAGG-1-0-0	13.4002	-1.07655	mSchwann
ACTGAACTCTGTCTAT-1-0-0	-2.0075	4.42368	CapEC
ACTGAGTAGAATCTCC-1-0-0	10.4461	13.4474	Tenoc
ACTGAGTAGACTTTCG-1-0-0	-0.668885	0.853999	RBD
ACTGAGTAGGGATGGG-1-0-0	-4.85596	3.85545	CapEC
ACTGAGTAGTAGGTGC-1-0-0	13.1016	-1.49789	mSchwann
ACTGAGTAGTCGAGTG-1-0-0	-4.37137	1.07044	CapEC
ACTGAGTAGTCGATAA-1-0-0	-3.50513	2.64258	CapEC
ACTGAGTCAACGATGG-1-0-0	-1.89541	2.63791	CapEC
ACTGAGTCAATGCCAT-1-0-0	10.0011	5.37871	MuSC
ACTGAGTCACCCATGG-1-0-0	-4.2983	4.81386	CapEC
ACTGAGTCAGGTCCAC-1-0-0	-4.64617	2.18316	CapEC
ACTGAGTCATAAGACA-1-0-0	-4.99381	-0.908689	ArtEC
ACTGAGTGTATTCTCT-1-0-0	-0.449072	0.147852	RBD
ACTGAGTGTTCTGGTA-1-0-0	-3.50439	-0.633335	ArtEC
ACTGAGTTCAATAAGG-1-0-0	-4.51718	5.39846	CapEC
ACTGAGTTCATGGTCA-1-0-0	9.23322	-4.21263	nmSchwann
ACTGAGTTCCGGGTGT-1-0-0	-6.01401	2.47644	CapEC
ACTGAGTTCGAGAGCA-1-0-0	0.659193	0.512722	Pericyte
ACTGAGTTCGTGACAT-1-0-0	-3.91208	1.01817	ArtEC
ACTGAGTTCTCTAAGG-1-0-0	-5.88916	4.84709	CapEC
ACTGAGTTCTTACCGC-1-0-0	-3.11749	4.77041	CapEC
ACTGAGTTCTTGACGA-1-0-0	-5.49623	4.03341	CapEC
ACTGATGAGAAACCAT-1-0-0	-5.04852	4.11922	CapEC
ACTGATGAGATGTGTA-1-0-0	-5.74177	0.0857151	ArtEC
ACTGATGAGCCCAATT-1-0-0	-3.3938	7.14596	VenEC
ACTGATGAGCTATGCT-1-0-0	-4.86855	5.66431	CapEC
ACTGATGAGGAATTAC-1-0-0	-2.85127	-2.89637	ArtEC
ACTGATGAGGGAAACA-1-0-0	-4.72081	-0.726217	ArtEC
ACTGATGCAAGCTGGA-1-0-0	-5.269	-0.343891	ArtEC
ACTGATGCAAGGTGTG-1-0-0	10.0403	10.6406	FB
ACTGATGCACAGACTT-1-0-0	-3.84723	-1.12656	ArtEC
ACTGATGCAGGTCGTC-1-0-0	-2.34964	3.80943	CapEC
ACTGATGCATCGACGC-1-0-0	-3.04082	-2.3786	ArtEC
ACTGATGCATCGGACC-1-0-0	-3.66178	2.2626	CapEC
ACTGATGGTAAACGCG-1-0-0	12.1237	-1.34656	mSchwann
ACTGATGGTTGTCGCG-1-0-0	-6.62733	3.69164	CapEC
ACTGATGGTTTGTGTG-1-0-0	5.08886	-1.0379	SMC
ACTGATGTCATAACCG-1-0-0	-5.35377	2.45956	CapEC
ACTGATGTCCGAGCCA-1-0-0	-2.10572	3.18009	CapEC
ACTGATGTCCTGCAGG-1-0-0	10.1508	-4.86869	nmSchwann
ACTGATGTCGAATGCT-1-0-0	-5.46453	1.20767	CapEC
ACTGATGTCGCAAACT-1-0-0	4.29299	-0.76642	SMC
ACTGATGTCGGGAGTA-1-0-0	11.0659	11.4647	FB
ACTGATGTCTCTGAGA-1-0-0	-5.76614	1.05991	ArtEC
ACTGATGTCTTAGCCC-1-0-0	-2.54679	1.65041	CapEC
ACTGCTCAGAGTTGGC-1-0-0	-0.137689	-0.121533	RBD
ACTGCTCAGATCCCAT-1-0-0	-3.68777	-0.92894	ArtEC
ACTGCTCAGCCATCGC-1-0-0	-5.44782	-0.988628	ArtEC
ACTGCTCAGTAGTGCG-1-0-0	-3.72027	-1.59762	ArtEC
ACTGCTCAGTGCTGCC-1-0-0	-3.20753	7.54109	VenEC
ACTGCTCCAAAGTCAA-1-0-0	-3.45892	3.64167	CapEC
ACTGCTCCAACTTGAC-1-0-0	-3.06362	1.2993	CapEC
ACTGCTCCAATGGTCT-1-0-0	-3.38581	2.65928	CapEC
ACTGCTCCACAGGCCT-1-0-0	1.15656	0.252559	Pericyte
ACTGCTCCACATCTTT-1-0-0	-2.69795	-2.16154	ArtEC
ACTGCTCCACCGCTAG-1-0-0	-3.14415	0.293311	ArtEC
ACTGCTCCACGAGAGT-1-0-0	5.30226	-2.25718	SMC
ACTGCTCCACGGTTTA-1-0-0	-3.16921	3.32694	CapEC
ACTGCTCGTCTTCTCG-1-0-0	-4.90015	2.47479	CapEC
ACTGCTCGTGCAGACA-1-0-0	-4.36931	6.56842	VenEC
ACTGCTCGTTGAACTC-1-0-0	-3.53102	3.68329	CapEC
ACTGCTCGTTGCGCAC-1-0-0	-3.83318	2.01456	CapEC
ACTGCTCTCAACGGCC-1-0-0	-2.14552	3.90545	CapEC
ACTGCTCTCACCAGGC-1-0-0	3.07258	-0.767635	SMC
ACTGCTCTCACGGTTA-1-0-0	-3.84442	-1.42744	ArtEC
ACTGCTCTCGAATGCT-1-0-0	9.34001	10.7286	FB
ACTGCTCTCTGAGTGT-1-0-0	-5.09494	5.10671	CapEC
ACTGCTCTCTGTTGAG-1-0-0	-3.30132	2.37392	CapEC
ACTGTCCAGACCGGAT-1-0-0	-3.08088	4.04227	CapEC
ACTGTCCAGATCGATA-1-0-0	11.0433	5.43076	MuSC
ACTGTCCAGCCCTAAT-1-0-0	9.42259	4.03407	MuSC
ACTGTCCAGCGAAGGG-1-0-0	-4.14872	1.91197	CapEC
ACTGTCCAGCGCTCCA-1-0-0	-5.59834	4.30895	CapEC
ACTGTCCAGGAATGGA-1-0-0	-4.07822	-1.18498	ArtEC
ACTGTCCAGTAGGTGC-1-0-0	-6.80505	1.43073	CapEC
ACTGTCCCACCCTATC-1-0-0	-4.20113	4.28313	CapEC
ACTGTCCCAGCTGCAC-1-0-0	2.1854	-0.231792	Pericyte
ACTGTCCCATACGCCG-1-0-0	-6.87396	2.53883	CapEC
ACTGTCCCATGCCTTC-1-0-0	-6.02044	-0.0520588	ArtEC
ACTGTCCGTAGAAGGA-1-0-0	5.44152	-1.86951	SMC
ACTGTCCGTCAGATAA-1-0-0	-4.84834	5.06365	CapEC
ACTGTCCGTGAGTGAC-1-0-0	-5.92417	0.571842	CapEC
ACTGTCCGTGCACCAC-1-0-0	-0.370436	4.91785	Pericyte
ACTGTCCTCAGTCAGT-1-0-0	6.39089	3.89314	Macrophage-LYVE1
ACTGTCCTCATAAAGG-1-0-0	9.14752	9.42826	FB
ACTGTCCTCATGCATG-1-0-0	-2.60994	-0.3266	ArtEC
ACTGTCCTCCAGTATG-1-0-0	-4.40688	3.8761	CapEC
ACTGTCCTCCCATTTA-1-0-0	-5.56224	0.648388	ArtEC
ACTGTCCTCCTAGGGC-1-0-0	-5.94262	-0.0100954	ArtEC
ACTGTCCTCCTTGGTC-1-0-0	-2.08159	2.99013	CapEC
ACTGTCCTCGATCCCT-1-0-0	-4.55918	-1.82412	ArtEC
ACTGTCCTCGGTCCGA-1-0-0	-4.76576	3.847	CapEC
ACTGTCCTCTCAACTT-1-0-0	5.00695	-1.18787	SMC
ACTTACTAGCTTATCG-1-0-0	-1.81472	4.04237	CapEC
ACTTACTAGGAGTTGC-1-0-0	8.24328	0.72074	LymphEC
ACTTACTCAAAGGTGC-1-0-0	-1.00423	3.26395	CapEC
ACTTACTCAAGACACG-1-0-0	-6.02268	1.61442	CapEC
ACTTACTCAAGCCGTC-1-0-0	11.7066	15.2036	Tenoc
ACTTACTCAATGGACG-1-0-0	-3.78613	1.50726	ArtEC
ACTTACTCACCGAAAG-1-0-0	-5.77237	4.43338	CapEC
ACTTACTCAGCTCGCA-1-0-0	-3.99456	1.39692	CapEC
ACTTACTCATGCAATC-1-0-0	-5.61957	0.895172	CapEC
ACTTACTGTCATTAGC-1-0-0	0.643341	11.8344	MF-IIB
ACTTACTGTCCGCTGA-1-0-0	-4.59025	-2.10683	ArtEC
ACTTACTGTGTAAGTA-1-0-0	-6.23345	3.58092	CapEC
ACTTACTGTGTTTGGT-1-0-0	12.2381	-1.55525	mSchwann
ACTTACTGTTAAAGTG-1-0-0	-4.34587	3.32909	CapEC
ACTTACTGTTATCCGA-1-0-0	12.8597	-1.08956	mSchwann
ACTTACTGTTCGTGAT-1-0-0	5.8227	3.71721	Monocyte
ACTTACTGTTTGTTGG-1-0-0	-5.28277	0.598647	ArtEC
ACTTACTTCGCATGGC-1-0-0	-5.83062	-0.0813552	ArtEC
ACTTACTTCGTCACGG-1-0-0	9.90695	8.91258	FB
ACTTACTTCGTTACAG-1-0-0	-5.13572	1.66087	CapEC
ACTTACTTCTACTATC-1-0-0	-1.31283	3.03036	CapEC
ACTTACTTCTTGTACT-1-0-0	-2.28606	0.233011	ArtEC
ACTTGTTAGATCACGG-1-0-0	12.6273	-1.49843	mSchwann
ACTTGTTAGCGAAGGG-1-0-0	-5.26661	0.791573	ArtEC
ACTTGTTAGCTTATCG-1-0-0	-2.40742	-1.60019	ArtEC
ACTTGTTAGTCAATAG-1-0-0	-4.48859	3.89084	CapEC
ACTTGTTCAATAGCGG-1-0-0	4.88049	-0.359623	SMC
ACTTGTTCACGGATAG-1-0-0	11.1029	12.6077	Tenoc
ACTTGTTCACGGTGTC-1-0-0	-1.88306	-2.28839	ArtEC
ACTTGTTCAGTAACGG-1-0-0	-5.93224	-0.141954	ArtEC
ACTTGTTCAGTCGTGC-1-0-0	13.2391	-0.0731075	mSchwann
ACTTGTTCATATGCTG-1-0-0	-2.13821	2.91836	CapEC
ACTTGTTGTACACCGC-1-0-0	-5.23826	2.11845	CapEC
ACTTGTTGTAGGAGTC-1-0-0	-5.06125	2.47092	CapEC
ACTTGTTGTCGAAAGC-1-0-0	-5.9764	1.34728	CapEC
ACTTGTTGTCGTCTTC-1-0-0	12.7052	-1.03665	mSchwann
ACTTGTTGTCTAACGT-1-0-0	-4.11122	-0.219685	ArtEC
ACTTGTTGTCTGGAGA-1-0-0	-7.10431	1.99499	CapEC
ACTTGTTGTCTTTCAT-1-0-0	-3.05116	3.23766	CapEC
ACTTGTTGTGAAATCA-1-0-0	-4.13388	2.19472	CapEC
ACTTGTTGTTCAGCGC-1-0-0	-5.88976	1.75219	CapEC
ACTTGTTGTTCCTCCA-1-0-0	-3.04027	3.16826	CapEC
ACTTGTTGTTCGGCAC-1-0-0	-5.12458	6.0113	CapEC
ACTTGTTTCAGCGATT-1-0-0	-3.47335	2.03163	CapEC
ACTTGTTTCCACGACG-1-0-0	3.39186	-0.57588	SMC
ACTTGTTTCCTTCAAT-1-0-0	-4.94269	0.75836	CapEC
ACTTGTTTCGTGACAT-1-0-0	-3.48539	-1.5348	ArtEC
ACTTGTTTCGTTGCCT-1-0-0	-5.66292	3.88447	CapEC
ACTTGTTTCTGACCTC-1-0-0	10.6881	-1.46096	mSchwann
ACTTGTTTCTTGTACT-1-0-0	9.18897	4.41654	MuSC
ACTTGTTTCTTTAGGG-1-0-0	-6.5588	1.58418	CapEC
ACTTTCAAGACAAGCC-1-0-0	8.43578	9.19859	FB
ACTTTCAAGCTCAACT-1-0-0	-7.19468	2.53371	CapEC
ACTTTCAAGGTGTGGT-1-0-0	9.84271	9.47336	FB
ACTTTCAAGTAGGCCA-1-0-0	10.8708	10.0127	FB
ACTTTCACAAAGAATC-1-0-0	-5.41445	0.857114	CapEC
ACTTTCACAATAGCGG-1-0-0	-4.55914	5.37562	CapEC
ACTTTCACACAAGACG-1-0-0	-5.87991	3.68088	CapEC
ACTTTCACATCGTCGG-1-0-0	-3.27306	3.85378	CapEC
ACTTTCAGTCACCCAG-1-0-0	9.33722	7.87217	FB
ACTTTCAGTGGCAAAC-1-0-0	-3.88861	1.33813	CapEC
ACTTTCAGTGTGACGA-1-0-0	-0.629635	3.21068	Pericyte
ACTTTCAGTTAAAGTG-1-0-0	-3.63959	4.66495	CapEC
ACTTTCAGTTGAGTTC-1-0-0	-3.94489	3.4464	CapEC
ACTTTCAGTTGATTCG-1-0-0	5.69552	-2.48203	SMC
ACTTTCAGTTGGACCC-1-0-0	4.23692	-1.1146	SMC
ACTTTCATCAACCATG-1-0-0	-0.0958994	2.62282	Pericyte
ACTTTCATCAGGTTCA-1-0-0	1.35991	-0.416046	Pericyte
ACTTTCATCCAACCAA-1-0-0	-5.76488	3.42268	CapEC
ACTTTCATCGAGGTAG-1-0-0	9.19388	8.87039	FB
ACTTTCATCTGCCAGG-1-0-0	-4.46843	3.72422	CapEC
AGAATAGAGACTAAGT-1-0-0	-4.38299	2.65131	CapEC
AGAATAGAGACTCGGA-1-0-0	-6.60634	2.1719	CapEC
AGAATAGAGCTGTTCA-1-0-0	-2.57347	2.5248	CapEC
AGAATAGAGTACATGA-1-0-0	11.8663	-0.161489	mSchwann
AGAATAGAGTTAGGTA-1-0-0	10.811	4.44013	MuSC
AGAATAGCAGACGCAA-1-0-0	-2.8924	2.33688	CapEC
AGAATAGCAGGTCGTC-1-0-0	13.9032	1.00809	mSchwann
AGAATAGCATATGGTC-1-0-0	2.62565	5.0917	Pericyte
AGAATAGCATCGATTG-1-0-0	-5.79416	2.56322	CapEC
AGAATAGCATCTCGCT-1-0-0	-3.52	3.3768	CapEC
AGAATAGGTACGCACC-1-0-0	1.13934	0.264365	Pericyte
AGAATAGGTACGCTGC-1-0-0	-4.96041	2.26792	CapEC
AGAATAGGTATATGAG-1-0-0	-4.53179	2.41738	CapEC
AGAATAGGTGAGGCTA-1-0-0	-5.42977	2.66173	CapEC
AGAATAGGTGTGAATA-1-0-0	-6.88804	2.24926	CapEC
AGAATAGTCAACGCTA-1-0-0	-4.187	6.62588	VenEC
AGAATAGTCACAAACC-1-0-0	-5.86047	4.60861	CapEC
AGAATAGTCACATAGC-1-0-0	-5.46339	2.22623	CapEC
AGAATAGTCCGTTGCT-1-0-0	-4.08494	-0.884212	ArtEC
AGAATAGTCCTAGGGC-1-0-0	-2.7599	0.225326	ArtEC
AGAATAGTCCTTCAAT-1-0-0	-4.53088	-0.887851	ArtEC
AGAATAGTCTCACATT-1-0-0	-5.45528	2.32164	CapEC
AGAATAGTCTGTCCGT-1-0-0	-1.61774	4.23286	CapEC
AGAATAGTCTTCATGT-1-0-0	-5.1732	2.48767	CapEC
AGACGTTAGAGTACAT-1-0-0	11.4342	14.8435	Tenoc
AGACGTTAGATGCGAC-1-0-0	13.3781	0.253098	mSchwann
AGACGTTAGCGTTCCG-1-0-0	-0.326104	0.00932025	RBD
AGACGTTAGCGTTGCC-1-0-0	-4.08275	-1.80518	ArtEC
AGACGTTAGCTGCGAA-1-0-0	11.2386	13.4287	Tenoc
AGACGTTAGGGCTTGA-1-0-0	11.2384	12.9442	Tenoc
AGACGTTCAAGTTGTC-1-0-0	-4.32443	7.12389	VenEC
AGACGTTCACAGCGTC-1-0-0	-6.51545	4.23628	CapEC
AGACGTTCAGTGACAG-1-0-0	-3.76115	0.972466	ArtEC
AGACGTTCATCTATGG-1-0-0	-3.96815	-0.506132	ArtEC
AGACGTTCATGTCTCC-1-0-0	-4.06877	3.78256	CapEC
AGACGTTGTAAGTGTA-1-0-0	-4.78925	4.76639	CapEC
AGACGTTGTAATCACC-1-0-0	-4.76453	2.43154	CapEC
AGACGTTGTACCGAGA-1-0-0	9.87443	7.8157	FB
AGACGTTGTAGTAGTA-1-0-0	-6.06701	1.74398	CapEC
AGACGTTGTGAGGCTA-1-0-0	13.2125	-1.99003	mSchwann
AGACGTTGTGATAAGT-1-0-0	-3.1117	8.27152	VenEC
AGACGTTGTGGCCCTA-1-0-0	-4.35477	1.35561	CapEC
AGACGTTGTGGTCTCG-1-0-0	-0.912973	1.5975	RBD
AGACGTTGTTTGTGTG-1-0-0	-5.21809	2.18177	CapEC
AGACGTTTCAGAGACG-1-0-0	-3.19363	2.70649	CapEC
AGACGTTTCCCGGATG-1-0-0	7.6177	0.710021	LymphEC
AGACGTTTCCGTAGGC-1-0-0	12.7758	-0.390819	mSchwann
AGACGTTTCCTGCCAT-1-0-0	0.704453	0.445485	Pericyte
AGACGTTTCGACGGAA-1-0-0	-4.66264	4.00858	CapEC
AGACGTTTCGTAGATC-1-0-0	4.80803	-1.14508	SMC
AGAGCGAAGAAGGCCT-1-0-0	-6.09297	5.26822	CapEC
AGAGCGAAGACTTTCG-1-0-0	9.80309	11.2278	FB
AGAGCGAAGAGACTAT-1-0-0	-6.24971	0.815845	ArtEC
AGAGCGAAGGGTTCCC-1-0-0	14.6828	2.1881	mSchwann
AGAGCGACAATCCGAT-1-0-0	-3.30621	1.42781	ArtEC
AGAGCGACACAGCCCA-1-0-0	10.2143	-4.97998	nmSchwann
AGAGCGACACAGGAGT-1-0-0	-4.26336	2.9046	CapEC
AGAGCGACACCTGGTG-1-0-0	10.8424	10.5617	FB
AGAGCGACACTTAACG-1-0-0	13.6717	1.17243	mSchwann
AGAGCGACAGCCTGTG-1-0-0	-2.14757	1.72666	CapEC
AGAGCGACAGTTTACG-1-0-0	-4.22783	7.00958	VenEC
AGAGCGACATTGGGCC-1-0-0	-5.87019	3.38157	CapEC
AGAGCGACATTGGTAC-1-0-0	-4.96264	3.83309	CapEC
AGAGCGAGTAAGAGGA-1-0-0	9.43319	10.6059	FB
AGAGCGAGTAGAGCTG-1-0-0	-2.67666	-2.71084	ArtEC
AGAGCGAGTCCGAAGA-1-0-0	-4.28176	5.07354	CapEC
AGAGCGAGTCGAGATG-1-0-0	-5.33675	2.28996	CapEC
AGAGCGAGTGACCAAG-1-0-0	5.25218	-0.722848	SMC
AGAGCGAGTGACGCCT-1-0-0	-2.87086	1.11773	CapEC
AGAGCGAGTGCATCTA-1-0-0	-5.84379	4.63493	CapEC
AGAGCGAGTGTGGCTC-1-0-0	-4.32117	1.47738	CapEC
AGAGCGAGTTATTCTC-1-0-0	-4.65401	-1.76128	ArtEC
AGAGCGATCCGAACGC-1-0-0	-5.04332	4.5731	CapEC
AGAGCGATCGAGAACG-1-0-0	9.04468	8.82184	FB
AGAGCGATCGTAGGTT-1-0-0	-3.49591	7.07798	VenEC
AGAGCGATCTAGAGTC-1-0-0	4.95626	-2.38684	SMC
AGAGCGATCTGCTTGC-1-0-0	-1.28825	1.29546	RBD
AGAGCGATCTGGCGTG-1-0-0	-4.55371	0.734839	ArtEC
AGAGCTTAGACTACAA-1-0-0	12.4699	-0.825751	mSchwann
AGAGCTTAGCGTCTAT-1-0-0	-6.17182	2.10397	CapEC
AGAGCTTAGTCCGTAT-1-0-0	-2.27915	-0.781206	ArtEC
AGAGCTTAGTCGTTTG-1-0-0	-5.21397	1.72544	CapEC
AGAGCTTCAACGCACC-1-0-0	-5.11336	4.00267	CapEC
AGAGCTTCACAACTGT-1-0-0	-1.20852	5.2197	VenEC
AGAGCTTCACCTTGTC-1-0-0	-5.96257	3.01707	CapEC
AGAGCTTCAGGACCCT-1-0-0	-3.05429	0.741729	CapEC
AGAGCTTCATACTACG-1-0-0	12.8328	-1.3455	mSchwann
AGAGCTTGTACAGTTC-1-0-0	-4.64986	-1.42133	ArtEC
AGAGCTTGTCCGAAGA-1-0-0	-2.86265	0.248398	ArtEC
AGAGCTTGTGATGATA-1-0-0	10.62	11.0897	FB
AGAGCTTGTGCAGACA-1-0-0	10.7588	4.09877	MuSC
AGAGCTTTCCAATGGT-1-0-0	-0.484013	0.496633	Pericyte
AGAGCTTTCCCTGACT-1-0-0	-3.91626	3.14961	CapEC
AGAGCTTTCCGCGGTA-1-0-0	-5.50547	1.54291	CapEC
AGAGCTTTCGGAGGTA-1-0-0	-5.07679	1.96317	CapEC
AGAGCTTTCTGGCGAC-1-0-0	-2.71348	1.94063	CapEC
AGAGTGGAGACACTAA-1-0-0	11.8015	-1.16938	mSchwann
AGAGTGGAGCGATTCT-1-0-0	12.2379	-1.45063	mSchwann
AGAGTGGAGTACTTGC-1-0-0	10.8207	9.62897	FB
AGAGTGGCAATGGAAT-1-0-0	5.87561	5.12466	Macrophage-LYVE1
AGAGTGGCAATTGCTG-1-0-0	-5.94567	4.08507	CapEC
AGAGTGGCAGATGAGC-1-0-0	9.54559	-4.90244	nmSchwann
AGAGTGGCAGCTTAAC-1-0-0	-3.25967	0.114131	ArtEC
AGAGTGGCATGCCTAA-1-0-0	-3.5913	1.66893	CapEC
AGAGTGGGTCAGCTAT-1-0-0	-7.21288	4.43169	CapEC
AGAGTGGGTCCTCCAT-1-0-0	8.99484	9.0665	FB
AGAGTGGGTCTGCCAG-1-0-0	-6.59512	3.84847	CapEC
AGAGTGGGTGTCAATC-1-0-0	11.1178	-1.77004	mSchwann
AGAGTGGGTTCACGGC-1-0-0	-3.54455	0.0308852	ArtEC
AGAGTGGGTTGATTCG-1-0-0	10.875	3.22174	MuSC
AGAGTGGTCAGCTGGC-1-0-0	-3.03171	2.7306	CapEC
AGAGTGGTCATAACCG-1-0-0	9.01725	9.088	mSchwann
AGAGTGGTCTCGAGTA-1-0-0	9.71946	8.63163	FB
AGATCTGAGAGTACAT-1-0-0	-3.16543	3.81115	CapEC
AGATCTGAGAGTGAGA-1-0-0	-7.18091	3.92128	CapEC
AGATCTGAGCGTTCCG-1-0-0	-4.69421	2.92568	CapEC
AGATCTGAGGCAGGTT-1-0-0	10.0529	9.77138	FB
AGATCTGCACAACGCC-1-0-0	-2.72747	0.961545	ArtEC
AGATCTGCACCTTGTC-1-0-0	-5.22553	3.40737	CapEC
AGATCTGGTACAGTTC-1-0-0	-4.51881	0.866455	ArtEC
AGATCTGGTACGACCC-1-0-0	-5.54715	4.79027	CapEC
AGATCTGGTCATGCAT-1-0-0	-5.29247	2.22164	CapEC
AGATCTGGTCCGTTAA-1-0-0	-5.12091	6.34592	CapEC
AGATCTGGTGACAAAT-1-0-0	11.9984	12.921	Tenoc
AGATCTGTCAAACGGG-1-0-0	9.79532	3.74598	MuSC
AGATCTGTCAGTGTTG-1-0-0	-4.41136	3.86895	CapEC
AGATCTGTCCCTCAGT-1-0-0	-4.01342	1.09475	ArtEC
AGATCTGTCCGTTGTC-1-0-0	11.6062	9.59709	FB
AGATTGCAGATATACG-1-0-0	-4.47598	-0.346201	ArtEC
AGATTGCAGCTTATCG-1-0-0	-3.67046	4.31263	CapEC
AGATTGCAGCTTCGCG-1-0-0	-5.12717	0.634923	ArtEC
AGATTGCAGGAATGGA-1-0-0	9.30556	7.85597	FB
AGATTGCAGGTTACCT-1-0-0	11.4981	-0.883747	mSchwann
AGATTGCAGTATGACA-1-0-0	-3.54886	6.72311	VenEC
AGATTGCAGTCCGTAT-1-0-0	8.04311	0.514972	LymphEC
AGATTGCCAAGCGTAG-1-0-0	-4.87665	-1.09362	ArtEC
AGATTGCCACAGGTTT-1-0-0	-6.73363	3.97944	CapEC
AGATTGCCACATTTCT-1-0-0	3.15115	2.39789	Pericyte
AGATTGCCAGACAAAT-1-0-0	-5.12766	2.91259	CapEC
AGATTGCCAGCTATTG-1-0-0	-2.98554	-0.542342	ArtEC
AGATTGCCAGTATGCT-1-0-0	-4.83958	1.21328	ArtEC
AGATTGCCATCACAAC-1-0-0	-4.75989	2.87426	CapEC
AGATTGCCATCTATGG-1-0-0	-3.20903	2.42017	CapEC
AGATTGCCATGTTGAC-1-0-0	11.0002	4.53986	MuSC
AGATTGCGTAAGGATT-1-0-0	-3.84987	0.528854	ArtEC
AGATTGCGTAGCAAAT-1-0-0	-3.92703	4.62258	CapEC
AGATTGCGTAGCCTCG-1-0-0	-3.17462	7.21889	VenEC
AGATTGCGTAGGGTAC-1-0-0	-4.69293	0.732584	ArtEC
AGATTGCGTATTCTCT-1-0-0	-2.06088	3.70666	CapEC
AGATTGCGTCGAAAGC-1-0-0	-4.10956	-1.5861	ArtEC
AGATTGCGTGCAACTT-1-0-0	-3.45364	-0.0240696	ArtEC
AGATTGCTCACATGCA-1-0-0	-3.5718	2.03048	CapEC
AGATTGCTCACCCTCA-1-0-0	-5.21273	3.45311	CapEC
AGATTGCTCACTTACT-1-0-0	-5.74252	2.3653	CapEC
AGATTGCTCAGAAATG-1-0-0	4.16347	-0.890561	SMC
AGATTGCTCCGTCAAA-1-0-0	4.35577	-2.07919	SMC
AGATTGCTCGCAAGCC-1-0-0	5.42025	-0.942047	SMC
AGCAGCCAGATGTCGG-1-0-0	-5.07757	2.06302	CapEC
AGCAGCCAGCACGCCT-1-0-0	-0.0250419	3.17593	Pericyte
AGCAGCCAGCCACGCT-1-0-0	-3.59427	-0.835943	ArtEC
AGCAGCCAGCCAGAAC-1-0-0	10.6739	9.88601	FB
AGCAGCCAGCCCGAAA-1-0-0	-4.07443	-1.92242	ArtEC
AGCAGCCAGGATGTAT-1-0-0	9.67117	3.70389	MuSC
AGCAGCCAGGCTACGA-1-0-0	-4.29274	3.89284	CapEC
AGCAGCCAGTGAACAT-1-0-0	-3.20702	0.92858	CapEC
AGCAGCCAGTGAAGAG-1-0-0	-4.2483	3.14759	CapEC
AGCAGCCAGTGCAAGC-1-0-0	-4.69697	3.71482	CapEC
AGCAGCCAGTTGAGAT-1-0-0	0.409879	1.46083	Pericyte
AGCAGCCCAAACGCGA-1-0-0	-6.40839	0.927285	ArtEC
AGCAGCCCAATGACCT-1-0-0	13.2338	-0.632709	mSchwann
AGCAGCCCACATCCGG-1-0-0	8.66724	10.3556	FB
AGCAGCCCACTGTTAG-1-0-0	-3.32928	-2.50088	ArtEC
AGCAGCCGTCCCTACT-1-0-0	-0.415807	3.35912	Pericyte
AGCAGCCGTCGTTGTA-1-0-0	2.63187	2.45108	Pericyte
AGCAGCCGTGGCAAAC-1-0-0	3.54829	-0.401529	SMC
AGCAGCCGTTTGACTG-1-0-0	-5.00566	-0.176006	ArtEC
AGCAGCCTCAAACAAG-1-0-0	-2.22291	0.106265	ArtEC
AGCAGCCTCAAAGTAG-1-0-0	2.58685	2.57978	Pericyte
AGCAGCCTCACCTCGT-1-0-0	-4.72187	4.15373	CapEC
AGCAGCCTCAGCATGT-1-0-0	-0.0827257	5.21405	Pericyte
AGCAGCCTCATTCACT-1-0-0	-3.5821	3.60514	CapEC
AGCAGCCTCCATGCTC-1-0-0	-1.75048	3.47583	CapEC
AGCAGCCTCGGTGTTA-1-0-0	-2.06581	0.365315	ArtEC
AGCAGCCTCTAACTCT-1-0-0	9.25096	9.94947	FB
AGCAGCCTCTCGTTTA-1-0-0	-3.00313	3.41083	CapEC
AGCATACAGATACACA-1-0-0	4.56906	-2.73081	SMC
AGCATACAGATCGGGT-1-0-0	4.79122	-0.285052	SMC
AGCATACAGCTAGCCC-1-0-0	-3.58251	-1.80381	ArtEC
AGCATACCAGCTTCGG-1-0-0	-2.72975	0.284827	ArtEC
AGCATACGTACGCACC-1-0-0	-3.96993	-2.06707	ArtEC
AGCATACGTCCCTACT-1-0-0	2.53219	3.41323	Pericyte
AGCATACGTCCGTTAA-1-0-0	-3.25892	3.25535	CapEC
AGCATACGTGACTACT-1-0-0	11.0678	6.17204	MuSC
AGCATACGTGAGGGAG-1-0-0	-4.65987	1.3598	CapEC
AGCATACGTGTTTGTG-1-0-0	-1.8862	2.84685	CapEC
AGCATACGTTCTGGTA-1-0-0	12.0935	-1.22454	mSchwann
AGCATACGTTGGACCC-1-0-0	-1.46641	3.45534	CapEC
AGCATACTCACAATGC-1-0-0	13.2774	-1.55093	mSchwann
AGCATACTCCACTGGG-1-0-0	-5.00228	4.45279	CapEC
AGCATACTCCGTAGTA-1-0-0	-5.21878	5.43828	CapEC
AGCATACTCCTGTACC-1-0-0	-4.86276	1.70691	CapEC
AGCATACTCGGAGCAA-1-0-0	-2.77015	3.69519	CapEC
AGCATACTCGTAGGAG-1-0-0	-3.84434	4.45762	CapEC
AGCATACTCTGATACG-1-0-0	9.60501	9.66384	FB
AGCATACTCTTCGGTC-1-0-0	-6.86314	3.54009	CapEC
AGCCTAAAGATCGATA-1-0-0	-5.55629	2.47638	CapEC
AGCCTAAAGCGTTCCG-1-0-0	-3.61191	-1.02283	ArtEC
AGCCTAAAGCTCAACT-1-0-0	-2.17875	-0.868193	ArtEC
AGCCTAAAGGCATGGT-1-0-0	-5.4936	4.60706	CapEC
AGCCTAAAGGGATCTG-1-0-0	-3.34066	-0.156868	ArtEC
AGCCTAAAGTGGACGT-1-0-0	-4.06512	2.37159	CapEC
AGCCTAAAGTTTGCGT-1-0-0	-3.4571	-0.469488	ArtEC
AGCCTAACAAAGGAAG-1-0-0	-5.69076	4.54706	CapEC
AGCCTAACAAGACACG-1-0-0	12.9738	0.136863	mSchwann
AGCCTAACAGATCCAT-1-0-0	-3.52398	1.95182	CapEC
AGCCTAACAGTCGATT-1-0-0	1.04776	1.35981	Pericyte
AGCCTAAGTATAGGTA-1-0-0	9.36603	4.32742	MuSC
AGCCTAAGTGCGGTAA-1-0-0	10.6523	4.17547	MuSC
AGCCTAAGTTATCGGT-1-0-0	-3.57543	2.80227	CapEC
AGCCTAATCAGTTGAC-1-0-0	-4.37047	1.19844	CapEC
AGCCTAATCCATGAAC-1-0-0	6.46729	3.35374	Monocyte
AGCCTAATCCGAGCCA-1-0-0	-4.51675	-1.18282	ArtEC
AGCCTAATCGCATGGC-1-0-0	10.5666	-4.39641	nmSchwann
AGCCTAATCGCTGATA-1-0-0	-4.03196	3.55489	CapEC
AGCCTAATCGGCGCAT-1-0-0	-5.20366	6.58945	CapEC
AGCCTAATCGTTACGA-1-0-0	-5.66145	1.83423	CapEC
AGCCTAATCTGAGTGT-1-0-0	-4.23703	2.57293	CapEC
AGCGGTCAGAATAGGG-1-0-0	6.01705	3.93131	Monocyte
AGCGGTCAGCCGTCGT-1-0-0	-2.65243	1.61814	CapEC
AGCGGTCAGCTGCGAA-1-0-0	-6.0368	1.66996	CapEC
AGCGGTCAGGCATGGT-1-0-0	-2.88243	2.47029	CapEC
AGCGGTCAGGGAAACA-1-0-0	-3.66489	-1.3726	ArtEC
AGCGGTCAGTCGCCGT-1-0-0	-5.24876	0.369594	ArtEC
AGCGGTCAGTGGGCTA-1-0-0	12.9338	-2.26948	mSchwann
AGCGGTCAGTGGGTTG-1-0-0	-5.19879	3.92415	CapEC
AGCGGTCAGTGTACTC-1-0-0	-4.3862	2.21466	CapEC
AGCGGTCCAAATACAG-1-0-0	-6.78356	4.40826	CapEC
AGCGGTCCACCACGTG-1-0-0	1.35481	1.28177	Pericyte
AGCGGTCCACCTGGTG-1-0-0	-4.70298	-1.12145	ArtEC
AGCGGTCCAGAGCCAA-1-0-0	-6.14644	4.36189	CapEC
AGCGGTCCATATGAGA-1-0-0	4.87176	-1.01978	SMC
AGCGGTCGTAGGGACT-1-0-0	-6.37253	1.09264	CapEC
AGCGGTCTCACTCCTG-1-0-0	-4.18962	4.04629	CapEC
AGCGGTCTCAGCATGT-1-0-0	-4.6446	0.638501	ArtEC
AGCGGTCTCAGTTTGG-1-0-0	-2.74963	1.37786	CapEC
AGCGGTCTCATAACCG-1-0-0	-3.76438	-0.309763	ArtEC
AGCGGTCTCCAAGTAC-1-0-0	-2.60123	3.09095	CapEC
AGCGGTCTCCACGACG-1-0-0	-3.31096	1.7226	CapEC
AGCGGTCTCCGCAAGC-1-0-0	-6.62059	2.72139	CapEC
AGCGGTCTCGAGCCCA-1-0-0	5.77962	-1.04426	SMC
AGCGGTCTCGGACAAG-1-0-0	10.6865	13.6128	Tenoc
AGCGTATAGAGGGATA-1-0-0	-4.47892	4.27914	CapEC
AGCGTATAGCTGTCTA-1-0-0	-2.34823	2.83183	CapEC
AGCGTATAGGACAGAA-1-0-0	-6.73319	3.54659	CapEC
AGCGTATAGGCTCTTA-1-0-0	-1.52694	-2.33987	ArtEC
AGCGTATAGTGGGTTG-1-0-0	11.2459	13.7432	Tenoc
AGCGTATCAAGAAGAG-1-0-0	-5.30573	1.98075	CapEC
AGCGTATCACGAAGCA-1-0-0	-3.96108	0.917929	ArtEC
AGCGTATCACGCGAAA-1-0-0	-5.03089	-0.202723	ArtEC
AGCGTATCACGGATAG-1-0-0	-2.78745	0.0718711	ArtEC
AGCGTATCACGTCAGC-1-0-0	-2.41095	2.23332	CapEC
AGCGTATCATGTAGTC-1-0-0	-5.3302	-0.0581418	ArtEC
AGCGTATGTAACGTTC-1-0-0	-3.32056	5.67578	VenEC
AGCGTATGTACCCAAT-1-0-0	-3.35312	0.496436	ArtEC
AGCGTATGTACTCTCC-1-0-0	-1.40206	3.1031	CapEC
AGCGTATGTATAAACG-1-0-0	-5.58636	5.7469	CapEC
AGCGTATGTCAACATC-1-0-0	-4.7857	5.23899	CapEC
AGCGTATGTCGTGGCT-1-0-0	-5.29754	0.827099	CapEC
AGCGTATGTTCCACTC-1-0-0	-2.38561	-2.1795	ArtEC
AGCGTATTCGAACGGA-1-0-0	-4.0883	2.67663	CapEC
AGCGTATTCGTAGATC-1-0-0	-4.01364	2.7822	CapEC
AGCGTATTCGTCCAGG-1-0-0	-6.41849	1.70138	CapEC
AGCGTATTCTAACCGA-1-0-0	-4.60191	1.54706	CapEC
AGCGTATTCTCACATT-1-0-0	4.68231	-0.881305	SMC
AGCGTATTCTTCAACT-1-0-0	-5.13021	4.1465	CapEC
AGCGTCGAGAAACCGC-1-0-0	-5.6667	3.22835	CapEC
AGCGTCGAGACAGGCT-1-0-0	-0.095801	2.70336	Pericyte
AGCGTCGAGCTGTCTA-1-0-0	-5.28596	1.54315	CapEC
AGCGTCGAGGACAGCT-1-0-0	10.0285	8.80608	FB
AGCGTCGAGGATGCGT-1-0-0	-4.76472	0.0211993	ArtEC
AGCGTCGAGTCTCAAC-1-0-0	-3.13507	-0.554937	ArtEC
AGCGTCGAGTGTACGG-1-0-0	-3.56645	4.58624	CapEC
AGCGTCGAGTGTACTC-1-0-0	-5.43593	1.04022	CapEC
AGCGTCGAGTGTGGCA-1-0-0	-5.10897	3.32777	CapEC
AGCGTCGCACGGACAA-1-0-0	3.12173	-1.26262	SMC
AGCGTCGCATCGGTTA-1-0-0	-5.31063	1.28692	ArtEC
AGCGTCGCATGGTCTA-1-0-0	-3.60045	-2.09637	ArtEC
AGCGTCGCATGGTTGT-1-0-0	13.4402	-1.76045	mSchwann
AGCGTCGCATTCACTT-1-0-0	-3.11419	0.589831	ArtEC
AGCGTCGGTAATTGGA-1-0-0	-5.54796	3.35249	CapEC
AGCGTCGGTACTCTCC-1-0-0	5.21735	3.20586	B cell
AGCGTCGGTAGCGCTC-1-0-0	-3.601	0.200855	ArtEC
AGCGTCGGTGACTACT-1-0-0	-5.49678	3.34069	CapEC
AGCGTCGGTGATGTGG-1-0-0	-4.84486	2.76436	CapEC
AGCGTCGGTGTGAATA-1-0-0	-3.79053	0.515089	ArtEC
AGCGTCGGTTAAGTAG-1-0-0	-5.11225	2.10138	CapEC
AGCGTCGGTTACCAGT-1-0-0	-6.02389	4.93093	CapEC
AGCGTCGTCAAGATCC-1-0-0	4.47785	0.0945771	SMC
AGCGTCGTCCCATTAT-1-0-0	-5.22065	1.94086	CapEC
AGCGTCGTCCGTACAA-1-0-0	-3.02133	2.68175	CapEC
AGCGTCGTCGCCAGCA-1-0-0	-4.72025	0.142108	ArtEC
AGCGTCGTCGGTGTTA-1-0-0	-4.4271	2.1645	CapEC
AGCGTCGTCTCAAGTG-1-0-0	-3.30243	6.9886	VenEC
AGCGTCGTCTCTTGAT-1-0-0	-3.71297	2.24375	CapEC
AGCTCCTAGACATAAC-1-0-0	-4.45365	3.9919	CapEC
AGCTCCTAGATACACA-1-0-0	-4.6806	1.20627	CapEC
AGCTCCTAGCTAGTTC-1-0-0	-4.85706	0.911338	CapEC
AGCTCCTAGCTGTCTA-1-0-0	-5.04644	-1.47492	ArtEC
AGCTCCTAGGCTCAGA-1-0-0	13.0238	-0.916111	mSchwann
AGCTCCTAGGTACTCT-1-0-0	9.79786	4.65065	MuSC
AGCTCCTAGTTGCAGG-1-0-0	4.97423	3.6407	B cell
AGCTCCTCAGTCTTCC-1-0-0	-0.0977752	-0.498724	RBD
AGCTCCTCATCCCATC-1-0-0	-3.83054	2.24353	CapEC
AGCTCCTCATGGTCTA-1-0-0	-6.21366	0.0224486	ArtEC
AGCTCCTCATTTGCCC-1-0-0	-3.20533	-0.205461	ArtEC
AGCTCCTGTCAAAGCG-1-0-0	-3.96291	1.8635	ArtEC
AGCTCCTGTCTGCGGT-1-0-0	-4.6876	4.63032	CapEC
AGCTCCTTCAAGGCTT-1-0-0	9.85804	-4.82787	nmSchwann
AGCTCCTTCACAAACC-1-0-0	10.5278	13.1311	Tenoc
AGCTCCTTCATGCATG-1-0-0	-4.64392	4.67589	CapEC
AGCTCCTTCCACTCCA-1-0-0	-3.45605	2.15548	CapEC
AGCTCCTTCCCTTGCA-1-0-0	-3.44419	1.14915	CapEC
AGCTCCTTCTATCGCC-1-0-0	-2.73267	1.35087	CapEC
AGCTCCTTCTCAAACG-1-0-0	-3.51036	7.36278	VenEC
AGCTCCTTCTGATACG-1-0-0	-6.29224	4.76531	CapEC
AGCTCTCAGAAACCGC-1-0-0	-2.72327	2.47134	CapEC
AGCTCTCAGAACTGTA-1-0-0	12.5242	-0.706551	mSchwann
AGCTCTCAGCTAACTC-1-0-0	-6.09592	4.10718	CapEC
AGCTCTCAGGCCCTCA-1-0-0	1.96342	0.464398	Pericyte
AGCTCTCAGGTGATTA-1-0-0	-1.69963	2.64993	CapEC
AGCTCTCAGTACCGGA-1-0-0	3.8909	-0.760065	SMC
AGCTCTCAGTACGTAA-1-0-0	-4.75836	2.79331	CapEC
AGCTCTCAGTTCGATC-1-0-0	9.71818	-4.71814	nmSchwann
AGCTCTCCACGTTGGC-1-0-0	4.89259	-0.245511	SMC
AGCTCTCCACTTCGAA-1-0-0	-4.51045	3.0614	CapEC
AGCTCTCCAGATGGCA-1-0-0	-4.92268	3.49898	CapEC
AGCTCTCCAGGCAGTA-1-0-0	9.21875	9.44931	FB
AGCTCTCCAGGTCCAC-1-0-0	-4.0416	1.83588	CapEC
AGCTCTCCAGGTTTCA-1-0-0	-3.58906	0.928041	ArtEC
AGCTCTCGTACTCTCC-1-0-0	-4.15295	0.456013	ArtEC
AGCTCTCGTCAGATAA-1-0-0	1.24215	-0.00508504	Pericyte
AGCTCTCGTTGTGGCC-1-0-0	-4.51325	2.39471	CapEC
AGCTCTCTCCAAGCCG-1-0-0	-2.71596	3.9292	CapEC
AGCTCTCTCCATGAGT-1-0-0	-3.24413	-0.871271	ArtEC
AGCTCTCTCCCTCTTT-1-0-0	-0.991419	3.13247	CapEC
AGCTCTCTCCTACAGA-1-0-0	10.6648	4.50099	MuSC
AGCTCTCTCCTCGCAT-1-0-0	-1.87771	3.40249	CapEC
AGCTCTCTCGGTTAAC-1-0-0	9.64904	7.78939	FB
AGCTTGAAGACAAAGG-1-0-0	-6.29352	1.84147	CapEC
AGCTTGAAGACACTAA-1-0-0	10.8296	14.0504	Tenoc
AGCTTGAAGAGCCCAA-1-0-0	2.7921	2.4322	Pericyte
AGCTTGAAGCGTTCCG-1-0-0	4.55437	-2.23778	SMC
AGCTTGAAGGTGATTA-1-0-0	-4.56042	6.8296	VenEC
AGCTTGAAGTTGAGTA-1-0-0	-2.68344	3.1148	CapEC
AGCTTGACACATCCGG-1-0-0	-1.97754	1.10202	ArtEC
AGCTTGACACCTCGTT-1-0-0	3.00476	3.39522	Pericyte
AGCTTGACACGAGAGT-1-0-0	-5.43159	2.103	CapEC
AGCTTGACAGGGTACA-1-0-0	-6.88875	2.64702	CapEC
AGCTTGACATTGCGGC-1-0-0	-4.65881	3.38115	CapEC
AGCTTGATCCGATATG-1-0-0	-2.94195	6.15844	VenEC
AGCTTGATCCTAGAAC-1-0-0	0.789622	2.77756	Pericyte
AGCTTGATCGCCATAA-1-0-0	-2.00293	2.72585	CapEC
AGCTTGATCGGAAACG-1-0-0	0.939091	0.146939	Pericyte
AGCTTGATCGTGACAT-1-0-0	11.4052	14.061	Tenoc
AGCTTGATCTTAGAGC-1-0-0	0.390913	1.89098	Pericyte
AGGCCACAGAGCTATA-1-0-0	-2.64854	3.73406	CapEC
AGGCCACAGCCAGGAT-1-0-0	-4.25935	-1.8082	ArtEC
AGGCCACAGCTGGAAC-1-0-0	8.54528	10.2643	FB
AGGCCACAGGCCGAAT-1-0-0	-5.03856	1.53849	CapEC
AGGCCACAGGTGGGTT-1-0-0	-2.64861	2.30063	CapEC
AGGCCACAGTCTCCTC-1-0-0	-5.05067	-1.29212	ArtEC
AGGCCACCAAAGTCAA-1-0-0	10.1278	10.5121	FB
AGGCCACCACAGGCCT-1-0-0	11.1399	-2.37039	mSchwann
AGGCCACCACCACCAG-1-0-0	-4.27891	4.02094	CapEC
AGGCCACCAGACGCCT-1-0-0	-5.90227	3.85097	CapEC
AGGCCACGTAAGGGCT-1-0-0	-2.19244	0.190011	ArtEC
AGGCCACGTAAGTGGC-1-0-0	-5.03888	3.90235	CapEC
AGGCCACGTACCCAAT-1-0-0	3.7714	-1.15552	SMC
AGGCCACGTAGAGTGC-1-0-0	-1.42869	6.67953	VenEC
AGGCCACGTAGCAAAT-1-0-0	-4.58789	2.10948	CapEC
AGGCCACGTCAAGCGA-1-0-0	-6.71624	2.71796	CapEC
AGGCCACGTCCAACTA-1-0-0	-4.13562	4.2011	CapEC
AGGCCACGTCTGCGGT-1-0-0	-4.70582	-1.5266	ArtEC
AGGCCACGTGCCTTGG-1-0-0	-4.66296	5.50062	CapEC
AGGCCACGTTTGTTGG-1-0-0	-3.09576	3.21346	CapEC
AGGCCACTCATTGCGA-1-0-0	-1.8659	2.87924	CapEC
AGGCCACTCGCACTCT-1-0-0	-2.7482	1.88551	CapEC
AGGCCGTAGCTAACAA-1-0-0	-3.76655	0.370429	ArtEC
AGGCCGTAGGTAGCTG-1-0-0	-6.76667	2.53182	CapEC
AGGCCGTAGGTGCTTT-1-0-0	-2.84879	4.10095	CapEC
AGGCCGTAGTAGCGGT-1-0-0	-3.57164	3.07172	CapEC
AGGCCGTAGTTAGGTA-1-0-0	0.90864	2.49465	Pericyte
AGGCCGTCACCATCCT-1-0-0	-6.3128	1.20459	CapEC
AGGCCGTCACCATGTA-1-0-0	-5.38047	4.31042	CapEC
AGGCCGTCAGCCTATA-1-0-0	-2.98292	7.34843	VenEC
AGGCCGTCAGTATAAG-1-0-0	8.96666	9.88992	FB
AGGCCGTCATCGTCGG-1-0-0	-4.25044	-0.544561	ArtEC
AGGCCGTGTCGCATAT-1-0-0	8.92517	8.66449	FB
AGGCCGTGTCTAGAGG-1-0-0	-1.88353	-0.262325	ArtEC
AGGCCGTGTGAGCGAT-1-0-0	-5.9645	3.45623	CapEC
AGGCCGTGTTAGGGTG-1-0-0	11.747	5.84912	MuSC
AGGCCGTGTTCTCATT-1-0-0	12.5167	-1.66616	mSchwann
AGGCCGTGTTTGCATG-1-0-0	-4.23221	3.37298	CapEC
AGGCCGTGTTTGTGTG-1-0-0	9.38125	10.9399	FB
AGGCCGTTCAACCATG-1-0-0	-5.70153	4.02849	CapEC
AGGCCGTTCGGAATCT-1-0-0	10.3707	9.72323	FB
AGGGAGTAGAAGGACA-1-0-0	-3.77996	-2.49125	ArtEC
AGGGAGTAGAGCTGCA-1-0-0	-4.26837	2.58608	CapEC
AGGGAGTAGCAGACTG-1-0-0	-4.43344	2.26514	CapEC
AGGGAGTAGCCAACAG-1-0-0	-5.79547	4.84957	CapEC
AGGGAGTAGCGCTTAT-1-0-0	-2.13882	5.8897	VenEC
AGGGAGTAGCTGTCTA-1-0-0	-4.1708	-0.567421	ArtEC
AGGGAGTAGCTTATCG-1-0-0	-3.60684	2.43107	CapEC
AGGGAGTAGGAGTTTA-1-0-0	-4.49485	1.02499	ArtEC
AGGGAGTCAAACTGTC-1-0-0	12.8903	0.114416	mSchwann
AGGGAGTCAATAGAGT-1-0-0	-5.6881	-0.16386	ArtEC
AGGGAGTCACATCTTT-1-0-0	-3.79142	-0.296838	ArtEC
AGGGAGTCACCGAATT-1-0-0	-3.12798	6.96014	VenEC
AGGGAGTCACGACTCG-1-0-0	-4.58553	3.28821	CapEC
AGGGAGTCAGCTTCGG-1-0-0	-4.86451	1.13921	ArtEC
AGGGAGTCAGTCTTCC-1-0-0	-2.94311	2.50679	CapEC
AGGGAGTCATATGCTG-1-0-0	-2.63946	-0.256436	ArtEC
AGGGAGTCATGCAACT-1-0-0	-3.46705	3.00723	CapEC
AGGGAGTGTAAAGTCA-1-0-0	-6.48346	4.40825	CapEC
AGGGAGTGTCACTGGC-1-0-0	-4.27188	3.30289	CapEC
AGGGAGTGTTATGTGC-1-0-0	-2.92852	3.98797	CapEC
AGGGAGTGTTCCACTC-1-0-0	-5.51162	-0.143093	ArtEC
AGGGAGTGTTCGGGCT-1-0-0	-2.12839	-2.5569	ArtEC
AGGGAGTGTTGTACAC-1-0-0	-2.36553	2.42541	CapEC
AGGGAGTTCAGTGTTG-1-0-0	9.75891	8.5594	FB
AGGGAGTTCATGTCTT-1-0-0	4.43598	-1.40341	SMC
AGGGAGTTCCACTGGG-1-0-0	-3.48537	5.54746	CapEC
AGGGAGTTCCCAGGTG-1-0-0	-6.03755	2.87563	CapEC
AGGGAGTTCCGCATAA-1-0-0	11.0519	3.25691	MuSC
AGGGAGTTCCTGCCAT-1-0-0	-2.85264	-0.617539	ArtEC
AGGGAGTTCGCACTCT-1-0-0	-2.63286	3.44083	CapEC
AGGGAGTTCTAGCACA-1-0-0	10.7562	5.78332	MuSC
AGGGAGTTCTCGCTTG-1-0-0	-1.8557	-0.827662	ArtEC
AGGGATGAGAAGATTC-1-0-0	10.8022	14.13	Tenoc
AGGGATGAGAGCTTCT-1-0-0	-1.92704	3.36133	CapEC
AGGGATGAGATACACA-1-0-0	-3.04634	1.70056	CapEC
AGGGATGAGATCTGAA-1-0-0	-6.37381	2.85347	CapEC
AGGGATGAGCAGATCG-1-0-0	-6.76629	4.50727	CapEC
AGGGATGAGGACAGCT-1-0-0	-3.74852	6.37371	VenEC
AGGGATGAGTGCGTGA-1-0-0	-4.32226	1.69815	CapEC
AGGGATGAGTTAAGTG-1-0-0	-4.33969	3.38421	CapEC
AGGGATGAGTTGAGTA-1-0-0	12.5412	-1.64282	mSchwann
AGGGATGCAAACGTGG-1-0-0	-3.31609	5.14453	CapEC
AGGGATGCAAAGGCGT-1-0-0	2.90443	2.6848	Pericyte
AGGGATGCACCAGGCT-1-0-0	-5.06903	0.61236	ArtEC
AGGGATGCAGATCCAT-1-0-0	-6.69124	3.28412	CapEC
AGGGATGCAGCCTTGG-1-0-0	11.3623	9.16315	FB
AGGGATGCAGGCTGAA-1-0-0	-3.22442	1.0845	CapEC
AGGGATGGTAAGGGAA-1-0-0	-4.85734	-1.46047	ArtEC
AGGGATGGTCATTAGC-1-0-0	11.2121	9.60373	FB
AGGGATGGTCTCCATC-1-0-0	-2.97548	3.41903	CapEC
AGGGATGGTGCAGTAG-1-0-0	-3.37485	2.86678	CapEC
AGGGATGGTTATGCGT-1-0-0	-1.84631	3.71598	CapEC
AGGGATGTCACGATGT-1-0-0	-6.70318	4.78675	CapEC
AGGGATGTCAGCGATT-1-0-0	-1.69547	3.43333	CapEC
AGGGATGTCATAGCAC-1-0-0	-4.64047	2.68094	CapEC
AGGGATGTCCTATTCA-1-0-0	10.8399	4.6103	MuSC
AGGGATGTCGCCTGTT-1-0-0	-4.90647	2.09528	CapEC
AGGGATGTCTATCCCG-1-0-0	-2.31062	2.89867	CapEC
AGGGTGAAGACCGGAT-1-0-0	-3.4211	-0.38342	ArtEC
AGGGTGAAGCTAAACA-1-0-0	-4.29331	-1.31589	ArtEC
AGGGTGAAGGAGTAGA-1-0-0	-5.24354	3.39271	CapEC
AGGGTGAAGGTAGCTG-1-0-0	-5.92657	-0.450502	ArtEC
AGGGTGACAACGATCT-1-0-0	10.8002	11.9741	FB
AGGGTGACAAGCCCAC-1-0-0	-6.80029	2.34183	CapEC
AGGGTGACACAACTGT-1-0-0	-4.86212	4.56237	CapEC
AGGGTGACAGACAAGC-1-0-0	12.7115	-1.57731	mSchwann
AGGGTGACAGACGCTC-1-0-0	11.6281	-1.10105	mSchwann
AGGGTGACATGTCGAT-1-0-0	-4.39577	3.87505	CapEC
AGGGTGAGTAACGACG-1-0-0	-6.87275	3.73992	CapEC
AGGGTGAGTACTCAAC-1-0-0	-6.2472	4.5915	CapEC
AGGGTGAGTATTAGCC-1-0-0	-6.57533	2.15765	CapEC
AGGGTGAGTCAATGTC-1-0-0	-1.84178	2.74045	CapEC
AGGGTGAGTCGCATCG-1-0-0	-4.31058	1.42345	CapEC
AGGGTGAGTCGTGGCT-1-0-0	-4.73768	0.255729	ArtEC
AGGGTGATCAAGCCTA-1-0-0	0.607687	1.39222	Pericyte
AGGGTGATCATTATCC-1-0-0	-4.93076	6.37106	VenEC
AGGGTGATCATTTGGG-1-0-0	10.2761	10.9834	FB
AGGGTGATCCGAAGAG-1-0-0	-3.50217	3.36608	CapEC
AGGGTGATCCGCAAGC-1-0-0	-5.54535	1.65101	CapEC
AGGGTGATCTACGAGT-1-0-0	11.3118	12.6474	Tenoc
AGGGTGATCTAGAGTC-1-0-0	10.855	9.57922	FB
AGGGTGATCTCGTTTA-1-0-0	-6.77917	4.44805	CapEC
AGGGTGATCTGGGCCA-1-0-0	-3.86045	2.07065	ArtEC
AGGTCATAGCTGATAA-1-0-0	-4.5346	-1.58574	ArtEC
AGGTCATAGTAGCGGT-1-0-0	-6.64928	3.12149	CapEC
AGGTCATAGTATTGGA-1-0-0	-5.14082	4.04244	CapEC
AGGTCATCACACTGCG-1-0-0	-2.09045	-2.19634	ArtEC
AGGTCATCACGAAATA-1-0-0	11.8736	4.87614	MuSC
AGGTCATCACTGCCAG-1-0-0	-4.9933	2.03958	CapEC
AGGTCATCAGACGCCT-1-0-0	-3.36753	2.07653	CapEC
AGGTCATCAGAGCCAA-1-0-0	-2.49763	5.27442	CapEC
AGGTCATCATGATCCA-1-0-0	-5.16634	2.96148	CapEC
AGGTCATCATGTAGTC-1-0-0	-4.40246	-0.727906	ArtEC
AGGTCATGTAGCCTAT-1-0-0	-3.49652	-1.33569	ArtEC
AGGTCATGTTATCACG-1-0-0	10.0083	-4.74327	nmSchwann
AGGTCATGTTCAGGCC-1-0-0	-4.02406	1.83681	CapEC
AGGTCATGTTCGCGAC-1-0-0	0.347339	1.12763	Pericyte
AGGTCATGTTGAGGTG-1-0-0	0.92191	0.3647	Pericyte
AGGTCATGTTGAGTTC-1-0-0	-3.01794	8.16106	VenEC
AGGTCATTCACTATTC-1-0-0	-2.31968	-0.246841	ArtEC
AGGTCATTCATTGCCC-1-0-0	10.6076	3.66994	MuSC
AGGTCATTCCAGTATG-1-0-0	-1.83527	2.14454	CapEC
AGGTCATTCCGCAGTG-1-0-0	-3.64287	1.24466	ArtEC
AGGTCATTCCTTGGTC-1-0-0	-3.25483	3.01358	CapEC
AGGTCATTCGTCTGAA-1-0-0	-3.32739	-0.309695	ArtEC
AGGTCATTCTATCCCG-1-0-0	-2.24807	1.2679	CapEC
AGGTCATTCTTGCCGT-1-0-0	-5.79751	2.06927	CapEC
AGGTCATTCTTTCCTC-1-0-0	-5.23537	2.4646	CapEC
AGGTCCGAGAATTGTG-1-0-0	-5.34814	5.22028	CapEC
AGGTCCGAGAGTACCG-1-0-0	-2.91934	0.706678	ArtEC
AGGTCCGAGATCTGCT-1-0-0	12.6995	6.183	MuSC
AGGTCCGAGATGTCGG-1-0-0	0.977653	2.38525	Pericyte
AGGTCCGAGCGTGAAC-1-0-0	-5.11051	1.62568	ArtEC
AGGTCCGAGGTGTGGT-1-0-0	-5.68385	0.796046	ArtEC
AGGTCCGAGTCCAGGA-1-0-0	5.07086	-0.162739	SMC
AGGTCCGAGTGGTAAT-1-0-0	-4.26613	1.41551	CapEC
AGGTCCGCAATAACGA-1-0-0	10.7835	5.86008	MuSC
AGGTCCGCACGAAGCA-1-0-0	2.83369	3.09896	Pericyte
AGGTCCGCAGTAAGAT-1-0-0	-4.31729	1.51935	CapEC
AGGTCCGCATGGAATA-1-0-0	2.72137	3.45373	Pericyte
AGGTCCGGTACGCTGC-1-0-0	-3.30033	2.95235	CapEC
AGGTCCGGTAGTACCT-1-0-0	12.6927	-0.277846	mSchwann
AGGTCCGGTCATGCAT-1-0-0	-4.24511	0.692461	ArtEC
AGGTCCGGTCCTCTTG-1-0-0	11.4808	12.6287	Tenoc
AGGTCCGGTCGAACAG-1-0-0	-5.0867	0.63341	CapEC
AGGTCCGGTCGCGAAA-1-0-0	-5.68975	5.12044	CapEC
AGGTCCGGTGCCTTGG-1-0-0	-0.111837	2.58542	Pericyte
AGGTCCGGTTTGGCGC-1-0-0	-3.61993	1.54916	CapEC
AGGTCCGTCAACCAAC-1-0-0	-5.03869	2.9108	CapEC
AGGTCCGTCAGCATGT-1-0-0	-2.68523	8.26395	VenEC
AGGTCCGTCATGCATG-1-0-0	-5.13441	2.03869	CapEC
AGGTCCGTCATGTCCC-1-0-0	-5.83727	5.20163	CapEC
AGGTCCGTCCGCGCAA-1-0-0	-3.08312	0.767712	ArtEC
AGGTCCGTCCGCGTTT-1-0-0	-3.67351	7.63713	VenEC
AGGTCCGTCGATCCCT-1-0-0	10.7831	10.0589	FB
AGGTCCGTCGCCAGCA-1-0-0	-2.74448	7.69677	VenEC
AGGTCCGTCGGTGTCG-1-0-0	-4.50375	3.73802	CapEC
AGGTCCGTCGGTTCGG-1-0-0	-1.61511	3.62446	CapEC
AGGTCCGTCTCTTGAT-1-0-0	-2.22309	2.37307	CapEC
AGGTCCGTCTGGCGTG-1-0-0	-5.28687	4.447	CapEC
AGGTCCGTCTTGTATC-1-0-0	-3.73943	1.39637	CapEC
AGTAGTCAGGGTGTGT-1-0-0	-5.63486	1.92453	CapEC
AGTAGTCAGTGATCGG-1-0-0	-4.62573	2.35748	CapEC
AGTAGTCCAAGCGATG-1-0-0	-6.0825	3.78152	CapEC
AGTAGTCCACACCGCA-1-0-0	-3.58775	1.7792	CapEC
AGTAGTCCATAAGACA-1-0-0	-5.39198	2.9019	CapEC
AGTAGTCCATGGGAAC-1-0-0	0.580914	3.1012	Pericyte
AGTAGTCGTATATGAG-1-0-0	13.6724	2.08217	mSchwann
AGTAGTCGTATATGGA-1-0-0	-3.93709	2.04143	CapEC
AGTAGTCGTCCGTCAG-1-0-0	-3.83274	2.0961	CapEC
AGTAGTCGTCGCATAT-1-0-0	-2.43897	1.61151	VenEC
AGTAGTCGTGGACGAT-1-0-0	12.9628	-1.44481	mSchwann
AGTAGTCGTTCGTGAT-1-0-0	11.2635	11.5294	FB
AGTAGTCTCAACTCTT-1-0-0	12.3433	-0.53609	mSchwann
AGTAGTCTCAAGATCC-1-0-0	-5.06066	2.40606	CapEC
AGTAGTCTCCCAGGTG-1-0-0	9.89706	3.77946	MuSC
AGTAGTCTCTACTTAC-1-0-0	13.0571	-0.484745	mSchwann
AGTCTTTAGCCCGAAA-1-0-0	-2.93303	2.81483	CapEC
AGTCTTTAGCCGTCGT-1-0-0	5.17402	-2.1601	SMC
AGTCTTTAGGTGATTA-1-0-0	-2.0974	2.82969	CapEC
AGTCTTTAGTAACCCT-1-0-0	-5.29775	3.8999	CapEC
AGTCTTTAGTACGACG-1-0-0	-7.00388	3.83806	CapEC
AGTCTTTAGTATTGGA-1-0-0	2.88975	3.11282	Pericyte
AGTCTTTAGTGTCTCA-1-0-0	-4.31893	3.75906	CapEC
AGTCTTTCACCACGTG-1-0-0	-5.34011	4.74456	CapEC
AGTCTTTCACCTATCC-1-0-0	11.5156	9.4598	FB
AGTCTTTCACGAAAGC-1-0-0	-5.18122	-1.47206	ArtEC
AGTCTTTCACGGCTAC-1-0-0	-4.27251	0.986819	ArtEC
AGTCTTTCAGATCGGA-1-0-0	-3.17449	8.52716	VenEC
AGTCTTTCAGCTGTTA-1-0-0	9.7505	9.1725	FB
AGTCTTTCAGGACGTA-1-0-0	-5.8009	0.741026	ArtEC
AGTCTTTCAGTATAAG-1-0-0	12.0453	-1.98042	mSchwann
AGTCTTTCATACAGCT-1-0-0	-2.86152	7.25762	VenEC
AGTCTTTGTCTAGCGC-1-0-0	-5.05455	2.01267	CapEC
AGTCTTTGTCTGCAAT-1-0-0	3.05814	2.42424	Pericyte
AGTCTTTGTTATCACG-1-0-0	-2.43921	2.64145	CapEC
AGTCTTTTCAAAGACA-1-0-0	-7.31337	3.68305	CapEC
AGTCTTTTCAACACCA-1-0-0	4.13965	-0.830459	SMC
AGTCTTTTCAAGGTAA-1-0-0	1.71587	0.0523932	Pericyte
AGTCTTTTCCTGCAGG-1-0-0	-5.3851	5.63446	CapEC
AGTCTTTTCGGGAGTA-1-0-0	-6.94229	4.02865	CapEC
AGTCTTTTCTACCAGA-1-0-0	-3.34436	1.48622	CapEC
AGTCTTTTCTGTCTAT-1-0-0	-6.17294	5.28655	CapEC
AGTCTTTTCTTACCGC-1-0-0	-5.1124	2.74182	CapEC
AGTGAGGAGACAGACC-1-0-0	-1.90078	3.95709	Pericyte
AGTGAGGAGACCCACC-1-0-0	9.49324	5.16346	MuSC
AGTGAGGAGCACCGCT-1-0-0	-4.04035	6.80678	VenEC
AGTGAGGAGCCAGAAC-1-0-0	-6.36297	2.46503	CapEC
AGTGAGGAGCGTGAAC-1-0-0	-3.27225	0.707736	ArtEC
AGTGAGGAGCTGAACG-1-0-0	-6.17839	4.54285	CapEC
AGTGAGGAGCTTTGGT-1-0-0	9.20022	-4.14257	nmSchwann
AGTGAGGAGGTGACCA-1-0-0	-3.3156	-2.21479	ArtEC
AGTGAGGCAAGACACG-1-0-0	-1.39639	5.50637	Pericyte
AGTGAGGCACGGTGTC-1-0-0	-4.11083	3.0963	CapEC
AGTGAGGCAGATCGGA-1-0-0	-2.61369	-2.7879	ArtEC
AGTGAGGCATCTGGTA-1-0-0	5.12764	-2.35654	SMC
AGTGAGGCATGCCTAA-1-0-0	-4.18801	1.02576	ArtEC
AGTGAGGCATGGATGG-1-0-0	1.50515	-0.157275	Pericyte
AGTGAGGCATGTAGTC-1-0-0	-5.52774	2.40784	CapEC
AGTGAGGCATTTGCTT-1-0-0	-3.91101	0.611473	ArtEC
AGTGAGGGTCCAGTGC-1-0-0	-3.44674	7.74537	VenEC
AGTGAGGGTCTAGTCA-1-0-0	-6.60583	0.894532	ArtEC
AGTGAGGGTCTCCACT-1-0-0	4.22311	0.0944304	SMC
AGTGAGGGTCTTCGTC-1-0-0	-4.41043	1.17827	CapEC
AGTGAGGGTGACGCCT-1-0-0	11.2419	5.574	MuSC
AGTGAGGGTGAGTGAC-1-0-0	-3.46767	4.00862	CapEC
[truncated: 94,530 more rows]

## Sheet: Panel e
Dotplot: Mean expression in group																										Dotplot: Fraction of cells in group (%)
	MuSC	MF-I	MF-IIB	MF-IIX	MF-IIA	NMJ	MTJ	FB	Tenoc	mSchwann	nmSchwann	SMC	Pericyte	CapEC	ArtEC	VenEC	LymphEC	Macrophage-LYVE1	Macrophage-LAM	Monocyte	Neutrophil	B cell	Adipocyte	RBD		gene	fraction	cell_type
Pax7	0.779761	0.0185488	0.0131678	0.0118635	0.00952319	0.0212176	0	0.00829344	0.00339556	0.0052099	0.00586185	0.00633988	0.00503071	0.00216319	0.00171558	0.00605693	0.010144	0.00745365	0	0	0	0.0118316	0	0.0118834		Pax7	0.00132037	CapEC
Tnnt1	0.243908	3.36094	0.0324769	0.0254292	0.132766	0.102444	0.114049	0.0217477	0.0781649	0.0123344	0.0112601	0.0977496	0.0459175	0.00933068	0.0226666	0.0406866	0.0290829	0.0478788	0.0692965	0.0179661	0.0444954	0.00842776	0.0585079	0.0040362		Tnnt1	0.00568494	CapEC
Tnnc1	0.0125254	3.3122	0.0316167	0.0266644	0.0771527	0.0910566	0.105921	0.0160681	0.0108267	0.00897825	0.00243915	0.00225848	0.00655633	0.00309831	0.00379682	0.00609421	0	0.0309092	0.0115438	0	0	0	0.0534852	0.00193327		Tnnc1	0.00183385	CapEC
Tnnt3	0.193527	1.92401	4.27496	3.9275	3.63882	3.49749	3.43751	0.737555	0.175263	0.0520997	0.0112512	0.0163014	0.204497	0.0349725	0.0132273	0.0645947	0.40033	0.540249	0.00595594	0.0105073	0	0.00930236	1.83619	0.026087		Tnnt3	0.0128736	CapEC
Tnnc2	0.156772	1.54909	2.74705	2.56152	2.69087	3.4068	2.75093	0.626963	0.156914	0.0269318	0.0247466	0.0398695	0.185105	0.0353486	0.0125212	0.0571635	0.262934	0.483637	0.0180634	0.0183541	0	0	1.18058	0.0194954		Tnnc2	0.0141573	CapEC
Myh1	0.0380274	0.313786	0.311471	2.33989	1.19182	0.814099	0.813417	0.105499	0.0295026	0.00819647	0	0.00123749	0.0518942	0.00624992	0.00108019	0.0120208	0.025732	0.134614	0	0	0	0	0.250352	0		Myh1	0.00212727	CapEC
Myh2	0.0259418	0.249067	0.166222	0.372616	3.5062	0.263515	0.512787	0.069045	0.0122442	0.00150646	0.00809507	0.00107695	0.0328249	0.00389398	0.000219747	0.00552173	0.022073	0.0693456	0	0	0	0	0.212525	0.00139209		Myh2	0.00135705	CapEC
Ache	0.0145376	0.0477687	0.0531996	0.0411112	0.0226829	1.04945	0.1745	0.00404919	0.0219343	0.00425752	0.0406005	0.00370709	0.0578317	0.00190472	0.00492242	0.00184266	0	0.00294206	0	0.00557769	0	0	0.0186552	0.00602724		Ache	0.00124702	CapEC
Ncam1	0.680145	0.413491	0.0267235	0.0207898	0.0264095	1.37795	0.339465	0.0425378	0.281832	0.0727158	1.27888	0.0403195	0.0212553	0.00321693	0.0035807	0.0134047	0.0148821	0.00616227	0	0	0.0117616	0.00842776	0.107962	0.00359371		Ncam1	0.00179718	CapEC
Col22a1	0.00405848	0	0.0195656	0.0140652	0.0118716	0.0582349	2.13304	0.00468311	0.741871	0.0031479	0.00458009	0.0050065	0.00542976	0.00428392	0.00359273	0.00334686	0.003435	0.0172771	0.00952407	0.0215893	0.0162642	0	0	0.00358345		Col22a1	0.00267743	CapEC
Maml2	0.0218142	0.00952324	0.0284305	0.0318451	0.0385386	0.0325335	0.215115	0.10714	0.0813483	0.0174414	0.102904	0.109578	0.158908	0.0907129	0.108201	0.138612	0.183938	0.0800103	0.016913	0.0389974	0.0330347	0.0381898	0.0533701	0.0730311		Maml2	0.0564093	CapEC
Pdgfra	0.00605037	0.0215771	0.0294905	0.026722	0.0300902	0.0554605	0.0501539	0.985164	0.0553429	0.0101312	0.00710824	0.00533437	0.0136222	0.00692155	0.0132749	0.00911318	0.0200417	0.0182513	0.0132644	0.00733176	0	0	0.0260901	0.00865195		Pdgfra	0.00403448	CapEC
Dcn	0.329653	0.207148	0.279889	0.261173	0.254432	0.421079	0.237512	4.43911	4.69348	1.21588	0.32317	0.271846	0.312786	0.340168	0.295725	0.29963	0.415188	0.398304	0.204427	0.305828	0.359449	0.382954	0.559286	0.250676		Dcn	0.181588	CapEC
Col1a1	0.149426	0.0723808	0.0812033	0.0745106	0.0709168	0.170398	0.116174	2.27133	4.19548	0.755884	0.285795	0.323211	0.378986	0.102864	0.089794	0.146893	0.131181	0.148866	0.155387	0.172535	0.0947603	0.0262603	0.137924	0.0872519		Col1a1	0.0593435	CapEC
Tnmd	0.0289428	0.00928243	0.00242928	0.00040267	0.00133319	0.00829097	0	0.130258	3.09384	0.0237712	0.0347256	0.301296	0.0353127	0.0256905	0.027056	0.0384207	0.0386699	0.0295229	0.0363314	0.0439346	0.0420651	0.00480512	0	0.0264102		Tnmd	0.0156611	CapEC
Mkx	0.00917969	0.00854934	0.0056795	0.00877128	0.0106935	0.026426	0.0215027	0.0165532	0.492272	0.0014098	0.0043	0.0184365	0.00125676	0.00113066	0.00133413	0.00118779	0	0	0	0	0	0.00870175	0	0		Mkx	0.000696864	CapEC
Mpz	0.0775791	0	0.00889511	0.00659976	0.00852935	0.0430329	0	0.0641129	0.0783375	4.71708	0.415472	0.0830126	0.0793549	0.0821485	0.0755532	0.085129	0.108682	0.0695603	0.0503427	0.0787998	0.119916	0.0987176	0	0.107756		Mpz	0.0465065	CapEC
Mbp	0.0497152	0.0202692	0.0100638	0.00872216	0.0387798	0.0364049	0.00917585	0.0489295	0.074617	4.21817	1.46132	0.0634458	0.0561343	0.0588748	0.050021	0.0628982	0.0688449	0.117696	0.19285	0.251681	0.277883	0.144869	0.0255754	0.102246		Mbp	0.0327893	CapEC
Cdh19	0.0012294	0.0162132	0.0169336	0.0142422	0.0127546	0.00843636	0.00953591	0.0367332	0.00230135	0.141126	0.861875	0.000889508	0.0016676	0.000978246	0.00144474	0.00171594	0	0.00554802	0.00259125	0	0	0	0.0278965	0		Cdh19	0.000513479	CapEC
L1cam	0.0052131	0.0140219	0.00329038	0.00238895	0.00349618	0	0	0.00422324	0.0037459	0.00725699	0.746663	0.00527278	0.0558076	0.0555441	0.0782754	0.108931	0.0605472	0.0164991	0.00746393	0.0744505	0	0.0349948	0	0.0274272		L1cam	0.0353934	CapEC
Myh11	0.0439451	0.0232711	0.0074972	0.0141195	0.0051219	0.00806886	0.0128494	0.0341016	0.0497036	0.0481485	0.0365671	3.42485	0.92781	0.05737	0.0670891	0.0655406	0.0207604	0.0331787	0.0529769	0.0503402	0	0.0308502	0.027589	0.0866424		Myh11	0.0346965	CapEC
Acta2	0.741771	0.033129	0.00803652	0.00880069	0.00791974	0.0103848	0.00898643	0.162453	0.610176	0.251799	0.206879	5.20786	2.33799	0.266464	0.28997	0.320803	0.202763	0.199949	0.278212	0.238719	0.438461	0.280207	0.0232947	0.302637		Acta2	0.148505	CapEC
Kcnj8	0.0319292	0.00488135	0.0120052	0.0113937	0.0102613	0	0.0229846	0.0250525	0.0259148	0.0194831	0.00976678	0.0280024	1.52732	0.0278425	0.0202392	0.0482048	0.0813767	0.024273	0.00256268	0.0128713	0	0.0400094	0	0.0994892		Kcnj8	0.0172015	CapEC
Rgs5	0.136609	0.0435364	0.0394295	0.0476346	0.0519861	0.118796	0.067497	0.10273	0.129098	0.138936	0.126061	0.745215	3.78174	0.549595	0.51636	0.406188	0.154812	0.127567	0.0320721	0.145342	0.135927	0.208232	0.0549425	0.664209		Rgs5	0.240015	CapEC
Pecam1	0.117648	0.0291176	0.0232644	0.0164334	0.0222329	0.0814062	0.0435473	0.111513	0.124416	0.144499	0.15132	0.13665	1.27507	1.90553	2.18007	2.25073	1.44774	0.166194	0.0938597	0.162363	0.106991	0.718932	0	1.31133		Pecam1	0.779021	CapEC
Cdh5	0.141338	0.0290041	0.0163248	0.0148942	0.0139956	0.138216	0	0.121537	0.244792	0.230535	0.198355	0.155703	1.36005	2.27232	2.2084	1.82649	0.908647	0.187618	0.110719	0.207053	0.0562881	0.592422	0	1.50739		Cdh5	0.856153	CapEC
Dll4	0.0147127	0	0.00282262	0.00295258	0.00122314	0.00905641	0	0.0148583	0.0230359	0.0261958	0.0237541	0.0188035	0.255586	0.31325	0.511008	0.103695	0.150475	0.0260778	0.0180134	0.035557	0.0294642	0.1244	0	0.237615		Dll4	0.179571	CapEC
Rgcc	0.182036	0.0486806	0.0761316	0.0366692	0.0646132	0.195934	1.17952	0.191347	0.282005	1.4586	1.57952	0.187088	1.15307	2.58873	1.96212	0.850003	0.25094	0.231569	0.538555	0.28155	0.787131	0.878571	1.07033	1.70718		Rgcc	0.883587	CapEC
Lpl	0.485639	2.19047	0.184821	0.87558	2.12436	0.204551	0.180381	1.06019	0.72674	0.199008	0.108438	0.667707	1.11067	1.65224	0.952164	0.499363	0.251044	0.528047	1.00354	0.616136	0.270417	0.384651	1.8822	1.17249		Lpl	0.663708	CapEC
Ackr1	0.00403774	0	0.00315072	0.00414495	0.00336676	0	0	0.103395	0.00571381	0.0621821	0.0103346	0.0053422	0.0186638	0.00631805	0.00560772	0.58105	0	0.00570676	0.00627033	0.0147116	0	0	0	0.00341552		Ackr1	0.0039978	CapEC
Mmrn1	0.00398328	0	0.00319482	0.00200961	0.00434313	0.033464	0	0.00176722	0.00202012	0.00200209	0	0.00221407	0.00144773	0.00162432	0.0011451	0.00164228	2.36951	0	0	0.0018346	0	0	0.0238673	0		Mmrn1	0.000843572	CapEC
Ccl21a	0.0242377	0.00597429	0.0139332	0.0137094	0.0105554	0.0126055	0	0.0227864	0.020696	0.0276576	0.0303143	0.0180529	0.0238164	0.0234308	0.018987	0.0205	4.19482	0.0167084	0.0078525	0.0262251	0	0.0263795	0	0.0247774		Ccl21a	0.0131304	CapEC
Cd14	0.0045448	0.004304	0.00296625	0.00499567	0.00650141	0	0	0.017533	0.00367802	0.020649	0.00796176	0.00369911	0.0165034	0.0157827	0.00667821	0.0535397	0.0128109	0.823338	1.29212	1.06383	1.99593	0.0140282	0	0.00753664		Cd14	0.0102329	CapEC
Lyve1	0.00297019	0.00489059	0.00291314	0.00148603	0.00405586	0.0222418	0	0.00495342	0.00525593	0.0211397	0.00325045	0.00809606	0.00558681	0.00219549	0.00205107	0.00603537	1.24364	1.11822	0.0881902	0.01244	0	0	0	0		Lyve1	0.00124702	CapEC
F13a1	0.00846891	0.0192679	0.0283081	0.0330334	0.0298256	0.0946518	0.0102826	0.0248513	0.00794251	0.00349994	0.00984213	0.0064779	0.00857814	0.00449296	0.00263312	0.00291744	0.00584319	2.28009	1.29244	0.455298	0	0	0.0291117	0		F13a1	0.00267743	CapEC
Clec10a	0.0044337	0.0101771	0.011354	0.00933517	0.0122833	0.0338391	0.00786029	0.00917456	0.00108386	0.00177776	0.00187829	0.00137368	0.00176951	0.00256296	0.00218536	0.00201581	0	1.08625	0.183809	0.237331	0	0	0.0297162	0		Clec10a	0.00143041	CapEC
Spp1	0.0147908	0.0151753	0.00208084	0.0043565	0.00645855	0.00480648	0	0.0525481	0.476103	0.55603	0.0141144	0.021611	0.017009	0.0201678	0.0169857	0.0133016	0.0640168	0.0640598	3.02379	0.253152	0.577809	0.0343095	0	0.0176555		Spp1	0.0132037	CapEC
Lilra5	0	0	0.000184081	0.000353082	0	0	0	0.000132938	0.00110923	0	0	0.000323628	0	9.6799e-05	0	0.000578051	0	0.125178	0	0.300946	0	0.0093094	0	0		Lilra5	7.33541e-05	CapEC
Fcgr3	0.00403084	0.0265865	0.0127898	0.0144979	0.012518	0.0408315	0.0227723	0.00668559	0.0132088	0.00710892	0.00569699	0.00429426	0.00418284	0.00449883	0.00323846	0.00402176	0	1.41381	1.81109	1.24633	1.19566	0	0	0.00411217		Fcgr3	0.00267743	CapEC
S100a8	0.0107985	0.0376158	0.0155046	0.0249264	0.0316668	0	0.0205197	0.0186464	0.011128	0.00751251	0.00515165	0.00563645	0.0115711	0.00892934	0.00713344	0.0065764	0	0.0301619	0.242639	0.036561	5.82007	0	0	0.00264724		S100a8	0.0054282	CapEC
Camp	0.00208261	0.00629605	0.00492647	0.00405658	0.00510441	0.0130977	0	0.00115106	0.0102554	0.0013038	0.00154774	0.00215256	0.000788976	0.000842503	0.0013118	0.000930339	0	0	0	0.00289862	0.329098	0	0	0		Camp	0.000476802	CapEC
Cd79a	0.0307424	0.00634848	0.00149078	0.00230167	0.000689309	0	0	0.00113716	0.000183453	0.00115814	0.00261099	0.00139815	0.00263028	0.00120396	0.00068617	0.00550909	0.063911	0.00822528	0	0.00361191	0	1.97006	0	0		Cd79a	0.000733541	CapEC
Cyp2e1	0.0189032	0	0.00272552	0.00148468	0.00327832	0.0155699	0.00902651	0.0175842	0.0130555	0.00904912	0.019831	0.0150924	0.0439715	0.0714348	0.0465516	0.0562434	0.0246328	0.0319518	0.0199636	0.0365822	0.0173347	0.0661224	1.77004	0.042568		Cyp2e1	0.0421419	CapEC
Adipoq	0	0	0.00294147	0.00172374	0.00154774	0	0.00902651	0.000751886	0.000414527	0	0	0	0.000716708	0.000775867	0.000228861	0.00130656	0	0	0.00208928	0	0	0	1.15538	0		Adipoq	0.000476802	CapEC
Hba-a1	0.126642	0.129349	0.069088	0.0878312	0.103383	0.413877	0.0939739	0.116543	0.10087	0.145147	0.1237	0.0878981	0.152327	0.179182	0.147887	0.180197	0.105415	0.159617	0.0431378	0.0879883	0.16384	0.207089	0.0423271	7.18395		Hba-a1	0.0893453	CapEC
																										Pax7	0.411452	MuSC
																										Tnnt1	0.147707	MuSC
																										Tnnc1	0.00506714	MuSC
																										Tnnt3	0.0564986	MuSC
																										Tnnc2	0.0511781	MuSC
																										Myh1	0.0136813	MuSC
																										Myh2	0.00785407	MuSC
																										Ache	0.00810742	MuSC
																										Ncam1	0.364581	MuSC
																										Col22a1	0.00253357	MuSC
																										Maml2	0.0131746	MuSC
																										Pdgfra	0.00278693	MuSC
																										Dcn	0.17735	MuSC
																										Col1a1	0.0856347	MuSC
																										Tnmd	0.0174816	MuSC
																										Mkx	0.00582721	MuSC
																										Mpz	0.0428173	MuSC
																										Mbp	0.0304028	MuSC
																										Cdh19	0.00101343	MuSC
																										L1cam	0.00405371	MuSC
																										Myh11	0.0273626	MuSC
																										Acta2	0.364581	MuSC
																										Kcnj8	0.0197618	MuSC
																										Rgs5	0.0767672	MuSC
																										Pecam1	0.07094	MuSC
																										Cdh5	0.0815809	MuSC
																										Dll4	0.010641	MuSC
																										Rgcc	0.101089	MuSC
																										Lpl	0.268052	MuSC
																										Ackr1	0.00228021	MuSC
																										Mmrn1	0.0017735	MuSC
																										Ccl21a	0.0139346	MuSC
																										Cd14	0.00228021	MuSC
																										Lyve1	0.0017735	MuSC
																										F13a1	0.00329364	MuSC
																										Clec10a	0.00202686	MuSC
																										Spp1	0.00937421	MuSC
																										Lilra5	0	MuSC
																										Fcgr3	0.00202686	MuSC
																										S100a8	0.00506714	MuSC
																										Camp	0.00126678	MuSC
																										Cd79a	0.0184951	MuSC
																										Cyp2e1	0.0114011	MuSC
																										Adipoq	0	MuSC
																										Hba-a1	0.0714467	MuSC
																										Pax7	0.00468966	VenEC
																										Tnnt1	0.0325517	VenEC
																										Tnnc1	0.00386207	VenEC
																										Tnnt3	0.0228966	VenEC
																										Tnnc2	0.0204138	VenEC
																										Myh1	0.00441379	VenEC
																										Myh2	0.00193103	VenEC
																										Ache	0.0022069	VenEC
																										Ncam1	0.0110345	VenEC
																										Col22a1	0.00248276	VenEC
																										Maml2	0.105931	VenEC
																										Pdgfra	0.00689655	VenEC
																										Dcn	0.19669	VenEC
																										Col1a1	0.0984828	VenEC
																										Tnmd	0.0275862	VenEC
																										Mkx	0.00110345	VenEC
																										Mpz	0.0584828	VenEC
																										Mbp	0.0424828	VenEC
																										Cdh19	0.00110345	VenEC
																										L1cam	0.0855172	VenEC
																										Myh11	0.0477241	VenEC
																										Acta2	0.203862	VenEC
																										Kcnj8	0.0331034	VenEC
																										Rgs5	0.208552	VenEC
																										Pecam1	0.907586	VenEC
																										Cdh5	0.831448	VenEC
																										Dll4	0.0791724	VenEC
																										Rgcc	0.425931	VenEC
																										Lpl	0.285241	VenEC
																										Ackr1	0.271448	VenEC
																										Mmrn1	0.00110345	VenEC
																										Ccl21a	0.0148966	VenEC
																										Cd14	0.0405517	VenEC
																										Lyve1	0.00441379	VenEC
																										F13a1	0.0022069	VenEC
																										Clec10a	0.00137931	VenEC
																										Spp1	0.0126897	VenEC
																										Lilra5	0.000551724	VenEC
																										Fcgr3	0.00303448	VenEC
																										S100a8	0.00551724	VenEC
																										Camp	0.000551724	VenEC
																										Cd79a	0.00358621	VenEC
																										Cyp2e1	0.0446897	VenEC
																										Adipoq	0.000827586	VenEC
																										Hba-a1	0.0998621	VenEC
																										Pax7	0.0041481	FB
																										Tnnt1	0.00983254	FB
																										Tnnc1	0.0069135	FB
																										Tnnt3	0.21862	FB
																										Tnnc2	0.183592	FB
																										Myh1	0.0324167	FB
																										Myh2	0.0221232	FB
																										Ache	0.00215087	FB
																										Ncam1	0.0256568	FB
																										Col22a1	0.00307267	FB
																										Maml2	0.0565371	FB
																										Pdgfra	0.466431	FB
																										Dcn	0.935935	FB
																										Col1a1	0.706407	FB
																										Tnmd	0.0605316	FB
																										Mkx	0.0104471	FB
																										Mpz	0.0359502	FB
																										Mbp	0.0282686	FB
																										Cdh19	0.0175142	FB
																										L1cam	0.0032263	FB
																										Myh11	0.0224305	FB
																										Acta2	0.108004	FB
																										Kcnj8	0.0162851	FB
																										Rgs5	0.0573053	FB
																										Pecam1	0.0711323	FB
																										Cdh5	0.0749731	FB
																										Dll4	0.012137	FB
																										Rgcc	0.115071	FB
																										Lpl	0.464895	FB
																										Ackr1	0.0639115	FB
																										Mmrn1	0.000768167	FB
																										Ccl21a	0.0129052	FB
																										Cd14	0.0132125	FB
																										Lyve1	0.00261177	FB
																										F13a1	0.00937164	FB
																										Clec10a	0.00353357	FB
																										Spp1	0.0278077	FB
																										Lilra5	0.000153633	FB
																										Fcgr3	0.00291904	FB
																										S100a8	0.00829621	FB
																										Camp	0.000614534	FB
																										Cd79a	0.000614534	FB
																										Cyp2e1	0.0116761	FB
																										Adipoq	0.000307267	FB
																										Hba-a1	0.0612997	FB
																										Pax7	0.00357974	Pericyte
																										Tnnt1	0.04063	Pericyte
																										Tnnc1	0.00375873	Pericyte
																										Tnnt3	0.0633614	Pericyte
																										Tnnc2	0.0583497	Pericyte
																										Myh1	0.0191516	Pericyte
																										Myh2	0.014319	Pericyte
																										Ache	0.0388402	Pericyte
																										Ncam1	0.0180777	Pericyte
																										Col22a1	0.00429569	Pericyte
																										Maml2	0.124933	Pericyte
																										Pdgfra	0.00966529	Pericyte
																										Dcn	0.20315	Pericyte
																										Col1a1	0.235368	Pericyte
																										Tnmd	0.0306068	Pericyte
																										Mkx	0.00107392	Pericyte
																										Mpz	0.0560229	Pericyte
																										Mbp	0.0390192	Pericyte
																										Cdh19	0.0014319	Pericyte
																										L1cam	0.0538751	Pericyte
																										Myh11	0.489529	Pericyte
																										Acta2	0.771792	Pericyte
																										Kcnj8	0.617863	Pericyte
																										Rgs5	0.938071	Pericyte
																										Pecam1	0.623054	Pericyte
																										Cdh5	0.633793	Pericyte
																										Dll4	0.211563	Pericyte
																										Rgcc	0.55647	Pericyte
																										Lpl	0.601396	Pericyte
																										Ackr1	0.013424	Pericyte
																										Mmrn1	0.00107392	Pericyte
																										Ccl21a	0.0161088	Pericyte
																										Cd14	0.013424	Pericyte
																										Lyve1	0.00483265	Pericyte
																										F13a1	0.00429569	Pericyte
																										Clec10a	0.0014319	Pericyte
																										Spp1	0.0153929	Pericyte
																										Lilra5	0	Pericyte
																										Fcgr3	0.00357974	Pericyte
																										S100a8	0.00769644	Pericyte
																										Camp	0.000715948	Pericyte
																										Cd79a	0.00196886	Pericyte
																										Cyp2e1	0.0361554	Pericyte
																										Adipoq	0.000715948	Pericyte
																										Hba-a1	0.096474	Pericyte
																										Pax7	0.00492228	SMC
																										Tnnt1	0.0748705	SMC
																										Tnnc1	0.00181347	SMC
																										Tnnt3	0.0111399	SMC
																										Tnnc2	0.0282383	SMC
																										Myh1	0.000518135	SMC
																										Myh2	0.000518135	SMC
																										Ache	0.00336788	SMC
																										Ncam1	0.0339378	SMC
																										Col22a1	0.00414508	SMC
																										Maml2	0.0919689	SMC
																										Pdgfra	0.00492228	SMC
																										Dcn	0.194041	SMC
																										Col1a1	0.220725	SMC
																										Tnmd	0.220725	SMC
																										Mkx	0.0170984	SMC
																										Mpz	0.0603627	SMC
																										Mbp	0.0471503	SMC
																										Cdh19	0.000777202	SMC
																										L1cam	0.00440415	SMC
																										Myh11	0.989378	SMC
																										Acta2	0.999482	SMC
																										Kcnj8	0.0212435	SMC
																										Rgs5	0.31399	SMC
																										Pecam1	0.10285	SMC
																										Cdh5	0.112694	SMC
																										Dll4	0.015285	SMC
																										Rgcc	0.136528	SMC
																										Lpl	0.460363	SMC
																										Ackr1	0.00440415	SMC
																										Mmrn1	0.00129534	SMC
																										Ccl21a	0.0129534	SMC
																										Cd14	0.00284974	SMC
																										Lyve1	0.00621762	SMC
																										F13a1	0.00518135	SMC
																										Clec10a	0.00103627	SMC
																										Spp1	0.0220207	SMC
																										Lilra5	0.000259067	SMC
																										Fcgr3	0.00362694	SMC
																										S100a8	0.00647668	SMC
																										Camp	0.00181347	SMC
																										Cd79a	0.00103627	SMC
																										Cyp2e1	0.0126943	SMC
																										Adipoq	0	SMC
																										Hba-a1	0.0676166	SMC
																										Pax7	0.00121104	ArtEC
																										Tnnt1	0.015017	ArtEC
																										Tnnc1	0.0026643	ArtEC
																										Tnnt3	0.00750848	ArtEC
																										Tnnc2	0.00783142	ArtEC
																										Myh1	0.000565154	ArtEC
																										Myh2	0.000161473	ArtEC
																										Ache	0.0035524	ArtEC
																										Ncam1	0.00250283	ArtEC
																										Col22a1	0.00234135	ArtEC
																										Maml2	0.076861	ArtEC
																										Pdgfra	0.00952689	ArtEC
																										Dcn	0.183594	ArtEC
																										Col1a1	0.0585338	ArtEC
																										Tnmd	0.0184886	ArtEC
																										Mkx	0.000888099	ArtEC
																										Mpz	0.0494914	ArtEC
																										Mbp	0.0318908	ArtEC
																										Cdh19	0.000888099	ArtEC
																										L1cam	0.0581301	ArtEC
																										Myh11	0.0448894	ArtEC
																										Acta2	0.182948	ArtEC
																										Kcnj8	0.0141289	ArtEC
																										Rgs5	0.249556	ArtEC
																										Pecam1	0.873809	ArtEC
																										Cdh5	0.876635	ArtEC
																										Dll4	0.320765	ArtEC
																										Rgcc	0.786452	ArtEC
																										Lpl	0.477798	ArtEC
																										Ackr1	0.00379461	ArtEC
																										Mmrn1	0.000726627	ArtEC
																										Ccl21a	0.0114646	ArtEC
																										Cd14	0.00508639	ArtEC
																										Lyve1	0.00137252	ArtEC
																										F13a1	0.00185694	ArtEC
																										Clec10a	0.00145325	ArtEC
																										Spp1	0.0122719	ArtEC
																										Lilra5	0	ArtEC
																										Fcgr3	0.00242209	ArtEC
																										S100a8	0.00500565	ArtEC
																										Camp	0.000726627	ArtEC
																										Cd79a	0.000484418	ArtEC
																										Cyp2e1	0.0326982	ArtEC
																										Adipoq	0.000161473	ArtEC
																										Hba-a1	0.087276	ArtEC
																										Pax7	0.00371999	Tenoc
																										Tnnt1	0.0639161	Tenoc
																										Tnnc1	0.00777815	Tenoc
																										Tnnt3	0.0591816	Tenoc
																										Tnnc2	0.0547853	Tenoc
																										Myh1	0.00980724	Tenoc
																										Myh2	0.00405817	Tenoc
																										Ache	0.0196145	Tenoc
																										Ncam1	0.207981	Tenoc
																										Col22a1	0.320595	Tenoc
																										Maml2	0.065607	Tenoc
																										Pdgfra	0.0399053	Tenoc
																										Dcn	0.972269	Tenoc
																										Col1a1	0.974975	Tenoc
																										Tnmd	0.911735	Tenoc
																										Mkx	0.337504	Tenoc
																										Mpz	0.0534325	Tenoc
																										Mbp	0.0507271	Tenoc
																										Cdh19	0.0016909	Tenoc
																										L1cam	0.00405817	Tenoc
																										Myh11	0.0409199	Tenoc
																										Acta2	0.385864	Tenoc
																										Kcnj8	0.0189381	Tenoc
																										Rgs5	0.087927	Tenoc
																										Pecam1	0.0977342	Tenoc
																										Cdh5	0.186338	Tenoc
																										Dll4	0.0189381	Tenoc
																										Rgcc	0.207643	Tenoc
																										Lpl	0.450457	Tenoc
																										Ackr1	0.00507271	Tenoc
																										Mmrn1	0.0016909	Tenoc
																										Ccl21a	0.0128509	Tenoc
																										Cd14	0.00371999	Tenoc
																										Lyve1	0.00439635	Tenoc
																										F13a1	0.00541089	Tenoc
																										Clec10a	0.00101454	Tenoc
																										Spp1	0.204261	Tenoc
																										Lilra5	0.000338181	Tenoc
																										Fcgr3	0.0118363	Tenoc
																										S100a8	0.00845451	Tenoc
																										Camp	0.00845451	Tenoc
																										Cd79a	0.000338181	Tenoc
																										Cyp2e1	0.0108218	Tenoc
																										Adipoq	0.000338181	Tenoc
																										Hba-a1	0.0672979	Tenoc
																										Pax7	0.00286309	mSchwann
																										Tnnt1	0.00728787	mSchwann
																										Tnnc1	0.0041645	mSchwann
																										Tnnt3	0.0229047	mSchwann
																										Tnnc2	0.00884956	mSchwann
																										Myh1	0.00234253	mSchwann
																										Myh2	0.000520562	mSchwann
																										Ache	0.00260281	mSchwann
																										Ncam1	0.0413847	mSchwann
																										Col22a1	0.00208225	mSchwann
																										Maml2	0.0109318	mSchwann
																										Pdgfra	0.00650703	mSchwann
																										Dcn	0.337845	mSchwann
																										Col1a1	0.35216	mSchwann
																										Tnmd	0.0137949	mSchwann
																										Mkx	0.00104112	mSchwann
																										Mpz	0.914888	mSchwann
																										Mbp	0.912806	mSchwann
																										Cdh19	0.0752212	mSchwann
																										L1cam	0.00494534	mSchwann
																										Myh11	0.0262884	mSchwann
																										Acta2	0.127017	mSchwann
																										Kcnj8	0.0104112	mSchwann
																										Rgs5	0.0715773	mSchwann
																										Pecam1	0.0762624	mSchwann
																										Cdh5	0.127538	mSchwann
																										Dll4	0.0169183	mSchwann
																										Rgcc	0.600208	mSchwann
																										Lpl	0.114524	mSchwann
																										Ackr1	0.0340968	mSchwann
																										Mmrn1	0.000780843	mSchwann
																										Ccl21a	0.0135346	mSchwann
																										Cd14	0.0145757	mSchwann
																										Lyve1	0.0119729	mSchwann
																										F13a1	0.00182197	mSchwann
																										Clec10a	0.00104112	mSchwann
																										Spp1	0.228267	mSchwann
																										Lilra5	0	mSchwann
																										Fcgr3	0.00364394	mSchwann
																										S100a8	0.00442478	mSchwann
																										Camp	0.000780843	mSchwann
																										Cd79a	0.000520562	mSchwann
																										Cyp2e1	0.0054659	mSchwann
																										Adipoq	0	mSchwann
																										Hba-a1	0.0741801	mSchwann
																										Pax7	0	Macrophage-LAM
																										Tnnt1	0.0896226	Macrophage-LAM
																										Tnnc1	0.0188679	Macrophage-LAM
																										Tnnt3	0.00943396	Macrophage-LAM
																										Tnnc2	0.0330189	Macrophage-LAM
																										Myh1	0	Macrophage-LAM
																										Myh2	0	Macrophage-LAM
																										Ache	0	Macrophage-LAM
																										Ncam1	0	Macrophage-LAM
																										Col22a1	0.0141509	Macrophage-LAM
																										Maml2	0.0235849	Macrophage-LAM
																										Pdgfra	0.0188679	Macrophage-LAM
																										Dcn	0.283019	Macrophage-LAM
																										Col1a1	0.198113	Macrophage-LAM
																										Tnmd	0.0566038	Macrophage-LAM
																										Mkx	0	Macrophage-LAM
																										Mpz	0.0660377	Macrophage-LAM
																										Mbp	0.231132	Macrophage-LAM
																										Cdh19	0.00471698	Macrophage-LAM
																										L1cam	0.0141509	Macrophage-LAM
																										Myh11	0.0849057	Macrophage-LAM
																										Acta2	0.367925	Macrophage-LAM
																										Kcnj8	0.00471698	Macrophage-LAM
																										Rgs5	0.0471698	Macrophage-LAM
																										Pecam1	0.122642	Macrophage-LAM
																										Cdh5	0.127358	Macrophage-LAM
																										Dll4	0.0235849	Macrophage-LAM
																										Rgcc	0.485849	Macrophage-LAM
																										Lpl	0.608491	Macrophage-LAM
																										Ackr1	0.00943396	Macrophage-LAM
																										Mmrn1	0	Macrophage-LAM
																										Ccl21a	0.00943396	Macrophage-LAM
																										Cd14	0.778302	Macrophage-LAM
																										Lyve1	0.0518868	Macrophage-LAM
																										F13a1	0.783019	Macrophage-LAM
																										Clec10a	0.216981	Macrophage-LAM
																										Spp1	0.853774	Macrophage-LAM
																										Lilra5	0	Macrophage-LAM
																										Fcgr3	0.929245	Macrophage-LAM
																										S100a8	0.273585	Macrophage-LAM
																										Camp	0	Macrophage-LAM
																										Cd79a	0	Macrophage-LAM
																										Cyp2e1	0.0283019	Macrophage-LAM
																										Adipoq	0.00471698	Macrophage-LAM
																										Hba-a1	0.0471698	Macrophage-LAM
																										Pax7	0.00241546	Macrophage-LYVE1
																										Tnnt1	0.0362319	Macrophage-LYVE1
																										Tnnc1	0.0108696	Macrophage-LYVE1
																										Tnnt3	0.155797	Macrophage-LYVE1
																										Tnnc2	0.150966	Macrophage-LYVE1
																										Myh1	0.0422705	Macrophage-LYVE1
																										Myh2	0.0229469	Macrophage-LYVE1
																										Ache	0.00120773	Macrophage-LYVE1
																										Ncam1	0.00362319	Macrophage-LYVE1
																										Col22a1	0.00724638	Macrophage-LYVE1
																										Maml2	0.0483092	Macrophage-LYVE1
																										Pdgfra	0.0108696	Macrophage-LYVE1
																										Dcn	0.198068	Macrophage-LYVE1
																										Col1a1	0.0785024	Macrophage-LYVE1
																										Tnmd	0.0193237	Macrophage-LYVE1
																										Mkx	0	Macrophage-LYVE1
																										Mpz	0.0422705	Macrophage-LYVE1
																										Mbp	0.0700483	Macrophage-LYVE1
																										Cdh19	0.00362319	Macrophage-LYVE1
																										L1cam	0.00966184	Macrophage-LYVE1
																										Myh11	0.0241546	Macrophage-LYVE1
																										Acta2	0.124396	Macrophage-LYVE1
																										Kcnj8	0.0120773	Macrophage-LYVE1
																										Rgs5	0.0724638	Macrophage-LYVE1
																										Pecam1	0.089372	Macrophage-LYVE1
																										Cdh5	0.100242	Macrophage-LYVE1
																										Dll4	0.0181159	Macrophage-LYVE1
																										Rgcc	0.124396	Macrophage-LYVE1
																										Lpl	0.2657	Macrophage-LYVE1
																										Ackr1	0.00241546	Macrophage-LYVE1
																										Mmrn1	0	Macrophage-LYVE1
																										Ccl21a	0.0108696	Macrophage-LYVE1
																										Cd14	0.426329	Macrophage-LYVE1
																										Lyve1	0.491546	Macrophage-LYVE1
																										F13a1	0.792271	Macrophage-LYVE1
																										Clec10a	0.449275	Macrophage-LYVE1
																										Spp1	0.0326087	Macrophage-LYVE1
																										Lilra5	0.0797101	Macrophage-LYVE1
																										Fcgr3	0.611111	Macrophage-LYVE1
																										S100a8	0.013285	Macrophage-LYVE1
																										Camp	0	Macrophage-LYVE1
																										Cd79a	0.00241546	Macrophage-LYVE1
																										Cyp2e1	0.0205314	Macrophage-LYVE1
																										Adipoq	0	Macrophage-LYVE1
																										Hba-a1	0.0748792	Macrophage-LYVE1
																										Pax7	0.00323276	nmSchwann
																										Tnnt1	0.00646552	nmSchwann
																										Tnnc1	0.00107759	nmSchwann
																										Tnnt3	0.00431034	nmSchwann
																										Tnnc2	0.00969828	nmSchwann
																										Myh1	0	nmSchwann
																										Myh2	0.00215517	nmSchwann
																										Ache	0.0237069	nmSchwann
																										Ncam1	0.582974	nmSchwann
																										Col22a1	0.00215517	nmSchwann
																										Maml2	0.0571121	nmSchwann
																										Pdgfra	0.00431034	nmSchwann
																										Dcn	0.163793	nmSchwann
																										Col1a1	0.131466	nmSchwann
																										Tnmd	0.0172414	nmSchwann
																										Mkx	0.00215517	nmSchwann
																										Mpz	0.15194	nmSchwann
																										Mbp	0.607759	nmSchwann
																										Cdh19	0.417026	nmSchwann
																										L1cam	0.373922	nmSchwann
																										Myh11	0.0215517	nmSchwann
																										Acta2	0.107759	nmSchwann
																										Kcnj8	0.00538793	nmSchwann
																										Rgs5	0.0625	nmSchwann
																										Pecam1	0.080819	nmSchwann
																										Cdh5	0.101293	nmSchwann
																										Dll4	0.0161638	nmSchwann
																										Rgcc	0.668103	nmSchwann
																										Lpl	0.0603448	nmSchwann
																										Ackr1	0.00538793	nmSchwann
																										Mmrn1	0	nmSchwann
																										Ccl21a	0.0161638	nmSchwann
																										Cd14	0.00431034	nmSchwann
																										Lyve1	0.00215517	nmSchwann
																										F13a1	0.00646552	nmSchwann
																										Clec10a	0.00107759	nmSchwann
																										Spp1	0.00969828	nmSchwann
																										Lilra5	0	nmSchwann
																										Fcgr3	0.00323276	nmSchwann
																										S100a8	0.00431034	nmSchwann
																										Camp	0.00107759	nmSchwann
																										Cd79a	0.00107759	nmSchwann
																										Cyp2e1	0.0118534	nmSchwann
																										Adipoq	0	nmSchwann
																										Hba-a1	0.0657328	nmSchwann
																										Pax7	0	Monocyte
																										Tnnt1	0.0179949	Monocyte
																										Tnnc1	0	Monocyte
																										Tnnt3	0.0102828	Monocyte
																										Tnnc2	0.0179949	Monocyte
																										Myh1	0	Monocyte
																										Myh2	0	Monocyte
																										Ache	0.00514139	Monocyte
																										Ncam1	0	Monocyte
																										Col22a1	0.0154242	Monocyte
																										Maml2	0.0282776	Monocyte
																										Pdgfra	0.00514139	Monocyte
																										Dcn	0.213368	Monocyte
																										Col1a1	0.115681	Monocyte
																										Tnmd	0.0282776	Monocyte
																										Mkx	0	Monocyte
																										Mpz	0.0514139	Monocyte
																										Mbp	0.187661	Monocyte
																										Cdh19	0	Monocyte
																										L1cam	0.0565553	Monocyte
																										Myh11	0.0385604	Monocyte
																										Acta2	0.187661	Monocyte
																										Kcnj8	0.0128535	Monocyte
																										Rgs5	0.102828	Monocyte
																										Pecam1	0.125964	Monocyte
																										Cdh5	0.14653	Monocyte
																										Dll4	0.0308483	Monocyte
																										Rgcc	0.205656	Monocyte
																										Lpl	0.339332	Monocyte
																										Ackr1	0.0102828	Monocyte
																										Mmrn1	0.00257069	Monocyte
																										Ccl21a	0.0205656	Monocyte
																										Cd14	0.547558	Monocyte
																										Lyve1	0.0102828	Monocyte
																										F13a1	0.298201	Monocyte
																										Clec10a	0.169666	Monocyte
																										Spp1	0.164524	Monocyte
																										Lilra5	0.195373	Monocyte
																										Fcgr3	0.660668	Monocyte
																										S100a8	0.0308483	Monocyte
																										Camp	0.00257069	Monocyte
																										Cd79a	0.00257069	Monocyte
																										Cyp2e1	0.033419	Monocyte
																										Adipoq	0	Monocyte
																										Hba-a1	0.0565553	Monocyte
																										Pax7	0.0135135	RBD
																										Tnnt1	0.00540541	RBD
																										Tnnc1	0.0027027	RBD
																										Tnnt3	0.0108108	RBD
																										Tnnc2	0.0135135	RBD
																										Myh1	0	RBD
																										Myh2	0.0027027	RBD
																										Ache	0.00810811	RBD
																										Ncam1	0.00540541	RBD
																										Col22a1	0.0027027	RBD
																										Maml2	0.0810811	RBD
																										Pdgfra	0.0108108	RBD
																										Dcn	0.224324	RBD
																										Col1a1	0.0864865	RBD
																										Tnmd	0.0297297	RBD
																										Mkx	0	RBD
																										Mpz	0.0648649	RBD
																										Mbp	0.0783784	RBD
																										Cdh19	0	RBD
																										L1cam	0.0351351	RBD
																										Myh11	0.0756757	RBD
																										Acta2	0.208108	RBD
																										Kcnj8	0.0756757	RBD
																										Rgs5	0.32973	RBD
																										Pecam1	0.778378	RBD
																										Cdh5	0.810811	RBD
																										Dll4	0.240541	RBD
																										Rgcc	0.845946	RBD
																										Lpl	0.702703	RBD
																										Ackr1	0.00540541	RBD
																										Mmrn1	0	RBD
																										Ccl21a	0.027027	RBD
																										Cd14	0.00810811	RBD
																										Lyve1	0	RBD
																										F13a1	0	RBD
																										Clec10a	0	RBD
																										Spp1	0.0243243	RBD
																										Lilra5	0	RBD
																										Fcgr3	0.0027027	RBD
																										S100a8	0.0027027	RBD
																										Camp	0	RBD
																										Cd79a	0	RBD
																										Cyp2e1	0.0513514	RBD
																										Adipoq	0	RBD
																										Hba-a1	1	RBD
																										Pax7	0.0070922	B cell
																										Tnnt1	0.0070922	B cell
																										Tnnc1	0	B cell
																										Tnnt3	0.0070922	B cell
																										Tnnc2	0	B cell
																										Myh1	0	B cell
																										Myh2	0	B cell
																										Ache	0	B cell
																										Ncam1	0.0070922	B cell
																										Col22a1	0	B cell
																										Maml2	0.0283688	B cell
																										Pdgfra	0	B cell
																										Dcn	0.219858	B cell
																										Col1a1	0.0212766	B cell
																										Tnmd	0.0070922	B cell
																										Mkx	0.0070922	B cell
																										Mpz	0.0496454	B cell
																										Mbp	0.0851064	B cell
																										Cdh19	0	B cell
																										L1cam	0.0283688	B cell
																										Myh11	0.0212766	B cell
																										Acta2	0.177305	B cell
																										Kcnj8	0.0283688	B cell
																										Rgs5	0.120567	B cell
																										Pecam1	0.35461	B cell
																										Cdh5	0.29078	B cell
																										Dll4	0.106383	B cell
																										Rgcc	0.404255	B cell
																										Lpl	0.212766	B cell
																										Ackr1	0	B cell
																										Mmrn1	0	B cell
																										Ccl21a	0.0141844	B cell
																										Cd14	0.0141844	B cell
																										Lyve1	0	B cell
																										F13a1	0	B cell
																										Clec10a	0	B cell
																										Spp1	0.0141844	B cell
																										Lilra5	0.0070922	B cell
																										Fcgr3	0	B cell
																										S100a8	0	B cell
																										Camp	0	B cell
																										Cd79a	0.680851	B cell
																										Cyp2e1	0.0567376	B cell
																										Adipoq	0	B cell
																										Hba-a1	0.0921986	B cell
																										Pax7	0.0047459	MF-IIX
																										Tnnt1	0.00968954	MF-IIX
																										Tnnc1	0.0104805	MF-IIX
																										Tnnt3	0.968756	MF-IIX
																										Tnnc2	0.773383	MF-IIX
																										Myh1	0.623888	MF-IIX
																										Myh2	0.120823	MF-IIX
																										Ache	0.0158197	MF-IIX
																										Ncam1	0.00790983	MF-IIX
																										Col22a1	0.00533913	MF-IIX
																										Maml2	0.0126557	MF-IIX
																										Pdgfra	0.0112715	MF-IIX
																										Dcn	0.0988728	MF-IIX
																										Col1a1	0.0286731	MF-IIX
																										Tnmd	0.000197746	MF-IIX
																										Mkx	0.00336168	MF-IIX
																										Mpz	0.00257069	MF-IIX
																										Mbp	0.00375717	MF-IIX
																										Cdh19	0.00613012	MF-IIX
																										L1cam	0.000988728	MF-IIX
																										Myh11	0.00553688	MF-IIX
																										Acta2	0.00336168	MF-IIX
																										Kcnj8	0.00415266	MF-IIX
																										Rgs5	0.0174016	MF-IIX
																										Pecam1	0.00632786	MF-IIX
																										Cdh5	0.00573463	MF-IIX
																										Dll4	0.00118647	MF-IIX
																										Rgcc	0.0152264	MF-IIX
																										Lpl	0.316591	MF-IIX
																										Ackr1	0.00158197	MF-IIX
																										Mmrn1	0.000790983	MF-IIX
																										Ccl21a	0.00514139	MF-IIX
																										Cd14	0.0021752	MF-IIX
																										Lyve1	0.000790983	MF-IIX
																										F13a1	0.012458	MF-IIX
																										Clec10a	0.00355942	MF-IIX
																										Spp1	0.00197746	MF-IIX
																										Lilra5	0.000197746	MF-IIX
																										Fcgr3	0.00573463	MF-IIX
																										S100a8	0.0104805	MF-IIX
																										Camp	0.00158197	MF-IIX
																										Cd79a	0.000988728	MF-IIX
																										Cyp2e1	0.000593237	MF-IIX
																										Adipoq	0.000593237	MF-IIX
																										Hba-a1	0.03421	MF-IIX
																										Pax7	0.003663	LymphEC
																										Tnnt1	0.025641	LymphEC
																										Tnnc1	0	LymphEC
																										Tnnt3	0.117216	LymphEC
																										Tnnc2	0.0805861	LymphEC
																										Myh1	0.00732601	LymphEC
																										Myh2	0.00732601	LymphEC
																										Ache	0	LymphEC
																										Ncam1	0.014652	LymphEC
																										Col22a1	0.003663	LymphEC
																										Maml2	0.106227	LymphEC
																										Pdgfra	0.00732601	LymphEC
																										Dcn	0.21978	LymphEC
																										Col1a1	0.0659341	LymphEC
																										Tnmd	0.025641	LymphEC
																										Mkx	0	LymphEC
																										Mpz	0.0586081	LymphEC
																										Mbp	0.03663	LymphEC
																										Cdh19	0	LymphEC
																										L1cam	0.043956	LymphEC
																										Myh11	0.018315	LymphEC
																										Acta2	0.131868	LymphEC
																										Kcnj8	0.047619	LymphEC
																										Rgs5	0.0805861	LymphEC
																										Pecam1	0.652015	LymphEC
																										Cdh5	0.468864	LymphEC
																										Dll4	0.0989011	LymphEC
																										Rgcc	0.139194	LymphEC
																										Lpl	0.153846	LymphEC
																										Ackr1	0	LymphEC
																										Mmrn1	0.776557	LymphEC
																										Ccl21a	0.761905	LymphEC
																										Cd14	0.00732601	LymphEC
																										Lyve1	0.435897	LymphEC
																										F13a1	0.003663	LymphEC
																										Clec10a	0	LymphEC
																										Spp1	0.032967	LymphEC
																										Lilra5	0	LymphEC
																										Fcgr3	0	LymphEC
																										S100a8	0	LymphEC
																										Camp	0	LymphEC
																										Cd79a	0.040293	LymphEC
																										Cyp2e1	0.018315	LymphEC
																										Adipoq	0	LymphEC
																										Hba-a1	0.0512821	LymphEC
																										Pax7	0.00501303	MF-IIB
																										Tnnt1	0.0122318	MF-IIB
																										Tnnc1	0.0122318	MF-IIB
																										Tnnt3	0.983891	MF-IIB
																										Tnnc2	0.814184	MF-IIB
																										Myh1	0.110554	MF-IIB
																										Myh2	0.0620279	MF-IIB
																										Ache	0.0203195	MF-IIB
																										Ncam1	0.0107613	MF-IIB
																										Col22a1	0.00748613	MF-IIB
																										Maml2	0.0115634	MF-IIB
																										Pdgfra	0.0120981	MF-IIB
																										Dcn	0.106477	MF-IIB
																										Col1a1	0.030145	MF-IIB
																										Tnmd	0.000935766	MF-IIB
																										Mkx	0.00220573	MF-IIB
																										Mpz	0.0031415	MF-IIB
																										Mbp	0.00414411	MF-IIB
																										Cdh19	0.00688457	MF-IIB
																										L1cam	0.00133681	MF-IIB
																										Myh11	0.00287414	MF-IIB
																										Acta2	0.00294098	MF-IIB
																										Kcnj8	0.00434463	MF-IIB
																										Rgs5	0.0146381	MF-IIB
																										Pecam1	0.00895662	MF-IIB
																										Cdh5	0.006283	MF-IIB
																										Dll4	0.00113629	MF-IIB
																										Rgcc	0.0306798	MF-IIB
																										Lpl	0.0726556	MF-IIB
																										Ackr1	0.00113629	MF-IIB
																										Mmrn1	0.00126997	MF-IIB
																										Ccl21a	0.00514671	MF-IIB
																										Cd14	0.00126997	MF-IIB
																										Lyve1	0.00120313	MF-IIB
																										F13a1	0.0114966	MF-IIB
																										Clec10a	0.00447831	MF-IIB
																										Spp1	0.000935766	MF-IIB
																										Lilra5	6.68405e-05	MF-IIB
																										Fcgr3	0.00501303	MF-IIB
																										S100a8	0.00614932	MF-IIB
																										Camp	0.00200521	MF-IIB
																										Cd79a	0.000534724	MF-IIB
																										Cyp2e1	0.00106945	MF-IIB
																										Adipoq	0.00113629	MF-IIB
																										Hba-a1	0.0266025	MF-IIB
																										Pax7	0	Neutrophil
																										Tnnt1	0.0333333	Neutrophil
																										Tnnc1	0	Neutrophil
																										Tnnt3	0	Neutrophil
																										Tnnc2	0	Neutrophil
																										Myh1	0	Neutrophil
																										Myh2	0	Neutrophil
																										Ache	0	Neutrophil
																										Ncam1	0.0111111	Neutrophil
																										Col22a1	0.0111111	Neutrophil
																										Maml2	0.0111111	Neutrophil
																										Pdgfra	0	Neutrophil
																										Dcn	0.155556	Neutrophil
																										Col1a1	0.0444444	Neutrophil
																										Tnmd	0.0222222	Neutrophil
																										Mkx	0	Neutrophil
																										Mpz	0.0555556	Neutrophil
																										Mbp	0.144444	Neutrophil
																										Cdh19	0	Neutrophil
																										L1cam	0	Neutrophil
																										Myh11	0	Neutrophil
																										Acta2	0.211111	Neutrophil
																										Kcnj8	0	Neutrophil
																										Rgs5	0.0555556	Neutrophil
																										Pecam1	0.0555556	Neutrophil
																										Cdh5	0.0333333	Neutrophil
																										Dll4	0.0222222	Neutrophil
																										Rgcc	0.355556	Neutrophil
																										Lpl	0.133333	Neutrophil
																										Ackr1	0	Neutrophil
																										Mmrn1	0	Neutrophil
																										Ccl21a	0	Neutrophil
																										Cd14	0.6	Neutrophil
																										Lyve1	0	Neutrophil
																										F13a1	0	Neutrophil
																										Clec10a	0	Neutrophil
																										Spp1	0.222222	Neutrophil
																										Lilra5	0	Neutrophil
																										Fcgr3	0.566667	Neutrophil
																										S100a8	0.944444	Neutrophil
																										Camp	0.0555556	Neutrophil
																										Cd79a	0	Neutrophil
																										Cyp2e1	0.0111111	Neutrophil
																										Adipoq	0	Neutrophil
																										Hba-a1	0.0555556	Neutrophil
																										Pax7	0.0083682	NMJ
																										Tnnt1	0.0334728	NMJ
																										Tnnc1	0.0334728	NMJ
																										Tnnt3	0.857741	NMJ
																										Tnnc2	0.8159	NMJ
																										Myh1	0.238494	NMJ
																										Myh2	0.083682	NMJ
																										Ache	0.359833	NMJ
																										Ncam1	0.410042	NMJ
																										Col22a1	0.0209205	NMJ
																										Maml2	0.0125523	NMJ
																										Pdgfra	0.0209205	NMJ
																										Dcn	0.142259	NMJ
																										Col1a1	0.0627615	NMJ
																										Tnmd	0.0041841	NMJ
																										Mkx	0.0083682	NMJ
																										Mpz	0.0125523	NMJ
																										Mbp	0.0167364	NMJ
																										Cdh19	0.0041841	NMJ
																										L1cam	0	NMJ
																										Myh11	0.0041841	NMJ
																										Acta2	0.0041841	NMJ
																										Kcnj8	0	NMJ
																										Rgs5	0.0460251	NMJ
																										Pecam1	0.0376569	NMJ
																										Cdh5	0.0543933	NMJ
																										Dll4	0.0041841	NMJ
																										Rgcc	0.0627615	NMJ
																										Lpl	0.0753138	NMJ
																										Ackr1	0	NMJ
																										Mmrn1	0.0125523	NMJ
																										Ccl21a	0.0041841	NMJ
																										Cd14	0	NMJ
																										Lyve1	0.0083682	NMJ
																										F13a1	0.0376569	NMJ
																										Clec10a	0.0125523	NMJ
																										Spp1	0.0041841	NMJ
																										Lilra5	0	NMJ
																										Fcgr3	0.0125523	NMJ
																										S100a8	0	NMJ
																										Camp	0.0041841	NMJ
																										Cd79a	0	NMJ
																										Cyp2e1	0.0083682	NMJ
																										Adipoq	0	NMJ
																										Hba-a1	0.138075	NMJ
																										Pax7	0.00354072	MF-IIA
																										Tnnt1	0.0480526	MF-IIA
																										Tnnc1	0.0313606	MF-IIA
																										Tnnt3	0.951442	MF-IIA
																										Tnnc2	0.806778	MF-IIA
																										Myh1	0.404654	MF-IIA
																										Myh2	0.881133	MF-IIA
																										Ache	0.00859889	MF-IIA
																										Ncam1	0.0106222	MF-IIA
																										Col22a1	0.00505817	MF-IIA
																										Maml2	0.0156803	MF-IIA
																										Pdgfra	0.0116338	MF-IIA
																										Dcn	0.100152	MF-IIA
																										Col1a1	0.0278199	MF-IIA
																										Tnmd	0.000505817	MF-IIA
																										Mkx	0.00455235	MF-IIA
																										Mpz	0.0030349	MF-IIA
																										Mbp	0.0171978	MF-IIA
																										Cdh19	0.00556399	MF-IIA
																										L1cam	0.00151745	MF-IIA
																										Myh11	0.00202327	MF-IIA
																										Acta2	0.00354072	MF-IIA
																										Kcnj8	0.00404654	MF-IIA
																										Rgs5	0.0207385	MF-IIA
																										Pecam1	0.00859889	MF-IIA
																										Cdh5	0.00556399	MF-IIA
																										Dll4	0.000505817	MF-IIA
																										Rgcc	0.0252908	MF-IIA
																										Lpl	0.683864	MF-IIA
																										Ackr1	0.00151745	MF-IIA
																										Mmrn1	0.00151745	MF-IIA
																										Ccl21a	0.00404654	MF-IIA
																										Cd14	0.00252908	MF-IIA
																										Lyve1	0.00202327	MF-IIA
																										F13a1	0.0121396	MF-IIA
																										Clec10a	0.00455235	MF-IIA
																										Spp1	0.0030349	MF-IIA
																										Lilra5	0	MF-IIA
																										Fcgr3	0.00505817	MF-IIA
																										S100a8	0.0141629	MF-IIA
																										Camp	0.00202327	MF-IIA
																										Cd79a	0.000505817	MF-IIA
																										Cyp2e1	0.00151745	MF-IIA
																										Adipoq	0.000505817	MF-IIA
																										Hba-a1	0.0424886	MF-IIA
																										Pax7	0.00677201	MF-I
																										Tnnt1	0.916479	MF-I
																										Tnnc1	0.902935	MF-I
																										Tnnt3	0.654628	MF-I
																										Tnnc2	0.546275	MF-I
																										Myh1	0.119639	MF-I
																										Myh2	0.0948081	MF-I
																										Ache	0.0158014	MF-I
																										Ncam1	0.164786	MF-I
																										Col22a1	0	MF-I
																										Maml2	0.00451467	MF-I
																										Pdgfra	0.00902935	MF-I
																										Dcn	0.0835214	MF-I
																										Col1a1	0.027088	MF-I
																										Tnmd	0.00451467	MF-I
																										Mkx	0.00451467	MF-I
																										Mpz	0	MF-I
																										Mbp	0.00902935	MF-I
																										Cdh19	0.00902935	MF-I
																										L1cam	0.00902935	MF-I
																										Myh11	0.00902935	MF-I
																										Acta2	0.00902935	MF-I
																										Kcnj8	0.00225734	MF-I
																										Rgs5	0.0158014	MF-I
																										Pecam1	0.0112867	MF-I
																										Cdh5	0.0112867	MF-I
																										Dll4	0	MF-I
																										Rgcc	0.020316	MF-I
																										Lpl	0.693002	MF-I
																										Ackr1	0	MF-I
																										Mmrn1	0	MF-I
																										Ccl21a	0.00225734	MF-I
																										Cd14	0.00225734	MF-I
																										Lyve1	0.00225734	MF-I
																										F13a1	0.00902935	MF-I
																										Clec10a	0.00451467	MF-I
																										Spp1	0.00677201	MF-I
																										Lilra5	0	MF-I
																										Fcgr3	0.0112867	MF-I
																										S100a8	0.0158014	MF-I
																										Camp	0.00225734	MF-I
																										Cd79a	0.00225734	MF-I
																										Cyp2e1	0	MF-I
																										Adipoq	0	MF-I
																										Hba-a1	0.0564334	MF-I
																										Pax7	0	Adipocyte
																										Tnnt1	0.0183486	Adipocyte
																										Tnnc1	0.0183486	Adipocyte
																										Tnnt3	0.568807	Adipocyte
																										Tnnc2	0.385321	Adipocyte
																										Myh1	0.0825688	Adipocyte
																										Myh2	0.0733945	Adipocyte
																										Ache	0.00917431	Adipocyte
																										Ncam1	0.0366972	Adipocyte
																										Col22a1	0	Adipocyte
																										Maml2	0.0183486	Adipocyte
																										Pdgfra	0.00917431	Adipocyte
																										Dcn	0.183486	Adipocyte
																										Col1a1	0.0458716	Adipocyte
																										Tnmd	0	Adipocyte
																										Mkx	0	Adipocyte
																										Mpz	0	Adipocyte
																										Mbp	0.00917431	Adipocyte
																										Cdh19	0.00917431	Adipocyte
																										L1cam	0	Adipocyte
																										Myh11	0.00917431	Adipocyte
																										Acta2	0.00917431	Adipocyte
																										Kcnj8	0	Adipocyte
																										Rgs5	0.0183486	Adipocyte
																										Pecam1	0	Adipocyte
																										Cdh5	0	Adipocyte
																										Dll4	0	Adipocyte
																										Rgcc	0.357798	Adipocyte
																										Lpl	0.577982	Adipocyte
																										Ackr1	0	Adipocyte
																										Mmrn1	0.00917431	Adipocyte
																										Ccl21a	0	Adipocyte
																										Cd14	0	Adipocyte
																										Lyve1	0	Adipocyte
																										F13a1	0.00917431	Adipocyte
																										Clec10a	0.00917431	Adipocyte
																										Spp1	0	Adipocyte
																										Lilra5	0	Adipocyte
																										Fcgr3	0	Adipocyte
																										S100a8	0	Adipocyte
																										Camp	0	Adipocyte
																										Cd79a	0	Adipocyte
																										Cyp2e1	0.53211	Adipocyte
																										Adipoq	0.376147	Adipocyte
																										Hba-a1	0.0183486	Adipocyte
																										Pax7	0	MTJ
																										Tnnt1	0.0403587	MTJ
																										Tnnc1	0.0403587	MTJ
																										Tnnt3	0.90583	MTJ
																										Tnnc2	0.825112	MTJ
																										Myh1	0.264574	MTJ
																										Myh2	0.161435	MTJ
																										Ache	0.0717489	MTJ
																										Ncam1	0.121076	MTJ
																										Col22a1	0.67713	MTJ
																										Maml2	0.0896861	MTJ
																										Pdgfra	0.0179372	MTJ
																										Dcn	0.0896861	MTJ
																										Col1a1	0.0403587	MTJ
																										Tnmd	0	MTJ
																										Mkx	0.00896861	MTJ
																										Mpz	0	MTJ
																										Mbp	0.0044843	MTJ
																										Cdh19	0.0044843	MTJ
																										L1cam	0	MTJ
																										Myh11	0.0044843	MTJ
																										Acta2	0.0044843	MTJ
																										Kcnj8	0.00896861	MTJ
																										Rgs5	0.0269058	MTJ
																										Pecam1	0.0179372	MTJ
																										Cdh5	0	MTJ
																										Dll4	0	MTJ
																										Rgcc	0.399103	MTJ
																										Lpl	0.0717489	MTJ
																										Ackr1	0	MTJ
																										Mmrn1	0	MTJ
																										Ccl21a	0	MTJ
																										Cd14	0	MTJ
																										Lyve1	0	MTJ
																										F13a1	0.0044843	MTJ
																										Clec10a	0.0044843	MTJ
																										Spp1	0	MTJ
																										Lilra5	0	MTJ
																										Fcgr3	0.00896861	MTJ
																										S100a8	0.00896861	MTJ
																										Camp	0	MTJ
																										Cd79a	0	MTJ
																										Cyp2e1	0.0044843	MTJ
																										Adipoq	0.0044843	MTJ
																										Hba-a1	0.0403587	MTJ
																										Pax7	0.0096463	MF-other
																										Tnnt1	0.0643087	MF-other
																										Tnnc1	0.0514469	MF-other
																										Tnnt3	0.884244	MF-other
																										Tnnc2	0.81672	MF-other
																										Myh1	0.212219	MF-other
																										Myh2	0.167203	MF-other
																										Ache	0.0160772	MF-other
																										Ncam1	0.0771704	MF-other
																										Col22a1	0	MF-other
																										Maml2	0.0096463	MF-other
																										Pdgfra	0.0096463	MF-other
																										Dcn	0.0900322	MF-other
																										Col1a1	0.0578778	MF-other
																										Tnmd	0	MF-other
																										Mkx	0	MF-other
																										Mpz	0	MF-other
																										Mbp	0	MF-other
																										Cdh19	0.0192926	MF-other
																										L1cam	0	MF-other
																										Myh11	0	MF-other
																										Acta2	0	MF-other
																										Kcnj8	0.00643087	MF-other
																										Rgs5	0.00321543	MF-other
																										Pecam1	0.00321543	MF-other
																										Cdh5	0.00643087	MF-other
																										Dll4	0.00321543	MF-other
																										Rgcc	0.382637	MF-other
																										Lpl	0.115756	MF-other
																										Ackr1	0	MF-other
																										Mmrn1	0	MF-other
																										Ccl21a	0	MF-other
																										Cd14	0.0160772	MF-other
																										Lyve1	0.00643087	MF-other
																										F13a1	0.0257235	MF-other
																										Clec10a	0.00643087	MF-other
																										Spp1	0.00643087	MF-other
																										Lilra5	0	MF-other
																										Fcgr3	0.0192926	MF-other
																										S100a8	0.0546624	MF-other
																										Camp	0	MF-other
																										Cd79a	0	MF-other
																										Cyp2e1	0	MF-other
																										Adipoq	0	MF-other
																										Hba-a1	0.0932476	MF-other

## Sheet: Panel f
index	UMAP1	UMAP2	Age_bin
AAACCTGAGAAGGACA-1-0-0	-6.4733	1.49061	Aged
AAACCTGAGATGCGAC-1-0-0	-4.9989	3.46417	Aged
AAACCTGAGCCGGTAA-1-0-0	9.15465	4.46647	Aged
AAACCTGAGTAGTGCG-1-0-0	-2.51774	8.09842	Aged
AAACCTGAGTGCCATT-1-0-0	10.1735	11.2138	Aged
AAACCTGCAATCCGAT-1-0-0	-1.89458	4.14671	Aged
AAACCTGCACGAGGTA-1-0-0	-4.40103	3.91859	Aged
AAACCTGCATATGCTG-1-0-0	-3.19881	7.04879	Aged
AAACCTGGTAAATGAC-1-0-0	-4.94038	1.15155	Aged
AAACCTGGTAAGGGCT-1-0-0	-4.13351	1.72059	Aged
AAACCTGGTAGCCTAT-1-0-0	-4.24928	3.77734	Aged
AAACCTGGTAGTACCT-1-0-0	-2.29419	4.29236	Aged
AAACCTGGTCCATCCT-1-0-0	0.0224098	3.13238	Aged
AAACCTGGTCTCATCC-1-0-0	5.78535	-1.66246	Aged
AAACCTGGTGTTTGTG-1-0-0	-4.49389	-0.0917125	Aged
AAACCTGTCAAACAAG-1-0-0	11.9613	12.8184	Aged
AAACCTGTCACTGGGC-1-0-0	-4.54339	3.91998	Aged
AAACCTGTCCACTGGG-1-0-0	-1.9279	3.04559	Aged
AAACCTGTCCAGGGCT-1-0-0	4.85566	-2.24129	Aged
AAACCTGTCCCGGATG-1-0-0	-4.84735	-2.04114	Aged
AAACCTGTCGGACAAG-1-0-0	-1.26518	-0.199863	Aged
AAACGGGAGAGTGAGA-1-0-0	-6.38255	4.82681	Aged
AAACGGGAGATATGCA-1-0-0	-4.5976	2.88947	Aged
AAACGGGAGCAGACTG-1-0-0	-2.77785	1.67251	Aged
AAACGGGAGCGATAGC-1-0-0	9.46683	7.96115	Aged
AAACGGGAGGCCGAAT-1-0-0	-4.33741	0.0358399	Aged
AAACGGGAGGCTCTTA-1-0-0	-2.71477	6.84926	Aged
AAACGGGAGGTGCACA-1-0-0	12.2108	4.95873	Aged
AAACGGGAGTGTACTC-1-0-0	12.9038	-1.4087	Aged
AAACGGGCACCACGTG-1-0-0	-3.19479	-0.510335	Aged
AAACGGGCACCGGAAA-1-0-0	-5.51613	3.75989	Aged
AAACGGGCATATGGTC-1-0-0	12.1453	-0.407916	Aged
AAACGGGGTATGAAAC-1-0-0	4.24112	-1.78852	Aged
AAACGGGGTCACACGC-1-0-0	-4.02564	1.69894	Aged
AAACGGGGTCCGAAGA-1-0-0	-3.68187	3.91797	Aged
AAACGGGGTGAGTGAC-1-0-0	10.6018	4.70958	Aged
AAACGGGGTGTAATGA-1-0-0	-3.19407	4.13427	Aged
AAACGGGGTTAGGGTG-1-0-0	-3.80766	-0.44194	Aged
AAACGGGGTTGCGTTA-1-0-0	-4.46295	-0.628016	Aged
AAACGGGTCAGAGACG-1-0-0	-4.74244	-1.27116	Aged
AAACGGGTCCCAACGG-1-0-0	-4.28855	7.31568	Aged
AAACGGGTCGCCGTGA-1-0-0	-5.68138	1.21091	Aged
AAACGGGTCGGCATCG-1-0-0	7.23328	3.19747	Aged
AAACGGGTCTTATCTG-1-0-0	-4.07506	6.80762	Aged
AAAGATGAGACAAGCC-1-0-0	-3.80678	3.68535	Aged
AAAGATGAGGAGTCTG-1-0-0	-4.94784	3.06889	Aged
AAAGATGAGGCTACGA-1-0-0	-3.13072	1.29824	Aged
AAAGATGAGTATTGGA-1-0-0	12.6989	-0.304903	Aged
AAAGATGAGTGGAGTC-1-0-0	-6.05974	5.74385	Aged
AAAGATGAGTTAGGTA-1-0-0	-3.63453	3.57673	Aged
AAAGATGAGTTTGCGT-1-0-0	-3.68264	3.36914	Aged
AAAGATGCAACTGCTA-1-0-0	0.461685	1.52601	Aged
AAAGATGCACGGTGTC-1-0-0	-2.74207	2.6201	Aged
AAAGATGCACTAAGTC-1-0-0	-3.7117	1.70182	Aged
AAAGATGCAGCTGTTA-1-0-0	-4.25053	5.00311	Aged
AAAGATGCAGTCAGCC-1-0-0	5.93446	4.57838	Aged
AAAGATGCATGCCCGA-1-0-0	-4.70936	3.76553	Aged
AAAGATGGTTATGTGC-1-0-0	-4.4346	-0.401827	Aged
AAAGATGTCCACGAAT-1-0-0	10.6838	9.77885	Aged
AAAGATGTCCTTGACC-1-0-0	10.4235	-3.1002	Aged
AAAGATGTCGAACTGT-1-0-0	13.0007	-1.81346	Aged
AAAGATGTCGACGGAA-1-0-0	11.8725	3.97597	Aged
AAAGATGTCGATAGAA-1-0-0	-4.97963	5.66296	Aged
AAAGATGTCGGGAGTA-1-0-0	-3.42651	2.84973	Aged
AAAGATGTCTATCGCC-1-0-0	-3.95531	3.68605	Aged
AAAGATGTCTCAACTT-1-0-0	9.08891	7.79829	Aged
AAAGCAAAGCGCCTCA-1-0-0	-5.46174	1.13651	Aged
AAAGCAAAGGCGATAC-1-0-0	2.46718	2.38971	Aged
AAAGCAAAGGCTACGA-1-0-0	-6.57788	3.81464	Aged
AAAGCAAAGTAGCGGT-1-0-0	-4.98019	0.726311	Aged
AAAGCAAAGTCGTACT-1-0-0	-3.67967	4.88786	Aged
AAAGCAACACCTCGTT-1-0-0	-3.7322	1.11657	Aged
AAAGCAACACGTGAGA-1-0-0	-5.3003	2.63376	Aged
AAAGCAACATCCGCGA-1-0-0	-6.04597	2.82489	Aged
AAAGCAACATCTGGTA-1-0-0	-3.34735	0.854712	Aged
AAAGCAACATGCAACT-1-0-0	12.4404	-1.37491	Aged
AAAGCAAGTACACCGC-1-0-0	6.29122	3.05667	Aged
AAAGCAAGTAGCTTGT-1-0-0	-2.03457	1.44257	Aged
AAAGCAAGTCCGAAGA-1-0-0	-5.16107	-0.299401	Aged
AAAGCAAGTCTGCAAT-1-0-0	-4.15784	2.97602	Aged
AAAGCAAGTCTTCTCG-1-0-0	-5.42833	3.75458	Aged
AAAGCAAGTGACCAAG-1-0-0	-6.91019	1.69364	Aged
AAAGCAAGTTCTGTTT-1-0-0	-3.84628	2.2521	Aged
AAAGCAAGTTGGTTTG-1-0-0	11.0146	6.11274	Aged
AAAGCAATCAGATAAG-1-0-0	-5.11988	1.81076	Aged
AAAGCAATCAGCGACC-1-0-0	0.52909	3.53684	Aged
AAAGCAATCCTCGCAT-1-0-0	-1.69581	3.58053	Aged
AAAGCAATCTGACCTC-1-0-0	-3.37954	4.11319	Aged
AAAGCAATCTGGGCCA-1-0-0	-4.56377	4.95052	Aged
AAAGTAGAGAAACCGC-1-0-0	9.67402	-4.49016	Aged
AAAGTAGAGATGCCAG-1-0-0	3.97989	-0.685731	Aged
AAAGTAGAGATGTAAC-1-0-0	4.84229	-1.74576	Aged
AAAGTAGAGGAATTAC-1-0-0	-3.92361	-0.787491	Aged
AAAGTAGCAACGCACC-1-0-0	-3.35591	-0.944434	Aged
AAAGTAGCAAGTCTGT-1-0-0	9.68667	9.7505	Aged
AAAGTAGCAGGACCCT-1-0-0	-5.12948	-1.4043	Aged
AAAGTAGCAGTTTACG-1-0-0	-5.91179	1.04302	Aged
AAAGTAGCATCGGTTA-1-0-0	-5.24328	2.468	Aged
AAAGTAGGTAAGGGCT-1-0-0	12.6733	-1.53572	Aged
AAAGTAGGTCTAGTGT-1-0-0	-5.26354	3.35962	Aged
AAAGTAGGTCTCTTTA-1-0-0	-3.42736	-1.21643	Aged
AAAGTAGGTGCACCAC-1-0-0	0.0646025	4.18551	Aged
AAAGTAGGTGGGTATG-1-0-0	9.31738	4.86221	Aged
AAAGTAGGTGGTAACG-1-0-0	-4.43431	1.67934	Aged
AAAGTAGGTTCTGAAC-1-0-0	-5.09372	2.45055	Aged
AAAGTAGTCAAGGTAA-1-0-0	-4.81944	3.23768	Aged
AAAGTAGTCCGCGGTA-1-0-0	-4.45697	4.31011	Aged
AAAGTAGTCTGTGCAA-1-0-0	10.7086	13.2309	Aged
AAAGTAGTCTTTAGGG-1-0-0	-3.00928	3.02996	Aged
AAATGCCAGACCTAGG-1-0-0	-6.43183	4.9855	Aged
AAATGCCAGCCAACAG-1-0-0	-4.11813	2.67109	Aged
AAATGCCAGCCTTGAT-1-0-0	-6.44953	1.83869	Aged
AAATGCCAGCGACGTA-1-0-0	9.97377	10.4911	Aged
AAATGCCAGCTGAACG-1-0-0	-3.9759	3.46347	Aged
AAATGCCAGTACGCGA-1-0-0	0.856589	0.783693	Aged
AAATGCCAGTAGATGT-1-0-0	4.24861	-2.11416	Aged
AAATGCCAGTCAAGCG-1-0-0	-4.32064	1.25439	Aged
AAATGCCAGTCTTGCA-1-0-0	0.559276	2.08991	Aged
AAATGCCCACAGACTT-1-0-0	-2.72897	1.2262	Aged
AAATGCCCACCAGATT-1-0-0	-5.47931	5.39916	Aged
AAATGCCCAGCCAATT-1-0-0	-2.53433	3.8152	Aged
AAATGCCCATACCATG-1-0-0	-0.595019	5.77591	Aged
AAATGCCCATCTCGCT-1-0-0	-5.78359	1.09469	Aged
AAATGCCGTACCGGCT-1-0-0	9.56953	10.4919	Aged
AAATGCCGTCCAGTGC-1-0-0	12.8694	-0.289703	Aged
AAATGCCGTCGCGTGT-1-0-0	-4.24096	4.39105	Aged
AAATGCCGTCTTCTCG-1-0-0	-1.47371	6.60863	Aged
AAATGCCGTGAGTGAC-1-0-0	12.8325	-0.652376	Aged
AAATGCCGTGGTAACG-1-0-0	-2.84521	-1.66678	Aged
AAATGCCGTGTGCGTC-1-0-0	-5.67809	0.259079	Aged
AAATGCCGTTAAGTAG-1-0-0	-6.42149	3.29368	Aged
AAATGCCTCGAGGTAG-1-0-0	0.398167	2.99037	Aged
AAATGCCTCGCCCTTA-1-0-0	-3.13789	2.41569	Aged
AAATGCCTCGCCTGTT-1-0-0	-6.70276	2.40034	Aged
AAATGCCTCGTCGTTC-1-0-0	0.272875	2.87358	Aged
AAATGCCTCTGCAAGT-1-0-0	-3.17496	1.53251	Aged
AAATGCCTCTGTTGAG-1-0-0	5.07601	3.00913	Aged
AACACGTAGACAGAGA-1-0-0	-4.33285	1.53767	Aged
AACACGTAGAGGGCTT-1-0-0	-3.12606	3.038	Aged
AACACGTAGCTGATAA-1-0-0	11.5299	15.0776	Aged
AACACGTAGGATATAC-1-0-0	12.5032	-1.04059	Aged
AACACGTAGTAAGTAC-1-0-0	12.5473	-1.72416	Aged
AACACGTAGTAATCCC-1-0-0	-1.21235	3.89698	Aged
AACACGTAGTCTCCTC-1-0-0	-3.38448	-2.50823	Aged
AACACGTAGTGCCAGA-1-0-0	-4.63355	3.45492	Aged
AACACGTAGTGGAGAA-1-0-0	9.55934	9.98771	Aged
AACACGTCAACTGGCC-1-0-0	-3.30057	3.92464	Aged
AACACGTCAATGCCAT-1-0-0	-3.08339	-1.16574	Aged
AACACGTCACAACTGT-1-0-0	-4.02414	0.586546	Aged
AACACGTCAGCCAATT-1-0-0	0.245436	4.39621	Aged
AACACGTCAGCTGCTG-1-0-0	-4.84201	6.07767	Aged
AACACGTCAGGGAGAG-1-0-0	-6.57879	2.16713	Aged
AACACGTCAGTCAGCC-1-0-0	-3.29541	0.68171	Aged
AACACGTCATAGACTC-1-0-0	-4.18671	-1.99251	Aged
AACACGTCATGTCGAT-1-0-0	-2.97267	2.61373	Aged
AACACGTCATTGCGGC-1-0-0	-3.14331	3.6028	Aged
AACACGTGTAGGGACT-1-0-0	-6.30693	2.95741	Aged
AACACGTGTCACCTAA-1-0-0	2.84345	2.42625	Aged
AACACGTGTCCGCTGA-1-0-0	-3.14838	3.38855	Aged
AACACGTGTCGTTGTA-1-0-0	-4.60672	2.23013	Aged
AACACGTGTCTCACCT-1-0-0	12.7698	-0.28007	Aged
AACACGTGTGAGGGAG-1-0-0	-4.36913	3.32401	Aged
AACACGTGTTACGACT-1-0-0	1.31373	0.364401	Aged
AACACGTGTTGTTTGG-1-0-0	-2.12076	2.01004	Aged
AACACGTTCAGCTGGC-1-0-0	-6.46977	3.9521	Aged
AACACGTTCAGGTTCA-1-0-0	-3.74238	3.22042	Aged
AACACGTTCGGAAACG-1-0-0	-3.93566	3.59215	Aged
AACACGTTCGTGACAT-1-0-0	-3.11109	3.59804	Aged
AACACGTTCGTTTGCC-1-0-0	-6.27577	2.58738	Aged
AACACGTTCTACTATC-1-0-0	-3.73063	2.93176	Aged
AACCATGAGCCACTAT-1-0-0	-5.70301	1.60527	Aged
AACCATGAGCGCTTAT-1-0-0	12.5442	-1.28558	Aged
AACCATGAGGAATCGC-1-0-0	-3.26783	7.72046	Aged
AACCATGAGGGAAACA-1-0-0	-4.32858	4.65445	Aged
AACCATGAGGTAGCCA-1-0-0	-3.40515	0.431921	Aged
AACCATGAGTCTTGCA-1-0-0	9.01693	9.8558	Aged
AACCATGAGTGACTCT-1-0-0	-3.75176	2.29897	Aged
AACCATGAGTGGTAAT-1-0-0	-4.42459	-1.96859	Aged
AACCATGAGTGTACTC-1-0-0	-5.53242	3.08151	Aged
AACCATGCACGTCAGC-1-0-0	-2.90572	2.04229	Aged
AACCATGCAGCTGGCT-1-0-0	-2.18076	0.273918	Aged
AACCATGCAGGGCATA-1-0-0	-4.96454	1.46854	Aged
AACCATGCATATACGC-1-0-0	-5.00237	-1.03761	Aged
AACCATGGTACATCCA-1-0-0	10.1299	-3.51853	Aged
AACCATGGTCATCGGC-1-0-0	-6.78441	2.42143	Aged
AACCATGGTGGCCCTA-1-0-0	-3.81288	2.90244	Aged
AACCATGTCAACACAC-1-0-0	-1.9149	-2.1835	Aged
AACCATGTCAACGAAA-1-0-0	3.07721	13.543	Aged
AACCATGTCAGGCGAA-1-0-0	-4.09371	3.3643	Aged
AACCATGTCATAAAGG-1-0-0	-4.50489	2.33309	Aged
AACCATGTCTCACATT-1-0-0	10.3497	9.90385	Aged
AACCATGTCTTACCTA-1-0-0	3.75435	-1.52182	Aged
AACCGCGAGCAATATG-1-0-0	-4.71863	3.23492	Aged
AACCGCGAGCCGTCGT-1-0-0	-1.9024	3.91527	Aged
AACCGCGAGGAGCGAG-1-0-0	9.66143	8.48517	Aged
AACCGCGAGGAGTCTG-1-0-0	-4.96702	1.534	Aged
AACCGCGAGGCACATG-1-0-0	-4.15286	-0.246599	Aged
AACCGCGAGGGATCTG-1-0-0	-4.31365	1.74089	Aged
AACCGCGAGGTGCAAC-1-0-0	11.2435	3.0235	Aged
AACCGCGCACATTAGC-1-0-0	-3.21207	7.54427	Aged
AACCGCGCACCATGTA-1-0-0	-3.85991	3.94411	Aged
AACCGCGCACTAAGTC-1-0-0	2.32124	2.47072	Aged
AACCGCGCATTCCTCG-1-0-0	-2.99947	0.640029	Aged
AACCGCGGTGACTACT-1-0-0	13.0784	-0.760839	Aged
AACCGCGGTGTAATGA-1-0-0	-5.05536	3.87055	Aged
AACCGCGGTGTGACGA-1-0-0	-2.48768	3.4178	Aged
AACCGCGGTTAAGACA-1-0-0	2.36865	3.21838	Aged
AACCGCGGTTATCACG-1-0-0	12.3647	-0.57151	Aged
AACCGCGGTTCCGGCA-1-0-0	-1.69288	-2.42362	Aged
AACCGCGGTTCTGTTT-1-0-0	-4.56082	-0.000940631	Aged
AACCGCGTCACCTTAT-1-0-0	-5.94872	0.576913	Aged
AACCGCGTCAGGCAAG-1-0-0	9.37836	-5.2581	Aged
AACCGCGTCAGTTGAC-1-0-0	-5.10422	-0.266139	Aged
AACCGCGTCCAAACAC-1-0-0	-5.19456	2.84991	Aged
AACCGCGTCCCTGACT-1-0-0	-4.4955	3.68774	Aged
AACCGCGTCCTCAATT-1-0-0	1.2705	1.91064	Aged
AACCGCGTCGCTGATA-1-0-0	-4.55558	5.43024	Aged
AACCGCGTCGGTGTTA-1-0-0	-3.59299	3.7427	Aged
AACCGCGTCTTACCGC-1-0-0	-4.34993	3.98211	Aged
AACGTTGAGAAAGTGG-1-0-0	-4.64464	-2.13119	Aged
AACGTTGAGAGCCCAA-1-0-0	-5.94479	2.49545	Aged
AACGTTGAGCTAGCCC-1-0-0	-2.91406	1.85025	Aged
AACGTTGAGTGATCGG-1-0-0	-0.0238478	-0.685555	Aged
AACGTTGAGTTGAGAT-1-0-0	-5.7631	3.3814	Aged
AACGTTGCAAGCTGTT-1-0-0	13.0179	-1.1369	Aged
AACGTTGCACCAGGCT-1-0-0	9.76295	-5.28632	Aged
AACGTTGCACTAGTAC-1-0-0	-5.81898	1.02444	Aged
AACGTTGCAGATGGCA-1-0-0	-3.72581	7.18431	Aged
AACGTTGCAGCTCGCA-1-0-0	2.5953	2.81654	Aged
AACGTTGCAGGTGGAT-1-0-0	-6.15532	2.97769	Aged
AACGTTGCATACAGCT-1-0-0	-3.33464	2.7684	Aged
AACGTTGGTATCACCA-1-0-0	-2.61881	0.59002	Aged
AACGTTGGTCTAGAGG-1-0-0	-6.48281	3.0886	Aged
AACGTTGGTCTCACCT-1-0-0	-5.56016	-0.796506	Aged
AACGTTGGTGCCTGCA-1-0-0	-3.23689	1.78098	Aged
AACGTTGTCAGCATGT-1-0-0	11.2237	5.20519	Aged
AACGTTGTCATGTCTT-1-0-0	-3.15322	2.21456	Aged
AACGTTGTCCAAAGTC-1-0-0	-0.790368	3.28974	Aged
AACGTTGTCCCAAGTA-1-0-0	-2.96001	-0.236948	Aged
AACGTTGTCGCCGTGA-1-0-0	-2.99795	3.7235	Aged
AACGTTGTCTCGCTTG-1-0-0	0.289461	2.76068	Aged
AACGTTGTCTGGTATG-1-0-0	9.534	9.56987	Aged
AACGTTGTCTTACCGC-1-0-0	-5.08419	4.85262	Aged
AACTCAGAGAAACGAG-1-0-0	-2.53858	3.31778	Aged
AACTCAGAGGCCGAAT-1-0-0	-6.19625	4.51187	Aged
AACTCAGAGTGGGCTA-1-0-0	-2.07817	3.18503	Aged
AACTCAGCAAGTTCTG-1-0-0	12.6427	-1.13046	Aged
AACTCAGCACCCATTC-1-0-0	-6.55174	2.40503	Aged
AACTCAGCACGTAAGG-1-0-0	11.6324	-1.47352	Aged
AACTCAGCAGGTCGTC-1-0-0	-6.12441	3.33984	Aged
AACTCAGCATATGAGA-1-0-0	12.0942	-1.90948	Aged
AACTCAGCATTACGAC-1-0-0	-6.05	0.349766	Aged
AACTCAGCATTGGCGC-1-0-0	11.0497	14.4911	Aged
AACTCAGGTACCATCA-1-0-0	-5.86678	2.04957	Aged
AACTCAGGTACCGCTG-1-0-0	0.418073	2.80768	Aged
AACTCAGGTAGCAAAT-1-0-0	-6.06217	3.05238	Aged
AACTCAGGTATAGTAG-1-0-0	-5.03576	4.19777	Aged
AACTCAGGTCAGAAGC-1-0-0	-4.55262	0.999318	Aged
AACTCAGGTCTAGCGC-1-0-0	-2.83653	-1.90624	Aged
AACTCAGGTGGGTATG-1-0-0	-4.25999	3.99745	Aged
AACTCAGGTTCCACTC-1-0-0	-4.65227	-0.0112047	Aged
AACTCAGGTTCGCGAC-1-0-0	-6.8323	2.47296	Aged
AACTCAGGTTCGTGAT-1-0-0	-4.03622	1.49157	Aged
AACTCAGTCAACACAC-1-0-0	-2.81577	-0.401576	Aged
AACTCAGTCAACACGT-1-0-0	-4.32217	4.35445	Aged
AACTCAGTCCCACTTG-1-0-0	-5.79863	0.467075	Aged
AACTCAGTCCGCGCAA-1-0-0	-2.7681	1.58724	Aged
AACTCAGTCTTGTACT-1-0-0	-6.99314	3.64468	Aged
AACTCCCAGAGCCTAG-1-0-0	-3.1905	-1.48218	Aged
AACTCCCAGCGTAGTG-1-0-0	-3.92148	0.213259	Aged
AACTCCCAGCTGCCCA-1-0-0	0.860854	0.968919	Aged
AACTCCCAGCTTTGGT-1-0-0	10.6501	12.9391	Aged
AACTCCCAGGAGTTGC-1-0-0	-6.14479	1.02245	Aged
AACTCCCAGGCTAGCA-1-0-0	2.64894	2.75546	Aged
AACTCCCAGTACGACG-1-0-0	5.03997	-0.0483714	Aged
AACTCCCAGTAGGCCA-1-0-0	-2.98537	1.90238	Aged
AACTCCCCAAAGGAAG-1-0-0	-4.49779	2.99912	Aged
AACTCCCCAATCTGCA-1-0-0	-3.92264	3.59854	Aged
AACTCCCCAATGGACG-1-0-0	-3.56323	2.82779	Aged
AACTCCCCACATTAGC-1-0-0	11.969	-1.98168	Aged
AACTCCCCACGAAATA-1-0-0	-3.97157	2.14831	Aged
AACTCCCCAGATGAGC-1-0-0	3.07966	-1.41655	Aged
AACTCCCCAGCCTGTG-1-0-0	-6.47769	4.13731	Aged
AACTCCCCAGCTATTG-1-0-0	-4.80824	-0.978868	Aged
AACTCCCCAGGTTTCA-1-0-0	1.11083	2.74557	Aged
AACTCCCCATAGGATA-1-0-0	-4.8238	4.12652	Aged
AACTCCCGTATCACCA-1-0-0	-3.81151	2.92669	Aged
AACTCCCGTCATGCAT-1-0-0	-4.98022	2.45289	Aged
AACTCCCGTCTTGATG-1-0-0	-5.45355	4.26542	Aged
AACTCCCGTCTTTCAT-1-0-0	-4.96978	-0.823273	Aged
AACTCCCGTGACAAAT-1-0-0	-3.70495	2.73797	Aged
AACTCCCGTGGCAAAC-1-0-0	13.8101	0.938473	Aged
AACTCCCGTGGCTCCA-1-0-0	-4.91709	1.94665	Aged
AACTCCCGTGGTAACG-1-0-0	-3.82102	-1.80633	Aged
AACTCCCGTTGATTGC-1-0-0	1.49209	0.527898	Aged
AACTCCCTCACCGGGT-1-0-0	-3.69207	0.679059	Aged
AACTCCCTCCTGCTTG-1-0-0	-4.37756	3.95647	Aged
AACTCCCTCGCAAACT-1-0-0	-6.6149	3.20118	Aged
AACTCCCTCGCTTAGA-1-0-0	-5.83205	5.27274	Aged
AACTCCCTCGGAAATA-1-0-0	-5.77485	1.30569	Aged
AACTCCCTCGGTCTAA-1-0-0	-5.94404	0.859197	Aged
AACTCCCTCTGCAAGT-1-0-0	-5.18653	1.74479	Aged
AACTCTTAGAAACCAT-1-0-0	-2.46045	-1.48004	Aged
AACTCTTAGAGCAATT-1-0-0	-6.33503	4.24139	Aged
AACTCTTAGATGTGGC-1-0-0	5.14188	-1.16754	Aged
AACTCTTAGTGTTTGC-1-0-0	-6.3193	3.65762	Aged
AACTCTTAGTTAAGTG-1-0-0	10.6837	9.68166	Aged
AACTCTTCAACGATCT-1-0-0	5.90179	-0.995911	Aged
AACTCTTCACCCATTC-1-0-0	10.2829	-3.2736	Aged
AACTCTTCAGCTTCGG-1-0-0	10.5206	4.91698	Aged
AACTCTTCAGGGCATA-1-0-0	-5.02819	4.44649	Aged
AACTCTTCAGGGTATG-1-0-0	-6.29032	0.789334	Aged
AACTCTTCATCCTAGA-1-0-0	-4.91927	3.61757	Aged
AACTCTTGTAAACGCG-1-0-0	-4.56234	0.799597	Aged
AACTCTTGTAAATGAC-1-0-0	-6.20167	3.09542	Aged
AACTCTTGTACACCGC-1-0-0	-3.18443	2.75461	Aged
AACTCTTGTATATCCG-1-0-0	-5.64934	2.26366	Aged
AACTCTTGTCCTCCAT-1-0-0	-3.98296	0.609991	Aged
AACTCTTGTCGCGGTT-1-0-0	-0.768935	3.097	Aged
AACTCTTGTGCAGGTA-1-0-0	-4.94451	4.1697	Aged
AACTCTTGTGGACGAT-1-0-0	11.7643	-1.74091	Aged
AACTCTTGTGTTAAGA-1-0-0	-4.51367	3.78179	Aged
AACTCTTGTTCAGCGC-1-0-0	8.51658	9.38041	Aged
AACTCTTGTTCCGTCT-1-0-0	-4.71514	0.749984	Aged
AACTCTTGTTTGACAC-1-0-0	-5.7956	-0.516359	Aged
AACTCTTTCAAACAAG-1-0-0	-6.08478	0.461608	Aged
AACTCTTTCAAGAAGT-1-0-0	-3.46604	3.29857	Aged
AACTCTTTCCAAATGC-1-0-0	11.591	-0.47192	Aged
AACTCTTTCCCTGACT-1-0-0	-4.53797	1.09716	Aged
AACTCTTTCGGCTTGG-1-0-0	-5.2202	5.82007	Aged
AACTGGTAGAAGAAGC-1-0-0	-4.2375	2.55527	Aged
AACTGGTAGACGCACA-1-0-0	-6.78062	1.41691	Aged
AACTGGTAGCCTATGT-1-0-0	-1.63279	-1.8384	Aged
AACTGGTAGCTGTCTA-1-0-0	11.2435	13.9782	Aged
AACTGGTAGGATTCGG-1-0-0	-1.83524	3.53832	Aged
AACTGGTAGGGTCGAT-1-0-0	7.17912	1.15049	Aged
AACTGGTAGTAGCGGT-1-0-0	2.4564	5.09852	Aged
AACTGGTAGTGGGCTA-1-0-0	1.29855	-0.340304	Aged
AACTGGTAGTTCCACA-1-0-0	8.27078	9.32986	Aged
AACTGGTCAATGTAAG-1-0-0	-5.74137	3.9614	Aged
AACTGGTCAGGATTGG-1-0-0	-3.51812	1.40694	Aged
AACTGGTCAGGTGCCT-1-0-0	10.9849	10.5043	Aged
AACTGGTCATAGACTC-1-0-0	-3.77321	2.30737	Aged
AACTGGTGTACAGTGG-1-0-0	-2.09076	3.78108	Aged
AACTGGTGTACTCGCG-1-0-0	-5.99202	3.79352	Aged
AACTGGTGTATCACCA-1-0-0	13.9354	1.01015	Aged
AACTGGTGTATTACCG-1-0-0	-4.74317	3.07986	Aged
AACTGGTGTGTTTGTG-1-0-0	-2.25323	-2.66424	Aged
AACTGGTTCAACGAAA-1-0-0	-4.94599	0.363316	Aged
AACTGGTTCAGGCAAG-1-0-0	10.1154	-4.39601	Aged
AACTGGTTCAGTCAGT-1-0-0	-6.40129	2.42136	Aged
AACTGGTTCAGTTAGC-1-0-0	4.96381	-0.0991441	Aged
AACTGGTTCATCTGCC-1-0-0	-5.69145	1.31864	Aged
AACTGGTTCGATCCCT-1-0-0	-2.11001	2.46908	Aged
AACTGGTTCGTCTGCT-1-0-0	-4.87148	1.28063	Aged
AACTGGTTCTTATCTG-1-0-0	-3.17505	4.95651	Aged
AACTTTCAGACTGTAA-1-0-0	-1.9133	3.78233	Aged
AACTTTCAGAGGGCTT-1-0-0	4.56585	-0.0655238	Aged
AACTTTCAGATCACGG-1-0-0	-2.57852	2.80876	Aged
AACTTTCAGCTTTGGT-1-0-0	-3.95722	4.37252	Aged
AACTTTCCAACTGCGC-1-0-0	-5.13374	5.85167	Aged
AACTTTCCAAGCTGAG-1-0-0	-3.83173	-1.13031	Aged
AACTTTCCACGTGAGA-1-0-0	1.48294	2.37686	Aged
AACTTTCCAGCTGTGC-1-0-0	-4.81809	1.90178	Aged
AACTTTCCAGTATCTG-1-0-0	11.3971	13.0002	Aged
AACTTTCCATCCCATC-1-0-0	-6.29018	2.07087	Aged
AACTTTCGTCATTAGC-1-0-0	-3.58486	-0.330315	Aged
AACTTTCGTCCCGACA-1-0-0	-5.88754	-0.149479	Aged
AACTTTCTCAAGCCTA-1-0-0	-4.9331	1.86752	Aged
AACTTTCTCACTATTC-1-0-0	10.9976	4.73399	Aged
AACTTTCTCAGGATCT-1-0-0	-4.77085	1.34939	Aged
AACTTTCTCCCTCAGT-1-0-0	11.3116	9.81378	Aged
AACTTTCTCCTTGACC-1-0-0	10.1513	9.22977	Aged
AACTTTCTCGCCTGTT-1-0-0	2.45555	4.78727	Aged
AACTTTCTCGTACCGG-1-0-0	-5.01921	0.488212	Aged
AACTTTCTCTGAGGGA-1-0-0	-5.7638	1.71976	Aged
AAGACCTAGGATCGCA-1-0-0	-2.3987	-2.51001	Aged
AAGACCTAGGCTCATT-1-0-0	11.1781	12.786	Aged
AAGACCTCAAGGTTTC-1-0-0	12.8518	-2.11146	Aged
AAGACCTCACCAGCAC-1-0-0	-3.65527	2.41072	Aged
AAGACCTCAGATGGGT-1-0-0	-3.96432	3.15682	Aged
AAGACCTCAGTAGAGC-1-0-0	-0.479436	0.638144	Aged
AAGACCTCAGTCAGCC-1-0-0	-4.82973	1.84296	Aged
AAGACCTGTCCAGTTA-1-0-0	-2.53423	0.882803	Aged
AAGACCTGTCTAGCCG-1-0-0	-4.22168	3.73445	Aged
AAGACCTGTGGTCCGT-1-0-0	-4.53816	4.00477	Aged
AAGACCTGTGTGGCTC-1-0-0	-4.1478	0.788724	Aged
AAGACCTGTGTGGTTT-1-0-0	-5.90817	3.13788	Aged
AAGACCTGTTCATGGT-1-0-0	9.18826	10.9524	Aged
AAGACCTGTTGGTGGA-1-0-0	-2.1643	0.195147	Aged
AAGACCTTCAGTTCGA-1-0-0	-2.62947	2.37676	Aged
AAGACCTTCCAATGGT-1-0-0	-4.32244	2.99895	Aged
AAGACCTTCGAACGGA-1-0-0	-3.69085	4.11417	Aged
AAGACCTTCGTATCAG-1-0-0	12.0453	-0.800871	Aged
AAGACCTTCGTCTGAA-1-0-0	-3.00519	1.65027	Aged
AAGACCTTCTCTGAGA-1-0-0	-5.88192	0.61511	Aged
AAGACCTTCTGACCTC-1-0-0	-4.39432	2.69466	Aged
AAGACCTTCTGCAGTA-1-0-0	12.5392	-1.45043	Aged
AAGACCTTCTGTCTCG-1-0-0	-5.59081	5.16528	Aged
AAGCCGCAGAAGAAGC-1-0-0	-0.0293533	2.34198	Aged
AAGCCGCAGAAGCCCA-1-0-0	-2.79042	-0.966738	Aged
AAGCCGCAGAATTCCC-1-0-0	-3.9576	4.92487	Aged
AAGCCGCAGACTCGGA-1-0-0	10.9021	4.03547	Aged
AAGCCGCAGAGCTATA-1-0-0	-5.75803	1.64989	Aged
AAGCCGCAGATATGGT-1-0-0	9.78801	11.2738	Aged
AAGCCGCAGCCAGGAT-1-0-0	-2.9911	2.26277	Aged
AAGCCGCAGCCAGTTT-1-0-0	-7.56725	2.08447	Aged
AAGCCGCAGCTCCTCT-1-0-0	9.78657	9.22646	Aged
AAGCCGCAGGCCCGTT-1-0-0	-4.95865	-1.32337	Aged
AAGCCGCAGTACTTGC-1-0-0	-3.61205	3.39727	Aged
AAGCCGCAGTTATCGC-1-0-0	12.1421	-0.683169	Aged
AAGCCGCCACATGGGA-1-0-0	11.015	4.55692	Aged
AAGCCGCGTACCGTTA-1-0-0	-2.17001	-2.87272	Aged
AAGCCGCGTCAGTGGA-1-0-0	-5.6482	5.13692	Aged
AAGCCGCTCAGTCCCT-1-0-0	-2.97581	3.76294	Aged
AAGCCGCTCCAGTATG-1-0-0	-3.89791	5.51611	Aged
AAGCCGCTCCCATTTA-1-0-0	5.04984	-1.76852	Aged
AAGCCGCTCGGATGTT-1-0-0	-2.00719	4.37463	Aged
AAGCCGCTCGTTTATC-1-0-0	10.6886	7.63037	Aged
AAGCCGCTCTCTAAGG-1-0-0	-4.32817	-0.229962	Aged
AAGCCGCTCTGGTGTA-1-0-0	0.12658	3.93396	Aged
AAGGAGCAGAGTGAGA-1-0-0	-3.37376	4.74302	Aged
AAGGAGCAGCCAACAG-1-0-0	-4.9093	1.05007	Aged
AAGGAGCAGCCCTAAT-1-0-0	-5.82811	2.28765	Aged
AAGGAGCAGCGTTGCC-1-0-0	13.0493	-0.976308	Aged
AAGGAGCAGGAGTTGC-1-0-0	-4.46172	4.15196	Aged
AAGGAGCAGGTGTTAA-1-0-0	-3.35568	0.370901	Aged
AAGGAGCCACGGCCAT-1-0-0	3.19712	-1.23571	Aged
AAGGAGCCACTTCTGC-1-0-0	4.56668	-0.98709	Aged
AAGGAGCCAGACAGGT-1-0-0	-3.77593	-1.6549	Aged
AAGGAGCCAGGATTGG-1-0-0	10.3849	11.6105	Aged
AAGGAGCCAGTCACTA-1-0-0	-3.39336	-1.02828	Aged
AAGGAGCGTAACGCGA-1-0-0	-5.67561	5.50268	Aged
AAGGAGCGTAGAGCTG-1-0-0	-4.41553	2.48201	Aged
AAGGAGCGTCACTGGC-1-0-0	-1.45204	-2.62021	Aged
AAGGAGCGTCCATCCT-1-0-0	-4.74828	0.514389	Aged
AAGGAGCGTGTGAATA-1-0-0	11.5458	12.2642	Aged
AAGGAGCTCATACGGT-1-0-0	-1.86942	2.41664	Aged
AAGGAGCTCCGAAGAG-1-0-0	12.1638	-0.344657	Aged
AAGGAGCTCTCCAACC-1-0-0	-5.6341	0.961801	Aged
AAGGCAGAGAGTACCG-1-0-0	11.5002	12.1034	Aged
AAGGCAGAGCGCCTCA-1-0-0	2.49229	3.80261	Aged
AAGGCAGAGGTTACCT-1-0-0	12.9545	-0.94594	Aged
AAGGCAGAGTTCGCGC-1-0-0	-3.98002	4.5487	Aged
AAGGCAGCAAAGGAAG-1-0-0	14.0117	1.2071	Aged
AAGGCAGCACATGGGA-1-0-0	9.40769	-4.49729	Aged
AAGGCAGCACGGTAGA-1-0-0	-6.37722	0.583877	Aged
AAGGCAGCACGTCAGC-1-0-0	-4.71723	2.66798	Aged
AAGGCAGCAGACGCAA-1-0-0	9.87801	-5.21359	Aged
AAGGCAGCAGATTGCT-1-0-0	-5.67729	1.27919	Aged
AAGGCAGCAGGGTATG-1-0-0	2.58769	2.21014	Aged
AAGGCAGCATCACGAT-1-0-0	-5.80801	1.95455	Aged
AAGGCAGCATCCGTGG-1-0-0	-3.27145	1.29385	Aged
AAGGCAGGTAACGACG-1-0-0	8.80462	9.04845	Aged
AAGGCAGGTAACGTTC-1-0-0	-6.05871	1.61663	Aged
AAGGCAGGTACCATCA-1-0-0	-4.40281	3.94355	Aged
AAGGCAGGTAGAGGAA-1-0-0	-5.53393	1.74693	Aged
AAGGCAGGTCTTTCAT-1-0-0	-4.4309	2.05719	Aged
AAGGCAGGTGCAGTAG-1-0-0	1.20628	2.63626	Aged
AAGGCAGGTGGGTCAA-1-0-0	-1.43524	6.10684	Aged
AAGGCAGGTTGGTGGA-1-0-0	5.90482	5.37871	Aged
AAGGCAGTCAAGGTAA-1-0-0	-1.92198	-1.98834	Aged
AAGGCAGTCACATACG-1-0-0	-3.08967	0.123407	Aged
AAGGCAGTCACCTTAT-1-0-0	10.6348	5.03532	Aged
AAGGCAGTCTTACCGC-1-0-0	-3.59574	3.52689	Aged
AAGGTTCAGAAACGCC-1-0-0	-6.11966	0.89212	Aged
AAGGTTCAGAGACTTA-1-0-0	8.97224	9.74131	Aged
AAGGTTCAGAGCTATA-1-0-0	10.6928	12.8412	Aged
AAGGTTCAGAGCTTCT-1-0-0	-4.29104	6.30087	Aged
AAGGTTCAGATCTGCT-1-0-0	-6.64629	3.07866	Aged
AAGGTTCAGCACAGGT-1-0-0	-5.44114	1.82613	Aged
AAGGTTCAGCCTCGTG-1-0-0	-3.93769	-0.251648	Aged
AAGGTTCAGCGTCTAT-1-0-0	-2.78734	2.42475	Aged
AAGGTTCAGCTAGTTC-1-0-0	-2.50806	3.07059	Aged
AAGGTTCAGGGAAACA-1-0-0	-4.32031	3.46439	Aged
AAGGTTCAGTACATGA-1-0-0	-5.44525	0.474381	Aged
AAGGTTCAGTCGTACT-1-0-0	-5.06705	2.83336	Aged
AAGGTTCAGTCGTTTG-1-0-0	-5.74174	0.469165	Aged
AAGGTTCCAATCTGCA-1-0-0	-2.88052	3.37148	Aged
AAGGTTCCACACCGCA-1-0-0	-1.81006	3.45132	Aged
AAGGTTCCACGAAATA-1-0-0	10.3394	10.2426	Aged
AAGGTTCCAGCTGTGC-1-0-0	-5.14525	3.57504	Aged
AAGGTTCCAGGAACGT-1-0-0	0.769518	0.194561	Aged
AAGGTTCCAGGACGTA-1-0-0	-4.26425	0.321935	Aged
AAGGTTCCATACTACG-1-0-0	-5.63389	2.10616	Aged
AAGGTTCCATTCACTT-1-0-0	-6.83466	2.67505	Aged
AAGGTTCGTAGCGCAA-1-0-0	-2.25949	5.35397	Aged
AAGGTTCGTCGAAAGC-1-0-0	-5.19305	1.92487	Aged
AAGGTTCGTGAACCTT-1-0-0	-6.01768	1.65487	Aged
AAGGTTCGTTACAGAA-1-0-0	8.99872	8.91506	Aged
AAGGTTCTCCGTCATC-1-0-0	-4.26621	5.11638	Aged
AAGGTTCTCGCCAGCA-1-0-0	14.1893	0.801334	Aged
AAGGTTCTCGGCGCTA-1-0-0	-3.65608	7.10284	Aged
AAGTCTGAGCTATGCT-1-0-0	9.32311	4.75436	Aged
AAGTCTGAGCTGGAAC-1-0-0	9.43082	8.00353	Aged
AAGTCTGAGGCTAGAC-1-0-0	-6.4111	1.89183	Aged
AAGTCTGAGTCAAGCG-1-0-0	-5.98741	2.09644	Aged
AAGTCTGAGTTATCGC-1-0-0	9.73893	10.7421	Aged
AAGTCTGCAATCACAC-1-0-0	-4.5685	1.95199	Aged
AAGTCTGCAATCTACG-1-0-0	-3.05703	3.89979	Aged
AAGTCTGCACATTAGC-1-0-0	11.0619	10.3978	Aged
AAGTCTGCACGTTGGC-1-0-0	0.846502	1.53944	Aged
AAGTCTGCACTCGACG-1-0-0	-3.26733	1.83196	Aged
AAGTCTGCAGCTGCTG-1-0-0	-4.94534	1.48437	Aged
AAGTCTGCAGGGTTAG-1-0-0	-3.31787	7.76846	Aged
AAGTCTGGTAGAGTGC-1-0-0	-3.92987	-0.507365	Aged
AAGTCTGGTCCAAGTT-1-0-0	-2.75227	-0.577324	Aged
AAGTCTGGTCTTGTCC-1-0-0	-4.99633	0.130317	Aged
AAGTCTGGTGATGTCT-1-0-0	5.17895	-2.88981	Aged
AAGTCTGGTGGGTCAA-1-0-0	-3.22154	-0.145017	Aged
AAGTCTGTCAACGAAA-1-0-0	-5.4099	-1.12741	Aged
AAGTCTGTCGAACGGA-1-0-0	9.96316	9.82467	Aged
AAGTCTGTCTATGTGG-1-0-0	-2.88236	-1.78407	Aged
AAGTCTGTCTGGAGCC-1-0-0	-6.0009	5.48436	Aged
AATCCAGAGACAATAC-1-0-0	12.3011	-0.42345	Aged
AATCCAGAGCAATCTC-1-0-0	-3.04929	1.91477	Aged
AATCCAGAGCACACAG-1-0-0	0.506186	4.181	Aged
AATCCAGAGCAGGTCA-1-0-0	-0.227305	2.98749	Aged
AATCCAGAGGCGACAT-1-0-0	-5.2968	1.47826	Aged
AATCCAGAGGCGATAC-1-0-0	-3.67544	4.08337	Aged
AATCCAGAGGCTACGA-1-0-0	-4.84581	-1.252	Aged
AATCCAGAGTGGCACA-1-0-0	-2.14123	4.24923	Aged
AATCCAGAGTGTACGG-1-0-0	-2.87896	0.205638	Aged
AATCCAGCACGGTTTA-1-0-0	-3.319	3.67862	Aged
AATCCAGCAGACACTT-1-0-0	13.6473	1.10159	Aged
AATCCAGCAGCGTTCG-1-0-0	5.00587	-1.04002	Aged
AATCCAGCAGCTGCAC-1-0-0	-4.32801	-1.085	Aged
AATCCAGCAGCTGCTG-1-0-0	-3.31157	1.53936	Aged
AATCCAGCAGTGGAGT-1-0-0	-4.90636	-0.27043	Aged
AATCCAGCATTTCACT-1-0-0	-3.3805	5.00954	Aged
AATCCAGTCAACGGCC-1-0-0	-4.93794	4.5998	Aged
AATCCAGTCATCACCC-1-0-0	-6.17772	1.94656	Aged
AATCCAGTCGAACGGA-1-0-0	-2.54589	3.05204	Aged
AATCCAGTCGACGGAA-1-0-0	10.8923	-1.10179	Aged
AATCCAGTCGCATGGC-1-0-0	-5.45833	2.57249	Aged
AATCCAGTCGGTTCGG-1-0-0	2.21614	0.298044	Aged
AATCCAGTCGTGGGAA-1-0-0	-3.83807	1.82391	Aged
AATCCAGTCGTTGCCT-1-0-0	-4.52308	-0.11626	Aged
AATCCAGTCTCTGTCG-1-0-0	-2.58562	1.08663	Aged
AATCCAGTCTGTACGA-1-0-0	-4.67773	6.34218	Aged
AATCCAGTCTTGACGA-1-0-0	-4.00815	1.16857	Aged
AATCGGTAGACTCGGA-1-0-0	0.707367	2.50595	Aged
AATCGGTAGAGACGAA-1-0-0	4.73988	-1.5535	Aged
AATCGGTAGGATGGTC-1-0-0	-6.11565	3.83771	Aged
AATCGGTCAAGGTTTC-1-0-0	2.72945	3.2786	Aged
AATCGGTCACGGCTAC-1-0-0	11.0095	12.2725	Aged
AATCGGTCAGCGAACA-1-0-0	0.701653	1.81976	Aged
AATCGGTCAGCTTAAC-1-0-0	-4.42198	2.86793	Aged
AATCGGTCATGCCCGA-1-0-0	-2.01037	1.73557	Aged
AATCGGTGTACCCAAT-1-0-0	-3.40987	0.170646	Aged
AATCGGTGTACCGAGA-1-0-0	-1.51116	-0.543145	Aged
AATCGGTGTCACTGGC-1-0-0	10.4016	3.27058	Aged
AATCGGTGTCTGCAAT-1-0-0	-4.40979	1.97884	Aged
AATCGGTGTTAGAACA-1-0-0	-4.46612	-1.32047	Aged
AATCGGTGTTATCCGA-1-0-0	0.906592	2.83044	Aged
AATCGGTGTTGGGACA-1-0-0	-3.65389	-2.16377	Aged
AATCGGTTCAACGCTA-1-0-0	-3.71787	-1.43389	Aged
AATCGGTTCAGGTTCA-1-0-0	-3.48435	3.55592	Aged
AATCGGTTCGTACCGG-1-0-0	5.21566	-2.00372	Aged
AATCGGTTCTCTGAGA-1-0-0	-4.90124	1.68604	Aged
AATCGGTTCTGCAAGT-1-0-0	-6.52834	4.10084	Aged
AATCGGTTCTTCCTTC-1-0-0	-4.76274	3.562	Aged
ACACCAAAGACAGGCT-1-0-0	-6.69941	4.84451	Aged
ACACCAAAGACCACGA-1-0-0	-2.4748	2.89668	Aged
ACACCAAAGAGGTAGA-1-0-0	4.75603	-1.35364	Aged
ACACCAAAGAGTCTGG-1-0-0	-1.57601	3.95237	Aged
ACACCAAAGCGTGAAC-1-0-0	-4.08775	4.86766	Aged
ACACCAAAGTGCTGCC-1-0-0	-2.76524	7.71704	Aged
ACACCAAAGTGTACCT-1-0-0	-4.5489	1.04167	Aged
ACACCAACAGTGAGTG-1-0-0	11.5815	5.19807	Aged
ACACCAAGTAGCACGA-1-0-0	-3.02888	0.574482	Aged
ACACCAAGTATATGAG-1-0-0	4.29117	-0.209041	Aged
ACACCAAGTGCAGTAG-1-0-0	-2.75476	1.46501	Aged
ACACCAAGTTGTGGCC-1-0-0	-3.45327	2.45402	Aged
ACACCAATCACGACTA-1-0-0	11.8049	-1.64326	Aged
ACACCAATCATGCAAC-1-0-0	-2.55185	2.40483	Aged
ACACCAATCTGCCAGG-1-0-0	5.79092	-2.00931	Aged
ACACCCTAGACTACAA-1-0-0	-2.30259	-0.0662766	Aged
ACACCCTAGACTGGGT-1-0-0	-6.08415	2.78352	Aged
ACACCCTAGCCACGTC-1-0-0	-3.41996	8.28913	Aged
ACACCCTAGCTCCCAG-1-0-0	0.378819	3.25015	Aged
ACACCCTAGCTGTTCA-1-0-0	-5.62376	4.67685	Aged
ACACCCTAGGGATACC-1-0-0	-3.60315	1.69446	Aged
ACACCCTAGGTTCCTA-1-0-0	10.7034	12.8287	Aged
ACACCCTAGTATCTCG-1-0-0	-2.04381	2.35953	Aged
ACACCCTAGTTGTCGT-1-0-0	7.68021	1.15141	Aged
ACACCCTCAAAGGAAG-1-0-0	-3.12509	0.926522	Aged
ACACCCTCAAGCGATG-1-0-0	4.4698	-0.801184	Aged
ACACCCTCACAAGTAA-1-0-0	-6.37172	2.65614	Aged
ACACCCTCACGTCTCT-1-0-0	-4.18232	-0.358158	Aged
ACACCCTCAGACGCTC-1-0-0	12.1194	-2.25059	Aged
ACACCCTCATCACAAC-1-0-0	1.05259	0.17688	Aged
ACACCCTCATCCTTGC-1-0-0	-2.77266	0.155427	Aged
ACACCCTCATTTGCCC-1-0-0	-1.58253	3.74223	Aged
ACACCCTGTACCATCA-1-0-0	-2.71978	-0.0248037	Aged
ACACCCTGTCTAGAGG-1-0-0	-5.26364	-0.195433	Aged
ACACCCTGTGACTCAT-1-0-0	-4.36173	3.90753	Aged
ACACCCTTCAATCTCT-1-0-0	-3.24669	-2.27488	Aged
ACACCCTTCCGCGGTA-1-0-0	-5.36131	2.53405	Aged
ACACCCTTCGAACGGA-1-0-0	-2.7117	-0.00641983	Aged
ACACCCTTCGGCTACG-1-0-0	-2.74623	3.17838	Aged
ACACCCTTCTTGGGTA-1-0-0	-6.58724	3.88501	Aged
ACACCCTTCTTTACAC-1-0-0	-3.84384	4.42947	Aged
ACACCGGAGACAGACC-1-0-0	-7.52754	2.50911	Aged
ACACCGGAGAGCCTAG-1-0-0	-4.47416	1.57755	Aged
ACACCGGAGAGGGATA-1-0-0	-3.09779	0.149162	Aged
ACACCGGAGGCAGTCA-1-0-0	13.1422	5.75997	Aged
ACACCGGAGGCTAGAC-1-0-0	3.55717	-0.073392	Aged
ACACCGGAGTCTTGCA-1-0-0	-3.93621	2.48405	Aged
ACACCGGAGTGTGGCA-1-0-0	-5.36485	4.42107	Aged
ACACCGGCACATAACC-1-0-0	-3.78913	-0.433271	Aged
ACACCGGCACCATCCT-1-0-0	-4.56019	3.25748	Aged
ACACCGGCACCCTATC-1-0-0	10.9289	13.3611	Aged
ACACCGGCACTCAGGC-1-0-0	-1.81827	1.3527	Aged
ACACCGGCACTGAAGG-1-0-0	0.187902	2.19847	Aged
ACACCGGCAGCTATTG-1-0-0	-6.18691	0.83461	Aged
ACACCGGCAGGACGTA-1-0-0	-4.08529	5.88488	Aged
ACACCGGCATCAGTCA-1-0-0	-4.56855	1.34333	Aged
ACACCGGGTAACGACG-1-0-0	8.96808	9.76406	Aged
ACACCGGGTAGATTAG-1-0-0	-5.42011	3.73163	Aged
ACACCGGGTAGCCTCG-1-0-0	4.89102	-0.747926	Aged
ACACCGGGTGCCTGCA-1-0-0	10.816	9.92319	Aged
ACACCGGGTGTATGGG-1-0-0	10.2536	11.1331	Aged
ACACCGGGTGTTCTTT-1-0-0	1.37007	-0.222061	Aged
ACACCGGTCACTTACT-1-0-0	9.45903	7.62183	Aged
ACACCGGTCAGCTGGC-1-0-0	-4.2327	-1.1377	Aged
ACACTGAAGCACGCCT-1-0-0	-2.7205	-0.404895	Aged
ACACTGAAGCAGGTCA-1-0-0	11.0376	4.2231	Aged
ACACTGAAGCCGATTT-1-0-0	-4.17868	-1.9035	Aged
ACACTGAAGGACAGCT-1-0-0	-2.67137	-0.111373	Aged
ACACTGAAGTAACCCT-1-0-0	-1.84596	4.11915	Aged
ACACTGACAATGTAAG-1-0-0	9.16057	9.79639	Aged
ACACTGACACAAGTAA-1-0-0	-2.08568	2.83748	Aged
ACACTGACACCAGCAC-1-0-0	9.28625	8.05851	Aged
ACACTGACAGACAAGC-1-0-0	11.939	4.48611	Aged
ACACTGACATGCAATC-1-0-0	-1.99897	2.16364	Aged
ACACTGACATGCTAGT-1-0-0	-2.3871	0.304812	Aged
ACACTGACATTTCAGG-1-0-0	9.95806	11.3444	Aged
ACACTGAGTAAGTGGC-1-0-0	-0.869507	0.363603	Aged
ACACTGAGTCACTGGC-1-0-0	-4.20013	6.66115	Aged
ACACTGAGTTACCGAT-1-0-0	-3.61955	0.959616	Aged
ACACTGAGTTCAACCA-1-0-0	-3.99939	0.435036	Aged
ACACTGAGTTCCCGAG-1-0-0	-2.42845	3.30906	Aged
ACACTGAGTTCGTGAT-1-0-0	0.368224	3.54485	Aged
ACACTGATCAGCATGT-1-0-0	-4.9004	2.09125	Aged
ACACTGATCCGTCATC-1-0-0	-3.68319	1.36954	Aged
ACACTGATCGAATCCA-1-0-0	-6.10664	3.26882	Aged
ACACTGATCGACGGAA-1-0-0	-6.6049	2.33246	Aged
ACACTGATCGCCGTGA-1-0-0	-6.09053	0.542625	Aged
ACACTGATCGTTGCCT-1-0-0	-5.63236	3.10478	Aged
ACACTGATCTAACTTC-1-0-0	-1.53502	3.73352	Aged
ACACTGATCTGTTTGT-1-0-0	-5.90215	0.931639	Aged
ACAGCCGAGAGCTGGT-1-0-0	-3.47478	2.85934	Aged
ACAGCCGAGAGGACGG-1-0-0	-4.63102	4.44263	Aged
ACAGCCGAGATCCTGT-1-0-0	-6.97643	2.62508	Aged
ACAGCCGAGCGATATA-1-0-0	-2.86897	7.01666	Aged
ACAGCCGAGCTTCGCG-1-0-0	-4.71755	-1.5834	Aged
ACAGCCGAGGCAGTCA-1-0-0	-4.93574	-0.975131	Aged
ACAGCCGAGTAGGCCA-1-0-0	-2.8773	7.49262	Aged
ACAGCCGAGTCGAGTG-1-0-0	-4.69345	4.52153	Aged
ACAGCCGAGTGAAGAG-1-0-0	-1.87209	-0.0423298	Aged
ACAGCCGAGTGTTGAA-1-0-0	-2.924	0.260712	Aged
ACAGCCGCATCTATGG-1-0-0	-4.82958	-0.191112	Aged
ACAGCCGCATGCAATC-1-0-0	-3.91539	4.01301	Aged
ACAGCCGGTAAGTGTA-1-0-0	-5.6755	3.51917	Aged
ACAGCCGGTCAACATC-1-0-0	-6.80863	2.3777	Aged
ACAGCCGGTCTCCCTA-1-0-0	2.21862	-0.41213	Aged
ACAGCCGGTTCTGTTT-1-0-0	-3.16444	-1.1972	Aged
ACAGCCGGTTGTTTGG-1-0-0	12.1541	-1.37984	Aged
ACAGCCGTCAGCAACT-1-0-0	-5.09587	1.46724	Aged
ACAGCCGTCCAAAGTC-1-0-0	-3.78761	3.04408	Aged
ACAGCCGTCCAATGGT-1-0-0	-3.56351	4.55575	Aged
ACAGCCGTCGTACGGC-1-0-0	5.42572	-2.21101	Aged
ACAGCCGTCTGTCTCG-1-0-0	-3.03985	-2.03875	Aged
ACAGCCGTCTTGAGGT-1-0-0	11.3587	-0.27233	Aged
ACAGCTAAGCCACGCT-1-0-0	-3.46552	-1.63583	Aged
ACAGCTAAGGTGCTAG-1-0-0	-2.39766	1.70653	Aged
ACAGCTAAGTAAGTAC-1-0-0	11.9046	-0.928867	Aged
ACAGCTAAGTCAAGCG-1-0-0	-4.59825	3.66453	Aged
ACAGCTAAGTGTCTCA-1-0-0	0.79509	2.55037	Aged
ACAGCTACACGAAGCA-1-0-0	-2.68306	-0.125107	Aged
ACAGCTACAGCTTCGG-1-0-0	-5.168	1.11296	Aged
ACAGCTACAGGCTCAC-1-0-0	-2.55743	3.38905	Aged
ACAGCTACAGGTCTCG-1-0-0	-1.52886	2.78369	Aged
ACAGCTACAGTATAAG-1-0-0	-3.44367	7.41164	Aged
ACAGCTACATACTACG-1-0-0	12.0752	-0.620837	Aged
ACAGCTAGTAAGTTCC-1-0-0	9.81893	11.0735	Aged
ACAGCTAGTACCGGCT-1-0-0	11.996	5.19097	Aged
ACAGCTAGTACGACCC-1-0-0	-0.430329	5.984	Aged
ACAGCTAGTATCTGCA-1-0-0	6.00794	5.37949	Aged
ACAGCTAGTCTGCGGT-1-0-0	-4.39174	-0.192788	Aged
ACAGCTAGTGCGATAG-1-0-0	-3.30989	3.30007	Aged
ACAGCTAGTGGCTCCA-1-0-0	5.25345	-2.49087	Aged
ACAGCTAGTTAAAGTG-1-0-0	-6.46682	3.8073	Aged
ACAGCTATCAACACAC-1-0-0	-2.71555	5.38525	Aged
ACAGCTATCAAGCCTA-1-0-0	-5.55734	3.83635	Aged
ACAGCTATCAATAAGG-1-0-0	-5.08329	2.6152	Aged
ACAGCTATCATTCACT-1-0-0	9.31477	4.09807	Aged
ACAGCTATCCTTGACC-1-0-0	12.3428	-2.23626	Aged
ACAGCTATCGCCGTGA-1-0-0	-6.45742	4.89982	Aged
ACAGCTATCGTCGTTC-1-0-0	0.572556	2.88374	Aged
ACAGCTATCGTGGTCG-1-0-0	-5.61622	2.50469	Aged
ACAGCTATCTATGTGG-1-0-0	10.8226	-1.15318	Aged
ACAGCTATCTGCAGTA-1-0-0	-4.10588	3.00486	Aged
ACATACGAGAACTGTA-1-0-0	-5.76313	1.9349	Aged
ACATACGAGCCGGTAA-1-0-0	-5.61966	2.00669	Aged
ACATACGCACATCCGG-1-0-0	-5.96175	4.21551	Aged
ACATACGCACGGACAA-1-0-0	-3.01195	8.02338	Aged
ACATACGCATCCGGGT-1-0-0	-2.3242	1.87215	Aged
ACATACGGTAGGGTAC-1-0-0	-4.85559	3.10629	Aged
ACATACGGTGACGGTA-1-0-0	-4.34208	-1.78275	Aged
ACATACGGTTTGACAC-1-0-0	-5.05537	1.42572	Aged
ACATACGTCAACGAAA-1-0-0	-5.31282	0.425094	Aged
ACATACGTCGAGGTAG-1-0-0	-4.6552	2.78237	Aged
ACATACGTCGCTTGTC-1-0-0	-4.0066	4.11642	Aged
ACATCAGAGAATGTGT-1-0-0	1.56132	4.76614	Aged
ACATCAGAGACTACAA-1-0-0	-3.03518	-0.657259	Aged
ACATCAGAGAGGTTAT-1-0-0	0.53941	3.12102	Aged
ACATCAGAGAGGTTGC-1-0-0	6.62342	4.46502	Aged
ACATCAGAGATAGCAT-1-0-0	-4.01784	1.69509	Aged
ACATCAGAGCCACTAT-1-0-0	-3.0748	3.54818	Aged
ACATCAGAGCGTGAGT-1-0-0	11.1858	15.131	Aged
ACATCAGAGCTATGCT-1-0-0	-3.00577	2.84078	Aged
ACATCAGAGGAGCGTT-1-0-0	-5.99655	1.59379	Aged
ACATCAGAGGATGCGT-1-0-0	-2.5544	2.81847	Aged
ACATCAGAGGCTAGAC-1-0-0	-4.44399	0.90683	Aged
ACATCAGAGGGCATGT-1-0-0	5.71044	-2.34131	Aged
ACATCAGAGGTGTGGT-1-0-0	-4.75387	1.13952	Aged
ACATCAGAGTACGCGA-1-0-0	-1.2906	3.779	Aged
ACATCAGCAAAGTGCG-1-0-0	-4.79092	-0.367467	Aged
ACATCAGCAAGGACAC-1-0-0	11.4976	-0.801366	Aged
ACATCAGCAGACACTT-1-0-0	6.63202	4.62456	Aged
ACATCAGCAGAGTGTG-1-0-0	-5.70855	1.5101	Aged
ACATCAGCAGCTGGCT-1-0-0	-3.562	4.25636	Aged
ACATCAGCAGTTCCCT-1-0-0	10.6265	11.0472	Aged
ACATCAGCATTACGAC-1-0-0	-4.14569	4.64307	Aged
ACATCAGGTACATCCA-1-0-0	-6.73468	1.5641	Aged
ACATCAGGTAGCGCAA-1-0-0	-4.42065	1.22675	Aged
ACATCAGGTATGGTTC-1-0-0	14.5754	2.22063	Aged
ACATCAGGTCAATGTC-1-0-0	-3.28125	2.73437	Aged
ACATCAGGTCAGCTAT-1-0-0	-1.6296	3.52278	Aged
ACATCAGGTCATGCAT-1-0-0	-4.48666	3.20678	Aged
ACATCAGGTCCGACGT-1-0-0	-3.54177	2.54317	Aged
ACATCAGGTCGAATCT-1-0-0	-5.45439	5.47323	Aged
ACATCAGGTCGCGTGT-1-0-0	-0.604082	2.88493	Aged
ACATCAGGTCTGGTCG-1-0-0	-1.52468	3.25385	Aged
ACATCAGGTGCACGAA-1-0-0	-0.0837051	4.76801	Aged
ACATCAGGTGCGAAAC-1-0-0	-3.47916	-0.137884	Aged
ACATCAGTCAAACCAC-1-0-0	5.58355	-1.4655	Aged
ACATCAGTCAGAGACG-1-0-0	-3.03305	7.26562	Aged
ACATCAGTCAGATAAG-1-0-0	3.55702	-1.06446	Aged
ACATCAGTCCAATGGT-1-0-0	-5.53531	1.7447	Aged
ACATCAGTCCCTCAGT-1-0-0	-3.86201	2.5446	Aged
ACATCAGTCCGGGTGT-1-0-0	-3.07557	7.81404	Aged
ACATCAGTCCGTCATC-1-0-0	-4.35038	3.41202	Aged
ACATCAGTCCTCAACC-1-0-0	-0.745687	5.65831	Aged
ACATCAGTCGCGATCG-1-0-0	9.74241	8.30637	Aged
ACATCAGTCGTAGATC-1-0-0	-3.74796	1.39701	Aged
ACATCAGTCGTCGTTC-1-0-0	-3.42312	4.07998	Aged
ACATGGTAGACTTGAA-1-0-0	-4.29885	1.66874	Aged
ACATGGTAGAGCTATA-1-0-0	-5.17036	0.435304	Aged
ACATGGTAGCATGGCA-1-0-0	1.18588	2.85165	Aged
ACATGGTAGCCGGTAA-1-0-0	-2.6247	0.662209	Aged
ACATGGTAGCGGATCA-1-0-0	-3.1916	3.13566	Aged
ACATGGTAGGACCACA-1-0-0	-7.60297	2.97627	Aged
ACATGGTAGTTGTCGT-1-0-0	-3.828	-0.204671	Aged
ACATGGTCAAGTCTGT-1-0-0	-0.394884	0.118275	Aged
ACATGGTCAATCTGCA-1-0-0	-5.65156	4.63926	Aged
ACATGGTCACAGCCCA-1-0-0	-6.15237	3.90405	Aged
ACATGGTCAGGGAGAG-1-0-0	-4.3299	4.59628	Aged
ACATGGTCATCAGTAC-1-0-0	11.6068	-0.793739	Aged
ACATGGTCATCATCCC-1-0-0	-3.86177	3.58319	Aged
ACATGGTCATGCAATC-1-0-0	-2.90648	8.14483	Aged
ACATGGTCATGTTGAC-1-0-0	10.0439	11.2743	Aged
ACATGGTGTACCGGCT-1-0-0	-2.29138	3.06767	Aged
ACATGGTGTAGCCTCG-1-0-0	9.65536	-4.59965	Aged
ACATGGTGTGGCAAAC-1-0-0	10.1419	4.26768	Aged
ACATGGTGTTCCACAA-1-0-0	-4.15453	3.49762	Aged
ACATGGTTCCGCTGTT-1-0-0	-2.93976	3.36048	Aged
ACATGGTTCCTGCAGG-1-0-0	-5.38841	2.46085	Aged
ACATGGTTCGCATGGC-1-0-0	-3.23267	2.022	Aged
ACATGGTTCTCCGGTT-1-0-0	11.0243	4.40019	Aged
ACCAGTAAGACACGAC-1-0-0	-2.99158	-0.392202	Aged
ACCAGTAAGCCCAATT-1-0-0	-2.7478	1.09319	Aged
ACCAGTAAGCTGGAAC-1-0-0	-5.07025	-0.0629984	Aged
ACCAGTAAGGTGACCA-1-0-0	-4.06591	3.00388	Aged
ACCAGTACACAACGCC-1-0-0	1.42494	2.07211	Aged
ACCAGTACATTAACCG-1-0-0	-4.74043	2.83775	Aged
ACCAGTAGTACCGTTA-1-0-0	-1.89005	3.75114	Aged
ACCAGTAGTAGAAAGG-1-0-0	-6.49578	4.39997	Aged
ACCAGTAGTAGCGATG-1-0-0	10.6435	13.1955	Aged
ACCAGTAGTAGTGAAT-1-0-0	-5.29614	5.42414	Aged
ACCAGTAGTCCTAGCG-1-0-0	-4.03706	3.89275	Aged
ACCAGTAGTCGACTAT-1-0-0	4.18091	-0.155732	Aged
ACCAGTAGTGATGTGG-1-0-0	-3.16504	0.710573	Aged
ACCAGTATCAAACAAG-1-0-0	-3.13412	2.89626	Aged
ACCAGTATCCGCGTTT-1-0-0	-2.64173	1.08878	Aged
ACCAGTATCGCCAGCA-1-0-0	-5.34931	0.632353	Aged
ACCAGTATCTGCCCTA-1-0-0	9.78298	5.38342	Aged
ACCAGTATCTGCGACG-1-0-0	-3.89279	-0.45019	Aged
ACCCACTAGAAGATTC-1-0-0	-6.71059	3.42134	Aged
ACCCACTAGATCACGG-1-0-0	-7.00788	2.13856	Aged
ACCCACTAGGCTAGAC-1-0-0	2.9921	2.68729	Aged
ACCCACTAGGGCTTGA-1-0-0	11.3018	4.71007	Aged
ACCCACTAGTAGTGCG-1-0-0	-0.0764081	-0.546648	Aged
ACCCACTAGTGAACGC-1-0-0	-4.4579	1.98273	Aged
ACCCACTAGTTTGCGT-1-0-0	13.4477	1.26156	Aged
ACCCACTCAACACGCC-1-0-0	-4.75864	3.14126	Aged
ACCCACTCAATCGGTT-1-0-0	5.04379	-1.03749	Aged
ACCCACTCACCAGGCT-1-0-0	-4.58965	3.85811	Aged
ACCCACTCACGAAGCA-1-0-0	-5.32049	5.8177	Aged
ACCCACTCAGCCAGAA-1-0-0	-6.87088	3.74894	Aged
ACCCACTCAGGCTCAC-1-0-0	13.1398	-0.364805	Aged
ACCCACTCATAGAAAC-1-0-0	-5.22507	1.49014	Aged
ACCCACTCATCCAACA-1-0-0	-4.98673	0.514463	Aged
ACCCACTCATGTTCCC-1-0-0	12.8984	-1.91092	Aged
ACCCACTGTAAAGGAG-1-0-0	-0.949179	5.90472	Aged
ACCCACTGTAGAAGGA-1-0-0	-5.66134	1.45847	Aged
ACCCACTGTCTCATCC-1-0-0	9.79181	9.65934	Aged
ACCCACTGTGACTACT-1-0-0	-3.37699	6.40946	Aged
ACCCACTGTGGTTTCA-1-0-0	-4.78136	5.32547	Aged
ACCCACTGTTCAACCA-1-0-0	-5.70911	1.1527	Aged
ACCCACTGTTGTGGAG-1-0-0	-4.30535	1.24169	Aged
ACCCACTTCAAGAAGT-1-0-0	-3.22114	4.10529	Aged
ACCCACTTCCCTGACT-1-0-0	-2.82005	3.78861	Aged
ACCCACTTCCGCAAGC-1-0-0	10.9218	11.059	Aged
ACCCACTTCCGGGTGT-1-0-0	4.99077	3.25363	Aged
ACCCACTTCCTGCAGG-1-0-0	11	13.0584	Aged
ACCCACTTCGTAGGTT-1-0-0	-4.66002	-1.73222	Aged
ACCCACTTCGTTTGCC-1-0-0	12.3773	-1.93551	Aged
ACCCACTTCTCAACTT-1-0-0	-2.58226	0.116577	Aged
ACCCACTTCTGGCGAC-1-0-0	2.62387	3.09096	Aged
ACCGTAAAGACGCAAC-1-0-0	8.07103	0.659383	Aged
ACCGTAAAGACTAGAT-1-0-0	-3.87006	-1.00274	Aged
ACCGTAAAGAGCCTAG-1-0-0	-6.23735	1.6948	Aged
ACCGTAAAGCATGGCA-1-0-0	-3.39961	4.15372	Aged
ACCGTAAAGCGTGAAC-1-0-0	-3.4967	3.16087	Aged
ACCGTAAAGCTAGTCT-1-0-0	-3.6902	-0.28197	Aged
ACCGTAAAGGCAATTA-1-0-0	-2.82958	-0.734702	Aged
ACCGTAAAGGTAGCTG-1-0-0	0.942743	2.89093	Aged
ACCGTAACAAAGCGGT-1-0-0	-4.73378	3.62942	Aged
ACCGTAACAAGTACCT-1-0-0	-3.41824	7.68638	Aged
ACCGTAACAGGGTTAG-1-0-0	-5.75147	3.60405	Aged
ACCGTAACATAGGATA-1-0-0	-5.70068	1.49125	Aged
ACCGTAAGTAAAGTCA-1-0-0	-3.06543	4.5049	Aged
ACCGTAAGTCTAGCCG-1-0-0	13.0116	-1.088	Aged
ACCGTAAGTGTTTGTG-1-0-0	-5.79113	0.349206	Aged
ACCGTAAGTTCCATGA-1-0-0	-2.17623	6.7786	Aged
ACCGTAATCAGTTAGC-1-0-0	-5.16746	4.51461	Aged
ACCGTAATCCACGAAT-1-0-0	13.1921	-0.434525	Aged
ACCGTAATCCACTCCA-1-0-0	-4.55308	3.06562	Aged
ACCGTAATCCATTCTA-1-0-0	-6.83141	2.41215	Aged
ACCGTAATCCCGGATG-1-0-0	1.68795	0.447001	Aged
ACCGTAATCCGAATGT-1-0-0	-6.18265	3.67845	Aged
ACCGTAATCTACCTGC-1-0-0	-4.96206	1.05146	Aged
ACCTTTAAGAACAACT-1-0-0	-4.9525	4.03199	Aged
ACCTTTAAGCCAACAG-1-0-0	-3.00444	2.23269	Aged
ACCTTTAAGCTGCCCA-1-0-0	10.0158	10.5678	Aged
ACCTTTAAGGAACTGC-1-0-0	-5.04418	2.09001	Aged
ACCTTTAAGGCACATG-1-0-0	10.216	10.7495	Aged
ACCTTTAAGGGATGGG-1-0-0	5.39599	-1.47271	Aged
ACCTTTAAGGTAGCTG-1-0-0	-4.75961	4.22686	Aged
ACCTTTAAGTACTTGC-1-0-0	-4.6583	3.81346	Aged
ACCTTTAAGTAGGTGC-1-0-0	-2.95709	3.17638	Aged
ACCTTTAAGTGTGGCA-1-0-0	11.4455	-1.12992	Aged
ACCTTTAAGTTGAGTA-1-0-0	2.77127	3.72224	Aged
ACCTTTACAAACCTAC-1-0-0	-4.3833	1.90568	Aged
ACCTTTACACAAGCCC-1-0-0	-3.50277	4.29619	Aged
ACCTTTACACCTTGTC-1-0-0	5.02899	-3.21428	Aged
ACCTTTACACGGATAG-1-0-0	-3.11024	1.40232	Aged
ACCTTTACATCCTTGC-1-0-0	-6.24273	2.95287	Aged
ACCTTTACATTCTTAC-1-0-0	-5.13669	3.28644	Aged
ACCTTTAGTCAAACTC-1-0-0	-5.42664	5.54774	Aged
ACCTTTAGTCTCATCC-1-0-0	0.916473	1.3285	Aged
ACCTTTAGTCTTCTCG-1-0-0	9.51691	3.89201	Aged
ACCTTTAGTTTAGCTG-1-0-0	-6.75573	2.97898	Aged
ACCTTTATCAAGAAGT-1-0-0	10.4109	5.80429	Aged
ACCTTTATCAATACCG-1-0-0	-6.81632	2.64234	Aged
ACCTTTATCCAGAGGA-1-0-0	12.8367	-1.06172	Aged
ACCTTTATCCTCCTAG-1-0-0	-2.05826	2.94933	Aged
ACCTTTATCGATGAGG-1-0-0	-6.22584	0.551424	Aged
ACCTTTATCGCAGGCT-1-0-0	7.44421	1.21688	Aged
ACCTTTATCTCAAACG-1-0-0	1.4278	-0.321853	Aged
ACGAGCCAGAATGTTG-1-0-0	12.731	-1.27969	Aged
ACGAGCCAGAGAACAG-1-0-0	6.5143	4.37976	Aged
ACGAGCCAGCACCGCT-1-0-0	-2.79649	8.64156	Aged
ACGAGCCAGGCGTACA-1-0-0	8.28558	0.602092	Aged
ACGAGCCAGGGTTCCC-1-0-0	-3.20344	-1.16365	Aged
ACGAGCCAGTAGTGCG-1-0-0	-4.53116	1.64558	Aged
ACGAGCCAGTGAACAT-1-0-0	11.4368	-1.32983	Aged
ACGAGCCCAACACCCG-1-0-0	-4.21355	3.2277	Aged
ACGAGCCCACAGATTC-1-0-0	9.79634	11.263	Aged
ACGAGCCCACTGTGTA-1-0-0	-3.69974	0.711869	Aged
ACGAGCCGTAGCTTGT-1-0-0	10.1577	9.43712	Aged
ACGAGCCGTAGTAGTA-1-0-0	-3.44135	3.15429	Aged
ACGAGCCGTCTACCTC-1-0-0	10.1008	9.88458	Aged
ACGAGCCGTCTGGTCG-1-0-0	-4.46675	-0.303883	Aged
ACGAGCCGTGCAACGA-1-0-0	-4.7095	0.157811	Aged
ACGAGCCGTGCCTGGT-1-0-0	-5.19281	4.53956	Aged
ACGAGCCGTGTGGTTT-1-0-0	-5.63573	-0.605154	Aged
ACGAGCCGTTACGTCA-1-0-0	-4.89364	6.09401	Aged
ACGAGCCGTTCAACCA-1-0-0	-5.71876	-0.427886	Aged
ACGAGCCGTTGAGGTG-1-0-0	10.7777	4.11657	Aged
ACGAGCCTCACGAAGG-1-0-0	-4.77653	0.18648	Aged
ACGAGCCTCCTTTCTC-1-0-0	-4.97594	-1.35137	Aged
ACGAGCCTCGAGCCCA-1-0-0	10.2699	12.6843	Aged
ACGAGCCTCGGTTCGG-1-0-0	-3.76725	2.13634	Aged
ACGAGCCTCGTTGACA-1-0-0	12.085	-1.00001	Aged
ACGAGGAAGACGCTTT-1-0-0	-1.64781	3.07968	Aged
ACGAGGAAGACTGGGT-1-0-0	-2.21979	-2.43553	Aged
ACGAGGAAGAGGTTAT-1-0-0	-5.05586	3.22321	Aged
ACGAGGAAGCAAATCA-1-0-0	-5.10423	2.22717	Aged
ACGAGGAAGCAACGGT-1-0-0	10.4755	7.49843	Aged
ACGAGGAAGCCAGTTT-1-0-0	6.34479	4.29303	Aged
ACGAGGAAGCGTGAAC-1-0-0	-7.69445	2.49586	Aged
ACGAGGAAGTGTTAGA-1-0-0	-5.26552	1.15863	Aged
ACGAGGAAGTTAAGTG-1-0-0	-3.97364	3.90481	Aged
ACGAGGACAAGGTTCT-1-0-0	1.15456	2.55895	Aged
ACGAGGACACATTCGA-1-0-0	12.6276	-0.906965	Aged
ACGAGGACACGTTGGC-1-0-0	10.8604	2.82828	Aged
ACGAGGAGTAACGACG-1-0-0	10.0754	9.33492	Aged
ACGAGGAGTATAAACG-1-0-0	0.357849	2.94607	Aged
ACGAGGAGTCGAACAG-1-0-0	-1.90073	-1.93234	Aged
ACGAGGAGTCTCTCGT-1-0-0	-6.03902	1.29852	Aged
ACGAGGAGTCTTGTCC-1-0-0	5.81432	-1.91185	Aged
ACGAGGAGTGCCTGTG-1-0-0	9.75988	8.63516	Aged
ACGAGGAGTTACGGAG-1-0-0	11.8695	-0.813926	Aged
ACGAGGAGTTTGGGCC-1-0-0	3.60453	-1.81273	Aged
ACGAGGATCATGTCTT-1-0-0	-3.36799	2.76601	Aged
ACGAGGATCGCCGTGA-1-0-0	-4.75793	6.23351	Aged
ACGAGGATCGGCGGTT-1-0-0	-4.43984	3.1509	Aged
ACGAGGATCGGTCCGA-1-0-0	-1.6483	3.0037	Aged
ACGAGGATCTTGCAAG-1-0-0	-3.83169	1.95796	Aged
ACGATACAGAATCTCC-1-0-0	-1.45272	-2.06356	Aged
ACGATACAGAGTACAT-1-0-0	-3.73067	6.45552	Aged
ACGATACAGAGTCGGT-1-0-0	-3.6898	-1.17853	Aged
ACGATACAGATGTGTA-1-0-0	-3.7048	-2.15264	Aged
ACGATACAGCCACGTC-1-0-0	-3.19998	-1.03589	Aged
ACGATACAGCGATATA-1-0-0	-1.54835	-1.99125	Aged
ACGATACAGGTAGCCA-1-0-0	3.04248	2.46071	Aged
ACGATACAGTCATGCT-1-0-0	-2.28565	-2.2433	Aged
ACGATACAGTTAGGTA-1-0-0	-1.4168	-2.70302	Aged
ACGATACCAATCGAAA-1-0-0	-4.42864	4.68403	Aged
ACGATACCACAGTCGC-1-0-0	11.0136	3.68256	Aged
ACGATACCAGTCTTCC-1-0-0	-6.05313	4.38594	Aged
ACGATACGTAAGTTCC-1-0-0	10.6892	11.0744	Aged
ACGATACGTCCAGTAT-1-0-0	-3.09501	1.96705	Aged
ACGATACGTCCTAGCG-1-0-0	-2.33365	1.93441	Aged
ACGATACGTCGACTGC-1-0-0	-4.11894	4.44313	Aged
ACGATACGTCGCTTCT-1-0-0	-4.84999	1.3648	Aged
ACGATACGTGACAAAT-1-0-0	-2.2503	-2.99265	Aged
ACGATACGTGCTAGCC-1-0-0	-4.23277	6.93861	Aged
ACGATACGTGGTACAG-1-0-0	10.9688	7.59602	Aged
ACGATACGTTAGATGA-1-0-0	9.15747	10.3441	Aged
ACGATACGTTCAGACT-1-0-0	-5.89773	4.56002	Aged
ACGATACGTTGTACAC-1-0-0	-6.53898	1.2643	Aged
ACGATACTCAACACTG-1-0-0	-5.51115	1.24316	Aged
ACGATACTCCTGTACC-1-0-0	-4.29667	1.86193	Aged
ACGATACTCTCGATGA-1-0-0	-2.39615	7.06689	Aged
ACGATACTCTGCGTAA-1-0-0	10.1501	-4.66761	Aged
ACGATACTCTGGTATG-1-0-0	2.81728	2.84665	Aged
ACGATACTCTGTTGAG-1-0-0	-5.64011	1.29161	Aged
ACGATGTAGCTGCAAG-1-0-0	4.7599	-0.0864684	Aged
ACGATGTAGCTGGAAC-1-0-0	-4.28862	-0.443402	Aged
ACGATGTCAGCTTAAC-1-0-0	-5.53192	1.1821	Aged
ACGATGTCAGCTTCGG-1-0-0	-2.49502	1.48858	Aged
ACGATGTGTAGGCTGA-1-0-0	-4.97104	1.44396	Aged
ACGATGTGTGAAGGCT-1-0-0	10.867	-1.89426	Aged
ACGATGTGTGGACGAT-1-0-0	-5.40545	5.44585	Aged
ACGATGTGTGGCCCTA-1-0-0	12.195	-1.68406	Aged
ACGATGTGTGTGCGTC-1-0-0	-4.42875	1.67692	Aged
ACGATGTGTTACGTCA-1-0-0	-4.33852	-2.18312	Aged
ACGATGTTCACCTTAT-1-0-0	-5.18541	2.42594	Aged
ACGATGTTCCTCAATT-1-0-0	-0.165371	-0.348434	Aged
ACGATGTTCGAGCCCA-1-0-0	-2.12638	-1.88275	Aged
ACGATGTTCTGTCTAT-1-0-0	10.1803	4.7408	Aged
ACGATGTTCTTCAACT-1-0-0	4.04157	-0.926891	Aged
ACGCAGCAGAAGGGTA-1-0-0	-4.1691	3.09428	Aged
ACGCAGCAGCGTGTCC-1-0-0	-5.08492	-1.27289	Aged
ACGCAGCAGGCCCGTT-1-0-0	11.8192	-0.117858	Aged
ACGCAGCAGTTGTAGA-1-0-0	-5.73208	1.71369	Aged
ACGCAGCCAAGGACAC-1-0-0	13.1958	-1.66584	Aged
ACGCAGCCAAGTCTGT-1-0-0	-4.07519	2.45349	Aged
ACGCAGCCAATTCCTT-1-0-0	-3.06446	7.49898	Aged
ACGCAGCCACCCTATC-1-0-0	7.78228	8.97223	Aged
ACGCAGCCATGACATC-1-0-0	-1.0329	1.70128	Aged
ACGCAGCCATGCAACT-1-0-0	-5.4336	3.3717	Aged
ACGCAGCCATGGTTGT-1-0-0	13.3263	-1.74882	Aged
ACGCAGCCATTCACTT-1-0-0	5.49915	-1.21035	Aged
ACGCAGCCATTCGACA-1-0-0	-2.66864	-0.143924	Aged
ACGCAGCGTCAGATAA-1-0-0	-3.10724	7.44062	Aged
ACGCAGCGTCTACCTC-1-0-0	-2.64771	3.01634	Aged
ACGCAGCGTGCACGAA-1-0-0	-5.95892	4.81581	Aged
ACGCAGCGTTATGTGC-1-0-0	-0.404319	-0.0402582	Aged
ACGCAGCGTTGGAGGT-1-0-0	-4.41196	3.52891	Aged
ACGCAGCGTTTAGCTG-1-0-0	10.9875	6.2849	Aged
ACGCAGCGTTTCCACC-1-0-0	-4.34901	5.65007	Aged
ACGCAGCTCAGGTAAA-1-0-0	-4.3118	-0.117405	Aged
ACGCAGCTCATGGTCA-1-0-0	-4.79632	3.6549	Aged
ACGCAGCTCCGCTGTT-1-0-0	-4.87445	4.48945	Aged
ACGCAGCTCCGGGTGT-1-0-0	-2.6539	3.33073	Aged
ACGCAGCTCGCCGTGA-1-0-0	-3.18967	-1.77337	Aged
ACGCAGCTCGGTGTCG-1-0-0	-2.22667	3.90377	Aged
ACGCAGCTCTGCTGCT-1-0-0	3.83298	-1.71381	Aged
ACGCCAGAGAAACCAT-1-0-0	-3.76977	4.41566	Aged
ACGCCAGAGACTAGGC-1-0-0	-4.02069	3.17691	Aged
ACGCCAGAGACTGGGT-1-0-0	-3.54431	0.561914	Aged
ACGCCAGAGATGCCTT-1-0-0	10.9845	12.8874	Aged
ACGCCAGAGTACTTGC-1-0-0	-6.44577	3.99312	Aged
ACGCCAGAGTTCGCGC-1-0-0	-3.30444	3.3049	Aged
ACGCCAGCACACAGAG-1-0-0	-3.70962	7.97583	Aged
ACGCCAGCACCTCGTT-1-0-0	-5.67432	3.49552	Aged
ACGCCAGCAGCTGTAT-1-0-0	12.2991	-2.45241	Aged
ACGCCAGCATCTACGA-1-0-0	-4.73209	0.402843	Aged
ACGCCAGGTAAATGAC-1-0-0	-3.42268	2.05506	Aged
ACGCCAGGTACAAGTA-1-0-0	-3.69436	4.08096	Aged
ACGCCAGGTCCAGTGC-1-0-0	-5.33457	1.68197	Aged
ACGCCAGGTCCTCCAT-1-0-0	-3.52262	1.0584	Aged
ACGCCAGGTGTGCCTG-1-0-0	-2.3802	2.05184	Aged
ACGCCAGTCAAGGCTT-1-0-0	-4.93527	1.05312	Aged
ACGCCAGTCCTTTCTC-1-0-0	-4.48108	-1.33488	Aged
ACGCCAGTCTCAAACG-1-0-0	-5.71206	2.67829	Aged
ACGCCAGTCTCGTATT-1-0-0	5.33475	-2.23507	Aged
ACGCCGAAGAGACGAA-1-0-0	-6.69704	1.78061	Aged
ACGCCGAAGAGACTTA-1-0-0	-2.66088	1.00142	Aged
ACGCCGAAGATAGGAG-1-0-0	-2.32841	3.1854	Aged
ACGCCGAAGATCTGAA-1-0-0	-4.46931	3.10628	Aged
ACGCCGAAGGAATTAC-1-0-0	-6.06	-0.0451766	Aged
ACGCCGAAGGGTATCG-1-0-0	10.7206	5.46782	Aged
ACGCCGAAGTCCCACG-1-0-0	-4.31662	5.09132	Aged
ACGCCGAAGTGGAGAA-1-0-0	-4.77713	5.00032	Aged
ACGCCGAAGTTGAGTA-1-0-0	-3.92883	3.27998	Aged
ACGCCGAAGTTTAGGA-1-0-0	-5.45298	1.32371	Aged
ACGCCGACAACCGCCA-1-0-0	-4.62825	5.04729	Aged
ACGCCGACAAGAAGAG-1-0-0	-4.42259	-0.598013	Aged
ACGCCGACAAGACACG-1-0-0	9.76834	-4.34111	Aged
ACGCCGACACAAGTAA-1-0-0	11.1166	9.55993	Aged
ACGCCGACACAGGAGT-1-0-0	10.9249	14.9923	Aged
ACGCCGACAGGTTTCA-1-0-0	-5.79167	0.843411	Aged
ACGCCGACAGTATGCT-1-0-0	-2.70774	0.585628	Aged
ACGCCGAGTACCTACA-1-0-0	6.11803	2.78333	Aged
ACGCCGAGTAGGCATG-1-0-0	-6.78712	4.27334	Aged
ACGCCGAGTCGAAAGC-1-0-0	-1.73825	4.15902	Aged
ACGCCGAGTCGAATCT-1-0-0	-4.59394	0.0883607	Aged
ACGCCGAGTCGTGGCT-1-0-0	-2.53486	-2.75614	Aged
ACGCCGAGTCTAGTCA-1-0-0	9.1026	9.79337	Aged
ACGCCGAGTTCCGTCT-1-0-0	3.48563	-1.88939	Aged
ACGCCGATCAGAGCTT-1-0-0	9.72484	8.93736	Aged
ACGCCGATCCTGTAGA-1-0-0	-2.54617	0.168594	Aged
ACGCCGATCGTCCGTT-1-0-0	-2.00943	2.16733	Aged
ACGCCGATCTAACTTC-1-0-0	-4.08889	-2.14697	Aged
ACGGAGAAGCTAGTCT-1-0-0	0.68865	0.865813	Aged
ACGGAGAAGGACCACA-1-0-0	4.29211	-2.11678	Aged
ACGGAGACAAGTCTAC-1-0-0	-5.07614	1.30217	Aged
ACGGAGACACCACCAG-1-0-0	-3.48681	-2.51944	Aged
ACGGAGACATCACCCT-1-0-0	-3.77695	4.90564	Aged
ACGGAGAGTAAACCTC-1-0-0	4.54976	-0.899885	Aged
ACGGAGAGTCCGAACC-1-0-0	-4.19198	0.330543	Aged
ACGGAGAGTCTGCGGT-1-0-0	-3.47539	7.38616	Aged
ACGGAGAGTCTTGTCC-1-0-0	-3.50264	1.0763	Aged
ACGGAGAGTGTATGGG-1-0-0	-5.95092	0.881357	Aged
ACGGAGAGTGTGCGTC-1-0-0	-2.40307	2.06095	Aged
ACGGAGAGTTCAGACT-1-0-0	-4.51073	1.47692	Aged
ACGGAGAGTTCGGCAC-1-0-0	-1.70361	4.08927	Aged
ACGGAGAGTTGATTCG-1-0-0	-6.15959	3.11494	Aged
ACGGAGAGTTTGGCGC-1-0-0	10.1164	13.9274	Aged
ACGGAGATCAGCTTAG-1-0-0	0.718485	1.77987	Aged
ACGGAGATCATAAAGG-1-0-0	-5.56563	0.524667	Aged
ACGGAGATCATCTGTT-1-0-0	-1.80797	4.12609	Aged
ACGGAGATCCACGCAG-1-0-0	-3.13406	0.745584	Aged
ACGGAGATCGAATGGG-1-0-0	11.1462	3.12465	Aged
ACGGAGATCGCCCTTA-1-0-0	9.09126	10.532	Aged
ACGGAGATCGGCGCTA-1-0-0	10.7804	7.65863	Aged
ACGGAGATCTATCCCG-1-0-0	-3.06978	-0.166536	Aged
ACGGAGATCTCGCATC-1-0-0	-5.62244	1.76733	Aged
ACGGAGATCTTTACGT-1-0-0	-6.57065	4.25075	Aged
ACGGCCAAGAGAGCTC-1-0-0	-5.81446	2.72002	Aged
ACGGCCAAGCACACAG-1-0-0	4.71954	-0.345215	Aged
ACGGCCAAGCACCGCT-1-0-0	-5.55219	0.754736	Aged
ACGGCCAAGGATGGTC-1-0-0	9.64087	8.437	Aged
ACGGCCAAGTACGCCC-1-0-0	7.96851	0.605948	Aged
ACGGCCACAATGAATG-1-0-0	-6.32096	4.53673	Aged
ACGGCCACACGACTCG-1-0-0	-4.03493	-0.140928	Aged
ACGGCCACAGACAAAT-1-0-0	-5.26161	1.64518	Aged
ACGGCCACAGACAAGC-1-0-0	11.1765	5.65065	Aged
ACGGCCACAGCCTATA-1-0-0	-3.05898	3.36835	Aged
ACGGCCACATAAAGGT-1-0-0	5.03038	-1.01784	Aged
ACGGCCACATAGTAAG-1-0-0	-4.33223	2.0008	Aged
ACGGCCACATGTAAGA-1-0-0	-4.01516	3.19496	Aged
ACGGCCAGTATAAACG-1-0-0	-5.79675	0.564404	Aged
ACGGCCAGTCGCATCG-1-0-0	1.67646	0.360238	Aged
ACGGCCAGTTCGGGCT-1-0-0	11.3309	13.74	Aged
ACGGCCATCCAGAGGA-1-0-0	12.2652	4.15245	Aged
ACGGCCATCCTAGTGA-1-0-0	9.0111	10.1423	Aged
ACGGCCATCGCCGTGA-1-0-0	-6.87454	4.6369	Aged
ACGGCCATCGCCTGAG-1-0-0	0.765989	3.14003	Aged
ACGGCCATCGCGCCAA-1-0-0	-5.10751	1.65215	Aged
ACGGCCATCGGCGGTT-1-0-0	0.520174	5.25067	Aged
ACGGCCATCTGTGCAA-1-0-0	11.9424	0.258413	Aged
ACGGGCTAGAGTGACC-1-0-0	-5.02387	2.29044	Aged
ACGGGCTAGGATATAC-1-0-0	-2.62087	-0.654566	Aged
ACGGGCTAGGATCGCA-1-0-0	-3.76066	1.21205	Aged
ACGGGCTAGGGCTTCC-1-0-0	-4.28579	0.154588	Aged
ACGGGCTCACGAGGTA-1-0-0	-6.024	2.06331	Aged
ACGGGCTCAGACGTAG-1-0-0	-3.49799	1.2813	Aged
ACGGGCTCAGATAATG-1-0-0	-1.99231	-0.630266	Aged
ACGGGCTCAGATGGGT-1-0-0	-5.67181	2.63715	Aged
ACGGGCTCAGCTCCGA-1-0-0	0.920198	2.98896	Aged
ACGGGCTCAGCTGTAT-1-0-0	-2.19669	-0.538625	Aged
ACGGGCTCATGAGCGA-1-0-0	11.6642	-0.947361	Aged
ACGGGCTGTCTCTCTG-1-0-0	-0.714832	5.36795	Aged
ACGGGCTGTGAGTGAC-1-0-0	2.06319	0.604671	Aged
ACGGGCTGTGTTGGGA-1-0-0	-4.65718	1.81422	Aged
ACGGGCTGTTACCGAT-1-0-0	-4.9909	1.54159	Aged
ACGGGCTGTTCAACCA-1-0-0	-4.9368	3.53587	Aged
ACGGGCTGTTGATTGC-1-0-0	-3.7883	3.03949	Aged
ACGGGCTTCAGTACGT-1-0-0	5.23867	-3.08485	Aged
ACGGGCTTCATCTGCC-1-0-0	4.444	-0.242895	Aged
ACGGGCTTCCTCCTAG-1-0-0	-2.11609	-0.843768	Aged
ACGGGCTTCGAACGGA-1-0-0	-2.81863	-0.152446	Aged
ACGGGTCAGAAACCAT-1-0-0	-4.76895	5.54533	Aged
ACGGGTCAGAAACCGC-1-0-0	9.87473	8.97549	Aged
ACGGGTCAGAAACCTA-1-0-0	-5.42267	-0.761915	Aged
ACGGGTCAGAAGCCCA-1-0-0	11.4177	9.98633	Aged
ACGGGTCAGATCGGGT-1-0-0	10.1992	10.9234	Aged
ACGGGTCAGGTAAACT-1-0-0	-4.94503	6.282	Aged
ACGGGTCAGGTGATAT-1-0-0	-7.3937	3.03786	Aged
ACGGGTCAGTACGTAA-1-0-0	-3.89525	-0.100946	Aged
ACGGGTCAGTGGGCTA-1-0-0	-3.76276	3.54204	Aged
ACGGGTCCAAGAGTCG-1-0-0	-2.96537	2.67149	Aged
ACGGGTCCACCATGTA-1-0-0	-4.87415	0.787965	Aged
ACGGGTCCACGTCAGC-1-0-0	-2.96885	5.63934	Aged
ACGGGTCCAGCCTTGG-1-0-0	-2.70722	2.23699	Aged
ACGGGTCCATGGTAGG-1-0-0	-2.13584	-1.98957	Aged
ACGGGTCCATTAACCG-1-0-0	-4.20241	1.65613	Aged
ACGGGTCGTACATGTC-1-0-0	5.00666	-0.191331	Aged
ACGGGTCGTATCTGCA-1-0-0	0.05498	3.82239	Aged
ACGGGTCGTCAGCTAT-1-0-0	-4.89445	4.1328	Aged
ACGGGTCGTCCAGTTA-1-0-0	-4.95168	-1.46844	Aged
ACGGGTCGTGCACGAA-1-0-0	-4.85392	2.90767	Aged
ACGGGTCTCCTTGCCA-1-0-0	-3.64232	3.37279	Aged
ACGGGTCTCTCGATGA-1-0-0	1.06321	0.333372	Aged
ACGGGTCTCTCTAAGG-1-0-0	-4.87825	2.84876	Aged
ACGTCAAAGACAAGCC-1-0-0	-4.23585	-0.749325	Aged
ACGTCAAAGCCAGTAG-1-0-0	-4.53071	-2.25531	Aged
ACGTCAAAGGCGTACA-1-0-0	-6.83869	4.29464	Aged
ACGTCAAAGGTGGGTT-1-0-0	1.96744	4.4395	Aged
ACGTCAACAACGATGG-1-0-0	-2.66681	5.15045	Aged
ACGTCAACACAGCGTC-1-0-0	-5.56606	3.184	Aged
ACGTCAACACCATGTA-1-0-0	9.81452	10.6159	Aged
ACGTCAACACCTATCC-1-0-0	-5.48996	1.9017	Aged
ACGTCAACATTACCTT-1-0-0	1.08271	0.986588	Aged
ACGTCAAGTACAAGTA-1-0-0	-0.287154	2.06223	Aged
ACGTCAAGTCCGTCAG-1-0-0	-2.8406	-1.13628	Aged
ACGTCAAGTCTTCGTC-1-0-0	-3.79028	7.34685	Aged
ACGTCAAGTGGACGAT-1-0-0	-5.03506	6.03431	Aged
ACGTCAAGTTTGCATG-1-0-0	3.05222	-1.3028	Aged
ACGTCAATCACCAGGC-1-0-0	-3.94671	2.99957	Aged
ACGTCAATCACCCTCA-1-0-0	-5.24387	2.06382	Aged
ACGTCAATCCATGAGT-1-0-0	-4.40454	3.96511	Aged
ACGTCAATCTCGTATT-1-0-0	-3.76518	4.31854	Aged
ACGTCAATCTCTGCTG-1-0-0	-4.94711	3.17973	Aged
ACGTCAATCTTTAGGG-1-0-0	-1.26054	4.0275	Aged
ACTATCTAGAAACGAG-1-0-0	-4.47636	3.94984	Aged
ACTATCTAGACGCACA-1-0-0	-1.81165	-2.17415	Aged
ACTATCTAGATCCGAG-1-0-0	-5.77696	0.515835	Aged
ACTATCTAGCAGCGTA-1-0-0	-2.69141	2.22428	Aged
ACTATCTAGTACGTTC-1-0-0	-5.85295	1.05347	Aged
ACTATCTAGTGACATA-1-0-0	13.2232	-1.31486	Aged
ACTATCTAGTGGTAAT-1-0-0	-6.12129	2.78826	Aged
ACTATCTCAAACGTGG-1-0-0	8.93064	8.19848	Aged
ACTATCTCAATAGCGG-1-0-0	-5.04611	2.48619	Aged
ACTATCTCACAGATTC-1-0-0	-5.01771	3.62985	Aged
ACTATCTCACCACGTG-1-0-0	3.08237	-0.639074	Aged
ACTATCTCAGCTCGAC-1-0-0	-2.73729	3.45627	Aged
ACTATCTCAGGAACGT-1-0-0	10.6443	7.69849	Aged
ACTATCTCATCCGGGT-1-0-0	-1.27415	2.72003	Aged
ACTATCTCATGCAATC-1-0-0	-6.55574	1.80666	Aged
ACTATCTGTAAGGATT-1-0-0	-2.3395	7.2753	Aged
ACTATCTGTAGAAGGA-1-0-0	9.84831	11.2326	Aged
ACTATCTGTAGCGTGA-1-0-0	-4.61037	4.3163	Aged
ACTATCTGTAGCTGCC-1-0-0	-5.14997	4.14203	Aged
ACTATCTGTATCTGCA-1-0-0	-5.6815	1.73806	Aged
ACTATCTGTCATGCCG-1-0-0	-0.123753	4.28393	Aged
ACTATCTGTCCGACGT-1-0-0	-2.48553	4.07706	Aged
ACTATCTGTGATGTCT-1-0-0	-5.07718	1.74491	Aged
ACTATCTGTGTCAATC-1-0-0	-2.77374	3.2899	Aged
ACTATCTGTGTTGGGA-1-0-0	-5.3234	3.69255	Aged
ACTATCTGTTAAGGGC-1-0-0	-4.70937	0.634464	Aged
ACTATCTGTTCGGGCT-1-0-0	-3.09368	-0.274959	Aged
ACTATCTTCACGACTA-1-0-0	-0.495608	0.4644	Aged
ACTATCTTCAGAGCTT-1-0-0	0.916699	2.80314	Aged
ACTATCTTCATACGGT-1-0-0	-4.44935	-1.8115	Aged
ACTATCTTCCACTCCA-1-0-0	-3.08588	-1.95392	Aged
ACTATCTTCTCCGGTT-1-0-0	-4.5001	6.10377	Aged
ACTATCTTCTTAGAGC-1-0-0	-3.88052	3.7344	Aged
ACTATCTTCTTCCTTC-1-0-0	-4.23018	4.31874	Aged
ACTGAACAGAATAGGG-1-0-0	-4.67501	2.17242	Aged
ACTGAACAGACATAAC-1-0-0	1.67619	-0.175239	Aged
ACTGAACAGACGCTTT-1-0-0	-0.669148	2.18204	Aged
ACTGAACAGAGTCGGT-1-0-0	-0.753388	4.80931	Aged
ACTGAACAGCTGAAAT-1-0-0	-5.06521	5.13747	Aged
ACTGAACAGGCATGGT-1-0-0	2.7836	5.6264	Aged
ACTGAACAGTAGGCCA-1-0-0	9.0349	9.28909	Aged
ACTGAACAGTGCGTGA-1-0-0	-4.78857	1.82257	Aged
ACTGAACAGTTAAGTG-1-0-0	-5.3998	2.44548	Aged
ACTGAACCAAGTAATG-1-0-0	-3.55109	0.291836	Aged
ACTGAACCAAGTCTGT-1-0-0	8.90217	9.10283	Aged
ACTGAACCACAGCCCA-1-0-0	-5.8019	-0.266983	Aged
ACTGAACCACCTCGTT-1-0-0	5.38414	-2.44854	Aged
ACTGAACCAGCCAGAA-1-0-0	11.993	4.87249	Aged
ACTGAACCAGCCTTTC-1-0-0	-4.10971	4.26349	Aged
ACTGAACCAGCTCGAC-1-0-0	-2.54163	8.53763	Aged
ACTGAACGTCTTCTCG-1-0-0	-2.91609	2.85875	Aged
ACTGAACGTCTTTCAT-1-0-0	12.1227	-2.0567	Aged
ACTGAACGTTCAACCA-1-0-0	2.48023	4.41139	Aged
ACTGAACGTTCTCATT-1-0-0	-5.20036	2.15861	Aged
ACTGAACGTTCTGTTT-1-0-0	5.10891	-1.88312	Aged
ACTGAACGTTGTGGAG-1-0-0	-4.01686	1.81974	Aged
ACTGAACTCAAGGCTT-1-0-0	12.5928	-1.51042	Aged
ACTGAACTCACAGTAC-1-0-0	-4.24088	-2.48837	Aged
ACTGAACTCAGGCGAA-1-0-0	-5.75141	4.62301	Aged
ACTGAACTCCTGCAGG-1-0-0	13.4002	-1.07655	Aged
ACTGAACTCTGTCTAT-1-0-0	-2.0075	4.42368	Aged
ACTGAGTAGAATCTCC-1-0-0	10.4461	13.4474	Aged
ACTGAGTAGACTTTCG-1-0-0	-0.668885	0.853999	Aged
ACTGAGTAGGGATGGG-1-0-0	-4.85596	3.85545	Aged
ACTGAGTAGTAGGTGC-1-0-0	13.1016	-1.49789	Aged
ACTGAGTAGTCGAGTG-1-0-0	-4.37137	1.07044	Aged
ACTGAGTAGTCGATAA-1-0-0	-3.50513	2.64258	Aged
ACTGAGTCAACGATGG-1-0-0	-1.89541	2.63791	Aged
ACTGAGTCAATGCCAT-1-0-0	10.0011	5.37871	Aged
ACTGAGTCACCCATGG-1-0-0	-4.2983	4.81386	Aged
ACTGAGTCAGGTCCAC-1-0-0	-4.64617	2.18316	Aged
ACTGAGTCATAAGACA-1-0-0	-4.99381	-0.908689	Aged
ACTGAGTGTATTCTCT-1-0-0	-0.449072	0.147852	Aged
ACTGAGTGTTCTGGTA-1-0-0	-3.50439	-0.633335	Aged
ACTGAGTTCAATAAGG-1-0-0	-4.51718	5.39846	Aged
ACTGAGTTCATGGTCA-1-0-0	9.23322	-4.21263	Aged
ACTGAGTTCCGGGTGT-1-0-0	-6.01401	2.47644	Aged
ACTGAGTTCGAGAGCA-1-0-0	0.659193	0.512722	Aged
ACTGAGTTCGTGACAT-1-0-0	-3.91208	1.01817	Aged
ACTGAGTTCTCTAAGG-1-0-0	-5.88916	4.84709	Aged
ACTGAGTTCTTACCGC-1-0-0	-3.11749	4.77041	Aged
ACTGAGTTCTTGACGA-1-0-0	-5.49623	4.03341	Aged
ACTGATGAGAAACCAT-1-0-0	-5.04852	4.11922	Aged
ACTGATGAGATGTGTA-1-0-0	-5.74177	0.0857151	Aged
ACTGATGAGCCCAATT-1-0-0	-3.3938	7.14596	Aged
ACTGATGAGCTATGCT-1-0-0	-4.86855	5.66431	Aged
ACTGATGAGGAATTAC-1-0-0	-2.85127	-2.89637	Aged
ACTGATGAGGGAAACA-1-0-0	-4.72081	-0.726217	Aged
ACTGATGCAAGCTGGA-1-0-0	-5.269	-0.343891	Aged
ACTGATGCAAGGTGTG-1-0-0	10.0403	10.6406	Aged
ACTGATGCACAGACTT-1-0-0	-3.84723	-1.12656	Aged
ACTGATGCAGGTCGTC-1-0-0	-2.34964	3.80943	Aged
ACTGATGCATCGACGC-1-0-0	-3.04082	-2.3786	Aged
ACTGATGCATCGGACC-1-0-0	-3.66178	2.2626	Aged
ACTGATGGTAAACGCG-1-0-0	12.1237	-1.34656	Aged
ACTGATGGTTGTCGCG-1-0-0	-6.62733	3.69164	Aged
ACTGATGGTTTGTGTG-1-0-0	5.08886	-1.0379	Aged
ACTGATGTCATAACCG-1-0-0	-5.35377	2.45956	Aged
ACTGATGTCCGAGCCA-1-0-0	-2.10572	3.18009	Aged
ACTGATGTCCTGCAGG-1-0-0	10.1508	-4.86869	Aged
ACTGATGTCGAATGCT-1-0-0	-5.46453	1.20767	Aged
ACTGATGTCGCAAACT-1-0-0	4.29299	-0.76642	Aged
ACTGATGTCGGGAGTA-1-0-0	11.0659	11.4647	Aged
ACTGATGTCTCTGAGA-1-0-0	-5.76614	1.05991	Aged
ACTGATGTCTTAGCCC-1-0-0	-2.54679	1.65041	Aged
ACTGCTCAGAGTTGGC-1-0-0	-0.137689	-0.121533	Aged
ACTGCTCAGATCCCAT-1-0-0	-3.68777	-0.92894	Aged
ACTGCTCAGCCATCGC-1-0-0	-5.44782	-0.988628	Aged
ACTGCTCAGTAGTGCG-1-0-0	-3.72027	-1.59762	Aged
ACTGCTCAGTGCTGCC-1-0-0	-3.20753	7.54109	Aged
ACTGCTCCAAAGTCAA-1-0-0	-3.45892	3.64167	Aged
ACTGCTCCAACTTGAC-1-0-0	-3.06362	1.2993	Aged
ACTGCTCCAATGGTCT-1-0-0	-3.38581	2.65928	Aged
ACTGCTCCACAGGCCT-1-0-0	1.15656	0.252559	Aged
ACTGCTCCACATCTTT-1-0-0	-2.69795	-2.16154	Aged
ACTGCTCCACCGCTAG-1-0-0	-3.14415	0.293311	Aged
ACTGCTCCACGAGAGT-1-0-0	5.30226	-2.25718	Aged
ACTGCTCCACGGTTTA-1-0-0	-3.16921	3.32694	Aged
ACTGCTCGTCTTCTCG-1-0-0	-4.90015	2.47479	Aged
ACTGCTCGTGCAGACA-1-0-0	-4.36931	6.56842	Aged
ACTGCTCGTTGAACTC-1-0-0	-3.53102	3.68329	Aged
ACTGCTCGTTGCGCAC-1-0-0	-3.83318	2.01456	Aged
ACTGCTCTCAACGGCC-1-0-0	-2.14552	3.90545	Aged
ACTGCTCTCACCAGGC-1-0-0	3.07258	-0.767635	Aged
ACTGCTCTCACGGTTA-1-0-0	-3.84442	-1.42744	Aged
ACTGCTCTCGAATGCT-1-0-0	9.34001	10.7286	Aged
ACTGCTCTCTGAGTGT-1-0-0	-5.09494	5.10671	Aged
ACTGCTCTCTGTTGAG-1-0-0	-3.30132	2.37392	Aged
ACTGTCCAGACCGGAT-1-0-0	-3.08088	4.04227	Aged
ACTGTCCAGATCGATA-1-0-0	11.0433	5.43076	Aged
ACTGTCCAGCCCTAAT-1-0-0	9.42259	4.03407	Aged
ACTGTCCAGCGAAGGG-1-0-0	-4.14872	1.91197	Aged
ACTGTCCAGCGCTCCA-1-0-0	-5.59834	4.30895	Aged
ACTGTCCAGGAATGGA-1-0-0	-4.07822	-1.18498	Aged
ACTGTCCAGTAGGTGC-1-0-0	-6.80505	1.43073	Aged
ACTGTCCCACCCTATC-1-0-0	-4.20113	4.28313	Aged
ACTGTCCCAGCTGCAC-1-0-0	2.1854	-0.231792	Aged
ACTGTCCCATACGCCG-1-0-0	-6.87396	2.53883	Aged
ACTGTCCCATGCCTTC-1-0-0	-6.02044	-0.0520588	Aged
ACTGTCCGTAGAAGGA-1-0-0	5.44152	-1.86951	Aged
ACTGTCCGTCAGATAA-1-0-0	-4.84834	5.06365	Aged
ACTGTCCGTGAGTGAC-1-0-0	-5.92417	0.571842	Aged
ACTGTCCGTGCACCAC-1-0-0	-0.370436	4.91785	Aged
ACTGTCCTCAGTCAGT-1-0-0	6.39089	3.89314	Aged
ACTGTCCTCATAAAGG-1-0-0	9.14752	9.42826	Aged
ACTGTCCTCATGCATG-1-0-0	-2.60994	-0.3266	Aged
ACTGTCCTCCAGTATG-1-0-0	-4.40688	3.8761	Aged
ACTGTCCTCCCATTTA-1-0-0	-5.56224	0.648388	Aged
ACTGTCCTCCTAGGGC-1-0-0	-5.94262	-0.0100954	Aged
ACTGTCCTCCTTGGTC-1-0-0	-2.08159	2.99013	Aged
ACTGTCCTCGATCCCT-1-0-0	-4.55918	-1.82412	Aged
ACTGTCCTCGGTCCGA-1-0-0	-4.76576	3.847	Aged
ACTGTCCTCTCAACTT-1-0-0	5.00695	-1.18787	Aged
ACTTACTAGCTTATCG-1-0-0	-1.81472	4.04237	Aged
ACTTACTAGGAGTTGC-1-0-0	8.24328	0.72074	Aged
ACTTACTCAAAGGTGC-1-0-0	-1.00423	3.26395	Aged
ACTTACTCAAGACACG-1-0-0	-6.02268	1.61442	Aged
ACTTACTCAAGCCGTC-1-0-0	11.7066	15.2036	Aged
ACTTACTCAATGGACG-1-0-0	-3.78613	1.50726	Aged
ACTTACTCACCGAAAG-1-0-0	-5.77237	4.43338	Aged
ACTTACTCAGCTCGCA-1-0-0	-3.99456	1.39692	Aged
ACTTACTCATGCAATC-1-0-0	-5.61957	0.895172	Aged
ACTTACTGTCATTAGC-1-0-0	0.643341	11.8344	Aged
ACTTACTGTCCGCTGA-1-0-0	-4.59025	-2.10683	Aged
ACTTACTGTGTAAGTA-1-0-0	-6.23345	3.58092	Aged
ACTTACTGTGTTTGGT-1-0-0	12.2381	-1.55525	Aged
ACTTACTGTTAAAGTG-1-0-0	-4.34587	3.32909	Aged
ACTTACTGTTATCCGA-1-0-0	12.8597	-1.08956	Aged
ACTTACTGTTCGTGAT-1-0-0	5.8227	3.71721	Aged
ACTTACTGTTTGTTGG-1-0-0	-5.28277	0.598647	Aged
ACTTACTTCGCATGGC-1-0-0	-5.83062	-0.0813552	Aged
ACTTACTTCGTCACGG-1-0-0	9.90695	8.91258	Aged
ACTTACTTCGTTACAG-1-0-0	-5.13572	1.66087	Aged
ACTTACTTCTACTATC-1-0-0	-1.31283	3.03036	Aged
ACTTACTTCTTGTACT-1-0-0	-2.28606	0.233011	Aged
ACTTGTTAGATCACGG-1-0-0	12.6273	-1.49843	Aged
ACTTGTTAGCGAAGGG-1-0-0	-5.26661	0.791573	Aged
ACTTGTTAGCTTATCG-1-0-0	-2.40742	-1.60019	Aged
ACTTGTTAGTCAATAG-1-0-0	-4.48859	3.89084	Aged
ACTTGTTCAATAGCGG-1-0-0	4.88049	-0.359623	Aged
ACTTGTTCACGGATAG-1-0-0	11.1029	12.6077	Aged
ACTTGTTCACGGTGTC-1-0-0	-1.88306	-2.28839	Aged
ACTTGTTCAGTAACGG-1-0-0	-5.93224	-0.141954	Aged
ACTTGTTCAGTCGTGC-1-0-0	13.2391	-0.0731075	Aged
ACTTGTTCATATGCTG-1-0-0	-2.13821	2.91836	Aged
ACTTGTTGTACACCGC-1-0-0	-5.23826	2.11845	Aged
ACTTGTTGTAGGAGTC-1-0-0	-5.06125	2.47092	Aged
ACTTGTTGTCGAAAGC-1-0-0	-5.9764	1.34728	Aged
ACTTGTTGTCGTCTTC-1-0-0	12.7052	-1.03665	Aged
ACTTGTTGTCTAACGT-1-0-0	-4.11122	-0.219685	Aged
ACTTGTTGTCTGGAGA-1-0-0	-7.10431	1.99499	Aged
ACTTGTTGTCTTTCAT-1-0-0	-3.05116	3.23766	Aged
ACTTGTTGTGAAATCA-1-0-0	-4.13388	2.19472	Aged
ACTTGTTGTTCAGCGC-1-0-0	-5.88976	1.75219	Aged
ACTTGTTGTTCCTCCA-1-0-0	-3.04027	3.16826	Aged
ACTTGTTGTTCGGCAC-1-0-0	-5.12458	6.0113	Aged
ACTTGTTTCAGCGATT-1-0-0	-3.47335	2.03163	Aged
ACTTGTTTCCACGACG-1-0-0	3.39186	-0.57588	Aged
ACTTGTTTCCTTCAAT-1-0-0	-4.94269	0.75836	Aged
ACTTGTTTCGTGACAT-1-0-0	-3.48539	-1.5348	Aged
ACTTGTTTCGTTGCCT-1-0-0	-5.66292	3.88447	Aged
ACTTGTTTCTGACCTC-1-0-0	10.6881	-1.46096	Aged
ACTTGTTTCTTGTACT-1-0-0	9.18897	4.41654	Aged
ACTTGTTTCTTTAGGG-1-0-0	-6.5588	1.58418	Aged
ACTTTCAAGACAAGCC-1-0-0	8.43578	9.19859	Aged
ACTTTCAAGCTCAACT-1-0-0	-7.19468	2.53371	Aged
ACTTTCAAGGTGTGGT-1-0-0	9.84271	9.47336	Aged
ACTTTCAAGTAGGCCA-1-0-0	10.8708	10.0127	Aged
ACTTTCACAAAGAATC-1-0-0	-5.41445	0.857114	Aged
ACTTTCACAATAGCGG-1-0-0	-4.55914	5.37562	Aged
ACTTTCACACAAGACG-1-0-0	-5.87991	3.68088	Aged
ACTTTCACATCGTCGG-1-0-0	-3.27306	3.85378	Aged
ACTTTCAGTCACCCAG-1-0-0	9.33722	7.87217	Aged
ACTTTCAGTGGCAAAC-1-0-0	-3.88861	1.33813	Aged
ACTTTCAGTGTGACGA-1-0-0	-0.629635	3.21068	Aged
ACTTTCAGTTAAAGTG-1-0-0	-3.63959	4.66495	Aged
ACTTTCAGTTGAGTTC-1-0-0	-3.94489	3.4464	Aged
ACTTTCAGTTGATTCG-1-0-0	5.69552	-2.48203	Aged
ACTTTCAGTTGGACCC-1-0-0	4.23692	-1.1146	Aged
ACTTTCATCAACCATG-1-0-0	-0.0958994	2.62282	Aged
ACTTTCATCAGGTTCA-1-0-0	1.35991	-0.416046	Aged
ACTTTCATCCAACCAA-1-0-0	-5.76488	3.42268	Aged
ACTTTCATCGAGGTAG-1-0-0	9.19388	8.87039	Aged
ACTTTCATCTGCCAGG-1-0-0	-4.46843	3.72422	Aged
AGAATAGAGACTAAGT-1-0-0	-4.38299	2.65131	Aged
AGAATAGAGACTCGGA-1-0-0	-6.60634	2.1719	Aged
AGAATAGAGCTGTTCA-1-0-0	-2.57347	2.5248	Aged
AGAATAGAGTACATGA-1-0-0	11.8663	-0.161489	Aged
AGAATAGAGTTAGGTA-1-0-0	10.811	4.44013	Aged
AGAATAGCAGACGCAA-1-0-0	-2.8924	2.33688	Aged
AGAATAGCAGGTCGTC-1-0-0	13.9032	1.00809	Aged
AGAATAGCATATGGTC-1-0-0	2.62565	5.0917	Aged
AGAATAGCATCGATTG-1-0-0	-5.79416	2.56322	Aged
AGAATAGCATCTCGCT-1-0-0	-3.52	3.3768	Aged
AGAATAGGTACGCACC-1-0-0	1.13934	0.264365	Aged
AGAATAGGTACGCTGC-1-0-0	-4.96041	2.26792	Aged
AGAATAGGTATATGAG-1-0-0	-4.53179	2.41738	Aged
AGAATAGGTGAGGCTA-1-0-0	-5.42977	2.66173	Aged
AGAATAGGTGTGAATA-1-0-0	-6.88804	2.24926	Aged
AGAATAGTCAACGCTA-1-0-0	-4.187	6.62588	Aged
AGAATAGTCACAAACC-1-0-0	-5.86047	4.60861	Aged
AGAATAGTCACATAGC-1-0-0	-5.46339	2.22623	Aged
AGAATAGTCCGTTGCT-1-0-0	-4.08494	-0.884212	Aged
AGAATAGTCCTAGGGC-1-0-0	-2.7599	0.225326	Aged
AGAATAGTCCTTCAAT-1-0-0	-4.53088	-0.887851	Aged
AGAATAGTCTCACATT-1-0-0	-5.45528	2.32164	Aged
AGAATAGTCTGTCCGT-1-0-0	-1.61774	4.23286	Aged
AGAATAGTCTTCATGT-1-0-0	-5.1732	2.48767	Aged
AGACGTTAGAGTACAT-1-0-0	11.4342	14.8435	Aged
AGACGTTAGATGCGAC-1-0-0	13.3781	0.253098	Aged
AGACGTTAGCGTTCCG-1-0-0	-0.326104	0.00932025	Aged
AGACGTTAGCGTTGCC-1-0-0	-4.08275	-1.80518	Aged
AGACGTTAGCTGCGAA-1-0-0	11.2386	13.4287	Aged
AGACGTTAGGGCTTGA-1-0-0	11.2384	12.9442	Aged
AGACGTTCAAGTTGTC-1-0-0	-4.32443	7.12389	Aged
AGACGTTCACAGCGTC-1-0-0	-6.51545	4.23628	Aged
AGACGTTCAGTGACAG-1-0-0	-3.76115	0.972466	Aged
AGACGTTCATCTATGG-1-0-0	-3.96815	-0.506132	Aged
AGACGTTCATGTCTCC-1-0-0	-4.06877	3.78256	Aged
AGACGTTGTAAGTGTA-1-0-0	-4.78925	4.76639	Aged
AGACGTTGTAATCACC-1-0-0	-4.76453	2.43154	Aged
AGACGTTGTACCGAGA-1-0-0	9.87443	7.8157	Aged
AGACGTTGTAGTAGTA-1-0-0	-6.06701	1.74398	Aged
AGACGTTGTGAGGCTA-1-0-0	13.2125	-1.99003	Aged
AGACGTTGTGATAAGT-1-0-0	-3.1117	8.27152	Aged
AGACGTTGTGGCCCTA-1-0-0	-4.35477	1.35561	Aged
AGACGTTGTGGTCTCG-1-0-0	-0.912973	1.5975	Aged
AGACGTTGTTTGTGTG-1-0-0	-5.21809	2.18177	Aged
AGACGTTTCAGAGACG-1-0-0	-3.19363	2.70649	Aged
AGACGTTTCCCGGATG-1-0-0	7.6177	0.710021	Aged
AGACGTTTCCGTAGGC-1-0-0	12.7758	-0.390819	Aged
AGACGTTTCCTGCCAT-1-0-0	0.704453	0.445485	Aged
AGACGTTTCGACGGAA-1-0-0	-4.66264	4.00858	Aged
AGACGTTTCGTAGATC-1-0-0	4.80803	-1.14508	Aged
AGAGCGAAGAAGGCCT-1-0-0	-6.09297	5.26822	Aged
AGAGCGAAGACTTTCG-1-0-0	9.80309	11.2278	Aged
AGAGCGAAGAGACTAT-1-0-0	-6.24971	0.815845	Aged
AGAGCGAAGGGTTCCC-1-0-0	14.6828	2.1881	Aged
AGAGCGACAATCCGAT-1-0-0	-3.30621	1.42781	Aged
AGAGCGACACAGCCCA-1-0-0	10.2143	-4.97998	Aged
AGAGCGACACAGGAGT-1-0-0	-4.26336	2.9046	Aged
AGAGCGACACCTGGTG-1-0-0	10.8424	10.5617	Aged
AGAGCGACACTTAACG-1-0-0	13.6717	1.17243	Aged
AGAGCGACAGCCTGTG-1-0-0	-2.14757	1.72666	Aged
AGAGCGACAGTTTACG-1-0-0	-4.22783	7.00958	Aged
AGAGCGACATTGGGCC-1-0-0	-5.87019	3.38157	Aged
AGAGCGACATTGGTAC-1-0-0	-4.96264	3.83309	Aged
AGAGCGAGTAAGAGGA-1-0-0	9.43319	10.6059	Aged
AGAGCGAGTAGAGCTG-1-0-0	-2.67666	-2.71084	Aged
AGAGCGAGTCCGAAGA-1-0-0	-4.28176	5.07354	Aged
AGAGCGAGTCGAGATG-1-0-0	-5.33675	2.28996	Aged
AGAGCGAGTGACCAAG-1-0-0	5.25218	-0.722848	Aged
AGAGCGAGTGACGCCT-1-0-0	-2.87086	1.11773	Aged
AGAGCGAGTGCATCTA-1-0-0	-5.84379	4.63493	Aged
AGAGCGAGTGTGGCTC-1-0-0	-4.32117	1.47738	Aged
AGAGCGAGTTATTCTC-1-0-0	-4.65401	-1.76128	Aged
AGAGCGATCCGAACGC-1-0-0	-5.04332	4.5731	Aged
AGAGCGATCGAGAACG-1-0-0	9.04468	8.82184	Aged
AGAGCGATCGTAGGTT-1-0-0	-3.49591	7.07798	Aged
AGAGCGATCTAGAGTC-1-0-0	4.95626	-2.38684	Aged
AGAGCGATCTGCTTGC-1-0-0	-1.28825	1.29546	Aged
AGAGCGATCTGGCGTG-1-0-0	-4.55371	0.734839	Aged
AGAGCTTAGACTACAA-1-0-0	12.4699	-0.825751	Aged
AGAGCTTAGCGTCTAT-1-0-0	-6.17182	2.10397	Aged
AGAGCTTAGTCCGTAT-1-0-0	-2.27915	-0.781206	Aged
AGAGCTTAGTCGTTTG-1-0-0	-5.21397	1.72544	Aged
AGAGCTTCAACGCACC-1-0-0	-5.11336	4.00267	Aged
AGAGCTTCACAACTGT-1-0-0	-1.20852	5.2197	Aged
AGAGCTTCACCTTGTC-1-0-0	-5.96257	3.01707	Aged
AGAGCTTCAGGACCCT-1-0-0	-3.05429	0.741729	Aged
AGAGCTTCATACTACG-1-0-0	12.8328	-1.3455	Aged
AGAGCTTGTACAGTTC-1-0-0	-4.64986	-1.42133	Aged
AGAGCTTGTCCGAAGA-1-0-0	-2.86265	0.248398	Aged
AGAGCTTGTGATGATA-1-0-0	10.62	11.0897	Aged
AGAGCTTGTGCAGACA-1-0-0	10.7588	4.09877	Aged
AGAGCTTTCCAATGGT-1-0-0	-0.484013	0.496633	Aged
AGAGCTTTCCCTGACT-1-0-0	-3.91626	3.14961	Aged
AGAGCTTTCCGCGGTA-1-0-0	-5.50547	1.54291	Aged
AGAGCTTTCGGAGGTA-1-0-0	-5.07679	1.96317	Aged
AGAGCTTTCTGGCGAC-1-0-0	-2.71348	1.94063	Aged
AGAGTGGAGACACTAA-1-0-0	11.8015	-1.16938	Aged
AGAGTGGAGCGATTCT-1-0-0	12.2379	-1.45063	Aged
AGAGTGGAGTACTTGC-1-0-0	10.8207	9.62897	Aged
AGAGTGGCAATGGAAT-1-0-0	5.87561	5.12466	Aged
AGAGTGGCAATTGCTG-1-0-0	-5.94567	4.08507	Aged
AGAGTGGCAGATGAGC-1-0-0	9.54559	-4.90244	Aged
AGAGTGGCAGCTTAAC-1-0-0	-3.25967	0.114131	Aged
AGAGTGGCATGCCTAA-1-0-0	-3.5913	1.66893	Aged
AGAGTGGGTCAGCTAT-1-0-0	-7.21288	4.43169	Aged
AGAGTGGGTCCTCCAT-1-0-0	8.99484	9.0665	Aged
AGAGTGGGTCTGCCAG-1-0-0	-6.59512	3.84847	Aged
AGAGTGGGTGTCAATC-1-0-0	11.1178	-1.77004	Aged
AGAGTGGGTTCACGGC-1-0-0	-3.54455	0.0308852	Aged
AGAGTGGGTTGATTCG-1-0-0	10.875	3.22174	Aged
AGAGTGGTCAGCTGGC-1-0-0	-3.03171	2.7306	Aged
AGAGTGGTCATAACCG-1-0-0	9.01725	9.088	Aged
AGAGTGGTCTCGAGTA-1-0-0	9.71946	8.63163	Aged
AGATCTGAGAGTACAT-1-0-0	-3.16543	3.81115	Aged
AGATCTGAGAGTGAGA-1-0-0	-7.18091	3.92128	Aged
AGATCTGAGCGTTCCG-1-0-0	-4.69421	2.92568	Aged
AGATCTGAGGCAGGTT-1-0-0	10.0529	9.77138	Aged
AGATCTGCACAACGCC-1-0-0	-2.72747	0.961545	Aged
AGATCTGCACCTTGTC-1-0-0	-5.22553	3.40737	Aged
AGATCTGGTACAGTTC-1-0-0	-4.51881	0.866455	Aged
AGATCTGGTACGACCC-1-0-0	-5.54715	4.79027	Aged
AGATCTGGTCATGCAT-1-0-0	-5.29247	2.22164	Aged
AGATCTGGTCCGTTAA-1-0-0	-5.12091	6.34592	Aged
AGATCTGGTGACAAAT-1-0-0	11.9984	12.921	Aged
AGATCTGTCAAACGGG-1-0-0	9.79532	3.74598	Aged
AGATCTGTCAGTGTTG-1-0-0	-4.41136	3.86895	Aged
AGATCTGTCCCTCAGT-1-0-0	-4.01342	1.09475	Aged
AGATCTGTCCGTTGTC-1-0-0	11.6062	9.59709	Aged
AGATTGCAGATATACG-1-0-0	-4.47598	-0.346201	Aged
AGATTGCAGCTTATCG-1-0-0	-3.67046	4.31263	Aged
AGATTGCAGCTTCGCG-1-0-0	-5.12717	0.634923	Aged
AGATTGCAGGAATGGA-1-0-0	9.30556	7.85597	Aged
AGATTGCAGGTTACCT-1-0-0	11.4981	-0.883747	Aged
AGATTGCAGTATGACA-1-0-0	-3.54886	6.72311	Aged
AGATTGCAGTCCGTAT-1-0-0	8.04311	0.514972	Aged
AGATTGCCAAGCGTAG-1-0-0	-4.87665	-1.09362	Aged
AGATTGCCACAGGTTT-1-0-0	-6.73363	3.97944	Aged
AGATTGCCACATTTCT-1-0-0	3.15115	2.39789	Aged
AGATTGCCAGACAAAT-1-0-0	-5.12766	2.91259	Aged
AGATTGCCAGCTATTG-1-0-0	-2.98554	-0.542342	Aged
AGATTGCCAGTATGCT-1-0-0	-4.83958	1.21328	Aged
AGATTGCCATCACAAC-1-0-0	-4.75989	2.87426	Aged
AGATTGCCATCTATGG-1-0-0	-3.20903	2.42017	Aged
AGATTGCCATGTTGAC-1-0-0	11.0002	4.53986	Aged
AGATTGCGTAAGGATT-1-0-0	-3.84987	0.528854	Aged
AGATTGCGTAGCAAAT-1-0-0	-3.92703	4.62258	Aged
AGATTGCGTAGCCTCG-1-0-0	-3.17462	7.21889	Aged
AGATTGCGTAGGGTAC-1-0-0	-4.69293	0.732584	Aged
AGATTGCGTATTCTCT-1-0-0	-2.06088	3.70666	Aged
AGATTGCGTCGAAAGC-1-0-0	-4.10956	-1.5861	Aged
AGATTGCGTGCAACTT-1-0-0	-3.45364	-0.0240696	Aged
AGATTGCTCACATGCA-1-0-0	-3.5718	2.03048	Aged
AGATTGCTCACCCTCA-1-0-0	-5.21273	3.45311	Aged
AGATTGCTCACTTACT-1-0-0	-5.74252	2.3653	Aged
AGATTGCTCAGAAATG-1-0-0	4.16347	-0.890561	Aged
AGATTGCTCCGTCAAA-1-0-0	4.35577	-2.07919	Aged
AGATTGCTCGCAAGCC-1-0-0	5.42025	-0.942047	Aged
AGCAGCCAGATGTCGG-1-0-0	-5.07757	2.06302	Aged
AGCAGCCAGCACGCCT-1-0-0	-0.0250419	3.17593	Aged
AGCAGCCAGCCACGCT-1-0-0	-3.59427	-0.835943	Aged
AGCAGCCAGCCAGAAC-1-0-0	10.6739	9.88601	Aged
AGCAGCCAGCCCGAAA-1-0-0	-4.07443	-1.92242	Aged
AGCAGCCAGGATGTAT-1-0-0	9.67117	3.70389	Aged
AGCAGCCAGGCTACGA-1-0-0	-4.29274	3.89284	Aged
AGCAGCCAGTGAACAT-1-0-0	-3.20702	0.92858	Aged
AGCAGCCAGTGAAGAG-1-0-0	-4.2483	3.14759	Aged
AGCAGCCAGTGCAAGC-1-0-0	-4.69697	3.71482	Aged
AGCAGCCAGTTGAGAT-1-0-0	0.409879	1.46083	Aged
AGCAGCCCAAACGCGA-1-0-0	-6.40839	0.927285	Aged
AGCAGCCCAATGACCT-1-0-0	13.2338	-0.632709	Aged
AGCAGCCCACATCCGG-1-0-0	8.66724	10.3556	Aged
AGCAGCCCACTGTTAG-1-0-0	-3.32928	-2.50088	Aged
AGCAGCCGTCCCTACT-1-0-0	-0.415807	3.35912	Aged
AGCAGCCGTCGTTGTA-1-0-0	2.63187	2.45108	Aged
AGCAGCCGTGGCAAAC-1-0-0	3.54829	-0.401529	Aged
AGCAGCCGTTTGACTG-1-0-0	-5.00566	-0.176006	Aged
AGCAGCCTCAAACAAG-1-0-0	-2.22291	0.106265	Aged
AGCAGCCTCAAAGTAG-1-0-0	2.58685	2.57978	Aged
AGCAGCCTCACCTCGT-1-0-0	-4.72187	4.15373	Aged
AGCAGCCTCAGCATGT-1-0-0	-0.0827257	5.21405	Aged
AGCAGCCTCATTCACT-1-0-0	-3.5821	3.60514	Aged
AGCAGCCTCCATGCTC-1-0-0	-1.75048	3.47583	Aged
AGCAGCCTCGGTGTTA-1-0-0	-2.06581	0.365315	Aged
AGCAGCCTCTAACTCT-1-0-0	9.25096	9.94947	Aged
AGCAGCCTCTCGTTTA-1-0-0	-3.00313	3.41083	Aged
AGCATACAGATACACA-1-0-0	4.56906	-2.73081	Aged
AGCATACAGATCGGGT-1-0-0	4.79122	-0.285052	Aged
AGCATACAGCTAGCCC-1-0-0	-3.58251	-1.80381	Aged
AGCATACCAGCTTCGG-1-0-0	-2.72975	0.284827	Aged
AGCATACGTACGCACC-1-0-0	-3.96993	-2.06707	Aged
AGCATACGTCCCTACT-1-0-0	2.53219	3.41323	Aged
AGCATACGTCCGTTAA-1-0-0	-3.25892	3.25535	Aged
AGCATACGTGACTACT-1-0-0	11.0678	6.17204	Aged
AGCATACGTGAGGGAG-1-0-0	-4.65987	1.3598	Aged
AGCATACGTGTTTGTG-1-0-0	-1.8862	2.84685	Aged
AGCATACGTTCTGGTA-1-0-0	12.0935	-1.22454	Aged
AGCATACGTTGGACCC-1-0-0	-1.46641	3.45534	Aged
AGCATACTCACAATGC-1-0-0	13.2774	-1.55093	Aged
AGCATACTCCACTGGG-1-0-0	-5.00228	4.45279	Aged
AGCATACTCCGTAGTA-1-0-0	-5.21878	5.43828	Aged
AGCATACTCCTGTACC-1-0-0	-4.86276	1.70691	Aged
AGCATACTCGGAGCAA-1-0-0	-2.77015	3.69519	Aged
AGCATACTCGTAGGAG-1-0-0	-3.84434	4.45762	Aged
AGCATACTCTGATACG-1-0-0	9.60501	9.66384	Aged
AGCATACTCTTCGGTC-1-0-0	-6.86314	3.54009	Aged
AGCCTAAAGATCGATA-1-0-0	-5.55629	2.47638	Aged
AGCCTAAAGCGTTCCG-1-0-0	-3.61191	-1.02283	Aged
AGCCTAAAGCTCAACT-1-0-0	-2.17875	-0.868193	Aged
AGCCTAAAGGCATGGT-1-0-0	-5.4936	4.60706	Aged
AGCCTAAAGGGATCTG-1-0-0	-3.34066	-0.156868	Aged
AGCCTAAAGTGGACGT-1-0-0	-4.06512	2.37159	Aged
AGCCTAAAGTTTGCGT-1-0-0	-3.4571	-0.469488	Aged
AGCCTAACAAAGGAAG-1-0-0	-5.69076	4.54706	Aged
AGCCTAACAAGACACG-1-0-0	12.9738	0.136863	Aged
AGCCTAACAGATCCAT-1-0-0	-3.52398	1.95182	Aged
AGCCTAACAGTCGATT-1-0-0	1.04776	1.35981	Aged
AGCCTAAGTATAGGTA-1-0-0	9.36603	4.32742	Aged
AGCCTAAGTGCGGTAA-1-0-0	10.6523	4.17547	Aged
AGCCTAAGTTATCGGT-1-0-0	-3.57543	2.80227	Aged
AGCCTAATCAGTTGAC-1-0-0	-4.37047	1.19844	Aged
AGCCTAATCCATGAAC-1-0-0	6.46729	3.35374	Aged
AGCCTAATCCGAGCCA-1-0-0	-4.51675	-1.18282	Aged
AGCCTAATCGCATGGC-1-0-0	10.5666	-4.39641	Aged
AGCCTAATCGCTGATA-1-0-0	-4.03196	3.55489	Aged
AGCCTAATCGGCGCAT-1-0-0	-5.20366	6.58945	Aged
AGCCTAATCGTTACGA-1-0-0	-5.66145	1.83423	Aged
AGCCTAATCTGAGTGT-1-0-0	-4.23703	2.57293	Aged
AGCGGTCAGAATAGGG-1-0-0	6.01705	3.93131	Aged
AGCGGTCAGCCGTCGT-1-0-0	-2.65243	1.61814	Aged
AGCGGTCAGCTGCGAA-1-0-0	-6.0368	1.66996	Aged
AGCGGTCAGGCATGGT-1-0-0	-2.88243	2.47029	Aged
AGCGGTCAGGGAAACA-1-0-0	-3.66489	-1.3726	Aged
AGCGGTCAGTCGCCGT-1-0-0	-5.24876	0.369594	Aged
AGCGGTCAGTGGGCTA-1-0-0	12.9338	-2.26948	Aged
AGCGGTCAGTGGGTTG-1-0-0	-5.19879	3.92415	Aged
AGCGGTCAGTGTACTC-1-0-0	-4.3862	2.21466	Aged
AGCGGTCCAAATACAG-1-0-0	-6.78356	4.40826	Aged
AGCGGTCCACCACGTG-1-0-0	1.35481	1.28177	Aged
AGCGGTCCACCTGGTG-1-0-0	-4.70298	-1.12145	Aged
AGCGGTCCAGAGCCAA-1-0-0	-6.14644	4.36189	Aged
AGCGGTCCATATGAGA-1-0-0	4.87176	-1.01978	Aged
AGCGGTCGTAGGGACT-1-0-0	-6.37253	1.09264	Aged
AGCGGTCTCACTCCTG-1-0-0	-4.18962	4.04629	Aged
AGCGGTCTCAGCATGT-1-0-0	-4.6446	0.638501	Aged
AGCGGTCTCAGTTTGG-1-0-0	-2.74963	1.37786	Aged
AGCGGTCTCATAACCG-1-0-0	-3.76438	-0.309763	Aged
AGCGGTCTCCAAGTAC-1-0-0	-2.60123	3.09095	Aged
AGCGGTCTCCACGACG-1-0-0	-3.31096	1.7226	Aged
AGCGGTCTCCGCAAGC-1-0-0	-6.62059	2.72139	Aged
AGCGGTCTCGAGCCCA-1-0-0	5.77962	-1.04426	Aged
AGCGGTCTCGGACAAG-1-0-0	10.6865	13.6128	Aged
AGCGTATAGAGGGATA-1-0-0	-4.47892	4.27914	Aged
AGCGTATAGCTGTCTA-1-0-0	-2.34823	2.83183	Aged
AGCGTATAGGACAGAA-1-0-0	-6.73319	3.54659	Aged
AGCGTATAGGCTCTTA-1-0-0	-1.52694	-2.33987	Aged
AGCGTATAGTGGGTTG-1-0-0	11.2459	13.7432	Aged
AGCGTATCAAGAAGAG-1-0-0	-5.30573	1.98075	Aged
AGCGTATCACGAAGCA-1-0-0	-3.96108	0.917929	Aged
AGCGTATCACGCGAAA-1-0-0	-5.03089	-0.202723	Aged
AGCGTATCACGGATAG-1-0-0	-2.78745	0.0718711	Aged
AGCGTATCACGTCAGC-1-0-0	-2.41095	2.23332	Aged
AGCGTATCATGTAGTC-1-0-0	-5.3302	-0.0581418	Aged
AGCGTATGTAACGTTC-1-0-0	-3.32056	5.67578	Aged
AGCGTATGTACCCAAT-1-0-0	-3.35312	0.496436	Aged
AGCGTATGTACTCTCC-1-0-0	-1.40206	3.1031	Aged
AGCGTATGTATAAACG-1-0-0	-5.58636	5.7469	Aged
AGCGTATGTCAACATC-1-0-0	-4.7857	5.23899	Aged
AGCGTATGTCGTGGCT-1-0-0	-5.29754	0.827099	Aged
AGCGTATGTTCCACTC-1-0-0	-2.38561	-2.1795	Aged
AGCGTATTCGAACGGA-1-0-0	-4.0883	2.67663	Aged
AGCGTATTCGTAGATC-1-0-0	-4.01364	2.7822	Aged
AGCGTATTCGTCCAGG-1-0-0	-6.41849	1.70138	Aged
AGCGTATTCTAACCGA-1-0-0	-4.60191	1.54706	Aged
AGCGTATTCTCACATT-1-0-0	4.68231	-0.881305	Aged
AGCGTATTCTTCAACT-1-0-0	-5.13021	4.1465	Aged
AGCGTCGAGAAACCGC-1-0-0	-5.6667	3.22835	Aged
AGCGTCGAGACAGGCT-1-0-0	-0.095801	2.70336	Aged
AGCGTCGAGCTGTCTA-1-0-0	-5.28596	1.54315	Aged
AGCGTCGAGGACAGCT-1-0-0	10.0285	8.80608	Aged
AGCGTCGAGGATGCGT-1-0-0	-4.76472	0.0211993	Aged
AGCGTCGAGTCTCAAC-1-0-0	-3.13507	-0.554937	Aged
AGCGTCGAGTGTACGG-1-0-0	-3.56645	4.58624	Aged
AGCGTCGAGTGTACTC-1-0-0	-5.43593	1.04022	Aged
AGCGTCGAGTGTGGCA-1-0-0	-5.10897	3.32777	Aged
AGCGTCGCACGGACAA-1-0-0	3.12173	-1.26262	Aged
AGCGTCGCATCGGTTA-1-0-0	-5.31063	1.28692	Aged
AGCGTCGCATGGTCTA-1-0-0	-3.60045	-2.09637	Aged
AGCGTCGCATGGTTGT-1-0-0	13.4402	-1.76045	Aged
AGCGTCGCATTCACTT-1-0-0	-3.11419	0.589831	Aged
AGCGTCGGTAATTGGA-1-0-0	-5.54796	3.35249	Aged
AGCGTCGGTACTCTCC-1-0-0	5.21735	3.20586	Aged
AGCGTCGGTAGCGCTC-1-0-0	-3.601	0.200855	Aged
AGCGTCGGTGACTACT-1-0-0	-5.49678	3.34069	Aged
AGCGTCGGTGATGTGG-1-0-0	-4.84486	2.76436	Aged
AGCGTCGGTGTGAATA-1-0-0	-3.79053	0.515089	Aged
AGCGTCGGTTAAGTAG-1-0-0	-5.11225	2.10138	Aged
AGCGTCGGTTACCAGT-1-0-0	-6.02389	4.93093	Aged
AGCGTCGTCAAGATCC-1-0-0	4.47785	0.0945771	Aged
AGCGTCGTCCCATTAT-1-0-0	-5.22065	1.94086	Aged
AGCGTCGTCCGTACAA-1-0-0	-3.02133	2.68175	Aged
AGCGTCGTCGCCAGCA-1-0-0	-4.72025	0.142108	Aged
AGCGTCGTCGGTGTTA-1-0-0	-4.4271	2.1645	Aged
AGCGTCGTCTCAAGTG-1-0-0	-3.30243	6.9886	Aged
AGCGTCGTCTCTTGAT-1-0-0	-3.71297	2.24375	Aged
AGCTCCTAGACATAAC-1-0-0	-4.45365	3.9919	Aged
AGCTCCTAGATACACA-1-0-0	-4.6806	1.20627	Aged
AGCTCCTAGCTAGTTC-1-0-0	-4.85706	0.911338	Aged
AGCTCCTAGCTGTCTA-1-0-0	-5.04644	-1.47492	Aged
AGCTCCTAGGCTCAGA-1-0-0	13.0238	-0.916111	Aged
AGCTCCTAGGTACTCT-1-0-0	9.79786	4.65065	Aged
AGCTCCTAGTTGCAGG-1-0-0	4.97423	3.6407	Aged
AGCTCCTCAGTCTTCC-1-0-0	-0.0977752	-0.498724	Aged
AGCTCCTCATCCCATC-1-0-0	-3.83054	2.24353	Aged
AGCTCCTCATGGTCTA-1-0-0	-6.21366	0.0224486	Aged
AGCTCCTCATTTGCCC-1-0-0	-3.20533	-0.205461	Aged
AGCTCCTGTCAAAGCG-1-0-0	-3.96291	1.8635	Aged
AGCTCCTGTCTGCGGT-1-0-0	-4.6876	4.63032	Aged
AGCTCCTTCAAGGCTT-1-0-0	9.85804	-4.82787	Aged
AGCTCCTTCACAAACC-1-0-0	10.5278	13.1311	Aged
AGCTCCTTCATGCATG-1-0-0	-4.64392	4.67589	Aged
AGCTCCTTCCACTCCA-1-0-0	-3.45605	2.15548	Aged
AGCTCCTTCCCTTGCA-1-0-0	-3.44419	1.14915	Aged
AGCTCCTTCTATCGCC-1-0-0	-2.73267	1.35087	Aged
AGCTCCTTCTCAAACG-1-0-0	-3.51036	7.36278	Aged
AGCTCCTTCTGATACG-1-0-0	-6.29224	4.76531	Aged
AGCTCTCAGAAACCGC-1-0-0	-2.72327	2.47134	Aged
AGCTCTCAGAACTGTA-1-0-0	12.5242	-0.706551	Aged
AGCTCTCAGCTAACTC-1-0-0	-6.09592	4.10718	Aged
AGCTCTCAGGCCCTCA-1-0-0	1.96342	0.464398	Aged
AGCTCTCAGGTGATTA-1-0-0	-1.69963	2.64993	Aged
AGCTCTCAGTACCGGA-1-0-0	3.8909	-0.760065	Aged
AGCTCTCAGTACGTAA-1-0-0	-4.75836	2.79331	Aged
AGCTCTCAGTTCGATC-1-0-0	9.71818	-4.71814	Aged
AGCTCTCCACGTTGGC-1-0-0	4.89259	-0.245511	Aged
AGCTCTCCACTTCGAA-1-0-0	-4.51045	3.0614	Aged
AGCTCTCCAGATGGCA-1-0-0	-4.92268	3.49898	Aged
AGCTCTCCAGGCAGTA-1-0-0	9.21875	9.44931	Aged
AGCTCTCCAGGTCCAC-1-0-0	-4.0416	1.83588	Aged
AGCTCTCCAGGTTTCA-1-0-0	-3.58906	0.928041	Aged
AGCTCTCGTACTCTCC-1-0-0	-4.15295	0.456013	Aged
AGCTCTCGTCAGATAA-1-0-0	1.24215	-0.00508504	Aged
AGCTCTCGTTGTGGCC-1-0-0	-4.51325	2.39471	Aged
AGCTCTCTCCAAGCCG-1-0-0	-2.71596	3.9292	Aged
AGCTCTCTCCATGAGT-1-0-0	-3.24413	-0.871271	Aged
AGCTCTCTCCCTCTTT-1-0-0	-0.991419	3.13247	Aged
AGCTCTCTCCTACAGA-1-0-0	10.6648	4.50099	Aged
AGCTCTCTCCTCGCAT-1-0-0	-1.87771	3.40249	Aged
AGCTCTCTCGGTTAAC-1-0-0	9.64904	7.78939	Aged
AGCTTGAAGACAAAGG-1-0-0	-6.29352	1.84147	Aged
AGCTTGAAGACACTAA-1-0-0	10.8296	14.0504	Aged
AGCTTGAAGAGCCCAA-1-0-0	2.7921	2.4322	Aged
AGCTTGAAGCGTTCCG-1-0-0	4.55437	-2.23778	Aged
AGCTTGAAGGTGATTA-1-0-0	-4.56042	6.8296	Aged
AGCTTGAAGTTGAGTA-1-0-0	-2.68344	3.1148	Aged
AGCTTGACACATCCGG-1-0-0	-1.97754	1.10202	Aged
AGCTTGACACCTCGTT-1-0-0	3.00476	3.39522	Aged
AGCTTGACACGAGAGT-1-0-0	-5.43159	2.103	Aged
AGCTTGACAGGGTACA-1-0-0	-6.88875	2.64702	Aged
AGCTTGACATTGCGGC-1-0-0	-4.65881	3.38115	Aged
AGCTTGATCCGATATG-1-0-0	-2.94195	6.15844	Aged
AGCTTGATCCTAGAAC-1-0-0	0.789622	2.77756	Aged
AGCTTGATCGCCATAA-1-0-0	-2.00293	2.72585	Aged
AGCTTGATCGGAAACG-1-0-0	0.939091	0.146939	Aged
AGCTTGATCGTGACAT-1-0-0	11.4052	14.061	Aged
AGCTTGATCTTAGAGC-1-0-0	0.390913	1.89098	Aged
AGGCCACAGAGCTATA-1-0-0	-2.64854	3.73406	Aged
AGGCCACAGCCAGGAT-1-0-0	-4.25935	-1.8082	Aged
AGGCCACAGCTGGAAC-1-0-0	8.54528	10.2643	Aged
AGGCCACAGGCCGAAT-1-0-0	-5.03856	1.53849	Aged
AGGCCACAGGTGGGTT-1-0-0	-2.64861	2.30063	Aged
AGGCCACAGTCTCCTC-1-0-0	-5.05067	-1.29212	Aged
AGGCCACCAAAGTCAA-1-0-0	10.1278	10.5121	Aged
AGGCCACCACAGGCCT-1-0-0	11.1399	-2.37039	Aged
AGGCCACCACCACCAG-1-0-0	-4.27891	4.02094	Aged
AGGCCACCAGACGCCT-1-0-0	-5.90227	3.85097	Aged
AGGCCACGTAAGGGCT-1-0-0	-2.19244	0.190011	Aged
AGGCCACGTAAGTGGC-1-0-0	-5.03888	3.90235	Aged
AGGCCACGTACCCAAT-1-0-0	3.7714	-1.15552	Aged
AGGCCACGTAGAGTGC-1-0-0	-1.42869	6.67953	Aged
AGGCCACGTAGCAAAT-1-0-0	-4.58789	2.10948	Aged
AGGCCACGTCAAGCGA-1-0-0	-6.71624	2.71796	Aged
AGGCCACGTCCAACTA-1-0-0	-4.13562	4.2011	Aged
AGGCCACGTCTGCGGT-1-0-0	-4.70582	-1.5266	Aged
AGGCCACGTGCCTTGG-1-0-0	-4.66296	5.50062	Aged
AGGCCACGTTTGTTGG-1-0-0	-3.09576	3.21346	Aged
AGGCCACTCATTGCGA-1-0-0	-1.8659	2.87924	Aged
AGGCCACTCGCACTCT-1-0-0	-2.7482	1.88551	Aged
AGGCCGTAGCTAACAA-1-0-0	-3.76655	0.370429	Aged
AGGCCGTAGGTAGCTG-1-0-0	-6.76667	2.53182	Aged
AGGCCGTAGGTGCTTT-1-0-0	-2.84879	4.10095	Aged
AGGCCGTAGTAGCGGT-1-0-0	-3.57164	3.07172	Aged
AGGCCGTAGTTAGGTA-1-0-0	0.90864	2.49465	Aged
AGGCCGTCACCATCCT-1-0-0	-6.3128	1.20459	Aged
AGGCCGTCACCATGTA-1-0-0	-5.38047	4.31042	Aged
AGGCCGTCAGCCTATA-1-0-0	-2.98292	7.34843	Aged
AGGCCGTCAGTATAAG-1-0-0	8.96666	9.88992	Aged
AGGCCGTCATCGTCGG-1-0-0	-4.25044	-0.544561	Aged
AGGCCGTGTCGCATAT-1-0-0	8.92517	8.66449	Aged
AGGCCGTGTCTAGAGG-1-0-0	-1.88353	-0.262325	Aged
AGGCCGTGTGAGCGAT-1-0-0	-5.9645	3.45623	Aged
AGGCCGTGTTAGGGTG-1-0-0	11.747	5.84912	Aged
AGGCCGTGTTCTCATT-1-0-0	12.5167	-1.66616	Aged
AGGCCGTGTTTGCATG-1-0-0	-4.23221	3.37298	Aged
AGGCCGTGTTTGTGTG-1-0-0	9.38125	10.9399	Aged
AGGCCGTTCAACCATG-1-0-0	-5.70153	4.02849	Aged
AGGCCGTTCGGAATCT-1-0-0	10.3707	9.72323	Aged
AGGGAGTAGAAGGACA-1-0-0	-3.77996	-2.49125	Aged
AGGGAGTAGAGCTGCA-1-0-0	-4.26837	2.58608	Aged
AGGGAGTAGCAGACTG-1-0-0	-4.43344	2.26514	Aged
AGGGAGTAGCCAACAG-1-0-0	-5.79547	4.84957	Aged
AGGGAGTAGCGCTTAT-1-0-0	-2.13882	5.8897	Aged
AGGGAGTAGCTGTCTA-1-0-0	-4.1708	-0.567421	Aged
AGGGAGTAGCTTATCG-1-0-0	-3.60684	2.43107	Aged
AGGGAGTAGGAGTTTA-1-0-0	-4.49485	1.02499	Aged
AGGGAGTCAAACTGTC-1-0-0	12.8903	0.114416	Aged
AGGGAGTCAATAGAGT-1-0-0	-5.6881	-0.16386	Aged
AGGGAGTCACATCTTT-1-0-0	-3.79142	-0.296838	Aged
AGGGAGTCACCGAATT-1-0-0	-3.12798	6.96014	Aged
AGGGAGTCACGACTCG-1-0-0	-4.58553	3.28821	Aged
AGGGAGTCAGCTTCGG-1-0-0	-4.86451	1.13921	Aged
AGGGAGTCAGTCTTCC-1-0-0	-2.94311	2.50679	Aged
AGGGAGTCATATGCTG-1-0-0	-2.63946	-0.256436	Aged
AGGGAGTCATGCAACT-1-0-0	-3.46705	3.00723	Aged
AGGGAGTGTAAAGTCA-1-0-0	-6.48346	4.40825	Aged
AGGGAGTGTCACTGGC-1-0-0	-4.27188	3.30289	Aged
AGGGAGTGTTATGTGC-1-0-0	-2.92852	3.98797	Aged
AGGGAGTGTTCCACTC-1-0-0	-5.51162	-0.143093	Aged
AGGGAGTGTTCGGGCT-1-0-0	-2.12839	-2.5569	Aged
AGGGAGTGTTGTACAC-1-0-0	-2.36553	2.42541	Aged
AGGGAGTTCAGTGTTG-1-0-0	9.75891	8.5594	Aged
AGGGAGTTCATGTCTT-1-0-0	4.43598	-1.40341	Aged
AGGGAGTTCCACTGGG-1-0-0	-3.48537	5.54746	Aged
AGGGAGTTCCCAGGTG-1-0-0	-6.03755	2.87563	Aged
AGGGAGTTCCGCATAA-1-0-0	11.0519	3.25691	Aged
AGGGAGTTCCTGCCAT-1-0-0	-2.85264	-0.617539	Aged
AGGGAGTTCGCACTCT-1-0-0	-2.63286	3.44083	Aged
AGGGAGTTCTAGCACA-1-0-0	10.7562	5.78332	Aged
AGGGAGTTCTCGCTTG-1-0-0	-1.8557	-0.827662	Aged
AGGGATGAGAAGATTC-1-0-0	10.8022	14.13	Aged
AGGGATGAGAGCTTCT-1-0-0	-1.92704	3.36133	Aged
AGGGATGAGATACACA-1-0-0	-3.04634	1.70056	Aged
AGGGATGAGATCTGAA-1-0-0	-6.37381	2.85347	Aged
AGGGATGAGCAGATCG-1-0-0	-6.76629	4.50727	Aged
AGGGATGAGGACAGCT-1-0-0	-3.74852	6.37371	Aged
AGGGATGAGTGCGTGA-1-0-0	-4.32226	1.69815	Aged
AGGGATGAGTTAAGTG-1-0-0	-4.33969	3.38421	Aged
AGGGATGAGTTGAGTA-1-0-0	12.5412	-1.64282	Aged
AGGGATGCAAACGTGG-1-0-0	-3.31609	5.14453	Aged
AGGGATGCAAAGGCGT-1-0-0	2.90443	2.6848	Aged
AGGGATGCACCAGGCT-1-0-0	-5.06903	0.61236	Aged
AGGGATGCAGATCCAT-1-0-0	-6.69124	3.28412	Aged
AGGGATGCAGCCTTGG-1-0-0	11.3623	9.16315	Aged
AGGGATGCAGGCTGAA-1-0-0	-3.22442	1.0845	Aged
AGGGATGGTAAGGGAA-1-0-0	-4.85734	-1.46047	Aged
AGGGATGGTCATTAGC-1-0-0	11.2121	9.60373	Aged
AGGGATGGTCTCCATC-1-0-0	-2.97548	3.41903	Aged
AGGGATGGTGCAGTAG-1-0-0	-3.37485	2.86678	Aged
AGGGATGGTTATGCGT-1-0-0	-1.84631	3.71598	Aged
AGGGATGTCACGATGT-1-0-0	-6.70318	4.78675	Aged
AGGGATGTCAGCGATT-1-0-0	-1.69547	3.43333	Aged
AGGGATGTCATAGCAC-1-0-0	-4.64047	2.68094	Aged
AGGGATGTCCTATTCA-1-0-0	10.8399	4.6103	Aged
AGGGATGTCGCCTGTT-1-0-0	-4.90647	2.09528	Aged
AGGGATGTCTATCCCG-1-0-0	-2.31062	2.89867	Aged
AGGGTGAAGACCGGAT-1-0-0	-3.4211	-0.38342	Aged
AGGGTGAAGCTAAACA-1-0-0	-4.29331	-1.31589	Aged
AGGGTGAAGGAGTAGA-1-0-0	-5.24354	3.39271	Aged
AGGGTGAAGGTAGCTG-1-0-0	-5.92657	-0.450502	Aged
AGGGTGACAACGATCT-1-0-0	10.8002	11.9741	Aged
AGGGTGACAAGCCCAC-1-0-0	-6.80029	2.34183	Aged
AGGGTGACACAACTGT-1-0-0	-4.86212	4.56237	Aged
AGGGTGACAGACAAGC-1-0-0	12.7115	-1.57731	Aged
AGGGTGACAGACGCTC-1-0-0	11.6281	-1.10105	Aged
AGGGTGACATGTCGAT-1-0-0	-4.39577	3.87505	Aged
AGGGTGAGTAACGACG-1-0-0	-6.87275	3.73992	Aged
AGGGTGAGTACTCAAC-1-0-0	-6.2472	4.5915	Aged
AGGGTGAGTATTAGCC-1-0-0	-6.57533	2.15765	Aged
AGGGTGAGTCAATGTC-1-0-0	-1.84178	2.74045	Aged
AGGGTGAGTCGCATCG-1-0-0	-4.31058	1.42345	Aged
AGGGTGAGTCGTGGCT-1-0-0	-4.73768	0.255729	Aged
AGGGTGATCAAGCCTA-1-0-0	0.607687	1.39222	Aged
AGGGTGATCATTATCC-1-0-0	-4.93076	6.37106	Aged
AGGGTGATCATTTGGG-1-0-0	10.2761	10.9834	Aged
AGGGTGATCCGAAGAG-1-0-0	-3.50217	3.36608	Aged
AGGGTGATCCGCAAGC-1-0-0	-5.54535	1.65101	Aged
AGGGTGATCTACGAGT-1-0-0	11.3118	12.6474	Aged
AGGGTGATCTAGAGTC-1-0-0	10.855	9.57922	Aged
AGGGTGATCTCGTTTA-1-0-0	-6.77917	4.44805	Aged
AGGGTGATCTGGGCCA-1-0-0	-3.86045	2.07065	Aged
AGGTCATAGCTGATAA-1-0-0	-4.5346	-1.58574	Aged
AGGTCATAGTAGCGGT-1-0-0	-6.64928	3.12149	Aged
AGGTCATAGTATTGGA-1-0-0	-5.14082	4.04244	Aged
AGGTCATCACACTGCG-1-0-0	-2.09045	-2.19634	Aged
AGGTCATCACGAAATA-1-0-0	11.8736	4.87614	Aged
AGGTCATCACTGCCAG-1-0-0	-4.9933	2.03958	Aged
AGGTCATCAGACGCCT-1-0-0	-3.36753	2.07653	Aged
AGGTCATCAGAGCCAA-1-0-0	-2.49763	5.27442	Aged
AGGTCATCATGATCCA-1-0-0	-5.16634	2.96148	Aged
AGGTCATCATGTAGTC-1-0-0	-4.40246	-0.727906	Aged
AGGTCATGTAGCCTAT-1-0-0	-3.49652	-1.33569	Aged
AGGTCATGTTATCACG-1-0-0	10.0083	-4.74327	Aged
AGGTCATGTTCAGGCC-1-0-0	-4.02406	1.83681	Aged
AGGTCATGTTCGCGAC-1-0-0	0.347339	1.12763	Aged
AGGTCATGTTGAGGTG-1-0-0	0.92191	0.3647	Aged
AGGTCATGTTGAGTTC-1-0-0	-3.01794	8.16106	Aged
AGGTCATTCACTATTC-1-0-0	-2.31968	-0.246841	Aged
AGGTCATTCATTGCCC-1-0-0	10.6076	3.66994	Aged
AGGTCATTCCAGTATG-1-0-0	-1.83527	2.14454	Aged
AGGTCATTCCGCAGTG-1-0-0	-3.64287	1.24466	Aged
AGGTCATTCCTTGGTC-1-0-0	-3.25483	3.01358	Aged
AGGTCATTCGTCTGAA-1-0-0	-3.32739	-0.309695	Aged
AGGTCATTCTATCCCG-1-0-0	-2.24807	1.2679	Aged
AGGTCATTCTTGCCGT-1-0-0	-5.79751	2.06927	Aged
AGGTCATTCTTTCCTC-1-0-0	-5.23537	2.4646	Aged
AGGTCCGAGAATTGTG-1-0-0	-5.34814	5.22028	Aged
AGGTCCGAGAGTACCG-1-0-0	-2.91934	0.706678	Aged
AGGTCCGAGATCTGCT-1-0-0	12.6995	6.183	Aged
AGGTCCGAGATGTCGG-1-0-0	0.977653	2.38525	Aged
AGGTCCGAGCGTGAAC-1-0-0	-5.11051	1.62568	Aged
AGGTCCGAGGTGTGGT-1-0-0	-5.68385	0.796046	Aged
AGGTCCGAGTCCAGGA-1-0-0	5.07086	-0.162739	Aged
AGGTCCGAGTGGTAAT-1-0-0	-4.26613	1.41551	Aged
AGGTCCGCAATAACGA-1-0-0	10.7835	5.86008	Aged
AGGTCCGCACGAAGCA-1-0-0	2.83369	3.09896	Aged
AGGTCCGCAGTAAGAT-1-0-0	-4.31729	1.51935	Aged
AGGTCCGCATGGAATA-1-0-0	2.72137	3.45373	Aged
AGGTCCGGTACGCTGC-1-0-0	-3.30033	2.95235	Aged
AGGTCCGGTAGTACCT-1-0-0	12.6927	-0.277846	Aged
AGGTCCGGTCATGCAT-1-0-0	-4.24511	0.692461	Aged
AGGTCCGGTCCTCTTG-1-0-0	11.4808	12.6287	Aged
AGGTCCGGTCGAACAG-1-0-0	-5.0867	0.63341	Aged
AGGTCCGGTCGCGAAA-1-0-0	-5.68975	5.12044	Aged
AGGTCCGGTGCCTTGG-1-0-0	-0.111837	2.58542	Aged
AGGTCCGGTTTGGCGC-1-0-0	-3.61993	1.54916	Aged
AGGTCCGTCAACCAAC-1-0-0	-5.03869	2.9108	Aged
AGGTCCGTCAGCATGT-1-0-0	-2.68523	8.26395	Aged
AGGTCCGTCATGCATG-1-0-0	-5.13441	2.03869	Aged
AGGTCCGTCATGTCCC-1-0-0	-5.83727	5.20163	Aged
AGGTCCGTCCGCGCAA-1-0-0	-3.08312	0.767712	Aged
AGGTCCGTCCGCGTTT-1-0-0	-3.67351	7.63713	Aged
AGGTCCGTCGATCCCT-1-0-0	10.7831	10.0589	Aged
AGGTCCGTCGCCAGCA-1-0-0	-2.74448	7.69677	Aged
AGGTCCGTCGGTGTCG-1-0-0	-4.50375	3.73802	Aged
AGGTCCGTCGGTTCGG-1-0-0	-1.61511	3.62446	Aged
AGGTCCGTCTCTTGAT-1-0-0	-2.22309	2.37307	Aged
AGGTCCGTCTGGCGTG-1-0-0	-5.28687	4.447	Aged
AGGTCCGTCTTGTATC-1-0-0	-3.73943	1.39637	Aged
AGTAGTCAGGGTGTGT-1-0-0	-5.63486	1.92453	Aged
AGTAGTCAGTGATCGG-1-0-0	-4.62573	2.35748	Aged
AGTAGTCCAAGCGATG-1-0-0	-6.0825	3.78152	Aged
AGTAGTCCACACCGCA-1-0-0	-3.58775	1.7792	Aged
AGTAGTCCATAAGACA-1-0-0	-5.39198	2.9019	Aged
AGTAGTCCATGGGAAC-1-0-0	0.580914	3.1012	Aged
AGTAGTCGTATATGAG-1-0-0	13.6724	2.08217	Aged
AGTAGTCGTATATGGA-1-0-0	-3.93709	2.04143	Aged
AGTAGTCGTCCGTCAG-1-0-0	-3.83274	2.0961	Aged
AGTAGTCGTCGCATAT-1-0-0	-2.43897	1.61151	Aged
AGTAGTCGTGGACGAT-1-0-0	12.9628	-1.44481	Aged
AGTAGTCGTTCGTGAT-1-0-0	11.2635	11.5294	Aged
AGTAGTCTCAACTCTT-1-0-0	12.3433	-0.53609	Aged
AGTAGTCTCAAGATCC-1-0-0	-5.06066	2.40606	Aged
AGTAGTCTCCCAGGTG-1-0-0	9.89706	3.77946	Aged
AGTAGTCTCTACTTAC-1-0-0	13.0571	-0.484745	Aged
AGTCTTTAGCCCGAAA-1-0-0	-2.93303	2.81483	Aged
AGTCTTTAGCCGTCGT-1-0-0	5.17402	-2.1601	Aged
AGTCTTTAGGTGATTA-1-0-0	-2.0974	2.82969	Aged
AGTCTTTAGTAACCCT-1-0-0	-5.29775	3.8999	Aged
AGTCTTTAGTACGACG-1-0-0	-7.00388	3.83806	Aged
AGTCTTTAGTATTGGA-1-0-0	2.88975	3.11282	Aged
AGTCTTTAGTGTCTCA-1-0-0	-4.31893	3.75906	Aged
AGTCTTTCACCACGTG-1-0-0	-5.34011	4.74456	Aged
AGTCTTTCACCTATCC-1-0-0	11.5156	9.4598	Aged
AGTCTTTCACGAAAGC-1-0-0	-5.18122	-1.47206	Aged
AGTCTTTCACGGCTAC-1-0-0	-4.27251	0.986819	Aged
AGTCTTTCAGATCGGA-1-0-0	-3.17449	8.52716	Aged
AGTCTTTCAGCTGTTA-1-0-0	9.7505	9.1725	Aged
AGTCTTTCAGGACGTA-1-0-0	-5.8009	0.741026	Aged
AGTCTTTCAGTATAAG-1-0-0	12.0453	-1.98042	Aged
AGTCTTTCATACAGCT-1-0-0	-2.86152	7.25762	Aged
AGTCTTTGTCTAGCGC-1-0-0	-5.05455	2.01267	Aged
AGTCTTTGTCTGCAAT-1-0-0	3.05814	2.42424	Aged
AGTCTTTGTTATCACG-1-0-0	-2.43921	2.64145	Aged
AGTCTTTTCAAAGACA-1-0-0	-7.31337	3.68305	Aged
AGTCTTTTCAACACCA-1-0-0	4.13965	-0.830459	Aged
AGTCTTTTCAAGGTAA-1-0-0	1.71587	0.0523932	Aged
AGTCTTTTCCTGCAGG-1-0-0	-5.3851	5.63446	Aged
AGTCTTTTCGGGAGTA-1-0-0	-6.94229	4.02865	Aged
AGTCTTTTCTACCAGA-1-0-0	-3.34436	1.48622	Aged
AGTCTTTTCTGTCTAT-1-0-0	-6.17294	5.28655	Aged
AGTCTTTTCTTACCGC-1-0-0	-5.1124	2.74182	Aged
AGTGAGGAGACAGACC-1-0-0	-1.90078	3.95709	Aged
AGTGAGGAGACCCACC-1-0-0	9.49324	5.16346	Aged
AGTGAGGAGCACCGCT-1-0-0	-4.04035	6.80678	Aged
AGTGAGGAGCCAGAAC-1-0-0	-6.36297	2.46503	Aged
AGTGAGGAGCGTGAAC-1-0-0	-3.27225	0.707736	Aged
AGTGAGGAGCTGAACG-1-0-0	-6.17839	4.54285	Aged
AGTGAGGAGCTTTGGT-1-0-0	9.20022	-4.14257	Aged
AGTGAGGAGGTGACCA-1-0-0	-3.3156	-2.21479	Aged
AGTGAGGCAAGACACG-1-0-0	-1.39639	5.50637	Aged
AGTGAGGCACGGTGTC-1-0-0	-4.11083	3.0963	Aged
AGTGAGGCAGATCGGA-1-0-0	-2.61369	-2.7879	Aged
AGTGAGGCATCTGGTA-1-0-0	5.12764	-2.35654	Aged
AGTGAGGCATGCCTAA-1-0-0	-4.18801	1.02576	Aged
AGTGAGGCATGGATGG-1-0-0	1.50515	-0.157275	Aged
AGTGAGGCATGTAGTC-1-0-0	-5.52774	2.40784	Aged
AGTGAGGCATTTGCTT-1-0-0	-3.91101	0.611473	Aged
AGTGAGGGTCCAGTGC-1-0-0	-3.44674	7.74537	Aged
AGTGAGGGTCTAGTCA-1-0-0	-6.60583	0.894532	Aged
AGTGAGGGTCTCCACT-1-0-0	4.22311	0.0944304	Aged
AGTGAGGGTCTTCGTC-1-0-0	-4.41043	1.17827	Aged
AGTGAGGGTGACGCCT-1-0-0	11.2419	5.574	Aged
AGTGAGGGTGAGTGAC-1-0-0	-3.46767	4.00862	Aged
[truncated: 94,530 more rows]

## Sheet: Panel g
index	UMAP1	UMAP2	Sample
AAACCTGAGAAGGACA-1-0-0	-6.4733	1.49061	Cells
AAACCTGAGATGCGAC-1-0-0	-4.9989	3.46417	Cells
AAACCTGAGCCGGTAA-1-0-0	9.15465	4.46647	Cells
AAACCTGAGTAGTGCG-1-0-0	-2.51774	8.09842	Cells
AAACCTGAGTGCCATT-1-0-0	10.1735	11.2138	Cells
AAACCTGCAATCCGAT-1-0-0	-1.89458	4.14671	Cells
AAACCTGCACGAGGTA-1-0-0	-4.40103	3.91859	Cells
AAACCTGCATATGCTG-1-0-0	-3.19881	7.04879	Cells
AAACCTGGTAAATGAC-1-0-0	-4.94038	1.15155	Cells
AAACCTGGTAAGGGCT-1-0-0	-4.13351	1.72059	Cells
AAACCTGGTAGCCTAT-1-0-0	-4.24928	3.77734	Cells
AAACCTGGTAGTACCT-1-0-0	-2.29419	4.29236	Cells
AAACCTGGTCCATCCT-1-0-0	0.0224098	3.13238	Cells
AAACCTGGTCTCATCC-1-0-0	5.78535	-1.66246	Cells
AAACCTGGTGTTTGTG-1-0-0	-4.49389	-0.0917125	Cells
AAACCTGTCAAACAAG-1-0-0	11.9613	12.8184	Cells
AAACCTGTCACTGGGC-1-0-0	-4.54339	3.91998	Cells
AAACCTGTCCACTGGG-1-0-0	-1.9279	3.04559	Cells
AAACCTGTCCAGGGCT-1-0-0	4.85566	-2.24129	Cells
AAACCTGTCCCGGATG-1-0-0	-4.84735	-2.04114	Cells
AAACCTGTCGGACAAG-1-0-0	-1.26518	-0.199863	Cells
AAACGGGAGAGTGAGA-1-0-0	-6.38255	4.82681	Cells
AAACGGGAGATATGCA-1-0-0	-4.5976	2.88947	Cells
AAACGGGAGCAGACTG-1-0-0	-2.77785	1.67251	Cells
AAACGGGAGCGATAGC-1-0-0	9.46683	7.96115	Cells
AAACGGGAGGCCGAAT-1-0-0	-4.33741	0.0358399	Cells
AAACGGGAGGCTCTTA-1-0-0	-2.71477	6.84926	Cells
AAACGGGAGGTGCACA-1-0-0	12.2108	4.95873	Cells
AAACGGGAGTGTACTC-1-0-0	12.9038	-1.4087	Cells
AAACGGGCACCACGTG-1-0-0	-3.19479	-0.510335	Cells
AAACGGGCACCGGAAA-1-0-0	-5.51613	3.75989	Cells
AAACGGGCATATGGTC-1-0-0	12.1453	-0.407916	Cells
AAACGGGGTATGAAAC-1-0-0	4.24112	-1.78852	Cells
AAACGGGGTCACACGC-1-0-0	-4.02564	1.69894	Cells
AAACGGGGTCCGAAGA-1-0-0	-3.68187	3.91797	Cells
AAACGGGGTGAGTGAC-1-0-0	10.6018	4.70958	Cells
AAACGGGGTGTAATGA-1-0-0	-3.19407	4.13427	Cells
AAACGGGGTTAGGGTG-1-0-0	-3.80766	-0.44194	Cells
AAACGGGGTTGCGTTA-1-0-0	-4.46295	-0.628016	Cells
AAACGGGTCAGAGACG-1-0-0	-4.74244	-1.27116	Cells
AAACGGGTCCCAACGG-1-0-0	-4.28855	7.31568	Cells
AAACGGGTCGCCGTGA-1-0-0	-5.68138	1.21091	Cells
AAACGGGTCGGCATCG-1-0-0	7.23328	3.19747	Cells
AAACGGGTCTTATCTG-1-0-0	-4.07506	6.80762	Cells
AAAGATGAGACAAGCC-1-0-0	-3.80678	3.68535	Cells
AAAGATGAGGAGTCTG-1-0-0	-4.94784	3.06889	Cells
AAAGATGAGGCTACGA-1-0-0	-3.13072	1.29824	Cells
AAAGATGAGTATTGGA-1-0-0	12.6989	-0.304903	Cells
AAAGATGAGTGGAGTC-1-0-0	-6.05974	5.74385	Cells
AAAGATGAGTTAGGTA-1-0-0	-3.63453	3.57673	Cells
AAAGATGAGTTTGCGT-1-0-0	-3.68264	3.36914	Cells
AAAGATGCAACTGCTA-1-0-0	0.461685	1.52601	Cells
AAAGATGCACGGTGTC-1-0-0	-2.74207	2.6201	Cells
AAAGATGCACTAAGTC-1-0-0	-3.7117	1.70182	Cells
AAAGATGCAGCTGTTA-1-0-0	-4.25053	5.00311	Cells
AAAGATGCAGTCAGCC-1-0-0	5.93446	4.57838	Cells
AAAGATGCATGCCCGA-1-0-0	-4.70936	3.76553	Cells
AAAGATGGTTATGTGC-1-0-0	-4.4346	-0.401827	Cells
AAAGATGTCCACGAAT-1-0-0	10.6838	9.77885	Cells
AAAGATGTCCTTGACC-1-0-0	10.4235	-3.1002	Cells
AAAGATGTCGAACTGT-1-0-0	13.0007	-1.81346	Cells
AAAGATGTCGACGGAA-1-0-0	11.8725	3.97597	Cells
AAAGATGTCGATAGAA-1-0-0	-4.97963	5.66296	Cells
AAAGATGTCGGGAGTA-1-0-0	-3.42651	2.84973	Cells
AAAGATGTCTATCGCC-1-0-0	-3.95531	3.68605	Cells
AAAGATGTCTCAACTT-1-0-0	9.08891	7.79829	Cells
AAAGCAAAGCGCCTCA-1-0-0	-5.46174	1.13651	Cells
AAAGCAAAGGCGATAC-1-0-0	2.46718	2.38971	Cells
AAAGCAAAGGCTACGA-1-0-0	-6.57788	3.81464	Cells
AAAGCAAAGTAGCGGT-1-0-0	-4.98019	0.726311	Cells
AAAGCAAAGTCGTACT-1-0-0	-3.67967	4.88786	Cells
AAAGCAACACCTCGTT-1-0-0	-3.7322	1.11657	Cells
AAAGCAACACGTGAGA-1-0-0	-5.3003	2.63376	Cells
AAAGCAACATCCGCGA-1-0-0	-6.04597	2.82489	Cells
AAAGCAACATCTGGTA-1-0-0	-3.34735	0.854712	Cells
AAAGCAACATGCAACT-1-0-0	12.4404	-1.37491	Cells
AAAGCAAGTACACCGC-1-0-0	6.29122	3.05667	Cells
AAAGCAAGTAGCTTGT-1-0-0	-2.03457	1.44257	Cells
AAAGCAAGTCCGAAGA-1-0-0	-5.16107	-0.299401	Cells
AAAGCAAGTCTGCAAT-1-0-0	-4.15784	2.97602	Cells
AAAGCAAGTCTTCTCG-1-0-0	-5.42833	3.75458	Cells
AAAGCAAGTGACCAAG-1-0-0	-6.91019	1.69364	Cells
AAAGCAAGTTCTGTTT-1-0-0	-3.84628	2.2521	Cells
AAAGCAAGTTGGTTTG-1-0-0	11.0146	6.11274	Cells
AAAGCAATCAGATAAG-1-0-0	-5.11988	1.81076	Cells
AAAGCAATCAGCGACC-1-0-0	0.52909	3.53684	Cells
AAAGCAATCCTCGCAT-1-0-0	-1.69581	3.58053	Cells
AAAGCAATCTGACCTC-1-0-0	-3.37954	4.11319	Cells
AAAGCAATCTGGGCCA-1-0-0	-4.56377	4.95052	Cells
AAAGTAGAGAAACCGC-1-0-0	9.67402	-4.49016	Cells
AAAGTAGAGATGCCAG-1-0-0	3.97989	-0.685731	Cells
AAAGTAGAGATGTAAC-1-0-0	4.84229	-1.74576	Cells
AAAGTAGAGGAATTAC-1-0-0	-3.92361	-0.787491	Cells
AAAGTAGCAACGCACC-1-0-0	-3.35591	-0.944434	Cells
AAAGTAGCAAGTCTGT-1-0-0	9.68667	9.7505	Cells
AAAGTAGCAGGACCCT-1-0-0	-5.12948	-1.4043	Cells
AAAGTAGCAGTTTACG-1-0-0	-5.91179	1.04302	Cells
AAAGTAGCATCGGTTA-1-0-0	-5.24328	2.468	Cells
AAAGTAGGTAAGGGCT-1-0-0	12.6733	-1.53572	Cells
AAAGTAGGTCTAGTGT-1-0-0	-5.26354	3.35962	Cells
AAAGTAGGTCTCTTTA-1-0-0	-3.42736	-1.21643	Cells
AAAGTAGGTGCACCAC-1-0-0	0.0646025	4.18551	Cells
AAAGTAGGTGGGTATG-1-0-0	9.31738	4.86221	Cells
AAAGTAGGTGGTAACG-1-0-0	-4.43431	1.67934	Cells
AAAGTAGGTTCTGAAC-1-0-0	-5.09372	2.45055	Cells
AAAGTAGTCAAGGTAA-1-0-0	-4.81944	3.23768	Cells
AAAGTAGTCCGCGGTA-1-0-0	-4.45697	4.31011	Cells
AAAGTAGTCTGTGCAA-1-0-0	10.7086	13.2309	Cells
AAAGTAGTCTTTAGGG-1-0-0	-3.00928	3.02996	Cells
AAATGCCAGACCTAGG-1-0-0	-6.43183	4.9855	Cells
AAATGCCAGCCAACAG-1-0-0	-4.11813	2.67109	Cells
AAATGCCAGCCTTGAT-1-0-0	-6.44953	1.83869	Cells
AAATGCCAGCGACGTA-1-0-0	9.97377	10.4911	Cells
AAATGCCAGCTGAACG-1-0-0	-3.9759	3.46347	Cells
AAATGCCAGTACGCGA-1-0-0	0.856589	0.783693	Cells
AAATGCCAGTAGATGT-1-0-0	4.24861	-2.11416	Cells
AAATGCCAGTCAAGCG-1-0-0	-4.32064	1.25439	Cells
AAATGCCAGTCTTGCA-1-0-0	0.559276	2.08991	Cells
AAATGCCCACAGACTT-1-0-0	-2.72897	1.2262	Cells
AAATGCCCACCAGATT-1-0-0	-5.47931	5.39916	Cells
AAATGCCCAGCCAATT-1-0-0	-2.53433	3.8152	Cells
AAATGCCCATACCATG-1-0-0	-0.595019	5.77591	Cells
AAATGCCCATCTCGCT-1-0-0	-5.78359	1.09469	Cells
AAATGCCGTACCGGCT-1-0-0	9.56953	10.4919	Cells
AAATGCCGTCCAGTGC-1-0-0	12.8694	-0.289703	Cells
AAATGCCGTCGCGTGT-1-0-0	-4.24096	4.39105	Cells
AAATGCCGTCTTCTCG-1-0-0	-1.47371	6.60863	Cells
AAATGCCGTGAGTGAC-1-0-0	12.8325	-0.652376	Cells
AAATGCCGTGGTAACG-1-0-0	-2.84521	-1.66678	Cells
AAATGCCGTGTGCGTC-1-0-0	-5.67809	0.259079	Cells
AAATGCCGTTAAGTAG-1-0-0	-6.42149	3.29368	Cells
AAATGCCTCGAGGTAG-1-0-0	0.398167	2.99037	Cells
AAATGCCTCGCCCTTA-1-0-0	-3.13789	2.41569	Cells
AAATGCCTCGCCTGTT-1-0-0	-6.70276	2.40034	Cells
AAATGCCTCGTCGTTC-1-0-0	0.272875	2.87358	Cells
AAATGCCTCTGCAAGT-1-0-0	-3.17496	1.53251	Cells
AAATGCCTCTGTTGAG-1-0-0	5.07601	3.00913	Cells
AACACGTAGACAGAGA-1-0-0	-4.33285	1.53767	Cells
AACACGTAGAGGGCTT-1-0-0	-3.12606	3.038	Cells
AACACGTAGCTGATAA-1-0-0	11.5299	15.0776	Cells
AACACGTAGGATATAC-1-0-0	12.5032	-1.04059	Cells
AACACGTAGTAAGTAC-1-0-0	12.5473	-1.72416	Cells
AACACGTAGTAATCCC-1-0-0	-1.21235	3.89698	Cells
AACACGTAGTCTCCTC-1-0-0	-3.38448	-2.50823	Cells
AACACGTAGTGCCAGA-1-0-0	-4.63355	3.45492	Cells
AACACGTAGTGGAGAA-1-0-0	9.55934	9.98771	Cells
AACACGTCAACTGGCC-1-0-0	-3.30057	3.92464	Cells
AACACGTCAATGCCAT-1-0-0	-3.08339	-1.16574	Cells
AACACGTCACAACTGT-1-0-0	-4.02414	0.586546	Cells
AACACGTCAGCCAATT-1-0-0	0.245436	4.39621	Cells
AACACGTCAGCTGCTG-1-0-0	-4.84201	6.07767	Cells
AACACGTCAGGGAGAG-1-0-0	-6.57879	2.16713	Cells
AACACGTCAGTCAGCC-1-0-0	-3.29541	0.68171	Cells
AACACGTCATAGACTC-1-0-0	-4.18671	-1.99251	Cells
AACACGTCATGTCGAT-1-0-0	-2.97267	2.61373	Cells
AACACGTCATTGCGGC-1-0-0	-3.14331	3.6028	Cells
AACACGTGTAGGGACT-1-0-0	-6.30693	2.95741	Cells
AACACGTGTCACCTAA-1-0-0	2.84345	2.42625	Cells
AACACGTGTCCGCTGA-1-0-0	-3.14838	3.38855	Cells
AACACGTGTCGTTGTA-1-0-0	-4.60672	2.23013	Cells
AACACGTGTCTCACCT-1-0-0	12.7698	-0.28007	Cells
AACACGTGTGAGGGAG-1-0-0	-4.36913	3.32401	Cells
AACACGTGTTACGACT-1-0-0	1.31373	0.364401	Cells
AACACGTGTTGTTTGG-1-0-0	-2.12076	2.01004	Cells
AACACGTTCAGCTGGC-1-0-0	-6.46977	3.9521	Cells
AACACGTTCAGGTTCA-1-0-0	-3.74238	3.22042	Cells
AACACGTTCGGAAACG-1-0-0	-3.93566	3.59215	Cells
AACACGTTCGTGACAT-1-0-0	-3.11109	3.59804	Cells
AACACGTTCGTTTGCC-1-0-0	-6.27577	2.58738	Cells
AACACGTTCTACTATC-1-0-0	-3.73063	2.93176	Cells
AACCATGAGCCACTAT-1-0-0	-5.70301	1.60527	Cells
AACCATGAGCGCTTAT-1-0-0	12.5442	-1.28558	Cells
AACCATGAGGAATCGC-1-0-0	-3.26783	7.72046	Cells
AACCATGAGGGAAACA-1-0-0	-4.32858	4.65445	Cells
AACCATGAGGTAGCCA-1-0-0	-3.40515	0.431921	Cells
AACCATGAGTCTTGCA-1-0-0	9.01693	9.8558	Cells
AACCATGAGTGACTCT-1-0-0	-3.75176	2.29897	Cells
AACCATGAGTGGTAAT-1-0-0	-4.42459	-1.96859	Cells
AACCATGAGTGTACTC-1-0-0	-5.53242	3.08151	Cells
AACCATGCACGTCAGC-1-0-0	-2.90572	2.04229	Cells
AACCATGCAGCTGGCT-1-0-0	-2.18076	0.273918	Cells
AACCATGCAGGGCATA-1-0-0	-4.96454	1.46854	Cells
AACCATGCATATACGC-1-0-0	-5.00237	-1.03761	Cells
AACCATGGTACATCCA-1-0-0	10.1299	-3.51853	Cells
AACCATGGTCATCGGC-1-0-0	-6.78441	2.42143	Cells
AACCATGGTGGCCCTA-1-0-0	-3.81288	2.90244	Cells
AACCATGTCAACACAC-1-0-0	-1.9149	-2.1835	Cells
AACCATGTCAACGAAA-1-0-0	3.07721	13.543	Cells
AACCATGTCAGGCGAA-1-0-0	-4.09371	3.3643	Cells
AACCATGTCATAAAGG-1-0-0	-4.50489	2.33309	Cells
AACCATGTCTCACATT-1-0-0	10.3497	9.90385	Cells
AACCATGTCTTACCTA-1-0-0	3.75435	-1.52182	Cells
AACCGCGAGCAATATG-1-0-0	-4.71863	3.23492	Cells
AACCGCGAGCCGTCGT-1-0-0	-1.9024	3.91527	Cells
AACCGCGAGGAGCGAG-1-0-0	9.66143	8.48517	Cells
AACCGCGAGGAGTCTG-1-0-0	-4.96702	1.534	Cells
AACCGCGAGGCACATG-1-0-0	-4.15286	-0.246599	Cells
AACCGCGAGGGATCTG-1-0-0	-4.31365	1.74089	Cells
AACCGCGAGGTGCAAC-1-0-0	11.2435	3.0235	Cells
AACCGCGCACATTAGC-1-0-0	-3.21207	7.54427	Cells
AACCGCGCACCATGTA-1-0-0	-3.85991	3.94411	Cells
AACCGCGCACTAAGTC-1-0-0	2.32124	2.47072	Cells
AACCGCGCATTCCTCG-1-0-0	-2.99947	0.640029	Cells
AACCGCGGTGACTACT-1-0-0	13.0784	-0.760839	Cells
AACCGCGGTGTAATGA-1-0-0	-5.05536	3.87055	Cells
AACCGCGGTGTGACGA-1-0-0	-2.48768	3.4178	Cells
AACCGCGGTTAAGACA-1-0-0	2.36865	3.21838	Cells
AACCGCGGTTATCACG-1-0-0	12.3647	-0.57151	Cells
AACCGCGGTTCCGGCA-1-0-0	-1.69288	-2.42362	Cells
AACCGCGGTTCTGTTT-1-0-0	-4.56082	-0.000940631	Cells
AACCGCGTCACCTTAT-1-0-0	-5.94872	0.576913	Cells
AACCGCGTCAGGCAAG-1-0-0	9.37836	-5.2581	Cells
AACCGCGTCAGTTGAC-1-0-0	-5.10422	-0.266139	Cells
AACCGCGTCCAAACAC-1-0-0	-5.19456	2.84991	Cells
AACCGCGTCCCTGACT-1-0-0	-4.4955	3.68774	Cells
AACCGCGTCCTCAATT-1-0-0	1.2705	1.91064	Cells
AACCGCGTCGCTGATA-1-0-0	-4.55558	5.43024	Cells
AACCGCGTCGGTGTTA-1-0-0	-3.59299	3.7427	Cells
AACCGCGTCTTACCGC-1-0-0	-4.34993	3.98211	Cells
AACGTTGAGAAAGTGG-1-0-0	-4.64464	-2.13119	Cells
AACGTTGAGAGCCCAA-1-0-0	-5.94479	2.49545	Cells
AACGTTGAGCTAGCCC-1-0-0	-2.91406	1.85025	Cells
AACGTTGAGTGATCGG-1-0-0	-0.0238478	-0.685555	Cells
AACGTTGAGTTGAGAT-1-0-0	-5.7631	3.3814	Cells
AACGTTGCAAGCTGTT-1-0-0	13.0179	-1.1369	Cells
AACGTTGCACCAGGCT-1-0-0	9.76295	-5.28632	Cells
AACGTTGCACTAGTAC-1-0-0	-5.81898	1.02444	Cells
AACGTTGCAGATGGCA-1-0-0	-3.72581	7.18431	Cells
AACGTTGCAGCTCGCA-1-0-0	2.5953	2.81654	Cells
AACGTTGCAGGTGGAT-1-0-0	-6.15532	2.97769	Cells
AACGTTGCATACAGCT-1-0-0	-3.33464	2.7684	Cells
AACGTTGGTATCACCA-1-0-0	-2.61881	0.59002	Cells
AACGTTGGTCTAGAGG-1-0-0	-6.48281	3.0886	Cells
AACGTTGGTCTCACCT-1-0-0	-5.56016	-0.796506	Cells
AACGTTGGTGCCTGCA-1-0-0	-3.23689	1.78098	Cells
AACGTTGTCAGCATGT-1-0-0	11.2237	5.20519	Cells
AACGTTGTCATGTCTT-1-0-0	-3.15322	2.21456	Cells
AACGTTGTCCAAAGTC-1-0-0	-0.790368	3.28974	Cells
AACGTTGTCCCAAGTA-1-0-0	-2.96001	-0.236948	Cells
AACGTTGTCGCCGTGA-1-0-0	-2.99795	3.7235	Cells
AACGTTGTCTCGCTTG-1-0-0	0.289461	2.76068	Cells
AACGTTGTCTGGTATG-1-0-0	9.534	9.56987	Cells
AACGTTGTCTTACCGC-1-0-0	-5.08419	4.85262	Cells
AACTCAGAGAAACGAG-1-0-0	-2.53858	3.31778	Cells
AACTCAGAGGCCGAAT-1-0-0	-6.19625	4.51187	Cells
AACTCAGAGTGGGCTA-1-0-0	-2.07817	3.18503	Cells
AACTCAGCAAGTTCTG-1-0-0	12.6427	-1.13046	Cells
AACTCAGCACCCATTC-1-0-0	-6.55174	2.40503	Cells
AACTCAGCACGTAAGG-1-0-0	11.6324	-1.47352	Cells
AACTCAGCAGGTCGTC-1-0-0	-6.12441	3.33984	Cells
AACTCAGCATATGAGA-1-0-0	12.0942	-1.90948	Cells
AACTCAGCATTACGAC-1-0-0	-6.05	0.349766	Cells
AACTCAGCATTGGCGC-1-0-0	11.0497	14.4911	Cells
AACTCAGGTACCATCA-1-0-0	-5.86678	2.04957	Cells
AACTCAGGTACCGCTG-1-0-0	0.418073	2.80768	Cells
AACTCAGGTAGCAAAT-1-0-0	-6.06217	3.05238	Cells
AACTCAGGTATAGTAG-1-0-0	-5.03576	4.19777	Cells
AACTCAGGTCAGAAGC-1-0-0	-4.55262	0.999318	Cells
AACTCAGGTCTAGCGC-1-0-0	-2.83653	-1.90624	Cells
AACTCAGGTGGGTATG-1-0-0	-4.25999	3.99745	Cells
AACTCAGGTTCCACTC-1-0-0	-4.65227	-0.0112047	Cells
AACTCAGGTTCGCGAC-1-0-0	-6.8323	2.47296	Cells
AACTCAGGTTCGTGAT-1-0-0	-4.03622	1.49157	Cells
AACTCAGTCAACACAC-1-0-0	-2.81577	-0.401576	Cells
AACTCAGTCAACACGT-1-0-0	-4.32217	4.35445	Cells
AACTCAGTCCCACTTG-1-0-0	-5.79863	0.467075	Cells
AACTCAGTCCGCGCAA-1-0-0	-2.7681	1.58724	Cells
AACTCAGTCTTGTACT-1-0-0	-6.99314	3.64468	Cells
AACTCCCAGAGCCTAG-1-0-0	-3.1905	-1.48218	Cells
AACTCCCAGCGTAGTG-1-0-0	-3.92148	0.213259	Cells
AACTCCCAGCTGCCCA-1-0-0	0.860854	0.968919	Cells
AACTCCCAGCTTTGGT-1-0-0	10.6501	12.9391	Cells
AACTCCCAGGAGTTGC-1-0-0	-6.14479	1.02245	Cells
AACTCCCAGGCTAGCA-1-0-0	2.64894	2.75546	Cells
AACTCCCAGTACGACG-1-0-0	5.03997	-0.0483714	Cells
AACTCCCAGTAGGCCA-1-0-0	-2.98537	1.90238	Cells
AACTCCCCAAAGGAAG-1-0-0	-4.49779	2.99912	Cells
AACTCCCCAATCTGCA-1-0-0	-3.92264	3.59854	Cells
AACTCCCCAATGGACG-1-0-0	-3.56323	2.82779	Cells
AACTCCCCACATTAGC-1-0-0	11.969	-1.98168	Cells
AACTCCCCACGAAATA-1-0-0	-3.97157	2.14831	Cells
AACTCCCCAGATGAGC-1-0-0	3.07966	-1.41655	Cells
AACTCCCCAGCCTGTG-1-0-0	-6.47769	4.13731	Cells
AACTCCCCAGCTATTG-1-0-0	-4.80824	-0.978868	Cells
AACTCCCCAGGTTTCA-1-0-0	1.11083	2.74557	Cells
AACTCCCCATAGGATA-1-0-0	-4.8238	4.12652	Cells
AACTCCCGTATCACCA-1-0-0	-3.81151	2.92669	Cells
AACTCCCGTCATGCAT-1-0-0	-4.98022	2.45289	Cells
AACTCCCGTCTTGATG-1-0-0	-5.45355	4.26542	Cells
AACTCCCGTCTTTCAT-1-0-0	-4.96978	-0.823273	Cells
AACTCCCGTGACAAAT-1-0-0	-3.70495	2.73797	Cells
AACTCCCGTGGCAAAC-1-0-0	13.8101	0.938473	Cells
AACTCCCGTGGCTCCA-1-0-0	-4.91709	1.94665	Cells
AACTCCCGTGGTAACG-1-0-0	-3.82102	-1.80633	Cells
AACTCCCGTTGATTGC-1-0-0	1.49209	0.527898	Cells
AACTCCCTCACCGGGT-1-0-0	-3.69207	0.679059	Cells
AACTCCCTCCTGCTTG-1-0-0	-4.37756	3.95647	Cells
AACTCCCTCGCAAACT-1-0-0	-6.6149	3.20118	Cells
AACTCCCTCGCTTAGA-1-0-0	-5.83205	5.27274	Cells
AACTCCCTCGGAAATA-1-0-0	-5.77485	1.30569	Cells
AACTCCCTCGGTCTAA-1-0-0	-5.94404	0.859197	Cells
AACTCCCTCTGCAAGT-1-0-0	-5.18653	1.74479	Cells
AACTCTTAGAAACCAT-1-0-0	-2.46045	-1.48004	Cells
AACTCTTAGAGCAATT-1-0-0	-6.33503	4.24139	Cells
AACTCTTAGATGTGGC-1-0-0	5.14188	-1.16754	Cells
AACTCTTAGTGTTTGC-1-0-0	-6.3193	3.65762	Cells
AACTCTTAGTTAAGTG-1-0-0	10.6837	9.68166	Cells
AACTCTTCAACGATCT-1-0-0	5.90179	-0.995911	Cells
AACTCTTCACCCATTC-1-0-0	10.2829	-3.2736	Cells
AACTCTTCAGCTTCGG-1-0-0	10.5206	4.91698	Cells
AACTCTTCAGGGCATA-1-0-0	-5.02819	4.44649	Cells
AACTCTTCAGGGTATG-1-0-0	-6.29032	0.789334	Cells
AACTCTTCATCCTAGA-1-0-0	-4.91927	3.61757	Cells
AACTCTTGTAAACGCG-1-0-0	-4.56234	0.799597	Cells
AACTCTTGTAAATGAC-1-0-0	-6.20167	3.09542	Cells
AACTCTTGTACACCGC-1-0-0	-3.18443	2.75461	Cells
AACTCTTGTATATCCG-1-0-0	-5.64934	2.26366	Cells
AACTCTTGTCCTCCAT-1-0-0	-3.98296	0.609991	Cells
AACTCTTGTCGCGGTT-1-0-0	-0.768935	3.097	Cells
AACTCTTGTGCAGGTA-1-0-0	-4.94451	4.1697	Cells
AACTCTTGTGGACGAT-1-0-0	11.7643	-1.74091	Cells
AACTCTTGTGTTAAGA-1-0-0	-4.51367	3.78179	Cells
AACTCTTGTTCAGCGC-1-0-0	8.51658	9.38041	Cells
AACTCTTGTTCCGTCT-1-0-0	-4.71514	0.749984	Cells
AACTCTTGTTTGACAC-1-0-0	-5.7956	-0.516359	Cells
AACTCTTTCAAACAAG-1-0-0	-6.08478	0.461608	Cells
AACTCTTTCAAGAAGT-1-0-0	-3.46604	3.29857	Cells
AACTCTTTCCAAATGC-1-0-0	11.591	-0.47192	Cells
AACTCTTTCCCTGACT-1-0-0	-4.53797	1.09716	Cells
AACTCTTTCGGCTTGG-1-0-0	-5.2202	5.82007	Cells
AACTGGTAGAAGAAGC-1-0-0	-4.2375	2.55527	Cells
AACTGGTAGACGCACA-1-0-0	-6.78062	1.41691	Cells
AACTGGTAGCCTATGT-1-0-0	-1.63279	-1.8384	Cells
AACTGGTAGCTGTCTA-1-0-0	11.2435	13.9782	Cells
AACTGGTAGGATTCGG-1-0-0	-1.83524	3.53832	Cells
AACTGGTAGGGTCGAT-1-0-0	7.17912	1.15049	Cells
AACTGGTAGTAGCGGT-1-0-0	2.4564	5.09852	Cells
AACTGGTAGTGGGCTA-1-0-0	1.29855	-0.340304	Cells
AACTGGTAGTTCCACA-1-0-0	8.27078	9.32986	Cells
AACTGGTCAATGTAAG-1-0-0	-5.74137	3.9614	Cells
AACTGGTCAGGATTGG-1-0-0	-3.51812	1.40694	Cells
AACTGGTCAGGTGCCT-1-0-0	10.9849	10.5043	Cells
AACTGGTCATAGACTC-1-0-0	-3.77321	2.30737	Cells
AACTGGTGTACAGTGG-1-0-0	-2.09076	3.78108	Cells
AACTGGTGTACTCGCG-1-0-0	-5.99202	3.79352	Cells
AACTGGTGTATCACCA-1-0-0	13.9354	1.01015	Cells
AACTGGTGTATTACCG-1-0-0	-4.74317	3.07986	Cells
AACTGGTGTGTTTGTG-1-0-0	-2.25323	-2.66424	Cells
AACTGGTTCAACGAAA-1-0-0	-4.94599	0.363316	Cells
AACTGGTTCAGGCAAG-1-0-0	10.1154	-4.39601	Cells
AACTGGTTCAGTCAGT-1-0-0	-6.40129	2.42136	Cells
AACTGGTTCAGTTAGC-1-0-0	4.96381	-0.0991441	Cells
AACTGGTTCATCTGCC-1-0-0	-5.69145	1.31864	Cells
AACTGGTTCGATCCCT-1-0-0	-2.11001	2.46908	Cells
AACTGGTTCGTCTGCT-1-0-0	-4.87148	1.28063	Cells
AACTGGTTCTTATCTG-1-0-0	-3.17505	4.95651	Cells
AACTTTCAGACTGTAA-1-0-0	-1.9133	3.78233	Cells
AACTTTCAGAGGGCTT-1-0-0	4.56585	-0.0655238	Cells
AACTTTCAGATCACGG-1-0-0	-2.57852	2.80876	Cells
AACTTTCAGCTTTGGT-1-0-0	-3.95722	4.37252	Cells
AACTTTCCAACTGCGC-1-0-0	-5.13374	5.85167	Cells
AACTTTCCAAGCTGAG-1-0-0	-3.83173	-1.13031	Cells
AACTTTCCACGTGAGA-1-0-0	1.48294	2.37686	Cells
AACTTTCCAGCTGTGC-1-0-0	-4.81809	1.90178	Cells
AACTTTCCAGTATCTG-1-0-0	11.3971	13.0002	Cells
AACTTTCCATCCCATC-1-0-0	-6.29018	2.07087	Cells
AACTTTCGTCATTAGC-1-0-0	-3.58486	-0.330315	Cells
AACTTTCGTCCCGACA-1-0-0	-5.88754	-0.149479	Cells
AACTTTCTCAAGCCTA-1-0-0	-4.9331	1.86752	Cells
AACTTTCTCACTATTC-1-0-0	10.9976	4.73399	Cells
AACTTTCTCAGGATCT-1-0-0	-4.77085	1.34939	Cells
AACTTTCTCCCTCAGT-1-0-0	11.3116	9.81378	Cells
AACTTTCTCCTTGACC-1-0-0	10.1513	9.22977	Cells
AACTTTCTCGCCTGTT-1-0-0	2.45555	4.78727	Cells
AACTTTCTCGTACCGG-1-0-0	-5.01921	0.488212	Cells
AACTTTCTCTGAGGGA-1-0-0	-5.7638	1.71976	Cells
AAGACCTAGGATCGCA-1-0-0	-2.3987	-2.51001	Cells
AAGACCTAGGCTCATT-1-0-0	11.1781	12.786	Cells
AAGACCTCAAGGTTTC-1-0-0	12.8518	-2.11146	Cells
AAGACCTCACCAGCAC-1-0-0	-3.65527	2.41072	Cells
AAGACCTCAGATGGGT-1-0-0	-3.96432	3.15682	Cells
AAGACCTCAGTAGAGC-1-0-0	-0.479436	0.638144	Cells
AAGACCTCAGTCAGCC-1-0-0	-4.82973	1.84296	Cells
AAGACCTGTCCAGTTA-1-0-0	-2.53423	0.882803	Cells
AAGACCTGTCTAGCCG-1-0-0	-4.22168	3.73445	Cells
AAGACCTGTGGTCCGT-1-0-0	-4.53816	4.00477	Cells
AAGACCTGTGTGGCTC-1-0-0	-4.1478	0.788724	Cells
AAGACCTGTGTGGTTT-1-0-0	-5.90817	3.13788	Cells
AAGACCTGTTCATGGT-1-0-0	9.18826	10.9524	Cells
AAGACCTGTTGGTGGA-1-0-0	-2.1643	0.195147	Cells
AAGACCTTCAGTTCGA-1-0-0	-2.62947	2.37676	Cells
AAGACCTTCCAATGGT-1-0-0	-4.32244	2.99895	Cells
AAGACCTTCGAACGGA-1-0-0	-3.69085	4.11417	Cells
AAGACCTTCGTATCAG-1-0-0	12.0453	-0.800871	Cells
AAGACCTTCGTCTGAA-1-0-0	-3.00519	1.65027	Cells
AAGACCTTCTCTGAGA-1-0-0	-5.88192	0.61511	Cells
AAGACCTTCTGACCTC-1-0-0	-4.39432	2.69466	Cells
AAGACCTTCTGCAGTA-1-0-0	12.5392	-1.45043	Cells
AAGACCTTCTGTCTCG-1-0-0	-5.59081	5.16528	Cells
AAGCCGCAGAAGAAGC-1-0-0	-0.0293533	2.34198	Cells
AAGCCGCAGAAGCCCA-1-0-0	-2.79042	-0.966738	Cells
AAGCCGCAGAATTCCC-1-0-0	-3.9576	4.92487	Cells
AAGCCGCAGACTCGGA-1-0-0	10.9021	4.03547	Cells
AAGCCGCAGAGCTATA-1-0-0	-5.75803	1.64989	Cells
AAGCCGCAGATATGGT-1-0-0	9.78801	11.2738	Cells
AAGCCGCAGCCAGGAT-1-0-0	-2.9911	2.26277	Cells
AAGCCGCAGCCAGTTT-1-0-0	-7.56725	2.08447	Cells
AAGCCGCAGCTCCTCT-1-0-0	9.78657	9.22646	Cells
AAGCCGCAGGCCCGTT-1-0-0	-4.95865	-1.32337	Cells
AAGCCGCAGTACTTGC-1-0-0	-3.61205	3.39727	Cells
AAGCCGCAGTTATCGC-1-0-0	12.1421	-0.683169	Cells
AAGCCGCCACATGGGA-1-0-0	11.015	4.55692	Cells
AAGCCGCGTACCGTTA-1-0-0	-2.17001	-2.87272	Cells
AAGCCGCGTCAGTGGA-1-0-0	-5.6482	5.13692	Cells
AAGCCGCTCAGTCCCT-1-0-0	-2.97581	3.76294	Cells
AAGCCGCTCCAGTATG-1-0-0	-3.89791	5.51611	Cells
AAGCCGCTCCCATTTA-1-0-0	5.04984	-1.76852	Cells
AAGCCGCTCGGATGTT-1-0-0	-2.00719	4.37463	Cells
AAGCCGCTCGTTTATC-1-0-0	10.6886	7.63037	Cells
AAGCCGCTCTCTAAGG-1-0-0	-4.32817	-0.229962	Cells
AAGCCGCTCTGGTGTA-1-0-0	0.12658	3.93396	Cells
AAGGAGCAGAGTGAGA-1-0-0	-3.37376	4.74302	Cells
AAGGAGCAGCCAACAG-1-0-0	-4.9093	1.05007	Cells
AAGGAGCAGCCCTAAT-1-0-0	-5.82811	2.28765	Cells
AAGGAGCAGCGTTGCC-1-0-0	13.0493	-0.976308	Cells
AAGGAGCAGGAGTTGC-1-0-0	-4.46172	4.15196	Cells
AAGGAGCAGGTGTTAA-1-0-0	-3.35568	0.370901	Cells
AAGGAGCCACGGCCAT-1-0-0	3.19712	-1.23571	Cells
AAGGAGCCACTTCTGC-1-0-0	4.56668	-0.98709	Cells
AAGGAGCCAGACAGGT-1-0-0	-3.77593	-1.6549	Cells
AAGGAGCCAGGATTGG-1-0-0	10.3849	11.6105	Cells
AAGGAGCCAGTCACTA-1-0-0	-3.39336	-1.02828	Cells
AAGGAGCGTAACGCGA-1-0-0	-5.67561	5.50268	Cells
AAGGAGCGTAGAGCTG-1-0-0	-4.41553	2.48201	Cells
AAGGAGCGTCACTGGC-1-0-0	-1.45204	-2.62021	Cells
AAGGAGCGTCCATCCT-1-0-0	-4.74828	0.514389	Cells
AAGGAGCGTGTGAATA-1-0-0	11.5458	12.2642	Cells
AAGGAGCTCATACGGT-1-0-0	-1.86942	2.41664	Cells
AAGGAGCTCCGAAGAG-1-0-0	12.1638	-0.344657	Cells
AAGGAGCTCTCCAACC-1-0-0	-5.6341	0.961801	Cells
AAGGCAGAGAGTACCG-1-0-0	11.5002	12.1034	Cells
AAGGCAGAGCGCCTCA-1-0-0	2.49229	3.80261	Cells
AAGGCAGAGGTTACCT-1-0-0	12.9545	-0.94594	Cells
AAGGCAGAGTTCGCGC-1-0-0	-3.98002	4.5487	Cells
AAGGCAGCAAAGGAAG-1-0-0	14.0117	1.2071	Cells
AAGGCAGCACATGGGA-1-0-0	9.40769	-4.49729	Cells
AAGGCAGCACGGTAGA-1-0-0	-6.37722	0.583877	Cells
AAGGCAGCACGTCAGC-1-0-0	-4.71723	2.66798	Cells
AAGGCAGCAGACGCAA-1-0-0	9.87801	-5.21359	Cells
AAGGCAGCAGATTGCT-1-0-0	-5.67729	1.27919	Cells
AAGGCAGCAGGGTATG-1-0-0	2.58769	2.21014	Cells
AAGGCAGCATCACGAT-1-0-0	-5.80801	1.95455	Cells
AAGGCAGCATCCGTGG-1-0-0	-3.27145	1.29385	Cells
AAGGCAGGTAACGACG-1-0-0	8.80462	9.04845	Cells
AAGGCAGGTAACGTTC-1-0-0	-6.05871	1.61663	Cells
AAGGCAGGTACCATCA-1-0-0	-4.40281	3.94355	Cells
AAGGCAGGTAGAGGAA-1-0-0	-5.53393	1.74693	Cells
AAGGCAGGTCTTTCAT-1-0-0	-4.4309	2.05719	Cells
AAGGCAGGTGCAGTAG-1-0-0	1.20628	2.63626	Cells
AAGGCAGGTGGGTCAA-1-0-0	-1.43524	6.10684	Cells
AAGGCAGGTTGGTGGA-1-0-0	5.90482	5.37871	Cells
AAGGCAGTCAAGGTAA-1-0-0	-1.92198	-1.98834	Cells
AAGGCAGTCACATACG-1-0-0	-3.08967	0.123407	Cells
AAGGCAGTCACCTTAT-1-0-0	10.6348	5.03532	Cells
AAGGCAGTCTTACCGC-1-0-0	-3.59574	3.52689	Cells
AAGGTTCAGAAACGCC-1-0-0	-6.11966	0.89212	Cells
AAGGTTCAGAGACTTA-1-0-0	8.97224	9.74131	Cells
AAGGTTCAGAGCTATA-1-0-0	10.6928	12.8412	Cells
AAGGTTCAGAGCTTCT-1-0-0	-4.29104	6.30087	Cells
AAGGTTCAGATCTGCT-1-0-0	-6.64629	3.07866	Cells
AAGGTTCAGCACAGGT-1-0-0	-5.44114	1.82613	Cells
AAGGTTCAGCCTCGTG-1-0-0	-3.93769	-0.251648	Cells
AAGGTTCAGCGTCTAT-1-0-0	-2.78734	2.42475	Cells
AAGGTTCAGCTAGTTC-1-0-0	-2.50806	3.07059	Cells
AAGGTTCAGGGAAACA-1-0-0	-4.32031	3.46439	Cells
AAGGTTCAGTACATGA-1-0-0	-5.44525	0.474381	Cells
AAGGTTCAGTCGTACT-1-0-0	-5.06705	2.83336	Cells
AAGGTTCAGTCGTTTG-1-0-0	-5.74174	0.469165	Cells
AAGGTTCCAATCTGCA-1-0-0	-2.88052	3.37148	Cells
AAGGTTCCACACCGCA-1-0-0	-1.81006	3.45132	Cells
AAGGTTCCACGAAATA-1-0-0	10.3394	10.2426	Cells
AAGGTTCCAGCTGTGC-1-0-0	-5.14525	3.57504	Cells
AAGGTTCCAGGAACGT-1-0-0	0.769518	0.194561	Cells
AAGGTTCCAGGACGTA-1-0-0	-4.26425	0.321935	Cells
AAGGTTCCATACTACG-1-0-0	-5.63389	2.10616	Cells
AAGGTTCCATTCACTT-1-0-0	-6.83466	2.67505	Cells
AAGGTTCGTAGCGCAA-1-0-0	-2.25949	5.35397	Cells
AAGGTTCGTCGAAAGC-1-0-0	-5.19305	1.92487	Cells
AAGGTTCGTGAACCTT-1-0-0	-6.01768	1.65487	Cells
AAGGTTCGTTACAGAA-1-0-0	8.99872	8.91506	Cells
AAGGTTCTCCGTCATC-1-0-0	-4.26621	5.11638	Cells
AAGGTTCTCGCCAGCA-1-0-0	14.1893	0.801334	Cells
AAGGTTCTCGGCGCTA-1-0-0	-3.65608	7.10284	Cells
AAGTCTGAGCTATGCT-1-0-0	9.32311	4.75436	Cells
AAGTCTGAGCTGGAAC-1-0-0	9.43082	8.00353	Cells
AAGTCTGAGGCTAGAC-1-0-0	-6.4111	1.89183	Cells
AAGTCTGAGTCAAGCG-1-0-0	-5.98741	2.09644	Cells
AAGTCTGAGTTATCGC-1-0-0	9.73893	10.7421	Cells
AAGTCTGCAATCACAC-1-0-0	-4.5685	1.95199	Cells
AAGTCTGCAATCTACG-1-0-0	-3.05703	3.89979	Cells
AAGTCTGCACATTAGC-1-0-0	11.0619	10.3978	Cells
AAGTCTGCACGTTGGC-1-0-0	0.846502	1.53944	Cells
AAGTCTGCACTCGACG-1-0-0	-3.26733	1.83196	Cells
AAGTCTGCAGCTGCTG-1-0-0	-4.94534	1.48437	Cells
AAGTCTGCAGGGTTAG-1-0-0	-3.31787	7.76846	Cells
AAGTCTGGTAGAGTGC-1-0-0	-3.92987	-0.507365	Cells
AAGTCTGGTCCAAGTT-1-0-0	-2.75227	-0.577324	Cells
AAGTCTGGTCTTGTCC-1-0-0	-4.99633	0.130317	Cells
AAGTCTGGTGATGTCT-1-0-0	5.17895	-2.88981	Cells
AAGTCTGGTGGGTCAA-1-0-0	-3.22154	-0.145017	Cells
AAGTCTGTCAACGAAA-1-0-0	-5.4099	-1.12741	Cells
AAGTCTGTCGAACGGA-1-0-0	9.96316	9.82467	Cells
AAGTCTGTCTATGTGG-1-0-0	-2.88236	-1.78407	Cells
AAGTCTGTCTGGAGCC-1-0-0	-6.0009	5.48436	Cells
AATCCAGAGACAATAC-1-0-0	12.3011	-0.42345	Cells
AATCCAGAGCAATCTC-1-0-0	-3.04929	1.91477	Cells
AATCCAGAGCACACAG-1-0-0	0.506186	4.181	Cells
AATCCAGAGCAGGTCA-1-0-0	-0.227305	2.98749	Cells
AATCCAGAGGCGACAT-1-0-0	-5.2968	1.47826	Cells
AATCCAGAGGCGATAC-1-0-0	-3.67544	4.08337	Cells
AATCCAGAGGCTACGA-1-0-0	-4.84581	-1.252	Cells
AATCCAGAGTGGCACA-1-0-0	-2.14123	4.24923	Cells
AATCCAGAGTGTACGG-1-0-0	-2.87896	0.205638	Cells
AATCCAGCACGGTTTA-1-0-0	-3.319	3.67862	Cells
AATCCAGCAGACACTT-1-0-0	13.6473	1.10159	Cells
AATCCAGCAGCGTTCG-1-0-0	5.00587	-1.04002	Cells
AATCCAGCAGCTGCAC-1-0-0	-4.32801	-1.085	Cells
AATCCAGCAGCTGCTG-1-0-0	-3.31157	1.53936	Cells
AATCCAGCAGTGGAGT-1-0-0	-4.90636	-0.27043	Cells
AATCCAGCATTTCACT-1-0-0	-3.3805	5.00954	Cells
AATCCAGTCAACGGCC-1-0-0	-4.93794	4.5998	Cells
AATCCAGTCATCACCC-1-0-0	-6.17772	1.94656	Cells
AATCCAGTCGAACGGA-1-0-0	-2.54589	3.05204	Cells
AATCCAGTCGACGGAA-1-0-0	10.8923	-1.10179	Cells
AATCCAGTCGCATGGC-1-0-0	-5.45833	2.57249	Cells
AATCCAGTCGGTTCGG-1-0-0	2.21614	0.298044	Cells
AATCCAGTCGTGGGAA-1-0-0	-3.83807	1.82391	Cells
AATCCAGTCGTTGCCT-1-0-0	-4.52308	-0.11626	Cells
AATCCAGTCTCTGTCG-1-0-0	-2.58562	1.08663	Cells
AATCCAGTCTGTACGA-1-0-0	-4.67773	6.34218	Cells
AATCCAGTCTTGACGA-1-0-0	-4.00815	1.16857	Cells
AATCGGTAGACTCGGA-1-0-0	0.707367	2.50595	Cells
AATCGGTAGAGACGAA-1-0-0	4.73988	-1.5535	Cells
AATCGGTAGGATGGTC-1-0-0	-6.11565	3.83771	Cells
AATCGGTCAAGGTTTC-1-0-0	2.72945	3.2786	Cells
AATCGGTCACGGCTAC-1-0-0	11.0095	12.2725	Cells
AATCGGTCAGCGAACA-1-0-0	0.701653	1.81976	Cells
AATCGGTCAGCTTAAC-1-0-0	-4.42198	2.86793	Cells
AATCGGTCATGCCCGA-1-0-0	-2.01037	1.73557	Cells
AATCGGTGTACCCAAT-1-0-0	-3.40987	0.170646	Cells
AATCGGTGTACCGAGA-1-0-0	-1.51116	-0.543145	Cells
AATCGGTGTCACTGGC-1-0-0	10.4016	3.27058	Cells
AATCGGTGTCTGCAAT-1-0-0	-4.40979	1.97884	Cells
AATCGGTGTTAGAACA-1-0-0	-4.46612	-1.32047	Cells
AATCGGTGTTATCCGA-1-0-0	0.906592	2.83044	Cells
AATCGGTGTTGGGACA-1-0-0	-3.65389	-2.16377	Cells
AATCGGTTCAACGCTA-1-0-0	-3.71787	-1.43389	Cells
AATCGGTTCAGGTTCA-1-0-0	-3.48435	3.55592	Cells
AATCGGTTCGTACCGG-1-0-0	5.21566	-2.00372	Cells
AATCGGTTCTCTGAGA-1-0-0	-4.90124	1.68604	Cells
AATCGGTTCTGCAAGT-1-0-0	-6.52834	4.10084	Cells
AATCGGTTCTTCCTTC-1-0-0	-4.76274	3.562	Cells
ACACCAAAGACAGGCT-1-0-0	-6.69941	4.84451	Cells
ACACCAAAGACCACGA-1-0-0	-2.4748	2.89668	Cells
ACACCAAAGAGGTAGA-1-0-0	4.75603	-1.35364	Cells
ACACCAAAGAGTCTGG-1-0-0	-1.57601	3.95237	Cells
ACACCAAAGCGTGAAC-1-0-0	-4.08775	4.86766	Cells
ACACCAAAGTGCTGCC-1-0-0	-2.76524	7.71704	Cells
ACACCAAAGTGTACCT-1-0-0	-4.5489	1.04167	Cells
ACACCAACAGTGAGTG-1-0-0	11.5815	5.19807	Cells
ACACCAAGTAGCACGA-1-0-0	-3.02888	0.574482	Cells
ACACCAAGTATATGAG-1-0-0	4.29117	-0.209041	Cells
ACACCAAGTGCAGTAG-1-0-0	-2.75476	1.46501	Cells
ACACCAAGTTGTGGCC-1-0-0	-3.45327	2.45402	Cells
ACACCAATCACGACTA-1-0-0	11.8049	-1.64326	Cells
ACACCAATCATGCAAC-1-0-0	-2.55185	2.40483	Cells
ACACCAATCTGCCAGG-1-0-0	5.79092	-2.00931	Cells
ACACCCTAGACTACAA-1-0-0	-2.30259	-0.0662766	Cells
ACACCCTAGACTGGGT-1-0-0	-6.08415	2.78352	Cells
ACACCCTAGCCACGTC-1-0-0	-3.41996	8.28913	Cells
ACACCCTAGCTCCCAG-1-0-0	0.378819	3.25015	Cells
ACACCCTAGCTGTTCA-1-0-0	-5.62376	4.67685	Cells
ACACCCTAGGGATACC-1-0-0	-3.60315	1.69446	Cells
ACACCCTAGGTTCCTA-1-0-0	10.7034	12.8287	Cells
ACACCCTAGTATCTCG-1-0-0	-2.04381	2.35953	Cells
ACACCCTAGTTGTCGT-1-0-0	7.68021	1.15141	Cells
ACACCCTCAAAGGAAG-1-0-0	-3.12509	0.926522	Cells
ACACCCTCAAGCGATG-1-0-0	4.4698	-0.801184	Cells
ACACCCTCACAAGTAA-1-0-0	-6.37172	2.65614	Cells
ACACCCTCACGTCTCT-1-0-0	-4.18232	-0.358158	Cells
ACACCCTCAGACGCTC-1-0-0	12.1194	-2.25059	Cells
ACACCCTCATCACAAC-1-0-0	1.05259	0.17688	Cells
ACACCCTCATCCTTGC-1-0-0	-2.77266	0.155427	Cells
ACACCCTCATTTGCCC-1-0-0	-1.58253	3.74223	Cells
ACACCCTGTACCATCA-1-0-0	-2.71978	-0.0248037	Cells
ACACCCTGTCTAGAGG-1-0-0	-5.26364	-0.195433	Cells
ACACCCTGTGACTCAT-1-0-0	-4.36173	3.90753	Cells
ACACCCTTCAATCTCT-1-0-0	-3.24669	-2.27488	Cells
ACACCCTTCCGCGGTA-1-0-0	-5.36131	2.53405	Cells
ACACCCTTCGAACGGA-1-0-0	-2.7117	-0.00641983	Cells
ACACCCTTCGGCTACG-1-0-0	-2.74623	3.17838	Cells
ACACCCTTCTTGGGTA-1-0-0	-6.58724	3.88501	Cells
ACACCCTTCTTTACAC-1-0-0	-3.84384	4.42947	Cells
ACACCGGAGACAGACC-1-0-0	-7.52754	2.50911	Cells
ACACCGGAGAGCCTAG-1-0-0	-4.47416	1.57755	Cells
ACACCGGAGAGGGATA-1-0-0	-3.09779	0.149162	Cells
ACACCGGAGGCAGTCA-1-0-0	13.1422	5.75997	Cells
ACACCGGAGGCTAGAC-1-0-0	3.55717	-0.073392	Cells
ACACCGGAGTCTTGCA-1-0-0	-3.93621	2.48405	Cells
ACACCGGAGTGTGGCA-1-0-0	-5.36485	4.42107	Cells
ACACCGGCACATAACC-1-0-0	-3.78913	-0.433271	Cells
ACACCGGCACCATCCT-1-0-0	-4.56019	3.25748	Cells
ACACCGGCACCCTATC-1-0-0	10.9289	13.3611	Cells
ACACCGGCACTCAGGC-1-0-0	-1.81827	1.3527	Cells
ACACCGGCACTGAAGG-1-0-0	0.187902	2.19847	Cells
ACACCGGCAGCTATTG-1-0-0	-6.18691	0.83461	Cells
ACACCGGCAGGACGTA-1-0-0	-4.08529	5.88488	Cells
ACACCGGCATCAGTCA-1-0-0	-4.56855	1.34333	Cells
ACACCGGGTAACGACG-1-0-0	8.96808	9.76406	Cells
ACACCGGGTAGATTAG-1-0-0	-5.42011	3.73163	Cells
ACACCGGGTAGCCTCG-1-0-0	4.89102	-0.747926	Cells
ACACCGGGTGCCTGCA-1-0-0	10.816	9.92319	Cells
ACACCGGGTGTATGGG-1-0-0	10.2536	11.1331	Cells
ACACCGGGTGTTCTTT-1-0-0	1.37007	-0.222061	Cells
ACACCGGTCACTTACT-1-0-0	9.45903	7.62183	Cells
ACACCGGTCAGCTGGC-1-0-0	-4.2327	-1.1377	Cells
ACACTGAAGCACGCCT-1-0-0	-2.7205	-0.404895	Cells
ACACTGAAGCAGGTCA-1-0-0	11.0376	4.2231	Cells
ACACTGAAGCCGATTT-1-0-0	-4.17868	-1.9035	Cells
ACACTGAAGGACAGCT-1-0-0	-2.67137	-0.111373	Cells
ACACTGAAGTAACCCT-1-0-0	-1.84596	4.11915	Cells
ACACTGACAATGTAAG-1-0-0	9.16057	9.79639	Cells
ACACTGACACAAGTAA-1-0-0	-2.08568	2.83748	Cells
ACACTGACACCAGCAC-1-0-0	9.28625	8.05851	Cells
ACACTGACAGACAAGC-1-0-0	11.939	4.48611	Cells
ACACTGACATGCAATC-1-0-0	-1.99897	2.16364	Cells
ACACTGACATGCTAGT-1-0-0	-2.3871	0.304812	Cells
ACACTGACATTTCAGG-1-0-0	9.95806	11.3444	Cells
ACACTGAGTAAGTGGC-1-0-0	-0.869507	0.363603	Cells
ACACTGAGTCACTGGC-1-0-0	-4.20013	6.66115	Cells
ACACTGAGTTACCGAT-1-0-0	-3.61955	0.959616	Cells
ACACTGAGTTCAACCA-1-0-0	-3.99939	0.435036	Cells
ACACTGAGTTCCCGAG-1-0-0	-2.42845	3.30906	Cells
ACACTGAGTTCGTGAT-1-0-0	0.368224	3.54485	Cells
ACACTGATCAGCATGT-1-0-0	-4.9004	2.09125	Cells
ACACTGATCCGTCATC-1-0-0	-3.68319	1.36954	Cells
ACACTGATCGAATCCA-1-0-0	-6.10664	3.26882	Cells
ACACTGATCGACGGAA-1-0-0	-6.6049	2.33246	Cells
ACACTGATCGCCGTGA-1-0-0	-6.09053	0.542625	Cells
ACACTGATCGTTGCCT-1-0-0	-5.63236	3.10478	Cells
ACACTGATCTAACTTC-1-0-0	-1.53502	3.73352	Cells
ACACTGATCTGTTTGT-1-0-0	-5.90215	0.931639	Cells
ACAGCCGAGAGCTGGT-1-0-0	-3.47478	2.85934	Cells
ACAGCCGAGAGGACGG-1-0-0	-4.63102	4.44263	Cells
ACAGCCGAGATCCTGT-1-0-0	-6.97643	2.62508	Cells
ACAGCCGAGCGATATA-1-0-0	-2.86897	7.01666	Cells
ACAGCCGAGCTTCGCG-1-0-0	-4.71755	-1.5834	Cells
ACAGCCGAGGCAGTCA-1-0-0	-4.93574	-0.975131	Cells
ACAGCCGAGTAGGCCA-1-0-0	-2.8773	7.49262	Cells
ACAGCCGAGTCGAGTG-1-0-0	-4.69345	4.52153	Cells
ACAGCCGAGTGAAGAG-1-0-0	-1.87209	-0.0423298	Cells
ACAGCCGAGTGTTGAA-1-0-0	-2.924	0.260712	Cells
ACAGCCGCATCTATGG-1-0-0	-4.82958	-0.191112	Cells
ACAGCCGCATGCAATC-1-0-0	-3.91539	4.01301	Cells
ACAGCCGGTAAGTGTA-1-0-0	-5.6755	3.51917	Cells
ACAGCCGGTCAACATC-1-0-0	-6.80863	2.3777	Cells
ACAGCCGGTCTCCCTA-1-0-0	2.21862	-0.41213	Cells
ACAGCCGGTTCTGTTT-1-0-0	-3.16444	-1.1972	Cells
ACAGCCGGTTGTTTGG-1-0-0	12.1541	-1.37984	Cells
ACAGCCGTCAGCAACT-1-0-0	-5.09587	1.46724	Cells
ACAGCCGTCCAAAGTC-1-0-0	-3.78761	3.04408	Cells
ACAGCCGTCCAATGGT-1-0-0	-3.56351	4.55575	Cells
ACAGCCGTCGTACGGC-1-0-0	5.42572	-2.21101	Cells
ACAGCCGTCTGTCTCG-1-0-0	-3.03985	-2.03875	Cells
ACAGCCGTCTTGAGGT-1-0-0	11.3587	-0.27233	Cells
ACAGCTAAGCCACGCT-1-0-0	-3.46552	-1.63583	Cells
ACAGCTAAGGTGCTAG-1-0-0	-2.39766	1.70653	Cells
ACAGCTAAGTAAGTAC-1-0-0	11.9046	-0.928867	Cells
ACAGCTAAGTCAAGCG-1-0-0	-4.59825	3.66453	Cells
ACAGCTAAGTGTCTCA-1-0-0	0.79509	2.55037	Cells
ACAGCTACACGAAGCA-1-0-0	-2.68306	-0.125107	Cells
ACAGCTACAGCTTCGG-1-0-0	-5.168	1.11296	Cells
ACAGCTACAGGCTCAC-1-0-0	-2.55743	3.38905	Cells
ACAGCTACAGGTCTCG-1-0-0	-1.52886	2.78369	Cells
ACAGCTACAGTATAAG-1-0-0	-3.44367	7.41164	Cells
ACAGCTACATACTACG-1-0-0	12.0752	-0.620837	Cells
ACAGCTAGTAAGTTCC-1-0-0	9.81893	11.0735	Cells
ACAGCTAGTACCGGCT-1-0-0	11.996	5.19097	Cells
ACAGCTAGTACGACCC-1-0-0	-0.430329	5.984	Cells
ACAGCTAGTATCTGCA-1-0-0	6.00794	5.37949	Cells
ACAGCTAGTCTGCGGT-1-0-0	-4.39174	-0.192788	Cells
ACAGCTAGTGCGATAG-1-0-0	-3.30989	3.30007	Cells
ACAGCTAGTGGCTCCA-1-0-0	5.25345	-2.49087	Cells
ACAGCTAGTTAAAGTG-1-0-0	-6.46682	3.8073	Cells
ACAGCTATCAACACAC-1-0-0	-2.71555	5.38525	Cells
ACAGCTATCAAGCCTA-1-0-0	-5.55734	3.83635	Cells
ACAGCTATCAATAAGG-1-0-0	-5.08329	2.6152	Cells
ACAGCTATCATTCACT-1-0-0	9.31477	4.09807	Cells
ACAGCTATCCTTGACC-1-0-0	12.3428	-2.23626	Cells
ACAGCTATCGCCGTGA-1-0-0	-6.45742	4.89982	Cells
ACAGCTATCGTCGTTC-1-0-0	0.572556	2.88374	Cells
ACAGCTATCGTGGTCG-1-0-0	-5.61622	2.50469	Cells
ACAGCTATCTATGTGG-1-0-0	10.8226	-1.15318	Cells
ACAGCTATCTGCAGTA-1-0-0	-4.10588	3.00486	Cells
ACATACGAGAACTGTA-1-0-0	-5.76313	1.9349	Cells
ACATACGAGCCGGTAA-1-0-0	-5.61966	2.00669	Cells
ACATACGCACATCCGG-1-0-0	-5.96175	4.21551	Cells
ACATACGCACGGACAA-1-0-0	-3.01195	8.02338	Cells
ACATACGCATCCGGGT-1-0-0	-2.3242	1.87215	Cells
ACATACGGTAGGGTAC-1-0-0	-4.85559	3.10629	Cells
ACATACGGTGACGGTA-1-0-0	-4.34208	-1.78275	Cells
ACATACGGTTTGACAC-1-0-0	-5.05537	1.42572	Cells
ACATACGTCAACGAAA-1-0-0	-5.31282	0.425094	Cells
ACATACGTCGAGGTAG-1-0-0	-4.6552	2.78237	Cells
ACATACGTCGCTTGTC-1-0-0	-4.0066	4.11642	Cells
ACATCAGAGAATGTGT-1-0-0	1.56132	4.76614	Cells
ACATCAGAGACTACAA-1-0-0	-3.03518	-0.657259	Cells
ACATCAGAGAGGTTAT-1-0-0	0.53941	3.12102	Cells
ACATCAGAGAGGTTGC-1-0-0	6.62342	4.46502	Cells
ACATCAGAGATAGCAT-1-0-0	-4.01784	1.69509	Cells
ACATCAGAGCCACTAT-1-0-0	-3.0748	3.54818	Cells
ACATCAGAGCGTGAGT-1-0-0	11.1858	15.131	Cells
ACATCAGAGCTATGCT-1-0-0	-3.00577	2.84078	Cells
ACATCAGAGGAGCGTT-1-0-0	-5.99655	1.59379	Cells
ACATCAGAGGATGCGT-1-0-0	-2.5544	2.81847	Cells
ACATCAGAGGCTAGAC-1-0-0	-4.44399	0.90683	Cells
ACATCAGAGGGCATGT-1-0-0	5.71044	-2.34131	Cells
ACATCAGAGGTGTGGT-1-0-0	-4.75387	1.13952	Cells
ACATCAGAGTACGCGA-1-0-0	-1.2906	3.779	Cells
ACATCAGCAAAGTGCG-1-0-0	-4.79092	-0.367467	Cells
ACATCAGCAAGGACAC-1-0-0	11.4976	-0.801366	Cells
ACATCAGCAGACACTT-1-0-0	6.63202	4.62456	Cells
ACATCAGCAGAGTGTG-1-0-0	-5.70855	1.5101	Cells
ACATCAGCAGCTGGCT-1-0-0	-3.562	4.25636	Cells
ACATCAGCAGTTCCCT-1-0-0	10.6265	11.0472	Cells
ACATCAGCATTACGAC-1-0-0	-4.14569	4.64307	Cells
ACATCAGGTACATCCA-1-0-0	-6.73468	1.5641	Cells
ACATCAGGTAGCGCAA-1-0-0	-4.42065	1.22675	Cells
ACATCAGGTATGGTTC-1-0-0	14.5754	2.22063	Cells
ACATCAGGTCAATGTC-1-0-0	-3.28125	2.73437	Cells
ACATCAGGTCAGCTAT-1-0-0	-1.6296	3.52278	Cells
ACATCAGGTCATGCAT-1-0-0	-4.48666	3.20678	Cells
ACATCAGGTCCGACGT-1-0-0	-3.54177	2.54317	Cells
ACATCAGGTCGAATCT-1-0-0	-5.45439	5.47323	Cells
ACATCAGGTCGCGTGT-1-0-0	-0.604082	2.88493	Cells
ACATCAGGTCTGGTCG-1-0-0	-1.52468	3.25385	Cells
ACATCAGGTGCACGAA-1-0-0	-0.0837051	4.76801	Cells
ACATCAGGTGCGAAAC-1-0-0	-3.47916	-0.137884	Cells
ACATCAGTCAAACCAC-1-0-0	5.58355	-1.4655	Cells
ACATCAGTCAGAGACG-1-0-0	-3.03305	7.26562	Cells
ACATCAGTCAGATAAG-1-0-0	3.55702	-1.06446	Cells
ACATCAGTCCAATGGT-1-0-0	-5.53531	1.7447	Cells
ACATCAGTCCCTCAGT-1-0-0	-3.86201	2.5446	Cells
ACATCAGTCCGGGTGT-1-0-0	-3.07557	7.81404	Cells
ACATCAGTCCGTCATC-1-0-0	-4.35038	3.41202	Cells
ACATCAGTCCTCAACC-1-0-0	-0.745687	5.65831	Cells
ACATCAGTCGCGATCG-1-0-0	9.74241	8.30637	Cells
ACATCAGTCGTAGATC-1-0-0	-3.74796	1.39701	Cells
ACATCAGTCGTCGTTC-1-0-0	-3.42312	4.07998	Cells
ACATGGTAGACTTGAA-1-0-0	-4.29885	1.66874	Cells
ACATGGTAGAGCTATA-1-0-0	-5.17036	0.435304	Cells
ACATGGTAGCATGGCA-1-0-0	1.18588	2.85165	Cells
ACATGGTAGCCGGTAA-1-0-0	-2.6247	0.662209	Cells
ACATGGTAGCGGATCA-1-0-0	-3.1916	3.13566	Cells
ACATGGTAGGACCACA-1-0-0	-7.60297	2.97627	Cells
ACATGGTAGTTGTCGT-1-0-0	-3.828	-0.204671	Cells
ACATGGTCAAGTCTGT-1-0-0	-0.394884	0.118275	Cells
ACATGGTCAATCTGCA-1-0-0	-5.65156	4.63926	Cells
ACATGGTCACAGCCCA-1-0-0	-6.15237	3.90405	Cells
ACATGGTCAGGGAGAG-1-0-0	-4.3299	4.59628	Cells
ACATGGTCATCAGTAC-1-0-0	11.6068	-0.793739	Cells
ACATGGTCATCATCCC-1-0-0	-3.86177	3.58319	Cells
ACATGGTCATGCAATC-1-0-0	-2.90648	8.14483	Cells
ACATGGTCATGTTGAC-1-0-0	10.0439	11.2743	Cells
ACATGGTGTACCGGCT-1-0-0	-2.29138	3.06767	Cells
ACATGGTGTAGCCTCG-1-0-0	9.65536	-4.59965	Cells
ACATGGTGTGGCAAAC-1-0-0	10.1419	4.26768	Cells
ACATGGTGTTCCACAA-1-0-0	-4.15453	3.49762	Cells
ACATGGTTCCGCTGTT-1-0-0	-2.93976	3.36048	Cells
ACATGGTTCCTGCAGG-1-0-0	-5.38841	2.46085	Cells
ACATGGTTCGCATGGC-1-0-0	-3.23267	2.022	Cells
ACATGGTTCTCCGGTT-1-0-0	11.0243	4.40019	Cells
ACCAGTAAGACACGAC-1-0-0	-2.99158	-0.392202	Cells
ACCAGTAAGCCCAATT-1-0-0	-2.7478	1.09319	Cells
ACCAGTAAGCTGGAAC-1-0-0	-5.07025	-0.0629984	Cells
ACCAGTAAGGTGACCA-1-0-0	-4.06591	3.00388	Cells
ACCAGTACACAACGCC-1-0-0	1.42494	2.07211	Cells
ACCAGTACATTAACCG-1-0-0	-4.74043	2.83775	Cells
ACCAGTAGTACCGTTA-1-0-0	-1.89005	3.75114	Cells
ACCAGTAGTAGAAAGG-1-0-0	-6.49578	4.39997	Cells
ACCAGTAGTAGCGATG-1-0-0	10.6435	13.1955	Cells
ACCAGTAGTAGTGAAT-1-0-0	-5.29614	5.42414	Cells
ACCAGTAGTCCTAGCG-1-0-0	-4.03706	3.89275	Cells
ACCAGTAGTCGACTAT-1-0-0	4.18091	-0.155732	Cells
ACCAGTAGTGATGTGG-1-0-0	-3.16504	0.710573	Cells
ACCAGTATCAAACAAG-1-0-0	-3.13412	2.89626	Cells
ACCAGTATCCGCGTTT-1-0-0	-2.64173	1.08878	Cells
ACCAGTATCGCCAGCA-1-0-0	-5.34931	0.632353	Cells
ACCAGTATCTGCCCTA-1-0-0	9.78298	5.38342	Cells
ACCAGTATCTGCGACG-1-0-0	-3.89279	-0.45019	Cells
ACCCACTAGAAGATTC-1-0-0	-6.71059	3.42134	Cells
ACCCACTAGATCACGG-1-0-0	-7.00788	2.13856	Cells
ACCCACTAGGCTAGAC-1-0-0	2.9921	2.68729	Cells
ACCCACTAGGGCTTGA-1-0-0	11.3018	4.71007	Cells
ACCCACTAGTAGTGCG-1-0-0	-0.0764081	-0.546648	Cells
ACCCACTAGTGAACGC-1-0-0	-4.4579	1.98273	Cells
ACCCACTAGTTTGCGT-1-0-0	13.4477	1.26156	Cells
ACCCACTCAACACGCC-1-0-0	-4.75864	3.14126	Cells
ACCCACTCAATCGGTT-1-0-0	5.04379	-1.03749	Cells
ACCCACTCACCAGGCT-1-0-0	-4.58965	3.85811	Cells
ACCCACTCACGAAGCA-1-0-0	-5.32049	5.8177	Cells
ACCCACTCAGCCAGAA-1-0-0	-6.87088	3.74894	Cells
ACCCACTCAGGCTCAC-1-0-0	13.1398	-0.364805	Cells
ACCCACTCATAGAAAC-1-0-0	-5.22507	1.49014	Cells
ACCCACTCATCCAACA-1-0-0	-4.98673	0.514463	Cells
ACCCACTCATGTTCCC-1-0-0	12.8984	-1.91092	Cells
ACCCACTGTAAAGGAG-1-0-0	-0.949179	5.90472	Cells
ACCCACTGTAGAAGGA-1-0-0	-5.66134	1.45847	Cells
ACCCACTGTCTCATCC-1-0-0	9.79181	9.65934	Cells
ACCCACTGTGACTACT-1-0-0	-3.37699	6.40946	Cells
ACCCACTGTGGTTTCA-1-0-0	-4.78136	5.32547	Cells
ACCCACTGTTCAACCA-1-0-0	-5.70911	1.1527	Cells
ACCCACTGTTGTGGAG-1-0-0	-4.30535	1.24169	Cells
ACCCACTTCAAGAAGT-1-0-0	-3.22114	4.10529	Cells
ACCCACTTCCCTGACT-1-0-0	-2.82005	3.78861	Cells
ACCCACTTCCGCAAGC-1-0-0	10.9218	11.059	Cells
ACCCACTTCCGGGTGT-1-0-0	4.99077	3.25363	Cells
ACCCACTTCCTGCAGG-1-0-0	11	13.0584	Cells
ACCCACTTCGTAGGTT-1-0-0	-4.66002	-1.73222	Cells
ACCCACTTCGTTTGCC-1-0-0	12.3773	-1.93551	Cells
ACCCACTTCTCAACTT-1-0-0	-2.58226	0.116577	Cells
ACCCACTTCTGGCGAC-1-0-0	2.62387	3.09096	Cells
ACCGTAAAGACGCAAC-1-0-0	8.07103	0.659383	Cells
ACCGTAAAGACTAGAT-1-0-0	-3.87006	-1.00274	Cells
ACCGTAAAGAGCCTAG-1-0-0	-6.23735	1.6948	Cells
ACCGTAAAGCATGGCA-1-0-0	-3.39961	4.15372	Cells
ACCGTAAAGCGTGAAC-1-0-0	-3.4967	3.16087	Cells
ACCGTAAAGCTAGTCT-1-0-0	-3.6902	-0.28197	Cells
ACCGTAAAGGCAATTA-1-0-0	-2.82958	-0.734702	Cells
ACCGTAAAGGTAGCTG-1-0-0	0.942743	2.89093	Cells
ACCGTAACAAAGCGGT-1-0-0	-4.73378	3.62942	Cells
ACCGTAACAAGTACCT-1-0-0	-3.41824	7.68638	Cells
ACCGTAACAGGGTTAG-1-0-0	-5.75147	3.60405	Cells
ACCGTAACATAGGATA-1-0-0	-5.70068	1.49125	Cells
ACCGTAAGTAAAGTCA-1-0-0	-3.06543	4.5049	Cells
ACCGTAAGTCTAGCCG-1-0-0	13.0116	-1.088	Cells
ACCGTAAGTGTTTGTG-1-0-0	-5.79113	0.349206	Cells
ACCGTAAGTTCCATGA-1-0-0	-2.17623	6.7786	Cells
ACCGTAATCAGTTAGC-1-0-0	-5.16746	4.51461	Cells
ACCGTAATCCACGAAT-1-0-0	13.1921	-0.434525	Cells
ACCGTAATCCACTCCA-1-0-0	-4.55308	3.06562	Cells
ACCGTAATCCATTCTA-1-0-0	-6.83141	2.41215	Cells
ACCGTAATCCCGGATG-1-0-0	1.68795	0.447001	Cells
ACCGTAATCCGAATGT-1-0-0	-6.18265	3.67845	Cells
ACCGTAATCTACCTGC-1-0-0	-4.96206	1.05146	Cells
ACCTTTAAGAACAACT-1-0-0	-4.9525	4.03199	Cells
ACCTTTAAGCCAACAG-1-0-0	-3.00444	2.23269	Cells
ACCTTTAAGCTGCCCA-1-0-0	10.0158	10.5678	Cells
ACCTTTAAGGAACTGC-1-0-0	-5.04418	2.09001	Cells
ACCTTTAAGGCACATG-1-0-0	10.216	10.7495	Cells
ACCTTTAAGGGATGGG-1-0-0	5.39599	-1.47271	Cells
ACCTTTAAGGTAGCTG-1-0-0	-4.75961	4.22686	Cells
ACCTTTAAGTACTTGC-1-0-0	-4.6583	3.81346	Cells
ACCTTTAAGTAGGTGC-1-0-0	-2.95709	3.17638	Cells
ACCTTTAAGTGTGGCA-1-0-0	11.4455	-1.12992	Cells
ACCTTTAAGTTGAGTA-1-0-0	2.77127	3.72224	Cells
ACCTTTACAAACCTAC-1-0-0	-4.3833	1.90568	Cells
ACCTTTACACAAGCCC-1-0-0	-3.50277	4.29619	Cells
ACCTTTACACCTTGTC-1-0-0	5.02899	-3.21428	Cells
ACCTTTACACGGATAG-1-0-0	-3.11024	1.40232	Cells
ACCTTTACATCCTTGC-1-0-0	-6.24273	2.95287	Cells
ACCTTTACATTCTTAC-1-0-0	-5.13669	3.28644	Cells
ACCTTTAGTCAAACTC-1-0-0	-5.42664	5.54774	Cells
ACCTTTAGTCTCATCC-1-0-0	0.916473	1.3285	Cells
ACCTTTAGTCTTCTCG-1-0-0	9.51691	3.89201	Cells
ACCTTTAGTTTAGCTG-1-0-0	-6.75573	2.97898	Cells
ACCTTTATCAAGAAGT-1-0-0	10.4109	5.80429	Cells
ACCTTTATCAATACCG-1-0-0	-6.81632	2.64234	Cells
ACCTTTATCCAGAGGA-1-0-0	12.8367	-1.06172	Cells
ACCTTTATCCTCCTAG-1-0-0	-2.05826	2.94933	Cells
ACCTTTATCGATGAGG-1-0-0	-6.22584	0.551424	Cells
ACCTTTATCGCAGGCT-1-0-0	7.44421	1.21688	Cells
ACCTTTATCTCAAACG-1-0-0	1.4278	-0.321853	Cells
ACGAGCCAGAATGTTG-1-0-0	12.731	-1.27969	Cells
ACGAGCCAGAGAACAG-1-0-0	6.5143	4.37976	Cells
ACGAGCCAGCACCGCT-1-0-0	-2.79649	8.64156	Cells
ACGAGCCAGGCGTACA-1-0-0	8.28558	0.602092	Cells
ACGAGCCAGGGTTCCC-1-0-0	-3.20344	-1.16365	Cells
ACGAGCCAGTAGTGCG-1-0-0	-4.53116	1.64558	Cells
ACGAGCCAGTGAACAT-1-0-0	11.4368	-1.32983	Cells
ACGAGCCCAACACCCG-1-0-0	-4.21355	3.2277	Cells
ACGAGCCCACAGATTC-1-0-0	9.79634	11.263	Cells
ACGAGCCCACTGTGTA-1-0-0	-3.69974	0.711869	Cells
ACGAGCCGTAGCTTGT-1-0-0	10.1577	9.43712	Cells
ACGAGCCGTAGTAGTA-1-0-0	-3.44135	3.15429	Cells
ACGAGCCGTCTACCTC-1-0-0	10.1008	9.88458	Cells
ACGAGCCGTCTGGTCG-1-0-0	-4.46675	-0.303883	Cells
ACGAGCCGTGCAACGA-1-0-0	-4.7095	0.157811	Cells
ACGAGCCGTGCCTGGT-1-0-0	-5.19281	4.53956	Cells
ACGAGCCGTGTGGTTT-1-0-0	-5.63573	-0.605154	Cells
ACGAGCCGTTACGTCA-1-0-0	-4.89364	6.09401	Cells
ACGAGCCGTTCAACCA-1-0-0	-5.71876	-0.427886	Cells
ACGAGCCGTTGAGGTG-1-0-0	10.7777	4.11657	Cells
ACGAGCCTCACGAAGG-1-0-0	-4.77653	0.18648	Cells
ACGAGCCTCCTTTCTC-1-0-0	-4.97594	-1.35137	Cells
ACGAGCCTCGAGCCCA-1-0-0	10.2699	12.6843	Cells
ACGAGCCTCGGTTCGG-1-0-0	-3.76725	2.13634	Cells
ACGAGCCTCGTTGACA-1-0-0	12.085	-1.00001	Cells
ACGAGGAAGACGCTTT-1-0-0	-1.64781	3.07968	Cells
ACGAGGAAGACTGGGT-1-0-0	-2.21979	-2.43553	Cells
ACGAGGAAGAGGTTAT-1-0-0	-5.05586	3.22321	Cells
ACGAGGAAGCAAATCA-1-0-0	-5.10423	2.22717	Cells
ACGAGGAAGCAACGGT-1-0-0	10.4755	7.49843	Cells
ACGAGGAAGCCAGTTT-1-0-0	6.34479	4.29303	Cells
ACGAGGAAGCGTGAAC-1-0-0	-7.69445	2.49586	Cells
ACGAGGAAGTGTTAGA-1-0-0	-5.26552	1.15863	Cells
ACGAGGAAGTTAAGTG-1-0-0	-3.97364	3.90481	Cells
ACGAGGACAAGGTTCT-1-0-0	1.15456	2.55895	Cells
ACGAGGACACATTCGA-1-0-0	12.6276	-0.906965	Cells
ACGAGGACACGTTGGC-1-0-0	10.8604	2.82828	Cells
ACGAGGAGTAACGACG-1-0-0	10.0754	9.33492	Cells
ACGAGGAGTATAAACG-1-0-0	0.357849	2.94607	Cells
ACGAGGAGTCGAACAG-1-0-0	-1.90073	-1.93234	Cells
ACGAGGAGTCTCTCGT-1-0-0	-6.03902	1.29852	Cells
ACGAGGAGTCTTGTCC-1-0-0	5.81432	-1.91185	Cells
ACGAGGAGTGCCTGTG-1-0-0	9.75988	8.63516	Cells
ACGAGGAGTTACGGAG-1-0-0	11.8695	-0.813926	Cells
ACGAGGAGTTTGGGCC-1-0-0	3.60453	-1.81273	Cells
ACGAGGATCATGTCTT-1-0-0	-3.36799	2.76601	Cells
ACGAGGATCGCCGTGA-1-0-0	-4.75793	6.23351	Cells
ACGAGGATCGGCGGTT-1-0-0	-4.43984	3.1509	Cells
ACGAGGATCGGTCCGA-1-0-0	-1.6483	3.0037	Cells
ACGAGGATCTTGCAAG-1-0-0	-3.83169	1.95796	Cells
ACGATACAGAATCTCC-1-0-0	-1.45272	-2.06356	Cells
ACGATACAGAGTACAT-1-0-0	-3.73067	6.45552	Cells
ACGATACAGAGTCGGT-1-0-0	-3.6898	-1.17853	Cells
ACGATACAGATGTGTA-1-0-0	-3.7048	-2.15264	Cells
ACGATACAGCCACGTC-1-0-0	-3.19998	-1.03589	Cells
ACGATACAGCGATATA-1-0-0	-1.54835	-1.99125	Cells
ACGATACAGGTAGCCA-1-0-0	3.04248	2.46071	Cells
ACGATACAGTCATGCT-1-0-0	-2.28565	-2.2433	Cells
ACGATACAGTTAGGTA-1-0-0	-1.4168	-2.70302	Cells
ACGATACCAATCGAAA-1-0-0	-4.42864	4.68403	Cells
ACGATACCACAGTCGC-1-0-0	11.0136	3.68256	Cells
ACGATACCAGTCTTCC-1-0-0	-6.05313	4.38594	Cells
ACGATACGTAAGTTCC-1-0-0	10.6892	11.0744	Cells
ACGATACGTCCAGTAT-1-0-0	-3.09501	1.96705	Cells
ACGATACGTCCTAGCG-1-0-0	-2.33365	1.93441	Cells
ACGATACGTCGACTGC-1-0-0	-4.11894	4.44313	Cells
ACGATACGTCGCTTCT-1-0-0	-4.84999	1.3648	Cells
ACGATACGTGACAAAT-1-0-0	-2.2503	-2.99265	Cells
ACGATACGTGCTAGCC-1-0-0	-4.23277	6.93861	Cells
ACGATACGTGGTACAG-1-0-0	10.9688	7.59602	Cells
ACGATACGTTAGATGA-1-0-0	9.15747	10.3441	Cells
ACGATACGTTCAGACT-1-0-0	-5.89773	4.56002	Cells
ACGATACGTTGTACAC-1-0-0	-6.53898	1.2643	Cells
ACGATACTCAACACTG-1-0-0	-5.51115	1.24316	Cells
ACGATACTCCTGTACC-1-0-0	-4.29667	1.86193	Cells
ACGATACTCTCGATGA-1-0-0	-2.39615	7.06689	Cells
ACGATACTCTGCGTAA-1-0-0	10.1501	-4.66761	Cells
ACGATACTCTGGTATG-1-0-0	2.81728	2.84665	Cells
ACGATACTCTGTTGAG-1-0-0	-5.64011	1.29161	Cells
ACGATGTAGCTGCAAG-1-0-0	4.7599	-0.0864684	Cells
ACGATGTAGCTGGAAC-1-0-0	-4.28862	-0.443402	Cells
ACGATGTCAGCTTAAC-1-0-0	-5.53192	1.1821	Cells
ACGATGTCAGCTTCGG-1-0-0	-2.49502	1.48858	Cells
ACGATGTGTAGGCTGA-1-0-0	-4.97104	1.44396	Cells
ACGATGTGTGAAGGCT-1-0-0	10.867	-1.89426	Cells
ACGATGTGTGGACGAT-1-0-0	-5.40545	5.44585	Cells
ACGATGTGTGGCCCTA-1-0-0	12.195	-1.68406	Cells
ACGATGTGTGTGCGTC-1-0-0	-4.42875	1.67692	Cells
ACGATGTGTTACGTCA-1-0-0	-4.33852	-2.18312	Cells
ACGATGTTCACCTTAT-1-0-0	-5.18541	2.42594	Cells
ACGATGTTCCTCAATT-1-0-0	-0.165371	-0.348434	Cells
ACGATGTTCGAGCCCA-1-0-0	-2.12638	-1.88275	Cells
ACGATGTTCTGTCTAT-1-0-0	10.1803	4.7408	Cells
ACGATGTTCTTCAACT-1-0-0	4.04157	-0.926891	Cells
ACGCAGCAGAAGGGTA-1-0-0	-4.1691	3.09428	Cells
ACGCAGCAGCGTGTCC-1-0-0	-5.08492	-1.27289	Cells
ACGCAGCAGGCCCGTT-1-0-0	11.8192	-0.117858	Cells
ACGCAGCAGTTGTAGA-1-0-0	-5.73208	1.71369	Cells
ACGCAGCCAAGGACAC-1-0-0	13.1958	-1.66584	Cells
ACGCAGCCAAGTCTGT-1-0-0	-4.07519	2.45349	Cells
ACGCAGCCAATTCCTT-1-0-0	-3.06446	7.49898	Cells
ACGCAGCCACCCTATC-1-0-0	7.78228	8.97223	Cells
ACGCAGCCATGACATC-1-0-0	-1.0329	1.70128	Cells
ACGCAGCCATGCAACT-1-0-0	-5.4336	3.3717	Cells
ACGCAGCCATGGTTGT-1-0-0	13.3263	-1.74882	Cells
ACGCAGCCATTCACTT-1-0-0	5.49915	-1.21035	Cells
ACGCAGCCATTCGACA-1-0-0	-2.66864	-0.143924	Cells
ACGCAGCGTCAGATAA-1-0-0	-3.10724	7.44062	Cells
ACGCAGCGTCTACCTC-1-0-0	-2.64771	3.01634	Cells
ACGCAGCGTGCACGAA-1-0-0	-5.95892	4.81581	Cells
ACGCAGCGTTATGTGC-1-0-0	-0.404319	-0.0402582	Cells
ACGCAGCGTTGGAGGT-1-0-0	-4.41196	3.52891	Cells
ACGCAGCGTTTAGCTG-1-0-0	10.9875	6.2849	Cells
ACGCAGCGTTTCCACC-1-0-0	-4.34901	5.65007	Cells
ACGCAGCTCAGGTAAA-1-0-0	-4.3118	-0.117405	Cells
ACGCAGCTCATGGTCA-1-0-0	-4.79632	3.6549	Cells
ACGCAGCTCCGCTGTT-1-0-0	-4.87445	4.48945	Cells
ACGCAGCTCCGGGTGT-1-0-0	-2.6539	3.33073	Cells
ACGCAGCTCGCCGTGA-1-0-0	-3.18967	-1.77337	Cells
ACGCAGCTCGGTGTCG-1-0-0	-2.22667	3.90377	Cells
ACGCAGCTCTGCTGCT-1-0-0	3.83298	-1.71381	Cells
ACGCCAGAGAAACCAT-1-0-0	-3.76977	4.41566	Cells
ACGCCAGAGACTAGGC-1-0-0	-4.02069	3.17691	Cells
ACGCCAGAGACTGGGT-1-0-0	-3.54431	0.561914	Cells
ACGCCAGAGATGCCTT-1-0-0	10.9845	12.8874	Cells
ACGCCAGAGTACTTGC-1-0-0	-6.44577	3.99312	Cells
ACGCCAGAGTTCGCGC-1-0-0	-3.30444	3.3049	Cells
ACGCCAGCACACAGAG-1-0-0	-3.70962	7.97583	Cells
ACGCCAGCACCTCGTT-1-0-0	-5.67432	3.49552	Cells
ACGCCAGCAGCTGTAT-1-0-0	12.2991	-2.45241	Cells
ACGCCAGCATCTACGA-1-0-0	-4.73209	0.402843	Cells
ACGCCAGGTAAATGAC-1-0-0	-3.42268	2.05506	Cells
ACGCCAGGTACAAGTA-1-0-0	-3.69436	4.08096	Cells
ACGCCAGGTCCAGTGC-1-0-0	-5.33457	1.68197	Cells
ACGCCAGGTCCTCCAT-1-0-0	-3.52262	1.0584	Cells
ACGCCAGGTGTGCCTG-1-0-0	-2.3802	2.05184	Cells
ACGCCAGTCAAGGCTT-1-0-0	-4.93527	1.05312	Cells
ACGCCAGTCCTTTCTC-1-0-0	-4.48108	-1.33488	Cells
ACGCCAGTCTCAAACG-1-0-0	-5.71206	2.67829	Cells
ACGCCAGTCTCGTATT-1-0-0	5.33475	-2.23507	Cells
ACGCCGAAGAGACGAA-1-0-0	-6.69704	1.78061	Cells
ACGCCGAAGAGACTTA-1-0-0	-2.66088	1.00142	Cells
ACGCCGAAGATAGGAG-1-0-0	-2.32841	3.1854	Cells
ACGCCGAAGATCTGAA-1-0-0	-4.46931	3.10628	Cells
ACGCCGAAGGAATTAC-1-0-0	-6.06	-0.0451766	Cells
ACGCCGAAGGGTATCG-1-0-0	10.7206	5.46782	Cells
ACGCCGAAGTCCCACG-1-0-0	-4.31662	5.09132	Cells
ACGCCGAAGTGGAGAA-1-0-0	-4.77713	5.00032	Cells
ACGCCGAAGTTGAGTA-1-0-0	-3.92883	3.27998	Cells
ACGCCGAAGTTTAGGA-1-0-0	-5.45298	1.32371	Cells
ACGCCGACAACCGCCA-1-0-0	-4.62825	5.04729	Cells
ACGCCGACAAGAAGAG-1-0-0	-4.42259	-0.598013	Cells
ACGCCGACAAGACACG-1-0-0	9.76834	-4.34111	Cells
ACGCCGACACAAGTAA-1-0-0	11.1166	9.55993	Cells
ACGCCGACACAGGAGT-1-0-0	10.9249	14.9923	Cells
ACGCCGACAGGTTTCA-1-0-0	-5.79167	0.843411	Cells
ACGCCGACAGTATGCT-1-0-0	-2.70774	0.585628	Cells
ACGCCGAGTACCTACA-1-0-0	6.11803	2.78333	Cells
ACGCCGAGTAGGCATG-1-0-0	-6.78712	4.27334	Cells
ACGCCGAGTCGAAAGC-1-0-0	-1.73825	4.15902	Cells
ACGCCGAGTCGAATCT-1-0-0	-4.59394	0.0883607	Cells
ACGCCGAGTCGTGGCT-1-0-0	-2.53486	-2.75614	Cells
ACGCCGAGTCTAGTCA-1-0-0	9.1026	9.79337	Cells
ACGCCGAGTTCCGTCT-1-0-0	3.48563	-1.88939	Cells
ACGCCGATCAGAGCTT-1-0-0	9.72484	8.93736	Cells
ACGCCGATCCTGTAGA-1-0-0	-2.54617	0.168594	Cells
ACGCCGATCGTCCGTT-1-0-0	-2.00943	2.16733	Cells
ACGCCGATCTAACTTC-1-0-0	-4.08889	-2.14697	Cells
ACGGAGAAGCTAGTCT-1-0-0	0.68865	0.865813	Cells
ACGGAGAAGGACCACA-1-0-0	4.29211	-2.11678	Cells
ACGGAGACAAGTCTAC-1-0-0	-5.07614	1.30217	Cells
ACGGAGACACCACCAG-1-0-0	-3.48681	-2.51944	Cells
ACGGAGACATCACCCT-1-0-0	-3.77695	4.90564	Cells
ACGGAGAGTAAACCTC-1-0-0	4.54976	-0.899885	Cells
ACGGAGAGTCCGAACC-1-0-0	-4.19198	0.330543	Cells
ACGGAGAGTCTGCGGT-1-0-0	-3.47539	7.38616	Cells
ACGGAGAGTCTTGTCC-1-0-0	-3.50264	1.0763	Cells
ACGGAGAGTGTATGGG-1-0-0	-5.95092	0.881357	Cells
ACGGAGAGTGTGCGTC-1-0-0	-2.40307	2.06095	Cells
ACGGAGAGTTCAGACT-1-0-0	-4.51073	1.47692	Cells
ACGGAGAGTTCGGCAC-1-0-0	-1.70361	4.08927	Cells
ACGGAGAGTTGATTCG-1-0-0	-6.15959	3.11494	Cells
ACGGAGAGTTTGGCGC-1-0-0	10.1164	13.9274	Cells
ACGGAGATCAGCTTAG-1-0-0	0.718485	1.77987	Cells
ACGGAGATCATAAAGG-1-0-0	-5.56563	0.524667	Cells
ACGGAGATCATCTGTT-1-0-0	-1.80797	4.12609	Cells
ACGGAGATCCACGCAG-1-0-0	-3.13406	0.745584	Cells
ACGGAGATCGAATGGG-1-0-0	11.1462	3.12465	Cells
ACGGAGATCGCCCTTA-1-0-0	9.09126	10.532	Cells
ACGGAGATCGGCGCTA-1-0-0	10.7804	7.65863	Cells
ACGGAGATCTATCCCG-1-0-0	-3.06978	-0.166536	Cells
ACGGAGATCTCGCATC-1-0-0	-5.62244	1.76733	Cells
ACGGAGATCTTTACGT-1-0-0	-6.57065	4.25075	Cells
ACGGCCAAGAGAGCTC-1-0-0	-5.81446	2.72002	Cells
ACGGCCAAGCACACAG-1-0-0	4.71954	-0.345215	Cells
ACGGCCAAGCACCGCT-1-0-0	-5.55219	0.754736	Cells
ACGGCCAAGGATGGTC-1-0-0	9.64087	8.437	Cells
ACGGCCAAGTACGCCC-1-0-0	7.96851	0.605948	Cells
ACGGCCACAATGAATG-1-0-0	-6.32096	4.53673	Cells
ACGGCCACACGACTCG-1-0-0	-4.03493	-0.140928	Cells
ACGGCCACAGACAAAT-1-0-0	-5.26161	1.64518	Cells
ACGGCCACAGACAAGC-1-0-0	11.1765	5.65065	Cells
ACGGCCACAGCCTATA-1-0-0	-3.05898	3.36835	Cells
ACGGCCACATAAAGGT-1-0-0	5.03038	-1.01784	Cells
ACGGCCACATAGTAAG-1-0-0	-4.33223	2.0008	Cells
ACGGCCACATGTAAGA-1-0-0	-4.01516	3.19496	Cells
ACGGCCAGTATAAACG-1-0-0	-5.79675	0.564404	Cells
ACGGCCAGTCGCATCG-1-0-0	1.67646	0.360238	Cells
ACGGCCAGTTCGGGCT-1-0-0	11.3309	13.74	Cells
ACGGCCATCCAGAGGA-1-0-0	12.2652	4.15245	Cells
ACGGCCATCCTAGTGA-1-0-0	9.0111	10.1423	Cells
ACGGCCATCGCCGTGA-1-0-0	-6.87454	4.6369	Cells
ACGGCCATCGCCTGAG-1-0-0	0.765989	3.14003	Cells
ACGGCCATCGCGCCAA-1-0-0	-5.10751	1.65215	Cells
ACGGCCATCGGCGGTT-1-0-0	0.520174	5.25067	Cells
ACGGCCATCTGTGCAA-1-0-0	11.9424	0.258413	Cells
ACGGGCTAGAGTGACC-1-0-0	-5.02387	2.29044	Cells
ACGGGCTAGGATATAC-1-0-0	-2.62087	-0.654566	Cells
ACGGGCTAGGATCGCA-1-0-0	-3.76066	1.21205	Cells
ACGGGCTAGGGCTTCC-1-0-0	-4.28579	0.154588	Cells
ACGGGCTCACGAGGTA-1-0-0	-6.024	2.06331	Cells
ACGGGCTCAGACGTAG-1-0-0	-3.49799	1.2813	Cells
ACGGGCTCAGATAATG-1-0-0	-1.99231	-0.630266	Cells
ACGGGCTCAGATGGGT-1-0-0	-5.67181	2.63715	Cells
ACGGGCTCAGCTCCGA-1-0-0	0.920198	2.98896	Cells
ACGGGCTCAGCTGTAT-1-0-0	-2.19669	-0.538625	Cells
ACGGGCTCATGAGCGA-1-0-0	11.6642	-0.947361	Cells
ACGGGCTGTCTCTCTG-1-0-0	-0.714832	5.36795	Cells
ACGGGCTGTGAGTGAC-1-0-0	2.06319	0.604671	Cells
ACGGGCTGTGTTGGGA-1-0-0	-4.65718	1.81422	Cells
ACGGGCTGTTACCGAT-1-0-0	-4.9909	1.54159	Cells
ACGGGCTGTTCAACCA-1-0-0	-4.9368	3.53587	Cells
ACGGGCTGTTGATTGC-1-0-0	-3.7883	3.03949	Cells
ACGGGCTTCAGTACGT-1-0-0	5.23867	-3.08485	Cells
ACGGGCTTCATCTGCC-1-0-0	4.444	-0.242895	Cells
ACGGGCTTCCTCCTAG-1-0-0	-2.11609	-0.843768	Cells
ACGGGCTTCGAACGGA-1-0-0	-2.81863	-0.152446	Cells
ACGGGTCAGAAACCAT-1-0-0	-4.76895	5.54533	Cells
ACGGGTCAGAAACCGC-1-0-0	9.87473	8.97549	Cells
ACGGGTCAGAAACCTA-1-0-0	-5.42267	-0.761915	Cells
ACGGGTCAGAAGCCCA-1-0-0	11.4177	9.98633	Cells
ACGGGTCAGATCGGGT-1-0-0	10.1992	10.9234	Cells
ACGGGTCAGGTAAACT-1-0-0	-4.94503	6.282	Cells
ACGGGTCAGGTGATAT-1-0-0	-7.3937	3.03786	Cells
ACGGGTCAGTACGTAA-1-0-0	-3.89525	-0.100946	Cells
ACGGGTCAGTGGGCTA-1-0-0	-3.76276	3.54204	Cells
ACGGGTCCAAGAGTCG-1-0-0	-2.96537	2.67149	Cells
ACGGGTCCACCATGTA-1-0-0	-4.87415	0.787965	Cells
ACGGGTCCACGTCAGC-1-0-0	-2.96885	5.63934	Cells
ACGGGTCCAGCCTTGG-1-0-0	-2.70722	2.23699	Cells
ACGGGTCCATGGTAGG-1-0-0	-2.13584	-1.98957	Cells
ACGGGTCCATTAACCG-1-0-0	-4.20241	1.65613	Cells
ACGGGTCGTACATGTC-1-0-0	5.00666	-0.191331	Cells
ACGGGTCGTATCTGCA-1-0-0	0.05498	3.82239	Cells
ACGGGTCGTCAGCTAT-1-0-0	-4.89445	4.1328	Cells
ACGGGTCGTCCAGTTA-1-0-0	-4.95168	-1.46844	Cells
ACGGGTCGTGCACGAA-1-0-0	-4.85392	2.90767	Cells
ACGGGTCTCCTTGCCA-1-0-0	-3.64232	3.37279	Cells
ACGGGTCTCTCGATGA-1-0-0	1.06321	0.333372	Cells
ACGGGTCTCTCTAAGG-1-0-0	-4.87825	2.84876	Cells
ACGTCAAAGACAAGCC-1-0-0	-4.23585	-0.749325	Cells
ACGTCAAAGCCAGTAG-1-0-0	-4.53071	-2.25531	Cells
ACGTCAAAGGCGTACA-1-0-0	-6.83869	4.29464	Cells
ACGTCAAAGGTGGGTT-1-0-0	1.96744	4.4395	Cells
ACGTCAACAACGATGG-1-0-0	-2.66681	5.15045	Cells
ACGTCAACACAGCGTC-1-0-0	-5.56606	3.184	Cells
ACGTCAACACCATGTA-1-0-0	9.81452	10.6159	Cells
ACGTCAACACCTATCC-1-0-0	-5.48996	1.9017	Cells
ACGTCAACATTACCTT-1-0-0	1.08271	0.986588	Cells
ACGTCAAGTACAAGTA-1-0-0	-0.287154	2.06223	Cells
ACGTCAAGTCCGTCAG-1-0-0	-2.8406	-1.13628	Cells
ACGTCAAGTCTTCGTC-1-0-0	-3.79028	7.34685	Cells
ACGTCAAGTGGACGAT-1-0-0	-5.03506	6.03431	Cells
ACGTCAAGTTTGCATG-1-0-0	3.05222	-1.3028	Cells
ACGTCAATCACCAGGC-1-0-0	-3.94671	2.99957	Cells
ACGTCAATCACCCTCA-1-0-0	-5.24387	2.06382	Cells
ACGTCAATCCATGAGT-1-0-0	-4.40454	3.96511	Cells
ACGTCAATCTCGTATT-1-0-0	-3.76518	4.31854	Cells
ACGTCAATCTCTGCTG-1-0-0	-4.94711	3.17973	Cells
ACGTCAATCTTTAGGG-1-0-0	-1.26054	4.0275	Cells
ACTATCTAGAAACGAG-1-0-0	-4.47636	3.94984	Cells
ACTATCTAGACGCACA-1-0-0	-1.81165	-2.17415	Cells
ACTATCTAGATCCGAG-1-0-0	-5.77696	0.515835	Cells
ACTATCTAGCAGCGTA-1-0-0	-2.69141	2.22428	Cells
ACTATCTAGTACGTTC-1-0-0	-5.85295	1.05347	Cells
ACTATCTAGTGACATA-1-0-0	13.2232	-1.31486	Cells
ACTATCTAGTGGTAAT-1-0-0	-6.12129	2.78826	Cells
ACTATCTCAAACGTGG-1-0-0	8.93064	8.19848	Cells
ACTATCTCAATAGCGG-1-0-0	-5.04611	2.48619	Cells
ACTATCTCACAGATTC-1-0-0	-5.01771	3.62985	Cells
ACTATCTCACCACGTG-1-0-0	3.08237	-0.639074	Cells
ACTATCTCAGCTCGAC-1-0-0	-2.73729	3.45627	Cells
ACTATCTCAGGAACGT-1-0-0	10.6443	7.69849	Cells
ACTATCTCATCCGGGT-1-0-0	-1.27415	2.72003	Cells
ACTATCTCATGCAATC-1-0-0	-6.55574	1.80666	Cells
ACTATCTGTAAGGATT-1-0-0	-2.3395	7.2753	Cells
ACTATCTGTAGAAGGA-1-0-0	9.84831	11.2326	Cells
ACTATCTGTAGCGTGA-1-0-0	-4.61037	4.3163	Cells
ACTATCTGTAGCTGCC-1-0-0	-5.14997	4.14203	Cells
ACTATCTGTATCTGCA-1-0-0	-5.6815	1.73806	Cells
ACTATCTGTCATGCCG-1-0-0	-0.123753	4.28393	Cells
ACTATCTGTCCGACGT-1-0-0	-2.48553	4.07706	Cells
ACTATCTGTGATGTCT-1-0-0	-5.07718	1.74491	Cells
ACTATCTGTGTCAATC-1-0-0	-2.77374	3.2899	Cells
ACTATCTGTGTTGGGA-1-0-0	-5.3234	3.69255	Cells
ACTATCTGTTAAGGGC-1-0-0	-4.70937	0.634464	Cells
ACTATCTGTTCGGGCT-1-0-0	-3.09368	-0.274959	Cells
ACTATCTTCACGACTA-1-0-0	-0.495608	0.4644	Cells
ACTATCTTCAGAGCTT-1-0-0	0.916699	2.80314	Cells
ACTATCTTCATACGGT-1-0-0	-4.44935	-1.8115	Cells
ACTATCTTCCACTCCA-1-0-0	-3.08588	-1.95392	Cells
ACTATCTTCTCCGGTT-1-0-0	-4.5001	6.10377	Cells
ACTATCTTCTTAGAGC-1-0-0	-3.88052	3.7344	Cells
ACTATCTTCTTCCTTC-1-0-0	-4.23018	4.31874	Cells
ACTGAACAGAATAGGG-1-0-0	-4.67501	2.17242	Cells
ACTGAACAGACATAAC-1-0-0	1.67619	-0.175239	Cells
ACTGAACAGACGCTTT-1-0-0	-0.669148	2.18204	Cells
ACTGAACAGAGTCGGT-1-0-0	-0.753388	4.80931	Cells
ACTGAACAGCTGAAAT-1-0-0	-5.06521	5.13747	Cells
ACTGAACAGGCATGGT-1-0-0	2.7836	5.6264	Cells
ACTGAACAGTAGGCCA-1-0-0	9.0349	9.28909	Cells
ACTGAACAGTGCGTGA-1-0-0	-4.78857	1.82257	Cells
ACTGAACAGTTAAGTG-1-0-0	-5.3998	2.44548	Cells
ACTGAACCAAGTAATG-1-0-0	-3.55109	0.291836	Cells
ACTGAACCAAGTCTGT-1-0-0	8.90217	9.10283	Cells
ACTGAACCACAGCCCA-1-0-0	-5.8019	-0.266983	Cells
ACTGAACCACCTCGTT-1-0-0	5.38414	-2.44854	Cells
ACTGAACCAGCCAGAA-1-0-0	11.993	4.87249	Cells
ACTGAACCAGCCTTTC-1-0-0	-4.10971	4.26349	Cells
ACTGAACCAGCTCGAC-1-0-0	-2.54163	8.53763	Cells
ACTGAACGTCTTCTCG-1-0-0	-2.91609	2.85875	Cells
ACTGAACGTCTTTCAT-1-0-0	12.1227	-2.0567	Cells
ACTGAACGTTCAACCA-1-0-0	2.48023	4.41139	Cells
ACTGAACGTTCTCATT-1-0-0	-5.20036	2.15861	Cells
ACTGAACGTTCTGTTT-1-0-0	5.10891	-1.88312	Cells
ACTGAACGTTGTGGAG-1-0-0	-4.01686	1.81974	Cells
ACTGAACTCAAGGCTT-1-0-0	12.5928	-1.51042	Cells
ACTGAACTCACAGTAC-1-0-0	-4.24088	-2.48837	Cells
ACTGAACTCAGGCGAA-1-0-0	-5.75141	4.62301	Cells
ACTGAACTCCTGCAGG-1-0-0	13.4002	-1.07655	Cells
ACTGAACTCTGTCTAT-1-0-0	-2.0075	4.42368	Cells
ACTGAGTAGAATCTCC-1-0-0	10.4461	13.4474	Cells
ACTGAGTAGACTTTCG-1-0-0	-0.668885	0.853999	Cells
ACTGAGTAGGGATGGG-1-0-0	-4.85596	3.85545	Cells
ACTGAGTAGTAGGTGC-1-0-0	13.1016	-1.49789	Cells
ACTGAGTAGTCGAGTG-1-0-0	-4.37137	1.07044	Cells
ACTGAGTAGTCGATAA-1-0-0	-3.50513	2.64258	Cells
ACTGAGTCAACGATGG-1-0-0	-1.89541	2.63791	Cells
ACTGAGTCAATGCCAT-1-0-0	10.0011	5.37871	Cells
ACTGAGTCACCCATGG-1-0-0	-4.2983	4.81386	Cells
ACTGAGTCAGGTCCAC-1-0-0	-4.64617	2.18316	Cells
ACTGAGTCATAAGACA-1-0-0	-4.99381	-0.908689	Cells
ACTGAGTGTATTCTCT-1-0-0	-0.449072	0.147852	Cells
ACTGAGTGTTCTGGTA-1-0-0	-3.50439	-0.633335	Cells
ACTGAGTTCAATAAGG-1-0-0	-4.51718	5.39846	Cells
ACTGAGTTCATGGTCA-1-0-0	9.23322	-4.21263	Cells
ACTGAGTTCCGGGTGT-1-0-0	-6.01401	2.47644	Cells
ACTGAGTTCGAGAGCA-1-0-0	0.659193	0.512722	Cells
ACTGAGTTCGTGACAT-1-0-0	-3.91208	1.01817	Cells
ACTGAGTTCTCTAAGG-1-0-0	-5.88916	4.84709	Cells
ACTGAGTTCTTACCGC-1-0-0	-3.11749	4.77041	Cells
ACTGAGTTCTTGACGA-1-0-0	-5.49623	4.03341	Cells
ACTGATGAGAAACCAT-1-0-0	-5.04852	4.11922	Cells
ACTGATGAGATGTGTA-1-0-0	-5.74177	0.0857151	Cells
ACTGATGAGCCCAATT-1-0-0	-3.3938	7.14596	Cells
ACTGATGAGCTATGCT-1-0-0	-4.86855	5.66431	Cells
ACTGATGAGGAATTAC-1-0-0	-2.85127	-2.89637	Cells
ACTGATGAGGGAAACA-1-0-0	-4.72081	-0.726217	Cells
ACTGATGCAAGCTGGA-1-0-0	-5.269	-0.343891	Cells
ACTGATGCAAGGTGTG-1-0-0	10.0403	10.6406	Cells
ACTGATGCACAGACTT-1-0-0	-3.84723	-1.12656	Cells
ACTGATGCAGGTCGTC-1-0-0	-2.34964	3.80943	Cells
ACTGATGCATCGACGC-1-0-0	-3.04082	-2.3786	Cells
ACTGATGCATCGGACC-1-0-0	-3.66178	2.2626	Cells
ACTGATGGTAAACGCG-1-0-0	12.1237	-1.34656	Cells
ACTGATGGTTGTCGCG-1-0-0	-6.62733	3.69164	Cells
ACTGATGGTTTGTGTG-1-0-0	5.08886	-1.0379	Cells
ACTGATGTCATAACCG-1-0-0	-5.35377	2.45956	Cells
ACTGATGTCCGAGCCA-1-0-0	-2.10572	3.18009	Cells
ACTGATGTCCTGCAGG-1-0-0	10.1508	-4.86869	Cells
ACTGATGTCGAATGCT-1-0-0	-5.46453	1.20767	Cells
ACTGATGTCGCAAACT-1-0-0	4.29299	-0.76642	Cells
ACTGATGTCGGGAGTA-1-0-0	11.0659	11.4647	Cells
ACTGATGTCTCTGAGA-1-0-0	-5.76614	1.05991	Cells
ACTGATGTCTTAGCCC-1-0-0	-2.54679	1.65041	Cells
ACTGCTCAGAGTTGGC-1-0-0	-0.137689	-0.121533	Cells
ACTGCTCAGATCCCAT-1-0-0	-3.68777	-0.92894	Cells
ACTGCTCAGCCATCGC-1-0-0	-5.44782	-0.988628	Cells
ACTGCTCAGTAGTGCG-1-0-0	-3.72027	-1.59762	Cells
ACTGCTCAGTGCTGCC-1-0-0	-3.20753	7.54109	Cells
ACTGCTCCAAAGTCAA-1-0-0	-3.45892	3.64167	Cells
ACTGCTCCAACTTGAC-1-0-0	-3.06362	1.2993	Cells
ACTGCTCCAATGGTCT-1-0-0	-3.38581	2.65928	Cells
ACTGCTCCACAGGCCT-1-0-0	1.15656	0.252559	Cells
ACTGCTCCACATCTTT-1-0-0	-2.69795	-2.16154	Cells
ACTGCTCCACCGCTAG-1-0-0	-3.14415	0.293311	Cells
ACTGCTCCACGAGAGT-1-0-0	5.30226	-2.25718	Cells
ACTGCTCCACGGTTTA-1-0-0	-3.16921	3.32694	Cells
ACTGCTCGTCTTCTCG-1-0-0	-4.90015	2.47479	Cells
ACTGCTCGTGCAGACA-1-0-0	-4.36931	6.56842	Cells
ACTGCTCGTTGAACTC-1-0-0	-3.53102	3.68329	Cells
ACTGCTCGTTGCGCAC-1-0-0	-3.83318	2.01456	Cells
ACTGCTCTCAACGGCC-1-0-0	-2.14552	3.90545	Cells
ACTGCTCTCACCAGGC-1-0-0	3.07258	-0.767635	Cells
ACTGCTCTCACGGTTA-1-0-0	-3.84442	-1.42744	Cells
ACTGCTCTCGAATGCT-1-0-0	9.34001	10.7286	Cells
ACTGCTCTCTGAGTGT-1-0-0	-5.09494	5.10671	Cells
ACTGCTCTCTGTTGAG-1-0-0	-3.30132	2.37392	Cells
ACTGTCCAGACCGGAT-1-0-0	-3.08088	4.04227	Cells
ACTGTCCAGATCGATA-1-0-0	11.0433	5.43076	Cells
ACTGTCCAGCCCTAAT-1-0-0	9.42259	4.03407	Cells
ACTGTCCAGCGAAGGG-1-0-0	-4.14872	1.91197	Cells
ACTGTCCAGCGCTCCA-1-0-0	-5.59834	4.30895	Cells
ACTGTCCAGGAATGGA-1-0-0	-4.07822	-1.18498	Cells
ACTGTCCAGTAGGTGC-1-0-0	-6.80505	1.43073	Cells
ACTGTCCCACCCTATC-1-0-0	-4.20113	4.28313	Cells
ACTGTCCCAGCTGCAC-1-0-0	2.1854	-0.231792	Cells
ACTGTCCCATACGCCG-1-0-0	-6.87396	2.53883	Cells
ACTGTCCCATGCCTTC-1-0-0	-6.02044	-0.0520588	Cells
ACTGTCCGTAGAAGGA-1-0-0	5.44152	-1.86951	Cells
ACTGTCCGTCAGATAA-1-0-0	-4.84834	5.06365	Cells
ACTGTCCGTGAGTGAC-1-0-0	-5.92417	0.571842	Cells
ACTGTCCGTGCACCAC-1-0-0	-0.370436	4.91785	Cells
ACTGTCCTCAGTCAGT-1-0-0	6.39089	3.89314	Cells
ACTGTCCTCATAAAGG-1-0-0	9.14752	9.42826	Cells
ACTGTCCTCATGCATG-1-0-0	-2.60994	-0.3266	Cells
ACTGTCCTCCAGTATG-1-0-0	-4.40688	3.8761	Cells
ACTGTCCTCCCATTTA-1-0-0	-5.56224	0.648388	Cells
ACTGTCCTCCTAGGGC-1-0-0	-5.94262	-0.0100954	Cells
ACTGTCCTCCTTGGTC-1-0-0	-2.08159	2.99013	Cells
ACTGTCCTCGATCCCT-1-0-0	-4.55918	-1.82412	Cells
ACTGTCCTCGGTCCGA-1-0-0	-4.76576	3.847	Cells
ACTGTCCTCTCAACTT-1-0-0	5.00695	-1.18787	Cells
ACTTACTAGCTTATCG-1-0-0	-1.81472	4.04237	Cells
ACTTACTAGGAGTTGC-1-0-0	8.24328	0.72074	Cells
ACTTACTCAAAGGTGC-1-0-0	-1.00423	3.26395	Cells
ACTTACTCAAGACACG-1-0-0	-6.02268	1.61442	Cells
ACTTACTCAAGCCGTC-1-0-0	11.7066	15.2036	Cells
ACTTACTCAATGGACG-1-0-0	-3.78613	1.50726	Cells
ACTTACTCACCGAAAG-1-0-0	-5.77237	4.43338	Cells
ACTTACTCAGCTCGCA-1-0-0	-3.99456	1.39692	Cells
ACTTACTCATGCAATC-1-0-0	-5.61957	0.895172	Cells
ACTTACTGTCATTAGC-1-0-0	0.643341	11.8344	Cells
ACTTACTGTCCGCTGA-1-0-0	-4.59025	-2.10683	Cells
ACTTACTGTGTAAGTA-1-0-0	-6.23345	3.58092	Cells
ACTTACTGTGTTTGGT-1-0-0	12.2381	-1.55525	Cells
ACTTACTGTTAAAGTG-1-0-0	-4.34587	3.32909	Cells
ACTTACTGTTATCCGA-1-0-0	12.8597	-1.08956	Cells
ACTTACTGTTCGTGAT-1-0-0	5.8227	3.71721	Cells
ACTTACTGTTTGTTGG-1-0-0	-5.28277	0.598647	Cells
ACTTACTTCGCATGGC-1-0-0	-5.83062	-0.0813552	Cells
ACTTACTTCGTCACGG-1-0-0	9.90695	8.91258	Cells
ACTTACTTCGTTACAG-1-0-0	-5.13572	1.66087	Cells
ACTTACTTCTACTATC-1-0-0	-1.31283	3.03036	Cells
ACTTACTTCTTGTACT-1-0-0	-2.28606	0.233011	Cells
ACTTGTTAGATCACGG-1-0-0	12.6273	-1.49843	Cells
ACTTGTTAGCGAAGGG-1-0-0	-5.26661	0.791573	Cells
ACTTGTTAGCTTATCG-1-0-0	-2.40742	-1.60019	Cells
ACTTGTTAGTCAATAG-1-0-0	-4.48859	3.89084	Cells
ACTTGTTCAATAGCGG-1-0-0	4.88049	-0.359623	Cells
ACTTGTTCACGGATAG-1-0-0	11.1029	12.6077	Cells
ACTTGTTCACGGTGTC-1-0-0	-1.88306	-2.28839	Cells
ACTTGTTCAGTAACGG-1-0-0	-5.93224	-0.141954	Cells
ACTTGTTCAGTCGTGC-1-0-0	13.2391	-0.0731075	Cells
ACTTGTTCATATGCTG-1-0-0	-2.13821	2.91836	Cells
ACTTGTTGTACACCGC-1-0-0	-5.23826	2.11845	Cells
ACTTGTTGTAGGAGTC-1-0-0	-5.06125	2.47092	Cells
ACTTGTTGTCGAAAGC-1-0-0	-5.9764	1.34728	Cells
ACTTGTTGTCGTCTTC-1-0-0	12.7052	-1.03665	Cells
ACTTGTTGTCTAACGT-1-0-0	-4.11122	-0.219685	Cells
ACTTGTTGTCTGGAGA-1-0-0	-7.10431	1.99499	Cells
ACTTGTTGTCTTTCAT-1-0-0	-3.05116	3.23766	Cells
ACTTGTTGTGAAATCA-1-0-0	-4.13388	2.19472	Cells
ACTTGTTGTTCAGCGC-1-0-0	-5.88976	1.75219	Cells
ACTTGTTGTTCCTCCA-1-0-0	-3.04027	3.16826	Cells
ACTTGTTGTTCGGCAC-1-0-0	-5.12458	6.0113	Cells
ACTTGTTTCAGCGATT-1-0-0	-3.47335	2.03163	Cells
ACTTGTTTCCACGACG-1-0-0	3.39186	-0.57588	Cells
ACTTGTTTCCTTCAAT-1-0-0	-4.94269	0.75836	Cells
ACTTGTTTCGTGACAT-1-0-0	-3.48539	-1.5348	Cells
ACTTGTTTCGTTGCCT-1-0-0	-5.66292	3.88447	Cells
ACTTGTTTCTGACCTC-1-0-0	10.6881	-1.46096	Cells
ACTTGTTTCTTGTACT-1-0-0	9.18897	4.41654	Cells
ACTTGTTTCTTTAGGG-1-0-0	-6.5588	1.58418	Cells
ACTTTCAAGACAAGCC-1-0-0	8.43578	9.19859	Cells
ACTTTCAAGCTCAACT-1-0-0	-7.19468	2.53371	Cells
ACTTTCAAGGTGTGGT-1-0-0	9.84271	9.47336	Cells
ACTTTCAAGTAGGCCA-1-0-0	10.8708	10.0127	Cells
ACTTTCACAAAGAATC-1-0-0	-5.41445	0.857114	Cells
ACTTTCACAATAGCGG-1-0-0	-4.55914	5.37562	Cells
ACTTTCACACAAGACG-1-0-0	-5.87991	3.68088	Cells
ACTTTCACATCGTCGG-1-0-0	-3.27306	3.85378	Cells
ACTTTCAGTCACCCAG-1-0-0	9.33722	7.87217	Cells
ACTTTCAGTGGCAAAC-1-0-0	-3.88861	1.33813	Cells
ACTTTCAGTGTGACGA-1-0-0	-0.629635	3.21068	Cells
ACTTTCAGTTAAAGTG-1-0-0	-3.63959	4.66495	Cells
ACTTTCAGTTGAGTTC-1-0-0	-3.94489	3.4464	Cells
ACTTTCAGTTGATTCG-1-0-0	5.69552	-2.48203	Cells
ACTTTCAGTTGGACCC-1-0-0	4.23692	-1.1146	Cells
ACTTTCATCAACCATG-1-0-0	-0.0958994	2.62282	Cells
ACTTTCATCAGGTTCA-1-0-0	1.35991	-0.416046	Cells
ACTTTCATCCAACCAA-1-0-0	-5.76488	3.42268	Cells
ACTTTCATCGAGGTAG-1-0-0	9.19388	8.87039	Cells
ACTTTCATCTGCCAGG-1-0-0	-4.46843	3.72422	Cells
AGAATAGAGACTAAGT-1-0-0	-4.38299	2.65131	Cells
AGAATAGAGACTCGGA-1-0-0	-6.60634	2.1719	Cells
AGAATAGAGCTGTTCA-1-0-0	-2.57347	2.5248	Cells
AGAATAGAGTACATGA-1-0-0	11.8663	-0.161489	Cells
AGAATAGAGTTAGGTA-1-0-0	10.811	4.44013	Cells
AGAATAGCAGACGCAA-1-0-0	-2.8924	2.33688	Cells
AGAATAGCAGGTCGTC-1-0-0	13.9032	1.00809	Cells
AGAATAGCATATGGTC-1-0-0	2.62565	5.0917	Cells
AGAATAGCATCGATTG-1-0-0	-5.79416	2.56322	Cells
AGAATAGCATCTCGCT-1-0-0	-3.52	3.3768	Cells
AGAATAGGTACGCACC-1-0-0	1.13934	0.264365	Cells
AGAATAGGTACGCTGC-1-0-0	-4.96041	2.26792	Cells
AGAATAGGTATATGAG-1-0-0	-4.53179	2.41738	Cells
AGAATAGGTGAGGCTA-1-0-0	-5.42977	2.66173	Cells
AGAATAGGTGTGAATA-1-0-0	-6.88804	2.24926	Cells
AGAATAGTCAACGCTA-1-0-0	-4.187	6.62588	Cells
AGAATAGTCACAAACC-1-0-0	-5.86047	4.60861	Cells
AGAATAGTCACATAGC-1-0-0	-5.46339	2.22623	Cells
AGAATAGTCCGTTGCT-1-0-0	-4.08494	-0.884212	Cells
AGAATAGTCCTAGGGC-1-0-0	-2.7599	0.225326	Cells
AGAATAGTCCTTCAAT-1-0-0	-4.53088	-0.887851	Cells
AGAATAGTCTCACATT-1-0-0	-5.45528	2.32164	Cells
AGAATAGTCTGTCCGT-1-0-0	-1.61774	4.23286	Cells
AGAATAGTCTTCATGT-1-0-0	-5.1732	2.48767	Cells
AGACGTTAGAGTACAT-1-0-0	11.4342	14.8435	Cells
AGACGTTAGATGCGAC-1-0-0	13.3781	0.253098	Cells
AGACGTTAGCGTTCCG-1-0-0	-0.326104	0.00932025	Cells
AGACGTTAGCGTTGCC-1-0-0	-4.08275	-1.80518	Cells
AGACGTTAGCTGCGAA-1-0-0	11.2386	13.4287	Cells
AGACGTTAGGGCTTGA-1-0-0	11.2384	12.9442	Cells
AGACGTTCAAGTTGTC-1-0-0	-4.32443	7.12389	Cells
AGACGTTCACAGCGTC-1-0-0	-6.51545	4.23628	Cells
AGACGTTCAGTGACAG-1-0-0	-3.76115	0.972466	Cells
AGACGTTCATCTATGG-1-0-0	-3.96815	-0.506132	Cells
AGACGTTCATGTCTCC-1-0-0	-4.06877	3.78256	Cells
AGACGTTGTAAGTGTA-1-0-0	-4.78925	4.76639	Cells
AGACGTTGTAATCACC-1-0-0	-4.76453	2.43154	Cells
AGACGTTGTACCGAGA-1-0-0	9.87443	7.8157	Cells
AGACGTTGTAGTAGTA-1-0-0	-6.06701	1.74398	Cells
AGACGTTGTGAGGCTA-1-0-0	13.2125	-1.99003	Cells
AGACGTTGTGATAAGT-1-0-0	-3.1117	8.27152	Cells
AGACGTTGTGGCCCTA-1-0-0	-4.35477	1.35561	Cells
AGACGTTGTGGTCTCG-1-0-0	-0.912973	1.5975	Cells
AGACGTTGTTTGTGTG-1-0-0	-5.21809	2.18177	Cells
AGACGTTTCAGAGACG-1-0-0	-3.19363	2.70649	Cells
AGACGTTTCCCGGATG-1-0-0	7.6177	0.710021	Cells
AGACGTTTCCGTAGGC-1-0-0	12.7758	-0.390819	Cells
AGACGTTTCCTGCCAT-1-0-0	0.704453	0.445485	Cells
AGACGTTTCGACGGAA-1-0-0	-4.66264	4.00858	Cells
AGACGTTTCGTAGATC-1-0-0	4.80803	-1.14508	Cells
AGAGCGAAGAAGGCCT-1-0-0	-6.09297	5.26822	Cells
AGAGCGAAGACTTTCG-1-0-0	9.80309	11.2278	Cells
AGAGCGAAGAGACTAT-1-0-0	-6.24971	0.815845	Cells
AGAGCGAAGGGTTCCC-1-0-0	14.6828	2.1881	Cells
AGAGCGACAATCCGAT-1-0-0	-3.30621	1.42781	Cells
AGAGCGACACAGCCCA-1-0-0	10.2143	-4.97998	Cells
AGAGCGACACAGGAGT-1-0-0	-4.26336	2.9046	Cells
AGAGCGACACCTGGTG-1-0-0	10.8424	10.5617	Cells
AGAGCGACACTTAACG-1-0-0	13.6717	1.17243	Cells
AGAGCGACAGCCTGTG-1-0-0	-2.14757	1.72666	Cells
AGAGCGACAGTTTACG-1-0-0	-4.22783	7.00958	Cells
AGAGCGACATTGGGCC-1-0-0	-5.87019	3.38157	Cells
AGAGCGACATTGGTAC-1-0-0	-4.96264	3.83309	Cells
AGAGCGAGTAAGAGGA-1-0-0	9.43319	10.6059	Cells
AGAGCGAGTAGAGCTG-1-0-0	-2.67666	-2.71084	Cells
AGAGCGAGTCCGAAGA-1-0-0	-4.28176	5.07354	Cells
AGAGCGAGTCGAGATG-1-0-0	-5.33675	2.28996	Cells
AGAGCGAGTGACCAAG-1-0-0	5.25218	-0.722848	Cells
AGAGCGAGTGACGCCT-1-0-0	-2.87086	1.11773	Cells
AGAGCGAGTGCATCTA-1-0-0	-5.84379	4.63493	Cells
AGAGCGAGTGTGGCTC-1-0-0	-4.32117	1.47738	Cells
AGAGCGAGTTATTCTC-1-0-0	-4.65401	-1.76128	Cells
AGAGCGATCCGAACGC-1-0-0	-5.04332	4.5731	Cells
AGAGCGATCGAGAACG-1-0-0	9.04468	8.82184	Cells
AGAGCGATCGTAGGTT-1-0-0	-3.49591	7.07798	Cells
AGAGCGATCTAGAGTC-1-0-0	4.95626	-2.38684	Cells
AGAGCGATCTGCTTGC-1-0-0	-1.28825	1.29546	Cells
AGAGCGATCTGGCGTG-1-0-0	-4.55371	0.734839	Cells
AGAGCTTAGACTACAA-1-0-0	12.4699	-0.825751	Cells
AGAGCTTAGCGTCTAT-1-0-0	-6.17182	2.10397	Cells
AGAGCTTAGTCCGTAT-1-0-0	-2.27915	-0.781206	Cells
AGAGCTTAGTCGTTTG-1-0-0	-5.21397	1.72544	Cells
AGAGCTTCAACGCACC-1-0-0	-5.11336	4.00267	Cells
AGAGCTTCACAACTGT-1-0-0	-1.20852	5.2197	Cells
AGAGCTTCACCTTGTC-1-0-0	-5.96257	3.01707	Cells
AGAGCTTCAGGACCCT-1-0-0	-3.05429	0.741729	Cells
AGAGCTTCATACTACG-1-0-0	12.8328	-1.3455	Cells
AGAGCTTGTACAGTTC-1-0-0	-4.64986	-1.42133	Cells
AGAGCTTGTCCGAAGA-1-0-0	-2.86265	0.248398	Cells
AGAGCTTGTGATGATA-1-0-0	10.62	11.0897	Cells
AGAGCTTGTGCAGACA-1-0-0	10.7588	4.09877	Cells
AGAGCTTTCCAATGGT-1-0-0	-0.484013	0.496633	Cells
AGAGCTTTCCCTGACT-1-0-0	-3.91626	3.14961	Cells
AGAGCTTTCCGCGGTA-1-0-0	-5.50547	1.54291	Cells
AGAGCTTTCGGAGGTA-1-0-0	-5.07679	1.96317	Cells
AGAGCTTTCTGGCGAC-1-0-0	-2.71348	1.94063	Cells
AGAGTGGAGACACTAA-1-0-0	11.8015	-1.16938	Cells
AGAGTGGAGCGATTCT-1-0-0	12.2379	-1.45063	Cells
AGAGTGGAGTACTTGC-1-0-0	10.8207	9.62897	Cells
AGAGTGGCAATGGAAT-1-0-0	5.87561	5.12466	Cells
AGAGTGGCAATTGCTG-1-0-0	-5.94567	4.08507	Cells
AGAGTGGCAGATGAGC-1-0-0	9.54559	-4.90244	Cells
AGAGTGGCAGCTTAAC-1-0-0	-3.25967	0.114131	Cells
AGAGTGGCATGCCTAA-1-0-0	-3.5913	1.66893	Cells
AGAGTGGGTCAGCTAT-1-0-0	-7.21288	4.43169	Cells
AGAGTGGGTCCTCCAT-1-0-0	8.99484	9.0665	Cells
AGAGTGGGTCTGCCAG-1-0-0	-6.59512	3.84847	Cells
AGAGTGGGTGTCAATC-1-0-0	11.1178	-1.77004	Cells
AGAGTGGGTTCACGGC-1-0-0	-3.54455	0.0308852	Cells
AGAGTGGGTTGATTCG-1-0-0	10.875	3.22174	Cells
AGAGTGGTCAGCTGGC-1-0-0	-3.03171	2.7306	Cells
AGAGTGGTCATAACCG-1-0-0	9.01725	9.088	Cells
AGAGTGGTCTCGAGTA-1-0-0	9.71946	8.63163	Cells
AGATCTGAGAGTACAT-1-0-0	-3.16543	3.81115	Cells
AGATCTGAGAGTGAGA-1-0-0	-7.18091	3.92128	Cells
AGATCTGAGCGTTCCG-1-0-0	-4.69421	2.92568	Cells
AGATCTGAGGCAGGTT-1-0-0	10.0529	9.77138	Cells
AGATCTGCACAACGCC-1-0-0	-2.72747	0.961545	Cells
AGATCTGCACCTTGTC-1-0-0	-5.22553	3.40737	Cells
AGATCTGGTACAGTTC-1-0-0	-4.51881	0.866455	Cells
AGATCTGGTACGACCC-1-0-0	-5.54715	4.79027	Cells
AGATCTGGTCATGCAT-1-0-0	-5.29247	2.22164	Cells
AGATCTGGTCCGTTAA-1-0-0	-5.12091	6.34592	Cells
AGATCTGGTGACAAAT-1-0-0	11.9984	12.921	Cells
AGATCTGTCAAACGGG-1-0-0	9.79532	3.74598	Cells
AGATCTGTCAGTGTTG-1-0-0	-4.41136	3.86895	Cells
AGATCTGTCCCTCAGT-1-0-0	-4.01342	1.09475	Cells
AGATCTGTCCGTTGTC-1-0-0	11.6062	9.59709	Cells
AGATTGCAGATATACG-1-0-0	-4.47598	-0.346201	Cells
AGATTGCAGCTTATCG-1-0-0	-3.67046	4.31263	Cells
AGATTGCAGCTTCGCG-1-0-0	-5.12717	0.634923	Cells
AGATTGCAGGAATGGA-1-0-0	9.30556	7.85597	Cells
AGATTGCAGGTTACCT-1-0-0	11.4981	-0.883747	Cells
AGATTGCAGTATGACA-1-0-0	-3.54886	6.72311	Cells
AGATTGCAGTCCGTAT-1-0-0	8.04311	0.514972	Cells
AGATTGCCAAGCGTAG-1-0-0	-4.87665	-1.09362	Cells
AGATTGCCACAGGTTT-1-0-0	-6.73363	3.97944	Cells
AGATTGCCACATTTCT-1-0-0	3.15115	2.39789	Cells
AGATTGCCAGACAAAT-1-0-0	-5.12766	2.91259	Cells
AGATTGCCAGCTATTG-1-0-0	-2.98554	-0.542342	Cells
AGATTGCCAGTATGCT-1-0-0	-4.83958	1.21328	Cells
AGATTGCCATCACAAC-1-0-0	-4.75989	2.87426	Cells
AGATTGCCATCTATGG-1-0-0	-3.20903	2.42017	Cells
AGATTGCCATGTTGAC-1-0-0	11.0002	4.53986	Cells
AGATTGCGTAAGGATT-1-0-0	-3.84987	0.528854	Cells
AGATTGCGTAGCAAAT-1-0-0	-3.92703	4.62258	Cells
AGATTGCGTAGCCTCG-1-0-0	-3.17462	7.21889	Cells
AGATTGCGTAGGGTAC-1-0-0	-4.69293	0.732584	Cells
AGATTGCGTATTCTCT-1-0-0	-2.06088	3.70666	Cells
AGATTGCGTCGAAAGC-1-0-0	-4.10956	-1.5861	Cells
AGATTGCGTGCAACTT-1-0-0	-3.45364	-0.0240696	Cells
AGATTGCTCACATGCA-1-0-0	-3.5718	2.03048	Cells
AGATTGCTCACCCTCA-1-0-0	-5.21273	3.45311	Cells
AGATTGCTCACTTACT-1-0-0	-5.74252	2.3653	Cells
AGATTGCTCAGAAATG-1-0-0	4.16347	-0.890561	Cells
AGATTGCTCCGTCAAA-1-0-0	4.35577	-2.07919	Cells
AGATTGCTCGCAAGCC-1-0-0	5.42025	-0.942047	Cells
AGCAGCCAGATGTCGG-1-0-0	-5.07757	2.06302	Cells
AGCAGCCAGCACGCCT-1-0-0	-0.0250419	3.17593	Cells
AGCAGCCAGCCACGCT-1-0-0	-3.59427	-0.835943	Cells
AGCAGCCAGCCAGAAC-1-0-0	10.6739	9.88601	Cells
AGCAGCCAGCCCGAAA-1-0-0	-4.07443	-1.92242	Cells
AGCAGCCAGGATGTAT-1-0-0	9.67117	3.70389	Cells
AGCAGCCAGGCTACGA-1-0-0	-4.29274	3.89284	Cells
AGCAGCCAGTGAACAT-1-0-0	-3.20702	0.92858	Cells
AGCAGCCAGTGAAGAG-1-0-0	-4.2483	3.14759	Cells
AGCAGCCAGTGCAAGC-1-0-0	-4.69697	3.71482	Cells
AGCAGCCAGTTGAGAT-1-0-0	0.409879	1.46083	Cells
AGCAGCCCAAACGCGA-1-0-0	-6.40839	0.927285	Cells
AGCAGCCCAATGACCT-1-0-0	13.2338	-0.632709	Cells
AGCAGCCCACATCCGG-1-0-0	8.66724	10.3556	Cells
AGCAGCCCACTGTTAG-1-0-0	-3.32928	-2.50088	Cells
AGCAGCCGTCCCTACT-1-0-0	-0.415807	3.35912	Cells
AGCAGCCGTCGTTGTA-1-0-0	2.63187	2.45108	Cells
AGCAGCCGTGGCAAAC-1-0-0	3.54829	-0.401529	Cells
AGCAGCCGTTTGACTG-1-0-0	-5.00566	-0.176006	Cells
AGCAGCCTCAAACAAG-1-0-0	-2.22291	0.106265	Cells
AGCAGCCTCAAAGTAG-1-0-0	2.58685	2.57978	Cells
AGCAGCCTCACCTCGT-1-0-0	-4.72187	4.15373	Cells
AGCAGCCTCAGCATGT-1-0-0	-0.0827257	5.21405	Cells
AGCAGCCTCATTCACT-1-0-0	-3.5821	3.60514	Cells
AGCAGCCTCCATGCTC-1-0-0	-1.75048	3.47583	Cells
AGCAGCCTCGGTGTTA-1-0-0	-2.06581	0.365315	Cells
AGCAGCCTCTAACTCT-1-0-0	9.25096	9.94947	Cells
AGCAGCCTCTCGTTTA-1-0-0	-3.00313	3.41083	Cells
AGCATACAGATACACA-1-0-0	4.56906	-2.73081	Cells
AGCATACAGATCGGGT-1-0-0	4.79122	-0.285052	Cells
AGCATACAGCTAGCCC-1-0-0	-3.58251	-1.80381	Cells
AGCATACCAGCTTCGG-1-0-0	-2.72975	0.284827	Cells
AGCATACGTACGCACC-1-0-0	-3.96993	-2.06707	Cells
AGCATACGTCCCTACT-1-0-0	2.53219	3.41323	Cells
AGCATACGTCCGTTAA-1-0-0	-3.25892	3.25535	Cells
AGCATACGTGACTACT-1-0-0	11.0678	6.17204	Cells
AGCATACGTGAGGGAG-1-0-0	-4.65987	1.3598	Cells
AGCATACGTGTTTGTG-1-0-0	-1.8862	2.84685	Cells
AGCATACGTTCTGGTA-1-0-0	12.0935	-1.22454	Cells
AGCATACGTTGGACCC-1-0-0	-1.46641	3.45534	Cells
AGCATACTCACAATGC-1-0-0	13.2774	-1.55093	Cells
AGCATACTCCACTGGG-1-0-0	-5.00228	4.45279	Cells
AGCATACTCCGTAGTA-1-0-0	-5.21878	5.43828	Cells
AGCATACTCCTGTACC-1-0-0	-4.86276	1.70691	Cells
AGCATACTCGGAGCAA-1-0-0	-2.77015	3.69519	Cells
AGCATACTCGTAGGAG-1-0-0	-3.84434	4.45762	Cells
AGCATACTCTGATACG-1-0-0	9.60501	9.66384	Cells
AGCATACTCTTCGGTC-1-0-0	-6.86314	3.54009	Cells
AGCCTAAAGATCGATA-1-0-0	-5.55629	2.47638	Cells
AGCCTAAAGCGTTCCG-1-0-0	-3.61191	-1.02283	Cells
AGCCTAAAGCTCAACT-1-0-0	-2.17875	-0.868193	Cells
AGCCTAAAGGCATGGT-1-0-0	-5.4936	4.60706	Cells
AGCCTAAAGGGATCTG-1-0-0	-3.34066	-0.156868	Cells
AGCCTAAAGTGGACGT-1-0-0	-4.06512	2.37159	Cells
AGCCTAAAGTTTGCGT-1-0-0	-3.4571	-0.469488	Cells
AGCCTAACAAAGGAAG-1-0-0	-5.69076	4.54706	Cells
AGCCTAACAAGACACG-1-0-0	12.9738	0.136863	Cells
AGCCTAACAGATCCAT-1-0-0	-3.52398	1.95182	Cells
AGCCTAACAGTCGATT-1-0-0	1.04776	1.35981	Cells
AGCCTAAGTATAGGTA-1-0-0	9.36603	4.32742	Cells
AGCCTAAGTGCGGTAA-1-0-0	10.6523	4.17547	Cells
AGCCTAAGTTATCGGT-1-0-0	-3.57543	2.80227	Cells
AGCCTAATCAGTTGAC-1-0-0	-4.37047	1.19844	Cells
AGCCTAATCCATGAAC-1-0-0	6.46729	3.35374	Cells
AGCCTAATCCGAGCCA-1-0-0	-4.51675	-1.18282	Cells
AGCCTAATCGCATGGC-1-0-0	10.5666	-4.39641	Cells
AGCCTAATCGCTGATA-1-0-0	-4.03196	3.55489	Cells
AGCCTAATCGGCGCAT-1-0-0	-5.20366	6.58945	Cells
AGCCTAATCGTTACGA-1-0-0	-5.66145	1.83423	Cells
AGCCTAATCTGAGTGT-1-0-0	-4.23703	2.57293	Cells
AGCGGTCAGAATAGGG-1-0-0	6.01705	3.93131	Cells
AGCGGTCAGCCGTCGT-1-0-0	-2.65243	1.61814	Cells
AGCGGTCAGCTGCGAA-1-0-0	-6.0368	1.66996	Cells
AGCGGTCAGGCATGGT-1-0-0	-2.88243	2.47029	Cells
AGCGGTCAGGGAAACA-1-0-0	-3.66489	-1.3726	Cells
AGCGGTCAGTCGCCGT-1-0-0	-5.24876	0.369594	Cells
AGCGGTCAGTGGGCTA-1-0-0	12.9338	-2.26948	Cells
AGCGGTCAGTGGGTTG-1-0-0	-5.19879	3.92415	Cells
AGCGGTCAGTGTACTC-1-0-0	-4.3862	2.21466	Cells
AGCGGTCCAAATACAG-1-0-0	-6.78356	4.40826	Cells
AGCGGTCCACCACGTG-1-0-0	1.35481	1.28177	Cells
AGCGGTCCACCTGGTG-1-0-0	-4.70298	-1.12145	Cells
AGCGGTCCAGAGCCAA-1-0-0	-6.14644	4.36189	Cells
AGCGGTCCATATGAGA-1-0-0	4.87176	-1.01978	Cells
AGCGGTCGTAGGGACT-1-0-0	-6.37253	1.09264	Cells
AGCGGTCTCACTCCTG-1-0-0	-4.18962	4.04629	Cells
AGCGGTCTCAGCATGT-1-0-0	-4.6446	0.638501	Cells
AGCGGTCTCAGTTTGG-1-0-0	-2.74963	1.37786	Cells
AGCGGTCTCATAACCG-1-0-0	-3.76438	-0.309763	Cells
AGCGGTCTCCAAGTAC-1-0-0	-2.60123	3.09095	Cells
AGCGGTCTCCACGACG-1-0-0	-3.31096	1.7226	Cells
AGCGGTCTCCGCAAGC-1-0-0	-6.62059	2.72139	Cells
AGCGGTCTCGAGCCCA-1-0-0	5.77962	-1.04426	Cells
AGCGGTCTCGGACAAG-1-0-0	10.6865	13.6128	Cells
AGCGTATAGAGGGATA-1-0-0	-4.47892	4.27914	Cells
AGCGTATAGCTGTCTA-1-0-0	-2.34823	2.83183	Cells
AGCGTATAGGACAGAA-1-0-0	-6.73319	3.54659	Cells
AGCGTATAGGCTCTTA-1-0-0	-1.52694	-2.33987	Cells
AGCGTATAGTGGGTTG-1-0-0	11.2459	13.7432	Cells
AGCGTATCAAGAAGAG-1-0-0	-5.30573	1.98075	Cells
AGCGTATCACGAAGCA-1-0-0	-3.96108	0.917929	Cells
AGCGTATCACGCGAAA-1-0-0	-5.03089	-0.202723	Cells
AGCGTATCACGGATAG-1-0-0	-2.78745	0.0718711	Cells
AGCGTATCACGTCAGC-1-0-0	-2.41095	2.23332	Cells
AGCGTATCATGTAGTC-1-0-0	-5.3302	-0.0581418	Cells
AGCGTATGTAACGTTC-1-0-0	-3.32056	5.67578	Cells
AGCGTATGTACCCAAT-1-0-0	-3.35312	0.496436	Cells
AGCGTATGTACTCTCC-1-0-0	-1.40206	3.1031	Cells
AGCGTATGTATAAACG-1-0-0	-5.58636	5.7469	Cells
AGCGTATGTCAACATC-1-0-0	-4.7857	5.23899	Cells
AGCGTATGTCGTGGCT-1-0-0	-5.29754	0.827099	Cells
AGCGTATGTTCCACTC-1-0-0	-2.38561	-2.1795	Cells
AGCGTATTCGAACGGA-1-0-0	-4.0883	2.67663	Cells
AGCGTATTCGTAGATC-1-0-0	-4.01364	2.7822	Cells
AGCGTATTCGTCCAGG-1-0-0	-6.41849	1.70138	Cells
AGCGTATTCTAACCGA-1-0-0	-4.60191	1.54706	Cells
AGCGTATTCTCACATT-1-0-0	4.68231	-0.881305	Cells
AGCGTATTCTTCAACT-1-0-0	-5.13021	4.1465	Cells
AGCGTCGAGAAACCGC-1-0-0	-5.6667	3.22835	Cells
AGCGTCGAGACAGGCT-1-0-0	-0.095801	2.70336	Cells
AGCGTCGAGCTGTCTA-1-0-0	-5.28596	1.54315	Cells
AGCGTCGAGGACAGCT-1-0-0	10.0285	8.80608	Cells
AGCGTCGAGGATGCGT-1-0-0	-4.76472	0.0211993	Cells
AGCGTCGAGTCTCAAC-1-0-0	-3.13507	-0.554937	Cells
AGCGTCGAGTGTACGG-1-0-0	-3.56645	4.58624	Cells
AGCGTCGAGTGTACTC-1-0-0	-5.43593	1.04022	Cells
AGCGTCGAGTGTGGCA-1-0-0	-5.10897	3.32777	Cells
AGCGTCGCACGGACAA-1-0-0	3.12173	-1.26262	Cells
AGCGTCGCATCGGTTA-1-0-0	-5.31063	1.28692	Cells
AGCGTCGCATGGTCTA-1-0-0	-3.60045	-2.09637	Cells
AGCGTCGCATGGTTGT-1-0-0	13.4402	-1.76045	Cells
AGCGTCGCATTCACTT-1-0-0	-3.11419	0.589831	Cells
AGCGTCGGTAATTGGA-1-0-0	-5.54796	3.35249	Cells
AGCGTCGGTACTCTCC-1-0-0	5.21735	3.20586	Cells
AGCGTCGGTAGCGCTC-1-0-0	-3.601	0.200855	Cells
AGCGTCGGTGACTACT-1-0-0	-5.49678	3.34069	Cells
AGCGTCGGTGATGTGG-1-0-0	-4.84486	2.76436	Cells
AGCGTCGGTGTGAATA-1-0-0	-3.79053	0.515089	Cells
AGCGTCGGTTAAGTAG-1-0-0	-5.11225	2.10138	Cells
AGCGTCGGTTACCAGT-1-0-0	-6.02389	4.93093	Cells
AGCGTCGTCAAGATCC-1-0-0	4.47785	0.0945771	Cells
AGCGTCGTCCCATTAT-1-0-0	-5.22065	1.94086	Cells
AGCGTCGTCCGTACAA-1-0-0	-3.02133	2.68175	Cells
AGCGTCGTCGCCAGCA-1-0-0	-4.72025	0.142108	Cells
AGCGTCGTCGGTGTTA-1-0-0	-4.4271	2.1645	Cells
AGCGTCGTCTCAAGTG-1-0-0	-3.30243	6.9886	Cells
AGCGTCGTCTCTTGAT-1-0-0	-3.71297	2.24375	Cells
AGCTCCTAGACATAAC-1-0-0	-4.45365	3.9919	Cells
AGCTCCTAGATACACA-1-0-0	-4.6806	1.20627	Cells
AGCTCCTAGCTAGTTC-1-0-0	-4.85706	0.911338	Cells
AGCTCCTAGCTGTCTA-1-0-0	-5.04644	-1.47492	Cells
AGCTCCTAGGCTCAGA-1-0-0	13.0238	-0.916111	Cells
AGCTCCTAGGTACTCT-1-0-0	9.79786	4.65065	Cells
AGCTCCTAGTTGCAGG-1-0-0	4.97423	3.6407	Cells
AGCTCCTCAGTCTTCC-1-0-0	-0.0977752	-0.498724	Cells
AGCTCCTCATCCCATC-1-0-0	-3.83054	2.24353	Cells
AGCTCCTCATGGTCTA-1-0-0	-6.21366	0.0224486	Cells
AGCTCCTCATTTGCCC-1-0-0	-3.20533	-0.205461	Cells
AGCTCCTGTCAAAGCG-1-0-0	-3.96291	1.8635	Cells
AGCTCCTGTCTGCGGT-1-0-0	-4.6876	4.63032	Cells
AGCTCCTTCAAGGCTT-1-0-0	9.85804	-4.82787	Cells
AGCTCCTTCACAAACC-1-0-0	10.5278	13.1311	Cells
AGCTCCTTCATGCATG-1-0-0	-4.64392	4.67589	Cells
AGCTCCTTCCACTCCA-1-0-0	-3.45605	2.15548	Cells
AGCTCCTTCCCTTGCA-1-0-0	-3.44419	1.14915	Cells
AGCTCCTTCTATCGCC-1-0-0	-2.73267	1.35087	Cells
AGCTCCTTCTCAAACG-1-0-0	-3.51036	7.36278	Cells
AGCTCCTTCTGATACG-1-0-0	-6.29224	4.76531	Cells
AGCTCTCAGAAACCGC-1-0-0	-2.72327	2.47134	Cells
AGCTCTCAGAACTGTA-1-0-0	12.5242	-0.706551	Cells
AGCTCTCAGCTAACTC-1-0-0	-6.09592	4.10718	Cells
AGCTCTCAGGCCCTCA-1-0-0	1.96342	0.464398	Cells
AGCTCTCAGGTGATTA-1-0-0	-1.69963	2.64993	Cells
AGCTCTCAGTACCGGA-1-0-0	3.8909	-0.760065	Cells
AGCTCTCAGTACGTAA-1-0-0	-4.75836	2.79331	Cells
AGCTCTCAGTTCGATC-1-0-0	9.71818	-4.71814	Cells
AGCTCTCCACGTTGGC-1-0-0	4.89259	-0.245511	Cells
AGCTCTCCACTTCGAA-1-0-0	-4.51045	3.0614	Cells
AGCTCTCCAGATGGCA-1-0-0	-4.92268	3.49898	Cells
AGCTCTCCAGGCAGTA-1-0-0	9.21875	9.44931	Cells
AGCTCTCCAGGTCCAC-1-0-0	-4.0416	1.83588	Cells
AGCTCTCCAGGTTTCA-1-0-0	-3.58906	0.928041	Cells
AGCTCTCGTACTCTCC-1-0-0	-4.15295	0.456013	Cells
AGCTCTCGTCAGATAA-1-0-0	1.24215	-0.00508504	Cells
AGCTCTCGTTGTGGCC-1-0-0	-4.51325	2.39471	Cells
AGCTCTCTCCAAGCCG-1-0-0	-2.71596	3.9292	Cells
AGCTCTCTCCATGAGT-1-0-0	-3.24413	-0.871271	Cells
AGCTCTCTCCCTCTTT-1-0-0	-0.991419	3.13247	Cells
AGCTCTCTCCTACAGA-1-0-0	10.6648	4.50099	Cells
AGCTCTCTCCTCGCAT-1-0-0	-1.87771	3.40249	Cells
AGCTCTCTCGGTTAAC-1-0-0	9.64904	7.78939	Cells
AGCTTGAAGACAAAGG-1-0-0	-6.29352	1.84147	Cells
AGCTTGAAGACACTAA-1-0-0	10.8296	14.0504	Cells
AGCTTGAAGAGCCCAA-1-0-0	2.7921	2.4322	Cells
AGCTTGAAGCGTTCCG-1-0-0	4.55437	-2.23778	Cells
AGCTTGAAGGTGATTA-1-0-0	-4.56042	6.8296	Cells
AGCTTGAAGTTGAGTA-1-0-0	-2.68344	3.1148	Cells
AGCTTGACACATCCGG-1-0-0	-1.97754	1.10202	Cells
AGCTTGACACCTCGTT-1-0-0	3.00476	3.39522	Cells
AGCTTGACACGAGAGT-1-0-0	-5.43159	2.103	Cells
AGCTTGACAGGGTACA-1-0-0	-6.88875	2.64702	Cells
AGCTTGACATTGCGGC-1-0-0	-4.65881	3.38115	Cells
AGCTTGATCCGATATG-1-0-0	-2.94195	6.15844	Cells
AGCTTGATCCTAGAAC-1-0-0	0.789622	2.77756	Cells
AGCTTGATCGCCATAA-1-0-0	-2.00293	2.72585	Cells
AGCTTGATCGGAAACG-1-0-0	0.939091	0.146939	Cells
AGCTTGATCGTGACAT-1-0-0	11.4052	14.061	Cells
AGCTTGATCTTAGAGC-1-0-0	0.390913	1.89098	Cells
AGGCCACAGAGCTATA-1-0-0	-2.64854	3.73406	Cells
AGGCCACAGCCAGGAT-1-0-0	-4.25935	-1.8082	Cells
AGGCCACAGCTGGAAC-1-0-0	8.54528	10.2643	Cells
AGGCCACAGGCCGAAT-1-0-0	-5.03856	1.53849	Cells
AGGCCACAGGTGGGTT-1-0-0	-2.64861	2.30063	Cells
AGGCCACAGTCTCCTC-1-0-0	-5.05067	-1.29212	Cells
AGGCCACCAAAGTCAA-1-0-0	10.1278	10.5121	Cells
AGGCCACCACAGGCCT-1-0-0	11.1399	-2.37039	Cells
AGGCCACCACCACCAG-1-0-0	-4.27891	4.02094	Cells
AGGCCACCAGACGCCT-1-0-0	-5.90227	3.85097	Cells
AGGCCACGTAAGGGCT-1-0-0	-2.19244	0.190011	Cells
AGGCCACGTAAGTGGC-1-0-0	-5.03888	3.90235	Cells
AGGCCACGTACCCAAT-1-0-0	3.7714	-1.15552	Cells
AGGCCACGTAGAGTGC-1-0-0	-1.42869	6.67953	Cells
AGGCCACGTAGCAAAT-1-0-0	-4.58789	2.10948	Cells
AGGCCACGTCAAGCGA-1-0-0	-6.71624	2.71796	Cells
AGGCCACGTCCAACTA-1-0-0	-4.13562	4.2011	Cells
AGGCCACGTCTGCGGT-1-0-0	-4.70582	-1.5266	Cells
AGGCCACGTGCCTTGG-1-0-0	-4.66296	5.50062	Cells
AGGCCACGTTTGTTGG-1-0-0	-3.09576	3.21346	Cells
AGGCCACTCATTGCGA-1-0-0	-1.8659	2.87924	Cells
AGGCCACTCGCACTCT-1-0-0	-2.7482	1.88551	Cells
AGGCCGTAGCTAACAA-1-0-0	-3.76655	0.370429	Cells
AGGCCGTAGGTAGCTG-1-0-0	-6.76667	2.53182	Cells
AGGCCGTAGGTGCTTT-1-0-0	-2.84879	4.10095	Cells
AGGCCGTAGTAGCGGT-1-0-0	-3.57164	3.07172	Cells
AGGCCGTAGTTAGGTA-1-0-0	0.90864	2.49465	Cells
AGGCCGTCACCATCCT-1-0-0	-6.3128	1.20459	Cells
AGGCCGTCACCATGTA-1-0-0	-5.38047	4.31042	Cells
AGGCCGTCAGCCTATA-1-0-0	-2.98292	7.34843	Cells
AGGCCGTCAGTATAAG-1-0-0	8.96666	9.88992	Cells
AGGCCGTCATCGTCGG-1-0-0	-4.25044	-0.544561	Cells
AGGCCGTGTCGCATAT-1-0-0	8.92517	8.66449	Cells
AGGCCGTGTCTAGAGG-1-0-0	-1.88353	-0.262325	Cells
AGGCCGTGTGAGCGAT-1-0-0	-5.9645	3.45623	Cells
AGGCCGTGTTAGGGTG-1-0-0	11.747	5.84912	Cells
AGGCCGTGTTCTCATT-1-0-0	12.5167	-1.66616	Cells
AGGCCGTGTTTGCATG-1-0-0	-4.23221	3.37298	Cells
AGGCCGTGTTTGTGTG-1-0-0	9.38125	10.9399	Cells
AGGCCGTTCAACCATG-1-0-0	-5.70153	4.02849	Cells
AGGCCGTTCGGAATCT-1-0-0	10.3707	9.72323	Cells
AGGGAGTAGAAGGACA-1-0-0	-3.77996	-2.49125	Cells
AGGGAGTAGAGCTGCA-1-0-0	-4.26837	2.58608	Cells
AGGGAGTAGCAGACTG-1-0-0	-4.43344	2.26514	Cells
AGGGAGTAGCCAACAG-1-0-0	-5.79547	4.84957	Cells
AGGGAGTAGCGCTTAT-1-0-0	-2.13882	5.8897	Cells
AGGGAGTAGCTGTCTA-1-0-0	-4.1708	-0.567421	Cells
AGGGAGTAGCTTATCG-1-0-0	-3.60684	2.43107	Cells
AGGGAGTAGGAGTTTA-1-0-0	-4.49485	1.02499	Cells
AGGGAGTCAAACTGTC-1-0-0	12.8903	0.114416	Cells
AGGGAGTCAATAGAGT-1-0-0	-5.6881	-0.16386	Cells
AGGGAGTCACATCTTT-1-0-0	-3.79142	-0.296838	Cells
AGGGAGTCACCGAATT-1-0-0	-3.12798	6.96014	Cells
AGGGAGTCACGACTCG-1-0-0	-4.58553	3.28821	Cells
AGGGAGTCAGCTTCGG-1-0-0	-4.86451	1.13921	Cells
AGGGAGTCAGTCTTCC-1-0-0	-2.94311	2.50679	Cells
AGGGAGTCATATGCTG-1-0-0	-2.63946	-0.256436	Cells
AGGGAGTCATGCAACT-1-0-0	-3.46705	3.00723	Cells
AGGGAGTGTAAAGTCA-1-0-0	-6.48346	4.40825	Cells
AGGGAGTGTCACTGGC-1-0-0	-4.27188	3.30289	Cells
AGGGAGTGTTATGTGC-1-0-0	-2.92852	3.98797	Cells
AGGGAGTGTTCCACTC-1-0-0	-5.51162	-0.143093	Cells
AGGGAGTGTTCGGGCT-1-0-0	-2.12839	-2.5569	Cells
AGGGAGTGTTGTACAC-1-0-0	-2.36553	2.42541	Cells
AGGGAGTTCAGTGTTG-1-0-0	9.75891	8.5594	Cells
AGGGAGTTCATGTCTT-1-0-0	4.43598	-1.40341	Cells
AGGGAGTTCCACTGGG-1-0-0	-3.48537	5.54746	Cells
AGGGAGTTCCCAGGTG-1-0-0	-6.03755	2.87563	Cells
AGGGAGTTCCGCATAA-1-0-0	11.0519	3.25691	Cells
AGGGAGTTCCTGCCAT-1-0-0	-2.85264	-0.617539	Cells
AGGGAGTTCGCACTCT-1-0-0	-2.63286	3.44083	Cells
AGGGAGTTCTAGCACA-1-0-0	10.7562	5.78332	Cells
AGGGAGTTCTCGCTTG-1-0-0	-1.8557	-0.827662	Cells
AGGGATGAGAAGATTC-1-0-0	10.8022	14.13	Cells
AGGGATGAGAGCTTCT-1-0-0	-1.92704	3.36133	Cells
AGGGATGAGATACACA-1-0-0	-3.04634	1.70056	Cells
AGGGATGAGATCTGAA-1-0-0	-6.37381	2.85347	Cells
AGGGATGAGCAGATCG-1-0-0	-6.76629	4.50727	Cells
AGGGATGAGGACAGCT-1-0-0	-3.74852	6.37371	Cells
AGGGATGAGTGCGTGA-1-0-0	-4.32226	1.69815	Cells
AGGGATGAGTTAAGTG-1-0-0	-4.33969	3.38421	Cells
AGGGATGAGTTGAGTA-1-0-0	12.5412	-1.64282	Cells
AGGGATGCAAACGTGG-1-0-0	-3.31609	5.14453	Cells
AGGGATGCAAAGGCGT-1-0-0	2.90443	2.6848	Cells
AGGGATGCACCAGGCT-1-0-0	-5.06903	0.61236	Cells
AGGGATGCAGATCCAT-1-0-0	-6.69124	3.28412	Cells
AGGGATGCAGCCTTGG-1-0-0	11.3623	9.16315	Cells
AGGGATGCAGGCTGAA-1-0-0	-3.22442	1.0845	Cells
AGGGATGGTAAGGGAA-1-0-0	-4.85734	-1.46047	Cells
AGGGATGGTCATTAGC-1-0-0	11.2121	9.60373	Cells
AGGGATGGTCTCCATC-1-0-0	-2.97548	3.41903	Cells
AGGGATGGTGCAGTAG-1-0-0	-3.37485	2.86678	Cells
AGGGATGGTTATGCGT-1-0-0	-1.84631	3.71598	Cells
AGGGATGTCACGATGT-1-0-0	-6.70318	4.78675	Cells
AGGGATGTCAGCGATT-1-0-0	-1.69547	3.43333	Cells
AGGGATGTCATAGCAC-1-0-0	-4.64047	2.68094	Cells
AGGGATGTCCTATTCA-1-0-0	10.8399	4.6103	Cells
AGGGATGTCGCCTGTT-1-0-0	-4.90647	2.09528	Cells
AGGGATGTCTATCCCG-1-0-0	-2.31062	2.89867	Cells
AGGGTGAAGACCGGAT-1-0-0	-3.4211	-0.38342	Cells
AGGGTGAAGCTAAACA-1-0-0	-4.29331	-1.31589	Cells
AGGGTGAAGGAGTAGA-1-0-0	-5.24354	3.39271	Cells
AGGGTGAAGGTAGCTG-1-0-0	-5.92657	-0.450502	Cells
AGGGTGACAACGATCT-1-0-0	10.8002	11.9741	Cells
AGGGTGACAAGCCCAC-1-0-0	-6.80029	2.34183	Cells
AGGGTGACACAACTGT-1-0-0	-4.86212	4.56237	Cells
AGGGTGACAGACAAGC-1-0-0	12.7115	-1.57731	Cells
AGGGTGACAGACGCTC-1-0-0	11.6281	-1.10105	Cells
AGGGTGACATGTCGAT-1-0-0	-4.39577	3.87505	Cells
AGGGTGAGTAACGACG-1-0-0	-6.87275	3.73992	Cells
AGGGTGAGTACTCAAC-1-0-0	-6.2472	4.5915	Cells
AGGGTGAGTATTAGCC-1-0-0	-6.57533	2.15765	Cells
AGGGTGAGTCAATGTC-1-0-0	-1.84178	2.74045	Cells
AGGGTGAGTCGCATCG-1-0-0	-4.31058	1.42345	Cells
AGGGTGAGTCGTGGCT-1-0-0	-4.73768	0.255729	Cells
AGGGTGATCAAGCCTA-1-0-0	0.607687	1.39222	Cells
AGGGTGATCATTATCC-1-0-0	-4.93076	6.37106	Cells
AGGGTGATCATTTGGG-1-0-0	10.2761	10.9834	Cells
AGGGTGATCCGAAGAG-1-0-0	-3.50217	3.36608	Cells
AGGGTGATCCGCAAGC-1-0-0	-5.54535	1.65101	Cells
AGGGTGATCTACGAGT-1-0-0	11.3118	12.6474	Cells
AGGGTGATCTAGAGTC-1-0-0	10.855	9.57922	Cells
AGGGTGATCTCGTTTA-1-0-0	-6.77917	4.44805	Cells
AGGGTGATCTGGGCCA-1-0-0	-3.86045	2.07065	Cells
AGGTCATAGCTGATAA-1-0-0	-4.5346	-1.58574	Cells
AGGTCATAGTAGCGGT-1-0-0	-6.64928	3.12149	Cells
AGGTCATAGTATTGGA-1-0-0	-5.14082	4.04244	Cells
AGGTCATCACACTGCG-1-0-0	-2.09045	-2.19634	Cells
AGGTCATCACGAAATA-1-0-0	11.8736	4.87614	Cells
AGGTCATCACTGCCAG-1-0-0	-4.9933	2.03958	Cells
AGGTCATCAGACGCCT-1-0-0	-3.36753	2.07653	Cells
AGGTCATCAGAGCCAA-1-0-0	-2.49763	5.27442	Cells
AGGTCATCATGATCCA-1-0-0	-5.16634	2.96148	Cells
AGGTCATCATGTAGTC-1-0-0	-4.40246	-0.727906	Cells
AGGTCATGTAGCCTAT-1-0-0	-3.49652	-1.33569	Cells
AGGTCATGTTATCACG-1-0-0	10.0083	-4.74327	Cells
AGGTCATGTTCAGGCC-1-0-0	-4.02406	1.83681	Cells
AGGTCATGTTCGCGAC-1-0-0	0.347339	1.12763	Cells
AGGTCATGTTGAGGTG-1-0-0	0.92191	0.3647	Cells
AGGTCATGTTGAGTTC-1-0-0	-3.01794	8.16106	Cells
AGGTCATTCACTATTC-1-0-0	-2.31968	-0.246841	Cells
AGGTCATTCATTGCCC-1-0-0	10.6076	3.66994	Cells
AGGTCATTCCAGTATG-1-0-0	-1.83527	2.14454	Cells
AGGTCATTCCGCAGTG-1-0-0	-3.64287	1.24466	Cells
AGGTCATTCCTTGGTC-1-0-0	-3.25483	3.01358	Cells
AGGTCATTCGTCTGAA-1-0-0	-3.32739	-0.309695	Cells
AGGTCATTCTATCCCG-1-0-0	-2.24807	1.2679	Cells
AGGTCATTCTTGCCGT-1-0-0	-5.79751	2.06927	Cells
AGGTCATTCTTTCCTC-1-0-0	-5.23537	2.4646	Cells
AGGTCCGAGAATTGTG-1-0-0	-5.34814	5.22028	Cells
AGGTCCGAGAGTACCG-1-0-0	-2.91934	0.706678	Cells
AGGTCCGAGATCTGCT-1-0-0	12.6995	6.183	Cells
AGGTCCGAGATGTCGG-1-0-0	0.977653	2.38525	Cells
AGGTCCGAGCGTGAAC-1-0-0	-5.11051	1.62568	Cells
AGGTCCGAGGTGTGGT-1-0-0	-5.68385	0.796046	Cells
AGGTCCGAGTCCAGGA-1-0-0	5.07086	-0.162739	Cells
AGGTCCGAGTGGTAAT-1-0-0	-4.26613	1.41551	Cells
AGGTCCGCAATAACGA-1-0-0	10.7835	5.86008	Cells
AGGTCCGCACGAAGCA-1-0-0	2.83369	3.09896	Cells
AGGTCCGCAGTAAGAT-1-0-0	-4.31729	1.51935	Cells
AGGTCCGCATGGAATA-1-0-0	2.72137	3.45373	Cells
AGGTCCGGTACGCTGC-1-0-0	-3.30033	2.95235	Cells
AGGTCCGGTAGTACCT-1-0-0	12.6927	-0.277846	Cells
AGGTCCGGTCATGCAT-1-0-0	-4.24511	0.692461	Cells
AGGTCCGGTCCTCTTG-1-0-0	11.4808	12.6287	Cells
AGGTCCGGTCGAACAG-1-0-0	-5.0867	0.63341	Cells
AGGTCCGGTCGCGAAA-1-0-0	-5.68975	5.12044	Cells
AGGTCCGGTGCCTTGG-1-0-0	-0.111837	2.58542	Cells
AGGTCCGGTTTGGCGC-1-0-0	-3.61993	1.54916	Cells
AGGTCCGTCAACCAAC-1-0-0	-5.03869	2.9108	Cells
AGGTCCGTCAGCATGT-1-0-0	-2.68523	8.26395	Cells
AGGTCCGTCATGCATG-1-0-0	-5.13441	2.03869	Cells
AGGTCCGTCATGTCCC-1-0-0	-5.83727	5.20163	Cells
AGGTCCGTCCGCGCAA-1-0-0	-3.08312	0.767712	Cells
AGGTCCGTCCGCGTTT-1-0-0	-3.67351	7.63713	Cells
AGGTCCGTCGATCCCT-1-0-0	10.7831	10.0589	Cells
AGGTCCGTCGCCAGCA-1-0-0	-2.74448	7.69677	Cells
AGGTCCGTCGGTGTCG-1-0-0	-4.50375	3.73802	Cells
AGGTCCGTCGGTTCGG-1-0-0	-1.61511	3.62446	Cells
AGGTCCGTCTCTTGAT-1-0-0	-2.22309	2.37307	Cells
AGGTCCGTCTGGCGTG-1-0-0	-5.28687	4.447	Cells
AGGTCCGTCTTGTATC-1-0-0	-3.73943	1.39637	Cells
AGTAGTCAGGGTGTGT-1-0-0	-5.63486	1.92453	Cells
AGTAGTCAGTGATCGG-1-0-0	-4.62573	2.35748	Cells
AGTAGTCCAAGCGATG-1-0-0	-6.0825	3.78152	Cells
AGTAGTCCACACCGCA-1-0-0	-3.58775	1.7792	Cells
AGTAGTCCATAAGACA-1-0-0	-5.39198	2.9019	Cells
AGTAGTCCATGGGAAC-1-0-0	0.580914	3.1012	Cells
AGTAGTCGTATATGAG-1-0-0	13.6724	2.08217	Cells
AGTAGTCGTATATGGA-1-0-0	-3.93709	2.04143	Cells
AGTAGTCGTCCGTCAG-1-0-0	-3.83274	2.0961	Cells
AGTAGTCGTCGCATAT-1-0-0	-2.43897	1.61151	Cells
AGTAGTCGTGGACGAT-1-0-0	12.9628	-1.44481	Cells
AGTAGTCGTTCGTGAT-1-0-0	11.2635	11.5294	Cells
AGTAGTCTCAACTCTT-1-0-0	12.3433	-0.53609	Cells
AGTAGTCTCAAGATCC-1-0-0	-5.06066	2.40606	Cells
AGTAGTCTCCCAGGTG-1-0-0	9.89706	3.77946	Cells
AGTAGTCTCTACTTAC-1-0-0	13.0571	-0.484745	Cells
AGTCTTTAGCCCGAAA-1-0-0	-2.93303	2.81483	Cells
AGTCTTTAGCCGTCGT-1-0-0	5.17402	-2.1601	Cells
AGTCTTTAGGTGATTA-1-0-0	-2.0974	2.82969	Cells
AGTCTTTAGTAACCCT-1-0-0	-5.29775	3.8999	Cells
AGTCTTTAGTACGACG-1-0-0	-7.00388	3.83806	Cells
AGTCTTTAGTATTGGA-1-0-0	2.88975	3.11282	Cells
AGTCTTTAGTGTCTCA-1-0-0	-4.31893	3.75906	Cells
AGTCTTTCACCACGTG-1-0-0	-5.34011	4.74456	Cells
AGTCTTTCACCTATCC-1-0-0	11.5156	9.4598	Cells
AGTCTTTCACGAAAGC-1-0-0	-5.18122	-1.47206	Cells
AGTCTTTCACGGCTAC-1-0-0	-4.27251	0.986819	Cells
AGTCTTTCAGATCGGA-1-0-0	-3.17449	8.52716	Cells
AGTCTTTCAGCTGTTA-1-0-0	9.7505	9.1725	Cells
AGTCTTTCAGGACGTA-1-0-0	-5.8009	0.741026	Cells
AGTCTTTCAGTATAAG-1-0-0	12.0453	-1.98042	Cells
AGTCTTTCATACAGCT-1-0-0	-2.86152	7.25762	Cells
AGTCTTTGTCTAGCGC-1-0-0	-5.05455	2.01267	Cells
AGTCTTTGTCTGCAAT-1-0-0	3.05814	2.42424	Cells
AGTCTTTGTTATCACG-1-0-0	-2.43921	2.64145	Cells
AGTCTTTTCAAAGACA-1-0-0	-7.31337	3.68305	Cells
AGTCTTTTCAACACCA-1-0-0	4.13965	-0.830459	Cells
AGTCTTTTCAAGGTAA-1-0-0	1.71587	0.0523932	Cells
AGTCTTTTCCTGCAGG-1-0-0	-5.3851	5.63446	Cells
AGTCTTTTCGGGAGTA-1-0-0	-6.94229	4.02865	Cells
AGTCTTTTCTACCAGA-1-0-0	-3.34436	1.48622	Cells
AGTCTTTTCTGTCTAT-1-0-0	-6.17294	5.28655	Cells
AGTCTTTTCTTACCGC-1-0-0	-5.1124	2.74182	Cells
AGTGAGGAGACAGACC-1-0-0	-1.90078	3.95709	Cells
AGTGAGGAGACCCACC-1-0-0	9.49324	5.16346	Cells
AGTGAGGAGCACCGCT-1-0-0	-4.04035	6.80678	Cells
AGTGAGGAGCCAGAAC-1-0-0	-6.36297	2.46503	Cells
AGTGAGGAGCGTGAAC-1-0-0	-3.27225	0.707736	Cells
AGTGAGGAGCTGAACG-1-0-0	-6.17839	4.54285	Cells
AGTGAGGAGCTTTGGT-1-0-0	9.20022	-4.14257	Cells
AGTGAGGAGGTGACCA-1-0-0	-3.3156	-2.21479	Cells
AGTGAGGCAAGACACG-1-0-0	-1.39639	5.50637	Cells
AGTGAGGCACGGTGTC-1-0-0	-4.11083	3.0963	Cells
AGTGAGGCAGATCGGA-1-0-0	-2.61369	-2.7879	Cells
AGTGAGGCATCTGGTA-1-0-0	5.12764	-2.35654	Cells
AGTGAGGCATGCCTAA-1-0-0	-4.18801	1.02576	Cells
AGTGAGGCATGGATGG-1-0-0	1.50515	-0.157275	Cells
AGTGAGGCATGTAGTC-1-0-0	-5.52774	2.40784	Cells
AGTGAGGCATTTGCTT-1-0-0	-3.91101	0.611473	Cells
AGTGAGGGTCCAGTGC-1-0-0	-3.44674	7.74537	Cells
AGTGAGGGTCTAGTCA-1-0-0	-6.60583	0.894532	Cells
AGTGAGGGTCTCCACT-1-0-0	4.22311	0.0944304	Cells
AGTGAGGGTCTTCGTC-1-0-0	-4.41043	1.17827	Cells
AGTGAGGGTGACGCCT-1-0-0	11.2419	5.574	Cells
AGTGAGGGTGAGTGAC-1-0-0	-3.46767	4.00862	Cells
[truncated: 94,530 more rows]
