# Supplementary material for: Human skeletal muscle aging atlas
Source: Nat Aging. 2024 Apr 15;4(5):727–44. doi: 10.1038/s43587-024-00613-3 (PMC11108788; doi:10.1038/s43587-024-00613-3)
Supplement: Supplementary file 19 — Statistical Source Data [file 43587_2024_613_MOESM19_ESM.xlsx]

## Sheet: Panel a
index	UMAP1	UMAP2	Cell type	Source	Muscle type
CTCAGGGGTCGGAAAC-1-2-0	5.11364	7.38524	Main MuSC	Barrue et al, elife, 2020	Rectus_abdominis
GTAGAGGGTCACCGCA-1-2-0	4.51448	7.06297	Main MuSC	Barrue et al, elife, 2020	Rectus_abdominis
GGGCGTTAGAGTCGAC-1-2-0	4.44098	7.60752	Main MuSC	Barrue et al, elife, 2020	Rectus_abdominis
TTCACCGGTTCAGTAC-1-2-0	4.33843	7.48638	Main MuSC	Barrue et al, elife, 2020	Rectus_abdominis
CAAGACTTCGGTGTAT-1-2-0	4.70638	7.2755	Main MuSC	Barrue et al, elife, 2020	Rectus_abdominis
ATACCGAAGATGACCG-1-2-0	4.56604	7.15431	Main MuSC	Barrue et al, elife, 2020	Rectus_abdominis
CTAACCCTCGCTTGAA-1-2-0	2.46646	9.90141	Main MuSC	Barrue et al, elife, 2020	Rectus_abdominis
TCAAGCATCCAAATGC-1-2-0	3.49442	7.63351	Main MuSC	Barrue et al, elife, 2020	Rectus_abdominis
ATGGGTTAGAGCCGTA-1-2-0	4.79878	7.27292	Main MuSC	Barrue et al, elife, 2020	Rectus_abdominis
GTCACTCAGCATGCAG-1-2-0	4.52439	6.88063	Main MuSC	Barrue et al, elife, 2020	Rectus_abdominis
CTTCTAAGTCTTGCGG-1-2-0	4.25071	7.12294	Main MuSC	Barrue et al, elife, 2020	Rectus_abdominis
AGGGTTTGTATACGGG-1-2-0	4.65275	6.56836	Main MuSC	Barrue et al, elife, 2020	Rectus_abdominis
TATGTTCGTAATGCTC-1-2-0	4.98077	6.94228	Main MuSC	Barrue et al, elife, 2020	Rectus_abdominis
TCATCCGGTTCTGACA-1-2-0	4.58084	7.22288	Main MuSC	Barrue et al, elife, 2020	Rectus_abdominis
CTGTATTTCACCATAG-1-2-0	3.92931	7.90317	Main MuSC	Barrue et al, elife, 2020	Rectus_abdominis
GCCATGGAGTTCCGTA-1-2-0	3.2674	7.54743	Main MuSC	Barrue et al, elife, 2020	Rectus_abdominis
CTGTATTTCACGAGGA-1-2-0	4.00335	8.00666	Main MuSC	Barrue et al, elife, 2020	Rectus_abdominis
ATGAGGGAGTCGTTAC-1-2-0	4.89074	7.18233	Main MuSC	Barrue et al, elife, 2020	Rectus_abdominis
CTTCAATCATCGTGCG-1-2-0	4.5413	7.22766	Main MuSC	Barrue et al, elife, 2020	Rectus_abdominis
CCTTCAGAGTCCCAAT-1-2-0	2.97926	8.3543	Main MuSC	Barrue et al, elife, 2020	Rectus_abdominis
TCAAGCATCTCAGGCG-1-2-0	1.9382	6.59655	Main MuSC	Barrue et al, elife, 2020	Rectus_abdominis
TGAGCATTCGATTGAC-1-2-0	3.30442	8.17748	Main MuSC	Barrue et al, elife, 2020	Rectus_abdominis
GTAGGTTTCGCGTAGC-1-2-0	3.60941	7.53742	Main MuSC	Barrue et al, elife, 2020	Rectus_abdominis
TGAATCGAGGCCTTCG-1-2-0	4.2009	7.12466	Main MuSC	Barrue et al, elife, 2020	Rectus_abdominis
GACACGCGTACCTAAC-1-2-0	4.84831	6.6912	Main MuSC	Barrue et al, elife, 2020	Rectus_abdominis
CGAATTGTCGCGGTAC-1-2-0	4.5806	8.18698	Main MuSC	Barrue et al, elife, 2020	Rectus_abdominis
GGTGTCGAGGCATGCA-1-2-0	1.37621	9.42127	Main MuSC	Barrue et al, elife, 2020	Rectus_abdominis
ATGGGAGCAAACGTGG-1-2-0	1.63967	10.0443	Main MuSC	Barrue et al, elife, 2020	Rectus_abdominis
ACCATTTGTCGCCTAG-1-2-0	4.19027	6.61699	Main MuSC	Barrue et al, elife, 2020	Rectus_abdominis
ACGCACGAGCAATTAG-1-2-0	4.17864	8.01421	Main MuSC	Barrue et al, elife, 2020	Rectus_abdominis
TTCTCTCGTCCTGGGT-1-2-0	3.91412	6.94749	Main MuSC	Barrue et al, elife, 2020	Rectus_abdominis
CTACTATAGACATACA-1-2-0	4.16868	6.88124	Main MuSC	Barrue et al, elife, 2020	Rectus_abdominis
TCACTATCACTGAGGA-1-2-0	3.82881	7.54302	Main MuSC	Barrue et al, elife, 2020	Rectus_abdominis
GTCCACTCAGTCAGTT-1-2-0	4.22181	7.16791	Main MuSC	Barrue et al, elife, 2020	Rectus_abdominis
TAACACGTCCGTCAAA-1-2-0	4.82588	6.09051	Main MuSC	Barrue et al, elife, 2020	Rectus_abdominis
AGAACCTAGTTGAATG-1-2-0	5.52247	6.41265	Main MuSC	Barrue et al, elife, 2020	Rectus_abdominis
CACACAAAGCTGTTCA-1-2-0	2.55016	5.46121	Main MuSC	Barrue et al, elife, 2020	Rectus_abdominis
TCTCAGCAGAGGGTAA-1-2-0	4.03645	7.92667	Main MuSC	Barrue et al, elife, 2020	Rectus_abdominis
GTGACGCCACGTAACT-1-2-0	4.46488	7.35705	Main MuSC	Barrue et al, elife, 2020	Rectus_abdominis
CACAGGCGTTTCGTTT-1-2-0	4.54776	7.45241	Main MuSC	Barrue et al, elife, 2020	Rectus_abdominis
CCACGAGAGATCCAAA-1-2-0	4.375	7.35617	Main MuSC	Barrue et al, elife, 2020	Rectus_abdominis
TTAATCCAGTCATTGC-1-2-0	4.65209	6.57153	Main MuSC	Barrue et al, elife, 2020	Rectus_abdominis
ACGGGTCTCAACCTTT-1-2-0	4.45079	6.96778	Main MuSC	Barrue et al, elife, 2020	Rectus_abdominis
AGGGCCTTCGGCATCG-1-2-0	4.43614	7.43194	Main MuSC	Barrue et al, elife, 2020	Rectus_abdominis
ACGTACAAGGATACAT-1-2-0	3.46237	7.2084	Main MuSC	Barrue et al, elife, 2020	Rectus_abdominis
TACTTACTCTAGTTCT-1-2-0	4.28203	7.27389	Main MuSC	Barrue et al, elife, 2020	Rectus_abdominis
TGCATGATCTTCGGTC-1-2-0	5.18716	6.77679	Main MuSC	Barrue et al, elife, 2020	Rectus_abdominis
ATGGAGGCAAATGGCG-1-2-0	5.01905	6.53376	Main MuSC	Barrue et al, elife, 2020	Rectus_abdominis
GCAGTTAAGCTCGGCT-1-2-0	3.53504	8.21821	Main MuSC	Barrue et al, elife, 2020	Rectus_abdominis
CATCGCTGTGGATCGA-1-2-0	4.95001	6.83459	Main MuSC	Barrue et al, elife, 2020	Rectus_abdominis
ATAGAGAGTCGTATGT-1-2-0	3.78007	6.87922	Main MuSC	Barrue et al, elife, 2020	Rectus_abdominis
GTCACGGCATGCACTA-1-2-0	3.99427	7.61908	Main MuSC	Barrue et al, elife, 2020	Rectus_abdominis
TCCCATGGTTAATCGC-1-2-0	4.37423	7.34001	Main MuSC	Barrue et al, elife, 2020	Rectus_abdominis
CAACCTCTCGATTGGT-1-2-0	3.4229	7.59021	Main MuSC	Barrue et al, elife, 2020	Rectus_abdominis
TTACGCCAGGAACATT-1-2-0	4.47625	6.98592	Main MuSC	Barrue et al, elife, 2020	Rectus_abdominis
CTTCTAAGTGCGTGCT-1-2-0	3.93979	6.72727	Main MuSC	Barrue et al, elife, 2020	Rectus_abdominis
CCACGTTAGGAGCAAA-1-2-0	0.794731	9.1112	Main MuSC	Barrue et al, elife, 2020	Rectus_abdominis
CCCAACTTCTGTCGTC-1-2-0	4.88029	6.72804	Main MuSC	Barrue et al, elife, 2020	Rectus_abdominis
TAGGGTTAGAAACCAT-1-2-0	4.44108	7.35612	Main MuSC	Barrue et al, elife, 2020	Rectus_abdominis
CATGCTCAGGGAGGAC-1-2-0	3.61935	6.16309	Main MuSC	Barrue et al, elife, 2020	Rectus_abdominis
CTCATGCAGGATGCGT-1-2-0	4.26673	6.97551	Main MuSC	Barrue et al, elife, 2020	Rectus_abdominis
CTGTCGTCAGCTGAGA-1-2-0	3.98881	7.16857	Main MuSC	Barrue et al, elife, 2020	Rectus_abdominis
AGCCAATAGTAAATGC-1-2-0	4.58237	7.62725	Main MuSC	Barrue et al, elife, 2020	Rectus_abdominis
GCCAGCATCGGTGCAC-1-2-0	4.66619	7.52886	Main MuSC	Barrue et al, elife, 2020	Rectus_abdominis
GAAACCTGTAGATGTA-1-2-0	3.98858	6.77232	Main MuSC	Barrue et al, elife, 2020	Rectus_abdominis
TTACCGCAGGAGGCAG-1-2-0	5.07355	6.73129	Main MuSC	Barrue et al, elife, 2020	Rectus_abdominis
CCTTGTGGTTGAAGTA-1-2-0	5.39594	6.63525	Main MuSC	Barrue et al, elife, 2020	Rectus_abdominis
TGGATCACACCAGACC-1-2-0	5.01252	6.49425	Main MuSC	Barrue et al, elife, 2020	Rectus_abdominis
CAATCGAAGGGACCAT-1-2-0	2.01843	8.7627	Main MuSC	Barrue et al, elife, 2020	Rectus_abdominis
GATCCCTAGTAAGGGA-1-2-0	5.31882	6.92431	Main MuSC	Barrue et al, elife, 2020	Rectus_abdominis
ACAAGCTAGGTCTTTG-1-2-0	3.65991	7.75019	Main MuSC	Barrue et al, elife, 2020	Rectus_abdominis
TCGCTCATCCGCACGA-1-2-0	4.47565	6.87773	Main MuSC	Barrue et al, elife, 2020	Rectus_abdominis
TCTACATGTGAGAGGG-1-2-0	4.57512	7.17561	Main MuSC	Barrue et al, elife, 2020	Rectus_abdominis
CATGGTAGTTATTCCT-1-2-0	4.00888	6.82969	Main MuSC	Barrue et al, elife, 2020	Rectus_abdominis
CCCTCAAGTGGATACG-1-2-0	4.85417	7.45408	Main MuSC	Barrue et al, elife, 2020	Rectus_abdominis
GTGCTGGCACCAATTG-1-2-0	2.60025	9.62098	Main MuSC	Barrue et al, elife, 2020	Rectus_abdominis
ACTATTCTCGTGGCGT-1-2-0	4.11553	7.39315	Main MuSC	Barrue et al, elife, 2020	Rectus_abdominis
CAGTTCCGTCCAAAGG-1-2-0	4.13073	7.4636	Main MuSC	Barrue et al, elife, 2020	Rectus_abdominis
GTAACCATCGGACTGC-1-2-0	4.53508	6.79023	Main MuSC	Barrue et al, elife, 2020	Rectus_abdominis
AGGTAGGGTCGTTATG-1-2-0	4.6478	6.70287	Main MuSC	Barrue et al, elife, 2020	Rectus_abdominis
TTCTTGAAGTAGCCAG-1-2-0	4.1356	6.95332	Main MuSC	Barrue et al, elife, 2020	Rectus_abdominis
AGCTTCCGTAGTAAGT-1-2-0	4.99843	6.6224	Main MuSC	Barrue et al, elife, 2020	Rectus_abdominis
CTGCATCTCTGGGCAC-1-2-0	3.9215	7.66206	Main MuSC	Barrue et al, elife, 2020	Rectus_abdominis
ACGATCAAGAGGGCGA-1-2-0	2.85904	8.34272	Main MuSC	Barrue et al, elife, 2020	Rectus_abdominis
ATTACTCCACCCAATA-1-2-0	4.0629	7.36074	Main MuSC	Barrue et al, elife, 2020	Rectus_abdominis
GTGATGTAGGTCACTT-1-2-0	2.09032	8.34801	Main MuSC	Barrue et al, elife, 2020	Rectus_abdominis
TTGGGATTCAGCATTG-1-2-0	4.60775	7.23573	Main MuSC	Barrue et al, elife, 2020	Rectus_abdominis
TTGTGTTGTGTTTGCA-1-2-0	4.8262	6.87159	Main MuSC	Barrue et al, elife, 2020	Rectus_abdominis
TTGATGGGTCGTTCAA-1-2-0	3.43247	8.50833	Main MuSC	Barrue et al, elife, 2020	Rectus_abdominis
GTAATCGAGCTGAAAT-1-2-0	4.39116	7.78229	Main MuSC	Barrue et al, elife, 2020	Rectus_abdominis
GTGAGTTAGACATACA-1-2-0	4.44316	7.51722	Main MuSC	Barrue et al, elife, 2020	Rectus_abdominis
CCCGGAAGTTCGGCTG-1-2-0	4.16417	5.96782	Main MuSC	Barrue et al, elife, 2020	Rectus_abdominis
CTACGGGAGAGTTCGG-1-2-0	4.69822	7.05903	Main MuSC	Barrue et al, elife, 2020	Rectus_abdominis
AACAAGATCTAACGCA-1-2-0	3.07778	7.18451	Main MuSC	Barrue et al, elife, 2020	Rectus_abdominis
ATTTCACTCTAATTCC-1-2-0	3.65821	7.40701	Main MuSC	Barrue et al, elife, 2020	Rectus_abdominis
TTGCCTGTCCATCGTC-1-2-0	4.14087	7.25915	Main MuSC	Barrue et al, elife, 2020	Rectus_abdominis
CAGATCACAACAGTGG-1-2-0	4.42537	7.07023	Main MuSC	Barrue et al, elife, 2020	Rectus_abdominis
CCACAAAAGTGATGGC-1-2-0	3.97729	7.29223	Main MuSC	Barrue et al, elife, 2020	Rectus_abdominis
AGGTTGTAGTCAGAGC-1-2-0	4.48048	6.82565	Main MuSC	Barrue et al, elife, 2020	Rectus_abdominis
GAGAGGTGTTGGTGTT-1-2-0	4.5614	7.46804	Main MuSC	Barrue et al, elife, 2020	Rectus_abdominis
CCACTTGAGTTGGCTT-1-2-0	4.30168	7.54431	Main MuSC	Barrue et al, elife, 2020	Rectus_abdominis
AAGACTCAGTATAGGT-1-2-0	1.90069	9.01088	Main MuSC	Barrue et al, elife, 2020	Rectus_abdominis
CTAGGTACACGGATCC-1-2-0	3.92583	7.38656	Main MuSC	Barrue et al, elife, 2020	Rectus_abdominis
CTGGACGGTTTCAGAC-1-2-0	3.68944	7.23533	Main MuSC	Barrue et al, elife, 2020	Rectus_abdominis
TGAGACTAGACGGATC-1-2-0	4.63494	7.05328	Main MuSC	Barrue et al, elife, 2020	Rectus_abdominis
GGGAAGTAGACGATAT-1-2-0	4.51999	7.26626	Main MuSC	Barrue et al, elife, 2020	Rectus_abdominis
TGAATGCGTTCCACAA-1-2-0	2.98204	8.11878	Main MuSC	Barrue et al, elife, 2020	Rectus_abdominis
CTGATCCCAGCGACCT-1-2-0	4.61888	7.25921	Main MuSC	Barrue et al, elife, 2020	Rectus_abdominis
AACGGGAGTCTCAGAT-1-2-0	4.44648	6.87446	Main MuSC	Barrue et al, elife, 2020	Rectus_abdominis
ATAGAGAGTCATACCA-1-2-0	2.91169	7.14314	Main MuSC	Barrue et al, elife, 2020	Rectus_abdominis
CGAATTGCAAGAGTGC-1-2-0	4.46243	7.10175	Main MuSC	Barrue et al, elife, 2020	Rectus_abdominis
AACCTGAAGTTTCTTC-1-2-0	0.920638	7.5806	Main MuSC	Barrue et al, elife, 2020	Rectus_abdominis
TAACGACCACATAACC-1-2-0	3.65186	7.30963	Main MuSC	Barrue et al, elife, 2020	Rectus_abdominis
GAGCCTGTCACTGGTA-1-2-0	0.510423	8.22679	Main MuSC	Barrue et al, elife, 2020	Rectus_abdominis
TCCTAATTCTGCGAGC-1-2-0	2.69906	8.38484	Main MuSC	Barrue et al, elife, 2020	Rectus_abdominis
CGTCCATTCTCCGTGT-1-2-0	4.13626	7.38809	Main MuSC	Barrue et al, elife, 2020	Rectus_abdominis
TGGGATTGTTATAGAG-1-2-0	4.42482	7.35828	Main MuSC	Barrue et al, elife, 2020	Rectus_abdominis
TACGCTCCATACAGAA-1-2-0	3.75683	7.92739	Main MuSC	Barrue et al, elife, 2020	Rectus_abdominis
TGGGAAGTCACGGACC-1-2-0	4.01532	5.40981	Main MuSC	Barrue et al, elife, 2020	Rectus_abdominis
ACAAAGAAGGTCGTCC-1-2-0	5.25411	6.72498	Main MuSC	Barrue et al, elife, 2020	Rectus_abdominis
CTCATTAAGTTCCATG-1-2-0	4.66406	7.37626	Main MuSC	Barrue et al, elife, 2020	Rectus_abdominis
CTAGACAAGCGCTGAA-1-2-0	1.16037	7.89138	Main MuSC	Barrue et al, elife, 2020	Rectus_abdominis
TTTACGTTCTCGTTTA-1-2-0	4.29088	7.33846	Main MuSC	Barrue et al, elife, 2020	Rectus_abdominis
TGGTACAGTACTGCCG-1-2-0	4.51218	6.56852	Main MuSC	Barrue et al, elife, 2020	Rectus_abdominis
AACCATGCATTCTCTA-1-2-0	5.41123	6.9062	Main MuSC	Barrue et al, elife, 2020	Rectus_abdominis
CGAGTGCTCTACGCGG-1-2-0	4.57889	6.76967	Main MuSC	Barrue et al, elife, 2020	Rectus_abdominis
TGATGCATCGGTGTTA-1-2-0	4.88633	6.89726	Main MuSC	Barrue et al, elife, 2020	Rectus_abdominis
TCAGTGAGTTGACGGA-1-2-0	4.03622	7.55023	Main MuSC	Barrue et al, elife, 2020	Rectus_abdominis
TCCACCAAGGCCTAGA-1-2-0	4.75315	7.04315	Main MuSC	Barrue et al, elife, 2020	Rectus_abdominis
CTGAATGAGCCTGTGC-1-2-0	4.37235	8.12093	Main MuSC	Barrue et al, elife, 2020	Rectus_abdominis
TACTTACTCACACGAT-1-2-0	3.55873	7.5776	Main MuSC	Barrue et al, elife, 2020	Rectus_abdominis
GATCCCTTCGGCTTGG-1-2-0	4.11914	7.21487	Main MuSC	Barrue et al, elife, 2020	Rectus_abdominis
TTGTTCATCTATGCCC-1-2-0	4.77454	7.06252	Main MuSC	Barrue et al, elife, 2020	Rectus_abdominis
AACGTCACACCAAAGG-1-2-0	5.37221	7.73116	Main MuSC	Barrue et al, elife, 2020	Rectus_abdominis
ATTCGTTTCAAGCCCG-1-2-0	3.4779	7.57323	Main MuSC	Barrue et al, elife, 2020	Rectus_abdominis
ACGGTTAGTGGTTCTA-1-2-0	4.29895	7.46885	Main MuSC	Barrue et al, elife, 2020	Rectus_abdominis
GGGTGTCTCGGCTATA-1-2-0	4.90702	6.89513	Main MuSC	Barrue et al, elife, 2020	Rectus_abdominis
GGGTGTCGTCATCGGC-1-2-0	4.4184	7.18422	Main MuSC	Barrue et al, elife, 2020	Rectus_abdominis
AACCAACTCTGGCTGG-1-2-0	4.50735	7.05461	Main MuSC	Barrue et al, elife, 2020	Rectus_abdominis
GGGCCATAGGTTCCAT-1-2-0	4.66749	6.65351	Main MuSC	Barrue et al, elife, 2020	Rectus_abdominis
TCAGGTATCCGTCACT-1-2-0	-0.916782	10.5183	Main MuSC	Barrue et al, elife, 2020	Rectus_abdominis
GTCAAGTGTGGCTAGA-1-2-0	4.18131	7.07651	Main MuSC	Barrue et al, elife, 2020	Rectus_abdominis
GCCGATGTCTCTTAAC-1-2-0	3.7759	8.63985	Main MuSC	Barrue et al, elife, 2020	Rectus_abdominis
CTCAATTGTCACGCTG-1-2-0	3.6329	7.47527	Main MuSC	Barrue et al, elife, 2020	Rectus_abdominis
GAACACTGTTATCTTC-1-2-0	3.81887	7.10786	Main MuSC	Barrue et al, elife, 2020	Rectus_abdominis
ATGTCCCGTGACTATC-1-2-0	4.14176	7.22298	Main MuSC	Barrue et al, elife, 2020	Rectus_abdominis
AGGAGGTAGCTGTGCC-1-2-0	4.35908	5.01044	Main MuSC	Barrue et al, elife, 2020	Rectus_abdominis
CTTAGGAGTTAGCTAC-1-2-0	3.65049	7.43141	Main MuSC	Barrue et al, elife, 2020	Rectus_abdominis
ATCCACCCACTAGTAC-1-2-0	0.791224	10.843	Main MuSC	Barrue et al, elife, 2020	Rectus_abdominis
GTGCAGCAGGAGGGTG-1-2-0	4.05758	7.92806	Main MuSC	Barrue et al, elife, 2020	Rectus_abdominis
TTTACCAAGGACTTCT-1-2-0	4.03489	6.60331	Main MuSC	Barrue et al, elife, 2020	Rectus_abdominis
CTTGATTGTGGTCTGC-1-2-0	3.97762	6.2049	Main MuSC	Barrue et al, elife, 2020	Rectus_abdominis
TGCAGATGTTAGCTAC-1-2-0	4.15096	6.72106	Main MuSC	Barrue et al, elife, 2020	Rectus_abdominis
GCCATTCTCGGACCAC-1-2-0	0.538517	7.27464	Main MuSC	Barrue et al, elife, 2020	Rectus_abdominis
TTTACTGAGAATCCCT-1-2-0	3.88951	7.27008	Main MuSC	Barrue et al, elife, 2020	Rectus_abdominis
GACGTTAAGATTGACA-1-2-0	5.12125	7.13363	Main MuSC	Barrue et al, elife, 2020	Rectus_abdominis
AAAGGTAGTCGTTGGC-1-2-0	2.85388	7.04219	Main MuSC	Barrue et al, elife, 2020	Rectus_abdominis
GTCATTTCAGTGGCTC-1-2-0	4.24595	6.92157	Main MuSC	Barrue et al, elife, 2020	Rectus_abdominis
GACCCTTGTTCAGTAC-1-5-0	0.544052	9.78577	Main MuSC	Barrue et al, elife, 2020	Vastus
TTACCATTCTTGGATG-1-5-0	2.52302	8.93154	Main MuSC	Barrue et al, elife, 2020	Vastus
GTGAGCCGTTTCTATC-1-5-0	2.46028	9.05716	Main MuSC	Barrue et al, elife, 2020	Vastus
ATCCGTCGTTCACCGG-1-5-0	1.80814	9.59261	Main MuSC	Barrue et al, elife, 2020	Vastus
AAGACAACATGTGGTT-1-5-0	0.192063	9.47712	Main MuSC	Barrue et al, elife, 2020	Vastus
AGGTCTAGTTGCTAGT-1-5-0	0.946066	11.006	Main MuSC	Barrue et al, elife, 2020	Vastus
TAGGAGGTCACGGACC-1-5-0	2.68424	8.91004	Main MuSC	Barrue et al, elife, 2020	Vastus
GTGTGGCAGCGAAACC-1-5-0	2.19159	9.2117	Main MuSC	Barrue et al, elife, 2020	Vastus
CCCTGATTCTACCTTA-1-5-0	-0.603364	9.83623	Main MuSC	Barrue et al, elife, 2020	Vastus
CATGCAAAGTCCGTCG-1-5-0	3.38653	9.30521	Main MuSC	Barrue et al, elife, 2020	Vastus
ATCCTATCAGGTGACA-1-5-0	0.126684	9.84764	Main MuSC	Barrue et al, elife, 2020	Vastus
TACACCCTCTATTGTC-1-5-0	-1.22233	9.89401	Main MuSC	Barrue et al, elife, 2020	Vastus
CTCAGGGCATCCGTGG-1-5-0	2.5196	8.82419	Main MuSC	Barrue et al, elife, 2020	Vastus
GTTCGCTGTGCCTACG-1-5-0	1.50864	9.55446	Main MuSC	Barrue et al, elife, 2020	Vastus
CTAACTTTCACTCTTA-1-5-0	-0.151279	10.5485	Main MuSC	Barrue et al, elife, 2020	Vastus
ATTCGTTCATCCCGTT-1-5-0	-1.41788	9.6953	Main MuSC	Barrue et al, elife, 2020	Vastus
ACTTTGTAGGCATCGA-1-5-0	-0.481967	9.42116	Main MuSC	Barrue et al, elife, 2020	Vastus
AATGGAATCTTCTCAA-1-5-0	1.42138	8.56527	Main MuSC	Barrue et al, elife, 2020	Vastus
TGCGGCAGTGCACAAG-1-5-0	1.0164	9.86453	Main MuSC	Barrue et al, elife, 2020	Vastus
CACAGATAGAGCGACT-1-5-0	0.742304	9.6985	Main MuSC	Barrue et al, elife, 2020	Vastus
CCATCACGTTGACTAC-1-5-0	1.25251	8.94137	Main MuSC	Barrue et al, elife, 2020	Vastus
TCGCTTGGTTGAAGTA-1-5-0	-0.875655	9.9856	Main MuSC	Barrue et al, elife, 2020	Vastus
TATTGCTGTGTGCCTG-1-5-0	1.11776	8.88383	Main MuSC	Barrue et al, elife, 2020	Vastus
GGTAGAGTCGGCTCTT-1-5-0	0.00760762	9.56323	Main MuSC	Barrue et al, elife, 2020	Vastus
GTTAGTGAGGATTCCT-1-5-0	-0.302754	8.07433	Main MuSC	Barrue et al, elife, 2020	Vastus
GTAGGTTTCAGAGCGA-1-5-0	-0.437898	9.87757	Main MuSC	Barrue et al, elife, 2020	Vastus
TCCTCGACAAACCGGA-1-5-0	-0.281685	9.87447	Main MuSC	Barrue et al, elife, 2020	Vastus
GTGTCCTGTGGAACCA-1-5-0	1.05231	10.1031	Main MuSC	Barrue et al, elife, 2020	Vastus
TCATTCATCTAAACGC-1-5-0	-1.88219	7.72369	Main MuSC	Barrue et al, elife, 2020	Vastus
CTACGGGCATAATGAG-1-5-0	-0.188941	9.21719	Main MuSC	Barrue et al, elife, 2020	Vastus
AAGTGAAGTCCGAAAG-1-5-0	0.799456	8.76665	Main MuSC	Barrue et al, elife, 2020	Vastus
CTCTCAGTCTCATAGG-1-5-0	0.0136926	9.57792	Main MuSC	Barrue et al, elife, 2020	Vastus
TAGGTACTCTACGCAA-1-5-0	0.230208	10.7177	Main MuSC	Barrue et al, elife, 2020	Vastus
TCAATTCTCTAGGCAT-1-5-0	0.027541	10.1916	Main MuSC	Barrue et al, elife, 2020	Vastus
ACTGTCCGTTTGCCGG-1-5-0	0.255862	9.43584	Main MuSC	Barrue et al, elife, 2020	Vastus
ACAAAGAGTGCTCTTC-1-5-0	-0.397407	9.72167	Main MuSC	Barrue et al, elife, 2020	Vastus
GCGGAAAGTAGCGTAG-1-5-0	-1.09466	9.84345	Main MuSC	Barrue et al, elife, 2020	Vastus
CTGTATTGTTTCGATG-1-5-0	-1.38731	9.25687	Main MuSC	Barrue et al, elife, 2020	Vastus
TGTCCTGGTCTTGCGG-1-5-0	2.13502	9.08485	Main MuSC	Barrue et al, elife, 2020	Vastus
GGGTCACGTAAGAACT-1-5-0	0.48301	8.12033	Main MuSC	Barrue et al, elife, 2020	Vastus
CCCTGATAGTTATGGA-1-5-0	1.86521	9.23464	Main MuSC	Barrue et al, elife, 2020	Vastus
GAAGGGTCACGTCGTG-1-5-0	3.09374	9.19701	Main MuSC	Barrue et al, elife, 2020	Vastus
GGGTATTGTGGTCTGC-1-5-0	0.274944	9.55504	Main MuSC	Barrue et al, elife, 2020	Vastus
ACATCCCCATAATGAG-1-5-0	0.64827	10.1464	Main MuSC	Barrue et al, elife, 2020	Vastus
AGACCCGGTAGACAGC-1-5-0	1.54967	9.19027	Main MuSC	Barrue et al, elife, 2020	Vastus
AGGAGGTCAGGTGTGA-1-5-0	1.728	8.70007	Main MuSC	Barrue et al, elife, 2020	Vastus
TAGACTGGTACGGGAT-1-5-0	-0.670936	10.3769	Main MuSC	Barrue et al, elife, 2020	Vastus
TTGTGTTAGCCATCCG-1-5-0	0.840209	8.6229	Main MuSC	Barrue et al, elife, 2020	Vastus
GAAGTAAGTCGTGCCA-1-5-0	1.19991	8.97463	Main MuSC	Barrue et al, elife, 2020	Vastus
CCCGGAAGTCAACATC-1-5-0	-3.1244	6.42259	Main MuSC	Barrue et al, elife, 2020	Vastus
AGCGTATAGAAGTGTT-1-5-0	0.34891	9.93832	Main MuSC	Barrue et al, elife, 2020	Vastus
CCTGTTGTCTTTGCGC-1-5-0	-0.498217	9.02241	Main MuSC	Barrue et al, elife, 2020	Vastus
CATGCAATCATTGTGG-1-5-0	-0.176959	8.02948	Main MuSC	Barrue et al, elife, 2020	Vastus
GATCCCTTCCACTGAA-1-5-0	1.23755	8.87643	Main MuSC	Barrue et al, elife, 2020	Vastus
AACGGGATCACCGGTG-1-5-0	-0.858128	9.08477	Main MuSC	Barrue et al, elife, 2020	Vastus
CGCGTGAGTACCACGC-1-5-0	1.853	9.44623	Main MuSC	Barrue et al, elife, 2020	Vastus
CATCGGGCAGACTGCC-1-5-0	-1.84079	8.5915	Main MuSC	Barrue et al, elife, 2020	Vastus
CGGAACCGTTCAGCGC-1-5-0	0.0664638	9.33983	Main MuSC	Barrue et al, elife, 2020	Vastus
CGTTCTGAGTATGGAT-1-5-0	0.280881	9.68047	Main MuSC	Barrue et al, elife, 2020	Vastus
GTGATGTGTGGGATTG-1-5-0	1.02635	9.72154	Main MuSC	Barrue et al, elife, 2020	Vastus
CTGGCAGCATCGATAC-1-5-0	2.0887	8.49667	Main MuSC	Barrue et al, elife, 2020	Vastus
GTCATTTTCTCTCAAT-1-5-0	1.83709	9.49725	Main MuSC	Barrue et al, elife, 2020	Vastus
CAATTTCCACAAGCTT-1-5-0	-0.175817	9.18825	Main MuSC	Barrue et al, elife, 2020	Vastus
TCCTAATTCAGGTGTT-1-5-0	-0.878161	9.70155	Main MuSC	Barrue et al, elife, 2020	Vastus
GAATCGTTCCGTATGA-1-5-0	-0.745341	9.21854	Main MuSC	Barrue et al, elife, 2020	Vastus
ACCGTTCTCCGTCCTA-1-5-0	-0.697001	9.94421	Main MuSC	Barrue et al, elife, 2020	Vastus
CTGAATGCATTGAGGG-1-5-0	-1.49142	8.49994	Main MuSC	Barrue et al, elife, 2020	Vastus
AACCCAAAGAAGTCTA-1-5-0	3.24509	7.52003	Main MuSC	Barrue et al, elife, 2020	Vastus
ATTACTCAGTTTCTTC-1-5-0	0.776115	9.33703	Main MuSC	Barrue et al, elife, 2020	Vastus
CGTCCATGTTCGAACT-1-5-0	1.58846	9.77514	Main MuSC	Barrue et al, elife, 2020	Vastus
TCATGAGCAGAGAGGG-1-5-0	0.944956	9.74469	Main MuSC	Barrue et al, elife, 2020	Vastus
CCGAACGTCTAGCAAC-1-5-0	1.45769	9.14323	Main MuSC	Barrue et al, elife, 2020	Vastus
TTACAGGGTTGACTAC-1-5-0	1.80552	10.1194	Main MuSC	Barrue et al, elife, 2020	Vastus
TGTTACTTCAGCTTGA-1-5-0	3.5703	8.3305	Main MuSC	Barrue et al, elife, 2020	Vastus
TTACGCCGTTGGGTAG-1-5-0	0.335317	9.63596	Main MuSC	Barrue et al, elife, 2020	Vastus
TGCTTCGAGGCCCGTT-1-5-0	-1.43818	8.87544	Main MuSC	Barrue et al, elife, 2020	Vastus
GACCAATTCAACACGT-1-5-0	1.26687	8.80627	Main MuSC	Barrue et al, elife, 2020	Vastus
CAGGTATAGCGCCTTG-1-5-0	-1.19288	9.00483	Main MuSC	Barrue et al, elife, 2020	Vastus
TTCTTGAAGCTGTGCC-1-5-0	-0.450672	9.97287	Main MuSC	Barrue et al, elife, 2020	Vastus
TTCGCTGAGATTAGTG-1-5-0	1.34233	10.5368	Main MuSC	Barrue et al, elife, 2020	Vastus
ATCGCCTTCCACGAAT-1-5-0	-0.384005	9.25785	Main MuSC	Barrue et al, elife, 2020	Vastus
TGCTCCAGTGATCATC-1-5-0	1.44919	9.50635	Main MuSC	Barrue et al, elife, 2020	Vastus
CAGCACGGTGGCCCAT-1-5-0	1.68238	9.05864	Main MuSC	Barrue et al, elife, 2020	Vastus
AAAGGTATCTTGGGCG-1-5-0	0.637968	9.63355	Main MuSC	Barrue et al, elife, 2020	Vastus
GCGGAAAAGCGACTTT-1-5-0	0.670841	7.74244	Main MuSC	Barrue et al, elife, 2020	Vastus
TGAGACTCAGTTCCAA-1-5-0	1.12829	9.07074	Main MuSC	Barrue et al, elife, 2020	Vastus
GTTGCTCTCGTTGTTT-1-5-0	-0.0696882	10.4583	Main MuSC	Barrue et al, elife, 2020	Vastus
AATGAAGTCGTTCCTG-1-5-0	-0.182123	9.70919	Main MuSC	Barrue et al, elife, 2020	Vastus
CCACGAGCAGCATTGT-1-5-0	1.14843	9.36034	Main MuSC	Barrue et al, elife, 2020	Vastus
CTTCCTTAGGACTAAT-1-5-0	-0.214392	10.7767	Main MuSC	Barrue et al, elife, 2020	Vastus
CTGGCAGAGTTTAGGA-1-5-0	3.41235	9.43692	Main MuSC	Barrue et al, elife, 2020	Vastus
AACGTCACAAACCATC-1-5-0	1.05643	8.56446	Main MuSC	Barrue et al, elife, 2020	Vastus
GATTCTTGTACAGGTG-1-5-0	1.76908	8.68823	Main MuSC	Barrue et al, elife, 2020	Vastus
GCAACATCATGGGATG-1-5-0	-1.60241	8.22842	Main MuSC	Barrue et al, elife, 2020	Vastus
TTGGTTTAGATTGTGA-1-5-0	-0.827676	9.92808	Main MuSC	Barrue et al, elife, 2020	Vastus
CTTTCGGCACTCCACT-1-5-0	0.317993	10.0863	Main MuSC	Barrue et al, elife, 2020	Vastus
TGGGAAGGTTTGAAAG-1-5-0	0.854248	9.18284	Main MuSC	Barrue et al, elife, 2020	Vastus
GTCTACCTCCGTAGTA-1-5-0	0.159197	9.60293	Main MuSC	Barrue et al, elife, 2020	Vastus
GCAGCCAGTTCGGCTG-1-5-0	0.283493	9.83444	Main MuSC	Barrue et al, elife, 2020	Vastus
TTCTGTAAGACCCTTA-1-5-0	1.48982	9.66058	Main MuSC	Barrue et al, elife, 2020	Vastus
GCTTTCGGTGACCGAA-1-5-0	2.27523	9.2804	Main MuSC	Barrue et al, elife, 2020	Vastus
TCGTGCTTCAGCTTGA-1-5-0	3.91772	8.51297	Main MuSC	Barrue et al, elife, 2020	Vastus
GAGGCAATCTGAGTCA-1-5-0	0.707951	10.0418	Main MuSC	Barrue et al, elife, 2020	Vastus
AACCATGAGGATATAC-1-5-0	0.192977	9.43406	Main MuSC	Barrue et al, elife, 2020	Vastus
TAAGCACTCATGCGGC-1-5-0	3.99515	8.52348	Main MuSC	Barrue et al, elife, 2020	Vastus
GCTCAAATCCGTCACT-1-5-0	-2.01197	8.34428	Main MuSC	Barrue et al, elife, 2020	Vastus
ATCATTCTCGAAGCAG-1-5-0	-1.49826	8.80022	Main MuSC	Barrue et al, elife, 2020	Vastus
TCGATTTCACCGGTCA-1-5-0	0.460643	9.35931	Main MuSC	Barrue et al, elife, 2020	Vastus
CCGTGAGGTAACCCTA-1-5-0	-0.326692	8.91845	Main MuSC	Barrue et al, elife, 2020	Vastus
TTGTTGTAGGTAGCCA-1-5-0	-0.351888	7.79779	Main MuSC	Barrue et al, elife, 2020	Vastus
CTACCCATCGATACAC-1-5-0	1.26818	9.05651	Main MuSC	Barrue et al, elife, 2020	Vastus
GTCACGGGTACGAGTG-1-5-0	-0.950936	9.03276	Main MuSC	Barrue et al, elife, 2020	Vastus
ACAGAAACAAGTGTCT-1-5-0	1.93491	8.87259	Main MuSC	Barrue et al, elife, 2020	Vastus
AGGTCATCATGGCGCT-1-5-0	0.0344419	9.84061	Main MuSC	Barrue et al, elife, 2020	Vastus
GCCAGGTGTATCAAGA-1-5-0	1.89516	9.29288	Main MuSC	Barrue et al, elife, 2020	Vastus
GAGAGGTTCTCGGGAC-1-5-0	0.758886	9.74115	Main MuSC	Barrue et al, elife, 2020	Vastus
CTCTCGATCCTCTCTT-1-5-0	0.427405	9.89079	Main MuSC	Barrue et al, elife, 2020	Vastus
GAGTGAGCAATTCACG-1-5-0	-0.51761	9.86872	Main MuSC	Barrue et al, elife, 2020	Vastus
TCACAAGGTACAGTCT-1-5-0	-0.966791	9.56508	Main MuSC	Barrue et al, elife, 2020	Vastus
CAGGCCACACAGTATC-1-5-0	-0.761254	8.68853	Main MuSC	Barrue et al, elife, 2020	Vastus
GGAATCTGTCCAGAAG-1-5-0	0.553031	9.0301	Main MuSC	Barrue et al, elife, 2020	Vastus
ATCCGTCTCAAACTGC-1-5-0	1.65514	9.05737	Main MuSC	Barrue et al, elife, 2020	Vastus
CGACAGCCAGTGTACT-1-5-0	1.69088	9.44451	Main MuSC	Barrue et al, elife, 2020	Vastus
CCCGGAACAGGTACGA-1-5-0	2.85077	8.86569	Main MuSC	Barrue et al, elife, 2020	Vastus
TTCTCTCTCCTAGAGT-1-5-0	1.91657	9.31417	Main MuSC	Barrue et al, elife, 2020	Vastus
GAGGCAACAGGCATGA-1-5-0	0.284054	9.82419	Main MuSC	Barrue et al, elife, 2020	Vastus
TGTCCACCACACGGAA-1-5-0	2.85237	8.56753	Main MuSC	Barrue et al, elife, 2020	Vastus
CGCCAGATCGGTGCAC-1-5-0	0.980828	10.0744	Main MuSC	Barrue et al, elife, 2020	Vastus
TGATCAGGTGGATCAG-1-5-0	1.80981	8.98938	Main MuSC	Barrue et al, elife, 2020	Vastus
AATCGACGTCTTGAGT-1-5-0	1.38151	9.64545	Main MuSC	Barrue et al, elife, 2020	Vastus
TATCTTGGTTCTTCAT-1-5-0	0.542178	9.27139	Main MuSC	Barrue et al, elife, 2020	Vastus
CGCGTGAAGGATCATA-1-5-0	-0.60952	8.98517	Main MuSC	Barrue et al, elife, 2020	Vastus
GACGTTATCAAAGGAT-1-5-0	0.024793	7.84956	Main MuSC	Barrue et al, elife, 2020	Vastus
CACGGGTCAGACAAAT-1-5-0	0.864743	9.30445	Main MuSC	Barrue et al, elife, 2020	Vastus
TAGTGCATCTTGGTCC-1-5-0	-1.17315	8.67823	Main MuSC	Barrue et al, elife, 2020	Vastus
ATTCTACCATGGGATG-1-5-0	-0.736799	9.61243	Main MuSC	Barrue et al, elife, 2020	Vastus
AGTACCACATTCTGTT-1-5-0	0.558543	8.5213	Main MuSC	Barrue et al, elife, 2020	Vastus
TGGTTAGCACCCTCTA-1-5-0	-0.0891619	10.6771	Main MuSC	Barrue et al, elife, 2020	Vastus
TAACCAGTCTTAGCTT-1-5-0	0.7295	10.2272	Main MuSC	Barrue et al, elife, 2020	Vastus
GTACAACAGGTCACCC-1-5-0	0.723703	9.57601	Main MuSC	Barrue et al, elife, 2020	Vastus
ATTGGGTGTCACTCTC-1-5-0	0.502379	9.54239	Main MuSC	Barrue et al, elife, 2020	Vastus
CAGAGCCAGCTCGCAC-1-5-0	0.501676	9.16815	Main MuSC	Barrue et al, elife, 2020	Vastus
GCCCGAAAGATAGCAT-1-5-0	-0.599055	10.5398	Main MuSC	Barrue et al, elife, 2020	Vastus
GAGTGAGGTGCATGTT-1-5-0	-0.324683	9.78874	Main MuSC	Barrue et al, elife, 2020	Vastus
TGCAGGCCATCGAACT-1-5-0	-1.06561	10.0271	Main MuSC	Barrue et al, elife, 2020	Vastus
GTAGCTAGTAAGTTAG-1-5-0	0.915045	9.59333	Main MuSC	Barrue et al, elife, 2020	Vastus
GCCTGTTTCTGCAGCG-1-5-0	-0.935445	9.52851	Main MuSC	Barrue et al, elife, 2020	Vastus
CTCGAGGTCGATGCAT-1-5-0	-2.10191	7.20112	Main MuSC	Barrue et al, elife, 2020	Vastus
TATGTTCCAATTCGTG-1-5-0	0.536328	9.41458	Main MuSC	Barrue et al, elife, 2020	Vastus
TGAATCGTCCTCTGCA-1-5-0	-0.592362	9.4365	Main MuSC	Barrue et al, elife, 2020	Vastus
ACATTTCGTGACACGA-1-5-0	-0.663582	10.8422	Main MuSC	Barrue et al, elife, 2020	Vastus
GACCCTTTCCCTCAAC-1-5-0	1.18977	9.13734	Main MuSC	Barrue et al, elife, 2020	Vastus
TTACTGTAGCGCAATG-1-5-0	-0.119446	9.87505	Main MuSC	Barrue et al, elife, 2020	Vastus
TGCGGCAGTTCCGCTT-1-5-0	0.347964	9.79207	Main MuSC	Barrue et al, elife, 2020	Vastus
GTCACGGAGTCGAAGC-1-5-0	-0.745856	9.44106	Main MuSC	Barrue et al, elife, 2020	Vastus
TTTGTTGCATACCACA-1-5-0	3.13908	9.29154	Main MuSC	Barrue et al, elife, 2020	Vastus
GTGGTTATCCACTGGG-1-5-0	-0.095256	9.51236	Main MuSC	Barrue et al, elife, 2020	Vastus
TGCAGGCAGTGTAGAT-1-5-0	-0.329487	9.86725	Main MuSC	Barrue et al, elife, 2020	Vastus
GTCTAGAGTTGAATCC-1-5-0	0.692744	10.0322	Main MuSC	Barrue et al, elife, 2020	Vastus
TCTATCAGTGGCGTAA-1-5-0	3.24043	8.92313	Main MuSC	Barrue et al, elife, 2020	Vastus
CAATTTCGTAGCTCGC-1-5-0	0.0839642	9.28159	Main MuSC	Barrue et al, elife, 2020	Vastus
TGTCAGAGTGAGACCA-1-5-0	0.365087	8.94091	Main MuSC	Barrue et al, elife, 2020	Vastus
AGGGCTCCACTATCGA-1-5-0	-1.90798	9.04655	Main MuSC	Barrue et al, elife, 2020	Vastus
AGTCTCCCATGTTTGG-1-5-0	1.5969	9.4141	Main MuSC	Barrue et al, elife, 2020	Vastus
ATGAGTCTCTGACGCG-1-5-0	-0.314796	9.1593	Main MuSC	Barrue et al, elife, 2020	Vastus
AGGCATTTCTTAAGGC-1-5-0	1.85541	9.654	Main MuSC	Barrue et al, elife, 2020	Vastus
GAAGAATAGTCGAATA-1-5-0	0.924482	9.77319	Main MuSC	Barrue et al, elife, 2020	Vastus
TCCTCCCAGTCAATCC-1-5-0	-0.578335	8.90763	Main MuSC	Barrue et al, elife, 2020	Vastus
CCTCCTCAGGAAAGGT-1-5-0	0.580833	8.99528	Main MuSC	Barrue et al, elife, 2020	Vastus
ATCGCCTAGGAACATT-1-5-0	0.103714	9.71124	Main MuSC	Barrue et al, elife, 2020	Vastus
TTCCGTGAGGTCGACA-1-5-0	1.26042	9.16685	Main MuSC	Barrue et al, elife, 2020	Vastus
TGCGGGTTCACCTGGG-1-5-0	2.072	9.68193	Main MuSC	Barrue et al, elife, 2020	Vastus
CCGGTAGTCTAATTCC-1-5-0	1.46565	8.89895	Main MuSC	Barrue et al, elife, 2020	Vastus
CACGTTCAGGTCGTCC-1-5-0	4.45978	8.52047	Main MuSC	Barrue et al, elife, 2020	Vastus
TCGTAGATCGCCTATC-1-5-0	0.681829	9.6766	Main MuSC	Barrue et al, elife, 2020	Vastus
TGATCTTTCGTCACCT-1-5-0	0.402278	8.97848	Main MuSC	Barrue et al, elife, 2020	Vastus
GGGTATTTCCGCATAA-1-5-0	1.72965	10.0307	Main MuSC	Barrue et al, elife, 2020	Vastus
TGTTGGAGTTGAGGAC-1-5-0	2.73707	8.63532	Main MuSC	Barrue et al, elife, 2020	Vastus
CACTGTCGTAGTCACT-1-5-0	0.0726357	9.75863	Main MuSC	Barrue et al, elife, 2020	Vastus
GTTCTATTCATGAGTC-1-5-0	0.553397	9.19651	Main MuSC	Barrue et al, elife, 2020	Vastus
CCTCACACAATTAGGA-1-5-0	2.35189	9.32926	Main MuSC	Barrue et al, elife, 2020	Vastus
TGTGATGCAACGACAG-1-5-0	2.88177	9.15172	Main MuSC	Barrue et al, elife, 2020	Vastus
CCTACGTCAGATCCTA-1-5-0	0.932726	10.2723	Main MuSC	Barrue et al, elife, 2020	Vastus
AGGAATATCTCGCCTA-1-5-0	-0.148585	9.84696	Main MuSC	Barrue et al, elife, 2020	Vastus
TCAGCAATCACATACG-1-5-0	-0.112991	8.956	Main MuSC	Barrue et al, elife, 2020	Vastus
TTGCGTCCAGCGTTGC-1-5-0	0.521147	7.23808	Main MuSC	Barrue et al, elife, 2020	Vastus
TCCACGTGTCCCGCAA-1-5-0	-0.0105862	9.34853	Main MuSC	Barrue et al, elife, 2020	Vastus
GGGACTCGTCACGACC-1-5-0	2.42855	8.56669	Main MuSC	Barrue et al, elife, 2020	Vastus
TTCCTCTTCGCTTTAT-1-5-0	1.1157	9.54642	Main MuSC	Barrue et al, elife, 2020	Vastus
CTAAGTGTCGTGCGAC-1-5-0	-0.165775	10.1345	Main MuSC	Barrue et al, elife, 2020	Vastus
CAGTTAGAGAGGTCGT-1-5-0	0.493651	7.64665	Main MuSC	Barrue et al, elife, 2020	Vastus
TACTTCAGTGGGTTGA-1-5-0	0.483986	9.97662	Main MuSC	Barrue et al, elife, 2020	Vastus
TCACGGGAGTTCCAGT-1-5-0	0.208494	9.54736	Main MuSC	Barrue et al, elife, 2020	Vastus
AAGACAACACAACGTT-1-5-0	0.223609	9.83839	Main MuSC	Barrue et al, elife, 2020	Vastus
TACCCACGTTCCTTGC-1-5-0	0.687603	9.74968	Main MuSC	Barrue et al, elife, 2020	Vastus
CCCTCTCAGTCGCGAA-1-5-0	1.49134	9.91274	Main MuSC	Barrue et al, elife, 2020	Vastus
CCTCAACTCGTTCATT-1-5-0	0.0598081	9.41861	Main MuSC	Barrue et al, elife, 2020	Vastus
GAAGCCCAGGGAGAAT-1-5-0	-0.43669	10.2525	Main MuSC	Barrue et al, elife, 2020	Vastus
GCTGCAGAGCGCCTAC-1-5-0	0.290371	9.84678	Main MuSC	Barrue et al, elife, 2020	Vastus
TGATCAGTCGCTATTT-1-5-0	0.335255	10.3659	Main MuSC	Barrue et al, elife, 2020	Vastus
CCCGAAGTCACCTTGC-1-5-0	2.5427	7.7986	Main MuSC	Barrue et al, elife, 2020	Vastus
AAAGGATCACCTGCAG-1-5-0	-0.979919	7.97119	Main MuSC	Barrue et al, elife, 2020	Vastus
GGGTATTAGCTCGCAC-1-5-0	3.13902	9.09562	Main MuSC	Barrue et al, elife, 2020	Vastus
CCGGACAGTTCTTAGG-1-5-0	0.308416	9.4266	Main MuSC	Barrue et al, elife, 2020	Vastus
TGGAACTTCTTCCACG-1-5-0	-0.291275	10.224	Main MuSC	Barrue et al, elife, 2020	Vastus
AAGCCATCAAGAGAGA-1-5-0	-0.244484	9.9651	Main MuSC	Barrue et al, elife, 2020	Vastus
TCGCTCAGTCAATCTG-1-5-0	0.733025	10.3193	Main MuSC	Barrue et al, elife, 2020	Vastus
GCGATCGCACATACGT-1-5-0	-0.462388	9.58677	Main MuSC	Barrue et al, elife, 2020	Vastus
TGCAGTAGTGGTCTAT-1-5-0	0.297034	9.45217	Main MuSC	Barrue et al, elife, 2020	Vastus
GACAGCCCAGTGTGCC-1-5-0	-0.015385	9.616	Main MuSC	Barrue et al, elife, 2020	Vastus
GAGTCTACACTTCCTG-1-5-0	0.13712	10.3527	Main MuSC	Barrue et al, elife, 2020	Vastus
AAGCGTTGTCACTTCC-1-5-0	2.62194	9.14834	Main MuSC	Barrue et al, elife, 2020	Vastus
TACGCTCCACTCTCGT-1-5-0	-0.480675	9.91619	Main MuSC	Barrue et al, elife, 2020	Vastus
AGTAACCAGGAACGCT-1-5-0	-0.675886	9.72763	Main MuSC	Barrue et al, elife, 2020	Vastus
GAGCCTGGTTCTTCAT-1-5-0	3.89689	8.26083	Main MuSC	Barrue et al, elife, 2020	Vastus
CGGGTGTGTCACAGAG-1-5-0	1.20219	9.0792	Main MuSC	Barrue et al, elife, 2020	Vastus
ACTCTCGAGCCTCAGC-1-5-0	-0.0224276	9.05903	Main MuSC	Barrue et al, elife, 2020	Vastus
GTTATGGCATTGCTTT-1-5-0	-0.541156	9.63722	Main MuSC	Barrue et al, elife, 2020	Vastus
TTCCGTGAGACCAGAC-1-5-0	1.44332	9.81289	Main MuSC	Barrue et al, elife, 2020	Vastus
GGGAAGTTCTAGAACC-1-5-0	3.96704	8.20916	Main MuSC	Barrue et al, elife, 2020	Vastus
GAGTGAGGTTCGCGTG-1-5-0	0.269409	9.14858	Main MuSC	Barrue et al, elife, 2020	Vastus
CAGCGTGCACAGAGCA-1-5-0	0.809216	9.36412	Main MuSC	Barrue et al, elife, 2020	Vastus
TGGGCGTTCAAGATAG-1-5-0	1.01029	9.77984	Main MuSC	Barrue et al, elife, 2020	Vastus
CATACAGCAATGTCTG-1-5-0	0.298249	9.43546	Main MuSC	Barrue et al, elife, 2020	Vastus
GCCCAGATCGCCGATG-1-5-0	2.13191	9.33569	Main MuSC	Barrue et al, elife, 2020	Vastus
GTCATCCAGAGTGTGC-1-5-0	3.19825	8.72073	Main MuSC	Barrue et al, elife, 2020	Vastus
CTGTGAATCCACGGAC-1-5-0	3.07107	9.19753	Main MuSC	Barrue et al, elife, 2020	Vastus
ACGTAGTCAAATTAGG-1-5-0	1.11909	8.89227	Main MuSC	Barrue et al, elife, 2020	Vastus
CGGGCATCAGTCAGAG-1-5-0	-0.51865	9.44297	Main MuSC	Barrue et al, elife, 2020	Vastus
TCTATCAAGGTCATTC-1-5-0	3.49707	8.96409	Main MuSC	Barrue et al, elife, 2020	Vastus
CCACTTGAGGTTACAA-1-5-0	-1.89492	9.33367	Main MuSC	Barrue et al, elife, 2020	Vastus
GTCCACTTCTAGTTCT-1-5-0	-0.259279	9.78199	Main MuSC	Barrue et al, elife, 2020	Vastus
ACTCCCATCCCAAGTA-1-5-0	2.02168	9.34195	Main MuSC	Barrue et al, elife, 2020	Vastus
TTGCATTTCCGTGACG-1-5-0	-0.164835	9.49438	Main MuSC	Barrue et al, elife, 2020	Vastus
GTGCGTGTCAAGCCTA-1-5-0	-1.34932	9.33873	Main MuSC	Barrue et al, elife, 2020	Vastus
TCCATCGGTTGGGAAC-1-5-0	1.58376	9.64171	Main MuSC	Barrue et al, elife, 2020	Vastus
ATTCCCGTCCGCACGA-1-5-0	-1.03687	8.96663	Main MuSC	Barrue et al, elife, 2020	Vastus
CGCCAGACAAACGTGG-1-5-0	0.381459	9.94961	Main MuSC	Barrue et al, elife, 2020	Vastus
AGGATCTAGAATCGAT-1-5-0	0.401919	10.2011	Main MuSC	Barrue et al, elife, 2020	Vastus
TCAAGTGGTTCAGTAC-1-5-0	1.27798	9.22185	Main MuSC	Barrue et al, elife, 2020	Vastus
TGGAGAGTCCGCTTAC-1-5-0	-0.27736	9.58705	Main MuSC	Barrue et al, elife, 2020	Vastus
CACCGTTTCGGCGATC-1-5-0	-0.262414	9.47156	Main MuSC	Barrue et al, elife, 2020	Vastus
ATACCTTGTAGCTGAG-1-5-0	1.20992	9.43659	Main MuSC	Barrue et al, elife, 2020	Vastus
GCCGTGATCTGCATGA-1-5-0	2.72779	9.3222	Main MuSC	Barrue et al, elife, 2020	Vastus
CCACAAAAGGATCATA-1-5-0	2.21376	9.3186	Main MuSC	Barrue et al, elife, 2020	Vastus
CATGGTAGTTGCATTG-1-5-0	-0.140356	8.86363	Main MuSC	Barrue et al, elife, 2020	Vastus
GTTGTCCGTGCTGATT-1-5-0	-1.13974	9.3993	Main MuSC	Barrue et al, elife, 2020	Vastus
AGCGTATTCTGTCGCT-1-5-0	-0.723305	9.54456	Main MuSC	Barrue et al, elife, 2020	Vastus
AGGGCTCCAATCTCGA-1-5-0	-1.04027	9.31842	Main MuSC	Barrue et al, elife, 2020	Vastus
CGACAGCAGGACAAGA-1-5-0	-1.84963	7.47091	Main MuSC	Barrue et al, elife, 2020	Vastus
CTCAATTCAAAGACTA-1-5-0	0.472741	9.24479	Main MuSC	Barrue et al, elife, 2020	Vastus
CGGGCATCAGAGTTCT-1-5-0	0.653974	9.47171	Main MuSC	Barrue et al, elife, 2020	Vastus
AAGCGAGGTATCCTCC-1-5-0	0.106803	9.53416	Main MuSC	Barrue et al, elife, 2020	Vastus
GGAAGTGTCTCCTGCA-1-5-0	-0.868238	9.47116	Main MuSC	Barrue et al, elife, 2020	Vastus
CGATCGGTCATTGTGG-1-5-0	0.173169	10.1926	Main MuSC	Barrue et al, elife, 2020	Vastus
CGATGCGAGTATAACG-1-5-0	0.0512766	10.9608	Main MuSC	Barrue et al, elife, 2020	Vastus
TACTTGTCAACCCTCT-1-5-0	-1.4525	9.2307	Main MuSC	Barrue et al, elife, 2020	Vastus
ATCCTATTCAGACCCG-1-5-0	-0.111474	9.97342	Main MuSC	Barrue et al, elife, 2020	Vastus
CGGGCATAGAATCTAG-1-5-0	0.738303	9.66092	Main MuSC	Barrue et al, elife, 2020	Vastus
AGTGTTGCATGACGGA-1-5-0	1.76372	9.0902	Main MuSC	Barrue et al, elife, 2020	Vastus
ACCCAAATCCATTTGT-1-5-0	-0.60696	9.65672	Main MuSC	Barrue et al, elife, 2020	Vastus
CGTGAATAGAGAGCGG-1-5-0	1.1423	9.74844	Main MuSC	Barrue et al, elife, 2020	Vastus
TTCGATTCAAGAGTAT-1-5-0	0.43756	9.66899	Main MuSC	Barrue et al, elife, 2020	Vastus
TGTGATGTCGGACAAG-1-5-0	-1.11896	9.02562	Main MuSC	Barrue et al, elife, 2020	Vastus
TCTACCGCAACAAGTA-1-5-0	3.09753	8.91942	Main MuSC	Barrue et al, elife, 2020	Vastus
AGGTCATAGACCATTC-1-5-0	0.737126	9.84862	Main MuSC	Barrue et al, elife, 2020	Vastus
CCGCAAGTCATTACCT-1-5-0	-0.386696	10.0292	Main MuSC	Barrue et al, elife, 2020	Vastus
AACTTCTGTTATTCTC-1-5-0	1.42432	8.8552	Main MuSC	Barrue et al, elife, 2020	Vastus
AGGTCTAAGATAACGT-1-5-0	0.722118	9.39585	Main MuSC	Barrue et al, elife, 2020	Vastus
ATTCTTGCATGACAGG-1-5-0	2.37252	8.7782	Main MuSC	Barrue et al, elife, 2020	Vastus
TCAAGCAGTATCGTTG-1-5-0	1.01154	9.63708	Main MuSC	Barrue et al, elife, 2020	Vastus
TCATGTTTCTAGTTCT-1-5-0	0.236645	9.14913	Main MuSC	Barrue et al, elife, 2020	Vastus
ATTCTACCAGTCGCTG-1-5-0	-2.72093	7.38419	Main MuSC	Barrue et al, elife, 2020	Vastus
GCTGGGTAGGTCTTTG-1-6-0	2.80367	9.25272	Main MuSC	Barrue et al, elife, 2020	Vastus
GGGTCTGCATGTTTGG-1-6-0	0.619165	10.3598	Main MuSC	Barrue et al, elife, 2020	Vastus
GCCTGTTTCTGAGGTT-1-6-0	1.5625	9.62808	Main MuSC	Barrue et al, elife, 2020	Vastus
TACCTGCCACAGCTGC-1-6-0	1.26178	9.08252	Main MuSC	Barrue et al, elife, 2020	Vastus
ACCATTTAGGATTCAA-1-6-0	2.17851	8.99194	Main MuSC	Barrue et al, elife, 2020	Vastus
CGATGGCAGTAGCCAG-1-6-0	1.27477	9.43259	Main MuSC	Barrue et al, elife, 2020	Vastus
TGCTCCATCGACCATA-1-6-0	2.51817	8.93454	Main MuSC	Barrue et al, elife, 2020	Vastus
ACTTCCGTCGATTGGT-1-6-0	1.75782	9.53889	Main MuSC	Barrue et al, elife, 2020	Vastus
AAGAACATCTCCTGTG-1-6-0	1.3837	9.6884	Main MuSC	Barrue et al, elife, 2020	Vastus
CTCACTGGTTGTCAGT-1-6-0	1.80278	8.35668	Main MuSC	Barrue et al, elife, 2020	Vastus
AGAGAGCAGCCACAAG-1-6-0	2.53797	9.22849	Main MuSC	Barrue et al, elife, 2020	Vastus
CTCCTTTGTACGACTT-1-6-0	3.1735	9.03132	Main MuSC	Barrue et al, elife, 2020	Vastus
GCGTTTCAGTTGGGAC-1-6-0	3.27633	9.23902	Main MuSC	Barrue et al, elife, 2020	Vastus
CAGGTATTCTGGGCAC-1-6-0	3.27836	9.10394	Main MuSC	Barrue et al, elife, 2020	Vastus
TATATCCGTAATGCGG-1-6-0	3.66354	8.12726	Main MuSC	Barrue et al, elife, 2020	Vastus
AGCGCTGCACAAATCC-1-6-0	0.52425	7.55707	Main MuSC	Barrue et al, elife, 2020	Vastus
GGTCTGGAGTAACCGG-1-6-0	0.27031	10.2859	Main MuSC	Barrue et al, elife, 2020	Vastus
TTCGCTGGTAACCAGG-1-6-0	0.250813	10.3649	Main MuSC	Barrue et al, elife, 2020	Vastus
GTGGAGACAGGAATAT-1-6-0	2.68187	9.34136	Main MuSC	Barrue et al, elife, 2020	Vastus
TTTCGATCAGCAGTGA-1-6-0	3.10837	9.3443	Main MuSC	Barrue et al, elife, 2020	Vastus
GTCTACCCACTGGAAG-1-6-0	2.77415	9.23209	Main MuSC	Barrue et al, elife, 2020	Vastus
AATGGAAGTCACTTCC-1-6-0	1.64699	9.70402	Main MuSC	Barrue et al, elife, 2020	Vastus
AACCTGATCACTGTTT-1-6-0	1.15427	9.09505	Main MuSC	Barrue et al, elife, 2020	Vastus
CCCTCTCCATTAAAGG-1-6-0	0.607985	9.04707	Main MuSC	Barrue et al, elife, 2020	Vastus
GGGTAGAGTTCCGCGA-1-6-0	2.42903	9.05639	Main MuSC	Barrue et al, elife, 2020	Vastus
CAATTTCCAGTAGAGC-1-6-0	1.2846	9.61391	Main MuSC	Barrue et al, elife, 2020	Vastus
TGGAGAGGTCGTGTTA-1-6-0	2.21308	10.0172	Main MuSC	Barrue et al, elife, 2020	Vastus
TTCCGGTTCCGGTAGC-1-6-0	2.24453	8.98379	Main MuSC	Barrue et al, elife, 2020	Vastus
CATGGATTCAGACTGT-1-6-0	2.42879	9.05087	Main MuSC	Barrue et al, elife, 2020	Vastus
CTGCATCGTGCATTAC-1-6-0	1.5165	9.05972	Main MuSC	Barrue et al, elife, 2020	Vastus
TTGGTTTTCTGCGGGT-1-6-0	2.38091	9.72252	Main MuSC	Barrue et al, elife, 2020	Vastus
TAAGTCGTCAACACCA-1-6-0	0.755494	11.3471	Main MuSC	Barrue et al, elife, 2020	Vastus
TCGTGCTTCTGCTTTA-1-6-0	2.7988	8.97237	Main MuSC	Barrue et al, elife, 2020	Vastus
GCTACCTGTAGATTAG-1-6-0	2.86529	8.4282	Main MuSC	Barrue et al, elife, 2020	Vastus
GGCGTCATCCGTCAAA-1-6-0	3.29605	8.94933	Main MuSC	Barrue et al, elife, 2020	Vastus
GTGAGCCGTGACCGTC-1-6-0	-0.0937577	7.37015	Main MuSC	Barrue et al, elife, 2020	Vastus
GCATGATCAGGTCAGA-1-6-0	1.44582	9.79336	Main MuSC	Barrue et al, elife, 2020	Vastus
CACTTCGCACGTATAC-1-6-0	0.86512	9.20435	Main MuSC	Barrue et al, elife, 2020	Vastus
TCGCTCATCCGATCTC-1-6-0	2.31815	8.85728	Main MuSC	Barrue et al, elife, 2020	Vastus
TCGACCTAGTGCAGGT-1-6-0	2.48505	8.65197	Main MuSC	Barrue et al, elife, 2020	Vastus
AACAGGGAGCTTCGTA-1-6-0	0.283255	7.34254	Main MuSC	Barrue et al, elife, 2020	Vastus
TTTCGATTCCATCTCG-1-6-0	1.8862	9.0477	Main MuSC	Barrue et al, elife, 2020	Vastus
TAACTTCTCGCATTGA-1-6-0	1.09363	9.60255	Main MuSC	Barrue et al, elife, 2020	Vastus
AATGCCATCTGCGGCA-1-6-0	-0.709879	9.43157	Main MuSC	Barrue et al, elife, 2020	Vastus
GGAACCCTCGTAACCA-1-6-0	2.307	9.67633	Main MuSC	Barrue et al, elife, 2020	Vastus
ACCCAAACAGTCTCTC-1-6-0	-1.06993	9.48039	Main MuSC	Barrue et al, elife, 2020	Vastus
GACTCAAAGAAATTCG-1-6-0	-0.0456158	9.18726	Main MuSC	Barrue et al, elife, 2020	Vastus
TACGTCCCAATTGCAC-1-6-0	1.3427	10.0391	Main MuSC	Barrue et al, elife, 2020	Vastus
TGTAACGTCACCTGGG-1-6-0	0.881084	9.90618	Main MuSC	Barrue et al, elife, 2020	Vastus
ATGGTTGCAGTTAAAG-1-6-0	1.58212	8.91594	Main MuSC	Barrue et al, elife, 2020	Vastus
GACATCACAGGACAGT-1-6-0	1.89745	9.26262	Main MuSC	Barrue et al, elife, 2020	Vastus
CATCCGTGTACAGCGA-1-6-0	1.45617	7.65948	Main MuSC	Barrue et al, elife, 2020	Vastus
TCGTCCAAGCTCTATG-1-6-0	1.18275	9.72215	Main MuSC	Barrue et al, elife, 2020	Vastus
ACAGGGAGTTAAGAAC-1-6-0	1.28239	9.40543	Main MuSC	Barrue et al, elife, 2020	Vastus
TACCCGTGTGATTGGG-1-6-0	1.7888	9.11709	Main MuSC	Barrue et al, elife, 2020	Vastus
TGTTCTATCTAAGCCA-1-6-0	4.29859	8.39221	Main MuSC	Barrue et al, elife, 2020	Vastus
ATTCAGGTCACCACAA-1-6-0	0.259451	9.59084	Main MuSC	Barrue et al, elife, 2020	Vastus
TCCACGTTCGAGAGAC-1-6-0	1.21824	9.44513	Main MuSC	Barrue et al, elife, 2020	Vastus
GTGTGGCTCCGATCTC-1-6-0	2.30683	9.32646	Main MuSC	Barrue et al, elife, 2020	Vastus
TGTACAGAGCAGCAGT-1-6-0	3.5377	9.0407	Main MuSC	Barrue et al, elife, 2020	Vastus
CATCGGGCAGTTCACA-1-6-0	-0.117907	9.14323	Main MuSC	Barrue et al, elife, 2020	Vastus
CGGACACTCTCTAAGG-1-6-0	3.93943	8.78461	Main MuSC	Barrue et al, elife, 2020	Vastus
TCGACCTTCACACCGG-1-6-0	2.3236	9.20257	Main MuSC	Barrue et al, elife, 2020	Vastus
GCAGTTATCATGGTAC-1-6-0	4.73196	7.67952	Main MuSC	Barrue et al, elife, 2020	Vastus
GCGGATCCACTCAGAT-1-6-0	2.72932	9.54616	Main MuSC	Barrue et al, elife, 2020	Vastus
TGTACAGCAGTCGTTA-1-6-0	0.141321	9.54785	Main MuSC	Barrue et al, elife, 2020	Vastus
GGGCTACGTACAGCGA-1-6-0	2.59617	9.61892	Main MuSC	Barrue et al, elife, 2020	Vastus
TCCACGTGTCCATAGT-1-6-0	1.85098	9.05234	Main MuSC	Barrue et al, elife, 2020	Vastus
TATTGCTGTTTGGAGG-1-6-0	2.13404	9.12191	Main MuSC	Barrue et al, elife, 2020	Vastus
TCACATTGTAGCGCCT-1-6-0	2.11333	9.31603	Main MuSC	Barrue et al, elife, 2020	Vastus
TGCTGAACACGGTGTC-1-6-0	2.467	9.23938	Main MuSC	Barrue et al, elife, 2020	Vastus
GGGACTCGTGACAGCA-1-6-0	-0.0446961	9.65458	Main MuSC	Barrue et al, elife, 2020	Vastus
TGGTACACATGACCCG-1-6-0	3.24621	9.26173	Main MuSC	Barrue et al, elife, 2020	Vastus
CTCACTGCAAACCGGA-1-6-0	2.11772	9.40569	Main MuSC	Barrue et al, elife, 2020	Vastus
GATGCTATCGGTCATA-1-6-0	2.76089	9.41512	Main MuSC	Barrue et al, elife, 2020	Vastus
ACATGCAAGGGCCTCT-1-6-0	4.14667	7.92337	Main MuSC	Barrue et al, elife, 2020	Vastus
TCTCAGCGTGCAAGAC-1-6-0	2.6581	8.59027	Main MuSC	Barrue et al, elife, 2020	Vastus
TGAGCGCTCAAAGGAT-1-6-0	-1.61019	9.79693	Main MuSC	Barrue et al, elife, 2020	Vastus
TTGCATTAGCCTGTGC-1-6-0	2.09496	9.21008	Main MuSC	Barrue et al, elife, 2020	Vastus
TGTTGGAGTCATCACA-1-6-0	2.0779	9.51377	Main MuSC	Barrue et al, elife, 2020	Vastus
ACGATGTAGACTCCGC-1-6-0	-0.457294	10.1684	Main MuSC	Barrue et al, elife, 2020	Vastus
TTTAGTCTCGCTACGG-1-6-0	0.3794	9.87349	Main MuSC	Barrue et al, elife, 2020	Vastus
CATTGTTGTAGTCACT-1-6-0	1.79571	9.8261	Main MuSC	Barrue et al, elife, 2020	Vastus
CGAGTGCTCTTTGCGC-1-6-0	3.18819	9.38098	Main MuSC	Barrue et al, elife, 2020	Vastus
TTCTTCCCATGGCTAT-1-6-0	4.49991	7.3613	Main MuSC	Barrue et al, elife, 2020	Vastus
GGGTTTATCATCACCC-1-6-0	1.09164	8.07326	Main MuSC	Barrue et al, elife, 2020	Vastus
TCTATCACACATACTG-1-6-0	5.80823	7.2587	Main MuSC	Barrue et al, elife, 2020	Vastus
TGTTCCGCAGCTGTAT-1-6-0	1.93767	8.97732	Main MuSC	Barrue et al, elife, 2020	Vastus
GCCTGTTGTACTCCCT-1-6-0	1.1447	10.268	Main MuSC	Barrue et al, elife, 2020	Vastus
GGCTGTGGTTGGGCCT-1-6-0	1.71594	8.61737	Main MuSC	Barrue et al, elife, 2020	Vastus
GGGCCATTCATGCCCT-1-6-0	2.20162	9.27082	Main MuSC	Barrue et al, elife, 2020	Vastus
TTAGGGTTCTTCTCAA-1-6-0	1.80809	8.21425	Main MuSC	Barrue et al, elife, 2020	Vastus
CCACTTGTCTTTCAGT-1-6-0	2.44523	9.22687	Main MuSC	Barrue et al, elife, 2020	Vastus
TTGTTTGAGGACTGGT-1-6-0	2.05196	9.31462	Main MuSC	Barrue et al, elife, 2020	Vastus
GTAGATCGTATTTCGG-1-6-0	0.902745	9.19932	Main MuSC	Barrue et al, elife, 2020	Vastus
TACGTCCGTGAATTGA-1-6-0	2.71955	8.95332	Main MuSC	Barrue et al, elife, 2020	Vastus
GGTAGAGGTACCACGC-1-6-0	1.3644	8.69337	Main MuSC	Barrue et al, elife, 2020	Vastus
GGCACGTTCGACCTAA-1-6-0	2.24138	9.055	Main MuSC	Barrue et al, elife, 2020	Vastus
GTGTTCCTCACCTCTG-1-6-0	2.51708	8.51934	Main MuSC	Barrue et al, elife, 2020	Vastus
ACTGTCCTCTCCAATT-1-6-0	1.40944	8.40028	Main MuSC	Barrue et al, elife, 2020	Vastus
ATGGATCGTACAGTTC-1-6-0	0.480273	9.03479	Main MuSC	Barrue et al, elife, 2020	Vastus
ATCGTGACATCAGTCA-1-6-0	0.8597	9.28949	Main MuSC	Barrue et al, elife, 2020	Vastus
CCACCATGTCACAGAG-1-6-0	1.12855	10.3281	Main MuSC	Barrue et al, elife, 2020	Vastus
GAATCGTCAACAAGAT-1-6-0	2.59096	9.42853	Main MuSC	Barrue et al, elife, 2020	Vastus
CCCTTAGAGAATCCCT-1-6-0	2.35622	9.29354	Main MuSC	Barrue et al, elife, 2020	Vastus
CTCCTCCAGCGACATG-1-6-0	2.04312	9.11989	Main MuSC	Barrue et al, elife, 2020	Vastus
TGAGGTTGTCCAGCGT-1-6-0	-1.0779	10.3016	Main MuSC	Barrue et al, elife, 2020	Vastus
GCCAGCAAGGACCCAA-1-6-0	3.05967	9.14829	Main MuSC	Barrue et al, elife, 2020	Vastus
ATGGGAGGTCAAATCC-1-6-0	0.836448	8.96844	Main MuSC	Barrue et al, elife, 2020	Vastus
CATTCCGTCAAAGACA-1-6-0	1.91699	9.54566	Main MuSC	Barrue et al, elife, 2020	Vastus
TAAGCGTCAAGTGGTG-1-6-0	3.17778	9.15279	Main MuSC	Barrue et al, elife, 2020	Vastus
GCCCAGAGTAGTTAGA-1-6-0	1.8528	10.3287	Main MuSC	Barrue et al, elife, 2020	Vastus
TCCACCACATGTGCTA-1-6-0	2.39839	8.79285	Main MuSC	Barrue et al, elife, 2020	Vastus
GCGATCGTCGTGGACC-1-6-0	4.65838	7.50991	Main MuSC	Barrue et al, elife, 2020	Vastus
ATCGTCCTCCACGTGG-1-6-0	1.65416	9.86416	Main MuSC	Barrue et al, elife, 2020	Vastus
AACCAACCATTGAGCT-1-6-0	2.84571	9.27403	Main MuSC	Barrue et al, elife, 2020	Vastus
CTACGGGAGCTTCGTA-1-6-0	0.69506	10.4728	Main MuSC	Barrue et al, elife, 2020	Vastus
TCCCACACACTAGGCC-1-6-0	3.18428	9.13414	Main MuSC	Barrue et al, elife, 2020	Vastus
AGCTACACACTTGAGT-1-6-0	1.31679	10.6011	Main MuSC	Barrue et al, elife, 2020	Vastus
TACGTCCCATCCGAAT-1-6-0	0.736413	9.27567	Main MuSC	Barrue et al, elife, 2020	Vastus
CATAGACTCACCTGGG-1-6-0	1.75828	9.65116	Main MuSC	Barrue et al, elife, 2020	Vastus
CATGCGGGTGACTAAA-1-6-0	1.72369	8.6813	Main MuSC	Barrue et al, elife, 2020	Vastus
CAGTTAGAGCGGTATG-1-6-0	2.12128	9.1428	Main MuSC	Barrue et al, elife, 2020	Vastus
TGTTCCGCACACTTAG-1-6-0	2.4496	9.27265	Main MuSC	Barrue et al, elife, 2020	Vastus
TTGACCCCAATAACGA-1-6-0	1.92331	9.65664	Main MuSC	Barrue et al, elife, 2020	Vastus
TACTTACTCATACGGT-1-6-0	-0.882114	9.759	Main MuSC	Barrue et al, elife, 2020	Vastus
GCTCAAACAGCATACT-1-6-0	1.66572	10.4049	Main MuSC	Barrue et al, elife, 2020	Vastus
GCCAGTGTCGAACGGA-1-6-0	2.20648	9.1517	Main MuSC	Barrue et al, elife, 2020	Vastus
GCCGTGATCAACACGT-1-6-0	1.29707	9.98176	Main MuSC	Barrue et al, elife, 2020	Vastus
GCTACAAGTGCCTATA-1-6-0	2.02908	8.64037	Main MuSC	Barrue et al, elife, 2020	Vastus
CCGGGTAAGCACGATG-1-6-0	0.367183	9.77607	Main MuSC	Barrue et al, elife, 2020	Vastus
TCATGTTTCATTGCCC-1-6-0	2.59599	9.30362	Main MuSC	Barrue et al, elife, 2020	Vastus
TACCGGGCATCAACCA-1-6-0	-0.388793	9.91297	Main MuSC	Barrue et al, elife, 2020	Vastus
ATGGGTTCATCCGCGA-1-6-0	0.767229	9.86071	Main MuSC	Barrue et al, elife, 2020	Vastus
TAAGCGTCATTCAGGT-1-6-0	1.0524	9.60776	Main MuSC	Barrue et al, elife, 2020	Vastus
GTTAGTGAGTCACTAC-1-6-0	0.667362	9.6477	Main MuSC	Barrue et al, elife, 2020	Vastus
CTTCTCTGTGCATACT-1-6-0	-0.0772065	9.71399	Main MuSC	Barrue et al, elife, 2020	Vastus
TCTTAGTTCCCATTCG-1-6-0	3.21758	9.03309	Main MuSC	Barrue et al, elife, 2020	Vastus
CTGCCATTCTACGCAA-1-6-0	2.86821	9.813	Main MuSC	Barrue et al, elife, 2020	Vastus
AGGTCTAGTACGATCT-1-6-0	2.24891	9.04843	Main MuSC	Barrue et al, elife, 2020	Vastus
AGGTCATGTATTTCGG-1-6-0	2.62231	9.15821	Main MuSC	Barrue et al, elife, 2020	Vastus
AACCCAAGTACATTGC-1-6-0	2.28822	9.4204	Main MuSC	Barrue et al, elife, 2020	Vastus
ATACTTCGTTATAGAG-1-6-0	1.09938	9.79129	Main MuSC	Barrue et al, elife, 2020	Vastus
GGGTCTGGTCTACACA-1-6-0	1.65426	9.47321	Main MuSC	Barrue et al, elife, 2020	Vastus
ACGTCCTCACAATTCG-1-6-0	-0.705173	9.50435	Main MuSC	Barrue et al, elife, 2020	Vastus
TGCATCCCACGACAGA-1-6-0	3.16449	8.24467	Main MuSC	Barrue et al, elife, 2020	Vastus
TACGCTCGTTGGGCCT-1-6-0	1.71751	9.34985	Main MuSC	Barrue et al, elife, 2020	Vastus
CATGGATCACTGGCGT-1-6-0	2.68988	9.37705	Main MuSC	Barrue et al, elife, 2020	Vastus
CTGATCCAGGCTAACG-1-6-0	1.99943	9.3459	Main MuSC	Barrue et al, elife, 2020	Vastus
ACCCAAACACAGTCGC-1-6-0	2.05579	9.4407	Main MuSC	Barrue et al, elife, 2020	Vastus
AAGATAGCAATCGCAT-1-6-0	2.03376	8.7485	Main MuSC	Barrue et al, elife, 2020	Vastus
TACCCACGTGTCCTAA-1-6-0	0.897539	9.01126	Main MuSC	Barrue et al, elife, 2020	Vastus
CAGATCACAGCTCGGT-1-6-0	2.19381	9.25902	Main MuSC	Barrue et al, elife, 2020	Vastus
TGAGGTTAGACCCGCT-1-6-0	-1.76051	7.22985	Main MuSC	Barrue et al, elife, 2020	Vastus
TCAGTGACATACAGAA-1-6-0	1.39272	10.8148	Main MuSC	Barrue et al, elife, 2020	Vastus
TAATTCCTCGGCCAAC-1-6-0	2.55653	9.03778	Main MuSC	Barrue et al, elife, 2020	Vastus
TGTCAGAAGCTGCCTG-1-6-0	2.14721	9.44842	Main MuSC	Barrue et al, elife, 2020	Vastus
AGGAATATCCCGAGAC-1-6-0	4.03762	8.72826	Main MuSC	Barrue et al, elife, 2020	Vastus
CAATCGACAACTGGTT-1-6-0	2.13585	8.84025	Main MuSC	Barrue et al, elife, 2020	Vastus
GGAGAACGTCCATCTC-1-6-0	2.24378	9.92273	Main MuSC	Barrue et al, elife, 2020	Vastus
AAGATAGAGTGCTACT-1-6-0	4.04495	8.25548	Main MuSC	Barrue et al, elife, 2020	Vastus
TATCTTGAGGTCCTGC-1-6-0	2.0205	8.89197	Main MuSC	Barrue et al, elife, 2020	Vastus
CGTGAATGTCCAGAAG-1-6-0	-0.773475	10.2253	Main MuSC	Barrue et al, elife, 2020	Vastus
TTGGTTTCAAGCACAG-1-6-0	2.69734	9.32898	Main MuSC	Barrue et al, elife, 2020	Vastus
CTTCCGATCCTACACC-1-6-0	1.6382	7.90718	Main MuSC	Barrue et al, elife, 2020	Vastus
TCGATTTAGGTTCACT-1-6-0	1.45736	8.9969	Main MuSC	Barrue et al, elife, 2020	Vastus
AATTTCCGTCCGTACG-1-6-0	3.81647	8.60192	Main MuSC	Barrue et al, elife, 2020	Vastus
AGGAAATAGTCCTGTA-1-6-0	1.80105	10.1045	Main MuSC	Barrue et al, elife, 2020	Vastus
GATGAGGAGTCAAGCG-1-6-0	2.74331	9.30532	Main MuSC	Barrue et al, elife, 2020	Vastus
GACTATGCAATCCTTT-1-6-0	-1.02382	8.06324	Main MuSC	Barrue et al, elife, 2020	Vastus
AATGAAGTCCGACAGC-1-6-0	2.66806	8.64473	Main MuSC	Barrue et al, elife, 2020	Vastus
CTCTCGAGTCGTGATT-1-6-0	-0.512022	7.25655	Main MuSC	Barrue et al, elife, 2020	Vastus
GGTTAACCAACTGTGT-1-6-0	-0.860557	8.17627	Main MuSC	Barrue et al, elife, 2020	Vastus
TCGACCTAGCCTCTTC-1-6-0	1.63022	8.19972	Main MuSC	Barrue et al, elife, 2020	Vastus
CGACAGCTCCCTCTCC-1-6-0	0.991464	10.2343	Main MuSC	Barrue et al, elife, 2020	Vastus
AGTGACTGTTCCGTTC-1-6-0	1.27919	9.40987	Main MuSC	Barrue et al, elife, 2020	Vastus
ATGAGTCGTGTCTTGA-1-6-0	1.43366	9.79345	Main MuSC	Barrue et al, elife, 2020	Vastus
GGGCTCATCACCCTTG-1-6-0	1.82418	9.55048	Main MuSC	Barrue et al, elife, 2020	Vastus
GACCCTTTCGGCCCAA-1-6-0	-1.38187	8.62698	Main MuSC	Barrue et al, elife, 2020	Vastus
CACTGTCCAAACAGGC-1-6-0	1.18762	10.4778	Main MuSC	Barrue et al, elife, 2020	Vastus
AGAAGCGTCGACTCCT-1-6-0	5.36664	6.91819	Main MuSC	Barrue et al, elife, 2020	Vastus
ACTTATCCAGGTTTAC-1-6-0	-0.161589	9.04238	Main MuSC	Barrue et al, elife, 2020	Vastus
CCTCCTCAGACTTCCA-1-6-0	0.146385	10.7067	Main MuSC	Barrue et al, elife, 2020	Vastus
CTTCTCTGTTGAATCC-1-6-0	0.709229	9.2075	Main MuSC	Barrue et al, elife, 2020	Vastus
TGAACGTAGGGCAGGA-1-6-0	2.48684	8.95126	Main MuSC	Barrue et al, elife, 2020	Vastus
AGGCATTTCAAACTGC-1-6-0	2.05868	9.3364	Main MuSC	Barrue et al, elife, 2020	Vastus
TAGAGTCAGCTCGAAG-1-6-0	3.35756	8.53714	Main MuSC	Barrue et al, elife, 2020	Vastus
TACACCCCAAAGCAAT-1-6-0	2.19466	9.28831	Main MuSC	Barrue et al, elife, 2020	Vastus
TCTATACAGGTACATA-1-6-0	2.05425	9.6984	Main MuSC	Barrue et al, elife, 2020	Vastus
GGGTAGAAGCGTTAGG-1-6-0	2.97807	9.29573	Main MuSC	Barrue et al, elife, 2020	Vastus
CCAATGATCACAAGAA-1-6-0	3.47344	8.43002	Main MuSC	Barrue et al, elife, 2020	Vastus
TTGGATGCATCAACCA-1-6-0	2.31456	9.47286	Main MuSC	Barrue et al, elife, 2020	Vastus
GTTATGGGTCCTATAG-1-6-0	2.60561	9.40267	Main MuSC	Barrue et al, elife, 2020	Vastus
TTCACGCGTGAATATG-1-6-0	2.12046	9.06421	Main MuSC	Barrue et al, elife, 2020	Vastus
GGAGCAAAGAAGATCT-1-6-0	3.2873	8.94188	Main MuSC	Barrue et al, elife, 2020	Vastus
CGAGGCTCAACTCCAA-1-6-0	-0.19715	8.20255	Main MuSC	Barrue et al, elife, 2020	Vastus
TGGAGAGAGCGCTGCT-1-6-0	2.99871	8.96664	Main MuSC	Barrue et al, elife, 2020	Vastus
CTCAGGGCACATAGCT-1-6-0	1.86168	9.15287	Main MuSC	Barrue et al, elife, 2020	Vastus
TGGAGGATCTGTTCAT-1-6-0	2.13683	9.46479	Main MuSC	Barrue et al, elife, 2020	Vastus
CGTGATATCCGGACTG-1-6-0	1.60301	9.53372	Main MuSC	Barrue et al, elife, 2020	Vastus
TCGGGTGGTATACAGA-1-6-0	1.50236	8.5421	Main MuSC	Barrue et al, elife, 2020	Vastus
GATGAGGCATAGAAAC-1-6-0	3.02606	7.7447	Main MuSC	Barrue et al, elife, 2020	Vastus
GAAGCGAGTTTGCAGT-1-6-0	4.10191	8.01172	Main MuSC	Barrue et al, elife, 2020	Vastus
AGTGTTGGTCTGTGTA-1-6-0	4.04038	7.91309	Main MuSC	Barrue et al, elife, 2020	Vastus
CAATCGACACTTGTGA-1-6-0	0.531872	9.71188	Main MuSC	Barrue et al, elife, 2020	Vastus
GGTTAACTCCGATAAC-1-6-0	1.89422	10.2932	Main MuSC	Barrue et al, elife, 2020	Vastus
AGGTAGGAGAGCGACT-1-6-0	3.06328	9.01725	Main MuSC	Barrue et al, elife, 2020	Vastus
CGTCCATTCCTCTGCA-1-6-0	1.24766	9.574	Main MuSC	Barrue et al, elife, 2020	Vastus
CTGCAGGTCTAACGCA-1-6-0	1.78403	9.58667	Main MuSC	Barrue et al, elife, 2020	Vastus
ATGAGGGCAACTGCTA-1-6-0	1.80339	9.6171	Main MuSC	Barrue et al, elife, 2020	Vastus
GGCAGTCAGAAGCCTG-1-6-0	1.52119	9.24668	Main MuSC	Barrue et al, elife, 2020	Vastus
GTAGAGGCACAGCCTG-1-6-0	2.33449	10.0446	Main MuSC	Barrue et al, elife, 2020	Vastus
TGGTAGTCAAACACGG-1-6-0	1.34702	9.87547	Main MuSC	Barrue et al, elife, 2020	Vastus
TCATGGATCCTTCGAC-1-6-0	0.454352	10.7037	Main MuSC	Barrue et al, elife, 2020	Vastus
AGGAATACACAGACGA-1-6-0	2.24379	8.34164	Main MuSC	Barrue et al, elife, 2020	Vastus
TCGCTCAAGAGAGGGC-1-6-0	1.90594	9.57313	Main MuSC	Barrue et al, elife, 2020	Vastus
CTGGACGGTTAGGCTT-1-6-0	0.811004	9.60682	Main MuSC	Barrue et al, elife, 2020	Vastus
CGCCAGAAGTCTCGTA-1-6-0	3.23259	8.93193	Main MuSC	Barrue et al, elife, 2020	Vastus
ACTCCCAAGGTCGAGT-1-6-0	0.768533	9.39561	Main MuSC	Barrue et al, elife, 2020	Vastus
TGGGAAGCATGGTGGA-1-6-0	-0.573541	7.05257	Main MuSC	Barrue et al, elife, 2020	Vastus
GACGTTAAGTGTTGAA-1-6-0	1.70132	10.0524	Main MuSC	Barrue et al, elife, 2020	Vastus
CAAGAGGCAGTTCTAG-1-6-0	2.08105	9.53189	Main MuSC	Barrue et al, elife, 2020	Vastus
GCGAGAACAGTGACCC-1-6-0	2.80872	9.24139	Main MuSC	Barrue et al, elife, 2020	Vastus
GTTCGCTAGCAGCGAT-1-6-0	0.972354	8.56476	Main MuSC	Barrue et al, elife, 2020	Vastus
TTGATGGTCGCGTGAC-1-6-0	3.11645	8.73667	Main MuSC	Barrue et al, elife, 2020	Vastus
GGAACCCCAAATACGA-1-6-0	2.17761	9.10311	Main MuSC	Barrue et al, elife, 2020	Vastus
ACTATCTTCATAAGGA-1-6-0	3.48064	9.18545	Main MuSC	Barrue et al, elife, 2020	Vastus
ACTTATCTCATCGACA-1-6-0	2.79414	8.91324	Main MuSC	Barrue et al, elife, 2020	Vastus
TCGAACATCCCTTGTG-1-6-0	0.959043	9.22837	Main MuSC	Barrue et al, elife, 2020	Vastus
GCTTTCGTCAGCTTCC-1-6-0	1.53281	9.25029	Main MuSC	Barrue et al, elife, 2020	Vastus
TTTACTGTCACTGTTT-1-6-0	3.17561	9.00185	Main MuSC	Barrue et al, elife, 2020	Vastus
AGGAGGTAGATCCCAT-1-6-0	1.11692	7.8624	Main MuSC	Barrue et al, elife, 2020	Vastus
TGAGCGCGTGTGCTTA-1-6-0	0.512981	10.2008	Main MuSC	Barrue et al, elife, 2020	Vastus
GGAGAACAGACCTCAT-1-6-0	0.704493	9.74778	Main MuSC	Barrue et al, elife, 2020	Vastus
CCATCACTCATTGGTG-1-6-0	4.57521	7.1931	Main MuSC	Barrue et al, elife, 2020	Vastus
CTCAGAACAGAACTAA-1-6-0	-0.360948	7.40471	Main MuSC	Barrue et al, elife, 2020	Vastus
GTGTAACAGGGTGAGG-1-6-0	2.8602	9.0226	Main MuSC	Barrue et al, elife, 2020	Vastus
ATCGCCTTCCTCACCA-1-6-0	0.736662	10.8626	Main MuSC	Barrue et al, elife, 2020	Vastus
GTAACACCAAATTGGA-1-6-0	3.83364	9.09761	Main MuSC	Barrue et al, elife, 2020	Vastus
TTTGTTGAGGAGACCT-1-6-0	1.54857	9.03845	Main MuSC	Barrue et al, elife, 2020	Vastus
GCAGTTATCGGTTCAA-1-6-0	1.6977	8.78012	Main MuSC	Barrue et al, elife, 2020	Vastus
GGGTCACCACAGCCTG-1-6-0	2.96996	8.69074	Main MuSC	Barrue et al, elife, 2020	Vastus
TCAAGCACATCTGGGC-1-6-0	0.215946	8.59133	Main MuSC	Barrue et al, elife, 2020	Vastus
TGTTGAGAGTCTCGTA-1-6-0	3.35431	9.10247	Main MuSC	Barrue et al, elife, 2020	Vastus
TACTGCCTCTGCTAGA-1-6-0	1.37253	9.8575	Main MuSC	Barrue et al, elife, 2020	Vastus
TCCTCGACAGCTGAGA-1-6-0	1.95866	9.13704	Main MuSC	Barrue et al, elife, 2020	Vastus
CGTGTCTAGGTTGGAC-1-6-0	1.59529	8.52364	Main MuSC	Barrue et al, elife, 2020	Vastus
TTGGGCGTCTCATGGA-1-6-0	3.41218	9.27491	Main MuSC	Barrue et al, elife, 2020	Vastus
GGGTTATGTATACCCA-1-6-0	1.08811	10.61	Main MuSC	Barrue et al, elife, 2020	Vastus
TTGCATTTCGGCTGAC-1-6-0	1.97813	8.88739	Main MuSC	Barrue et al, elife, 2020	Vastus
GAGGGATGTGCTGTCG-1-6-0	1.6079	10.0025	Main MuSC	Barrue et al, elife, 2020	Vastus
AATCACGTCATTCTTG-1-6-0	1.51782	9.20847	Main MuSC	Barrue et al, elife, 2020	Vastus
CTTCTCTCACAATCTG-1-6-0	0.228095	10.0508	Main MuSC	Barrue et al, elife, 2020	Vastus
AGTACTGTCACTACTT-1-6-0	2.78665	9.40577	Main MuSC	Barrue et al, elife, 2020	Vastus
CTAAGTGAGTGTCATC-1-6-0	1.85001	9.19522	Main MuSC	Barrue et al, elife, 2020	Vastus
GTCCTCATCACCCATC-1-6-0	1.22284	10.5127	Main MuSC	Barrue et al, elife, 2020	Vastus
TGATCAGTCCGTGGCA-1-6-0	2.78812	9.74406	Main MuSC	Barrue et al, elife, 2020	Vastus
CTCAAGACATCGGAAG-1-6-0	0.195275	9.70608	Main MuSC	Barrue et al, elife, 2020	Vastus
TACGGGCAGAGTCACG-1-6-0	2.33042	9.23831	Main MuSC	Barrue et al, elife, 2020	Vastus
TGTGCGGTCTCCAAGA-1-6-0	3.56562	9.11387	Main MuSC	Barrue et al, elife, 2020	Vastus
GGCGTCACACAGCCAC-1-6-0	0.869027	9.92809	Main MuSC	Barrue et al, elife, 2020	Vastus
ATTGTTCTCTCGAACA-1-6-0	3.2804	8.95528	Main MuSC	Barrue et al, elife, 2020	Vastus
GATGAGGGTTCGAGCC-1-6-0	3.38311	9.23058	Main MuSC	Barrue et al, elife, 2020	Vastus
TTGTTCAAGCGTTACT-1-6-0	2.32699	10.0071	Main MuSC	Barrue et al, elife, 2020	Vastus
CTGTGAACACTTACAG-1-6-0	1.18597	9.10956	Main MuSC	Barrue et al, elife, 2020	Vastus
ACGTAACCACGTCGGT-1-6-0	2.02371	8.53695	Main MuSC	Barrue et al, elife, 2020	Vastus
GATGAGGGTATAGCTC-1-6-0	-0.86076	9.72917	Main MuSC	Barrue et al, elife, 2020	Vastus
AAGATAGCACGGTGAA-1-6-0	2.92364	8.92009	Main MuSC	Barrue et al, elife, 2020	Vastus
CTTCAATGTGACTCGC-1-6-0	2.76755	9.32152	Main MuSC	Barrue et al, elife, 2020	Vastus
TTGAACGCATCATCCC-1-6-0	1.26415	9.66792	Main MuSC	Barrue et al, elife, 2020	Vastus
TAAGCCAAGCAGGCTA-1-6-0	1.41691	9.69907	Main MuSC	Barrue et al, elife, 2020	Vastus
GTGTTAGTCGAACTCA-1-6-0	3.1565	8.32161	Main MuSC	Barrue et al, elife, 2020	Vastus
GAGGGTAAGTTCTACG-1-6-0	0.889233	10.3717	Main MuSC	Barrue et al, elife, 2020	Vastus
GTCTACCCAAGACCTT-1-6-0	2.6213	9.08734	Main MuSC	Barrue et al, elife, 2020	Vastus
AGTACCATCACTACTT-1-6-0	1.07215	9.70192	Main MuSC	Barrue et al, elife, 2020	Vastus
GGGTGAACAGGTGGAT-1-6-0	2.76944	9.15565	Main MuSC	Barrue et al, elife, 2020	Vastus
GATCCCTGTCCGTACG-1-6-0	1.53115	9.63954	Main MuSC	Barrue et al, elife, 2020	Vastus
TTGATGGTCCTAAGTG-1-6-0	3.35894	8.8175	Main MuSC	Barrue et al, elife, 2020	Vastus
CCGGTGAGTACGTACT-1-6-0	0.586871	9.71979	Main MuSC	Barrue et al, elife, 2020	Vastus
CTGAATGTCTCATGCC-1-6-0	1.59265	9.22253	Main MuSC	Barrue et al, elife, 2020	Vastus
TTGCATTCAATAGTAG-1-6-0	0.667987	9.56764	Main MuSC	Barrue et al, elife, 2020	Vastus
TACTTCAGTCCTCATC-1-6-0	-1.1024	7.27084	Main MuSC	Barrue et al, elife, 2020	Vastus
TTGGGCGAGACGGAAA-1-6-0	4.01137	9.07644	Main MuSC	Barrue et al, elife, 2020	Vastus
GGCTGTGTCACCCTGT-1-6-0	2.54064	9.77269	Main MuSC	Barrue et al, elife, 2020	Vastus
GGGTCTGTCCCTTCCC-1-6-0	0.0249653	7.79367	Main MuSC	Barrue et al, elife, 2020	Vastus
GTGAGCCAGGTGCTTT-1-6-0	1.18543	9.20415	Main MuSC	Barrue et al, elife, 2020	Vastus
CTCCACAAGGAGATAG-1-6-0	1.40765	8.8734	Main MuSC	Barrue et al, elife, 2020	Vastus
ATCGGATCATATGCGT-1-6-0	4.05848	8.16544	Main MuSC	Barrue et al, elife, 2020	Vastus
CTCCAACTCTATCGTT-1-6-0	1.49813	8.76916	Main MuSC	Barrue et al, elife, 2020	Vastus
GTGTTCCCACGACGAA-1-6-0	3.54752	9.31028	Main MuSC	Barrue et al, elife, 2020	Vastus
TCCGATCAGCATGAAT-1-6-0	3.34613	9.26679	Main MuSC	Barrue et al, elife, 2020	Vastus
GAGAAATTCCGACAGC-1-6-0	1.66583	8.99813	Main MuSC	Barrue et al, elife, 2020	Vastus
ACATGCAGTTAAACAG-1-6-0	2.65923	9.16246	Main MuSC	Barrue et al, elife, 2020	Vastus
AATGCCAAGGACGCTA-1-6-0	1.86763	9.16028	Main MuSC	Barrue et al, elife, 2020	Vastus
CTATAGGAGTTTGAGA-1-6-0	3.50478	8.7262	Main MuSC	Barrue et al, elife, 2020	Vastus
GTAAGTCAGGGATGTC-1-6-0	2.39567	8.96985	Main MuSC	Barrue et al, elife, 2020	Vastus
CATTCTAGTAGGATAT-1-6-0	-0.0110547	9.90615	Main MuSC	Barrue et al, elife, 2020	Vastus
GGGTGTCGTCTAGATC-1-6-0	0.82846	9.29224	Main MuSC	Barrue et al, elife, 2020	Vastus
GAGGGATTCTAGCAAC-1-6-0	0.267407	10.3052	Main MuSC	Barrue et al, elife, 2020	Vastus
GCATCGGAGCAAGTGC-1-6-0	3.02674	9.2713	Main MuSC	Barrue et al, elife, 2020	Vastus
TTCTTGAGTCTCTCTG-1-6-0	3.0707	8.83527	Main MuSC	Barrue et al, elife, 2020	Vastus
GCAGTTAAGGCCTAAG-1-6-0	4.78948	8.49461	Main MuSC	Barrue et al, elife, 2020	Vastus
GTTCATTTCGCAGAGA-1-6-0	1.57353	9.10465	Main MuSC	Barrue et al, elife, 2020	Vastus
CTTTCAAAGTGTTGAA-1-6-0	0.251263	8.77404	Main MuSC	Barrue et al, elife, 2020	Vastus
TGGAACTAGCGTGAGT-1-6-0	0.523509	8.86877	Main MuSC	Barrue et al, elife, 2020	Vastus
CGGCAGTGTTGGCCGT-1-6-0	1.1941	9.58579	Main MuSC	Barrue et al, elife, 2020	Vastus
TCATTACGTTCTCTAT-1-6-0	1.65691	9.64444	Main MuSC	Barrue et al, elife, 2020	Vastus
CTTCGGTGTTAGAGAT-1-6-0	1.30267	9.87988	Main MuSC	Barrue et al, elife, 2020	Vastus
TGGGAGAGTAGAGACC-1-6-0	2.05613	9.94041	Main MuSC	Barrue et al, elife, 2020	Vastus
GAACACTTCGGTCGGT-1-6-0	1.67292	9.25035	Main MuSC	Barrue et al, elife, 2020	Vastus
AGGGCCTCAAAGGCAC-1-6-0	0.944125	9.43724	Main MuSC	Barrue et al, elife, 2020	Vastus
TCCATCGGTACAGTCT-1-6-0	0.0492818	9.92696	Main MuSC	Barrue et al, elife, 2020	Vastus
TGTAAGCTCATTTGCT-1-6-0	3.7922	8.36583	Main MuSC	Barrue et al, elife, 2020	Vastus
TCCTGCAAGCCGATCC-1-6-0	3.52506	8.87711	Main MuSC	Barrue et al, elife, 2020	Vastus
CTGCCTACAGGTCCGT-1-6-0	3.019	8.94794	Main MuSC	Barrue et al, elife, 2020	Vastus
CAGAGCCTCAGACCCG-1-6-0	2.44366	9.23041	Main MuSC	Barrue et al, elife, 2020	Vastus
TGAATGCCAACACTAC-1-6-0	1.47136	8.86825	Main MuSC	Barrue et al, elife, 2020	Vastus
ACGATGTGTCCCAAAT-1-6-0	2.43881	9.46071	Main MuSC	Barrue et al, elife, 2020	Vastus
ATTCGTTGTACGACAG-1-6-0	0.896004	9.70632	Main MuSC	Barrue et al, elife, 2020	Vastus
TCGGTCTCAGCCCACA-1-6-0	0.688494	11.0378	Main MuSC	Barrue et al, elife, 2020	Vastus
ATGCCTCCAGCGACCT-1-6-0	2.04759	8.84515	Main MuSC	Barrue et al, elife, 2020	Vastus
TACACCCTCTGGTCAA-1-6-0	0.0309186	10.1172	Main MuSC	Barrue et al, elife, 2020	Vastus
TATTTCGGTGAAGCGT-1-6-0	2.78614	9.74649	Main MuSC	Barrue et al, elife, 2020	Vastus
TCAAGCACAACGGGTA-1-6-0	2.37766	9.06853	Main MuSC	Barrue et al, elife, 2020	Vastus
CCCTCTCTCCACTAGA-1-6-0	1.98788	9.33937	Main MuSC	Barrue et al, elife, 2020	Vastus
CGGAATTGTGTCTTAG-1-6-0	2.97084	9.16965	Main MuSC	Barrue et al, elife, 2020	Vastus
TCATATCGTGATACAA-1-6-0	1.86918	9.10646	Main MuSC	Barrue et al, elife, 2020	Vastus
TGACAGTTCGCCTATC-1-6-0	1.68142	9.49965	Main MuSC	Barrue et al, elife, 2020	Vastus
TCATTTGTCAACGCTA-1-6-0	-0.240572	10.0531	Main MuSC	Barrue et al, elife, 2020	Vastus
TTTGATCCAGGATTCT-1-6-0	1.99792	9.16477	Main MuSC	Barrue et al, elife, 2020	Vastus
GACGTTAAGTTATGGA-1-6-0	4.44091	8.75608	Main MuSC	Barrue et al, elife, 2020	Vastus
TCATGTTCAACTACGT-1-6-0	-0.0941252	9.52971	Main MuSC	Barrue et al, elife, 2020	Vastus
AGGGAGTGTTGTTTGG-1-6-0	0.317691	10.064	Main MuSC	Barrue et al, elife, 2020	Vastus
ATCACAGCAGCAGGAT-1-6-0	2.78029	9.29749	Main MuSC	Barrue et al, elife, 2020	Vastus
GAGACCCCAGAGTTCT-1-6-0	0.291888	9.73113	Main MuSC	Barrue et al, elife, 2020	Vastus
AGGGTGACAGGTTCGC-1-6-0	2.37326	9.35618	Main MuSC	Barrue et al, elife, 2020	Vastus
TTCCTCTGTAACATAG-1-6-0	1.12127	8.59553	Main MuSC	Barrue et al, elife, 2020	Vastus
GAAATGAAGCTAGAGC-1-6-0	0.829914	10.1857	Main MuSC	Barrue et al, elife, 2020	Vastus
CCGTAGGCATTGCCGG-1-6-0	1.81642	10.0052	Main MuSC	Barrue et al, elife, 2020	Vastus
AGGAAATCAGCAATTC-1-6-0	1.84361	8.90295	Main MuSC	Barrue et al, elife, 2020	Vastus
TGCATCCGTTAGGGTG-1-6-0	1.39632	9.6282	Main MuSC	Barrue et al, elife, 2020	Vastus
CGTTAGACAAGTGTCT-1-6-0	1.65586	9.54992	Main MuSC	Barrue et al, elife, 2020	Vastus
GTTGTAGCAGCGTTGC-1-6-0	2.39363	9.52919	Main MuSC	Barrue et al, elife, 2020	Vastus
CCTTCAGTCGGCCCAA-1-6-0	1.5411	9.52887	Main MuSC	Barrue et al, elife, 2020	Vastus
AATGAAGCAATGGCCC-1-6-0	2.8489	8.94811	Main MuSC	Barrue et al, elife, 2020	Vastus
ATTACTCTCGATGCTA-1-6-0	2.84274	8.81899	Main MuSC	Barrue et al, elife, 2020	Vastus
TCTTGCGAGTGCTACT-1-6-0	1.02993	9.61382	Main MuSC	Barrue et al, elife, 2020	Vastus
CCACGAGAGCACTAAA-1-6-0	2.1403	9.14522	Main MuSC	Barrue et al, elife, 2020	Vastus
ATCGTAGCAGCTACTA-1-6-0	0.676909	8.8572	Main MuSC	Barrue et al, elife, 2020	Vastus
AAGCATCTCCGATGTA-1-6-0	3.61651	8.82986	Main MuSC	Barrue et al, elife, 2020	Vastus
CATCCCAGTAGTATAG-1-6-0	1.66951	9.81674	Main MuSC	Barrue et al, elife, 2020	Vastus
TTCTTGACAGTTAAAG-1-6-0	0.673892	9.00617	Main MuSC	Barrue et al, elife, 2020	Vastus
GGTGATTCATTGTACG-1-6-0	1.19617	9.31847	Main MuSC	Barrue et al, elife, 2020	Vastus
GTCACGGAGTCAGAGC-1-6-0	1.88855	9.72671	Main MuSC	Barrue et al, elife, 2020	Vastus
GCTACCTTCAGTGTGT-1-6-0	0.722544	9.88787	Main MuSC	Barrue et al, elife, 2020	Vastus
GGGTCACTCCTGTACC-1-6-0	1.1007	9.28432	Main MuSC	Barrue et al, elife, 2020	Vastus
AAAGTGACAAACCACT-1-6-0	2.29095	8.78978	Main MuSC	Barrue et al, elife, 2020	Vastus
AACTTCTTCCACAAGT-1-6-0	1.70098	9.57106	Main MuSC	Barrue et al, elife, 2020	Vastus
CCTCTCCCAAGATCCT-1-6-0	2.80476	9.39379	Main MuSC	Barrue et al, elife, 2020	Vastus
AGAGAGCTCACCTGTC-1-6-0	1.05282	9.15689	Main MuSC	Barrue et al, elife, 2020	Vastus
CTGCCATCATCTGGGC-1-6-0	0.53276	9.47454	Main MuSC	Barrue et al, elife, 2020	Vastus
GTCGCGAGTAACCAGG-1-6-0	3.33903	9.19239	Main MuSC	Barrue et al, elife, 2020	Vastus
TGAGCGCTCCACCCTA-1-6-0	3.34588	9.11115	Main MuSC	Barrue et al, elife, 2020	Vastus
TCAGTCCAGCAGGCAT-1-6-0	2.3044	9.06576	Main MuSC	Barrue et al, elife, 2020	Vastus
CCCTCAATCCAACTGA-1-6-0	0.510602	10.4587	Main MuSC	Barrue et al, elife, 2020	Vastus
CTAACTTAGACGGATC-1-6-0	1.87005	9.07781	Main MuSC	Barrue et al, elife, 2020	Vastus
TTTACGTGTGACAGGT-1-6-0	2.24758	7.94209	Main MuSC	Barrue et al, elife, 2020	Vastus
TTTGATCCATACATCG-1-6-0	2.37643	9.34546	Main MuSC	Barrue et al, elife, 2020	Vastus
TCTATACAGTAGTGCG-1-6-0	2.21981	9.54481	Main MuSC	Barrue et al, elife, 2020	Vastus
TCAGTTTTCCAGCAAT-1-6-0	2.37	7.77112	Main MuSC	Barrue et al, elife, 2020	Vastus
GAATAGATCTAGACAC-1-6-0	2.34018	9.769	Main MuSC	Barrue et al, elife, 2020	Vastus
CCCTGATCAGCGTATT-1-6-0	1.04757	8.97137	Main MuSC	Barrue et al, elife, 2020	Vastus
GTCAAGTGTAGTAAGT-1-6-0	0.637688	9.64317	Main MuSC	Barrue et al, elife, 2020	Vastus
ATTACCTCACAGAGAC-1-6-0	2.72457	9.27578	Main MuSC	Barrue et al, elife, 2020	Vastus
CTGGTCTAGGTTGTTC-1-6-0	1.49163	9.10669	Main MuSC	Barrue et al, elife, 2020	Vastus
GTTAGTGCAGGAGGAG-1-6-0	0.573431	9.57163	Main MuSC	Barrue et al, elife, 2020	Vastus
AGGGAGTCAAGACTGG-1-6-0	1.59494	9.80352	Main MuSC	Barrue et al, elife, 2020	Vastus
TCTCTGGGTATGATCC-1-6-0	1.52036	9.98977	Main MuSC	Barrue et al, elife, 2020	Vastus
GTCACTCGTAGTCGGA-1-6-0	2.66272	9.15104	Main MuSC	Barrue et al, elife, 2020	Vastus
AAGCGTTTCTGGTTGA-1-6-0	2.10719	9.44978	Main MuSC	Barrue et al, elife, 2020	Vastus
AGCATCATCACAAGGG-1-6-0	0.671977	8.90117	Main MuSC	Barrue et al, elife, 2020	Vastus
CGGAATTGTTAAGCAA-1-6-0	4.50623	8.02178	Main MuSC	Barrue et al, elife, 2020	Vastus
TGAGTCACAATGACCT-1-6-0	3.34307	8.76702	Main MuSC	Barrue et al, elife, 2020	Vastus
TCGGGTGCATGCCGGT-1-6-0	3.27148	8.63897	Main MuSC	Barrue et al, elife, 2020	Vastus
CGCAGGTTCGACGCTG-1-6-0	1.16741	9.62674	Main MuSC	Barrue et al, elife, 2020	Vastus
CATAAGCTCGATACTG-1-6-0	1.79397	7.8022	Main MuSC	Barrue et al, elife, 2020	Vastus
ATGGAGGCAGTGTATC-1-6-0	2.64032	9.5163	Main MuSC	Barrue et al, elife, 2020	Vastus
GTCACGGCATATGCGT-1-6-0	-1.18318	11.1838	MYOG+ MuSC	Barrue et al, elife, 2020	Vastus
GATGACTAGTACTGGG-1-6-0	2.17064	8.71304	Main MuSC	Barrue et al, elife, 2020	Vastus
CATCGTCGTGTTACAC-1-6-0	3.53618	8.65363	Main MuSC	Barrue et al, elife, 2020	Vastus
CTGGACGCATCATGAC-1-6-0	0.845743	9.9498	Main MuSC	Barrue et al, elife, 2020	Vastus
GACTCAACAATCGAAA-1-6-0	1.62644	9.25995	Main MuSC	Barrue et al, elife, 2020	Vastus
GATGACTAGCCGCTTG-1-6-0	2.08281	9.43812	Main MuSC	Barrue et al, elife, 2020	Vastus
CTGGTCTGTTCGCGTG-1-6-0	2.74154	9.74344	Main MuSC	Barrue et al, elife, 2020	Vastus
GCGTTTCAGATAGCAT-1-6-0	1.12163	10.0658	Main MuSC	Barrue et al, elife, 2020	Vastus
TCAGGGCCACATCCCT-1-6-0	1.96147	9.762	Main MuSC	Barrue et al, elife, 2020	Vastus
ACAGCCGTCTGCTCTG-1-6-0	1.50632	9.38667	Main MuSC	Barrue et al, elife, 2020	Vastus
TCAGCCTGTGACGCCT-1-6-0	1.99376	8.09079	Main MuSC	Barrue et al, elife, 2020	Vastus
GTAAGTCGTGGCCCAT-1-6-0	0.523931	9.20168	Main MuSC	Barrue et al, elife, 2020	Vastus
AGTGACTAGCTCCATA-1-6-0	2.30849	9.99267	Main MuSC	Barrue et al, elife, 2020	Vastus
GTCATTTAGCCGATTT-1-6-0	3.23885	9.1211	Main MuSC	Barrue et al, elife, 2020	Vastus
TCGGGCAAGTTCACTG-1-7-0	0.786746	10.4701	Main MuSC	Barrue et al, elife, 2020	Vastus
CGGGTCACATAGTCAC-1-7-0	0.922215	8.80827	Main MuSC	Barrue et al, elife, 2020	Vastus
TTTGATCCACATATCG-1-7-0	1.01601	9.59256	Main MuSC	Barrue et al, elife, 2020	Vastus
CAATTTCCAGAATGTA-1-7-0	0.602704	9.63217	Main MuSC	Barrue et al, elife, 2020	Vastus
GTTGTCCTCACCATCC-1-7-0	1.79772	9.76676	Main MuSC	Barrue et al, elife, 2020	Vastus
GTCATGAAGGTAGTAT-1-7-0	1.63934	9.61932	Main MuSC	Barrue et al, elife, 2020	Vastus
TCAGTCCTCCCTTCCC-1-7-0	1.32493	9.35235	Main MuSC	Barrue et al, elife, 2020	Vastus
AGGACTTAGGTACATA-1-7-0	-0.513085	10.4029	Main MuSC	Barrue et al, elife, 2020	Vastus
GATTGGTAGAAACCCG-1-7-0	0.93637	9.57536	Main MuSC	Barrue et al, elife, 2020	Vastus
GTGACGCCATCACCAA-1-7-0	-0.779747	7.77243	Main MuSC	Barrue et al, elife, 2020	Vastus
ACTTCGCAGTACCGGA-1-7-0	2.76158	8.66116	Main MuSC	Barrue et al, elife, 2020	Vastus
TCATACTGTACAGTCT-1-7-0	0.693249	10.5033	Main MuSC	Barrue et al, elife, 2020	Vastus
GTTGTCCTCTGAGGTT-1-7-0	1.38663	9.35001	Main MuSC	Barrue et al, elife, 2020	Vastus
GCACATATCTCCGCAT-1-7-0	0.557637	9.42834	Main MuSC	Barrue et al, elife, 2020	Vastus
CATGCAACAAGCAATA-1-7-0	0.782203	9.37119	Main MuSC	Barrue et al, elife, 2020	Vastus
GTATTGGAGTGGTCAG-1-7-0	0.764501	9.62497	Main MuSC	Barrue et al, elife, 2020	Vastus
TGTGCGGCACAATGTC-1-7-0	0.441794	9.75065	Main MuSC	Barrue et al, elife, 2020	Vastus
GTGGGAATCAGCCTCT-1-7-0	0.743694	8.71889	Main MuSC	Barrue et al, elife, 2020	Vastus
GTGTGATGTGCTAGCC-1-7-0	-0.387101	8.36612	Main MuSC	Barrue et al, elife, 2020	Vastus
GGTAGAGTCCTGTACC-1-7-0	0.6397	10.5797	Main MuSC	Barrue et al, elife, 2020	Vastus
CGTGCTTGTACGATTC-1-7-0	0.828306	8.83514	Main MuSC	Barrue et al, elife, 2020	Vastus
GTACAACGTCGCATTA-1-7-0	1.27699	10.6613	Main MuSC	Barrue et al, elife, 2020	Vastus
AACACACCATGATCTG-1-7-0	-0.292363	9.94834	Main MuSC	Barrue et al, elife, 2020	Vastus
AAGAACACACAATGCT-1-7-0	1.25546	9.07949	Main MuSC	Barrue et al, elife, 2020	Vastus
CCACGTTGTTTAGTCG-1-7-0	0.404405	9.76343	Main MuSC	Barrue et al, elife, 2020	Vastus
GCTACCTAGTTCCAGT-1-7-0	0.93299	9.99859	Main MuSC	Barrue et al, elife, 2020	Vastus
CTTCTCTTCTGGGCAC-1-7-0	2.40303	9.91179	Main MuSC	Barrue et al, elife, 2020	Vastus
ACCAAACTCAAGCCGC-1-7-0	1.93317	9.76894	Main MuSC	Barrue et al, elife, 2020	Vastus
GAACGTTCAATCTAGC-1-7-0	2.10885	10.495	Main MuSC	Barrue et al, elife, 2020	Vastus
TCGCACTAGTCACGCC-1-7-0	0.767185	9.07245	Main MuSC	Barrue et al, elife, 2020	Vastus
CGAAGTTAGTTTCGAC-1-7-0	-0.419722	9.70729	Main MuSC	Barrue et al, elife, 2020	Vastus
GGAGCAAGTGAGTTGG-1-7-0	-0.544326	10.4292	Main MuSC	Barrue et al, elife, 2020	Vastus
ATGGTTGCAAGAGAGA-1-7-0	0.0667657	11.1772	Main MuSC	Barrue et al, elife, 2020	Vastus
GGGTTTACAGTGCGCT-1-7-0	0.474758	9.1996	Main MuSC	Barrue et al, elife, 2020	Vastus
TCTATACCAGCTTTGA-1-7-0	-0.243278	8.68146	Main MuSC	Barrue et al, elife, 2020	Vastus
GCAACCGTCGGATACT-1-7-0	1.42524	9.09567	Main MuSC	Barrue et al, elife, 2020	Vastus
TCCATCGTCGGAGCAA-1-7-0	-0.093173	9.7347	Main MuSC	Barrue et al, elife, 2020	Vastus
TTGAACGTCTGCCCTA-1-7-0	0.352271	10.3034	Main MuSC	Barrue et al, elife, 2020	Vastus
GCGTTTCAGCGCCTTG-1-7-0	0.314551	9.71564	Main MuSC	Barrue et al, elife, 2020	Vastus
GTCTCACCAAGGGCAT-1-7-0	0.246447	8.0801	Main MuSC	Barrue et al, elife, 2020	Vastus
CTTAGGATCGGTTAGT-1-7-0	1.23001	9.71436	Main MuSC	Barrue et al, elife, 2020	Vastus
CTCAATTTCATTCTTG-1-7-0	-0.558237	9.173	Main MuSC	Barrue et al, elife, 2020	Vastus
ACTTCGCCAGGAGGTT-1-7-0	0.324583	9.0259	Main MuSC	Barrue et al, elife, 2020	Vastus
ACTACGAGTAATCAGA-1-7-0	1.29523	10.279	Main MuSC	Barrue et al, elife, 2020	Vastus
CTCTGGTAGTAGTCAA-1-7-0	1.79727	9.36494	Main MuSC	Barrue et al, elife, 2020	Vastus
TTGGGCGAGTAGACCG-1-7-0	0.915894	9.13605	Main MuSC	Barrue et al, elife, 2020	Vastus
GTAATGCAGTCGTTAC-1-7-0	0.0640952	9.94294	Main MuSC	Barrue et al, elife, 2020	Vastus
AAAGTCCCAGAGTTGG-1-7-0	0.829467	9.57185	Main MuSC	Barrue et al, elife, 2020	Vastus
AAGATAGCACCAGGTC-1-7-0	1.26516	9.84115	Main MuSC	Barrue et al, elife, 2020	Vastus
GTAATCGTCCAAACCA-1-7-0	1.70422	10.3734	Main MuSC	Barrue et al, elife, 2020	Vastus
TCCACCAAGTAAGCAT-1-7-0	-0.136147	9.55817	Main MuSC	Barrue et al, elife, 2020	Vastus
ATGGGTTTCGAGCTGC-1-7-0	0.265154	9.56425	Main MuSC	Barrue et al, elife, 2020	Vastus
TCTCACGGTCGTATGT-1-7-0	0.357722	9.97062	Main MuSC	Barrue et al, elife, 2020	Vastus
CGTGCTTTCATAGCAC-1-7-0	0.23414	11.1919	Main MuSC	Barrue et al, elife, 2020	Vastus
CACACAAGTCATATGC-1-7-0	0.463102	8.79395	Main MuSC	Barrue et al, elife, 2020	Vastus
CAACGATGTCAGTTTG-1-7-0	2.05591	9.1398	Main MuSC	Barrue et al, elife, 2020	Vastus
CATTTCATCGGTAAGG-1-7-0	1.13796	9.48629	Main MuSC	Barrue et al, elife, 2020	Vastus
AGAGAGCAGCAATAGT-1-7-0	1.74594	7.94073	Main MuSC	Barrue et al, elife, 2020	Vastus
ATACTTCTCTGCGAGC-1-7-0	1.38574	9.42655	Main MuSC	Barrue et al, elife, 2020	Vastus
AAGCATCAGCCTGCCA-1-7-0	-0.555902	9.76776	Main MuSC	Barrue et al, elife, 2020	Vastus
CGATGCGCAGCAATTC-1-7-0	0.253264	7.134	Main MuSC	Barrue et al, elife, 2020	Vastus
ACTGCAAGTGCCCGTA-1-7-0	-2.37746	6.10164	Main MuSC	Barrue et al, elife, 2020	Vastus
ACCTGAAAGTCGCCCA-1-7-0	0.642922	9.85506	Main MuSC	Barrue et al, elife, 2020	Vastus
GGTCTGGGTCCGGATC-1-7-0	-0.211938	9.65723	Main MuSC	Barrue et al, elife, 2020	Vastus
CCTTGTGTCGCTGTTC-1-7-0	1.52983	8.85851	Main MuSC	Barrue et al, elife, 2020	Vastus
TTCCTTCAGTAAGAGG-1-7-0	2.96345	8.7886	Main MuSC	Barrue et al, elife, 2020	Vastus
GCCAGTGGTTGGAGGT-1-7-0	0.132368	9.60105	Main MuSC	Barrue et al, elife, 2020	Vastus
CTCATCGCATAACCCA-1-7-0	1.90442	9.49292	Main MuSC	Barrue et al, elife, 2020	Vastus
CACACAAAGGCTTCCG-1-7-0	1.15703	8.14998	Main MuSC	Barrue et al, elife, 2020	Vastus
GAACTGTCAATCTAGC-1-7-0	0.212187	10.9624	Main MuSC	Barrue et al, elife, 2020	Vastus
GTAATGCAGGGCCTCT-1-7-0	-0.523162	9.36719	Main MuSC	Barrue et al, elife, 2020	Vastus
TCGACGGGTTGTCCCT-1-7-0	2.28655	8.81279	Main MuSC	Barrue et al, elife, 2020	Vastus
TGGGATTAGTAACGAT-1-7-0	2.23104	9.51241	Main MuSC	Barrue et al, elife, 2020	Vastus
GACATCAAGAGGTCAC-1-7-0	1.14798	9.59726	Main MuSC	Barrue et al, elife, 2020	Vastus
GGGCCATCATGGCGCT-1-7-0	1.26804	9.77532	Main MuSC	Barrue et al, elife, 2020	Vastus
TAAGCACCAAAGGCAC-1-7-0	0.82134	9.44213	Main MuSC	Barrue et al, elife, 2020	Vastus
AGGATAAAGATAGCAT-1-7-0	-1.10825	7.68114	Main MuSC	Barrue et al, elife, 2020	Vastus
AGAGCCCAGTAGCAAT-1-7-0	0.147826	8.47924	Main MuSC	Barrue et al, elife, 2020	Vastus
GATCGTAGTATCGTAC-1-7-0	-0.242063	10.1285	Main MuSC	Barrue et al, elife, 2020	Vastus
CTAGGTAGTGGGTCAA-1-7-0	1.65064	9.60697	Main MuSC	Barrue et al, elife, 2020	Vastus
AGTTCGAAGCACTAGG-1-7-0	-0.830626	10.5267	Main MuSC	Barrue et al, elife, 2020	Vastus
GACAGCCGTGTCCACG-1-7-0	-0.0379209	10.1826	Main MuSC	Barrue et al, elife, 2020	Vastus
CAAGCTAAGGAAAGGT-1-7-0	0.990491	9.92153	Main MuSC	Barrue et al, elife, 2020	Vastus
ATAGAGATCAAGGCTT-1-7-0	-0.372923	8.90844	Main MuSC	Barrue et al, elife, 2020	Vastus
GGTGGCTGTGCAATAA-1-7-0	1.23316	9.63334	Main MuSC	Barrue et al, elife, 2020	Vastus
CCGGTGAGTGATGTAA-1-7-0	-0.682006	7.86189	Main MuSC	Barrue et al, elife, 2020	Vastus
GTTCCGTTCTAGACCA-1-7-0	1.52983	9.10198	Main MuSC	Barrue et al, elife, 2020	Vastus
GGAGCAACAAGCGAGT-1-7-0	0.69737	8.96147	Main MuSC	Barrue et al, elife, 2020	Vastus
TTCACCGCAACGGCTC-1-7-0	1.0371	9.07676	Main MuSC	Barrue et al, elife, 2020	Vastus
GAACGTTGTGTGTTTG-1-7-0	0.613317	10.3525	Main MuSC	Barrue et al, elife, 2020	Vastus
TTGGGATGTATCGTTG-1-7-0	1.68156	9.75655	Main MuSC	Barrue et al, elife, 2020	Vastus
GGACGTCAGATGATTG-1-7-0	1.65973	9.35079	Main MuSC	Barrue et al, elife, 2020	Vastus
GACCCTTAGGTCATTC-1-7-0	0.608849	10.1527	Main MuSC	Barrue et al, elife, 2020	Vastus
TCCGATCTCGTCTACC-1-7-0	-0.270557	9.34592	Main MuSC	Barrue et al, elife, 2020	Vastus
ATACCTTAGGACAAGA-1-7-0	0.493941	10.6686	Main MuSC	Barrue et al, elife, 2020	Vastus
GATGCTACACGCGCTA-1-7-0	1.8672	8.67959	Main MuSC	Barrue et al, elife, 2020	Vastus
TATTGCTGTTTCTATC-1-7-0	1.04096	8.95735	Main MuSC	Barrue et al, elife, 2020	Vastus
ACTGTGACACGAGGAT-1-7-0	0.577596	8.62567	Main MuSC	Barrue et al, elife, 2020	Vastus
AAAGGATGTAGGTCAG-1-7-0	1.5525	10.0706	Main MuSC	Barrue et al, elife, 2020	Vastus
TAAGTCGTCGTAGCCG-1-7-0	2.42931	9.39203	Main MuSC	Barrue et al, elife, 2020	Vastus
TTAGGCACAAAGAACT-1-7-0	0.304628	9.59723	Main MuSC	Barrue et al, elife, 2020	Vastus
TCATTACAGAGCAGTC-1-7-0	0.434925	9.65783	Main MuSC	Barrue et al, elife, 2020	Vastus
AAAGGTAAGAAGTATC-1-7-0	1.46992	10.0034	Main MuSC	Barrue et al, elife, 2020	Vastus
TCAGCAACACTTGAGT-1-7-0	1.00729	9.89844	Main MuSC	Barrue et al, elife, 2020	Vastus
TTCCGTGAGTGCTCAT-1-7-0	0.937334	9.79057	Main MuSC	Barrue et al, elife, 2020	Vastus
TGGAACTTCGCAACAT-1-7-0	1.29032	9.14586	Main MuSC	Barrue et al, elife, 2020	Vastus
ACTTTCAGTAGCTCGC-1-7-0	1.32121	10.0991	Main MuSC	Barrue et al, elife, 2020	Vastus
GGCTTTCGTCTTGAGT-1-7-0	0.302465	9.35876	Main MuSC	Barrue et al, elife, 2020	Vastus
GTGCACGCAAGACCTT-1-7-0	0.697482	10.4042	Main MuSC	Barrue et al, elife, 2020	Vastus
CACTGGGGTGTTTGCA-1-7-0	0.846193	10.2634	Main MuSC	Barrue et al, elife, 2020	Vastus
GTAACCATCGAGTGAG-1-7-0	1.0271	9.9572	Main MuSC	Barrue et al, elife, 2020	Vastus
TCGCTCAAGCTTCGTA-1-7-0	1.34509	9.339	Main MuSC	Barrue et al, elife, 2020	Vastus
TTCCACGGTGGCACTC-1-7-0	0.28905	8.76361	Main MuSC	Barrue et al, elife, 2020	Vastus
GCTGAATTCCGTCAAA-1-7-0	1.3749	9.47293	Main MuSC	Barrue et al, elife, 2020	Vastus
TCACAAGTCACTTCTA-1-7-0	0.036516	10.0031	Main MuSC	Barrue et al, elife, 2020	Vastus
CCGCAAGTCAGCGGAA-1-7-0	1.08139	9.58145	Main MuSC	Barrue et al, elife, 2020	Vastus
AGTGTTGCAACGACAG-1-7-0	1.71173	9.78392	Main MuSC	Barrue et al, elife, 2020	Vastus
TCATTACCACGTAACT-1-7-0	1.82021	9.30771	Main MuSC	Barrue et al, elife, 2020	Vastus
ACCACAAGTAGGGAGG-1-7-0	2.05587	9.72621	Main MuSC	Barrue et al, elife, 2020	Vastus
ATCGTGATCTTTGCAT-1-7-0	2.21543	9.07999	Main MuSC	Barrue et al, elife, 2020	Vastus
TACCTCGGTGGGATTG-1-7-0	0.815002	8.73298	Main MuSC	Barrue et al, elife, 2020	Vastus
GACCTTCAGCCTGTGC-1-7-0	0.212377	9.13997	Main MuSC	Barrue et al, elife, 2020	Vastus
ATACTTCAGGAGATAG-1-7-0	0.173713	10.9893	Main MuSC	Barrue et al, elife, 2020	Vastus
ATGAAAGAGTAAATGC-1-7-0	2.06994	9.55307	Main MuSC	Barrue et al, elife, 2020	Vastus
AACCACAGTCACAGAG-1-7-0	1.24382	9.92322	Main MuSC	Barrue et al, elife, 2020	Vastus
TCGGGACGTACTCCCT-1-7-0	1.73159	9.56942	Main MuSC	Barrue et al, elife, 2020	Vastus
GTAAGTCCATACAGCT-1-7-0	0.980676	9.26803	Main MuSC	Barrue et al, elife, 2020	Vastus
CACTTCGAGACGAAGA-1-7-0	2.08812	8.43988	Main MuSC	Barrue et al, elife, 2020	Vastus
TACTTGTGTCTGTCCT-1-7-0	1.42078	10.3149	Main MuSC	Barrue et al, elife, 2020	Vastus
TACCTGCCAACTGATC-1-7-0	0.400478	8.64137	Main MuSC	Barrue et al, elife, 2020	Vastus
GTTATGGTCTGCTGAA-1-7-0	0.499603	9.52944	Main MuSC	Barrue et al, elife, 2020	Vastus
TCGCTCAAGCTACAAA-1-7-0	-1.293	9.3995	Main MuSC	Barrue et al, elife, 2020	Vastus
TCGCAGGTCTCTTCAA-1-7-0	1.58992	9.52366	Main MuSC	Barrue et al, elife, 2020	Vastus
AGGGTGACAGCTATTG-1-7-0	1.92283	10.2696	Main MuSC	Barrue et al, elife, 2020	Vastus
AGATGCTAGTAGACCG-1-7-0	5.82693	7.0476	Main MuSC	Barrue et al, elife, 2020	Vastus
ACCTACCCAACCTATG-1-7-0	0.804677	9.84928	Main MuSC	Barrue et al, elife, 2020	Vastus
GTCAAACGTAACGATA-1-7-0	2.03743	9.16262	Main MuSC	Barrue et al, elife, 2020	Vastus
CTGGCAGAGCTACGTT-1-7-0	4.73838	7.38677	Main MuSC	Barrue et al, elife, 2020	Vastus
GCTTTCGGTCAGACGA-1-7-0	0.952102	8.24137	Main MuSC	Barrue et al, elife, 2020	Vastus
TCGTGCTAGACTCGAG-1-7-0	2.60008	8.78779	Main MuSC	Barrue et al, elife, 2020	Vastus
CTCCAACGTCGAATGG-1-7-0	-0.174808	9.63829	Main MuSC	Barrue et al, elife, 2020	Vastus
GTGTGGCAGAAGTCCG-1-7-0	-0.0723969	8.11394	Main MuSC	Barrue et al, elife, 2020	Vastus
GCAGCTGTCCATATGG-1-7-0	1.25904	8.53523	Main MuSC	Barrue et al, elife, 2020	Vastus
TTACCGCGTTACACTG-1-7-0	2.01531	9.17993	Main MuSC	Barrue et al, elife, 2020	Vastus
TACCCACGTATGCTAC-1-7-0	0.886412	9.3678	Main MuSC	Barrue et al, elife, 2020	Vastus
AAGCGAGGTACTGCGC-1-7-0	0.77614	10.1153	Main MuSC	Barrue et al, elife, 2020	Vastus
TATCCTACAAGAGAGA-1-7-0	1.44791	10.3704	Main MuSC	Barrue et al, elife, 2020	Vastus
GTCCTCATCACTCCGT-1-7-0	-0.234691	10.7698	Main MuSC	Barrue et al, elife, 2020	Vastus
GTTGCGGAGAAGCGCT-1-7-0	0.864916	9.62101	Main MuSC	Barrue et al, elife, 2020	Vastus
CTGTGGGCAAGTTCCA-1-7-0	-0.830845	7.26221	Main MuSC	Barrue et al, elife, 2020	Vastus
CGTCAAAGTCTAGGTT-1-7-0	2.1618	9.02678	Main MuSC	Barrue et al, elife, 2020	Vastus
ATTCACTTCCGAGGCT-1-7-0	0.040038	8.76628	Main MuSC	Barrue et al, elife, 2020	Vastus
ATCGTGAGTGTGAGCA-1-7-0	-0.688958	9.95666	Main MuSC	Barrue et al, elife, 2020	Vastus
GCATTAGGTACAACGG-1-7-0	-0.192771	10.0515	Main MuSC	Barrue et al, elife, 2020	Vastus
CTGAATGTCTGCGTCT-1-7-0	1.14164	9.91105	Main MuSC	Barrue et al, elife, 2020	Vastus
ACCAACATCTAGATCG-1-7-0	1.54814	10.4849	Main MuSC	Barrue et al, elife, 2020	Vastus
TACCCACGTCCAGAAG-1-7-0	-0.082719	9.81397	Main MuSC	Barrue et al, elife, 2020	Vastus
AGACAAAAGGGATGTC-1-7-0	0.024236	9.40383	Main MuSC	Barrue et al, elife, 2020	Vastus
CGTTCTGGTGTAGCAG-1-7-0	0.800241	8.44317	Main MuSC	Barrue et al, elife, 2020	Vastus
TCATGTTGTATGCTAC-1-7-0	1.13997	9.77682	Main MuSC	Barrue et al, elife, 2020	Vastus
ATTCATCCACCTTCCA-1-7-0	0.387922	9.54337	Main MuSC	Barrue et al, elife, 2020	Vastus
TGAGGAGGTTCTGAGT-1-7-0	1.65891	9.4912	Main MuSC	Barrue et al, elife, 2020	Vastus
ACAAGCTAGCGAGGAG-1-7-0	-0.888232	7.25049	Main MuSC	Barrue et al, elife, 2020	Vastus
CATGCGGAGGTAAAGG-1-7-0	0.803025	10.1339	Main MuSC	Barrue et al, elife, 2020	Vastus
GAACGTTTCTGCATGA-1-7-0	-0.195351	8.89292	Main MuSC	Barrue et al, elife, 2020	Vastus
TACAACGCACTCCGGA-1-7-0	0.706681	9.89191	Main MuSC	Barrue et al, elife, 2020	Vastus
GAGTTACCAAGTATCC-1-7-0	1.68717	10.3097	Main MuSC	Barrue et al, elife, 2020	Vastus
TAGAGTCCAGGCGAAT-1-7-0	0.882236	9.80618	Main MuSC	Barrue et al, elife, 2020	Vastus
AGTGATCCAACGGGTA-1-7-0	0.511515	9.92817	Main MuSC	Barrue et al, elife, 2020	Vastus
AGATCCATCCATTCGC-1-7-0	1.09236	9.54972	Main MuSC	Barrue et al, elife, 2020	Vastus
CACAGGCTCAAGCTGT-1-7-0	0.178191	7.84205	Main MuSC	Barrue et al, elife, 2020	Vastus
ATGGGTTTCGCGTGCA-1-7-0	-0.0181198	8.55354	Main MuSC	Barrue et al, elife, 2020	Vastus
CTTTCAAGTATTCTCT-1-7-0	1.16289	10.3056	Main MuSC	Barrue et al, elife, 2020	Vastus
AAAGAACCAAATACGA-1-7-0	0.295529	9.29355	Main MuSC	Barrue et al, elife, 2020	Vastus
TAGACCACAGCGACAA-1-7-0	0.499393	9.0367	Main MuSC	Barrue et al, elife, 2020	Vastus
TCAATCTTCCGTGGTG-1-7-0	-0.26703	8.63788	Main MuSC	Barrue et al, elife, 2020	Vastus
GCTACCTCAACCGATT-1-7-0	0.236087	8.7752	Main MuSC	Barrue et al, elife, 2020	Vastus
TTTGTTGTCCAAGCCG-1-7-0	0.587515	10.0434	Main MuSC	Barrue et al, elife, 2020	Vastus
ATTTCACGTCACTTCC-1-7-0	1.09949	9.30705	Main MuSC	Barrue et al, elife, 2020	Vastus
TCGCTCAAGGGTGGGA-1-7-0	1.45679	9.80823	Main MuSC	Barrue et al, elife, 2020	Vastus
CACGTTCCAACGACAG-1-7-0	1.02242	10.1813	Main MuSC	Barrue et al, elife, 2020	Vastus
GTCTACCGTTGGGTAG-1-7-0	1.06805	10.1498	Main MuSC	Barrue et al, elife, 2020	Vastus
CATTGTTTCAAGTTGC-1-7-0	5.24809	7.08683	Main MuSC	Barrue et al, elife, 2020	Vastus
TCATGGACACTTTAGG-1-7-0	2.11758	9.26315	Main MuSC	Barrue et al, elife, 2020	Vastus
TCGGGTGTCCCTCGAT-1-8-0	0.92033	8.60089	Main MuSC	Barrue et al, elife, 2020	Vastus
TTTACTGAGCCTCACG-1-8-0	1.23649	8.80269	Main MuSC	Barrue et al, elife, 2020	Vastus
GGGCTACGTGTTTACG-1-8-0	0.880027	8.6599	Main MuSC	Barrue et al, elife, 2020	Vastus
CAGGCCATCCATTTCA-1-8-0	2.16157	9.14689	Main MuSC	Barrue et al, elife, 2020	Vastus
ATTATCCAGGACGCTA-1-8-0	1.28097	8.83375	Main MuSC	Barrue et al, elife, 2020	Vastus
CGTGAATGTAGGTACG-1-8-0	2.18054	9.06947	Main MuSC	Barrue et al, elife, 2020	Vastus
AATCGACCAGCTGCCA-1-8-0	-0.12637	7.78646	Main MuSC	Barrue et al, elife, 2020	Vastus
TCCTAATGTGGTCCCA-1-8-0	2.72086	8.95154	Main MuSC	Barrue et al, elife, 2020	Vastus
ATCCTATCACTACCGG-1-8-0	0.0273056	10.5046	Main MuSC	Barrue et al, elife, 2020	Vastus
GAGGGATAGTGTTGAA-1-8-0	2.07452	8.79983	Main MuSC	Barrue et al, elife, 2020	Vastus
GTAGGAGTCTTGCAGA-1-8-0	-1.5127	8.1786	Main MuSC	Barrue et al, elife, 2020	Vastus
GTCTACCAGGTCTACT-1-8-0	1.87598	9.09123	Main MuSC	Barrue et al, elife, 2020	Vastus
TGAGCATTCTCTATGT-1-8-0	1.26308	8.99505	Main MuSC	Barrue et al, elife, 2020	Vastus
GGGAGATCAGGTCAAG-1-8-0	2.55902	8.45466	Main MuSC	Barrue et al, elife, 2020	Vastus
CTGAATGAGGATGCGT-1-8-0	0.26899	9.96561	Main MuSC	Barrue et al, elife, 2020	Vastus
CCGATGGTCTCTCTTC-1-8-0	1.55909	8.57714	Main MuSC	Barrue et al, elife, 2020	Vastus
TGTTTGTGTCATCACA-1-8-0	-3.01531	7.33934	Main MuSC	Barrue et al, elife, 2020	Vastus
CAGTTCCTCCACACAA-1-8-0	1.60591	8.8027	Main MuSC	Barrue et al, elife, 2020	Vastus
GTTTGGAAGTGCGCTC-1-8-0	2.14292	8.98692	Main MuSC	Barrue et al, elife, 2020	Vastus
CTAGACAGTAGAGGAA-1-8-0	1.79012	8.80559	Main MuSC	Barrue et al, elife, 2020	Vastus
GAACTGTGTGAGACCA-1-8-0	1.52411	8.87606	Main MuSC	Barrue et al, elife, 2020	Vastus
TCATTCACATACTGTG-1-8-0	2.45954	8.9731	Main MuSC	Barrue et al, elife, 2020	Vastus
GCATCGGGTATCCCAA-1-8-0	0.492008	9.08411	Main MuSC	Barrue et al, elife, 2020	Vastus
CCTTTGGAGGGAGAAT-1-8-0	1.57426	8.63562	Main MuSC	Barrue et al, elife, 2020	Vastus
TAATTCCGTGTTGACT-1-8-0	2.28234	8.77642	Main MuSC	Barrue et al, elife, 2020	Vastus
AGCGTCGTCATATGGC-1-8-0	0.730484	9.68738	Main MuSC	Barrue et al, elife, 2020	Vastus
CCATAAGTCTAGGCCG-1-8-0	1.50355	8.6712	Main MuSC	Barrue et al, elife, 2020	Vastus
CAGCACGCATTCTCTA-1-8-0	-0.139836	9.02844	Main MuSC	Barrue et al, elife, 2020	Vastus
CCTCTCCAGAGAGCAA-1-8-0	1.95248	9.39215	Main MuSC	Barrue et al, elife, 2020	Vastus
AGACCATAGAATACAC-1-8-0	2.58081	8.9969	Main MuSC	Barrue et al, elife, 2020	Vastus
GTGTTCCTCGATTGGT-1-8-0	3.1014	8.74089	Main MuSC	Barrue et al, elife, 2020	Vastus
TGAATCGGTATCGTAC-1-8-0	0.30626	9.1979	Main MuSC	Barrue et al, elife, 2020	Vastus
AGCTTCCCATTGCCGG-1-8-0	1.21205	8.854	Main MuSC	Barrue et al, elife, 2020	Vastus
TTCTCTCTCCAAGCTA-1-8-0	2.44334	8.64323	Main MuSC	Barrue et al, elife, 2020	Vastus
TTTCGATGTGCGGCTT-1-8-0	0.685691	8.89308	Main MuSC	Barrue et al, elife, 2020	Vastus
CCACGTTGTGAGCGAT-1-8-0	1.61174	9.02154	Main MuSC	Barrue et al, elife, 2020	Vastus
CCATAAGTCGACGTCG-1-8-0	0.623938	8.91631	Main MuSC	Barrue et al, elife, 2020	Vastus
TGTCCCATCTATACTC-1-8-0	1.60846	9.01521	Main MuSC	Barrue et al, elife, 2020	Vastus
CAAAGAAGTTCTCTAT-1-8-0	0.990289	9.25733	Main MuSC	Barrue et al, elife, 2020	Vastus
CGAGGCTTCTGAGTCA-1-8-0	0.700202	8.7138	Main MuSC	Barrue et al, elife, 2020	Vastus
AGGTTACTCCATTTGT-1-8-0	3.75381	8.48724	Main MuSC	Barrue et al, elife, 2020	Vastus
CCTCCTCCAGAGCGTA-1-8-0	0.878479	8.39684	Main MuSC	Barrue et al, elife, 2020	Vastus
CTGGACGCAGAGAGGG-1-8-0	1.65238	9.06086	Main MuSC	Barrue et al, elife, 2020	Vastus
GTTAGACAGTAGTGCG-1-8-0	0.0262397	9.58709	Main MuSC	Barrue et al, elife, 2020	Vastus
GGGCCATTCGGTGCAC-1-8-0	1.81796	8.14203	Main MuSC	Barrue et al, elife, 2020	Vastus
TCCTCTTAGAGCCTGA-1-8-0	0.836377	8.58221	Main MuSC	Barrue et al, elife, 2020	Vastus
GTAGGAGGTAAGTTAG-1-8-0	1.7352	8.77175	Main MuSC	Barrue et al, elife, 2020	Vastus
TGGTACAGTATGCTTG-1-8-0	1.06813	9.21852	Main MuSC	Barrue et al, elife, 2020	Vastus
TCATCATCACTCTGCT-1-8-0	2.16931	8.59671	Main MuSC	Barrue et al, elife, 2020	Vastus
GGTGGCTCATCAGCTA-1-8-0	0.866389	8.71439	Main MuSC	Barrue et al, elife, 2020	Vastus
TCAGTCCGTCACGCTG-1-8-0	1.63265	8.81922	Main MuSC	Barrue et al, elife, 2020	Vastus
TACTTCACACAAGTGG-1-8-0	-0.49069	10.8924	Main MuSC	Barrue et al, elife, 2020	Vastus
TCCTTCTTCGATACAC-1-8-0	1.25395	8.33926	Main MuSC	Barrue et al, elife, 2020	Vastus
CCCGAAGGTCTTACAG-1-8-0	1.07352	8.77048	Main MuSC	Barrue et al, elife, 2020	Vastus
CTCAGTCGTACCGTCG-1-8-0	0.922318	9.68266	Main MuSC	Barrue et al, elife, 2020	Vastus
TCTTGCGGTCAGGTAG-1-8-0	3.29703	9.18007	Main MuSC	Barrue et al, elife, 2020	Vastus
CACGTGGTCCAGCACG-1-8-0	2.14419	8.92084	Main MuSC	Barrue et al, elife, 2020	Vastus
GACTATGTCGCCCAGA-1-8-0	-1.67953	8.2861	Main MuSC	Barrue et al, elife, 2020	Vastus
GTGAGCCCACATAGCT-1-8-0	2.55752	9.03685	Main MuSC	Barrue et al, elife, 2020	Vastus
ACACTGAAGACAGTCG-1-8-0	0.686355	9.30306	Main MuSC	Barrue et al, elife, 2020	Vastus
GATTCGATCCACTAGA-1-8-0	2.63066	9.05049	Main MuSC	Barrue et al, elife, 2020	Vastus
GTGGTTAGTTTCGGCG-1-8-0	0.658378	9.16369	Main MuSC	Barrue et al, elife, 2020	Vastus
TCCTCTTAGGATGGCT-1-8-0	1.99025	8.80044	Main MuSC	Barrue et al, elife, 2020	Vastus
AAATGGAGTTTAGAGA-1-8-0	2.09989	8.73549	Main MuSC	Barrue et al, elife, 2020	Vastus
ATGGGAGCAATTCGTG-1-8-0	1.55167	8.88859	Main MuSC	Barrue et al, elife, 2020	Vastus
CCCAACTTCCGAGGCT-1-8-0	2.51628	8.60754	Main MuSC	Barrue et al, elife, 2020	Vastus
TGGTGATTCGCTCTAC-1-8-0	2.06789	8.78145	Main MuSC	Barrue et al, elife, 2020	Vastus
GCTCAAATCATACAGC-1-8-0	1.79926	8.78627	Main MuSC	Barrue et al, elife, 2020	Vastus
TGGGATTTCTAGGCCG-1-8-0	0.719815	9.21047	Main MuSC	Barrue et al, elife, 2020	Vastus
TTACCGCAGCTCGGCT-1-8-0	1.7319	9.04123	Main MuSC	Barrue et al, elife, 2020	Vastus
TGCTCGTGTCAACCTA-1-8-0	1.55245	8.63352	Main MuSC	Barrue et al, elife, 2020	Vastus
TGCGATAAGCACACCC-1-8-0	1.81018	8.7471	Main MuSC	Barrue et al, elife, 2020	Vastus
GGCTGTGGTCGGTACC-1-8-0	1.65016	9.59539	Main MuSC	Barrue et al, elife, 2020	Vastus
GGAGAACAGCGTGCTC-1-8-0	1.35528	9.09117	Main MuSC	Barrue et al, elife, 2020	Vastus
GCTACAAAGTATAACG-1-8-0	1.52818	9.1692	Main MuSC	Barrue et al, elife, 2020	Vastus
GATGGAGGTGACAGGT-1-8-0	3.08274	8.71358	Main MuSC	Barrue et al, elife, 2020	Vastus
CGTAGTATCCTTTAGT-1-8-0	0.670219	7.56696	Main MuSC	Barrue et al, elife, 2020	Vastus
TGAGCGCAGGCTAACG-1-8-0	1.71282	8.99415	Main MuSC	Barrue et al, elife, 2020	Vastus
GTTGAACTCAACCCGG-1-8-0	2.32389	9.31251	Main MuSC	Barrue et al, elife, 2020	Vastus
TTCCTCTAGTGATAGT-1-8-0	1.53282	8.61687	Main MuSC	Barrue et al, elife, 2020	Vastus
TATCTTGTCGACGTCG-1-8-0	2.05695	8.74208	Main MuSC	Barrue et al, elife, 2020	Vastus
AGTCATGTCCTTCAGC-1-8-0	1.67012	8.8055	Main MuSC	Barrue et al, elife, 2020	Vastus
ATCATTCGTAGTTACC-1-8-0	-0.251631	8.5084	Main MuSC	Barrue et al, elife, 2020	Vastus
CCACAAAAGCATCAGG-1-8-0	2.37036	8.34698	Main MuSC	Barrue et al, elife, 2020	Vastus
CTATCCGTCCACGGAC-1-8-0	1.51959	8.83497	Main MuSC	Barrue et al, elife, 2020	Vastus
TCCCAGTTCCAGGACC-1-8-0	1.71905	8.78759	Main MuSC	Barrue et al, elife, 2020	Vastus
TTGCTGCCATGACCCG-1-8-0	-1.08261	7.9819	Main MuSC	Barrue et al, elife, 2020	Vastus
AACGAAAGTAGTGCGA-1-8-0	1.06464	8.67278	Main MuSC	Barrue et al, elife, 2020	Vastus
GCATGATGTCGTGGTC-1-8-0	2.24084	8.81054	Main MuSC	Barrue et al, elife, 2020	Vastus
TTTGTTGCAAACTAGA-1-8-0	2.89404	9.03927	Main MuSC	Barrue et al, elife, 2020	Vastus
ATTCGTTAGTAAGAGG-1-8-0	1.07646	9.70705	Main MuSC	Barrue et al, elife, 2020	Vastus
ACTATTCCATGGCCCA-1-8-0	0.870648	8.51731	Main MuSC	Barrue et al, elife, 2020	Vastus
AAGATAGTCCTTACCG-1-8-0	0.232678	8.45049	Main MuSC	Barrue et al, elife, 2020	Vastus
GGAAGTGGTACAGAAT-1-8-0	1.719	8.36501	Main MuSC	Barrue et al, elife, 2020	Vastus
CCGCAAGGTCTAGATC-1-8-0	0.212709	10.0343	Main MuSC	Barrue et al, elife, 2020	Vastus
GAGTGTTGTATACCTG-1-8-0	1.96625	8.93586	Main MuSC	Barrue et al, elife, 2020	Vastus
CTGGTCTCACACGGAA-1-8-0	2.86557	8.52627	Main MuSC	Barrue et al, elife, 2020	Vastus
GTGATGTCATGACACT-1-8-0	1.88774	9.02328	Main MuSC	Barrue et al, elife, 2020	Vastus
AATGGAACAGAGGCAT-1-8-0	1.48838	8.89867	Main MuSC	Barrue et al, elife, 2020	Vastus
CTACTATAGGCGTTAG-1-8-0	1.48477	8.96597	Main MuSC	Barrue et al, elife, 2020	Vastus
GTGCTTCAGTGTGTTC-1-8-0	0.439208	8.93665	Main MuSC	Barrue et al, elife, 2020	Vastus
GTCAGCGGTTGCCATA-1-8-0	2.49804	8.72796	Main MuSC	Barrue et al, elife, 2020	Vastus
TGCTTGCGTACATACC-1-8-0	1.53165	9.17849	Main MuSC	Barrue et al, elife, 2020	Vastus
TTCTCTCTCTGTGCGG-1-8-0	2.08386	8.83366	Main MuSC	Barrue et al, elife, 2020	Vastus
CTGATCCAGTAGTGCG-1-8-0	-0.253972	8.64911	Main MuSC	Barrue et al, elife, 2020	Vastus
ATGTCTTCAAGGTCAG-1-8-0	2.38863	8.89999	Main MuSC	Barrue et al, elife, 2020	Vastus
GAGTGTTAGCTTTGTG-1-8-0	1.04315	9.91023	Main MuSC	Barrue et al, elife, 2020	Vastus
TATCTGTAGCGCGTTC-1-8-0	0.566906	8.4039	Main MuSC	Barrue et al, elife, 2020	Vastus
ACCCTCATCGAATGCT-1-8-0	0.784776	8.88824	Main MuSC	Barrue et al, elife, 2020	Vastus
CATTCTAAGTTAACAG-1-8-0	0.902612	8.70395	Main MuSC	Barrue et al, elife, 2020	Vastus
GGGAGTAGTTGTGTAC-1-8-0	1.51333	8.67998	Main MuSC	Barrue et al, elife, 2020	Vastus
TCACACCGTTGAATCC-1-8-0	2.26223	9.02595	Main MuSC	Barrue et al, elife, 2020	Vastus
GTTGAACTCGTAGGGA-1-8-0	0.363139	8.95103	Main MuSC	Barrue et al, elife, 2020	Vastus
AATGACCCAAGACTGG-1-8-0	2.85259	9.48446	Main MuSC	Barrue et al, elife, 2020	Vastus
TCCTGCAAGTTTCGAC-1-8-0	4.41844	8.08828	Main MuSC	Barrue et al, elife, 2020	Vastus
CGCAGGTTCGACCATA-1-8-0	0.972923	10.2417	Main MuSC	Barrue et al, elife, 2020	Vastus
GGGATGATCGGTCACG-1-8-0	2.14283	8.8533	Main MuSC	Barrue et al, elife, 2020	Vastus
TAAGCGTAGGACTATA-1-8-0	1.22165	8.23671	Main MuSC	Barrue et al, elife, 2020	Vastus
GTCGTAACACCTTCGT-1-8-0	1.16936	9.34278	Main MuSC	Barrue et al, elife, 2020	Vastus
TTCCTCTTCCCAGCGA-1-8-0	1.01499	8.92197	Main MuSC	Barrue et al, elife, 2020	Vastus
GTTGCGGGTCAGACTT-1-8-0	2.06789	9.28258	Main MuSC	Barrue et al, elife, 2020	Vastus
TCTATCAAGCTAAATG-1-8-0	1.60679	8.63802	Main MuSC	Barrue et al, elife, 2020	Vastus
CGAGGCTGTCACGCTG-1-8-0	1.23517	9.00622	Main MuSC	Barrue et al, elife, 2020	Vastus
GGGTTTACATAGAATG-1-8-0	0.842597	8.50089	Main MuSC	Barrue et al, elife, 2020	Vastus
ACTATGGCAACCTATG-1-8-0	2.53535	8.64554	Main MuSC	Barrue et al, elife, 2020	Vastus
CTCATCGGTCGTCATA-1-8-0	2.05414	8.92663	Main MuSC	Barrue et al, elife, 2020	Vastus
GAGTGTTGTCCACTTC-1-8-0	0.0573798	8.80777	Main MuSC	Barrue et al, elife, 2020	Vastus
AGGGTCCCAAGTGGCA-1-8-0	3.59294	8.80577	Main MuSC	Barrue et al, elife, 2020	Vastus
CCAATTTGTTGGGACA-1-8-0	0.832931	8.42261	Main MuSC	Barrue et al, elife, 2020	Vastus
CCATAAGGTACGATCT-1-8-0	0.995048	8.42061	Main MuSC	Barrue et al, elife, 2020	Vastus
AGGAATAGTGTCTTGA-1-8-0	4.8694	7.87194	Main MuSC	Barrue et al, elife, 2020	Vastus
ATAGACCTCGAAGTGG-1-8-0	0.552735	9.15308	Main MuSC	Barrue et al, elife, 2020	Vastus
ATACCTTAGTTTGAGA-1-8-0	1.3556	8.84609	Main MuSC	Barrue et al, elife, 2020	Vastus
TTGTGTTAGAGCCGAT-1-8-0	-0.371339	8.7392	Main MuSC	Barrue et al, elife, 2020	Vastus
CTACAGATCTCGACCT-1-8-0	2.73806	8.68289	Main MuSC	Barrue et al, elife, 2020	Vastus
CCGCAAGTCCTATTGT-1-8-0	1.08652	9.40226	Main MuSC	Barrue et al, elife, 2020	Vastus
ATGGGAGCATCGTCCT-1-8-0	2.3955	9.00901	Main MuSC	Barrue et al, elife, 2020	Vastus
TTACGCCAGTCCCGGT-1-8-0	1.33364	8.75668	Main MuSC	Barrue et al, elife, 2020	Vastus
CTTACCGGTATGAAAC-1-8-0	1.0799	8.90414	Main MuSC	Barrue et al, elife, 2020	Vastus
CACGTGGCACTTCATT-1-8-0	2.1787	9.13504	Main MuSC	Barrue et al, elife, 2020	Vastus
GAAGAATAGTGCACCC-1-8-0	1.53194	8.47893	Main MuSC	Barrue et al, elife, 2020	Vastus
GAATCGTAGAAGCCAC-1-8-0	-1.34319	7.90127	Main MuSC	Barrue et al, elife, 2020	Vastus
GGGTCTGAGGGACCAT-1-8-0	0.170686	9.09655	Main MuSC	Barrue et al, elife, 2020	Vastus
GTCGAATGTCGAGCTC-1-8-0	0.701666	8.45961	Main MuSC	Barrue et al, elife, 2020	Vastus
CTCCTTTAGGCTCTCG-1-8-0	1.28224	8.99115	Main MuSC	Barrue et al, elife, 2020	Vastus
TCAGGTAGTGATAGAT-1-8-0	-0.946195	7.64647	Main MuSC	Barrue et al, elife, 2020	Vastus
GCAACATAGCCGGAAT-1-8-0	1.00386	9.18495	Main MuSC	Barrue et al, elife, 2020	Vastus
ATTTCACAGCTGAGTG-1-8-0	1.66177	9.118	Main MuSC	Barrue et al, elife, 2020	Vastus
GTAGAAAGTTCTTGCC-1-8-0	1.89186	8.9184	Main MuSC	Barrue et al, elife, 2020	Vastus
TCCTCTTCATGTCTAG-1-8-0	2.07263	9.30905	Main MuSC	Barrue et al, elife, 2020	Vastus
CAGTTCCTCCCATAAG-1-8-0	1.71316	9.34322	Main MuSC	Barrue et al, elife, 2020	Vastus
GAAGCCCTCTGTCTCG-1-8-0	0.364192	9.12487	Main MuSC	Barrue et al, elife, 2020	Vastus
ATTCTTGAGGTAAAGG-1-8-0	1.69785	8.93154	Main MuSC	Barrue et al, elife, 2020	Vastus
GCTTGGGCATGGCCAC-1-8-0	-0.771429	8.588	Main MuSC	Barrue et al, elife, 2020	Vastus
CTGCCATAGGCAATGC-1-8-0	1.00623	9.17284	Main MuSC	Barrue et al, elife, 2020	Vastus
GGGAGATCACAATGAA-1-8-0	2.06668	8.632	Main MuSC	Barrue et al, elife, 2020	Vastus
CCCGGAAAGCCAGAGT-1-8-0	1.88527	9.12087	Main MuSC	Barrue et al, elife, 2020	Vastus
CCTCCTCCAAAGTGTA-1-8-0	1.52642	9.46436	Main MuSC	Barrue et al, elife, 2020	Vastus
GATCCCTCATGAGATA-1-8-0	0.155807	8.7382	Main MuSC	Barrue et al, elife, 2020	Vastus
ACTGTGATCGAAGCAG-1-8-0	1.72357	8.82313	Main MuSC	Barrue et al, elife, 2020	Vastus
TTACCGCTCGAACACT-1-8-0	1.87088	8.48907	Main MuSC	Barrue et al, elife, 2020	Vastus
TAGTGCACATGGAGAC-1-8-0	-0.142807	9.70107	Main MuSC	Barrue et al, elife, 2020	Vastus
TTGACCCGTACCCGCA-1-8-0	0.821298	8.47637	Main MuSC	Barrue et al, elife, 2020	Vastus
GGCTTGGGTTCTTGCC-1-8-0	2.91665	8.92919	Main MuSC	Barrue et al, elife, 2020	Vastus
GCCGTGATCATCGGGC-1-8-0	3.08145	8.70776	Main MuSC	Barrue et al, elife, 2020	Vastus
TATCGCCTCATGCATG-1-8-0	2.47332	8.4376	Main MuSC	Barrue et al, elife, 2020	Vastus
CAAGCTACAGTTACCA-1-8-0	0.8091	9.0135	Main MuSC	Barrue et al, elife, 2020	Vastus
CATTGTTCACTAGTAC-1-8-0	2.6967	8.98348	Main MuSC	Barrue et al, elife, 2020	Vastus
TGCTCCAAGTTGGCGA-1-8-0	0.332127	8.94046	Main MuSC	Barrue et al, elife, 2020	Vastus
TTCCAATTCGTGAGAG-1-8-0	0.883621	8.93706	Main MuSC	Barrue et al, elife, 2020	Vastus
TTGGATGTCCGAGAAG-1-8-0	1.39031	8.61459	Main MuSC	Barrue et al, elife, 2020	Vastus
CCCTGATTCGGTTGTA-1-8-0	1.54501	9.39348	Main MuSC	Barrue et al, elife, 2020	Vastus
AGTGATCAGTGTGTTC-1-8-0	1.01516	9.23715	Main MuSC	Barrue et al, elife, 2020	Vastus
GTCTCACCAAGCTGTT-1-8-0	1.31263	9.28548	Main MuSC	Barrue et al, elife, 2020	Vastus
GTGCTGGTCACATTGG-1-8-0	-0.78508	8.19618	Main MuSC	Barrue et al, elife, 2020	Vastus
TGAGTCAGTCGCTTGG-1-8-0	2.6623	8.87295	Main MuSC	Barrue et al, elife, 2020	Vastus
GGAACCCCAACAGATA-1-8-0	1.27497	9.18174	Main MuSC	Barrue et al, elife, 2020	Vastus
CGGGCATCATTCCTAT-1-8-0	-0.130481	8.666	Main MuSC	Barrue et al, elife, 2020	Vastus
TTGCCTGTCTGTCGCT-1-8-0	1.72929	8.94377	Main MuSC	Barrue et al, elife, 2020	Vastus
CTGGACGTCAGACCTA-1-8-0	1.40097	9.06943	Main MuSC	Barrue et al, elife, 2020	Vastus
CATCCCATCGCGTGCA-1-8-0	1.34841	8.40886	Main MuSC	Barrue et al, elife, 2020	Vastus
GAGTTGTGTATGCGGA-1-8-0	1.04207	8.5993	Main MuSC	Barrue et al, elife, 2020	Vastus
TTACCGCAGCAGCGAT-1-8-0	1.91273	8.23089	Main MuSC	Barrue et al, elife, 2020	Vastus
ATCGGATTCCTGTTAT-1-8-0	0.938979	9.28175	Main MuSC	Barrue et al, elife, 2020	Vastus
GTTGAACGTTTGAAAG-1-8-0	0.884935	8.54215	Main MuSC	Barrue et al, elife, 2020	Vastus
AGGTAGGAGTCAGCCC-1-8-0	1.82016	8.55807	Main MuSC	Barrue et al, elife, 2020	Vastus
TACCCACGTCACCGAC-1-8-0	1.84502	9.41337	Main MuSC	Barrue et al, elife, 2020	Vastus
GCCATGGTCCATTGCC-1-8-0	1.24889	8.93272	Main MuSC	Barrue et al, elife, 2020	Vastus
GAACACTAGCTTACGT-1-8-0	1.0649	8.78745	Main MuSC	Barrue et al, elife, 2020	Vastus
AGCGCTGGTCATCCGG-1-8-0	1.97661	8.65563	Main MuSC	Barrue et al, elife, 2020	Vastus
TACACCCAGATCCCAT-1-8-0	-1.07154	7.73393	Main MuSC	Barrue et al, elife, 2020	Vastus
GGGCCATCAGGGATAC-1-8-0	1.26514	8.74924	Main MuSC	Barrue et al, elife, 2020	Vastus
TACGGTATCACTTCTA-1-8-0	3.15357	8.85672	Main MuSC	Barrue et al, elife, 2020	Vastus
CGAGTTACAGTTAAAG-1-8-0	1.72318	9.22972	Main MuSC	Barrue et al, elife, 2020	Vastus
AGAAGTATCACTCTTA-1-8-0	0.871869	8.50329	Main MuSC	Barrue et al, elife, 2020	Vastus
ACCAACAAGCTACGTT-1-8-0	0.908732	8.66951	Main MuSC	Barrue et al, elife, 2020	Vastus
GGCGTCAGTTTCGGCG-1-8-0	2.13829	8.8709	Main MuSC	Barrue et al, elife, 2020	Vastus
TGGGTTAAGCGTCAGA-1-8-0	3.27569	9.10426	Main MuSC	Barrue et al, elife, 2020	Vastus
CAAGCTATCTCTTGCG-1-8-0	0.442256	9.13454	Main MuSC	Barrue et al, elife, 2020	Vastus
ATTTCTGTCACCATGA-1-8-0	-0.289812	8.54799	Main MuSC	Barrue et al, elife, 2020	Vastus
AACCCAACACCAAAGG-1-8-0	1.73541	8.8478	Main MuSC	Barrue et al, elife, 2020	Vastus
GATTCTTAGGGATGTC-1-8-0	2.23949	8.90196	Main MuSC	Barrue et al, elife, 2020	Vastus
GTCTAGAAGGCCTAAG-1-8-0	2.56068	8.99953	Main MuSC	Barrue et al, elife, 2020	Vastus
TATCTGTTCACCTCAC-1-8-0	2.57384	8.79637	Main MuSC	Barrue et al, elife, 2020	Vastus
GATGATCCAAGTGGCA-1-8-0	1.68387	8.97922	Main MuSC	Barrue et al, elife, 2020	Vastus
CTTCCTTTCCTATTTG-1-8-0	0.66979	8.18409	Main MuSC	Barrue et al, elife, 2020	Vastus
TGAGGGACAGACCCGT-1-8-0	0.371692	8.378	Main MuSC	Barrue et al, elife, 2020	Vastus
AGATGAAAGCTCGAAG-1-8-0	3.3846	8.381	Main MuSC	Barrue et al, elife, 2020	Vastus
GAATAGAAGACAGCGT-1-8-0	0.806653	8.75079	Main MuSC	Barrue et al, elife, 2020	Vastus
CTAACTTCACGGTGAA-1-8-0	0.506541	8.52729	Main MuSC	Barrue et al, elife, 2020	Vastus
CCCTCTCGTGTATTCG-1-8-0	0.92098	8.93728	Main MuSC	Barrue et al, elife, 2020	Vastus
CCTCAGTGTGTCACAT-1-8-0	0.962919	8.62809	Main MuSC	Barrue et al, elife, 2020	Vastus
ATCACAGAGCTCGGCT-1-8-0	1.66818	9.01231	Main MuSC	Barrue et al, elife, 2020	Vastus
CGGGTCAGTAGACTGG-1-8-0	1.89414	8.79546	Main MuSC	Barrue et al, elife, 2020	Vastus
CCCTCTCAGTCGAATA-1-8-0	1.28696	8.65667	Main MuSC	Barrue et al, elife, 2020	Vastus
CCGTAGGAGATAGGGA-1-8-0	-0.941564	8.25359	Main MuSC	Barrue et al, elife, 2020	Vastus
AACCCAAGTCGAATTC-1-8-0	-0.95941	8.95862	Main MuSC	Barrue et al, elife, 2020	Vastus
TCAAGTGGTGTTATCG-1-8-0	2.22619	9.54085	Main MuSC	Barrue et al, elife, 2020	Vastus
ACTACGAGTATCCCTC-1-8-0	0.755066	9.05334	Main MuSC	Barrue et al, elife, 2020	Vastus
GATGTTGAGAGCCTGA-1-8-0	0.38298	8.81926	Main MuSC	Barrue et al, elife, 2020	Vastus
GAACGTTGTTCGGCGT-1-8-0	3.09563	8.96856	Main MuSC	Barrue et al, elife, 2020	Vastus
CAAGGGACAGAATTCC-1-8-0	0.868342	8.74005	Main MuSC	Barrue et al, elife, 2020	Vastus
ATTCCCGTCTTCGGTC-1-8-0	1.77213	8.61364	Main MuSC	Barrue et al, elife, 2020	Vastus
CCCAACTGTATACCCA-1-8-0	3.37797	8.54715	Main MuSC	Barrue et al, elife, 2020	Vastus
TCTCAGCAGCAGGTCA-1-8-0	1.41957	8.37398	Main MuSC	Barrue et al, elife, 2020	Vastus
ACGGTTATCAATGCAC-1-8-0	1.24616	8.55322	Main MuSC	Barrue et al, elife, 2020	Vastus
ACGTTCCTCACTGAAC-1-8-0	2.09661	8.59518	Main MuSC	Barrue et al, elife, 2020	Vastus
ACGTACAGTACTCCGG-1-8-0	0.407877	9.08179	Main MuSC	Barrue et al, elife, 2020	Vastus
GACCGTGTCCATGAGT-1-8-0	2.04312	9.65446	Main MuSC	Barrue et al, elife, 2020	Vastus
TACGTCCCAACGGCTC-1-8-0	1.18307	8.63508	Main MuSC	Barrue et al, elife, 2020	Vastus
CGGTCAGAGAGCCTGA-1-8-0	0.560144	9.08125	Main MuSC	Barrue et al, elife, 2020	Vastus
TCCGAAAGTCAGTTTG-1-8-0	0.506497	9.24765	Main MuSC	Barrue et al, elife, 2020	Vastus
TTTCAGTCATGTGACT-1-8-0	0.567267	8.68618	Main MuSC	Barrue et al, elife, 2020	Vastus
TTATTGCGTATGACAA-1-8-0	1.31382	9.12782	Main MuSC	Barrue et al, elife, 2020	Vastus
CTCAGGGCACATTCGA-1-8-0	2.70914	8.8223	Main MuSC	Barrue et al, elife, 2020	Vastus
AGGGTGATCCTAAGTG-1-8-0	1.63177	9.18183	Main MuSC	Barrue et al, elife, 2020	Vastus
GGGACTCAGGCTGAAC-1-8-0	2.50262	9.17438	Main MuSC	Barrue et al, elife, 2020	Vastus
TTCCTAAGTGGACTAG-1-8-0	1.13648	8.98272	Main MuSC	Barrue et al, elife, 2020	Vastus
ATGAGTCAGCTAATCC-1-8-0	0.862239	8.75352	Main MuSC	Barrue et al, elife, 2020	Vastus
CTTACCGTCACCCATC-1-8-0	1.29238	8.85014	Main MuSC	Barrue et al, elife, 2020	Vastus
AACCAACTCGACCTAA-1-8-0	2.12117	8.39726	Main MuSC	Barrue et al, elife, 2020	Vastus
TACGGGCCACCAGCCA-1-8-0	2.03855	8.71585	Main MuSC	Barrue et al, elife, 2020	Vastus
CTAACTTGTGACTAAA-1-8-0	-0.0679929	8.86197	Main MuSC	Barrue et al, elife, 2020	Vastus
AGAGCCCCAGCTAACT-1-8-0	3.1413	8.86485	Main MuSC	Barrue et al, elife, 2020	Vastus
GACTCTCTCGCAGAGA-1-8-0	2.59643	8.76618	Main MuSC	Barrue et al, elife, 2020	Vastus
ATGCCTCTCATTCATC-1-8-0	2.29683	8.05738	Main MuSC	Barrue et al, elife, 2020	Vastus
CTACATTAGCCTGAGA-1-8-0	1.74464	8.52188	Main MuSC	Barrue et al, elife, 2020	Vastus
CATCGTCGTACTCGCG-1-8-0	-0.67474	8.4983	Main MuSC	Barrue et al, elife, 2020	Vastus
AGCTACAGTCAGTCTA-1-8-0	1.51563	10.0709	Main MuSC	Barrue et al, elife, 2020	Vastus
CTCACTGCATCCTTGC-1-8-0	0.297492	7.75617	Main MuSC	Barrue et al, elife, 2020	Vastus
CCGCAAGGTATACCCA-1-8-0	1.87092	9.27878	Main MuSC	Barrue et al, elife, 2020	Vastus
GTCATCCAGATGGCGT-1-8-0	1.48242	9.49068	Main MuSC	Barrue et al, elife, 2020	Vastus
ACATTTCAGATAGCAT-1-8-0	0.585763	9.27792	Main MuSC	Barrue et al, elife, 2020	Vastus
AGATGAAAGTGGTCAG-1-8-0	2.87648	9.18013	Main MuSC	Barrue et al, elife, 2020	Vastus
CAGCGTGCAGTGAGCA-1-8-0	-0.0535145	8.67923	Main MuSC	Barrue et al, elife, 2020	Vastus
CTCACTGAGTTCTACG-1-8-0	0.900714	8.62622	Main MuSC	Barrue et al, elife, 2020	Vastus
GAAGAATGTAATCAGA-1-8-0	-0.419839	8.64645	Main MuSC	Barrue et al, elife, 2020	Vastus
TTTGATCGTTTGATCG-1-8-0	2.80754	8.39491	Main MuSC	Barrue et al, elife, 2020	Vastus
CCGGGTATCTAGATCG-1-8-0	1.70046	8.80213	Main MuSC	Barrue et al, elife, 2020	Vastus
GCCCGAATCCTGATAG-1-8-0	-1.21406	9.73989	Main MuSC	Barrue et al, elife, 2020	Vastus
GAGTCATAGAAGGTAG-1-8-0	1.14765	8.97525	Main MuSC	Barrue et al, elife, 2020	Vastus
ATTCGTTAGCCTGAAG-1-8-0	-0.628711	8.65973	Main MuSC	Barrue et al, elife, 2020	Vastus
TTCCTAATCGAGGCAA-1-8-0	2.12248	8.80119	Main MuSC	Barrue et al, elife, 2020	Vastus
ATTATCCGTATACAGA-1-8-0	1.16144	8.81987	Main MuSC	Barrue et al, elife, 2020	Vastus
CATCCCATCATTGCTT-1-8-0	1.13665	8.42981	Main MuSC	Barrue et al, elife, 2020	Vastus
TCAAGACTCCTTGACC-1-8-0	1.89019	8.18234	Main MuSC	Barrue et al, elife, 2020	Vastus
TTACCGCCAGTTACCA-1-8-0	1.28383	8.16424	Main MuSC	Barrue et al, elife, 2020	Vastus
ATGGGAGAGGCACGAT-1-8-0	1.65264	8.92349	Main MuSC	Barrue et al, elife, 2020	Vastus
TCTAACTTCCTAGCGG-1-8-0	2.23625	8.76667	Main MuSC	Barrue et al, elife, 2020	Vastus
GGTTAACTCAGACAAA-1-8-0	1.62706	9.16314	Main MuSC	Barrue et al, elife, 2020	Vastus
TGGTGATTCTGCGAGC-1-9-0	-0.515823	9.17294	Main MuSC	Barrue et al, elife, 2020	Vastus
TGTGCGGAGCAAATGT-1-9-0	0.156604	8.36143	Main MuSC	Barrue et al, elife, 2020	Vastus
ATTCAGGAGAGTACCG-1-9-0	0.496471	9.68038	Main MuSC	Barrue et al, elife, 2020	Vastus
TCGGATACACTTGAAC-1-9-0	2.36888	9.27964	Main MuSC	Barrue et al, elife, 2020	Vastus
ATTCATCTCCCAATAG-1-9-0	0.0544467	9.29236	Main MuSC	Barrue et al, elife, 2020	Vastus
ATCCTATGTGTGCTTA-1-9-0	0.701773	9.13429	Main MuSC	Barrue et al, elife, 2020	Vastus
TTCTTCCGTCCACATA-1-9-0	-1.66035	7.4674	Main MuSC	Barrue et al, elife, 2020	Vastus
GTTCGCTGTCAGTCTA-1-9-0	-1.64698	8.5742	Main MuSC	Barrue et al, elife, 2020	Vastus
GGAATCTAGGGAGGCA-1-9-0	1.35251	8.70441	Main MuSC	Barrue et al, elife, 2020	Vastus
AGTGTTGTCGACCATA-1-9-0	2.37297	8.75749	Main MuSC	Barrue et al, elife, 2020	Vastus
AAGGAATCAGTGGGTA-1-9-0	1.47951	8.47509	Main MuSC	Barrue et al, elife, 2020	Vastus
AGCGATTTCATGCCGG-1-9-0	1.92691	8.37025	Main MuSC	Barrue et al, elife, 2020	Vastus
TTAGGCATCGTGCAGC-1-9-0	1.988	9.50555	Main MuSC	Barrue et al, elife, 2020	Vastus
AACGAAAAGCCGAACA-1-9-0	-1.25991	3.89652	ICAM1+ MuSC	Barrue et al, elife, 2020	Vastus
TATTTCGGTGACGTCC-1-9-0	2.30069	8.99552	Main MuSC	Barrue et al, elife, 2020	Vastus
ACGATGTGTGTTATCG-1-9-0	1.00075	10.7225	Main MuSC	Barrue et al, elife, 2020	Vastus
CTACTATTCCACCCTA-1-9-0	0.601043	8.83955	Main MuSC	Barrue et al, elife, 2020	Vastus
TATCAGGGTCAGGAGT-1-9-0	1.26669	8.52455	Main MuSC	Barrue et al, elife, 2020	Vastus
GTACAACGTGTATTCG-1-9-0	0.78645	8.20594	Main MuSC	Barrue et al, elife, 2020	Vastus
CGTTCTGTCCTTTGAT-1-9-0	1.26952	7.68953	Main MuSC	Barrue et al, elife, 2020	Vastus
GCCGTGAGTAGGACCA-1-9-0	1.09835	9.51001	Main MuSC	Barrue et al, elife, 2020	Vastus
CTGTACCCACCTGCTT-1-9-0	-1.20031	8.56377	Main MuSC	Barrue et al, elife, 2020	Vastus
CAGAGCCGTGCTTCAA-1-9-0	1.9036	9.07362	Main MuSC	Barrue et al, elife, 2020	Vastus
AAGCGAGCAACGGCCT-1-9-0	-3.32563	5.13416	Main MuSC	Barrue et al, elife, 2020	Vastus
ATTATCCAGGAAGTAG-1-9-0	-0.153764	9.08557	Main MuSC	Barrue et al, elife, 2020	Vastus
CATGGATGTCGTACTA-1-9-0	1.32484	9.3344	Main MuSC	Barrue et al, elife, 2020	Vastus
GGGCGTTGTCGACTTA-1-9-0	-0.733051	8.87992	Main MuSC	Barrue et al, elife, 2020	Vastus
TGGTTAGAGCGAGGAG-1-9-0	-0.13045	8.77227	Main MuSC	Barrue et al, elife, 2020	Vastus
AGGAATATCGGATACT-1-9-0	1.19572	8.50345	Main MuSC	Barrue et al, elife, 2020	Vastus
GAACACTAGGGCAGGA-1-9-0	0.539525	9.04332	Main MuSC	Barrue et al, elife, 2020	Vastus
TCGGTCTCATATCGGT-1-9-0	1.15794	9.21658	Main MuSC	Barrue et al, elife, 2020	Vastus
AAAGGTATCGTCGGGT-1-9-0	2.07092	9.77234	Main MuSC	Barrue et al, elife, 2020	Vastus
CATTTCATCGCAGTTA-1-9-0	-0.023426	6.59568	Main MuSC	Barrue et al, elife, 2020	Vastus
ATAGGCTAGGGTCTTT-1-9-0	1.96503	8.73514	Main MuSC	Barrue et al, elife, 2020	Vastus
CTAGGTAGTTCGGACC-1-9-0	0.940101	9.60354	Main MuSC	Barrue et al, elife, 2020	Vastus
CAGATACAGTTGGAGC-1-9-0	0.759334	9.46228	Main MuSC	Barrue et al, elife, 2020	Vastus
AGAACAAAGCTGAAAT-1-9-0	1.46535	7.51502	Main MuSC	Barrue et al, elife, 2020	Vastus
TCCGTGTTCACCTCAC-1-9-0	-1.76058	6.52669	Main MuSC	Barrue et al, elife, 2020	Vastus
CTACCCATCAATCCGA-1-9-0	0.434708	8.03956	Main MuSC	Barrue et al, elife, 2020	Vastus
CTGAATGTCCGTTGAA-1-9-0	0.305599	9.02444	Main MuSC	Barrue et al, elife, 2020	Vastus
AATCGACCAAATGGTA-1-9-0	1.66384	8.78733	Main MuSC	Barrue et al, elife, 2020	Vastus
CCACCATAGCTGCCAC-1-9-0	-0.736707	6.29078	Main MuSC	Barrue et al, elife, 2020	Vastus
TCACGGGAGTGAGCCA-1-9-0	3.43952	7.66511	Main MuSC	Barrue et al, elife, 2020	Vastus
TCGACGGCATGGCCCA-1-9-0	2.08467	8.67542	Main MuSC	Barrue et al, elife, 2020	Vastus
TTACCATAGGTTGCCC-1-9-0	-0.151099	9.21681	Main MuSC	Barrue et al, elife, 2020	Vastus
TTCACGCTCCCAGTGG-1-9-0	-0.28349	8.54022	Main MuSC	Barrue et al, elife, 2020	Vastus
GTAGGAGGTACCTAGT-1-9-0	1.17086	9.58368	Main MuSC	Barrue et al, elife, 2020	Vastus
ATACCGAAGGCAATGC-1-9-0	0.574709	9.27699	Main MuSC	Barrue et al, elife, 2020	Vastus
TTGAGTGAGCAATTCC-1-9-0	-0.88565	8.43138	Main MuSC	Barrue et al, elife, 2020	Vastus
CATCGTCAGATTGATG-1-10-0	-1.52745	9.09534	Main MuSC	Barrue et al, elife, 2020	Vastus
TTCATTGAGGACAGCT-1-10-0	-2.26672	5.65325	Main MuSC	Barrue et al, elife, 2020	Vastus
AGAACAACAACGCCCA-1-10-0	1.30987	9.50979	Main MuSC	Barrue et al, elife, 2020	Vastus
TCAGGTACAAGCTGTT-1-10-0	-0.172925	9.88651	Main MuSC	Barrue et al, elife, 2020	Vastus
TCGAAGTCAGAGTGAC-1-10-0	1.32242	9.51014	Main MuSC	Barrue et al, elife, 2020	Vastus
TTTACTGCATCATGAC-1-10-0	0.33071	9.25892	Main MuSC	Barrue et al, elife, 2020	Vastus
CAAGAGGCAGAAGCGT-1-10-0	-0.344829	7.46482	Main MuSC	Barrue et al, elife, 2020	Vastus
CAATTTCGTGGCATCC-1-10-0	0.247211	8.38641	Main MuSC	Barrue et al, elife, 2020	Vastus
GTCTGTCAGCGTACAG-1-10-0	1.57819	9.20419	Main MuSC	Barrue et al, elife, 2020	Vastus
TACCCACAGAGGTCGT-1-10-0	3.32255	8.93547	Main MuSC	Barrue et al, elife, 2020	Vastus
ACTTTGTGTCCTACGG-1-10-0	1.43873	9.47837	Main MuSC	Barrue et al, elife, 2020	Vastus
AGTAACCAGAAGCCAC-1-10-0	0.150437	9.22578	Main MuSC	Barrue et al, elife, 2020	Vastus
CACAGATTCATTATCC-1-10-0	2.1078	9.66271	Main MuSC	Barrue et al, elife, 2020	Vastus
CCCGAAGGTGAACGGT-1-10-0	0.566889	8.8078	Main MuSC	Barrue et al, elife, 2020	Vastus
TCAAGTGTCGCCACTT-1-10-0	0.274209	6.86782	Main MuSC	Barrue et al, elife, 2020	Vastus
TCACGCTGTGAATATG-1-10-0	-0.923982	9.873	Main MuSC	Barrue et al, elife, 2020	Vastus
CAATCGAGTCTACGAT-1-10-0	2.73861	8.28097	Main MuSC	Barrue et al, elife, 2020	Vastus
GTGTTCCAGGCTCTAT-1-10-0	0.600508	9.28551	Main MuSC	Barrue et al, elife, 2020	Vastus
TGCTTCGTCTTCCTAA-1-10-0	0.0675293	9.69043	Main MuSC	Barrue et al, elife, 2020	Vastus
TGTAGACAGATTCGCT-1-10-0	2.29491	9.22904	Main MuSC	Barrue et al, elife, 2020	Vastus
TCTGTCGCAACCACGC-1-10-0	1.37077	9.45283	Main MuSC	Barrue et al, elife, 2020	Vastus
GTCGTTCGTGGTTTAC-1-10-0	1.67738	8.97222	Main MuSC	Barrue et al, elife, 2020	Vastus
TGAGGGAGTGTGATGG-1-10-0	0.718389	9.24186	Main MuSC	Barrue et al, elife, 2020	Vastus
AGGCCACGTGTCCCTT-1-10-0	2.68209	8.78229	Main MuSC	Barrue et al, elife, 2020	Vastus
TTTCCTCTCGACTCCT-1-10-0	-3.27635	7.23432	Main MuSC	Barrue et al, elife, 2020	Vastus
GTTGCGGTCTACGCAA-1-10-0	-1.0632	9.43635	Main MuSC	Barrue et al, elife, 2020	Vastus
GGAGGTACATGGAATA-1-10-0	-1.27548	10.624	Main MuSC	Barrue et al, elife, 2020	Vastus
TGTTACTCAAGTATCC-1-10-0	-0.423854	10.3715	Main MuSC	Barrue et al, elife, 2020	Vastus
TCGAAGTCACTTCTCG-1-10-0	1.40529	9.70778	Main MuSC	Barrue et al, elife, 2020	Vastus
CTCCAACTCTCCACTG-1-10-0	0.13625	9.44306	Main MuSC	Barrue et al, elife, 2020	Vastus
TTTCCTCTCGTGCATA-1-10-0	1.15405	10.2179	Main MuSC	Barrue et al, elife, 2020	Vastus
CCTGCATGTCGCTTGG-1-10-0	-0.344269	9.39069	Main MuSC	Barrue et al, elife, 2020	Vastus
TCACGGGTCCACAAGT-1-10-0	1.78027	9.36512	Main MuSC	Barrue et al, elife, 2020	Vastus
CGTCCATTCCGCATAA-1-10-0	0.392384	9.23058	Main MuSC	Barrue et al, elife, 2020	Vastus
CGTGATATCTGTGCGG-1-10-0	0.330932	10.8556	Main MuSC	Barrue et al, elife, 2020	Vastus
GTGTAACGTGTTATCG-1-10-0	-0.270965	9.47777	Main MuSC	Barrue et al, elife, 2020	Vastus
ATTCTACCATGCGGTC-1-10-0	-1.1273	10.2954	Main MuSC	Barrue et al, elife, 2020	Vastus
CTTCCGATCCAACTGA-1-10-0	0.113847	9.19306	Main MuSC	Barrue et al, elife, 2020	Vastus
CCGCAAGGTTGTGCAT-1-10-0	-0.942432	9.49832	Main MuSC	Barrue et al, elife, 2020	Vastus
GCAGGCTTCCAGCTCT-1-10-0	-0.323742	8.73156	Main MuSC	Barrue et al, elife, 2020	Vastus
TGTCCCACACCTCAGG-1-10-0	1.25237	10.9729	Main MuSC	Barrue et al, elife, 2020	Vastus
TACTTCAGTCGTGGAA-1-10-0	1.78976	9.33721	Main MuSC	Barrue et al, elife, 2020	Vastus
CTCCAACCAGTCCCGA-1-10-0	0.927395	10.3995	Main MuSC	Barrue et al, elife, 2020	Vastus
AGCGCTGCACTCAAGT-1-10-0	1.44713	9.03958	Main MuSC	Barrue et al, elife, 2020	Vastus
TTCATGTCAAGAGTGC-1-10-0	1.16284	9.76051	Main MuSC	Barrue et al, elife, 2020	Vastus
GAGAAATAGGATACAT-1-10-0	-0.843756	9.52366	Main MuSC	Barrue et al, elife, 2020	Vastus
TCCACGTTCGTTTACT-1-10-0	0.855419	10.0475	Main MuSC	Barrue et al, elife, 2020	Vastus
CCAATTTCAGGATTCT-1-10-0	1.48723	9.77032	Main MuSC	Barrue et al, elife, 2020	Vastus
GTCAAACAGTCCTGCG-1-10-0	0.545128	8.97655	Main MuSC	Barrue et al, elife, 2020	Vastus
CTAACTTGTGTCGATT-1-10-0	-1.10159	9.40138	Main MuSC	Barrue et al, elife, 2020	Vastus
TGGCGTGAGAGCATCG-1-10-0	0.214938	9.48883	Main MuSC	Barrue et al, elife, 2020	Vastus
CTCAGAAGTACCTGTA-1-10-0	0.103001	9.94942	Main MuSC	Barrue et al, elife, 2020	Vastus
CTATCCGTCTCCGAGG-1-10-0	0.925864	9.58106	Main MuSC	Barrue et al, elife, 2020	Vastus
GAGTCTACACACCGCA-1-10-0	0.165594	9.89754	Main MuSC	Barrue et al, elife, 2020	Vastus
TTCCGGTCAGTAACGG-1-10-0	1.38325	10.2359	Main MuSC	Barrue et al, elife, 2020	Vastus
AAAGAACTCTGCTTAT-1-10-0	0.545829	9.08414	Main MuSC	Barrue et al, elife, 2020	Vastus
CTTGATTGTCATCTAG-1-10-0	-0.0741175	9.26306	Main MuSC	Barrue et al, elife, 2020	Vastus
CAGGCCATCCGTGGTG-1-10-0	-0.0255423	9.5015	Main MuSC	Barrue et al, elife, 2020	Vastus
CAGTTCCCAGCGGTTC-1-10-0	-0.727455	9.91404	Main MuSC	Barrue et al, elife, 2020	Vastus
GTGTCCTGTGCCCGTA-1-10-0	0.761628	11.2518	Main MuSC	Barrue et al, elife, 2020	Vastus
GTCCCATAGAGAGCGG-1-10-0	1.5753	9.5786	Main MuSC	Barrue et al, elife, 2020	Vastus
ATCCGTCGTTGTGCAT-1-10-0	0.073311	9.40782	Main MuSC	Barrue et al, elife, 2020	Vastus
ATGCGATCAGCCCACA-1-10-0	1.96965	8.78524	Main MuSC	Barrue et al, elife, 2020	Vastus
GGGACAATCTACCACC-1-10-0	1.94351	8.76159	Main MuSC	Barrue et al, elife, 2020	Vastus
AGTAGTCAGCTGCCTG-1-10-0	1.02645	10.0393	Main MuSC	Barrue et al, elife, 2020	Vastus
ACCATTTTCAACTACG-1-10-0	0.143076	9.20823	Main MuSC	Barrue et al, elife, 2020	Vastus
GACCTTCAGAGGGCGA-1-10-0	-0.224671	9.5289	Main MuSC	Barrue et al, elife, 2020	Vastus
CATAGACCAATTGCTG-1-10-0	0.552769	10.2211	Main MuSC	Barrue et al, elife, 2020	Vastus
CCGATCTGTTAGCGGA-1-10-0	-0.648278	8.71032	Main MuSC	Barrue et al, elife, 2020	Vastus
CTGAATGCAGGTGTTT-1-10-0	1.4434	7.06991	Main MuSC	Barrue et al, elife, 2020	Vastus
AAAGGATTCCATAGGT-1-10-0	0.55294	9.61156	Main MuSC	Barrue et al, elife, 2020	Vastus
GAGTTACTCAGGTAAA-1-10-0	-0.362194	9.83768	Main MuSC	Barrue et al, elife, 2020	Vastus
TTTGACTTCTGGGTCG-1-10-0	2.74939	9.04562	Main MuSC	Barrue et al, elife, 2020	Vastus
GTTCCGTAGCCTATCA-1-10-0	-0.133141	10.5982	Main MuSC	Barrue et al, elife, 2020	Vastus
GCATGATAGACGGTTG-1-10-0	0.177005	9.41164	Main MuSC	Barrue et al, elife, 2020	Vastus
TCAATTCGTGGAACCA-1-10-0	1.92694	10.8629	Main MuSC	Barrue et al, elife, 2020	Vastus
TCCATGCGTCACCACG-1-10-0	0.808038	9.12741	Main MuSC	Barrue et al, elife, 2020	Vastus
AGCGCTGGTAGAGTTA-1-10-0	0.0299112	8.76775	Main MuSC	Barrue et al, elife, 2020	Vastus
TGATGGTGTTACGATC-1-10-0	0.620912	9.55588	Main MuSC	Barrue et al, elife, 2020	Vastus
AGATCCATCTGCATGA-1-10-0	1.23574	9.85269	Main MuSC	Barrue et al, elife, 2020	Vastus
CTGAATGTCTATTTCG-1-10-0	-1.17987	9.79756	Main MuSC	Barrue et al, elife, 2020	Vastus
TCATTCAAGCCTCAGC-1-10-0	-1.08312	9.69744	Main MuSC	Barrue et al, elife, 2020	Vastus
TGCGATATCCTCTCTT-1-10-0	-0.723819	9.30329	Main MuSC	Barrue et al, elife, 2020	Vastus
CAGCGTGAGTAACGTA-1-10-0	2.23534	9.07459	Main MuSC	Barrue et al, elife, 2020	Vastus
AGATGCTGTCACGACC-1-10-0	-1.16369	9.04444	Main MuSC	Barrue et al, elife, 2020	Vastus
GGGTTTATCCCTTGTG-1-10-0	0.620521	10.9603	Main MuSC	Barrue et al, elife, 2020	Vastus
CTATAGGCAGCACCCA-1-10-0	0.166577	9.79138	Main MuSC	Barrue et al, elife, 2020	Vastus
GTAGTACGTCGTTCAA-1-10-0	1.38035	10.2312	Main MuSC	Barrue et al, elife, 2020	Vastus
CTCAGTCCACCGCTGA-1-10-0	1.1592	9.20603	Main MuSC	Barrue et al, elife, 2020	Vastus
AGTCACATCACCTGGG-1-10-0	1.41642	10.1501	Main MuSC	Barrue et al, elife, 2020	Vastus
TGGGCGTGTGCCTAAT-1-10-0	0.569659	10.1314	Main MuSC	Barrue et al, elife, 2020	Vastus
GCCTGTTCAAATGGCG-1-10-0	-0.140641	10.8237	Main MuSC	Barrue et al, elife, 2020	Vastus
TCTATACTCGAGTCTA-1-10-0	-0.558388	9.0555	Main MuSC	Barrue et al, elife, 2020	Vastus
TTTCAGTTCATCCCGT-1-10-0	0.622809	9.45652	Main MuSC	Barrue et al, elife, 2020	Vastus
CTGATCCTCTTTCGAT-1-10-0	0.223407	9.46857	Main MuSC	Barrue et al, elife, 2020	Vastus
GGGACAACACGGCTAC-1-10-0	0.870482	8.35472	Main MuSC	Barrue et al, elife, 2020	Vastus
CTCAAGAAGATTAGAC-1-10-0	2.57206	7.50685	Main MuSC	Barrue et al, elife, 2020	Vastus
AACCTGAAGTCCCGAC-1-10-0	-1.33564	8.68981	Main MuSC	Barrue et al, elife, 2020	Vastus
GCAGCCAAGGTAAGGA-1-10-0	-0.949057	9.72811	Main MuSC	Barrue et al, elife, 2020	Vastus
CCGGTGATCGCACGGT-1-10-0	0.858401	9.68012	Main MuSC	Barrue et al, elife, 2020	Vastus
ATACCGACAAAGGTTA-1-10-0	-1.09739	9.83606	Main MuSC	Barrue et al, elife, 2020	Vastus
TAATTCCCAGGTGTTT-1-10-0	-0.228869	9.62091	Main MuSC	Barrue et al, elife, 2020	Vastus
AATCGACGTGGCTTAT-1-10-0	-1.2213	10.0394	Main MuSC	Barrue et al, elife, 2020	Vastus
ACCATTTGTCGGCACT-1-10-0	-0.0907155	11.1788	Main MuSC	Barrue et al, elife, 2020	Vastus
GTTCGCTTCATTTGGG-1-10-0	-0.649838	9.46399	Main MuSC	Barrue et al, elife, 2020	Vastus
CAATCGAGTCCAGCCA-1-10-0	0.322791	9.0601	Main MuSC	Barrue et al, elife, 2020	Vastus
TTCCGTGGTAAGCGGT-1-10-0	-0.974287	9.51395	Main MuSC	Barrue et al, elife, 2020	Vastus
TTGACCCGTGTATACC-1-10-0	0.112149	9.52662	Main MuSC	Barrue et al, elife, 2020	Vastus
AATTCCTAGACTTCGT-1-10-0	0.34469	9.93731	Main MuSC	Barrue et al, elife, 2020	Vastus
CATGCAACACTTCTCG-1-10-0	0.244174	9.35565	Main MuSC	Barrue et al, elife, 2020	Vastus
TCAAGTGTCATCGCTC-1-10-0	2.01054	9.42414	Main MuSC	Barrue et al, elife, 2020	Vastus
CTGGACGTCCACACCT-1-10-0	0.758059	9.2149	Main MuSC	Barrue et al, elife, 2020	Vastus
GTGAGTTTCATGTCTT-1-10-0	-0.921744	9.07022	Main MuSC	Barrue et al, elife, 2020	Vastus
ATCCATTAGTATAACG-1-10-0	-1.10384	10.7361	Main MuSC	Barrue et al, elife, 2020	Vastus
CCACCATCAGTGTACT-1-10-0	0.122894	8.75592	Main MuSC	Barrue et al, elife, 2020	Vastus
CCGGGTATCAGAACCT-1-10-0	1.85225	9.78652	Main MuSC	Barrue et al, elife, 2020	Vastus
TTCATTGCATAGACTC-1-10-0	-0.647608	9.48316	Main MuSC	Barrue et al, elife, 2020	Vastus
GCCAGTGTCATTACCT-1-10-0	-0.292567	10.441	Main MuSC	Barrue et al, elife, 2020	Vastus
TTTCAGTAGAGGGTGG-1-10-0	0.910182	9.47871	Main MuSC	Barrue et al, elife, 2020	Vastus
ACTATTCGTCGGTGTC-1-10-0	0.186728	9.64381	Main MuSC	Barrue et al, elife, 2020	Vastus
TGCTGAAAGTCCTGTA-1-10-0	1.39299	9.71203	Main MuSC	Barrue et al, elife, 2020	Vastus
ACTTAGGAGTGTAGAT-1-10-0	1.32177	9.03473	Main MuSC	Barrue et al, elife, 2020	Vastus
TTGGGTAGTGCAGGAT-1-10-0	1.11616	9.97164	Main MuSC	Barrue et al, elife, 2020	Vastus
TCAATCTAGCCGTAAG-1-10-0	-0.497987	10.3507	Main MuSC	Barrue et al, elife, 2020	Vastus
ACTACGAAGGATTCAA-1-10-0	1.2884	8.83223	Main MuSC	Barrue et al, elife, 2020	Vastus
AGGATCTCAATACCTG-1-10-0	1.49282	10.7996	Main MuSC	Barrue et al, elife, 2020	Vastus
CCTCAGTGTGAGTAAT-1-10-0	-0.520393	9.61502	Main MuSC	Barrue et al, elife, 2020	Vastus
ACACCAAAGCCTCTGG-1-10-0	1.34746	9.05747	Main MuSC	Barrue et al, elife, 2020	Vastus
TTGGGATAGCACTCGC-1-10-0	0.635584	9.77332	Main MuSC	Barrue et al, elife, 2020	Vastus
TGCTCCAAGAGAACCC-1-10-0	-0.728208	10.8574	Main MuSC	Barrue et al, elife, 2020	Vastus
CTGTAGAGTCGAAGCA-1-10-0	0.930354	9.62895	Main MuSC	Barrue et al, elife, 2020	Vastus
CGTTCTGAGAGGGTCT-1-10-0	1.63985	9.40579	Main MuSC	Barrue et al, elife, 2020	Vastus
TATCAGGAGCGCCGTT-1-10-0	0.749003	10.0006	Main MuSC	Barrue et al, elife, 2020	Vastus
CATTCCGCAGTCAGAG-1-10-0	0.822055	9.69032	Main MuSC	Barrue et al, elife, 2020	Vastus
CTGCTCACACGACCTG-1-10-0	-0.728173	9.67659	Main MuSC	Barrue et al, elife, 2020	Vastus
AGTTCGAAGATGCTTC-1-10-0	0.191844	10.3884	Main MuSC	Barrue et al, elife, 2020	Vastus
GCGTTTCCACAATTCG-1-10-0	0.320983	9.79413	Main MuSC	Barrue et al, elife, 2020	Vastus
TGTAACGTCTTCGACC-1-10-0	-0.942014	9.00359	Main MuSC	Barrue et al, elife, 2020	Vastus
GTCCCATGTTATCTTC-1-10-0	-0.309555	9.51726	Main MuSC	Barrue et al, elife, 2020	Vastus
TCAGCCTCACGGCGTT-1-10-0	0.616554	9.26307	Main MuSC	Barrue et al, elife, 2020	Vastus
TCGACCTTCACAGTGT-1-10-0	1.29503	9.33737	Main MuSC	Barrue et al, elife, 2020	Vastus
GTCGTTCCATCCTTGC-1-10-0	0.439472	9.84002	Main MuSC	Barrue et al, elife, 2020	Vastus
GATGAGGAGTTGGACG-1-10-0	0.8102	8.83174	Main MuSC	Barrue et al, elife, 2020	Vastus
AAGCGTTGTAGCTGCC-1-10-0	0.48597	10.0966	Main MuSC	Barrue et al, elife, 2020	Vastus
ATAGACCCACAGTCGC-1-10-0	-0.593827	10.4321	Main MuSC	Barrue et al, elife, 2020	Vastus
GTGAGTTTCAGTGTTG-1-10-0	1.35699	9.14297	Main MuSC	Barrue et al, elife, 2020	Vastus
CCTCATGTCCGGTAGC-1-10-0	1.4468	9.85012	Main MuSC	Barrue et al, elife, 2020	Vastus
AACGGGAGTGTCCGGT-1-10-0	0.114185	10.0926	Main MuSC	Barrue et al, elife, 2020	Vastus
GTGGTTAAGTAATACG-1-10-0	0.86881	9.72211	Main MuSC	Barrue et al, elife, 2020	Vastus
GTGTGGCCAGTAGTGG-1-10-0	1.7975	10.2805	Main MuSC	Barrue et al, elife, 2020	Vastus
TATGTTCAGCACGTCC-1-10-0	0.509276	9.51459	Main MuSC	Barrue et al, elife, 2020	Vastus
GTGCTTCCATCTGTTT-1-10-0	-0.46033	9.89975	Main MuSC	Barrue et al, elife, 2020	Vastus
CGGGTGTCATCGATGT-1-10-0	1.81732	9.92995	Main MuSC	Barrue et al, elife, 2020	Vastus
GCACGGTTCACACGAT-1-10-0	0.654168	9.3363	Main MuSC	Barrue et al, elife, 2020	Vastus
CCTCAGTTCGACGTCG-1-10-0	0.267739	9.81581	Main MuSC	Barrue et al, elife, 2020	Vastus
ATCCTATAGATGGTCG-1-10-0	0.672014	9.30094	Main MuSC	Barrue et al, elife, 2020	Vastus
TCGGGACAGCAAGGAA-1-10-0	-0.287314	10.7818	Main MuSC	Barrue et al, elife, 2020	Vastus
ACAGGGATCCCAGGAC-1-10-0	0.985445	9.93029	Main MuSC	Barrue et al, elife, 2020	Vastus
AGGTGTTAGGCGCTCT-1-10-0	-1.35772	9.57966	Main MuSC	Barrue et al, elife, 2020	Vastus
ATCGCCTTCTAGCCTC-1-10-0	-0.239246	8.34311	Main MuSC	Barrue et al, elife, 2020	Vastus
GTTACCCAGCGCTTCG-1-10-0	-0.0378254	10.0998	Main MuSC	Barrue et al, elife, 2020	Vastus
GACGCTGAGTCTACCA-1-10-0	0.336767	9.67977	Main MuSC	Barrue et al, elife, 2020	Vastus
AGAGCCCAGAGCAAGA-1-10-0	0.228284	10.4805	Main MuSC	Barrue et al, elife, 2020	Vastus
TACACCCCAGGAAGTC-1-10-0	2.36419	8.40234	Main MuSC	Barrue et al, elife, 2020	Vastus
ACGGTCGTCATAGACC-1-10-0	0.0597355	9.63081	Main MuSC	Barrue et al, elife, 2020	Vastus
TTGATGGAGCGCACAA-1-10-0	1.81971	9.37202	Main MuSC	Barrue et al, elife, 2020	Vastus
ACTATGGGTGCCGTAC-1-10-0	1.22372	9.91692	Main MuSC	Barrue et al, elife, 2020	Vastus
GGTTAACAGGTCGAGT-1-10-0	-0.46079	10.1566	Main MuSC	Barrue et al, elife, 2020	Vastus
CACAGGCGTGAGAGGG-1-10-0	1.81397	9.27698	Main MuSC	Barrue et al, elife, 2020	Vastus
CTTCCTTGTGTTGATC-1-10-0	0.427483	9.3516	Main MuSC	Barrue et al, elife, 2020	Vastus
AACAGGGAGTAGGGTC-1-10-0	-1.23426	9.11283	Main MuSC	Barrue et al, elife, 2020	Vastus
GTCTTTAGTGCTCTTC-1-10-0	-1.15911	9.7136	Main MuSC	Barrue et al, elife, 2020	Vastus
AGGCATTCACCCTATC-1-10-0	-0.10525	8.33112	Main MuSC	Barrue et al, elife, 2020	Vastus
CCTGTTGCAGAAGCGT-1-10-0	0.382689	9.27743	Main MuSC	Barrue et al, elife, 2020	Vastus
AGCGATTCAGGTTCCG-1-10-0	-0.293948	9.07244	Main MuSC	Barrue et al, elife, 2020	Vastus
CCCATTGTCAGACAAA-1-10-0	-1.58702	9.16224	Main MuSC	Barrue et al, elife, 2020	Vastus
AGACTCATCGAACCAT-1-10-0	0.38316	9.70721	Main MuSC	Barrue et al, elife, 2020	Vastus
GTTACAGAGGTAGCCA-1-10-0	1.58998	9.55584	Main MuSC	Barrue et al, elife, 2020	Vastus
TCTTGCGTCAACCGAT-1-10-0	-0.185622	9.8845	Main MuSC	Barrue et al, elife, 2020	Vastus
ACCTACCTCTGAGGTT-1-10-0	0.324643	10.0694	Main MuSC	Barrue et al, elife, 2020	Vastus
AATGCCACACGAGGAT-1-10-0	-0.717355	10.1222	Main MuSC	Barrue et al, elife, 2020	Vastus
TGACCCTAGCCGTCGT-1-10-0	0.378339	9.82426	Main MuSC	Barrue et al, elife, 2020	Vastus
ATCTCTACAGCTAACT-1-10-0	-0.330662	9.55687	Main MuSC	Barrue et al, elife, 2020	Vastus
TTGACCCTCGCCAGTG-1-10-0	1.57856	9.07435	Main MuSC	Barrue et al, elife, 2020	Vastus
CACACAACAACGACTT-1-10-0	-0.400284	9.07738	Main MuSC	Barrue et al, elife, 2020	Vastus
CCCAACTCAGACCTGC-1-10-0	0.820942	10.268	Main MuSC	Barrue et al, elife, 2020	Vastus
GTGTTAGCACTTTATC-1-10-0	1.2307	8.95837	Main MuSC	Barrue et al, elife, 2020	Vastus
GGAGGATTCCAAAGGG-1-10-0	-0.340583	9.699	Main MuSC	Barrue et al, elife, 2020	Vastus
ATGGATCTCCCTGGTT-1-10-0	-0.110366	9.95394	Main MuSC	Barrue et al, elife, 2020	Vastus
AGGAGGTTCGTGTTCC-1-10-0	2.75517	9.05119	Main MuSC	Barrue et al, elife, 2020	Vastus
ACACCAACAGCGTTTA-1-10-0	1.99503	9.37865	Main MuSC	Barrue et al, elife, 2020	Vastus
ACACGCGAGAATTGTG-1-10-0	0.96054	9.99006	Main MuSC	Barrue et al, elife, 2020	Vastus
GCGGATCGTTCTTGCC-1-10-0	-0.0034978	9.32541	Main MuSC	Barrue et al, elife, 2020	Vastus
ATTCTACAGAGTGACC-1-10-0	-0.372043	8.38063	Main MuSC	Barrue et al, elife, 2020	Vastus
CGAGGAAAGTGTAGTA-1-10-0	2.37979	9.1782	Main MuSC	Barrue et al, elife, 2020	Vastus
TGGTAGTTCTTCTTCC-1-10-0	0.339907	9.79495	Main MuSC	Barrue et al, elife, 2020	Vastus
TACGTCCTCAGACATC-1-10-0	1.07234	9.47989	Main MuSC	Barrue et al, elife, 2020	Vastus
ATCCCTGAGGGCCAAT-1-10-0	-0.896076	9.51086	Main MuSC	Barrue et al, elife, 2020	Vastus
CTACAGATCAAAGCCT-1-10-0	0.344472	10.4617	Main MuSC	Barrue et al, elife, 2020	Vastus
GCATCGGGTTGCTCAA-1-10-0	0.745539	9.4147	Main MuSC	Barrue et al, elife, 2020	Vastus
CGTAAGTGTATGGAAT-1-10-0	3.77021	7.56445	Main MuSC	Barrue et al, elife, 2020	Vastus
CGAGTGCGTCACTAGT-1-10-0	-1.13823	10.1455	Main MuSC	Barrue et al, elife, 2020	Vastus
TCACTCGAGCTGCCAC-1-10-0	-1.56886	9.01368	Main MuSC	Barrue et al, elife, 2020	Vastus
CCGCAAGCAATGTCTG-1-10-0	0.0559598	9.93662	Main MuSC	Barrue et al, elife, 2020	Vastus
GTAGAAATCCACAGCG-1-10-0	0.666969	9.21321	Main MuSC	Barrue et al, elife, 2020	Vastus
GGTGTTATCTCGGTCT-1-10-0	1.13996	9.06623	Main MuSC	Barrue et al, elife, 2020	Vastus
TTGAACGTCCAAAGGG-1-10-0	-1.66558	9.79026	Main MuSC	Barrue et al, elife, 2020	Vastus
CGAGAAGTCGTTCCTG-1-10-0	0.960537	10.5652	Main MuSC	Barrue et al, elife, 2020	Vastus
CCACCATGTACCGCGT-1-10-0	0.768716	9.42018	Main MuSC	Barrue et al, elife, 2020	Vastus
GTCTTTATCCATTCAT-1-10-0	-0.65627	9.75084	Main MuSC	Barrue et al, elife, 2020	Vastus
ATTTACCGTCGTCATA-1-10-0	1.00365	10.1976	Main MuSC	Barrue et al, elife, 2020	Vastus
TGTAGACGTTAAGTCC-1-10-0	0.20431	9.51539	Main MuSC	Barrue et al, elife, 2020	Vastus
CTCAACCTCAAATGAG-1-10-0	-0.723724	8.18797	Main MuSC	Barrue et al, elife, 2020	Vastus
CACTGGGCAACACAGG-1-10-0	0.789157	9.20756	Main MuSC	Barrue et al, elife, 2020	Vastus
GCATCTCTCGAAATCC-1-10-0	1.24645	9.73796	Main MuSC	Barrue et al, elife, 2020	Vastus
CCACGTTTCCTTCACG-1-10-0	1.08227	8.83054	Main MuSC	Barrue et al, elife, 2020	Vastus
TTGCTGCTCACCCTTG-1-10-0	0.0966955	9.16908	Main MuSC	Barrue et al, elife, 2020	Vastus
CTCCTTTAGAGAGGGC-1-10-0	1.40105	9.34535	Main MuSC	Barrue et al, elife, 2020	Vastus
AGGCTGCTCTCATGGA-1-10-0	0.170863	10.0649	Main MuSC	Barrue et al, elife, 2020	Vastus
GTTACGACACGTGAGA-1-10-0	0.678764	9.33436	Main MuSC	Barrue et al, elife, 2020	Vastus
AACCAACCACCGAATT-1-10-0	-0.981965	10.7273	Main MuSC	Barrue et al, elife, 2020	Vastus
TGTAAGCAGGCTAACG-1-10-0	0.85293	9.68457	Main MuSC	Barrue et al, elife, 2020	Vastus
TCGCAGGAGGCATGGT-1-10-0	-0.671323	9.01099	Main MuSC	Barrue et al, elife, 2020	Vastus
ATTTCTGGTGGGCTCT-1-10-0	-0.23358	10.6382	Main MuSC	Barrue et al, elife, 2020	Vastus
CCTCATGTCACCTACC-1-10-0	-0.781417	7.84708	Main MuSC	Barrue et al, elife, 2020	Vastus
AATCGTGTCGCGTGCA-1-10-0	0.735015	9.54319	Main MuSC	Barrue et al, elife, 2020	Vastus
TCATGCCCAGTTAGGG-1-10-0	0.846945	9.55385	Main MuSC	Barrue et al, elife, 2020	Vastus
CGAATTGTCGAGCACC-1-10-0	1.39709	8.90253	Main MuSC	Barrue et al, elife, 2020	Vastus
GTTCTATGTGCATTAC-1-10-0	-0.133152	10.3009	Main MuSC	Barrue et al, elife, 2020	Vastus
AATGAAGAGCGGTAGT-1-10-0	0.378262	10.4517	Main MuSC	Barrue et al, elife, 2020	Vastus
TTACGTTTCTTAGCAG-1-10-0	-0.0500656	9.36202	Main MuSC	Barrue et al, elife, 2020	Vastus
CTCTCAGGTCCGAAAG-1-10-0	-0.183115	10.8734	Main MuSC	Barrue et al, elife, 2020	Vastus
CTGAGGCAGGTACCTT-1-10-0	0.415587	9.50264	Main MuSC	Barrue et al, elife, 2020	Vastus
TGCTTCGCAGGGTTGA-1-10-0	-0.310294	9.7583	Main MuSC	Barrue et al, elife, 2020	Vastus
TGTTTGTGTTGGAGAC-1-10-0	-1.0701	9.79647	Main MuSC	Barrue et al, elife, 2020	Vastus
TTTGATCAGGGATCTG-1-10-0	-0.175586	8.48306	Main MuSC	Barrue et al, elife, 2020	Vastus
TACACCCTCAGCACCG-1-10-0	1.76661	8.93861	Main MuSC	Barrue et al, elife, 2020	Vastus
TAATCTCAGAGCCGTA-1-10-0	-0.67543	9.38135	Main MuSC	Barrue et al, elife, 2020	Vastus
TGGTTAGTCTTTCTAG-1-10-0	-1.16264	9.76188	Main MuSC	Barrue et al, elife, 2020	Vastus
GGGTCTGGTGGTCCCA-1-10-0	-1.81858	8.17973	Main MuSC	Barrue et al, elife, 2020	Vastus
GACCGTGGTATGGGAC-1-10-0	0.466386	8.61273	Main MuSC	Barrue et al, elife, 2020	Vastus
GTATTGGAGACGACTG-1-10-0	1.13157	10.7112	Main MuSC	Barrue et al, elife, 2020	Vastus
CCGATCTCACAGAAGC-1-10-0	1.73145	9.47655	Main MuSC	Barrue et al, elife, 2020	Vastus
TCTTCCTGTTTACACG-1-10-0	-0.00353748	9.23789	Main MuSC	Barrue et al, elife, 2020	Vastus
GGAACCCTCAGGGTAG-1-10-0	1.9789	9.28623	Main MuSC	Barrue et al, elife, 2020	Vastus
CGATGGCTCTTCTGGC-1-10-0	1.44913	9.28406	Main MuSC	Barrue et al, elife, 2020	Vastus
GAGTGAGAGGGTATAT-1-10-0	-0.0224403	10.8819	Main MuSC	Barrue et al, elife, 2020	Vastus
GGGAGATAGGCCACCT-1-10-0	0.996901	8.48232	Main MuSC	Barrue et al, elife, 2020	Vastus
TCTCACGCACAGTCAT-1-10-0	0.903093	9.40039	Main MuSC	Barrue et al, elife, 2020	Vastus
GATGAGGCACGGGCTT-1-10-0	0.174104	8.61508	Main MuSC	Barrue et al, elife, 2020	Vastus
CACGGGTCAGAGTTGG-1-10-0	1.76639	9.90179	Main MuSC	Barrue et al, elife, 2020	Vastus
ACGATGTGTTGTGCAT-1-10-0	1.2454	11.2253	Main MuSC	Barrue et al, elife, 2020	Vastus
TTCCACGCAATCCTTT-1-10-0	-0.344325	9.49291	Main MuSC	Barrue et al, elife, 2020	Vastus
CATTCTAAGTTCCGGC-1-10-0	-0.21748	10.2062	Main MuSC	Barrue et al, elife, 2020	Vastus
CTGCGAGTCAAATGAG-1-10-0	-1.1284	10.1843	Main MuSC	Barrue et al, elife, 2020	Vastus
TCTGTCGCAATTGTGC-1-10-0	-0.194128	10.2715	Main MuSC	Barrue et al, elife, 2020	Vastus
CAATCGATCGATACAC-1-10-0	1.56207	9.53421	Main MuSC	Barrue et al, elife, 2020	Vastus
GATGGAGCAACAGCTT-1-10-0	0.219785	9.8495	Main MuSC	Barrue et al, elife, 2020	Vastus
CGTAGTAAGACTTCAC-1-10-0	0.40681	10.0055	Main MuSC	Barrue et al, elife, 2020	Vastus
CCCGGAAAGTTCAACC-1-10-0	-0.326414	10.2891	Main MuSC	Barrue et al, elife, 2020	Vastus
GCCGTGATCAAGGACG-1-10-0	0.251881	10.1383	Main MuSC	Barrue et al, elife, 2020	Vastus
CAGCCAGCACGGCACT-1-10-0	0.734348	9.19516	Main MuSC	Barrue et al, elife, 2020	Vastus
ATTCCCGTCTCTGCTG-1-10-0	-0.629172	9.60103	Main MuSC	Barrue et al, elife, 2020	Vastus
TCCTTCTGTTCTCGCT-1-10-0	0.315052	10.2713	Main MuSC	Barrue et al, elife, 2020	Vastus
AACAAGATCAACTACG-1-10-0	0.276352	9.3744	Main MuSC	Barrue et al, elife, 2020	Vastus
TTGCTGCAGGAGTCTG-1-10-0	-0.945347	9.74931	Main MuSC	Barrue et al, elife, 2020	Vastus
TTCCTTCGTGTCCTAA-1-10-0	0.889914	10.9187	Main MuSC	Barrue et al, elife, 2020	Vastus
TCCGTGTGTAGAGATT-1-10-0	2.05521	8.19255	Main MuSC	Barrue et al, elife, 2020	Vastus
CTATAGGGTGCACATT-1-10-0	0.64673	9.54424	Main MuSC	Barrue et al, elife, 2020	Vastus
AACAGGGCATGATGCT-1-10-0	0.911139	9.55569	Main MuSC	Barrue et al, elife, 2020	Vastus
TATTGGGAGAAGGATG-1-10-0	-0.366943	10.3681	Main MuSC	Barrue et al, elife, 2020	Vastus
GAACACTTCGATACGT-1-10-0	-0.258102	9.29166	Main MuSC	Barrue et al, elife, 2020	Vastus
TCATTTGGTGTCCTAA-1-10-0	0.620367	9.19581	Main MuSC	Barrue et al, elife, 2020	Vastus
TATCTGTTCTGACAGT-1-10-0	1.63399	9.45749	Main MuSC	Barrue et al, elife, 2020	Vastus
TTGGGTAAGGTCGTGA-1-10-0	0.939513	9.45799	Main MuSC	Barrue et al, elife, 2020	Vastus
GTAAGTCTCTCCGATC-1-10-0	0.551975	9.95908	Main MuSC	Barrue et al, elife, 2020	Vastus
CAACGGCGTTCTCGTC-1-10-0	1.33865	10.8082	Main MuSC	Barrue et al, elife, 2020	Vastus
TTGATGGCAGTATGAA-1-10-0	0.650925	9.42731	Main MuSC	Barrue et al, elife, 2020	Vastus
ATGGAGGAGGCTCTCG-1-10-0	-0.466523	9.50472	Main MuSC	Barrue et al, elife, 2020	Vastus
CAAGGGAAGCGGCTCT-1-10-0	0.900506	9.5438	Main MuSC	Barrue et al, elife, 2020	Vastus
GAGACTTCAAGTATCC-1-10-0	-0.444986	9.90462	Main MuSC	Barrue et al, elife, 2020	Vastus
AGGGCCTCACAGCCAC-1-10-0	-0.766865	8.78231	Main MuSC	Barrue et al, elife, 2020	Vastus
TAGACCATCCGCAGTG-1-10-0	1.40659	9.3427	Main MuSC	Barrue et al, elife, 2020	Vastus
AGACCATTCTTGCGCT-1-10-0	1.44022	10.0535	Main MuSC	Barrue et al, elife, 2020	Vastus
TGAGACTGTCTTGCGG-1-10-0	1.07841	9.89702	Main MuSC	Barrue et al, elife, 2020	Vastus
TCCGAAAGTTAGTCGT-1-10-0	0.612261	9.93145	Main MuSC	Barrue et al, elife, 2020	Vastus
TTTCACACACCAGACC-1-10-0	-2.09165	6.047	Main MuSC	Barrue et al, elife, 2020	Vastus
GTACAACTCAGAGCAG-1-10-0	1.72725	9.19463	Main MuSC	Barrue et al, elife, 2020	Vastus
GGGAGTAAGGCCTGCT-1-10-0	0.757959	9.10761	Main MuSC	Barrue et al, elife, 2020	Vastus
TTCCTCTTCGAACCAT-1-10-0	1.91759	8.91732	Main MuSC	Barrue et al, elife, 2020	Vastus
CTAAGTGGTTCACGAT-1-10-0	-1.13793	9.63846	Main MuSC	Barrue et al, elife, 2020	Vastus
CCGCAAGGTTACACTG-1-10-0	0.322402	9.79369	Main MuSC	Barrue et al, elife, 2020	Vastus
GTTATGGTCTAGGAAA-1-10-0	3.11592	8.27276	Main MuSC	Barrue et al, elife, 2020	Vastus
TTCTCTCAGGGTAGCT-1-10-0	0.638988	9.12774	Main MuSC	Barrue et al, elife, 2020	Vastus
TTTGGTTAGCGACTGA-1-10-0	1.33941	9.95553	Main MuSC	Barrue et al, elife, 2020	Vastus
GTAACCAAGCTGTCCG-1-10-0	0.0362291	9.65733	Main MuSC	Barrue et al, elife, 2020	Vastus
TACCCGTAGTCACTCA-1-10-0	-0.287452	9.4127	Main MuSC	Barrue et al, elife, 2020	Vastus
GCAACCGAGACAGCGT-1-10-0	1.03645	9.83494	Main MuSC	Barrue et al, elife, 2020	Vastus
CAGGTATTCACATACG-1-10-0	1.5961	9.2442	Main MuSC	Barrue et al, elife, 2020	Vastus
TACACCCAGCGTCAAG-1-10-0	0.887534	10.1869	Main MuSC	Barrue et al, elife, 2020	Vastus
GGGTTTAGTATCGAAA-1-10-0	0.108889	9.77488	Main MuSC	Barrue et al, elife, 2020	Vastus
GGTGAAGCAGGCTTGC-1-10-0	1.29423	9.17034	Main MuSC	Barrue et al, elife, 2020	Vastus
CTTTCAAAGGTTTGAA-1-10-0	0.848759	9.20845	Main MuSC	Barrue et al, elife, 2020	Vastus
ATACCGATCACTACGA-1-10-0	-0.0228207	9.39996	Main MuSC	Barrue et al, elife, 2020	Vastus
TGACTCCAGTCAATCC-1-10-0	1.65225	9.42799	Main MuSC	Barrue et al, elife, 2020	Vastus
TCAATTCAGGTCGCCT-1-10-0	0.748697	9.76451	Main MuSC	Barrue et al, elife, 2020	Vastus
AAGACTCTCTGTGTGA-1-10-0	0.59001	9.60591	Main MuSC	Barrue et al, elife, 2020	Vastus
CTGATCCTCTCCATAT-1-10-0	0.642655	8.05828	Main MuSC	Barrue et al, elife, 2020	Vastus
ACAGCCGCAAGATGTA-1-10-0	0.913254	9.53073	Main MuSC	Barrue et al, elife, 2020	Vastus
GAATAGAGTGCCCTTT-1-10-0	-0.359005	10.2515	Main MuSC	Barrue et al, elife, 2020	Vastus
TGCACGGGTTCTCCAC-1-10-0	-0.277235	9.28619	Main MuSC	Barrue et al, elife, 2020	Vastus
GAGACCCCATCGCTAA-1-10-0	0.933613	9.49446	Main MuSC	Barrue et al, elife, 2020	Vastus
AGGCAGGACGACTA-1-11-0	5.41585	7.76627	Main MuSC	Barrue et al, elife, 2020	Vastus
GATAATACAGGCGA-1-11-0	5.2059	8.14455	Main MuSC	Barrue et al, elife, 2020	Vastus
CGTCCAACGTACGT-1-11-0	6.17904	6.85105	Main MuSC	Barrue et al, elife, 2020	Vastus
TGTATCTGGTCAAC-1-11-0	5.60683	6.88215	Main MuSC	Barrue et al, elife, 2020	Vastus
CACTGAGAGACGAG-1-11-0	5.89017	6.92225	Main MuSC	Barrue et al, elife, 2020	Vastus
ACATACCTCGCAAT-1-11-0	2.83826	9.50918	Main MuSC	Barrue et al, elife, 2020	Vastus
ATCCATACAGAGAT-1-11-0	4.27741	8.49842	Main MuSC	Barrue et al, elife, 2020	Vastus
CTGATGGAGGACAG-1-11-0	5.2511	7.2938	Main MuSC	Barrue et al, elife, 2020	Vastus
ACTTGACTACTTTC-1-11-0	4.9925	7.53553	Main MuSC	Barrue et al, elife, 2020	Vastus
CATGTTTGTGCTGA-1-11-0	6.37016	7.00522	Main MuSC	Barrue et al, elife, 2020	Vastus
TTCCCACTAAAGTG-1-11-0	5.73709	7.6985	Main MuSC	Barrue et al, elife, 2020	Vastus
TCTTACGAGACACT-1-11-0	3.91882	7.69333	Main MuSC	Barrue et al, elife, 2020	Vastus
GAGTACACAGCTAC-1-11-0	5.48586	7.08493	Main MuSC	Barrue et al, elife, 2020	Vastus
TGGAGACTCCAATG-1-11-0	4.89774	7.15523	Main MuSC	Barrue et al, elife, 2020	Vastus
TATGGGTGAAACGA-1-11-0	4.63121	7.98543	Main MuSC	Barrue et al, elife, 2020	Vastus
CATAAATGGCTTAG-1-11-0	5.89377	7.69053	Main MuSC	Barrue et al, elife, 2020	Vastus
TCCTAAACGTTGCA-1-11-0	4.66506	7.14416	Main MuSC	Barrue et al, elife, 2020	Vastus
GTGTATCTGCCCTT-1-11-0	4.89988	8.09396	Main MuSC	Barrue et al, elife, 2020	Vastus
CGACAAACCCTAAG-1-11-0	4.8376	7.70532	Main MuSC	Barrue et al, elife, 2020	Vastus
TACAATGACAGATC-1-11-0	5.38585	7.50692	Main MuSC	Barrue et al, elife, 2020	Vastus
TTGCTAACCTTCCG-1-11-0	4.47005	6.62786	Main MuSC	Barrue et al, elife, 2020	Vastus
GATAATACACCAGT-1-11-0	5.4925	6.72095	Main MuSC	Barrue et al, elife, 2020	Vastus
GAAGTGCTTTCTCA-1-11-0	6.24925	6.95032	Main MuSC	Barrue et al, elife, 2020	Vastus
GACTGTGAGAGGTG-1-11-0	5.41121	5.94325	Main MuSC	Barrue et al, elife, 2020	Vastus
GAGGTACTCTAGAC-1-11-0	5.54415	6.79032	Main MuSC	Barrue et al, elife, 2020	Vastus
TAGCCGCTTTGCAG-1-11-0	4.90156	6.76528	Main MuSC	Barrue et al, elife, 2020	Vastus
CAGTTGGATACTCT-1-11-0	5.4808	6.89264	Main MuSC	Barrue et al, elife, 2020	Vastus
TGTGAGTGGGTAGG-1-11-0	5.12946	7.57177	Main MuSC	Barrue et al, elife, 2020	Vastus
ACCAGCCTAACCGT-1-11-0	5.7825	6.71227	Main MuSC	Barrue et al, elife, 2020	Vastus
ACCCAGCTTGCTCC-1-11-0	2.65448	9.21476	Main MuSC	Barrue et al, elife, 2020	Vastus
TGCTTAACTAACCG-1-11-0	5.80467	6.92153	Main MuSC	Barrue et al, elife, 2020	Vastus
ACATGGTGCATTGG-1-11-0	5.12665	7.20191	Main MuSC	Barrue et al, elife, 2020	Vastus
CAAATTGACAATCG-1-11-0	5.44922	7.28967	Main MuSC	Barrue et al, elife, 2020	Vastus
GCCTAGCTGGTCTA-1-11-0	4.91251	6.7878	Main MuSC	Barrue et al, elife, 2020	Vastus
AGAGATGATTGTCT-1-11-0	5.60527	6.82323	Main MuSC	Barrue et al, elife, 2020	Vastus
TTCAAGCTCATTCT-1-11-0	5.21326	7.46865	Main MuSC	Barrue et al, elife, 2020	Vastus
GTGATTCTTCTGGA-1-11-0	5.49671	6.896	Main MuSC	Barrue et al, elife, 2020	Vastus
AGTAATTGCCACCT-1-11-0	1.5538	9.69504	Main MuSC	Barrue et al, elife, 2020	Vastus
AGCGGGCTGCTATG-1-11-0	4.64138	7.8317	Main MuSC	Barrue et al, elife, 2020	Vastus
CCCAGTTGAGTCGT-1-11-0	6.06095	7.21662	Main MuSC	Barrue et al, elife, 2020	Vastus
CGTGAAACACTGGT-1-11-0	5.09702	7.33206	Main MuSC	Barrue et al, elife, 2020	Vastus
GTAGTGTGCCCGTT-1-11-0	5.0546	6.46558	Main MuSC	Barrue et al, elife, 2020	Vastus
TAACGTCTTCAAGC-1-11-0	4.53183	7.86712	Main MuSC	Barrue et al, elife, 2020	Vastus
AAATTCGACCAACA-1-11-0	1.8315	9.66853	Main MuSC	Barrue et al, elife, 2020	Vastus
CACGATGAAAGTAG-1-11-0	4.07707	6.87154	Main MuSC	Barrue et al, elife, 2020	Vastus
TGGTCAGAGTCGTA-1-11-0	5.23584	7.03161	Main MuSC	Barrue et al, elife, 2020	Vastus
CAACGAACCGCCTT-1-11-0	5.89995	7.34205	Main MuSC	Barrue et al, elife, 2020	Vastus
AAACCCAAGTTGAAAC-1-0-0	0.677201	10.5042	Main MuSC	Barrue et al, elife, 2020	Pectoralis
AAACCCAGTGCGAACA-1-0-0	0.573475	11.3968	Main MuSC	Barrue et al, elife, 2020	Pectoralis
AAACCCATCCAAGCCG-1-0-0	1.6895	11.1994	Main MuSC	Barrue et al, elife, 2020	Pectoralis
AAACGAAAGCTTTCCC-1-0-0	1.55782	11.5471	Main MuSC	Barrue et al, elife, 2020	Pectoralis
AAACGAATCGAGAGAC-1-0-0	2.17939	10.2039	Main MuSC	Barrue et al, elife, 2020	Pectoralis
AAACGCTTCAGGCGAA-1-0-0	1.35819	10.9603	Main MuSC	Barrue et al, elife, 2020	Pectoralis
AAACGCTTCGAGCCTG-1-0-0	0.851568	10.5638	Main MuSC	Barrue et al, elife, 2020	Pectoralis
AAACGCTTCTTACCAT-1-0-0	1.50424	10.5989	Main MuSC	Barrue et al, elife, 2020	Pectoralis
AAAGAACAGAGTGAAG-1-0-0	1.0906	11.0399	Main MuSC	Barrue et al, elife, 2020	Pectoralis
AAAGAACAGCAGATAT-1-0-0	0.576759	10.799	Main MuSC	Barrue et al, elife, 2020	Pectoralis
AAAGAACAGGTTGGTG-1-0-0	-0.133319	10.9038	Main MuSC	Barrue et al, elife, 2020	Pectoralis
AAAGAACAGTATGTAG-1-0-0	1.72323	11.2057	Main MuSC	Barrue et al, elife, 2020	Pectoralis
AAAGAACTCAGCCCAG-1-0-0	0.746457	11.0954	Main MuSC	Barrue et al, elife, 2020	Pectoralis
AAAGGATCACACCGCA-1-0-0	2.35564	10.4979	Main MuSC	Barrue et al, elife, 2020	Pectoralis
AAAGGATCACGACGTC-1-0-0	2.12623	10.3047	Main MuSC	Barrue et al, elife, 2020	Pectoralis
AAAGGATGTGCTCTCT-1-0-0	-0.429951	11.018	Main MuSC	Barrue et al, elife, 2020	Pectoralis
AAAGGATTCAGCTTGA-1-0-0	0.415721	10.7895	Main MuSC	Barrue et al, elife, 2020	Pectoralis
AAAGGATTCCGCCTAT-1-0-0	0.0393808	11.2865	Main MuSC	Barrue et al, elife, 2020	Pectoralis
AAAGGATTCGACGCGT-1-0-0	0.117524	11.3754	Main MuSC	Barrue et al, elife, 2020	Pectoralis
AAAGGGCCAAGTGGCA-1-0-0	-1.19745	10.5707	Main MuSC	Barrue et al, elife, 2020	Pectoralis
AAAGGGCGTCTGATCA-1-0-0	-0.817877	10.806	Main MuSC	Barrue et al, elife, 2020	Pectoralis
AAAGGGCGTTCCGCTT-1-0-0	-0.701949	10.9009	Main MuSC	Barrue et al, elife, 2020	Pectoralis
AAAGGGCTCTGAATCG-1-0-0	0.371407	10.6314	Main MuSC	Barrue et al, elife, 2020	Pectoralis
AAAGGTACATCAGTCA-1-0-0	0.185217	9.97289	Main MuSC	Barrue et al, elife, 2020	Pectoralis
AAAGGTATCTGTCAGA-1-0-0	2.313	10.6804	Main MuSC	Barrue et al, elife, 2020	Pectoralis
AAAGTCCAGTGGCAGT-1-0-0	-0.902587	10.2665	Main MuSC	Barrue et al, elife, 2020	Pectoralis
AAAGTCCGTAGCTGAG-1-0-0	0.284916	10.6279	Main MuSC	Barrue et al, elife, 2020	Pectoralis
AAAGTCCTCAGCTTCC-1-0-0	0.202348	11.5678	Main MuSC	Barrue et al, elife, 2020	Pectoralis
AAAGTCCTCAGTCCGG-1-0-0	1.64986	10.6884	Main MuSC	Barrue et al, elife, 2020	Pectoralis
AAAGTGATCAAGCCGC-1-0-0	-0.0141822	11.5708	Main MuSC	Barrue et al, elife, 2020	Pectoralis
AAAGTGATCATTATCC-1-0-0	-0.652938	11.1391	Main MuSC	Barrue et al, elife, 2020	Pectoralis
AAATGGAGTCGATTAC-1-0-0	1.03787	10.3198	Main MuSC	Barrue et al, elife, 2020	Pectoralis
AAATGGATCCATACAG-1-0-0	0.0209395	11.2858	Main MuSC	Barrue et al, elife, 2020	Pectoralis
AACAAAGAGAATAGTC-1-0-0	0.54252	11.7568	Main MuSC	Barrue et al, elife, 2020	Pectoralis
AACAACCCAGCAGACA-1-0-0	0.613347	11.5169	Main MuSC	Barrue et al, elife, 2020	Pectoralis
AACAACCCAGGAGGAG-1-0-0	1.1175	11.1574	Main MuSC	Barrue et al, elife, 2020	Pectoralis
AACAAGAAGTCGAAGC-1-0-0	1.51545	10.8972	Main MuSC	Barrue et al, elife, 2020	Pectoralis
AACAAGAGTTTCGTAG-1-0-0	-0.219759	10.9274	Main MuSC	Barrue et al, elife, 2020	Pectoralis
AACACACTCCAATCCC-1-0-0	-0.301455	11.2479	Main MuSC	Barrue et al, elife, 2020	Pectoralis
AACAGGGAGCCTATCA-1-0-0	1.0821	10.9391	Main MuSC	Barrue et al, elife, 2020	Pectoralis
AACAGGGGTCCATCTC-1-0-0	2.03965	10.9122	Main MuSC	Barrue et al, elife, 2020	Pectoralis
AACAGGGGTCTTACAG-1-0-0	1.21806	10.4752	Main MuSC	Barrue et al, elife, 2020	Pectoralis
AACCAACCAGTTTCGA-1-0-0	-0.545934	11.1716	Main MuSC	Barrue et al, elife, 2020	Pectoralis
AACCAACGTCTTCGAA-1-0-0	0.642841	11.1497	Main MuSC	Barrue et al, elife, 2020	Pectoralis
AACCAACGTTCCTAAG-1-0-0	-0.229952	10.7986	Main MuSC	Barrue et al, elife, 2020	Pectoralis
AACCACACACGGCACT-1-0-0	0.759824	11.4896	Main MuSC	Barrue et al, elife, 2020	Pectoralis
AACCACAGTGAGCGAT-1-0-0	1.31082	11.5402	Main MuSC	Barrue et al, elife, 2020	Pectoralis
AACCATGAGAGGCTGT-1-0-0	0.399254	11.5759	Main MuSC	Barrue et al, elife, 2020	Pectoralis
AACCATGCACACTGGC-1-0-0	1.14491	11.3715	Main MuSC	Barrue et al, elife, 2020	Pectoralis
AACCATGTCTAGTGAC-1-0-0	0.802093	11.6324	Main MuSC	Barrue et al, elife, 2020	Pectoralis
AACCCAAAGCTCCACG-1-0-0	-1.20252	10.5474	Main MuSC	Barrue et al, elife, 2020	Pectoralis
AACCCAACAAGAATAC-1-0-0	-0.264915	10.8062	Main MuSC	Barrue et al, elife, 2020	Pectoralis
AACCCAACACAGTGTT-1-0-0	1.66016	11.3575	Main MuSC	Barrue et al, elife, 2020	Pectoralis
AACCCAATCTGTCCGT-1-0-0	-0.345724	11.2719	Main MuSC	Barrue et al, elife, 2020	Pectoralis
AACCTGAAGTTGGGAC-1-0-0	0.865526	11.5774	Main MuSC	Barrue et al, elife, 2020	Pectoralis
AACCTGATCATGACAC-1-0-0	0.208247	10.3865	Main MuSC	Barrue et al, elife, 2020	Pectoralis
AACCTTTCAGCAGTCC-1-0-0	1.23337	10.9933	Main MuSC	Barrue et al, elife, 2020	Pectoralis
AACCTTTTCCGGCAAC-1-0-0	-1.10472	10.7441	Main MuSC	Barrue et al, elife, 2020	Pectoralis
AACGAAACATGGAGAC-1-0-0	-0.765076	10.0382	Main MuSC	Barrue et al, elife, 2020	Pectoralis
AACGGGAAGCGTGAGT-1-0-0	0.779098	11.2156	Main MuSC	Barrue et al, elife, 2020	Pectoralis
AACGGGACAATCAGCT-1-0-0	-0.150498	11.2727	Main MuSC	Barrue et al, elife, 2020	Pectoralis
AACGGGACACGAGGAT-1-0-0	0.161468	10.8008	Main MuSC	Barrue et al, elife, 2020	Pectoralis
AACGGGACAGGGTCTC-1-0-0	0.536929	10.5361	Main MuSC	Barrue et al, elife, 2020	Pectoralis
AACGGGAGTCGTACTA-1-0-0	1.3094	11.04	Main MuSC	Barrue et al, elife, 2020	Pectoralis
AACGGGAGTTCCGCTT-1-0-0	-0.21396	11.711	Main MuSC	Barrue et al, elife, 2020	Pectoralis
AACGGGAGTTGGAGAC-1-0-0	0.809667	11.6489	Main MuSC	Barrue et al, elife, 2020	Pectoralis
AACGGGATCCATTTAC-1-0-0	0.17385	11.7617	Main MuSC	Barrue et al, elife, 2020	Pectoralis
AACGGGATCTACCTTA-1-0-0	0.0586593	11.0029	Main MuSC	Barrue et al, elife, 2020	Pectoralis
AACGTCAAGGAAGTCC-1-0-0	1.15846	11.6457	Main MuSC	Barrue et al, elife, 2020	Pectoralis
AACGTCAGTCATTGCA-1-0-0	1.71361	10.5766	Main MuSC	Barrue et al, elife, 2020	Pectoralis
AACGTCATCCATCCGT-1-0-0	-0.62573	10.7041	Main MuSC	Barrue et al, elife, 2020	Pectoralis
AACTTCTAGTGGACGT-1-0-0	-0.0314005	11.7744	Main MuSC	Barrue et al, elife, 2020	Pectoralis
AACTTCTGTCACTTCC-1-0-0	0.642036	10.6708	Main MuSC	Barrue et al, elife, 2020	Pectoralis
AAGAACACACGATTCA-1-0-0	1.3712	11.1459	Main MuSC	Barrue et al, elife, 2020	Pectoralis
AAGAACACAGAGGTAC-1-0-0	-0.72105	11.1382	Main MuSC	Barrue et al, elife, 2020	Pectoralis
AAGACAAAGATCGCCC-1-0-0	0.573049	11.0556	Main MuSC	Barrue et al, elife, 2020	Pectoralis
AAGACAAAGGAAGTAG-1-0-0	2.31925	9.95054	Main MuSC	Barrue et al, elife, 2020	Pectoralis
AAGACAACAAGCGATG-1-0-0	0.351505	10.7637	Main MuSC	Barrue et al, elife, 2020	Pectoralis
AAGACAACAGTCGCAC-1-0-0	-0.507371	9.99984	Main MuSC	Barrue et al, elife, 2020	Pectoralis
AAGACAATCCTGGGTG-1-0-0	-0.425254	11.1319	Main MuSC	Barrue et al, elife, 2020	Pectoralis
AAGACTCAGCTTAGTC-1-0-0	4.14443	7.66351	Main MuSC	Barrue et al, elife, 2020	Pectoralis
AAGACTCAGGTCCAGA-1-0-0	0.174926	11.6332	Main MuSC	Barrue et al, elife, 2020	Pectoralis
AAGACTCCACTTGGCG-1-0-0	-0.0111971	11.1545	Main MuSC	Barrue et al, elife, 2020	Pectoralis
AAGACTCTCCGGACGT-1-0-0	-0.968091	11.1671	Main MuSC	Barrue et al, elife, 2020	Pectoralis
AAGACTCTCGCGTGCA-1-0-0	1.58667	11.4184	Main MuSC	Barrue et al, elife, 2020	Pectoralis
AAGATAGAGCTCAGAG-1-0-0	-0.699451	9.9765	Main MuSC	Barrue et al, elife, 2020	Pectoralis
AAGATAGGTCTGGTTA-1-0-0	1.22149	11.2418	Main MuSC	Barrue et al, elife, 2020	Pectoralis
AAGATAGGTTATGACC-1-0-0	-0.0966755	10.4282	Main MuSC	Barrue et al, elife, 2020	Pectoralis
AAGATAGTCGGCCCAA-1-0-0	1.61028	11.1522	Main MuSC	Barrue et al, elife, 2020	Pectoralis
AAGCATCCAGTTTCAG-1-0-0	-0.964612	10.7625	Main MuSC	Barrue et al, elife, 2020	Pectoralis
AAGCATCGTAGGTACG-1-0-0	0.973994	11.3753	Main MuSC	Barrue et al, elife, 2020	Pectoralis
AAGCATCGTTACACTG-1-0-0	2.76563	9.96107	Main MuSC	Barrue et al, elife, 2020	Pectoralis
AAGCCATAGACTCCGC-1-0-0	0.817978	10.9495	Main MuSC	Barrue et al, elife, 2020	Pectoralis
AAGCCATCAAGCCCAC-1-0-0	-0.496295	11.1868	Main MuSC	Barrue et al, elife, 2020	Pectoralis
AAGCCATCACTCAGAT-1-0-0	0.934421	11.3221	Main MuSC	Barrue et al, elife, 2020	Pectoralis
AAGCCATGTCCAACGC-1-0-0	1.19157	11.4792	Main MuSC	Barrue et al, elife, 2020	Pectoralis
AAGCCATGTCCGACGT-1-0-0	1.32347	10.7411	Main MuSC	Barrue et al, elife, 2020	Pectoralis
AAGCCATGTCGTGATT-1-0-0	0.505252	11.0314	Main MuSC	Barrue et al, elife, 2020	Pectoralis
AAGCCATTCCCAGGCA-1-0-0	-0.0602804	11.4762	Main MuSC	Barrue et al, elife, 2020	Pectoralis
AAGCGAGAGAGAGCGG-1-0-0	1.25079	10.7901	Main MuSC	Barrue et al, elife, 2020	Pectoralis
AAGCGAGAGTGCAGGT-1-0-0	0.672153	11.7322	Main MuSC	Barrue et al, elife, 2020	Pectoralis
AAGCGAGGTGGATGAC-1-0-0	1.42046	11.0761	Main MuSC	Barrue et al, elife, 2020	Pectoralis
AAGCGTTCATTGCCTC-1-0-0	0.914956	11.4868	Main MuSC	Barrue et al, elife, 2020	Pectoralis
AAGCGTTTCCGTAGGC-1-0-0	1.20557	11.2336	Main MuSC	Barrue et al, elife, 2020	Pectoralis
AAGGAATAGATTGGGC-1-0-0	0.588189	11.1462	Main MuSC	Barrue et al, elife, 2020	Pectoralis
AAGGAATTCTTGCAGA-1-0-0	0.215657	11.2698	Main MuSC	Barrue et al, elife, 2020	Pectoralis
AAGGTAACAACCGCTG-1-0-0	-0.813594	10.4017	Main MuSC	Barrue et al, elife, 2020	Pectoralis
AAGGTAACACTGGAAG-1-0-0	-0.296609	11.0209	Main MuSC	Barrue et al, elife, 2020	Pectoralis
AAGGTAAGTGTCTAAC-1-0-0	1.70816	10.9963	Main MuSC	Barrue et al, elife, 2020	Pectoralis
AAGGTAATCCGGGACT-1-0-0	1.41403	11.3483	Main MuSC	Barrue et al, elife, 2020	Pectoralis
AAGTACCAGACACACG-1-0-0	0.3543	11.8592	Main MuSC	Barrue et al, elife, 2020	Pectoralis
AAGTACCCAAAGCTCT-1-0-0	0.826469	11.3133	Main MuSC	Barrue et al, elife, 2020	Pectoralis
AAGTACCCAAGCCATT-1-0-0	1.91102	11.085	Main MuSC	Barrue et al, elife, 2020	Pectoralis
AAGTACCTCGCGTTTC-1-0-0	1.61083	10.7544	Main MuSC	Barrue et al, elife, 2020	Pectoralis
AAGTCGTCACTACAGT-1-0-0	0.580419	11.0063	Main MuSC	Barrue et al, elife, 2020	Pectoralis
AAGTCGTTCGACATCA-1-0-0	0.295935	11.6023	Main MuSC	Barrue et al, elife, 2020	Pectoralis
AAGTCGTTCGGTAGGA-1-0-0	-0.194334	10.9287	Main MuSC	Barrue et al, elife, 2020	Pectoralis
AAGTTCGAGAAACTAC-1-0-0	-0.431284	11.2076	Main MuSC	Barrue et al, elife, 2020	Pectoralis
AAGTTCGCATAGATCC-1-0-0	0.864614	10.7017	Main MuSC	Barrue et al, elife, 2020	Pectoralis
AATAGAGAGTCTTGGT-1-0-0	-0.582937	10.1106	Main MuSC	Barrue et al, elife, 2020	Pectoralis
AATAGAGCACAGAGAC-1-0-0	-0.381196	10.8954	Main MuSC	Barrue et al, elife, 2020	Pectoralis
AATAGAGGTGAACTAA-1-0-0	1.51479	10.2214	Main MuSC	Barrue et al, elife, 2020	Pectoralis
AATAGAGGTGACCGTC-1-0-0	0.409152	11.3233	Main MuSC	Barrue et al, elife, 2020	Pectoralis
AATCACGCAAACACCT-1-0-0	-1.30511	10.9091	Main MuSC	Barrue et al, elife, 2020	Pectoralis
AATCACGTCTCATTTG-1-0-0	4.7649	6.24873	Main MuSC	Barrue et al, elife, 2020	Pectoralis
AATCGACTCTACTATC-1-0-0	-0.0128654	10.9323	Main MuSC	Barrue et al, elife, 2020	Pectoralis
AATGAAGAGAAGGCTC-1-0-0	1.72719	11.1113	Main MuSC	Barrue et al, elife, 2020	Pectoralis
AATGAAGCAACAGTGG-1-0-0	1.06247	10.7643	Main MuSC	Barrue et al, elife, 2020	Pectoralis
AATGAAGTCCACACAA-1-0-0	1.8012	10.568	Main MuSC	Barrue et al, elife, 2020	Pectoralis
AATGACCAGAAGGGAT-1-0-0	0.986068	11.1515	Main MuSC	Barrue et al, elife, 2020	Pectoralis
AATGACCAGGTACATA-1-0-0	-0.634797	10.27	Main MuSC	Barrue et al, elife, 2020	Pectoralis
AATGACCCAAGTCCAT-1-0-0	0.757078	11.0811	Main MuSC	Barrue et al, elife, 2020	Pectoralis
AATGACCCATTGACAC-1-0-0	1.99505	10.9023	Main MuSC	Barrue et al, elife, 2020	Pectoralis
AATGACCGTCTCAGGC-1-0-0	-1.1586	10.6325	Main MuSC	Barrue et al, elife, 2020	Pectoralis
AATGCCACAGCACACC-1-0-0	0.921918	10.8429	Main MuSC	Barrue et al, elife, 2020	Pectoralis
AATGCCACATCTTAGG-1-0-0	0.879807	11.7485	Main MuSC	Barrue et al, elife, 2020	Pectoralis
AATGCCAGTAGGCTCC-1-0-0	-0.971421	10.8743	Main MuSC	Barrue et al, elife, 2020	Pectoralis
AATGCCATCCAGCTCT-1-0-0	-0.481775	10.9389	Main MuSC	Barrue et al, elife, 2020	Pectoralis
AATGCCATCCATCCGT-1-0-0	-0.139427	10.6508	Main MuSC	Barrue et al, elife, 2020	Pectoralis
AATGGAACAGAGCTAG-1-0-0	0.125786	11.0877	Main MuSC	Barrue et al, elife, 2020	Pectoralis
AATGGAAGTTTGGGAG-1-0-0	-0.0945669	10.3545	Main MuSC	Barrue et al, elife, 2020	Pectoralis
AATGGCTAGGGCAGTT-1-0-0	0.481255	10.8072	Main MuSC	Barrue et al, elife, 2020	Pectoralis
AATGGCTCATGTGGCC-1-0-0	-1.06578	10.2342	Main MuSC	Barrue et al, elife, 2020	Pectoralis
AATGGCTGTTTAGAGA-1-0-0	-0.4326	10.4111	Main MuSC	Barrue et al, elife, 2020	Pectoralis
AATTCCTCAGAGATTA-1-0-0	0.83258	11.2957	Main MuSC	Barrue et al, elife, 2020	Pectoralis
AATTTCCAGCGCACAA-1-0-0	0.188239	10.0755	Main MuSC	Barrue et al, elife, 2020	Pectoralis
AATTTCCTCGAACCAT-1-0-0	2.42395	10.3095	Main MuSC	Barrue et al, elife, 2020	Pectoralis
ACAAAGAAGCTTTCTT-1-0-0	1.18962	11.6779	Main MuSC	Barrue et al, elife, 2020	Pectoralis
ACAACCACACTCAGAT-1-0-0	0.744509	11.1651	Main MuSC	Barrue et al, elife, 2020	Pectoralis
ACAACCAGTGGTATGG-1-0-0	0.937343	11.2538	Main MuSC	Barrue et al, elife, 2020	Pectoralis
ACAAGCTGTCGTTTCC-1-0-0	1.18573	10.6237	Main MuSC	Barrue et al, elife, 2020	Pectoralis
ACACAGTAGTCTGGTT-1-0-0	0.622249	11.1758	Main MuSC	Barrue et al, elife, 2020	Pectoralis
ACACAGTGTGTTCATG-1-0-0	0.0219332	11.3776	Main MuSC	Barrue et al, elife, 2020	Pectoralis
ACACAGTTCGAGAAGC-1-0-0	1.23526	11.5927	Main MuSC	Barrue et al, elife, 2020	Pectoralis
ACACCAACACCCTAAA-1-0-0	0.297565	11.6828	Main MuSC	Barrue et al, elife, 2020	Pectoralis
ACACCAAGTGAATTAG-1-0-0	0.934254	11.6409	Main MuSC	Barrue et al, elife, 2020	Pectoralis
ACACGCGTCAATCGGT-1-0-0	0.423898	11.5462	Main MuSC	Barrue et al, elife, 2020	Pectoralis
ACACGCGTCACCTCGT-1-0-0	-0.65576	10.6453	Main MuSC	Barrue et al, elife, 2020	Pectoralis
ACACGCGTCATATGGC-1-0-0	1.73601	10.6729	Main MuSC	Barrue et al, elife, 2020	Pectoralis
ACACGCGTCCGTAATG-1-0-0	1.42349	10.3728	Main MuSC	Barrue et al, elife, 2020	Pectoralis
ACACTGAAGGTATCTC-1-0-0	-0.218722	11.3868	Main MuSC	Barrue et al, elife, 2020	Pectoralis
ACAGAAATCCTGGCTT-1-0-0	-1.56629	10.1876	Main MuSC	Barrue et al, elife, 2020	Pectoralis
ACAGCCGCAAGGCCTC-1-0-0	-0.816771	10.1159	Main MuSC	Barrue et al, elife, 2020	Pectoralis
ACAGCCGTCCTCGCAT-1-0-0	1.38448	10.583	Main MuSC	Barrue et al, elife, 2020	Pectoralis
ACAGGGACAATAGAGT-1-0-0	0.329392	10.5591	Main MuSC	Barrue et al, elife, 2020	Pectoralis
ACAGGGACAATGCAGG-1-0-0	-0.194583	10.1655	Main MuSC	Barrue et al, elife, 2020	Pectoralis
ACAGGGACATCTAACG-1-0-0	-0.019728	10.771	Main MuSC	Barrue et al, elife, 2020	Pectoralis
ACAGGGATCCATCAGA-1-0-0	1.31747	10.7724	Main MuSC	Barrue et al, elife, 2020	Pectoralis
ACATCCCAGTTCAACC-1-0-0	1.21542	11.6056	Main MuSC	Barrue et al, elife, 2020	Pectoralis
ACATCCCCAAGCTGCC-1-0-0	-0.509858	11.6715	Main MuSC	Barrue et al, elife, 2020	Pectoralis
ACATCCCCATACCACA-1-0-0	0.143398	11.5143	Main MuSC	Barrue et al, elife, 2020	Pectoralis
ACATCGAAGCTTGTTG-1-0-0	0.411234	11.1252	Main MuSC	Barrue et al, elife, 2020	Pectoralis
ACATCGAAGGAAACGA-1-0-0	-0.0129279	11.0492	Main MuSC	Barrue et al, elife, 2020	Pectoralis
ACATCGACAGTCTCTC-1-0-0	-1.12697	8.58841	Main MuSC	Barrue et al, elife, 2020	Pectoralis
ACATCGAGTAAGAACT-1-0-0	1.39944	10.8954	Main MuSC	Barrue et al, elife, 2020	Pectoralis
ACATGCAGTGTGTGTT-1-0-0	0.812064	11.5436	Main MuSC	Barrue et al, elife, 2020	Pectoralis
ACATGCAGTTGTCAGT-1-0-0	1.01963	10.646	Main MuSC	Barrue et al, elife, 2020	Pectoralis
ACATGCAGTTGTCATG-1-0-0	0.449455	10.4582	Main MuSC	Barrue et al, elife, 2020	Pectoralis
ACCAAACGTGCGTTTA-1-0-0	1.3854	10.2758	Main MuSC	Barrue et al, elife, 2020	Pectoralis
ACCAAACTCAGTAGGG-1-0-0	1.0415	10.6529	Main MuSC	Barrue et al, elife, 2020	Pectoralis
ACCAAACTCCGGTAGC-1-0-0	-0.0503879	11.111	Main MuSC	Barrue et al, elife, 2020	Pectoralis
ACCAAACTCTGTCCCA-1-0-0	0.706752	11.3828	Main MuSC	Barrue et al, elife, 2020	Pectoralis
ACCAACATCACACCGG-1-0-0	-0.582582	10.0462	Main MuSC	Barrue et al, elife, 2020	Pectoralis
ACCACAACACAGTGAG-1-0-0	2.06228	10.933	Main MuSC	Barrue et al, elife, 2020	Pectoralis
ACCACAACATCTTTCA-1-0-0	0.812121	11.3294	Main MuSC	Barrue et al, elife, 2020	Pectoralis
ACCACAAGTGATTGGG-1-0-0	1.54129	10.8471	Main MuSC	Barrue et al, elife, 2020	Pectoralis
ACCACAATCCTTACCG-1-0-0	0.947988	10.186	Main MuSC	Barrue et al, elife, 2020	Pectoralis
ACCACAATCTAACGCA-1-0-0	-0.405533	11.4492	Main MuSC	Barrue et al, elife, 2020	Pectoralis
ACCATTTAGACCAAGC-1-0-0	1.65128	11.2278	Main MuSC	Barrue et al, elife, 2020	Pectoralis
ACCATTTAGCACTAAA-1-0-0	-1.20228	11.2015	Main MuSC	Barrue et al, elife, 2020	Pectoralis
ACCATTTTCACTACGA-1-0-0	1.07801	10.9122	Main MuSC	Barrue et al, elife, 2020	Pectoralis
ACCCAAAAGCGTTCAT-1-0-0	-0.274083	9.68172	Main MuSC	Barrue et al, elife, 2020	Pectoralis
ACCCAAACAAGTTCGT-1-0-0	-0.309628	10.8184	Main MuSC	Barrue et al, elife, 2020	Pectoralis
ACCCAAAGTGACACGA-1-0-0	0.130193	11.1983	Main MuSC	Barrue et al, elife, 2020	Pectoralis
ACCCAAATCGAGAATA-1-0-0	-0.0288199	9.78391	Main MuSC	Barrue et al, elife, 2020	Pectoralis
ACCCTCAAGCGGCTCT-1-0-0	0.00334134	9.67378	Main MuSC	Barrue et al, elife, 2020	Pectoralis
ACCCTCAAGTGAGTGC-1-0-0	0.489858	11.6671	Main MuSC	Barrue et al, elife, 2020	Pectoralis
ACCCTTGAGGGTGAAA-1-0-0	0.863426	11.7655	Main MuSC	Barrue et al, elife, 2020	Pectoralis
ACCCTTGAGTCCCAAT-1-0-0	-0.123653	11.0149	Main MuSC	Barrue et al, elife, 2020	Pectoralis
ACCCTTGCACGAGAAC-1-0-0	0.575769	11.4322	Main MuSC	Barrue et al, elife, 2020	Pectoralis
ACCCTTGTCGCACGAC-1-0-0	-0.598581	11.0479	Main MuSC	Barrue et al, elife, 2020	Pectoralis
ACCTACCCATCCAATG-1-0-0	0.352959	11.4379	Main MuSC	Barrue et al, elife, 2020	Pectoralis
ACCTACCGTATCGTTG-1-0-0	0.145132	10.8122	Main MuSC	Barrue et al, elife, 2020	Pectoralis
ACCTACCTCAAACCCA-1-0-0	2.06643	11.0267	Main MuSC	Barrue et al, elife, 2020	Pectoralis
ACCTGAACAAGGCGTA-1-0-0	1.66589	10.289	Main MuSC	Barrue et al, elife, 2020	Pectoralis
ACCTGAATCGTACACA-1-0-0	-0.0146194	10.8133	Main MuSC	Barrue et al, elife, 2020	Pectoralis
ACCTGTCAGGACAGTC-1-0-0	-0.082484	11.1317	Main MuSC	Barrue et al, elife, 2020	Pectoralis
ACCTGTCCAAGATTGA-1-0-0	1.40118	10.8823	Main MuSC	Barrue et al, elife, 2020	Pectoralis
ACCTGTCCACTGTGTA-1-0-0	0.345546	11.4612	Main MuSC	Barrue et al, elife, 2020	Pectoralis
ACGATCAAGTAACGAT-1-0-0	-0.0857611	11.0575	Main MuSC	Barrue et al, elife, 2020	Pectoralis
ACGATCACATCGGAGA-1-0-0	1.75776	11.1146	Main MuSC	Barrue et al, elife, 2020	Pectoralis
ACGATGTCACACTTAG-1-0-0	-1.56641	9.79096	Main MuSC	Barrue et al, elife, 2020	Pectoralis
ACGCACGAGCCATCCG-1-0-0	1.05656	11.5588	Main MuSC	Barrue et al, elife, 2020	Pectoralis
ACGCACGTCGGAACTT-1-0-0	-0.0508869	9.63794	Main MuSC	Barrue et al, elife, 2020	Pectoralis
ACGGAAGAGAGAATCT-1-0-0	1.69334	10.2836	Main MuSC	Barrue et al, elife, 2020	Pectoralis
ACGGGTCAGGTTCTTG-1-0-0	1.40224	11.6061	Main MuSC	Barrue et al, elife, 2020	Pectoralis
ACGGGTCGTCGCATCG-1-0-0	2.27406	10.0835	Main MuSC	Barrue et al, elife, 2020	Pectoralis
ACGGGTCGTGCTCTTC-1-0-0	-0.610781	10.6758	Main MuSC	Barrue et al, elife, 2020	Pectoralis
ACGGGTCGTTAGGCCC-1-0-0	1.5454	11.0263	Main MuSC	Barrue et al, elife, 2020	Pectoralis
ACGGTCGGTTCAGTAC-1-0-0	-0.285125	11.556	Main MuSC	Barrue et al, elife, 2020	Pectoralis
ACGGTTACACATACGT-1-0-0	1.73883	10.951	Main MuSC	Barrue et al, elife, 2020	Pectoralis
ACGGTTACAGTTTCAG-1-0-0	-0.132401	11.0495	Main MuSC	Barrue et al, elife, 2020	Pectoralis
ACGTACAAGCGACTAG-1-0-0	0.0387501	10.8981	Main MuSC	Barrue et al, elife, 2020	Pectoralis
ACGTACACAAGTTGGG-1-0-0	1.07034	11.0228	Main MuSC	Barrue et al, elife, 2020	Pectoralis
ACGTACACATAATCGC-1-0-0	0.135403	9.89039	Main MuSC	Barrue et al, elife, 2020	Pectoralis
ACGTACATCGCTAAAC-1-0-0	-0.132241	11.6163	Main MuSC	Barrue et al, elife, 2020	Pectoralis
ACGTAGTAGGGAACAA-1-0-0	0.670497	11.5903	Main MuSC	Barrue et al, elife, 2020	Pectoralis
ACGTAGTGTCGCTGCA-1-0-0	1.49404	11.2304	Main MuSC	Barrue et al, elife, 2020	Pectoralis
ACGTAGTTCTTGTTAC-1-0-0	0.12011	11.4951	Main MuSC	Barrue et al, elife, 2020	Pectoralis
ACGTCCTGTGGTCTAT-1-0-0	0.526003	10.994	Main MuSC	Barrue et al, elife, 2020	Pectoralis
ACGTCCTTCCACGTAA-1-0-0	0.959218	11.2629	Main MuSC	Barrue et al, elife, 2020	Pectoralis
ACGTTCCCAAATTGGA-1-0-0	1.25917	10.4711	Main MuSC	Barrue et al, elife, 2020	Pectoralis
ACTACGAAGACTCCGC-1-0-0	-0.208219	11.3949	Main MuSC	Barrue et al, elife, 2020	Pectoralis
ACTACGAAGTAATACG-1-0-0	1.71131	10.8457	Main MuSC	Barrue et al, elife, 2020	Pectoralis
ACTACGAAGTTTAGGA-1-0-0	0.252677	11.0692	Main MuSC	Barrue et al, elife, 2020	Pectoralis
ACTACGACAACTGCTA-1-0-0	-0.0872082	10.3538	Main MuSC	Barrue et al, elife, 2020	Pectoralis
ACTACGAGTCGACTTA-1-0-0	0.792716	11.1273	Main MuSC	Barrue et al, elife, 2020	Pectoralis
ACTATGGCACTTTATC-1-0-0	-0.304518	10.8094	Main MuSC	Barrue et al, elife, 2020	Pectoralis
ACTATGGGTGCAACGA-1-0-0	-0.352562	11.2109	Main MuSC	Barrue et al, elife, 2020	Pectoralis
ACTCCCAAGAATCCCT-1-0-0	1.10345	11.1685	Main MuSC	Barrue et al, elife, 2020	Pectoralis
ACTCCCATCCTGGCTT-1-0-0	-0.735533	10.8605	Main MuSC	Barrue et al, elife, 2020	Pectoralis
ACTCTCGGTGTTAAAG-1-0-0	0.519482	11.8471	Main MuSC	Barrue et al, elife, 2020	Pectoralis
ACTCTCGGTTGTGTAC-1-0-0	1.11661	10.247	Main MuSC	Barrue et al, elife, 2020	Pectoralis
ACTCTCGTCTGTTCAT-1-0-0	-0.0581819	11.2515	Main MuSC	Barrue et al, elife, 2020	Pectoralis
ACTGATGAGACGGATC-1-0-0	2.09535	10.3747	Main MuSC	Barrue et al, elife, 2020	Pectoralis
ACTGCAAGTCACAGTT-1-0-0	0.874759	11.6797	Main MuSC	Barrue et al, elife, 2020	Pectoralis
ACTGCAATCTCGCGTT-1-0-0	2.26845	9.39088	Main MuSC	Barrue et al, elife, 2020	Pectoralis
ACTGTCCAGCTTGTGT-1-0-0	-0.377154	10.4506	Main MuSC	Barrue et al, elife, 2020	Pectoralis
ACTGTCCCACATTCTT-1-0-0	-1.21592	10.2039	Main MuSC	Barrue et al, elife, 2020	Pectoralis
ACTGTCCGTGAATAAC-1-0-0	1.86677	11.0842	Main MuSC	Barrue et al, elife, 2020	Pectoralis
ACTGTCCTCGATTTCT-1-0-0	0.261367	11.4188	Main MuSC	Barrue et al, elife, 2020	Pectoralis
ACTGTCCTCTTCGTGC-1-0-0	1.61765	11.1671	Main MuSC	Barrue et al, elife, 2020	Pectoralis
ACTGTGACACGGTGTC-1-0-0	1.86617	11.2723	Main MuSC	Barrue et al, elife, 2020	Pectoralis
ACTTAGGTCTCGGCTT-1-0-0	-1.09805	10.5781	Main MuSC	Barrue et al, elife, 2020	Pectoralis
ACTTATCGTACCCACG-1-0-0	0.487633	9.76444	Main MuSC	Barrue et al, elife, 2020	Pectoralis
ACTTATCGTGTCATGT-1-0-0	0.0942376	10.7571	Main MuSC	Barrue et al, elife, 2020	Pectoralis
ACTTATCTCTGCACCT-1-0-0	0.117437	11.3446	Main MuSC	Barrue et al, elife, 2020	Pectoralis
ACTTATCTCTTGTTAC-1-0-0	1.39277	10.9693	Main MuSC	Barrue et al, elife, 2020	Pectoralis
ACTTCCGAGTCGGCAA-1-0-0	0.277089	11.593	Main MuSC	Barrue et al, elife, 2020	Pectoralis
ACTTCCGTCTATCGTT-1-0-0	0.096171	11.413	Main MuSC	Barrue et al, elife, 2020	Pectoralis
ACTTCGCAGGTCCTGC-1-0-0	1.08773	11.7491	Main MuSC	Barrue et al, elife, 2020	Pectoralis
ACTTCGCCATGGAATA-1-0-0	-0.0994152	10.7214	Main MuSC	Barrue et al, elife, 2020	Pectoralis
ACTTCGCGTCTATGAC-1-0-0	1.86275	11.3296	Main MuSC	Barrue et al, elife, 2020	Pectoralis
ACTTCGCTCACAGAGG-1-0-0	-0.16674	11.0975	Main MuSC	Barrue et al, elife, 2020	Pectoralis
ACTTCGCTCGGACTGC-1-0-0	0.757497	11.7763	Main MuSC	Barrue et al, elife, 2020	Pectoralis
ACTTTCAGTCCGATCG-1-0-0	0.241953	11.1152	Main MuSC	Barrue et al, elife, 2020	Pectoralis
ACTTTGTCATTGCTGA-1-0-0	0.637212	10.7347	Main MuSC	Barrue et al, elife, 2020	Pectoralis
AGAAATGTCAATCAGC-1-0-0	-0.949653	10.4711	Main MuSC	Barrue et al, elife, 2020	Pectoralis
AGAAATGTCATTGAGC-1-0-0	0.970012	11.7504	Main MuSC	Barrue et al, elife, 2020	Pectoralis
AGAACAAGTAGACTGG-1-0-0	1.40121	10.6291	Main MuSC	Barrue et al, elife, 2020	Pectoralis
AGAACAATCCCTCGTA-1-0-0	0.320211	11.4404	Main MuSC	Barrue et al, elife, 2020	Pectoralis
AGAACAATCCTTATAC-1-0-0	0.143354	10.7111	Main MuSC	Barrue et al, elife, 2020	Pectoralis
AGAAGCGGTCCACTTC-1-0-0	1.68086	10.0636	Main MuSC	Barrue et al, elife, 2020	Pectoralis
AGAAGCGTCAGCATTG-1-0-0	-0.803538	10.932	Main MuSC	Barrue et al, elife, 2020	Pectoralis
AGACAAAAGTAATACG-1-0-0	0.20543	10.5448	Main MuSC	Barrue et al, elife, 2020	Pectoralis
AGACAAAGTATGGAAT-1-0-0	1.1178	10.8211	Main MuSC	Barrue et al, elife, 2020	Pectoralis
AGACACTCATGCGTGC-1-0-0	0.838719	11.552	Main MuSC	Barrue et al, elife, 2020	Pectoralis
AGACACTGTCGTGGAA-1-0-0	0.0198518	10.3796	Main MuSC	Barrue et al, elife, 2020	Pectoralis
AGACAGGAGTAGACCG-1-0-0	2.1567	10.7167	Main MuSC	Barrue et al, elife, 2020	Pectoralis
AGACAGGCAAGAGGTC-1-0-0	1.2059	11.5902	Main MuSC	Barrue et al, elife, 2020	Pectoralis
AGACCATAGAGCCATG-1-0-0	0.313975	11.6752	Main MuSC	Barrue et al, elife, 2020	Pectoralis
AGACCCGAGGAATGTT-1-0-0	0.815524	11.2974	Main MuSC	Barrue et al, elife, 2020	Pectoralis
AGACCCGGTCAAGTTC-1-0-0	0.0179645	9.93881	Main MuSC	Barrue et al, elife, 2020	Pectoralis
AGACCCGGTGCAGATG-1-0-0	-1.20405	10.7383	Main MuSC	Barrue et al, elife, 2020	Pectoralis
AGACCCGTCCTGTTGC-1-0-0	-0.212218	11.177	Main MuSC	Barrue et al, elife, 2020	Pectoralis
AGACCCGTCTCCGAGG-1-0-0	0.330717	10.962	Main MuSC	Barrue et al, elife, 2020	Pectoralis
AGACTCAGTCTGCAAT-1-0-0	-0.100164	9.53408	Main MuSC	Barrue et al, elife, 2020	Pectoralis
AGACTCATCCACTTTA-1-0-0	1.22378	10.8582	Main MuSC	Barrue et al, elife, 2020	Pectoralis
AGACTCATCCCAATAG-1-0-0	1.25193	11.1726	Main MuSC	Barrue et al, elife, 2020	Pectoralis
AGACTCATCTGTTGGA-1-0-0	1.70453	10.828	Main MuSC	Barrue et al, elife, 2020	Pectoralis
AGAGAGCAGCTAGAGC-1-0-0	0.938209	11.4193	Main MuSC	Barrue et al, elife, 2020	Pectoralis
AGAGAGCCAAGGGTCA-1-0-0	-1.19851	9.68134	Main MuSC	Barrue et al, elife, 2020	Pectoralis
AGAGAGCGTGATTGGG-1-0-0	1.48906	11.0873	Main MuSC	Barrue et al, elife, 2020	Pectoralis
AGAGAGCTCAACGTGT-1-0-0	0.917269	11.4058	Main MuSC	Barrue et al, elife, 2020	Pectoralis
AGAGCAGCAACATCGT-1-0-0	0.250905	11.1311	Main MuSC	Barrue et al, elife, 2020	Pectoralis
AGAGCAGCATATCTGG-1-0-0	-0.0306755	9.64203	Main MuSC	Barrue et al, elife, 2020	Pectoralis
AGAGCAGTCTCCTGAC-1-0-0	0.671246	11.3546	Main MuSC	Barrue et al, elife, 2020	Pectoralis
AGAGCCCAGAGAGCCT-1-0-0	1.72153	11.482	Main MuSC	Barrue et al, elife, 2020	Pectoralis
AGAGCCCAGCGGTAAC-1-0-0	-0.27553	11.4832	Main MuSC	Barrue et al, elife, 2020	Pectoralis
AGAGCCCGTCGTCTCT-1-0-0	0.777169	10.3691	Main MuSC	Barrue et al, elife, 2020	Pectoralis
AGATAGAAGGAAGTCC-1-0-0	0.793258	10.6964	Main MuSC	Barrue et al, elife, 2020	Pectoralis
AGATCCAAGTTTCGGT-1-0-0	0.660962	11.5789	Main MuSC	Barrue et al, elife, 2020	Pectoralis
AGATCCACAGGTGTGA-1-0-0	0.548736	11.6722	Main MuSC	Barrue et al, elife, 2020	Pectoralis
AGATGAAGTACAGGTG-1-0-0	1.29691	11.3612	Main MuSC	Barrue et al, elife, 2020	Pectoralis
AGATGAAGTGACACGA-1-0-0	1.00662	10.8487	Main MuSC	Barrue et al, elife, 2020	Pectoralis
[truncated: 60,576 more rows]

## Sheet: Panel b
Dotplot: Mean expression in group																								Dotplot: Fraction of cells in group (%)
	PAX7	MYF5	SPRY1	TNFRSF12A	NOP16	NPTX2	FNDC4	MT1A	ICAM1	CXCL1	CXCL2	TNFAIP3	NFKBIZ	IRF1	IER3	MYOG	TNNI1	TNNT2	CKB	ACTC1	CLDN5	MYOD1		gene	fraction	cell_type
Main MuSC	1	1	1	0.0257216	0	0.0451377	0.226996	0.43344	0.070058	0.0821282	0.185511	0.0986828	0.227872	0.222161	0.21857	0.00357463	0	0.0824894	0.0238903	0.0108887	0.286556	0.0678184		PAX7	0.62712	Main MuSC
TNFRSF12A+ MuSC	0	0.781962	0.459415	1	1	1	1	1	0.167659	0.228673	0.222942	0.387455	0.387688	0.0996935	0.160989	0	0.0270435	0.0110042	0	0	0	0.0968219		MYF5	0.755789	Main MuSC
ICAM1+ MuSC	0.844367	0.427646	0	0.807525	0.799204	0.147018	0.961651	0.98118	1	1	1	1	1	1	1	0.00159281	0.0188552	0	0.0339928	0.0103753	0.0993115	0		SPRY1	0.657466	Main MuSC
MYOG+ MuSC	0.49496	0	0.305404	0	0.177142	0	0	0	0	0	0	0	0	0	0	1	1	1	1	1	1	1		TNFRSF12A	0.147625	Main MuSC
																								NOP16	0.157279	Main MuSC
																								NPTX2	0.163218	Main MuSC
																								FNDC4	0.116064	Main MuSC
																								MT1A	0.388885	Main MuSC
																								ICAM1	0.0539142	Main MuSC
																								CXCL1	0.0515986	Main MuSC
																								CXCL2	0.102544	Main MuSC
																								TNFAIP3	0.0740831	Main MuSC
																								NFKBIZ	0.318947	Main MuSC
																								IRF1	0.399735	Main MuSC
																								IER3	0.412919	Main MuSC
																								MYOG	0.00623739	Main MuSC
																								TNNI1	0.0186748	Main MuSC
																								TNNT2	0.0374617	Main MuSC
																								CKB	0.0291514	Main MuSC
																								ACTC1	0.0305894	Main MuSC
																								CLDN5	0.277172	Main MuSC
																								MYOD1	0.0673788	Main MuSC
																								PAX7	0.650216	MYOG+ MuSC
																								MYF5	0.563233	MYOG+ MuSC
																								SPRY1	0.695867	MYOG+ MuSC
																								TNFRSF12A	0.185688	MYOG+ MuSC
																								NOP16	0.341147	MYOG+ MuSC
																								NPTX2	0.212215	MYOG+ MuSC
																								FNDC4	0.0925355	MYOG+ MuSC
																								MT1A	0.223319	MYOG+ MuSC
																								ICAM1	0.025293	MYOG+ MuSC
																								CXCL1	0.0203578	MYOG+ MuSC
																								CXCL2	0.0456508	MYOG+ MuSC
																								TNFAIP3	0.0721777	MYOG+ MuSC
																								NFKBIZ	0.261567	MYOG+ MuSC
																								IRF1	0.285009	MYOG+ MuSC
																								IER3	0.301049	MYOG+ MuSC
																								MYOG	0.508328	MYOG+ MuSC
																								TNNI1	0.21715	MYOG+ MuSC
																								TNNT2	0.307835	MYOG+ MuSC
																								CKB	0.359655	MYOG+ MuSC
																								ACTC1	0.610117	MYOG+ MuSC
																								CLDN5	0.737816	MYOG+ MuSC
																								MYOD1	0.586675	MYOG+ MuSC
																								PAX7	0.700862	ICAM1+ MuSC
																								MYF5	0.662931	ICAM1+ MuSC
																								SPRY1	0.518966	ICAM1+ MuSC
																								TNFRSF12A	0.724713	ICAM1+ MuSC
																								NOP16	0.458621	ICAM1+ MuSC
																								NPTX2	0.236782	ICAM1+ MuSC
																								FNDC4	0.347414	ICAM1+ MuSC
																								MT1A	0.64454	ICAM1+ MuSC
																								ICAM1	0.515517	ICAM1+ MuSC
																								CXCL1	0.435345	ICAM1+ MuSC
																								CXCL2	0.476724	ICAM1+ MuSC
																								TNFAIP3	0.375575	ICAM1+ MuSC
																								NFKBIZ	0.753736	ICAM1+ MuSC
																								IRF1	0.877586	ICAM1+ MuSC
																								IER3	0.862931	ICAM1+ MuSC
																								MYOG	0.00316092	ICAM1+ MuSC
																								TNNI1	0.0284483	ICAM1+ MuSC
																								TNNT2	0.0045977	ICAM1+ MuSC
																								CKB	0.0408046	ICAM1+ MuSC
																								ACTC1	0.0385057	ICAM1+ MuSC
																								CLDN5	0.160345	ICAM1+ MuSC
																								MYOD1	0.0327586	ICAM1+ MuSC
																								PAX7	0.43403	TNFRSF12A+ MuSC
																								MYF5	0.673459	TNFRSF12A+ MuSC
																								SPRY1	0.600102	TNFRSF12A+ MuSC
																								TNFRSF12A	0.824758	TNFRSF12A+ MuSC
																								NOP16	0.489047	TNFRSF12A+ MuSC
																								NPTX2	0.478095	TNFRSF12A+ MuSC
																								FNDC4	0.317371	TNFRSF12A+ MuSC
																								MT1A	0.661233	TNFRSF12A+ MuSC
																								ICAM1	0.125064	TNFRSF12A+ MuSC
																								CXCL1	0.122517	TNFRSF12A+ MuSC
																								CXCL2	0.161488	TNFRSF12A+ MuSC
																								TNFAIP3	0.152318	TNFRSF12A+ MuSC
																								NFKBIZ	0.427916	TNFRSF12A+ MuSC
																								IRF1	0.35405	TNFRSF12A+ MuSC
																								IER3	0.414926	TNFRSF12A+ MuSC
																								MYOG	0.0020377	TNFRSF12A+ MuSC
																								TNNI1	0.0262354	TNFRSF12A+ MuSC
																								TNNT2	0.00942435	TNFRSF12A+ MuSC
																								CKB	0.0137545	TNFRSF12A+ MuSC
																								ACTC1	0.0180846	TNFRSF12A+ MuSC
																								CLDN5	0.0351503	TNFRSF12A+ MuSC
																								MYOD1	0.0787061	TNFRSF12A+ MuSC

## Sheet: Panel e
	Samples	MuSC proportion (%)
		Young	Aged
	Donor 1	1.75	1.03
	Donor 2	1.99	0.86
	Donor 3	1.6	0.55
	Donor 4	2.06	0.3
	two-tailed t-test, p value	0.001

## Sheet: Panel g
	Gene	Raw Ct value								Gene	Relative expression to RPLP0						two-tailed t-test, p value
		Young 1	Young 2	Young 3	Aged 1	Aged 2	Aged 3				Young 1	Young 2	Young 3	Aged 21	Aged 2	Aged 3
	IGFBP3	21.72	21.73	21.78	21.69	21.64	21.48			IGFBP3	1.00011	0.984184	1.00011	1.258	1.40528	1.47125	0.0253
		21.77	21.7	21.75	21.7	21.65	21.47			IGFBP6	1.00015	1.04249	1.03053	1.33042	1.49524	1.46108	0.0014
		21.75	21.65	21.77	21.78	21.63	21.57			ICAM1	1.03565	1.14222	1.08702	5.55711	6.87699	5.60448	0.0074
	IGFBP6	21.31	21.18	21.28	21.18	21.08	21.08			IGFBP4	1.00223	1.37068	1.12081	1.33572	1.38834	1.66266	0.1156
		21.29	21.18	21.29	21.15	21.13	21.03			IL1A	1.01776	0.755088	0.778833	1.43554	1.10803	1.61213	0.0346
		21.34	21.17	21.3	21.3	21.14	21.14
	ICAM1	33.26	32.68	32.94	30.9	30.48	31.08
		33.28	33.35	32.91	30.67	30.6	30.74
		32.47	32.35	32.86	30.95	30.74	30.71
	IGFBP4	26.8	26.3	26.62	26.65	26.64	26.3
		26.84	26.23	26.54	26.69	26.63	26.34
		26.61	26.13	26.66	26.58	26.71	26.36
	RPLP0	17.99	17.92	18	18.33	18.34	18.3
		17.99	17.9	18.02	18.27	18.34	18.29
		17.98	17.91	18	18.28	18.43	18.32
	Gene	Raw Ct value
		Young 1	Young 2	Young 3	Aged 1	Aged 2	Aged 3
	IL1A	30.57	30.63	30.24	30.47	30.44	29.69
		30.49	30.15	30.79	30.12	30.43	30.05
		29.93	31.17	31.06	30.09	30.31	29.82
	RPLP0	18.14	17.98	18.1	18.56	18.33	18.34
		18.14	17.98	18.08	18.52	18.34	18.31
		18.1	17.99	18.09	18.53	18.34	18.34

## Sheet: Panel j
	Samples	ICA+ proportion (%)
		Young	Aged
	Donor 1	8.02	11
	Donor 2	3.89	7.6
	Donor 3	11.15	3.18
	Donor 4	11.9	3.91
	two-tailed t-test, p value	0.4012
