# Supplementary material for: Human skeletal muscle aging atlas
Source: Nat Aging. 2024 Apr 15;4(5):727–44. doi: 10.1038/s43587-024-00613-3 (PMC11108788; doi:10.1038/s43587-024-00613-3)
Supplement: Supplementary file 20 — Statistical Source Data [file 43587_2024_613_MOESM20_ESM.xlsx]

## Sheet: Panel e
Age_group	DonorID	annotation_level1	n_counts				Tests
old	339C	MF-I	0.345081				test_description	test_short_name	stat_str	stat_value	pvalue	_corrected_significance	_correction_method	alpha	group1	group2
old	339C	MF-II	0.241698				Mann-Whitney-Wilcoxon test two-sided	M.W.W.	U_stat	15	0.445221	FALSE	Benjamini-Hochberg	0.05	('MF-II', 'young')	('MF-II', 'old')
old	339C	I-FAM	0.0910088				Mann-Whitney-Wilcoxon test two-sided	M.W.W.	U_stat	20	0.945221	FALSE	Benjamini-Hochberg	0.05	('MF-I', 'young')	('MF-I', 'old')
old	339C	II-FAM	0.0599937				Mann-Whitney-Wilcoxon test two-sided	M.W.W.	U_stat	35	0.0512821	FALSE	Benjamini-Hochberg	0.05	('I-FAM', 'young')	('I-FAM', 'old')
old	339C	I-OTU+TNF+	0.0551378				Mann-Whitney-Wilcoxon test two-sided	M.W.W.	U_stat	28	0.365967	FALSE	Benjamini-Hochberg	0.05	('II-FAM', 'young')	('II-FAM', 'old')
old	339C	II-OTU+TNF+	0.18609				Mann-Whitney-Wilcoxon test two-sided	M.W.W.	U_stat	25	0.628205	FALSE	Benjamini-Hochberg	0.05	('I-OTU+TNF+', 'young')	('I-OTU+TNF+', 'old')
old	362C	MF-I	0.378539				Mann-Whitney-Wilcoxon test two-sided	M.W.W.	U_stat	15	0.445221	FALSE	Benjamini-Hochberg	0.05	('II-OTU+TNF+', 'young')	('II-OTU+TNF+', 'old')
old	362C	MF-II	0.214584
old	362C	I-FAM	0.0463342
old	362C	II-FAM	0.0239752
old	362C	I-OTU+TNF+	0.107268
old	362C	II-OTU+TNF+	0.197349
old	367C	MF-I	0.416349
old	367C	MF-II	0.37366
old	367C	I-FAM	0.00762943
old	367C	II-FAM	0.013079
old	367C	I-OTU+TNF+	0.0517711
old	367C	II-OTU+TNF+	0.0777475
young	398B	MF-I	0.628317
young	398B	MF-II	0.0792292
young	398B	I-FAM	0.197725
young	398B	II-FAM	0.0026178
young	398B	I-OTU+TNF+	0.0400952
young	398B	II-OTU+TNF+	0.0330701
young	470BR	MF-I	0.453525
young	470BR	MF-II	0.197869
young	470BR	I-FAM	0.0788419
young	470BR	II-FAM	0.0396716
young	470BR	I-OTU+TNF+	0.0941569
young	470BR	II-OTU+TNF+	0.115013
old	500C	MF-I	0.699029
old	500C	MF-II	0.130627
old	500C	I-FAM	0.0203001
old	500C	II-FAM	0.0105914
old	500C	I-OTU+TNF+	0.0494263
old	500C	II-OTU+TNF+	0.0344219
young	464C	MF-I	0.24492
young	464C	MF-II	0.199714
young	464C	I-FAM	0.273781
young	464C	II-FAM	0.0921263
young	464C	I-OTU+TNF+	0.0966377
young	464C	II-OTU+TNF+	0.0660758
old	502B	MF-I	0.232432
old	502B	MF-II	0.379099
old	502B	I-FAM	0.117838
old	502B	II-FAM	0.114234
old	502B	I-OTU+TNF+	0.00756757
old	502B	II-OTU+TNF+	0.132252
old	343B	MF-I	0.0827985
old	343B	MF-II	0.105584
old	343B	I-FAM	0.0338435
old	343B	II-FAM	0.0375317
old	343B	I-OTU+TNF+	0.517573
old	343B	II-OTU+TNF+	0.137486
young	566B	MF-I	0.464035
young	566B	MF-II	0.130889
young	566B	I-FAM	0.0363386
young	566B	II-FAM	0.0301144
young	566B	I-OTU+TNF+	0.148403
young	566B	II-OTU+TNF+	0.151607
young	529C	MF-I	0.321134
young	529C	MF-II	0.260512
young	529C	I-FAM	0.124532
young	529C	II-FAM	0.0564656
young	529C	I-OTU+TNF+	0.135778
young	529C	II-OTU+TNF+	0.0714064
young	583B	MF-I	0.214575
young	583B	MF-II	0.042915
young	583B	I-FAM	0.482591
young	583B	II-FAM	0.155466
young	583B	I-OTU+TNF+	0.0469636
young	583B	II-OTU+TNF+	0.0388664
old	582C	MF-I	0.75493
old	582C	MF-II	0.0676056
old	582C	I-FAM	0.084507
old	582C	II-FAM	0
old	582C	I-OTU+TNF+	0.0450704
old	582C	II-OTU+TNF+	0.0140845

## Sheet: Panel f
Age_group	DonorID	annotation_level1	n_counts				Tests
old	339C	MTJ	0.00579574				test_description	test_short_name	stat_str	stat_value	pvalue	_corrected_significance	_correction_method	alpha	group1	group2
old	339C	NMJ	0.000469925				Mann-Whitney-Wilcoxon test two-sided	M.W.W.	U_stat	19	0.835664	FALSE	Benjamini-Hochberg	0.05	('NMJ', 'young')	('NMJ', 'old')
old	339C	NMJ accessory	0.0147243				Mann-Whitney-Wilcoxon test two-sided	M.W.W.	U_stat	20	0.945221	FALSE	Benjamini-Hochberg	0.05	('MTJ', 'young')	('MTJ', 'old')
old	362C	MTJ	0.0147763				Mann-Whitney-Wilcoxon test two-sided	M.W.W.	U_stat	10	0.137529	FALSE	Benjamini-Hochberg	0.05	('NMJ accessory', 'young')	('NMJ accessory', 'old')
old	362C	NMJ	0.0070946
old	362C	NMJ accessory	0.0100796
old	367C	MTJ	0.0110808
old	367C	NMJ	0.00508629
old	367C	NMJ accessory	0.0435967
young	398B	MTJ	0.00282486
young	398B	NMJ	0.00806046
young	398B	NMJ accessory	0.00806046
young	470BR	MTJ	0.0132469
young	470BR	NMJ	0.00589893
young	470BR	NMJ accessory	0.00177719
old	500C	MTJ	0.043248
old	500C	NMJ	0.00441306
old	500C	NMJ accessory	0.00794351
young	464C	MTJ	0.0165486
young	464C	NMJ	0.00604805
young	464C	NMJ accessory	0.0041478
old	502B	MTJ	0.00144144
old	502B	NMJ	0.00684685
old	502B	NMJ accessory	0.00828829
old	343B	MTJ	0.0122475
old	343B	NMJ	0.00678416
old	343B	NMJ accessory	0.0661515
young	566B	MTJ	0.0213525
young	566B	NMJ	0.00456499
young	566B	NMJ accessory	0.0126956
young	529C	MTJ	0.00894521
young	529C	NMJ	0.0051671
young	529C	NMJ accessory	0.0160597
young	583B	MTJ	0.0097166
young	583B	NMJ	0.0048583
young	583B	NMJ accessory	0.00404858
old	582C	MTJ	0.0169014
old	582C	NMJ	0.0084507
old	582C	NMJ accessory	0.0084507
