# Supplementary material for: Human skeletal muscle aging atlas
Source: Nat Aging. 2024 Apr 15;4(5):727–44. doi: 10.1038/s43587-024-00613-3 (PMC11108788; doi:10.1038/s43587-024-00613-3)
Supplement: Supplementary file 21 — Statistical Source Data [file 43587_2024_613_MOESM21_ESM.xlsx]

## Sheet: Panel a
	AChR cluaters per endplate
	Field ID	Young	Aged
	1	5	5
	2	9	7
	3	10	6
	4	7	10
	5	5	5
	6	8	5
	7	4	3
	8	9	5
	9	8	7
	10	10	9
	11	12	4
	12	10	11
	13	13	5
	14	11	8
	15	10	3
	16	8	4
	17	10	5
	18	13	7
	19	8	5
	20	8	7
	21	14	3
	22	6	4
	23	8	5
	24	7	5
	25	7	4
	26	11	5
	27		7
	28		7
	29		6
	30		6
	31		7
	32		8
	33		6
	34		9
	35		7
	36		6
	37		4
	38		5
	39		6
	40		5
	41		3
	42		4
	43		10
	44		8
	45		5
	46		8
	47		10
	48		4
	49		3
	50		6
	51		10
	52		7
	53		4
	54		3
	55		4
	56		5
	57		5
	58		6
	two-tailed t-test, p value	p < 0.0001

## Sheet: Panel c
	Tests
	test_description	test_short_name	stat_str	stat_value	pvalue	_corrected_significance	_correction_method	alpha	group1	group2
	Mann-Whitney-Wilcoxon test two-sided	M.W.W.	U_stat	17	0.1215	FALSE	Benjamini-Hochberg	0.05	('MF-II', 'old')	('MF-II', 'young')
	Mann-Whitney-Wilcoxon test two-sided	M.W.W.	U_stat	46	0.2161	FALSE	Benjamini-Hochberg	0.05	('MF-I', 'old')	('MF-I', 'young')
	Mann-Whitney-Wilcoxon test two-sided	M.W.W.	U_stat	43	0.3385	FALSE	Benjamini-Hochberg	0.05	('I-OTU+TNF+', 'old')	('I-OTU+TNF+', 'young')
	Mann-Whitney-Wilcoxon test two-sided	M.W.W.	U_stat	40	0.5133	FALSE	Benjamini-Hochberg	0.05	('II-OTU+TNF+', 'old')	('II-OTU+TNF+', 'young')
	Mann-Whitney-Wilcoxon test two-sided	M.W.W.	U_stat	62	0.001939	TRUE	Benjamini-Hochberg	0.05	('MYH8+', 'old')	('MYH8+', 'young')
	Mann-Whitney-Wilcoxon test two-sided	M.W.W.	U_stat	11	0.02731	FALSE	Benjamini-Hochberg	0.05	('MTJ', 'old')	('MTJ', 'young')
	Mann-Whitney-Wilcoxon test two-sided	M.W.W.	U_stat	66	0.0001616	TRUE	Benjamini-Hochberg	0.05	('NMJ accessory', 'old')	('NMJ accessory', 'young')

## Sheet: Panel f
	AChR aggregates per myofiber
	Field ID	Dotted		Plaque		Branched
		si-Scramble	si-SORBS2	si-Scramble	si-SORBS2	si-Scramble	si-SORBS2
	1	4.75	6	0	0.666667	0	0
	2	6.5	3	3	0.4	0.5	0
	3	6	3.28571	0	0.714286	0.666667	0
	4	4.66667	1.6	1	0.2	0.166667	0
	5	5.75	1.57143	0.25	0	0	0
	6	14	0.333333	0.75	0	0.25	0
	7	9.66667	1.6	1	0	0	0
	8	10.5	1.5	3	0	1.5	0
	9	6	2	1.5	0.8	0.5	0.2
	10	10.8333		1.16667		0.5
	11	12.1429		0.714286		0
	12	3.66667		1.33333		0.333333
	13	9		0.5		0
	two-tailed t-test, p value	p < 0.0001		0.0161		0.0198
