# Supplementary material for: Human skeletal muscle aging atlas
Source: Nat Aging. 2024 Apr 15;4(5):727–44. doi: 10.1038/s43587-024-00613-3 (PMC11108788; doi:10.1038/s43587-024-00613-3)
Supplement: Supplementary file 22 — Statistical Source Data [file 43587_2024_613_MOESM22_ESM.xlsx]

## Sheet: Panel c
	MYH7+ myofiber CSA (µm^2)		MYH2+ myofiber CSA (µm^2)		MYH2+ MYH1+ myofiber CSA (µm^2)		MYH1+ myofiber CSA (µm^2)
	Young	Aged	Young	Aged	Young	Aged	Young	Aged		Unpaired two-tailed t-test	p value
	2813.89	2756.39	1184.6	3883.48	6678.2	3676.46	5071.91	6248.84		MYH7+ myofiber, young vs aged	p < 0.0001
	3201.09	4117.33	2169.84	3051.58	7471.77	4301.35	6720.38	3293.1		MYH2+ myofiber, young vs aged	p < 0.0001
	3243.26	513.708	6160.66	4604.2	6616.87	4864.89	5719.79	4404.86		MYH2+MYH1+ myofiber, young vs aged	p < 0.0001
	4719.21	5259.76	4408.69	4397.19	7786.13	3580.62	6114.66	4604.2		MYH1+ myofiber, young vs aged	0.4507
	5033.57	5286.59	6337.01	3833.64	2388.36	3718.63	5857.81	4458.53
	4849.56	1932.16	5903.81	2967.24	4895.56	3377.44	7115.24	4581.2
	4815.05	5474.44	5447.61	2836.9	6712.71	3576.79	5811.8	3695.63
	5731.3	3526.95	3392.77	3833.64	6850.72	3473.28	5485.94	3998.49
	4090.5	5194.59	6551.69	4435.52	5731.3	3112.92	5206.09	2948.07
	3511.62	3714.8	5731.3	4121.17	6129.99	3710.97	5505.11	5773.47
	5010.57	4009.99	6609.2	3799.14	5301.93	3680.3	7655.78	5140.91
	4063.66	1978.16	4834.22	697.723	6455.85	5386.27	4102	6371.51
	5328.76	4508.36	3906.48	3070.75	7421.93	3285.43	3511.62
	640.218	3273.93	3388.94	3281.6	8595.03	3530.78	4657.88
	6555.53	4631.04	2679.72	4316.68	4259.18	4059.83	4424.02
	6624.53	5213.75	3358.27	3802.97	6087.82	3979.32	5945.98
	4588.87	4117.33	3963.99	2902.07	6264.17	2817.73	5685.29
	5608.62	4316.68	559.712	2925.07	5942.15	3664.96	6168.33
	5175.42	4995.24	3507.78	2944.24	6106.99	3492.45	6268.01
	4968.4	2917.4	3588.29	4159.5	2718.05	4381.85	5271.26
	5704.46	4079	4243.84	3967.82	5873.14	5083.41	4826.56
	5612.45	728.392	5938.31	299.024	4335.85	4431.69	5838.64
	4688.54	3868.15	5474.44	3680.3	6183.67	3672.63	5692.96
	6885.22	4339.68	4753.72	4822.72	7076.9	647.886	4619.54
	5129.41	5317.26	5505.11	3645.79	6961.89	5508.94	5623.95
	5071.91	4707.71	6605.37	5102.58	6689.71	3607.46	5570.28
	6110.83	4098.16	5880.81	4178.67	4903.23	2928.9	6551.69
	4427.86	4765.22	5570.28	3940.98	8411.01	3442.61	5309.59
	4749.88	4818.89	5677.62	4887.89	7671.12	4611.87	5217.59
	5508.94	4447.03	5823.3	4880.23	5347.93	3864.31	5447.61
	4811.22	5309.59	6106.99	4021.49	4059.83	3607.46	6804.72
	5589.45	4926.23	5735.13	655.553	5984.32	4324.35	6954.23
	5497.44	2480.37	5742.8	4884.06	4964.57	4029.16	6195.17
	4769.05	3431.11	5585.62	3411.94	3737.8	4458.53	6225.84
	5002.9	6590.03	5957.48	6728.04	6133.83	3833.64	4523.7
	4914.73	3868.15	5942.15	4416.36	7168.91	3990.82	1859.32
	6283.34	4439.36	5754.3	4976.07	6613.03	3979.32	2767.89
	5106.41	5156.25	5006.74	7387.43	8606.53	4029.16	3212.59
	4481.53	5493.61	5685.29	3457.95	3710.97	3515.45	2721.89
	5278.93	4792.05	4711.55	9005.23	5761.96	4408.69	1866.98
	4895.56	4236.17	2921.24	4627.21	6517.19	2932.74	2311.69
	5163.92	3921.82	2871.4	6540.19	4585.04	3707.13	3944.82
	4711.55	4700.05	2518.7	7705.62	7766.96	4059.83	2346.19
	4485.36	4746.05	3385.11	5961.31	6570.86	843.401	3657.29
	4228.51	4190.17	3239.43	5114.08	5528.11	4163.34	1997.33
	5662.29	4500.7	3362.1	2618.38	5880.81	3726.3	3270.1
	4067.49	4907.06	3105.25	2836.9	6758.71	5175.42	3415.78
	4397.19	5137.08	3151.25	6356.18	6264.17	3289.27	3952.49
	5888.47	4738.38	3354.44	6011.15	6156.83	4029.16	3385.11
	4006.16	5091.08	2798.56	5489.78	4918.56	3047.75	2488.03
	4362.68	4339.68	5558.78	4891.73	6521.03	4573.54	2123.84
	3523.12	1912.99	2771.72	4680.88	4393.35	1836.31	3020.91
	3680.3	3963.99	2913.57	2783.22	5183.08	4558.2	2963.41
	4884.06	3622.79	3369.77	2185.18	5363.27	3170.42	2250.35
	4121.17	4558.2	3496.28	3385.11	5558.78	8936.22	3327.6
	5087.24	4972.23	3787.64	2710.39	5091.08	3132.09	3270.1
	5451.44	2890.57	3825.98	2231.18	4397.19	3124.42	2342.36
	4148	4316.68	3576.79	2189.01	4680.88	11642.8	2511.04
	4772.88	5167.75	3415.78	3530.78	7226.42	3848.98	3277.76
	3676.46	4688.54	5075.74	5585.62	5336.43	4642.54	2641.38
	3400.44	4255.34	4684.71	5137.08	6877.55	3914.15	2066.33
	5742.8	4489.2	5267.42	2859.9	5125.58	4220.84	3243.26
	4799.72	3626.63	5685.29	3768.47	8123.49	3515.45	3975.49
	4964.57	8046.82	4454.69	5746.63	4416.36	3940.98	2545.54
	3910.32	4646.37	5160.08	4508.36	2898.23	4213.17	2246.51
	6494.19	4075.16	5727.46	3488.61	6214.33	4719.21	4696.21
	5934.48	2047.17	5129.41	4600.37	4052.16	4071.33	2361.52
	4255.34	4638.71	4355.02	4657.88	4880.23	4155.67	4385.69
	3005.58	3952.49	5267.42	3503.95	6252.67	2982.57	3538.45
	5282.76	4017.66	4818.89	6317.84	1636.97	4339.68	3546.12
	5876.97	4746.05	5439.94	866.403	6214.33	4251.51	3569.12
	5478.27	2802.39	4213.17	2265.68	5267.42	4531.37	3082.25
	4650.21	5827.14	4642.54	2488.03	3845.14	1288.1	3331.44
	3446.44	3369.77	4596.54	3032.41	4562.03	4558.2	2997.91
	4144.17	5106.41	5566.45	3687.96	4155.67	4370.35	2560.87
	4784.39	5677.62	4071.33	3020.91	5393.93	5248.26	2756.39
	4692.38	3822.14	5911.48	2744.89	4489.2	5129.41	3672.63
	6774.05	5033.57	5558.78	3599.79	6141.5	4711.55	2373.02
	3841.31	2074	5531.95	5221.42	3626.63	4328.18	2760.22
	5547.28	4669.38	4527.53	4209.34	5351.76	4006.16	2721.89
	5784.97	7456.43	5493.61	3070.75	6570.86	4427.86	2737.22
	5485.94	4470.03	3480.95	1629.3	4309.01	4358.85	4220.84
	5041.24	4205.51	5796.47	2495.7	7011.73	2051	5746.63
	4209.34	4458.53	6030.32	2610.71	2725.72	4182.5	5413.1
	4531.37	4163.34	6394.52	3239.43	5416.94	3917.98	3699.46
	3423.44	2591.54	6103.16	5738.96	6605.37	4228.51	4581.2
	4462.36	7881.97	5681.46	2564.71	4032.99	3139.75	5620.12
	3929.48	3649.63	5068.08	2097	4443.19	4707.71	6639.87
	5117.91	3465.61	6766.38	3423.44	6352.35	4772.88	3910.32
	5232.92	4746.05	6394.52	2591.54	4420.19	4148	4627.21
	3990.82	4151.83	4178.67	1134.76	6064.82	5773.47	4458.53
	5102.58	3400.44	4588.87	854.902	3726.3	3185.76	3024.74
	4634.87	2779.39	4979.9		5589.45	4849.56	6145.33
	4036.83	3381.27	5317.26		2407.53	3480.95	4504.53
	9963.64	2687.38	5466.77		5363.27	4420.19	4949.23
	4286.01	3825.98	3990.82		4880.23	4903.23	5278.93
	4040.66	2215.85	5995.82		4481.53	3986.99	5278.93
	4703.88	4309.01	5167.75		6003.48	5321.1	5106.41
	3699.46	3703.3	345.028		5397.77	4086.66	4408.69
	3779.97	4573.54	3327.6		3910.32	9641.61	5209.92
	5401.6	4090.5	4872.56		5416.94	5048.91	4324.35
	4581.2	3699.46	6448.19		1326.44	2246.51	3511.62
	2990.24	4240.01	4696.21		5033.57	4343.52	4684.71
	3607.46	4270.68	2898.23		5888.47	4876.39	4355.02
	3120.58	4604.2	7161.24		3400.44	4243.84	2296.35
	3914.15	4186.34	5409.27		6034.15	3937.15	4266.84
	2465.03	5209.92	5332.6		4696.21	5627.79	7226.42
	4059.83	7713.29	6455.85		5696.79	4159.5	3925.65
	4217.01	4604.2	4638.71		5206.09	3538.45	4719.21
	3109.08	4309.01	5133.25		5930.64	4776.72	5298.09
	3626.63	4002.32	3457.95		4247.68	4228.51	2810.06
	3599.79	2173.68	5052.74		5804.13	4631.04	4473.86
	2411.36	4673.21	4922.4		6651.37	1682.97	5301.93
	3411.94	4937.73	4834.22		6099.32	3664.96	4309.01
	2794.73	950.743	3967.82		6245	6946.56	4638.71
	2468.87	4301.35	4581.2		5041.24	7747.79	5060.41
	3231.76	6662.87	1318.77		6030.32	2484.2	4884.06
	4132.67	5037.41	5558.78		5666.12	4389.52	4385.69
	3319.93	4742.22			4082.83	7506.27	5597.12
	3929.48	4742.22			5344.1	7544.61	4964.57
	3473.28	4109.66			4343.52	3726.3	4435.52
	3933.32	4953.07			5413.1	3776.14	5531.95
	2902.07	5271.26			4309.01	6099.32	6145.33
	2898.23	4677.04			5520.44	3488.61	5405.44
	2714.22	3898.81			5600.95	5570.28	3814.47
	2530.2	3960.15			5401.6	6689.71	3204.93
	4006.16	4224.67			4458.53	3772.3	3971.65
	3101.42	4680.88			4512.2	6935.06	3572.95
	2162.17	5167.75			4562.03	4266.84	4872.56
	4891.73	4171			7096.07	3055.41	3354.44
	5347.93	3772.3			4335.85	7839.8	3538.45
	6222	2787.06			3553.79	5470.61	3695.63
	6965.73	4811.22			4753.72	7337.59	4063.66
	6486.52	4979.9			4657.88	4278.34	4849.56
	4109.66	2963.41			2978.74	3722.47	4263.01
	3806.81	4278.34			2668.22	5827.14	4155.67
	5704.46	5758.13			5428.44	3891.15	3546.12
	6218.17	4899.39			2572.37	6053.32	4711.55
	4903.23	4592.7			4067.49	5206.09	5060.41
	5048.91	5229.09			4983.74	4703.88	4132.67
	4776.72	5401.6			3967.82	4362.68	4477.69
	5784.97	5995.82			3814.47	4017.66	4803.55
	5635.45	3856.64			5370.93	4385.69	4523.7
	4703.88	4976.07			3871.98	5551.11	5060.41
	4661.71	4749.88			4397.19	8786.71	4665.54
	6547.86	3768.47			3760.8	3185.76	5482.11
	3979.32	3431.11			3020.91	7786.13	4726.88
	3070.75	3304.6			3576.79	6379.18	5957.48
	4849.56	4332.02			3718.63	6103.16	5788.8
	4926.23	2296.35			5075.74	6241.17	6126.16
	5846.3	5140.91			5478.27	2779.39	6482.69
	3066.91	5436.1			4489.2	2767.89	6758.71
	4048.33	5620.12			4933.9	4627.21	3737.8
	3346.77	5700.63			5462.94	2150.67	4347.35
	5535.78	2810.06			4838.06	11734.8	2856.06
	4205.51	4569.7			4190.17	6593.86	6800.88
	5888.47	4032.99			3825.98	5179.25	3615.12
	4404.86	4565.87			4726.88	3710.97	4565.87
	4397.19	6118.49			4550.53	3963.99	4619.54
	3749.3	4700.05			4186.34	6544.03	4504.53
	3710.97	4289.85			3845.14	6885.22	3553.79
	3335.27	6586.2			6559.36	5984.32	4048.33
	5524.28	1004.41			2281.02	5597.12	4519.86
	3059.25	3346.77			5087.24	3937.15	5041.24
	5539.61	2675.88			4128.83	3933.32	4278.34
	6639.87	3235.59			4504.53	3304.6	3929.48
	6011.15	4715.38			4286.01	3852.81	3703.3
	3902.65	3848.98			1211.43	908.573	3691.8
	5758.13	5819.47			4527.53	2238.85	4581.2
	4600.37	6762.55			8311.34	1391.61	3607.46
	6321.68	5087.24			5163.92	6616.87	4792.05
	3484.78	4385.69			4757.55	2863.73	3224.09
	5478.27	3668.8			4726.88	3151.25	3783.8
	2944.24	5455.27			3768.47	2898.23	3802.97
	5075.74	4450.86			4144.17	5428.44	5332.6
	5194.59	4339.68			4619.54	3680.3	3569.12
	5585.62	4657.88			3933.32	6018.82	3477.11
	4286.01	3898.81			7575.28	1828.65	3687.96
	6429.02	4006.16			6168.33	2169.84	5508.94
	2913.57	5060.41			7479.44	2733.39	5129.41
	3469.45	4374.19			7464.1	6406.02	2488.03
	4807.39	5255.92			4596.54	3289.27	2710.39
	3672.63	5597.12			5692.96	4926.23	3285.43
	5604.79	5397.77			6294.84	3684.13	2741.05
	7107.57	3250.93			6455.85	3381.27	4972.23
	6501.86	4263.01			6766.38	6394.52	3829.81
	3446.44	529.043			7260.92	3611.29	4082.83
	5255.92	3722.47			6030.32	4550.53	3802.97
	5742.8	6034.15			6279.51	6747.21	2300.19
	4903.23	5401.6			5765.8	498.374	3262.43
	3124.42	6494.19			5892.31	2867.56	2687.38
	4489.2	4282.18			2921.24	2825.39	4972.23
	1004.41	3986.99			5853.97	6218.17	4255.34
	3852.81	4711.55			2725.72	4427.86	4730.71
	14380	4531.37			3595.96	3254.76	7107.57
	7559.94	325.86			2641.38	4757.55	5769.63
	3695.63	7218.75			2530.2	3078.41	4504.53
	3454.11	8506.85			1905.32	4036.83	3852.81
	4378.02	6087.82			2871.4	3687.96	3933.32
	2641.38	6843.05			2330.85	2905.9	4516.03
	3737.8	3105.25			3066.91	1690.64	3791.47
	2499.53	6593.86			2890.57	5631.62	4232.34
	4849.56	6774.05			1916.82	2764.06	5324.93
	4447.03	5620.12			3024.74	5305.76	4719.21
	3469.45	4102			2430.53	6367.68	4125
	2668.22	6854.55			2698.88	5240.59	4079
	4700.05	6018.82			2894.4	5769.63	5282.76
	3852.81	6712.71			3423.44	7272.42	4155.67
	4393.35	4477.69			2580.04	5064.24	4550.53
	2028	5144.75			2787.06	7188.08	3680.3
	5815.64	3649.63			2702.72	7406.6	6820.05
	5351.76	5455.27			3806.81	2859.9
	3139.75	5857.81			2618.38	1238.27
	3542.29	10082.5			3396.61	3691.8
	3116.75	6064.82			2426.7	4803.55
	3423.44	9051.23			1383.94	3549.95
	3396.61	4895.56			1866.98	6935.06
	4255.34	2342.36			2273.35	6712.71
	1832.48	5259.76			3040.08	2672.05
	2695.05	8349.67			2787.06	3929.48
	3818.31	1859.32			2725.72	3799.14
	4082.83	5351.76			3787.64	5424.6
	4573.54	8146.49			3243.26	4753.72
	3511.62	4654.04			2871.4	3638.13
	4504.53	6386.85			2840.73	3235.59
	4964.57	4140.33			2890.57	6912.06
	2660.55	5485.94			3442.61	3312.27
	5903.81	7966.31			3879.65	2725.72
	3434.94	4719.21			3960.15	1759.64
	3829.81	10017.3			3101.42	3250.93
	4623.37	444.703			4293.68	1993.49
	4496.86	5773.47			2679.72	2438.2
	3289.27	5735.13			2622.21	2974.91
	4320.51	9925.3			2583.87	4880.23
	5393.93	6333.18			2886.73	1817.15
	4512.2	4953.07			2936.57	4999.07
	2564.71	5585.62			3733.97	4427.86
	5980.48	5328.76			1709.8	2162.17
	2718.05	5508.94			4585.04	3523.12
	2894.4	3216.43			2718.05	4803.55
	3649.63	7368.26			4830.39	2599.21
	8506.85	4864.89			4784.39	3710.97
	5363.27	2633.71			3247.1	5819.47
	4194	6402.18			3170.42	2944.24
	3362.1	6191.33			2522.54	3676.46
	4332.02	5347.93			3047.75	3607.46
	5033.57	2905.9			2426.7	4102
	1709.8	3446.44			3128.25	5290.43
	4309.01	6509.52			3250.93	5612.45
	5589.45	5899.98			4316.68	4976.07
	3308.43	5811.8			3473.28	2760.22
	4922.4	1096.42			3649.63	6080.16
	4251.51	5926.81			2572.37	3201.09
	4439.36	6839.22			1617.8	5447.61
	1288.1	5723.63			3507.78	1073.42
	5298.09	5731.3			3204.93	4577.37
	8353.51	5064.24			3856.64	5742.8
	5259.76	5915.31			2928.9	4351.18
	6214.33	7126.74			4742.22	5715.96
	6118.49	4320.51			3208.76	6981.06
	5696.79	6153			6003.48	3369.77
	6279.51	7352.93			3316.1	5669.96
	3994.66	4347.35			3484.78	2848.4
	3595.96	5133.25			3630.46	2779.39
	6080.16	7310.76			6386.85	5133.25
	5259.76	1518.12			6237.34	4941.56
	3346.77	5328.76			3446.44	6988.73
	5830.97	5662.29			6827.72	4017.66
	4665.54	4370.35			4757.55	6532.53
	7805.3	4539.03			5179.25	4822.72
	5347.93	1058.09			2687.38	5735.13
	3534.62	5493.61			3664.96	5727.46
	7556.11	4600.37			3488.61	4159.5
	5263.59	5140.91			4270.68	2261.85
	8794.38	5374.77			5167.75	6003.48
	5351.76	6003.48			2614.54	6268.01
	4163.34	4930.06			2714.22	4289.85
	4999.07	6275.67			4427.86	3948.65
	5133.25	4378.02			2794.73	6118.49
	8683.2	8219.33			3864.31	5547.28
	3768.47	4669.38			3155.09	5129.41
	3312.27	5673.79			4293.68	7138.24
	9955.97	5623.95			4542.87	5681.46
	4776.72	6513.36			5727.46	5186.92
	3124.42	3017.08			3477.11	5773.47
	4945.4	5286.59			3112.92	4776.72
	3975.49	6390.68			4443.19	4949.23
	4857.22	5390.1			4972.23	6218.17
	7467.94	3944.82			4297.51	5792.63
	4071.33	5006.74			4098.16	6536.36
	3672.63	5259.76			3526.95	3929.48
	7697.95	6605.37			4339.68	3756.97
	5428.44	4286.01			2986.41	2077.83
	4075.16	4769.05			3549.95	2327.02
	7122.91	5217.59			2480.37	3235.59
	6425.18	5286.59			3772.3	2557.04
	4581.2	5022.07			3837.48	3155.09
	6199	4424.02			3764.64	2261.85
	6820.05	4454.69			4151.83	3155.09
	5083.41	4389.52			3906.48	3415.78
	5758.13	4991.4			5738.96	2499.53
	6678.2	5493.61			5489.78	2649.05
	7690.29	4834.22			4128.83	1602.46
	6160.66	3879.65			3883.48	1920.65
	6452.02	5635.45			4113.5	3009.41
	6432.85	5704.46			4420.19	3457.95
	4826.56	4466.19			3722.47	3109.08
	7042.4	5459.11			5704.46	2089.34
	11646.6	6647.54			3588.29	2867.56
	5919.14	2357.69			3787.64	2852.23
	4707.71	5217.59			4347.35	2338.52
	4646.37	5221.42			3860.48	2231.18
	5397.77	4558.2			3776.14	4205.51
	5574.12	4799.72			3089.92	4539.03
	5658.46	5646.96			5179.25	2004.99
	4818.89	4079			4876.39	2422.86
	6674.37	9166.24			4535.2	2560.87
	6532.53	6199			3373.61	3040.08
	6866.05	4144.17			2154.51	2614.54
	3427.28	4849.56			2971.07	3312.27
	5424.6	4749.88			5240.59	2453.53
	5880.81	4941.56			5056.57	3289.27
	6904.39	5160.08			3358.27	2683.55
	6436.69	4132.67			5512.78	2001.16
	5075.74	5248.26			5903.81	4872.56
	5332.6	5275.09			1790.31	2994.07
	5416.94	6655.2			8445.51	2016.5
	4312.85	4351.18			5712.13	3473.28
	4378.02	4021.49			5160.08	3082.25
	3500.12	6329.34			5715.96	4132.67
	5290.43	4592.7			4861.06	1916.82
	5344.1	5194.59			7057.74	1901.49
	5102.58	6413.68			5121.75	2698.88
	5041.24	5347.93			3963.99	3362.1
	5470.61	5911.48			4654.04	3703.3
	5965.15	5416.94			4148	3116.75
	6245	4654.04			6114.66	2281.02
	5275.09	4209.34			5259.76	3319.93
	5516.61	4956.9			6248.84	2346.19
	6172.16	2261.85			4830.39	4144.17
	4608.04	5386.27			4546.7	4098.16
	6873.72	4937.73			5792.63	3503.95
	4657.88	5608.62			6245	4194
	4274.51	2790.89			5424.6	3657.29
	7191.91	7686.45			5282.76	1932.16
	6735.71	4949.23			5531.95	3998.49
	4335.85	4742.22			5206.09	3802.97
	5405.44	4634.87			5294.26	3645.79
	7168.91	7191.91			4339.68	3986.99
	7743.96	5232.92			5229.09	3764.64
	6467.35	3994.66			5355.6	2925.07
	3492.45	4960.73			6670.54	4450.86
	4918.56	5033.57			6919.72	6214.33
	6647.54	5773.47			4128.83	1104.09
	6421.35	4569.7			4144.17	3289.27
	4535.2	4201.67			5340.26	3427.28
	7069.24	5938.31			5002.9	3132.09
	4999.07	6060.99			5501.28	4565.87
	7372.09	4784.39			5129.41	3983.15
	4470.03	3822.14			5186.92	4259.18
	7582.94	908.573			5217.59	3753.14
	7759.29	4355.02			5267.42	3791.47
	2886.73	1284.27			5884.64	1387.78
	7276.25	2767.89			5179.25	3649.63
	6156.83	4044.49			5922.98	3868.15
	2212.01	3335.27			5424.6	2706.55
	3756.97	2238.85			5190.75	3365.94
	4523.7	3986.99			4918.56	4933.9
	870.237	4696.21			5696.79	2714.22
	4462.36	3358.27			5539.61	2691.22
	6114.66	3979.32			7444.93	3618.96
	5919.14	5723.63			5493.61	3388.94
	4726.88	3891.15			4673.21	4673.21
	5137.08	4508.36			3377.44	5033.57
	4067.49	4608.04			5512.78	1870.82
	3845.14	3273.93			5834.8	5106.41
	3653.46	3381.27			4872.56	2974.91
	4044.49	4048.33			5700.63	1061.92
	4209.34	4385.69			5121.75
	1169.26	5068.08			5531.95
	4128.83	2737.22			5899.98
	5570.28	3086.08			2614.54
	4220.84	3837.48			5470.61
	2580.04	1372.44			5673.79
	4029.16	5689.13			5137.08
	4009.99	3013.24			3339.1
	4282.18	3929.48			2507.2
	4247.68	5213.75			4036.83
	3281.6	5271.26			5570.28
	3043.91	4830.39			4964.57
	4864.89	3162.75			5229.09
	4569.7	4964.57			4953.07
	3477.11	3814.47			3714.8
	5543.45	4397.19			5685.29
	4485.36	3687.96			4458.53
	4588.87	4378.02			4753.72
	3940.98	6172.16			6624.53
	4703.88	5186.92			5455.27
	4611.87	4316.68			5321.1
	4167.17	4769.05			6287.17
	2626.05	4684.71			4412.52
	3822.14	8924.72			4144.17
	4117.33	4826.56			4661.71
	4251.51	3093.75			5156.25
	4105.83	4519.86			5432.27
	5462.94	3841.31			5175.42
	4550.53	6222			4247.68
	4098.16	3983.15			5443.77
	3143.59	5961.31			4991.4
	4309.01	5037.41			3737.8
	4477.69	4815.05			4776.72
	3400.44	1437.62			4401.02
	5696.79	4749.88			4650.21
	4243.84	4861.06			4642.54
	3649.63	4527.53			5171.58
	4251.51	5248.26			4979.9
	3756.97	5804.13			4868.73
	4366.52	5735.13			4017.66
	4956.9	5048.91			4542.87
	1610.13	5370.93			3691.8
	4638.71	1606.3			6141.5
	5098.74	4726.88			5608.62
	4853.39	4500.7			5163.92
	5447.61	4247.68			3415.78
	6118.49	5393.93			5516.61
	6314.01	9081.9			6352.35
	3431.11	4657.88			1537.29
	8518.35	3960.15			5324.93
	5746.63	1046.58			5370.93
	6946.56	4742.22			5857.81
	1234.43	4178.67			5662.29
	6344.68	4332.02			1284.27
	5773.47	2373.02			6034.15
	7590.61	4956.9			5202.25
	5313.43	4726.88			5612.45
	3576.79	3093.75			4830.39
	6797.05	4163.34			3116.75
	5275.09	5190.75			4995.24
	2871.4	7533.11			6996.4
	4458.53	5133.25			7241.75
	5677.62	3868.15			6087.82
	5002.9	9250.58			4546.7
	4305.18	5689.13			5102.58
	5528.11	5807.97			6467.35
	6110.83	6827.72			5792.63
	4470.03	5232.92			2518.7
	6087.82	4086.66			6310.18
	5451.44	4933.9			5091.08
	6064.82	5589.45			6129.99
	6053.32	8614.19			5765.8
	4811.22	5209.92			5815.64
	4531.37	5827.14			6034.15
	5804.13	6724.21			6486.52
	4339.68	5071.91			6858.39
	4861.06	5206.09			5175.42
	3764.64	4642.54			5620.12
	9518.93	5160.08			5830.97
	4723.05	5328.76			6563.2
	8679.37	5462.94			6605.37
	8445.51	4887.89			4991.4
	1874.65	6682.04			1150.09
	4864.89	4922.4			3741.63
	8273	4286.01			2825.39
	5286.59	4381.85			4868.73
	9423.09	8675.53			5455.27
	6183.67	5738.96			1506.62
	6774.05	4416.36			3952.49
	509.874	8924.72			4473.86
	3319.93	6294.84			4071.33
	7134.41	5451.44			4585.04
	7375.93	5068.08			4822.72
	6655.2	3266.26			3446.44
	8338.17	4845.72			5102.58
	4918.56	3381.27			4136.5
	5148.58	5623.95			4048.33
	6018.82	4378.02			4546.7
	3572.95	5796.47			4987.57
	4159.5	7939.47			4562.03
	7333.76	6110.83			4148
	9158.57	4807.39			4845.72
	8529.85	3986.99			4416.36
	5761.96	5029.74			5294.26
	8223.16	4489.2			1717.47
	4803.55	5765.8			4926.23
	6432.85	2028			5282.76
	5558.78	5972.81			3093.75
	4619.54	5359.43			4140.33
	3373.61	6095.49			4508.36
	5370.93	6555.53			3450.28
	4696.21	11428.1			4424.02
	6191.33	4393.35			4657.88
	4312.85	4278.34			5298.09
	4734.55	6156.83			4174.84
	6091.66	5635.45			3806.81
	7494.77	2783.22			4519.86
	7341.43	4818.89			4700.05
	1755.81	5439.94			2231.18
	6551.69	8065.98			4328.18
	6279.51	5232.92			4826.56
	8157.99	3431.11			5451.44
	6011.15	5528.11			6356.18
	4397.19	5060.41			6597.7
	3906.48	6413.68			1863.15
	9982.8	5075.74			4550.53
	5562.62	4251.51			4397.19
	6697.37	6072.49			5420.77
	6536.36	5677.62			5236.76
	4903.23	5876.97			4657.88
	7870.47	4834.22			3703.3
	6609.2	5121.75			3089.92
	6444.35	4776.72			4746.05
	6183.67	3684.13			7096.07
	1092.59	3227.93			3925.65
	6160.66	3891.15			5945.98
	6122.33	9564.94			7724.79
	4937.73	6452.02			1594.8
	6260.34	5359.43			387.198
	7276.25	4531.37			5340.26
	3358.27	5305.76			5834.8
	6371.51	4381.85			6950.39
	6475.02	4999.07			4753.72
	5355.6	4079			5286.59
	5589.45	8085.15			6379.18
	5163.92	3404.27			2024.16
	4765.22	3247.1			6057.15
	5232.92	5589.45			5984.32
	4772.88	4178.67			5045.07
	2016.5	4017.66			1376.28
	1475.95	3327.6			4316.68
	4845.72	590.381			5689.13
	5332.6	5209.92			4424.02
	6302.51	4339.68			5551.11
	5754.3	6030.32			7843.63
	6812.38	6360.01			4493.03
	4968.4	6731.88			4293.68
	5313.43	4416.36			4358.85
	5363.27	6383.01			3875.81
	5880.81	5681.46			6946.56
	6183.67	7441.1			5436.1
	4876.39	4339.68			5873.14
	5570.28	6386.85			4692.38
	4765.22	843.401			4374.19
	5110.25	5482.11			7004.06
	4953.07	6881.39			3293.1
	5324.93	3323.77			3825.98
	5623.95	4309.01			3189.59
	6210.5	7134.41			5558.78
	5002.9	7050.07			6559.36
	5033.57	4144.17			6126.16
	5240.59	5627.79			5639.29
	6643.7	5152.42			5723.63
	5382.43	6379.18			3691.8
	5719.79	5236.76			6210.5
	4673.21	6517.19			4726.88
	5754.3	5953.65			4887.89
	4404.86	5236.76			5612.45
	4236.17	4082.83			7506.27
	1318.77	7326.09			2449.7
	805.065	6225.84			4489.2
	4002.32	4401.02			4581.2
	4473.86	3128.25			4956.9
	4964.57	5708.29			5945.98
	4182.5	4930.06			6172.16
	5401.6	6804.72			3220.26
	3979.32	5420.77			5133.25
	4205.51	5129.41			4623.37
	3434.94	5321.1			6199
	4554.37	5129.41			6129.99
	4178.67	2468.87			7713.29
	3917.98	6225.84			6402.18
	5972.81	5041.24			6087.82
	4381.85	7621.28			6103.16
	4178.67	7046.23			6609.2
	762.895	6885.22			4753.72
	2403.69	6498.02			5873.14
	4220.84	6279.51			6958.06
	4661.71	6352.35			5002.9
	785.897	4320.51			6195.17
	3484.78	4930.06			6643.7
	4519.86	3546.12			4259.18
	3346.77	7172.74			9101.07
	2035.66	3178.09			3296.93
	3852.81	2595.38			4144.17
	4792.05	3335.27			4585.04
	4539.03	2511.04			6022.65
	4807.39	3358.27			4401.02
	3519.28	3503.95			6222
	4596.54	2963.41			4665.54
	4243.84	2718.05			4841.89
	4017.66	2047.17			5999.65
	4673.21	3377.44			6022.65
	5048.91	2905.9			5792.63
	3960.15	2649.05			4535.2
	5298.09	2794.73			6202.83
	5650.79	2357.69			2357.69
	4715.38	2062.5			4148
	4692.38	2618.38			3998.49
	5186.92	3066.91			3208.76
	5252.09	2189.01			3707.13
	3576.79	1238.27			4067.49
	4527.53	2204.34			4328.18
	4703.88	4677.04			4788.22
	4435.52	3381.27			4684.71
	5202.25	3699.46			3825.98
	4857.22	3212.59			4374.19
	5194.59	2001.16			3937.15
	4174.84	3208.76			4044.49
	4703.88	1675.3			4692.38
	5593.28	2472.7			5876.97
	3971.65	2296.35			4941.56
	4542.87	2208.18			4665.54
	5129.41	2350.02			4055.99
	5160.08	2261.85			5286.59
	5386.27	2875.23			5332.6
	3634.29	2771.72			6268.01
	3684.13	3097.58			6118.49
	5022.07	2250.35			7372.09
	4450.86	2813.89			4953.07
	3557.62	3116.75			4815.05
	4496.86	3147.42			6106.99
	5014.4	2192.84			4895.56
	5478.27	2553.21			5229.09
	6421.35	3335.27			3473.28
	6436.69	2215.85			4500.7
	5202.25	2342.36			5240.59
	6946.56	3312.27			5225.25
	4830.39	3017.08			4726.88
	5413.1	2564.71			3235.59
	4772.88	2580.04			4857.22
	4922.4	2169.84			3170.42
	4500.7	2721.89			4508.36
	4151.83	2166.01			4243.84
	4278.34	2771.72			4684.71
	4259.18	1985.83			4293.68
	4335.85	2323.19			4282.18
	3944.82	2610.71			5271.26
	5125.58	3070.75			5282.76
	4439.36	2350.02			4113.5
	5788.8	2997.91			4692.38
	5217.59	2491.87			4155.67
	2848.4	2771.72			5393.93
	7023.23	3166.59			4707.71
	6214.33	2288.68			4976.07
	4450.86	3239.43			4753.72
	5792.63	6118.49			5144.75
	5554.95	3055.41			4155.67
	2645.21	5635.45			5083.41
		2277.18			4769.05
		2633.71			6593.86
		2319.35			6287.17
		2610.71			6981.06
		3496.28			5420.77
		2932.74			6551.69
		1732.81			6735.71
		2959.57			8257.67
		2189.01			6678.2
		2810.06			5493.61
		2261.85			6478.86
		4930.06
		2265.68
		2737.22
		2445.86
		2438.2
		3373.61
		2503.37
		2484.2
		1863.15
		2886.73
		1314.94
		2813.89
		2641.38
		3178.09
		6153
		3097.58
		3584.46
		3377.44
		2936.57
		2380.69
		2986.41
		2633.71
		2921.24
		3768.47
		3074.58
		2871.4
		2706.55
		2656.71
		3112.92
		2353.86
		2541.7
		3266.26
		2894.4
		3894.98
		3158.92
		2859.9
		1203.76
		2936.57
		4592.7
		2821.56
		3227.93
		3730.13
		2342.36
		3507.78
		3212.59
		3155.09
		3323.77
		3227.93
		3465.61
		3277.76
		3887.31
		3480.95
		2518.7
		3419.61
		3204.93
		3312.27
		2158.34
		3454.11
		3967.82
		3480.95
		8629.53
		4171
		3293.1
		4949.23
		4458.53
		2480.37
		3216.43
		2292.52
		3109.08
		2606.88
		4726.88
		2514.87
		3986.99
		3469.45
		3730.13
		2123.84
		3477.11
		1721.31
		4090.5
		3273.93
		2848.4
		4194
		2396.03
		4205.51
		6279.51
		4516.03
		4527.53
		3304.6
		1207.6
		3983.15
		958.411
		5236.76
		5133.25
		1805.65
		4769.05
		5278.93
		1617.8
		1092.59
		1161.59
		1406.95
		598.048
		1092.59

## Sheet: Panel d
	CSA distribution (µm^2)	MYH7+ myofiber												CSA distribution (µm^2)	MYH2+ myofiber										CSA distribution (µm^2)	MYH2+MYH1+ myofiber
		Young							Aged						Young					Aged						Young							Aged
		Donor 1	Donor 2	Donor 3	Donor 4	Donor 5	Donor 6	Donor 7	Donor 1	Donor 2	Donor 3	Donor 4			Donor 1	Donor 2	Donor 3	Donor 4	Donor 5	Donor 1	Donor 2	Donor 3	Donor 4			Donor 1	Donor 2	Donor 3	Donor 4	Donor 5	Donor 6	Donor 7	Donor 1	Donor 2	Donor 3	Donor 4
	0	0	0	0	0	0	0	0	0	0	0	0		0	0	0	0	0	0	0	0	0	0		0	0	0	0	0	0	0	0	0	0	0	0
	400	0	0	0	0	0	0	0	0	0.60241	0	0		300	0	0	0	5	0	3.125	0	0	0		300	0	0	0	0	0	0	0	0	0	0	0
	800	0.78125	0	0	0	2.10526	0.704225	0	1.53846	0.60241	0.452489	0.561798		600	4.7619	0	0	0	0	0	0	0	0		600	0	0	0	0	0	0.746269	0	0	0.854701	0	0
	1200	0	1.25	0	0	2.10526	1.40845	0	1.02564	1.80723	0.904977	2.24719		900	0	0	0	0	0	6.25	0	5.55556	4.54545		900	0	0	0	0	0	0	0	1.8018	0	0	0
	1600	0	0	1.21951	0	0	2.11268	0	0	0.60241	1.35747	2.80899		1200	4.7619	0	0	0	0	0	0	0	4.54545		1200	0	0	0	0	0	0.746269	0	0	0.854701	1.63934	2.27273
	2000	0	0	2.43902	0	0	2.11268	0	1.53846	0.60241	0.452489	3.93258		1500	0	0	0	0	0	0	0	0	4.54545		1500	1.12994	0	1.66667	0	0.746269	0.746269	0	0.900901	1.7094	0	1.13636
	2400	0	1.25	1.21951	1.31579	1.05263	0.704225	0	2.5641	1.80723	1.35747	17.4157		1800	0	0	0	0	0	0	0	0	4.54545		1800	0.564972	0	1.66667	2.77778	0.746269	1.49254	0	0	2.5641	0	1.13636
	2800	4.6875	3.75	4.87805	0	2.10526	0	2.32558	3.58974	1.20482	1.80995	17.9775		2100	0	0	0	0	0	0	0	0	4.54545		2100	0	0	5	0	0	1.49254	0	0.900901	0.854701	3.27869	11.3636
	3200	6.25	7.5	4.87805	1.31579	2.10526	0.704225	2.32558	2.5641	2.40964	3.16742	19.1011		2400	4.7619	0	0	0	0	0	0	16.6667	4.54545		2400	1.12994	0	3.33333	1.38889	0	1.49254	0	0.900901	2.5641	3.27869	6.81818
	3600	9.375	8.75	14.6341	3.94737	8.42105	4.22535	2.32558	6.15385	1.20482	5.88235	19.1011		2700	4.7619	0	5.26316	0	0	0	4.7619	0	22.7273		2700	1.69492	0	21.6667	4.16667	2.23881	0.746269	0	0	1.7094	3.27869	11.3636
	4000	10.1562	12.5	7.31707	1.31579	11.5789	1.40845	9.30233	11.7949	3.01205	6.33484	5.05618		3000	0	0	26.3158	5	0	15.625	9.52381	11.1111	4.54545		3000	2.25989	6.25	23.3333	6.94444	0	0.746269	0	3.6036	9.40171	8.19672	7.95455
	4400	14.8438	7.5	12.1951	6.57895	27.3684	4.92958	11.6279	19.4872	9.03614	12.6697	2.24719		3300	0	0	15.7895	0	0	9.375	0	0	18.1818		3300	0.564972	0	16.6667	6.94444	0.746269	4.47761	4.7619	8.10811	5.98291	3.27869	12.5
	4800	14.8438	10	9.7561	9.21053	24.2105	9.15493	18.6047	20	11.4458	9.04977	3.93258		3600	23.8095	0	31.5789	5	3.22581	0	9.52381	22.2222	9.09091		3600	1.69492	0	8.33333	15.2778	2.23881	1.49254	1.5873	9.90991	4.2735	3.27869	11.3636
	5200	15.625	12.5	8.53659	10.5263	6.31579	14.0845	20.9302	11.7949	12.6506	14.9321	1.68539		3900	0	0	10.5263	0	0	21.875	0	5.55556	4.54545		3900	6.77966	0	8.33333	16.6667	2.23881	4.47761	3.1746	11.7117	12.8205	4.91803	12.5
	5600	9.375	8.75	12.1951	15.7895	7.36842	13.3803	16.2791	8.71795	15.6627	11.3122	1.1236		4200	9.52381	0	0	10	3.22581	18.75	0	0	0		4200	7.34463	0	1.66667	6.94444	5.22388	6.71642	14.2857	18.9189	5.12821	6.55738	9.09091
	6000	7.8125	10	6.09756	6.57895	4.21053	7.04225	4.65116	3.58974	12.0482	9.04977	0.561798		4500	9.52381	0	0	0	9.67742	9.375	4.7619	0	4.54545		4500	10.1695	0	3.33333	11.1111	3.73134	10.4478	7.93651	17.1171	5.12821	4.91803	3.40909
	6400	1.5625	5	4.87805	6.57895	1.05263	14.7887	2.32558	1.02564	7.83133	7.23982	1.68539		4800	0	5.55556	5.26316	15	12.9032	3.125	9.52381	16.6667	0		4800	8.47458	6.25	3.33333	5.55556	7.46269	14.1791	19.0476	10.8108	4.2735	3.27869	3.40909
	6800	3.125	6.25	0	14.4737	0	7.74648	4.65116	2.5641	6.0241	3.61991	0		5100	4.7619	5.55556	0	10	9.67742	9.375	14.2857	0	0		5100	7.9096	0	1.66667	4.16667	10.4478	8.20896	11.1111	5.40541	2.5641	11.4754	3.40909
	7200	0.78125	2.5	0	11.8421	0	2.11268	4.65116	0	3.01205	3.61991	0		5400	0	0	0	20	12.9032	3.125	4.7619	5.55556	4.54545		5400	8.47458	0	0	5.55556	20.8955	5.97015	14.2857	4.5045	3.4188	6.55738	1.13636
	7600	0	1.25	2.43902	3.94737	0	4.22535	0	0.512821	1.80723	1.35747	0		5700	4.7619	33.3333	5.26316	10	22.5806	0	4.7619	5.55556	0		5700	7.9096	6.25	0	2.77778	15.6716	6.71642	3.1746	1.8018	5.98291	8.19672	0
	8000	0	0	1.21951	5.26316	0	0.704225	0	1.02564	1.20482	0.904977	0		6000	9.52381	44.4444	0	5	9.67742	0	4.7619	5.55556	4.54545		6000	5.08475	18.75	0	4.16667	9.70149	6.71642	1.5873	0.900901	2.5641	11.4754	0
	8400	0	0	1.21951	0	0	2.8169	0	0.512821	1.80723	0.904977	0		6300	4.7619	5.55556	0	0	6.45161	0	4.7619	0	0		6300	10.1695	25	0	2.77778	6.71642	9.70149	6.34921	0	5.12821	8.19672	1.13636
	8800	0	0	3.65854	0	0	2.8169	0	0	0.60241	0.904977	0.561798		6600	9.52381	0	0	10	6.45161	0	9.52381	5.55556	0		6600	3.9548	6.25	0	1.38889	3.73134	3.73134	4.7619	0	5.12821	3.27869	0
	9200	0	0	0	0	0	0.704225	0	0	1.20482	1.35747	0		6900	4.7619	5.55556	0	0	3.22581	0	4.7619	0	0		6900	5.64972	6.25	0	1.38889	2.98507	1.49254	3.1746	0	4.2735	0	0
	9600	0	0	0	0	0	1.40845	0	0	0	0.904977	0		7200	0	0	0	5	0	0	0	0	0		7200	2.82486	0	0	0	2.23881	3.73134	1.5873	0	4.2735	4.91803	0
	10000	0.78125	0	1.21951	0	0	0.704225	0	0	0.60241	0	0		7500	0	0	0	0	0	0	4.7619	0	0		7500	1.69492	18.75	0	0	1.49254	0	1.5873	0	2.5641	0	0
	10400	0	0	0	0	0	0	0	0	1.20482	0	0		7800	0	0	0	0	0	0	4.7619	0	0		7800	1.69492	6.25	0	0	0	2.23881	0	0	3.4188	0	0
	10800	0	0	0	0	0	0	0	0	0	0	0		8100	0	0	0	0	0	0	0	0	0		8100	0	0	0	0	0	0.746269	0	0	0.854701	0	0
	11200	0	0	0	0	0	0	0	0	0	0.452489	0		8400	0	0	0	0	0	0	0	0	0		8400	1.12994	0	0	0	0	0	1.5873	0	0	0	0
	11600	0	0	0	0	0	0	0	0	0	0	0		8700	0	0	0	0	0	0	0	0	0		8700	1.69492	0	0	0	0.746269	0	0	0	0	0	0
	12000	0	0	0	1.31579	0	0	0	0	0	0	0		9000	0	0	0	0	0	0	0	0	0		9000	0	0	0	0	0	0	0	0.900901	0.854701	0	0
	12400	0	0	0	0	0	0	0	0	0	0	0		9300	0	0	0	0	0	0	4.7619	0	0		9300	0	0	0	0	0	0.746269	0	0	0	0	0
	12800	0	0	0	0	0	0	0	0	0	0	0		9600	0	0	0	0	0	0	0	0	0		9600	0	0	0	0	0	0	0	0	0	0	0
	13200	0	0	0	0	0	0	0	0	0	0	0		9900	0	0	0	0	0	0	0	0	0		9900	0	0	0	0	0	0	0	0.900901	0	0	0
	13600	0	0	0	0	0	0	0	0	0	0	0		10200	0	0	0	0	0	0	0	0	0		10200	0	0	0	0	0	0	0	0.900901	0	0	0
	14000	0	0	0	0	0	0	0	0	0	0	0													10500	0	0	0	0	0	0	0	0	0	0	0
	14400	0	1.25	0	0	0	0	0	0	0	0	0													10800	0	0	0	0	0	0	0	0	0	0	0
	14800	0	0	0	0	0	0	0	0	0	0	0													11100	0	0	0	0	0	0	0	0	0	0	0
																									11400	0	0	0	0	0	0	0	0	0	0	0
																									11700	0	0	0	0	0	0	0	0	0	0	0
																									12000	0	0	0	0	0	0	0	0	0.854701	0	0

## Sheet: Panel e
	Myofiber type	Young							Aged				two-tailed t-test, p value
		Donor 1	Donor 2	Donor 3	Donor 4	Donor 5	Donor 6	Donor 7	Donor 1	Donor 2	Donor 3	Donor 4
	MYH7+MYH2+	0	0	0	2.65694	0.471698	1.46429	0	0	0	0	0.242718	0.1806
	MYH7+MYH1+	0	0	0	0	0	0	0	0	0	0	0	N/A
	MYH7+MYH2+MYH1+	0	0	0	0	0	0	0	0	0	0	0	N/A
	Non-annotated	0	0	0	0	0	0	0	0	0	0	0	N/A

## Sheet: Panel f
	Myofiber type	Young					Aged					two-tailed t-test, p value
		Donor 1	Donor 2	Donor 3	Donor 4	Donor 5	Donor 1	Donor 2	Donor 3	Donor 4	Donor 5
	MYH7+MYH2+	2.65478	0.781463	1.22231	2.08381	3.91845	0.323724	0.138025	1.89599	1.22592	0.78829	0.0841
	MYH7+MYH1+	0.257732	1.17266	0.46592	2.12597	1.67905	0.447048	0.673621	1.22788	0.175131	0.183865	0.1761
	MYH7+MYH2+MYH1+	0	0.197702	0.132309	2.13941	1.76595	0.16957	0.0372509	0.631997	0	0.0687273	0.2226
	Non-annotated	63.1781	53.7777	50.7193	29.0623	19.6355	51.3951	65.7223	29.5594	40.2802	45.7499	0.7548
