# Supplementary material for: Human skeletal muscle aging atlas
Source: Nat Aging. 2024 Apr 15;4(5):727–44. doi: 10.1038/s43587-024-00613-3 (PMC11108788; doi:10.1038/s43587-024-00613-3)
Supplement: Supplementary file 23 — Statistical Source Data [file 43587_2024_613_MOESM23_ESM.xlsx]

## Sheet: panel_b
ENSEMBL	SYMBOL	celltype	ltsr	beta_old	beta_young	flag5	log2fc	sign	prop_young	prop_old	n_cells_young	n_cells_old	REGULATION
ENSG00000067225	PKM	MF-IIsc(fg)	0.0158107	-0.0353572	0.0732476	TRUE	-0.108605	FALSE	0.672414	0.638373	1102	5973	none
ENSG00000067225	PKM	MF-Isc(fg)	0.908259	0.0893031	-0.0806999	TRUE	0.170003	TRUE	0.396521	0.540984	1667	3538	UP
ENSG00000102144	PGK1	MF-IIsc(fg)	0.00863105	-0.049685	0.060048	TRUE	-0.109733	FALSE	0.540835	0.504102	1102	5973	none
ENSG00000102144	PGK1	MF-Isc(fg)	0.00672776	0.0506092	-0.055255	TRUE	0.105864	FALSE	0.358728	0.442906	1667	3538	none
ENSG00000105220	GPI	MF-IIsc(fg)	2.79377086670628e-05	0.00158745	0.00366595	TRUE	-0.00207849	FALSE	0.241379	0.221664	1102	5973	none
ENSG00000105220	GPI	MF-Isc(fg)	0.000241048	0.0219634	-0.0222933	TRUE	0.0442567	FALSE	0.15177	0.182589	1667	3538	none
ENSG00000108515	ENO3	MF-IIsc(fg)	1	-0.122476	0.327795	TRUE	-0.45027	TRUE	0.999093	0.987611	1102	5973	DW
ENSG00000108515	ENO3	MF-Isc(fg)	1	-0.00777399	0.144668	TRUE	-0.152442	TRUE	0.95201	0.905314	1667	3538	DW
ENSG00000109819	PPARGC1A	MF-IIsc(fg)	2.95895518671987e-05	-0.00241554	0.0035364	FALSE	-0.00595194	FALSE	0.0281307	0.030303	1102	5973	none
ENSG00000109819	PPARGC1A	MF-Isc(fg)	3.43749189632014e-05	-0.00488035	0.00625313	FALSE	-0.0111335	FALSE	0.0329934	0.0353307	1667	3538	none
ENSG00000111640	GAPDH	MF-IIsc(fg)	1	0.0695009	0.0915312	TRUE	-0.0220302	TRUE	0.999093	1	1102	5973	DW
ENSG00000111640	GAPDH	MF-Isc(fg)	0.999966	0.00860504	0.115386	TRUE	-0.10678	TRUE	1	0.998587	1667	3538	DW
ENSG00000111669	TPI1	MF-IIsc(fg)	1	-0.252328	0.282364	TRUE	-0.534692	TRUE	0.836661	0.640717	1102	5973	DW
ENSG00000111669	TPI1	MF-Isc(fg)	0.00879517	-0.0492511	0.0707609	TRUE	-0.120012	FALSE	0.722855	0.698417	1667	3538	none
ENSG00000137700	SLC37A4	MF-IIsc(fg)	0.000737828	0.0125632	-0.0111881	FALSE	0.0237513	FALSE	0.0299456	0.0517328	1102	5973	none
ENSG00000137700	SLC37A4	MF-Isc(fg)	0.275431	0.0201599	-0.0188306	TRUE	0.0389905	FALSE	0.0239952	0.0675523	1667	3538	none
ENSG00000149925	ALDOA	MF-IIsc(fg)	0.999997	-0.0250544	0.0995764	TRUE	-0.124631	TRUE	0.783122	0.71706	1102	5973	DW
ENSG00000149925	ALDOA	MF-Isc(fg)	1	0.12576	-0.0890657	TRUE	0.214826	TRUE	0.470306	0.579423	1667	3538	UP
ENSG00000152556	PFKM	MF-IIsc(fg)	1	0.124822	-0.0704531	TRUE	0.195275	TRUE	0.564428	0.624309	1102	5973	UP
ENSG00000152556	PFKM	MF-Isc(fg)	1	0.0922655	-0.0662389	TRUE	0.158504	TRUE	0.344931	0.4316	1667	3538	UP
ENSG00000156515	HK1	MF-IIsc(fg)	0.00152507	0.0306563	-0.0129144	TRUE	0.0435706	FALSE	0.311252	0.323456	1102	5973	none
ENSG00000156515	HK1	MF-Isc(fg)	1	0.0845272	-0.0771993	TRUE	0.161726	TRUE	0.146971	0.267383	1667	3538	UP
ENSG00000164708	PGAM2	MF-IIsc(fg)	1	-0.00660904	0.0989954	TRUE	-0.105604	TRUE	0.821234	0.758078	1102	5973	DW
ENSG00000164708	PGAM2	MF-Isc(fg)	1	0.259832	-0.206787	TRUE	0.466618	TRUE	0.494901	0.663086	1667	3538	UP
ENSG00000067225	PKM	MF-I	0.292	-0.0779144	0.0631777	TRUE	-0.141092	FALSE	0.177205	0.0923177	22110	19942	none
ENSG00000067225	PKM	MF-II	7.4401050832588e-05	-0.0390531	0.0320837	TRUE	-0.0711368	FALSE	0.199227	0.153285	12940	15618	none
ENSG00000102144	PGK1	MF-I	0.000121675	-0.0432062	0.03192	TRUE	-0.0751262	FALSE	0.181909	0.106258	22110	19942	none
ENSG00000102144	PGK1	MF-II	0.994108	-0.0896776	0.0905424	TRUE	-0.18022	TRUE	0.268238	0.152772	12940	15618	DW
ENSG00000105220	GPI	MF-I	0.00106137	-0.0358268	0.0425696	TRUE	-0.0783964	FALSE	0.119313	0.0808344	22110	19942	none
ENSG00000105220	GPI	MF-II	5.16523947219431e-06	0.00398541	0.00824712	TRUE	-0.00426171	FALSE	0.126971	0.136189	12940	15618	none
ENSG00000108515	ENO3	MF-I	2.56793179199862e-05	-0.0318088	0.0392854	TRUE	-0.0710942	FALSE	0.306061	0.273593	22110	19942	none
ENSG00000108515	ENO3	MF-II	1.08175881809464e-05	0.0117507	0.0373653	TRUE	-0.0256145	FALSE	0.489026	0.468434	12940	15618	none
ENSG00000109819	PPARGC1A	MF-I	1	-0.281918	0.330894	TRUE	-0.612812	TRUE	0.528223	0.210912	22110	19942	DW
ENSG00000109819	PPARGC1A	MF-II	1	-0.235274	0.268118	TRUE	-0.503392	TRUE	0.414065	0.158663	12940	15618	DW
ENSG00000111640	GAPDH	MF-I	8.54761274198889e-06	-0.030516	0.0097176	TRUE	-0.0402336	FALSE	0.326097	0.286882	22110	19942	none
ENSG00000111640	GAPDH	MF-II	1.58849752966783e-05	0.0361465	-0.0344192	TRUE	0.0705657	FALSE	0.40085	0.415482	12940	15618	none
ENSG00000111669	TPI1	MF-I	1.08267866532325e-05	-0.0214246	0.0146588	TRUE	-0.0360834	FALSE	0.197648	0.135944	22110	19942	none
ENSG00000111669	TPI1	MF-II	9.82804027077921e-06	-0.0221942	0.0147527	TRUE	-0.0369469	FALSE	0.185549	0.121655	12940	15618	none
ENSG00000137700	SLC37A4	MF-I	7.22112507299024e-05	-0.0143064	0.0194562	FALSE	-0.0337626	FALSE	0.0597015	0.0372079	22110	19942	none
ENSG00000137700	SLC37A4	MF-II	0.000139952	-0.0164733	0.0224273	FALSE	-0.0389006	FALSE	0.0614374	0.0392496	12940	15618	none
ENSG00000152556	PFKM	MF-I	0.000816451	-0.049367	0.0667172	TRUE	-0.116084	FALSE	0.317368	0.189449	22110	19942	none
ENSG00000152556	PFKM	MF-II	0.383458	-0.0591808	0.114422	TRUE	-0.173603	FALSE	0.509428	0.383148	12940	15618	none
ENSG00000156515	HK1	MF-I	5.78198900351e-05	-0.0351674	0.0349142	TRUE	-0.0700816	FALSE	0.18417	0.167135	22110	19942	none
ENSG00000156515	HK1	MF-II	8.07968048640939e-06	-0.0119139	0.0214588	TRUE	-0.0333727	FALSE	0.222798	0.226918	12940	15618	none
ENSG00000164708	PGAM2	MF-I	6.03593000987984e-06	-0.00586003	0.00777032	TRUE	-0.0136303	FALSE	0.114111	0.0967305	22110	19942	none
ENSG00000164708	PGAM2	MF-II	4.79465421526259e-06	0.00420459	0.00412591	TRUE	7.868544568293e-05	FALSE	0.143663	0.131259	12940	15618	none

## Sheet: panel_d
UMAP					Dotplot: Mean expression in group																	Dotplot: Fraction of cells in group (%)
index	UMAP1	UMAP2	Cell cluster			PAX7	MYF5	NCAM1	ID1	CCND1	CCNA1	MYOD1	MYH3	MYOG	TNNT2	TPM1	TNNT3	TPM2	TNNC1	TNNT1		gene	fraction	cell_type
mus_SNuc7468112-CGCTATCAGACTCGGA-1	-2.39936	6.63411	ICA+ MuSC		Main MuSC	0.874252	1.45054	0.376382	0.487322	0.0371791	0.00157225	0.0836199	0.00599189	0.00760371	0.00936665	0.178599	0.0229906	0.165917	0.00378003	0.0204051		PAX7	0.635901	ICA+ MuSC
mus_SNuc7468112-CCACCTAAGACGCAAC-1	0.117447	5.71838	ICA+ MuSC		ICA+ MuSC	0.915469	1.29781	0.439433	0.481378	0.0421845	0.000666307	0.119177	0.00208598	0.00185039	0.00601185	0.204679	0.0121217	0.129241	0.00333127	0.0125174		MYF5	0.705283	ICA+ MuSC
mus_SNuc7468112-CAAGTTGGTAAAGGAG-1	0.416608	8.48073	ICA+ MuSC		TNF+ MuSC	0.599869	1.15912	0.289579	0.624926	0.0329527	0.00474318	0.130654	0.00750809	0	0.00966853	0.196952	0.0231392	0.394205	0.0141847	0.0358314		NCAM1	0.372374	ICA+ MuSC
mus_SNuc7468112-GTATCTTAGATGCCAG-1	-0.236289	6.80569	ICA+ MuSC		MyG+ MuSC	0.0730765	0.247552	0.218007	0.565052	1.16973	0.242972	0.64575	0.168517	1.28089	1.36009	0.663774	0.175235	1.88115	0.562431	0.175582		ID1	0.321451	ICA+ MuSC
mus_SNuc7468112-CAGCAGCTCTCGTATT-1	1.22893	6.99578	ICA+ MuSC		MYH8+	0.0270483	0.0408015	0.157357	0.132071	0.0567519	0	0.392702	0.165652	0.605066	0.0786392	2.92647	3.71827	3.41907	1.17678	0.661049		CCND1	0.0375557	ICA+ MuSC
mus_SNuc7468112-TTAGGCACATACCATG-1	-0.729629	8.18247	ICA+ MuSC		RASA4+	0.00419494	0.0119159	0	0.0343513	0	0	0.252876	0.0077631	0.304365	0	2.12492	2.63778	3.54817	1.53862	1.98088		CCNA1	0.000636537	ICA+ MuSC
mus_SNuc7468112-CTCGAGGAGCCGCCTA-1	0.342471	5.92781	ICA+ MuSC		MF-II(fg)	0.000555682	7.58946e-05	0.000365278	0.0216683	0.000203132	0.000792582	0.155779	0.00644875	0.208735	0.0014143	4.95254	4.89149	5.065	0.447351	0.316638		MYOD1	0.0967537	ICA+ MuSC
mus_SNuc7468112-TATGCCCAGTATCGAA-1	-0.191769	8.22091	ICA+ MuSC		II-UCH(fg)	0	0	0.0327928	0.0592407	0	0	0.0224445	0	0.128877	0	4.98716	4.75655	4.4232	3.27703	1.02293		MYH3	0.00190961	ICA+ MuSC
mus_SNuc7468112-TAGAGCTAGGCCCTTG-1	-1.98447	6.67134	ICA+ MuSC		MF-I(fg)	0.000953938	0.000895495	0.000587162	0.0294739	0	0	0.147247	0.00624346	0.336106	0.00801473	0.439058	0.478109	4.95554	5.0831	5.35215		MYOG	0.000636537	ICA+ MuSC
mus_SNuc7468112-GCATGATCACTCTGTC-1	0.562321	7.22255	ICA+ MuSC		I-UCH(fg)	0	0	0.0260292	0.0246783	0.001963	0.00347351	0.0562117	0.00315276	0.140648	0.0164723	0.735621	0.850882	4.42815	5.3262	5.12418		TNNT2	0.00636537	ICA+ MuSC
mus_SNuc7468112-TATCAGGCAATGCCAT-1	0.296769	7.76694	ICA+ MuSC		TNNT2+(fg)	0	0	0.0132895	0.0146793	0	0.00762824	0.0801878	0.0540986	0.670555	0.528527	0.579741	0.447799	4.32244	4.91298	4.54439		TPM1	0.157225	ICA+ MuSC
mus_SNuc7468112-CTACCCATCAGCCTAA-1	0.973964	4.8643	ICA+ MuSC																			TNNT3	0.00954806	ICA+ MuSC
mus_SNuc7468112-CAGCTAAAGACTACAA-1	-0.497457	8.45249	ICA+ MuSC																			TPM2	0.0973902	ICA+ MuSC
mus_SNuc7468112-ATTACTCCACATGTGT-1	-2.35948	4.53396	ICA+ MuSC																			TNNC1	0.00254615	ICA+ MuSC
mus_SNuc7468112-CATGACATCTACCAGA-1	-0.933644	6.8603	ICA+ MuSC																			TNNT1	0.0101846	ICA+ MuSC
mus_SNuc7468112-CAACCTCAGTGCGTGA-1	-0.940091	6.40914	ICA+ MuSC																			PAX7	0.438903	TNF+ MuSC
mus_SNuc7468112-GACAGAGGTTTGACTG-1	-1.11746	7.32397	ICA+ MuSC																			MYF5	0.575229	TNF+ MuSC
mus_SNuc7468112-TGCACCTTCAACACGT-1	-1.03351	6.74528	ICA+ MuSC																			NCAM1	0.25852	TNF+ MuSC
mus_SNuc7468112-ACGGAGACATAGTAAG-1	0.553929	6.68487	ICA+ MuSC																			ID1	0.367415	TNF+ MuSC
mus_SNuc7468112-TTAGGCACAGCCACCA-1	2.64493	6.3809	ICA+ MuSC																			CCND1	0.032419	TNF+ MuSC
mus_SNuc7468112-GGGACCTGTGCCTTGG-1	-0.512177	6.90879	ICA+ MuSC																			CCNA1	0.00332502	TNF+ MuSC
mus_SNuc7468112-ACGCAGCCAGATTGCT-1	-0.264684	9.26516	ICA+ MuSC																			MYOD1	0.101413	TNF+ MuSC
mus_SNuc7468112-TCTGGAAGTATGGTTC-1	-0.751823	8.08945	ICA+ MuSC																			MYH3	0.0074813	TNF+ MuSC
mus_SNuc7468112-GCATACAAGGGAACGG-1	1.20507	5.09365	ICA+ MuSC																			MYOG	0	TNF+ MuSC
mus_SNuc7468112-AGCGGTCTCTCCCTGA-1	-1.9533	3.60692	ICA+ MuSC																			TNNT2	0.00997506	TNF+ MuSC
mus_SNuc7468112-TGATTTCCAGCATACT-1	0.0498853	8.64554	ICA+ MuSC																			TPM1	0.147132	TNF+ MuSC
mus_SNuc7468112-CGCGTTTAGCTGAACG-1	0.724999	6.19077	ICA+ MuSC																			TNNT3	0.0207814	TNF+ MuSC
mus_SNuc7468112-CGACTTCAGTCATGCT-1	-0.369185	8.13355	ICA+ MuSC																			TPM2	0.276808	TNF+ MuSC
mus_SNuc7468112-CGGCTAGTCACGATGT-1	-0.922499	7.2138	ICA+ MuSC																			TNNC1	0.0133001	TNF+ MuSC
mus_SNuc7468112-TCTGGAATCCTTTACA-1	0.910709	6.14277	ICA+ MuSC																			TNNT1	0.0307564	TNF+ MuSC
mus_SNuc7468112-AAGCCGCCACATCCAA-1	0.742592	6.20158	ICA+ MuSC																			PAX7	0.559489	Main MuSC
mus_SNuc7468112-AGCTTGACAGGCTCAC-1	-0.510749	7.61012	ICA+ MuSC																			MYF5	0.688259	Main MuSC
mus_SNuc7468112-GTTTCTAAGGGTATCG-1	0.164191	7.92846	ICA+ MuSC																			NCAM1	0.288791	Main MuSC
mus_SNuc7468112-TTCTCCTCATGGTCAT-1	-0.0910055	8.71837	ICA+ MuSC																			ID1	0.279392	Main MuSC
mus_SNuc7468112-GGCCGATCACCCAGTG-1	0.673846	6.67365	ICA+ MuSC																			CCND1	0.028276	Main MuSC
mus_SNuc7468112-TTAGTTCAGATACACA-1	-0.143601	8.11819	ICA+ MuSC																			CCNA1	0.00125323	Main MuSC
mus_SNuc7468112-TTGTAGGCAAAGGTGC-1	-0.554306	8.51004	ICA+ MuSC																			MYOD1	0.0625049	Main MuSC
mus_SNuc7468112-GGCAATTGTTCCCGAG-1	-3.5142	5.24422	ICA+ MuSC																			MYH3	0.00516958	Main MuSC
mus_SNuc7468112-CAGCAGCCACAAGTAA-1	-0.174834	7.8567	ICA+ MuSC																			MYOG	0.00399467	Main MuSC
mus_SNuc7468112-TATGCCCGTCCGTCAG-1	-0.0946159	8.33055	ICA+ MuSC																			TNNT2	0.00744106	Main MuSC
mus_SNuc7468112-AGCTCTCCAACTTGAC-1	-2.73706	7.14295	ICA+ MuSC																			TPM1	0.124148	Main MuSC
mus_SNuc7468112-CATTCGCGTACGACCC-1	0.387669	3.90607	ICA+ MuSC																			TNNT3	0.0159004	Main MuSC
mus_SNuc7468112-TGATTTCGTTCGTTGA-1	-1.89892	7.00493	ICA+ MuSC																			TPM2	0.105428	Main MuSC
mus_SNuc7468112-GGGCATCAGCCGATTT-1	0.969207	7.19979	ICA+ MuSC																			TNNC1	0.00266312	Main MuSC
mus_SNuc7468112-CGACCTTGTTTGTTTC-1	-0.0483629	9.15758	ICA+ MuSC																			TNNT1	0.0144905	Main MuSC
mus_SNuc7468112-CTGTTTACACCACCAG-1	-0.344885	7.53147	ICA+ MuSC																			PAX7	0.0307692	MyG+ MuSC
mus_SNuc7468112-CGAACATAGCTTTGGT-1	0.0357299	6.75167	ICA+ MuSC																			MYF5	0.138462	MyG+ MuSC
mus_SNuc7468112-ATCTACTAGGGTATCG-1	-1.647	6.68182	ICA+ MuSC																			NCAM1	0.123077	MyG+ MuSC
mus_SNuc7468112-CTGCCTACAGTCGTGC-1	-0.951977	3.88531	ICA+ MuSC																			ID1	0.230769	MyG+ MuSC
mus_SNuc7468112-GAACCTACAGACACTT-1	-0.354426	8.25785	ICA+ MuSC																			CCND1	0.446154	MyG+ MuSC
mus_SNuc7468112-GGCGACTTCCACTCCA-1	-1.16291	7.45952	ICA+ MuSC																			CCNA1	0.107692	MyG+ MuSC
mus_SNuc7468112-GTCACGGCAATCTACG-1	-1.42404	7.58219	ICA+ MuSC																			MYOD1	0.307692	MyG+ MuSC
mus_SNuc7468112-ATAAGAGGTAAGTGTA-1	-2.52313	4.97518	ICA+ MuSC																			MYH3	0.107692	MyG+ MuSC
mus_SNuc7468112-TTCCCAGTCTAAGCCA-1	-0.069262	7.67107	ICA+ MuSC																			MYOG	0.430769	MyG+ MuSC
mus_SNuc7468112-CGGACTGGTGCAGTAG-1	-0.423408	8.62693	ICA+ MuSC																			TNNT2	0.461538	MyG+ MuSC
mus_SNuc7468112-CTGTGCTCAGAAGCAC-1	0.609978	6.91014	ICA+ MuSC																			TPM1	0.292308	MyG+ MuSC
mus_SNuc7468112-CCATTCGCACTTCGAA-1	-0.220126	8.90243	ICA+ MuSC																			TNNT3	0.123077	MyG+ MuSC
mus_SNuc7468112-CAGCATATCTTAGAGC-1	0.725754	6.05431	ICA+ MuSC																			TPM2	0.6	MyG+ MuSC
mus_SNuc7468112-GACCAATAGAAGAAGC-1	-0.688931	9.24869	ICA+ MuSC																			TNNC1	0.230769	MyG+ MuSC
mus_SNuc7468112-GGATGTTTCCTGTACC-1	0.64231	7.78497	ICA+ MuSC																			TNNT1	0.107692	MyG+ MuSC
mus_SNuc7468112-GGGCATCGTTACCGAT-1	-0.237189	7.99392	ICA+ MuSC																			PAX7	0.000842993	MF-II(fg)
mus_SNuc7468112-TTCGGTCTCAGTCAGT-1	-0.922989	7.95973	ICA+ MuSC																			MYF5	0.000210748	MF-II(fg)
mus_SNuc7468112-GGACAAGCACCACCAG-1	-0.792848	8.14015	ICA+ MuSC																			NCAM1	0.000421496	MF-II(fg)
mus_SNuc7468112-AACCGCGCAAGCTGTT-1	-0.874159	8.46729	ICA+ MuSC																			ID1	0.0147524	MF-II(fg)
mus_SNuc7468112-GTCGGGTCAATTCCTT-1	-0.892842	8.67612	ICA+ MuSC																			CCND1	0.000210748	MF-II(fg)
mus_SNuc7468112-AGATTGCAGACTGTAA-1	-0.666017	8.67327	ICA+ MuSC																			CCNA1	0.000421496	MF-II(fg)
mus_SNuc7468112-GGAATAACAACACCTA-1	0.0750759	8.83201	ICA+ MuSC																			MYOD1	0.102424	MF-II(fg)
mus_SNuc7468112-TTCCCAGGTACAGCAG-1	0.168332	7.51494	ICA+ MuSC																			MYH3	0.00379347	MF-II(fg)
mus_SNuc7468112-AAGACCTGTGCACTTA-1	-0.21547	8.00506	ICA+ MuSC																			MYOG	0.138251	MF-II(fg)
mus_SNuc7468112-TTCTCAACAGTTCCCT-1	-0.130371	9.0717	ICA+ MuSC																			TNNT2	0.00126449	MF-II(fg)
mus_SNuc7468112-ATGGGAGAGGACTGGT-1	0.933802	5.32266	ICA+ MuSC																			TPM1	0.995785	MF-II(fg)
mus_SNuc7468112-TCTCTAATCTTGCATT-1	-0.0534927	8.75048	ICA+ MuSC																			TNNT3	0.996839	MF-II(fg)
mus_SNuc7468112-TGGCTGGTCTGCCAGG-1	-0.5465	8.84581	ICA+ MuSC																			TPM2	0.999579	MF-II(fg)
mus_SNuc7468112-GACCTGGGTACATCCA-1	-0.539918	6.68315	ICA+ MuSC																			TNNC1	0.193045	MF-II(fg)
mus_SNuc7468112-AGTAGTCGTAGCGTCC-1	0.376217	7.31836	ICA+ MuSC																			TNNT1	0.132561	MF-II(fg)
mus_SNuc7468112-GGGAATGCACCGAAAG-1	-0.475387	7.55346	ICA+ MuSC																			PAX7	0.000557103	MF-I(fg)
mus_SNuc7468112-TTAGGACAGCTGGAAC-1	-0.671202	9.47795	ICA+ MuSC																			MYF5	0.000371402	MF-I(fg)
mus_SNuc7468112-TCCCGATGTGAAAGAG-1	0.400251	5.76577	ICA+ MuSC																			NCAM1	0.000371402	MF-I(fg)
mus_SNuc7468112-TGAGCCGTCGTGGGAA-1	-1.53807	6.98261	ICA+ MuSC																			ID1	0.0228412	MF-I(fg)
mus_SNuc7468112-GAATAAGGTCGGCTCA-1	-0.74178	7.57889	ICA+ MuSC																			CCND1	0	MF-I(fg)
mus_SNuc7468112-GAATAAGCACCTCGGA-1	-0.362654	8.88724	ICA+ MuSC																			CCNA1	0	MF-I(fg)
mus_SNuc7468112-CACATAGGTCACCTAA-1	-0.276412	8.60936	ICA+ MuSC																			MYOD1	0.100093	MF-I(fg)
mus_SNuc7468112-AAATGCCCATGAACCT-1	-0.267848	7.76427	ICA+ MuSC																			MYH3	0.00334262	MF-I(fg)
mus_SNuc7468112-CAGATCACAGATTGCT-1	-1.01295	8.71662	ICA+ MuSC																			MYOG	0.195729	MF-I(fg)
mus_SNuc7468112-TACTTGTCAGACGTAG-1	-0.0982927	9.19751	ICA+ MuSC																			TNNT2	0.00594243	MF-I(fg)
mus_SNuc7468112-AGCGTATTCGGCGCTA-1	-1.029	8.65421	ICA+ MuSC																			TPM1	0.157103	MF-I(fg)
mus_SNuc7468112-CGCCAAGTCCCAAGAT-1	-0.605697	9.50177	ICA+ MuSC																			TNNT3	0.169174	MF-I(fg)
mus_SNuc7468112-CCCAATCCACTTCTGC-1	0.0714472	7.33827	ICA+ MuSC																			TPM2	0.9987	MF-I(fg)
mus_SNuc7468112-GGGCACTAGATATGCA-1	-0.375862	8.75531	ICA+ MuSC																			TNNC1	0.9974	MF-I(fg)
mus_SNuc7468112-CATTATCCACAAGACG-1	-0.672888	9.03965	ICA+ MuSC																			TNNT1	0.995915	MF-I(fg)
mus_SNuc7468112-CCGTGGACATAGGATA-1	-0.284511	6.97638	ICA+ MuSC																			PAX7	0	I-UCH(fg)
mus_SNuc7468112-CTTGGCTGTACCGTTA-1	-0.924183	9.2248	ICA+ MuSC																			MYF5	0	I-UCH(fg)
mus_SNuc7468112-CGCTATCAGCGTGTCC-1	0.00536351	8.73836	ICA+ MuSC																			NCAM1	0.0234506	I-UCH(fg)
mus_SNuc7468112-GCAGTTACAATGAAAC-1	0.672507	6.2754	ICA+ MuSC																			ID1	0.0184255	I-UCH(fg)
mus_SNuc7468112-CGGACACAGTCCAGGA-1	-0.473399	7.55622	ICA+ MuSC																			CCND1	0.00167504	I-UCH(fg)
mus_SNuc7468112-ATCATGGCAATCGAAA-1	0.224628	7.24906	ICA+ MuSC																			CCNA1	0.00167504	I-UCH(fg)
mus_SNuc7468112-GATCGTAAGCCACGCT-1	-0.0631503	8.01876	ICA+ MuSC																			MYOD1	0.041876	I-UCH(fg)
mus_SNuc7468112-TGCTGCTAGAAACGAG-1	-1.83248	4.54189	ICA+ MuSC																			MYH3	0.00167504	I-UCH(fg)
mus_SNuc7468112-TAAGAGATCTAACTGG-1	-0.69608	7.8267	ICA+ MuSC																			MYOG	0.0904523	I-UCH(fg)
mus_SNuc7468112-CATATTCCAGTAAGAT-1	-0.000505533	8.74603	ICA+ MuSC																			TNNT2	0.0117253	I-UCH(fg)
mus_SNuc7468112-GGAGCAAGTCAAACTC-1	-0.648742	7.81039	ICA+ MuSC																			TPM1	0.278057	I-UCH(fg)
mus_SNuc7468112-TAGCCGGAGTCGATAA-1	-0.662025	7.74051	ICA+ MuSC																			TNNT3	0.323283	I-UCH(fg)
mus_SNuc7468112-AACTCCCGTCATCCCT-1	-0.679702	9.37283	ICA+ MuSC																			TPM2	0.988275	I-UCH(fg)
mus_SNuc7468112-TTGCCGTCAAGGTGTG-1	0.130599	9.0224	ICA+ MuSC																			TNNC1	1	I-UCH(fg)
mus_SNuc7468112-TCAGATGCAGGACGTA-1	-1.42258	8.7282	ICA+ MuSC																			TNNT1	0.98995	I-UCH(fg)
mus_SNuc7468112-AGGGTGAGTACAGACG-1	-1.0677	9.20955	ICA+ MuSC																			PAX7	0	II-UCH(fg)
mus_SNuc7468112-CGCGTTTCAGCCACCA-1	-0.435721	9.2094	ICA+ MuSC																			MYF5	0	II-UCH(fg)
mus_SNuc7468112-CACCACTCAAGACGTG-1	0.248385	7.20412	ICA+ MuSC																			NCAM1	0.0227273	II-UCH(fg)
mus_SNuc7468112-TGCTGCTAGCCTCGTG-1	-0.455629	7.18814	ICA+ MuSC																			ID1	0.0318182	II-UCH(fg)
mus_SNuc7468112-AGGGATGCAGGAACGT-1	-1.83298	7.35906	ICA+ MuSC																			CCND1	0	II-UCH(fg)
mus_SNuc7468112-TCAGGTAAGTCGAGTG-1	0.567441	7.48939	ICA+ MuSC																			CCNA1	0	II-UCH(fg)
mus_SNuc7468112-ACATGGTTCTCATTCA-1	-1.99142	8.78632	ICA+ MuSC																			MYOD1	0.0227273	II-UCH(fg)
mus_SNuc7468112-GCGAGAAGTTCAGACT-1	-0.652632	9.12693	ICA+ MuSC																			MYH3	0	II-UCH(fg)
mus_SNuc7468112-TGCCAAAGTAAGCACG-1	-0.0407238	8.29999	ICA+ MuSC																			MYOG	0.0727273	II-UCH(fg)
mus_SNuc7468112-TCTCATAAGCCTTGAT-1	0.098203	7.98554	ICA+ MuSC																			TNNT2	0	II-UCH(fg)
mus_SNuc7468112-GGGAGATCAAGTTAAG-1	-0.774948	8.56744	ICA+ MuSC																			TPM1	0.981818	II-UCH(fg)
mus_SNuc7468112-CGGACGTCAAAGTGCG-1	-0.0121429	7.45323	ICA+ MuSC																			TNNT3	0.990909	II-UCH(fg)
mus_SNuc7468112-GTCAAGTGTCAAGCGA-1	-1.18533	8.9684	ICA+ MuSC																			TPM2	0.995455	II-UCH(fg)
mus_SNuc7468112-ACTTTCACATGTCTCC-1	-0.0231111	6.66445	ICA+ MuSC																			TNNC1	0.85	II-UCH(fg)
mus_SNuc7468112-GACCAATCACCATGTA-1	-0.636501	8.30265	ICA+ MuSC																			TNNT1	0.345455	II-UCH(fg)
mus_SNuc7468112-GCTGCGACACAGGTTT-1	-0.95526	8.10862	ICA+ MuSC																			PAX7	0	TNNT2+(fg)
mus_SNuc7468112-CGCGGTAAGCAGATCG-1	-1.62409	4.90196	ICA+ MuSC																			MYF5	0	TNNT2+(fg)
mus_SNuc7468112-CTCGGGATCAACACAC-1	-1.03861	7.81194	ICA+ MuSC																			NCAM1	0.0222222	TNNT2+(fg)
mus_SNuc7468112-GTCATTTCAGTCGATT-1	-0.928551	9.15427	ICA+ MuSC																			ID1	0.0222222	TNNT2+(fg)
mus_SNuc7468112-GGTGAAGCAGCATGAG-1	-0.305757	8.99451	ICA+ MuSC																			CCND1	0	TNNT2+(fg)
mus_SNuc7468112-TGCGTGGAGCAACGGT-1	-0.485309	9.13156	ICA+ MuSC																			CCNA1	0.0222222	TNNT2+(fg)
mus_SNuc7468112-CATCCACTCACAGGCC-1	-0.259064	6.3866	ICA+ MuSC																			MYOD1	0.0888889	TNNT2+(fg)
mus_SNuc7468112-AGCGTCGTCTCGTATT-1	-1.20542	9.05795	ICA+ MuSC																			MYH3	0.0444444	TNNT2+(fg)
mus_SNuc7468112-AGCCTAAAGTGCGTGA-1	-2.16127	6.65797	ICA+ MuSC																			MYOG	0.4	TNNT2+(fg)
mus_SNuc7468112-TGGTTAGTCAAGGCTT-1	-0.734489	8.51948	ICA+ MuSC																			TNNT2	0.133333	TNNT2+(fg)
mus_SNuc7468112-CTAGAGTAGTAGATGT-1	-1.26984	8.87065	ICA+ MuSC																			TPM1	0.311111	TNNT2+(fg)
mus_SNuc7468112-CGATGGCGTGTTTGGT-1	-0.0471415	6.80413	ICA+ MuSC																			TNNT3	0.2	TNNT2+(fg)
mus_SNuc7468112-CGTTAGATCGGTCCGA-1	-0.446286	9.03033	ICA+ MuSC																			TPM2	1	TNNT2+(fg)
mus_SNuc7468112-CTGAAACCAGTTCATG-1	-0.898218	8.41057	ICA+ MuSC																			TNNC1	1	TNNT2+(fg)
mus_SNuc7468112-ATCTGCCAGACAAAGG-1	-1.34029	9.28875	ICA+ MuSC																			TNNT1	0.977778	TNNT2+(fg)
mus_SNuc7468112-CCTAAAGGTGACTACT-1	-0.867004	8.39618	ICA+ MuSC																			PAX7	0.0206897	MYH8+
mus_SNuc7468112-GTCATTTCAGACAAGC-1	-1.07516	9.11154	ICA+ MuSC																			MYF5	0.0413793	MYH8+
mus_SNuc7468112-CGAGAAGCAGGCGATA-1	-1.55943	7.683	ICA+ MuSC																			NCAM1	0.137931	MYH8+
mus_SNuc7468112-GTAGGCCTCTCTGTCG-1	-0.606915	8.14096	ICA+ MuSC																			ID1	0.0758621	MYH8+
mus_SNuc7468112-ACGAGGAGTGATAAAC-1	0.735035	7.3329	ICA+ MuSC																			CCND1	0.0413793	MYH8+
mus_SNuc7468112-GCTGCTTCATTGTGCA-1	-1.30267	8.80329	ICA+ MuSC																			CCNA1	0	MYH8+
mus_SNuc7468112-AGCTTGAAGCCAGGAT-1	-1.69918	5.41033	ICA+ MuSC																			MYOD1	0.289655	MYH8+
mus_SNuc7468112-GCATACAGTGCGCTTG-1	-1.18402	9.15206	ICA+ MuSC																			MYH3	0.117241	MYH8+
mus_SNuc7468112-GCAAACTCAAGTTGTC-1	0.658509	7.26495	ICA+ MuSC																			MYOG	0.386207	MYH8+
mus_SNuc7468112-TTAGGCACAATGTAAG-1	0.136982	7.38494	ICA+ MuSC																			TNNT2	0.0413793	MYH8+
mus_SNuc7468112-CGAACATTCTCTAAGG-1	-0.171941	7.53229	ICA+ MuSC																			TPM1	0.868966	MYH8+
mus_SNuc7468112-CGTAGCGCATGACGGA-1	2.46765	3.31122	ICA+ MuSC																			TNNT3	0.944828	MYH8+
mus_SNuc7468112-GGTATTGGTACCATCA-1	-0.889316	7.12765	ICA+ MuSC																			TPM2	0.972414	MYH8+
mus_SNuc7468112-CTTACCGAGTGGTAAT-1	1.78502	4.01851	ICA+ MuSC																			TNNC1	0.496552	MYH8+
mus_SNuc7468112-AGCAGCCGTCCCTACT-1	-0.384606	7.42472	ICA+ MuSC																			TNNT1	0.268966	MYH8+
mus_SNuc7468112-AGATTGCCATTGGCGC-1	1.39716	4.87321	ICA+ MuSC																			PAX7	0.00704225	RASA4+
mus_SNuc7468112-CTAATGGGTTCTGTTT-1	0.4331	6.33649	ICA+ MuSC																			MYF5	0.00704225	RASA4+
mus_SNuc7511880-TACACGAGTAGCTTGT-1	1.18145	6.4024	ICA+ MuSC																			NCAM1	0	RASA4+
mus_SNuc7511880-TAGCCGGCAACGCACC-1	0.574444	5.2168	ICA+ MuSC																			ID1	0.028169	RASA4+
mus_SNuc7511880-CAACCTCTCAGTCAGT-1	-1.2873	5.88526	ICA+ MuSC																			CCND1	0	RASA4+
mus_SNuc7511880-CATGGCGGTTTACTCT-1	0.481166	7.80522	ICA+ MuSC																			CCNA1	0	RASA4+
mus_SNuc7511880-CAAGATCTCAACACCA-1	-0.868071	8.75009	ICA+ MuSC																			MYOD1	0.190141	RASA4+
mus_SNuc7511880-ATCCACCGTGCACGAA-1	-1.92164	5.55872	ICA+ MuSC																			MYH3	0.00704225	RASA4+
mus_SNuc7511880-AGTAGTCAGGCATGGT-1	-1.93673	7.25655	ICA+ MuSC																			MYOG	0.232394	RASA4+
mus_SNuc7511880-TATCAGGTCTTGCAAG-1	-0.630482	7.86077	ICA+ MuSC																			TNNT2	0	RASA4+
mus_SNuc7511880-CTGAAGTTCGACGGAA-1	-0.982819	7.85274	ICA+ MuSC																			TPM1	0.549296	RASA4+
mus_SNuc7511880-CATGCCTGTCCGCTGA-1	-0.459305	8.34646	ICA+ MuSC																			TNNT3	0.647887	RASA4+
mus_SNuc7511880-GTCAAGTCATTTGCTT-1	-3.05762	6.91381	ICA+ MuSC																			TPM2	0.84507	RASA4+
mus_SNuc7511880-TGCCCATCAATCTACG-1	-2.67573	5.32775	ICA+ MuSC																			TNNC1	0.429577	RASA4+
mus_SNuc7511880-CTGTGCTAGCTGTTCA-1	0.0849231	5.19424	ICA+ MuSC																			TNNT1	0.514085	RASA4+
mus_SNuc7511880-GCTGGGTGTGAGGCTA-1	-0.899738	8.10203	ICA+ MuSC
mus_SNuc7511880-GTGTTAGCATTATCTC-1	-0.863259	7.66557	ICA+ MuSC
mus_SNuc7511880-CTGTGCTTCCACGACG-1	-1.93884	7.43328	ICA+ MuSC
mus_SNuc7511880-CAACCAAAGTGTTTGC-1	-0.486948	7.97654	ICA+ MuSC
mus_SNuc7511880-ATGGGAGTCGTACGGC-1	-0.53998	7.89609	ICA+ MuSC
mus_SNuc7511880-GATCTAGTCTTCCTTC-1	-0.299148	8.10915	ICA+ MuSC
mus_SNuc7511880-TTTGTCAGTAACGCGA-1	-2.50918	7.4407	ICA+ MuSC
mus_SNuc7511880-ACTGAACGTCTCTCGT-1	-1.15492	8.35629	ICA+ MuSC
mus_SNuc7511880-GACCAATCACGGTAGA-1	-1.6879	8.09183	ICA+ MuSC
mus_SNuc7511880-CACACTCTCAGCACAT-1	-3.8682	6.23756	ICA+ MuSC
mus_SNuc7511880-ACTGATGTCTGGAGCC-1	-1.09408	8.01576	ICA+ MuSC
mus_SNuc7511880-GTGTGCGAGACTAGGC-1	0.116016	5.38051	ICA+ MuSC
mus_SNuc7511880-AGGTCATTCCGGCACA-1	0.705724	4.51308	ICA+ MuSC
mus_SNuc7511880-AGATCTGCATTCCTGC-1	-0.122174	8.61469	ICA+ MuSC
mus_SNuc7511880-TGAGCATAGTACGATA-1	-1.39324	4.71097	ICA+ MuSC
mus_SNuc7511880-CACAGTACACGCATCG-1	0.316318	7.87058	ICA+ MuSC
mus_SNuc7511880-ACGATACGTGAGTATA-1	-0.370003	7.97327	ICA+ MuSC
mus_SNuc7511880-ACACCAACACCTCGTT-1	-3.03847	6.1136	ICA+ MuSC
mus_SNuc7511880-CCGTGGATCCCTCTTT-1	-1.60238	7.31659	ICA+ MuSC
mus_SNuc7511880-CAGAATCGTGGGTATG-1	-1.16444	6.74274	ICA+ MuSC
mus_SNuc7511880-CTGCTGTGTGAACCTT-1	-0.588907	7.88589	ICA+ MuSC
mus_SNuc7511880-CGCTATCGTATAGTAG-1	-0.880005	6.85952	ICA+ MuSC
mus_SNuc7511880-AGTAGTCAGAACAACT-1	-0.461629	8.5858	ICA+ MuSC
mus_SNuc7511880-GGCAATTAGACTCGGA-1	0.532991	8.66405	ICA+ MuSC
mus_SNuc7511880-ATGTGTGGTCCCTACT-1	-0.750458	7.72726	ICA+ MuSC
mus_SNuc7511880-GACGTGCTCTGCAGTA-1	-0.166387	7.8884	ICA+ MuSC
mus_SNuc7511880-TGCTACCTCTCGCATC-1	-3.40729	5.68464	ICA+ MuSC
mus_SNuc7511880-AGATCTGTCTGGCGAC-1	-0.710482	8.7241	ICA+ MuSC
mus_SNuc7511880-TACCTATGTTGTACAC-1	-1.20868	7.70789	ICA+ MuSC
mus_SNuc7511880-GAATAAGAGGACGAAA-1	-1.46126	7.42122	ICA+ MuSC
mus_SNuc7511880-TTCTCCTCACCAGTTA-1	0.399592	7.42696	ICA+ MuSC
mus_SNuc7511880-CGACTTCTCTCAACTT-1	0.751216	7.16151	ICA+ MuSC
mus_SNuc7511880-TTTGGTTGTTAGGGTG-1	-0.389964	8.07924	ICA+ MuSC
mus_SNuc7511880-TTATGCTGTCAAGCGA-1	-0.780806	7.41315	ICA+ MuSC
mus_SNuc7511880-AGGGAGTCAGATCCAT-1	-1.48036	8.43905	ICA+ MuSC
mus_SNuc7511880-CCTAGCTCACACATGT-1	-0.11067	8.20733	ICA+ MuSC
mus_SNuc7511880-CAACCTCCACCGTTGG-1	-1.46372	8.20937	ICA+ MuSC
mus_SNuc7511880-TGAGAGGTCGCGTAGC-1	-2.3923	8.0014	ICA+ MuSC
mus_SNuc7511880-CACCACTAGGAGTTTA-1	0.740644	7.52339	ICA+ MuSC
mus_SNuc7511880-CCGGTAGCATTCCTGC-1	-2.6993	6.67284	ICA+ MuSC
mus_SNuc7511880-AATCCAGCATTACCTT-1	-1.32237	7.38709	ICA+ MuSC
mus_SNuc7511880-ACATACGGTAAAGGAG-1	-0.749674	7.30059	ICA+ MuSC
mus_SNuc7511880-TAAGAGATCGCAAGCC-1	-0.243797	8.09518	ICA+ MuSC
mus_SNuc7511880-GGACAGAAGACAAGCC-1	1.10636	7.63876	ICA+ MuSC
5386STDY7600838-GCAAACTTCACATGCA-1	0.237717	8.32296	ICA+ MuSC
5386STDY7600838-ACACCAAGTTACGACT-1	-0.38243	7.26228	ICA+ MuSC
5386STDY7600838-GCTGCTTCACCTGGTG-1	-0.905325	8.25089	ICA+ MuSC
5386STDY7600838-CATCGGGCAGGGAGAG-1	-0.641668	8.20798	ICA+ MuSC
5386STDY7600838-GACGTTAAGATGGGTC-1	-0.598486	7.70477	ICA+ MuSC
5386STDY7600838-AGGCCGTCAAGGTTTC-1	0.000793015	8.16975	ICA+ MuSC
5386STDY7600838-GCGACCAAGAGAGCTC-1	0.27519	7.49064	ICA+ MuSC
5386STDY7600838-CGGACACCATCAGTAC-1	-0.872045	6.80733	ICA+ MuSC
5386STDY7600838-TGGTTCCTCACAAACC-1	-1.73219	6.29728	ICA+ MuSC
5386STDY7600838-CAGCAGCCAGGTGGAT-1	-0.434122	7.88712	ICA+ MuSC
5386STDY7600838-CTCCTAGAGCTAGCCC-1	-1.76161	7.61809	ICA+ MuSC
5386STDY7600838-GATCTAGGTCAACATC-1	-3.53097	6.56715	ICA+ MuSC
5386STDY7600838-TGTGGTATCCGCATCT-1	-1.24395	9.02041	ICA+ MuSC
5386STDY7600838-CAACTAGGTTCGTCTC-1	-2.01718	6.24601	ICA+ MuSC
5386STDY7600838-ATAACGCTCGTACGGC-1	-2.04774	7.20648	ICA+ MuSC
5386STDY7600838-TGTGTTTGTAGCGCAA-1	-1.23315	8.62501	ICA+ MuSC
5386STDY7600838-GGACAGATCAACGAAA-1	-0.969181	7.84247	ICA+ MuSC
5386STDY7600838-ATGGGAGTCCACGCAG-1	-1.43919	6.89073	ICA+ MuSC
5386STDY7600838-TGACAACTCGGAATCT-1	-0.557305	7.99452	ICA+ MuSC
5386STDY7600839-GAACCTAGTCAACTGT-1	-1.26727	7.59798	ICA+ MuSC
5386STDY7600839-TGCCAAAGTAAGTGGC-1	-2.25935	7.93579	ICA+ MuSC
5386STDY7600839-TAAGCGTCATTTCAGG-1	-1.65876	7.8371	ICA+ MuSC
5386STDY7600839-TTAGTTCAGCTATGCT-1	-0.927176	9.02418	ICA+ MuSC
5386STDY7600839-CTCACACGTGTCTGAT-1	-1.85555	6.82278	ICA+ MuSC
5386STDY7600839-ACATCAGCAGTAGAGC-1	-0.280979	7.97763	ICA+ MuSC
5386STDY7600839-GGAACTTAGTACGCCC-1	-1.81798	6.72369	ICA+ MuSC
5386STDY7600839-CAGTCCTAGACCTTTG-1	-0.679368	6.39961	ICA+ MuSC
5386STDY7600839-GATCTAGAGGTCGGAT-1	-3.05304	5.14201	ICA+ MuSC
5386STDY7600839-ATTATCCGTTCACGGC-1	-1.06805	6.86045	ICA+ MuSC
5386STDY7600839-TGGGAAGTCTGCCCTA-1	-1.08555	5.27922	ICA+ MuSC
5386STDY7600839-GCATGCGTCTCGTATT-1	-2.54737	5.75246	ICA+ MuSC
5386STDY7600839-AACGTTGGTTCCCGAG-1	-0.451046	8.1762	ICA+ MuSC
5386STDY7600839-TGTATTCTCTGTTGAG-1	0.273983	8.24733	ICA+ MuSC
5386STDY7600839-CATCGAACACGAGAGT-1	-1.61344	7.46376	ICA+ MuSC
5386STDY7600839-CCTAGCTTCAGTTGAC-1	-0.693945	8.33002	ICA+ MuSC
5386STDY7600839-ATAAGAGCACTTAAGC-1	-2.66487	4.69392	ICA+ MuSC
5386STDY7600839-GGTATTGGTCCCGACA-1	-2.28812	5.40391	ICA+ MuSC
5386STDY7600839-TTCTCAATCATCACCC-1	-2.84955	5.24264	ICA+ MuSC
5386STDY7600839-AACTGGTAGTGACTCT-1	-0.492691	8.09822	ICA+ MuSC
5386STDY7600839-TTGAACGGTTCCCTTG-1	-1.27963	7.00596	ICA+ MuSC
5386STDY7600839-CGATTGAGTTCTGTTT-1	-0.295788	7.06629	ICA+ MuSC
5386STDY7600839-CTGATCCAGGGAACGG-1	-0.838277	9.25564	ICA+ MuSC
5386STDY7600839-ACCAGTACACAACGCC-1	-0.405149	8.18241	ICA+ MuSC
5386STDY7600839-TGAGAGGCACGGTTTA-1	-2.86436	5.56756	ICA+ MuSC
5386STDY7600839-TGGCTGGAGCGTCTAT-1	-0.855572	9.1212	ICA+ MuSC
5386STDY7600839-CCCAATCTCTTACCTA-1	-0.788922	7.72405	ICA+ MuSC
5386STDY7645353-CTTAGGAAGTACGATA-1	0.472506	5.95294	ICA+ MuSC
5386STDY7645353-CTCAGAAGTTCCACGG-1	-0.932228	8.01627	ICA+ MuSC
5386STDY7645353-CACCTTGCATGGATGG-1	1.18962	6.71308	ICA+ MuSC
5386STDY7645353-CACAGTACAAGCGAGT-1	-0.229462	6.41251	ICA+ MuSC
5386STDY7645353-CGTCCATCACGGATAG-1	-0.102579	5.62723	ICA+ MuSC
5386STDY7645353-GGGAATGCAGATGGGT-1	0.090696	4.82041	ICA+ MuSC
5386STDY7645353-AACACGTTCGGTCTAA-1	-1.06053	4.08509	ICA+ MuSC
5386STDY7645353-CGGAGCTTCACTATTC-1	-1.82217	6.35673	ICA+ MuSC
5386STDY7645353-CTGCTGTTCCCTAACC-1	-0.399151	5.20456	ICA+ MuSC
5386STDY7645353-CGATCGGTCCTACAGA-1	-0.351891	6.91061	ICA+ MuSC
5386STDY7645353-GGAAAGCTCCGTAGTA-1	-1.47336	5.32821	ICA+ MuSC
5386STDY7645353-TCCCGATGTGTGGCTC-1	-1.42226	4.89438	ICA+ MuSC
5386STDY7645353-GGGTTGCAGGGTGTTG-1	-1.49279	6.1045	ICA+ MuSC
5386STDY7645353-GTGTGCGTCGTAGGTT-1	-1.9581	4.51489	ICA+ MuSC
5386STDY7645353-GTTCTCGCATGCTGGC-1	0.439007	1.96432	ICA+ MuSC
5386STDY7645354-TGCACCTCATCACGTA-1	0.219654	6.22908	ICA+ MuSC
5386STDY7645354-ACCAGTACACTACAGT-1	-0.528558	5.1535	ICA+ MuSC
5386STDY7645354-AGTGTCATCTCGTATT-1	-0.772174	7.9816	ICA+ MuSC
5386STDY7645354-TGCGTGGGTCCTGCTT-1	-0.0965507	6.07723	ICA+ MuSC
5386STDY7645354-CTTAGGAAGCGTGAAC-1	-2.50351	5.1934	ICA+ MuSC
5386STDY7645354-GGGAATGAGGGTCGAT-1	-1.9391	6.05287	ICA+ MuSC
5386STDY7645354-CGAGCACAGGCTACGA-1	-0.46342	6.14002	ICA+ MuSC
5386STDY7645354-GTGCATATCCCTGACT-1	-0.934945	4.18541	ICA+ MuSC
5386STDY7645354-TGAGAGGAGGTAGCTG-1	-0.612973	7.16112	ICA+ MuSC
5386STDY7645354-CTAGCCTCAAACCTAC-1	-1.55378	5.49212	ICA+ MuSC
5386STDY7645354-AGATCTGGTGACTCAT-1	-0.348119	5.42915	ICA+ MuSC
5386STDY7645354-TCATTACAGTCATCCA-1	-1.00313	5.13216	ICA+ MuSC
5386STDY7645354-CACACAATCCTCCTAG-1	-1.80829	6.73415	ICA+ MuSC
5386STDY7645354-GTCCTCAGTTGTTTGG-1	-0.91772	8.32911	ICA+ MuSC
5386STDY7645354-TCGGGACCACGAAAGC-1	-1.42338	4.95149	ICA+ MuSC
5386STDY7645354-GCAAACTCACGAAACG-1	-2.06256	6.99837	ICA+ MuSC
5386STDY7645354-CTACCCAGTAGCGCTC-1	-0.83981	8.06916	ICA+ MuSC
5386STDY7645354-GGACGTCCATTCACTT-1	-1.06263	8.36024	ICA+ MuSC
5386STDY7645354-AAAGTAGGTCCTCCAT-1	0.249553	5.60725	ICA+ MuSC
5386STDY7645354-TTCTCCTGTTCACCTC-1	-2.31595	7.21115	ICA+ MuSC
5386STDY7645354-GGCAATTTCTACTTAC-1	-2.85267	5.65185	ICA+ MuSC
5386STDY7645354-CATGCCTTCGAGGTAG-1	-1.60292	8.22352	ICA+ MuSC
5386STDY7835292-GTACGTATCACTTACT-1	-2.39777	5.48985	ICA+ MuSC
5386STDY7835292-CAACCTCTCTTGCAAG-1	0.53845	7.24847	ICA+ MuSC
5386STDY7835292-AGAGCGAGTCTAGGTT-1	0.833455	6.71882	ICA+ MuSC
5386STDY7835292-TACTCATCAGATGAGC-1	1.00522	6.27087	ICA+ MuSC
5386STDY7835292-TCGCGTTCACGACGAA-1	0.105339	5.23266	ICA+ MuSC
5386STDY7835292-GCTTCCACATTCTTAC-1	0.410179	6.86235	ICA+ MuSC
5386STDY7835292-TACAGTGTCAGTTAGC-1	0.751924	7.23558	ICA+ MuSC
5386STDY7835292-AGACGTTAGGTAGCTG-1	0.215226	8.28165	ICA+ MuSC
5386STDY7835292-CACAGTAAGAGTACCG-1	0.808535	5.8543	ICA+ MuSC
5386STDY7835292-GCTGCTTGTGCTCTTC-1	0.60997	6.85173	ICA+ MuSC
5386STDY7835292-TGAGGGATCCTAAGTG-1	0.984529	6.53476	ICA+ MuSC
5386STDY7835292-TGGTTCCAGACGACGT-1	0.238607	6.23399	ICA+ MuSC
5386STDY7835292-ACAGCTACACAGACTT-1	0.716036	7.30561	ICA+ MuSC
5386STDY7835292-GTCACAACATGCCACG-1	1.20595	5.44641	ICA+ MuSC
5386STDY7835292-CTAACTTTCTCATTCA-1	-0.0260953	8.1159	ICA+ MuSC
5386STDY7835292-ACATGGTCATTTCACT-1	-1.34768	7.1748	ICA+ MuSC
5386STDY7835292-CATCGAACATAGGATA-1	-0.328533	8.38243	ICA+ MuSC
5386STDY7835292-CTACGTCGTGACAAAT-1	-0.0621043	5.71161	ICA+ MuSC
5386STDY7835292-CAGCAGCGTAAATGTG-1	0.548761	6.09236	ICA+ MuSC
5386STDY7835292-CTCTAATAGTACTTGC-1	0.528157	7.43391	ICA+ MuSC
5386STDY7835292-AACGTTGGTAGAGCTG-1	1.14404	6.68264	ICA+ MuSC
5386STDY7835292-GCGGGTTTCGAGGTAG-1	-0.150307	7.31285	ICA+ MuSC
5386STDY7835292-CATTCGCCATCCCACT-1	0.358589	7.0164	ICA+ MuSC
5386STDY7835292-GGACAAGTCGATCCCT-1	0.423001	7.03666	ICA+ MuSC
5386STDY7835292-ATTTCTGAGCTCTCGG-1	0.0957126	5.70767	ICA+ MuSC
5386STDY7835292-CTAAGACCATTAACCG-1	0.363457	6.55192	ICA+ MuSC
5386STDY7835292-CATATTCGTACGACCC-1	-0.46367	5.38108	ICA+ MuSC
5386STDY7835292-ACGGGTCCACCGAATT-1	0.311984	6.30555	ICA+ MuSC
5386STDY7835292-GATCAGTCATGCATGT-1	0.888304	6.02854	ICA+ MuSC
5386STDY7835292-TCTATTGCAGCTGTGC-1	-2.15777	6.42927	ICA+ MuSC
5386STDY7835292-GCAAACTCACGAAATA-1	0.0530043	6.78594	ICA+ MuSC
5386STDY7835292-CGCGTTTCATGGGACA-1	-0.171593	6.7099	ICA+ MuSC
5386STDY7835292-GTGCGGTAGCGTTCCG-1	0.698578	7.16966	ICA+ MuSC
5386STDY7835292-GGGCACTGTACCCAAT-1	0.544208	7.63286	ICA+ MuSC
5386STDY7835292-ACTGAACCAGTACACT-1	-1.05382	6.27069	ICA+ MuSC
5386STDY7835292-CAGCCGAGTTGCGCAC-1	-0.614761	4.85733	ICA+ MuSC
5386STDY7835292-ACGCCGAGTGCGAAAC-1	-0.253784	9.08841	ICA+ MuSC
5386STDY7835292-TTGGAACGTCATATGC-1	0.0790801	7.25927	ICA+ MuSC
5386STDY7835292-ATCACGATCGTACGGC-1	-1.24176	6.39848	ICA+ MuSC
5386STDY7835292-AGGCCGTGTGTCCTCT-1	-0.566644	7.48646	ICA+ MuSC
5386STDY7835292-GATCGTAAGATAGGAG-1	-0.968523	5.84295	ICA+ MuSC
5386STDY7835292-ATCCGAACAATGGTCT-1	-0.0464595	7.419	ICA+ MuSC
5386STDY7835292-CAGCCGAAGTCGTACT-1	-0.448724	5.64263	ICA+ MuSC
5386STDY7835292-CACATTTTCAGGATCT-1	0.521878	7.6097	ICA+ MuSC
5386STDY7835292-GAAGCAGGTGTGCCTG-1	-0.0715721	7.36622	ICA+ MuSC
5386STDY7835292-TTGCCGTTCTGCAGTA-1	-0.194846	8.02086	ICA+ MuSC
5386STDY7835292-TGAGCCGTCTTGTCAT-1	-0.376556	7.2069	ICA+ MuSC
5386STDY7835292-GATCGTAGTGGCTCCA-1	-0.800216	5.73998	ICA+ MuSC
5386STDY7835292-AACGTTGTCTTGTACT-1	0.325612	7.10414	ICA+ MuSC
5386STDY7835292-GTCACAAAGTGCGTGA-1	-0.0311127	6.22109	ICA+ MuSC
5386STDY7835292-ACTGCTCCATCACGAT-1	1.0221	6.3686	ICA+ MuSC
5386STDY7835292-TAGAGCTCAATGACCT-1	-0.877653	6.93707	ICA+ MuSC
5386STDY7835292-GAAGCAGTCTACTATC-1	-0.205753	8.04818	ICA+ MuSC
5386STDY7835292-CATTATCTCATCGATG-1	-1.94948	7.8842	ICA+ MuSC
5386STDY7835292-GCATGCGAGTATCTCG-1	-1.6325	7.11552	ICA+ MuSC
5386STDY7835292-TTTGGTTAGCCGCCTA-1	-1.61072	7.73976	ICA+ MuSC
5386STDY7835292-GATGAAACACTGAAGG-1	-1.22387	7.59175	ICA+ MuSC
5386STDY7835292-TGGACGCTCCCGGATG-1	-0.683133	7.69525	ICA+ MuSC
5386STDY7835292-CACACTCAGCTCCTTC-1	0.189243	7.41978	ICA+ MuSC
5386STDY7835292-CTGAAGTCACGTCTCT-1	1.15231	6.90122	ICA+ MuSC
5386STDY7835292-CATCGGGCAGATTGCT-1	0.946478	6.15772	ICA+ MuSC
5386STDY7835292-GATCGATTCGGACAAG-1	0.310298	5.8489	ICA+ MuSC
5386STDY7835292-ATTACTCCATCACGAT-1	-0.808517	7.45087	ICA+ MuSC
5386STDY7835292-CCACCTAGTCCATGAT-1	-0.373491	6.98404	ICA+ MuSC
5386STDY7835292-CCACTACTCTTCGAGA-1	-2.06345	7.84358	ICA+ MuSC
5386STDY7835292-TACGGGCAGCTAACAA-1	-0.241239	8.25078	ICA+ MuSC
5386STDY7835292-CATGACAAGTGTTAGA-1	-0.440921	7.67806	ICA+ MuSC
5386STDY7835292-GAATGAATCACCGTAA-1	-0.689553	5.40308	ICA+ MuSC
5386STDY7835292-ACGCCGAAGACCACGA-1	0.061602	7.40125	ICA+ MuSC
5386STDY7835292-GACGTGCCACGGTAGA-1	-0.781607	6.85357	ICA+ MuSC
5386STDY7835292-GGATTACTCGTGGGAA-1	-0.867093	5.7468	ICA+ MuSC
5386STDY7835292-CGACTTCGTCGGGTCT-1	0.245913	6.77454	ICA+ MuSC
5386STDY7835292-AAAGTAGCATGCCTTC-1	-0.501429	8.91737	ICA+ MuSC
5386STDY7835292-ACGTCAAAGGGCTTCC-1	-0.525328	8.92839	ICA+ MuSC
5386STDY7835292-GTAACGTTCTGCCAGG-1	-0.563235	8.12077	ICA+ MuSC
5386STDY7835292-ATCTGCCGTTTGACTG-1	-0.0549605	8.2445	ICA+ MuSC
5386STDY7835292-CTGCCTACAATGGTCT-1	-0.637499	8.29948	ICA+ MuSC
5386STDY7835292-TCTTCGGGTCCGAACC-1	-1.72461	6.32367	ICA+ MuSC
5386STDY7835292-GTATTCTGTCTCTTTA-1	-1.98183	5.49908	ICA+ MuSC
5386STDY7835292-TGGCTGGCACAGATTC-1	1.05038	7.19808	ICA+ MuSC
5386STDY7835292-ACGGGCTGTATTCTCT-1	-1.41385	6.12399	ICA+ MuSC
5386STDY7835292-TTGCCGTAGGAATCGC-1	0.321208	6.38108	ICA+ MuSC
5386STDY7835292-CTGAAACTCAACGCTA-1	-0.181373	5.832	ICA+ MuSC
5386STDY7835292-CACCTTGGTTTAAGCC-1	0.663783	7.54302	ICA+ MuSC
5386STDY7835292-GACTGCGTCATTGCCC-1	-1.64532	3.97161	ICA+ MuSC
5386STDY7835292-CTAATGGTCGCGATCG-1	0.289076	8.27966	ICA+ MuSC
5386STDY7835292-GTCGGGTTCATACGGT-1	-0.98687	8.51408	ICA+ MuSC
5386STDY7835292-TACCTATAGCCACGCT-1	0.600506	6.92639	ICA+ MuSC
5386STDY7835292-ACATGGTCACAGTCGC-1	-1.38425	7.87994	ICA+ MuSC
5386STDY7835292-ATAGACCTCAGTGTTG-1	-1.20316	6.03017	ICA+ MuSC
5386STDY7835292-GGTGTTAGTGCACTTA-1	-3.36947	6.68747	ICA+ MuSC
5386STDY7835292-GTGTGCGGTCGAATCT-1	0.443805	6.06052	ICA+ MuSC
5386STDY7835292-AGCGTCGGTTCCAACA-1	-1.48514	5.59264	ICA+ MuSC
5386STDY7835292-TGCCAAAAGTGGTAAT-1	-0.859548	4.59183	ICA+ MuSC
5386STDY7835292-TAGACCAGTGTTTGGT-1	-0.396344	7.75035	ICA+ MuSC
5386STDY7835292-TGTGGTAGTTATCACG-1	0.151282	7.82705	ICA+ MuSC
5386STDY7835292-CTTACCGAGAGGTTAT-1	-0.0452144	7.98054	ICA+ MuSC
5386STDY7835292-GCAATCACACATTCGA-1	0.21264	7.91856	ICA+ MuSC
5386STDY7835292-GGTGCGTCAGCGATCC-1	-2.10454	7.02391	ICA+ MuSC
5386STDY7835292-ATTATCCCACTTCGAA-1	-0.872301	8.66891	ICA+ MuSC
5386STDY7835292-GAACCTATCCCAGGTG-1	0.339709	6.47458	ICA+ MuSC
5386STDY7835292-GTATCTTAGCCAACAG-1	-1.11702	7.05241	ICA+ MuSC
5386STDY7835292-CGGACACGTGAGGGTT-1	-3.4906	6.43798	ICA+ MuSC
5386STDY7835292-GATCGCGTCTTCCTTC-1	-1.52649	6.68405	ICA+ MuSC
5386STDY7835292-AACTCAGGTTGAGTTC-1	-1.00586	7.61996	ICA+ MuSC
5386STDY7835292-TGGCGCAGTACTCGCG-1	0.16662	8.14992	ICA+ MuSC
5386STDY7835292-CTGTGCTCATCGATTG-1	-1.56743	8.59736	ICA+ MuSC
5386STDY7835292-TGACGGCTCCCGGATG-1	-0.702463	6.34893	ICA+ MuSC
5386STDY7835292-CCTTCCCCAATCGAAA-1	0.700278	7.00436	ICA+ MuSC
5386STDY7835292-TTGACTTAGTCAATAG-1	-1.44624	9.16553	ICA+ MuSC
5386STDY7835292-CTTTGCGTCGACGGAA-1	-0.059466	6.46778	ICA+ MuSC
5386STDY7835292-GACCAATCAATGAATG-1	-0.552183	5.68669	ICA+ MuSC
5386STDY7835292-ACTGCTCGTTTGTGTG-1	0.0647928	6.59901	ICA+ MuSC
5386STDY7835292-TCAGGTAAGCTGATAA-1	-1.10228	7.53626	ICA+ MuSC
5386STDY7835292-TAGAGCTAGCGCTCCA-1	-2.39833	7.24473	ICA+ MuSC
5386STDY7835292-AGGGATGCATCTATGG-1	-1.22386	6.80653	ICA+ MuSC
5386STDY7835292-CCTCAGTTCTATGTGG-1	-1.26402	7.84923	ICA+ MuSC
5386STDY7835292-TTCTTAGAGACGCTTT-1	-1.87741	8.63093	ICA+ MuSC
5386STDY7835292-GGAAAGCAGGTGCTTT-1	-0.427996	7.77035	ICA+ MuSC
5386STDY7835292-ATCCGAACAAGCGATG-1	-2.52433	5.12298	ICA+ MuSC
5386STDY7835292-CTCTGGTCAGTAAGCG-1	1.9025	6.67736	ICA+ MuSC
5386STDY7835292-AAAGCAAAGGCGACAT-1	-0.988309	7.41823	ICA+ MuSC
5386STDY7835292-GAACGGATCCTACAGA-1	-1.32845	8.90388	ICA+ MuSC
5386STDY7835292-CATGGCGTCACATAGC-1	-1.30226	7.48925	ICA+ MuSC
5386STDY7835292-CTTCTCTGTATCTGCA-1	-0.413598	8.93258	ICA+ MuSC
5386STDY7835292-AGGGTGACAACTTGAC-1	0.272042	7.72034	ICA+ MuSC
5386STDY7835292-TGCGGGTAGTCCAGGA-1	-0.913588	8.85856	ICA+ MuSC
5386STDY7835292-GTCTCGTGTATCACCA-1	-1.47457	5.76435	ICA+ MuSC
5386STDY7835292-CGGCTAGGTCTCTTAT-1	-1.38448	5.71289	ICA+ MuSC
5386STDY7835292-GTAGGCCCAATGCCAT-1	-0.201494	7.48185	ICA+ MuSC
5386STDY7835292-AGCATACGTGAGTATA-1	-0.800085	9.066	ICA+ MuSC
5386STDY7835292-GCTCCTAAGGAGTTGC-1	-1.27626	7.78313	ICA+ MuSC
5386STDY7835292-CGAGAAGTCACCAGGC-1	-1.50747	8.18334	ICA+ MuSC
5386STDY7835292-CGCCAAGCAAGCGTAG-1	-2.48844	7.17006	ICA+ MuSC
5386STDY7835292-GGGAGATGTGTCGCTG-1	-2.17526	8.81671	ICA+ MuSC
5386STDY7835292-AGCCTAAAGTGCGATG-1	-2.09131	4.97946	ICA+ MuSC
5386STDY7835292-GCTCTGTAGTTTGCGT-1	-0.234689	8.10153	ICA+ MuSC
5386STDY7835292-CACACCTAGCACCGTC-1	-0.775714	7.85535	ICA+ MuSC
5386STDY7835292-CCTAAAGCATGCCTAA-1	-1.25008	8.81951	ICA+ MuSC
5386STDY7835292-CGTAGCGGTCCAGTGC-1	-1.48329	5.73541	ICA+ MuSC
5386STDY7835292-TTTGCGCGTCCCTACT-1	0.132204	5.4001	ICA+ MuSC
5386STDY7835292-CGTTGGGCATGGGAAC-1	-2.376	6.95384	ICA+ MuSC
5386STDY7835292-ACGAGCCGTGCCTTGG-1	-1.26709	6.73158	ICA+ MuSC
5386STDY7835292-TACTTACCACTACAGT-1	-0.687254	5.92564	ICA+ MuSC
5386STDY7835292-GAACGGACATGCCTAA-1	-1.09646	7.89431	ICA+ MuSC
5386STDY7835292-GACTGCGTCACGCGGT-1	-2.39732	6.16093	ICA+ MuSC
5386STDY7835292-CTACCCAAGTCCATAC-1	-0.495075	7.97855	ICA+ MuSC
5386STDY7835292-AGGGATGAGAGTACCG-1	-0.732293	6.19772	ICA+ MuSC
5386STDY7835292-CTGCCTAGTTAAGAAC-1	-0.978924	9.16595	ICA+ MuSC
5386STDY7835292-CTAGCCTTCTGGGCCA-1	-0.865674	3.71596	ICA+ MuSC
5386STDY7835292-CGTCACTTCGATCCCT-1	-0.995945	5.77806	ICA+ MuSC
5386STDY7835292-AAGACCTCATGTTCCC-1	-0.850165	8.09947	ICA+ MuSC
5386STDY7835292-ACAGCTAAGATAGGAG-1	0.453123	6.95547	ICA+ MuSC
5386STDY7835292-GTCACGGGTCGCATCG-1	-0.801394	8.46988	ICA+ MuSC
5386STDY7835292-AACCGCGAGTCGTACT-1	-1.66732	5.2879	ICA+ MuSC
5386STDY7835292-CTCGTCAGTTGATTGC-1	-0.512159	6.42324	ICA+ MuSC
5386STDY7835292-GCCAAATTCTGTTTGT-1	0.189869	8.08132	ICA+ MuSC
5386STDY7835292-ACCTTTAAGGCGACAT-1	-0.362391	7.5921	ICA+ MuSC
5386STDY7835292-GCGCCAAGTCACTTCC-1	-0.470343	7.30739	ICA+ MuSC
5386STDY7835292-TTTGCGCAGATGTCGG-1	-0.135654	5.65275	ICA+ MuSC
5386STDY7835293-ACTTGTTGTTTGTGTG-1	-0.690455	5.44224	ICA+ MuSC
5386STDY7835293-CACAGGCCAGTATAAG-1	-0.433837	6.83016	ICA+ MuSC
5386STDY7835293-TCTGAGACATAGTAAG-1	0.179093	8.02326	ICA+ MuSC
5386STDY7835293-AGCATACGTTCACCTC-1	0.81625	5.75364	ICA+ MuSC
5386STDY7835293-AGGGAGTTCCTTTCTC-1	-0.25961	6.41043	ICA+ MuSC
5386STDY7835293-GGCGACTTCCTCATTA-1	0.244365	7.0096	ICA+ MuSC
5386STDY7835293-GCACTCTCATTTCACT-1	-0.511159	4.47848	ICA+ MuSC
5386STDY7835293-GAACGGAAGGGAACGG-1	-1.44702	6.29215	ICA+ MuSC
5386STDY7835293-CGTCTACCACCGAATT-1	-0.658109	9.15006	ICA+ MuSC
5386STDY7835293-ACTGCTCTCTGTGCAA-1	-1.11218	8.30745	ICA+ MuSC
5386STDY7835293-CCCAATCTCCGATATG-1	0.0124845	7.0232	ICA+ MuSC
5386STDY7835293-CTGTGCTCATGCAACT-1	0.478405	6.13054	ICA+ MuSC
5386STDY7835293-CGTCAGGGTATTACCG-1	-0.424709	7.43631	ICA+ MuSC
5386STDY7835293-ACACCGGGTTCCACAA-1	0.138709	7.95085	ICA+ MuSC
5386STDY7835293-TGACAACTCTGAAAGA-1	0.330383	7.28937	ICA+ MuSC
5386STDY7835293-CGCCAAGGTGGCGAAT-1	0.721363	6.378	ICA+ MuSC
5386STDY7835293-GCATGCGAGAAACCAT-1	0.15652	5.34029	ICA+ MuSC
5386STDY7835293-GTACGTACAGACAAAT-1	0.607761	6.91799	ICA+ MuSC
5386STDY7835293-CACTCCAAGCTGTTCA-1	0.0401877	7.65627	ICA+ MuSC
5386STDY7835293-TTGCGTCAGATCCCGC-1	0.232892	7.18253	ICA+ MuSC
5386STDY7835293-AACTTTCCAGCTGTAT-1	0.801163	5.68495	ICA+ MuSC
5386STDY7835293-TCTCTAAAGATCGATA-1	0.518719	6.83011	ICA+ MuSC
5386STDY7835293-GCATGCGCACAAGCCC-1	-1.11614	6.43633	ICA+ MuSC
5386STDY7835293-CATGGCGAGAACAATC-1	0.158709	8.15587	ICA+ MuSC
5386STDY7835293-CCTTCCCCACATTTCT-1	-1.54247	5.38749	ICA+ MuSC
5386STDY7835293-GAAGCAGCAAGAAAGG-1	0.121506	3.86098	ICA+ MuSC
5386STDY7835293-GTGGGTCAGACAAGCC-1	-0.428604	7.91197	ICA+ MuSC
5386STDY7835293-TGGGCGTAGTACTTGC-1	0.0367977	7.60447	ICA+ MuSC
5386STDY7835293-TAGTTGGGTCGAGATG-1	0.798896	6.81736	ICA+ MuSC
5386STDY7835293-TAGGCATTCAGTACGT-1	-0.984993	5.51508	ICA+ MuSC
5386STDY7835293-CATTATCTCCAAAGTC-1	-0.0839191	8.21057	ICA+ MuSC
5386STDY7835293-CAGGTGCTCATGTAGC-1	-0.3062	6.15421	ICA+ MuSC
5386STDY7835293-GCATGTAGTCGGCTCA-1	0.795308	7.49355	ICA+ MuSC
5386STDY7835293-CACACTCGTAGCAAAT-1	-0.159004	7.02644	ICA+ MuSC
5386STDY7835293-CAGCAGCAGAGATGAG-1	0.579336	6.17847	ICA+ MuSC
5386STDY7835293-GTCTTCGAGTGACTCT-1	0.85203	6.09288	ICA+ MuSC
5386STDY7835293-CATCAAGTCACAGGCC-1	0.202713	8.2894	ICA+ MuSC
5386STDY7835293-CACATAGTCTGATTCT-1	-0.635831	7.7195	ICA+ MuSC
5386STDY7835293-GCGACCAGTCAGCTAT-1	-0.0575135	6.72163	ICA+ MuSC
5386STDY7835293-TGCGTGGAGACCCACC-1	-0.061044	5.66403	ICA+ MuSC
5386STDY7835293-GGATTACAGGAATCGC-1	0.548597	5.94997	ICA+ MuSC
5386STDY7835293-GTGCGGTCATGGATGG-1	0.878691	6.86365	ICA+ MuSC
5386STDY7835293-TGATTTCGTGGTTTCA-1	-0.742954	5.00408	ICA+ MuSC
5386STDY7835293-CTGATCCTCTATGTGG-1	-0.927869	5.57699	ICA+ MuSC
5386STDY7835293-TTGGCAATCTCGTTTA-1	-0.191195	7.92632	ICA+ MuSC
5386STDY7835293-CGATTGATCTCGAGTA-1	0.455845	6.61004	ICA+ MuSC
5386STDY7835293-CCTTACGTCGGCATCG-1	1.70203	7.39767	ICA+ MuSC
5386STDY7835293-TTAGTTCCACAGCCCA-1	-0.134933	6.75974	ICA+ MuSC
5386STDY7835293-TGACTTTCATGCCACG-1	0.19415	5.0421	ICA+ MuSC
5386STDY7835293-ATCATGGGTACATCCA-1	1.21748	6.81731	ICA+ MuSC
5386STDY7835293-GACGCGTTCTGCTGTC-1	-0.0966444	7.54306	ICA+ MuSC
5386STDY7835293-GGGTCTGGTAATCACC-1	-1.13424	6.90857	ICA+ MuSC
5386STDY7835293-CTGGTCTAGAAACCTA-1	-0.798827	8.12052	ICA+ MuSC
5386STDY7835293-ACTGTCCGTTCATGGT-1	0.434163	6.41144	ICA+ MuSC
5386STDY7835293-GTTCTCGGTACACCGC-1	0.0392215	7.12271	ICA+ MuSC
5386STDY7835293-CTCTGGTCAGGGTTAG-1	-1.98031	7.77711	ICA+ MuSC
5386STDY7835293-GGCTGGTCAAACAACA-1	-1.42502	7.36081	ICA+ MuSC
5386STDY7835293-ATAGACCTCCTCAACC-1	-0.478137	4.97291	ICA+ MuSC
5386STDY7835293-GTTCTCGGTCAAAGCG-1	-0.442599	6.20233	ICA+ MuSC
5386STDY7835293-TCTCTAAGTCGGATCC-1	-1.50128	6.24928	ICA+ MuSC
5386STDY7835293-AGGTCCGGTGGTCCGT-1	-0.234629	6.55902	ICA+ MuSC
5386STDY7835293-ACGCCGAAGGCGCTCT-1	-0.00844318	6.61663	ICA+ MuSC
5386STDY7835293-GTTCTCGGTAGCGTGA-1	-1.01029	7.40685	ICA+ MuSC
5386STDY7835293-GACTAACGTGATGTCT-1	-0.403572	7.79421	ICA+ MuSC
5386STDY7835293-GGCTCGATCTCTGCTG-1	-0.634502	5.7931	ICA+ MuSC
5386STDY7835293-CGGAGTCCAGTATGCT-1	-1.57447	6.72806	ICA+ MuSC
5386STDY7835293-GGGCACTTCACAATGC-1	-0.771217	7.24735	ICA+ MuSC
5386STDY7835293-ACGGCCACAAGAAGAG-1	-2.14063	7.45879	ICA+ MuSC
5386STDY7835293-GACACGCAGGACAGCT-1	-3.18683	4.56314	ICA+ MuSC
5386STDY7835293-GTAACTGAGACCACGA-1	-0.908422	7.19292	ICA+ MuSC
5386STDY7835293-AGCGTCGCAAGCTGAG-1	-1.38163	7.35828	ICA+ MuSC
5386STDY7835293-CGATTGACAAAGTCAA-1	-0.309296	7.85283	ICA+ MuSC
5386STDY7835293-CGAGAAGGTATCTGCA-1	-1.3466	7.07133	ICA+ MuSC
5386STDY7835293-CACCACTAGAAGGTTT-1	-0.963419	6.36772	ICA+ MuSC
5386STDY7835293-GTGTTAGAGTGCCAGA-1	-1.92608	6.50903	ICA+ MuSC
5386STDY7835293-TTCGAAGTCAGCACAT-1	0.518519	5.00062	ICA+ MuSC
5386STDY7835293-TGTTCCGCAGGGTATG-1	0.220244	7.1178	ICA+ MuSC
5386STDY7835293-ACTTTCATCGAGCCCA-1	-1.7255	6.03744	ICA+ MuSC
5386STDY7835293-ACAGCTAAGCCCAATT-1	-2.16283	5.51455	ICA+ MuSC
5386STDY7835293-TCGGGACGTCGATTGT-1	-0.89281	7.70897	ICA+ MuSC
5386STDY7835293-GTTCGGGTCAGCTTAG-1	0.779712	5.61497	ICA+ MuSC
5386STDY7835293-GCTCCTAGTCAACTGT-1	0.288874	7.82757	ICA+ MuSC
5386STDY7835293-CTCTACGGTTCCCTTG-1	-1.12543	6.43236	ICA+ MuSC
5386STDY7835293-CATGCCTTCAAGATCC-1	-1.42555	7.5782	ICA+ MuSC
5386STDY7835293-TGAAAGAAGGGAAACA-1	0.387975	5.86041	ICA+ MuSC
5386STDY7835293-CTGTGCTCAAAGCAAT-1	-0.388001	7.77756	ICA+ MuSC
5386STDY7835293-TTGTAGGCACGACTCG-1	0.0517881	6.78035	ICA+ MuSC
5386STDY7835293-AAGCCGCTCTTAGCCC-1	-1.701	6.01618	ICA+ MuSC
5386STDY7835293-CGCGGTAGTTAAGGGC-1	-1.58312	5.29737	ICA+ MuSC
5386STDY7835293-TAGTTGGCATCTCCCA-1	0.420707	6.94402	ICA+ MuSC
5386STDY7835293-AGTGAGGCAGTGGAGT-1	-0.309852	5.55083	ICA+ MuSC
5386STDY7835293-CAAGGCCTCGCTAGCG-1	-2.39764	7.5704	ICA+ MuSC
5386STDY7835293-CTACACCCACATCCAA-1	-0.588674	6.14911	ICA+ MuSC
5386STDY7835293-CGGTTAAAGCGAAGGG-1	0.755453	7.19002	ICA+ MuSC
5386STDY7835293-TTGACTTCATCGGACC-1	1.52923	7.38697	ICA+ MuSC
5386STDY7835293-GTCTCGTCATCACCCT-1	-1.38145	7.76896	ICA+ MuSC
5386STDY7835293-GCGCCAAAGAAGCCCA-1	-0.136778	8.3625	ICA+ MuSC
5386STDY7835293-CCTAGCTAGGGTGTGT-1	1.38026	5.84323	ICA+ MuSC
5386STDY7835293-TTCTTAGGTCTTGTCC-1	-0.842927	7.46387	ICA+ MuSC
5386STDY7835293-AGAATAGGTAGCTGCC-1	-1.96264	8.1042	ICA+ MuSC
5386STDY7835293-GTCACAACATGAGCGA-1	-1.22297	5.90847	ICA+ MuSC
5386STDY7835293-ACGCCAGTCGGAAATA-1	-1.35366	7.30061	ICA+ MuSC
5386STDY7835293-CTCGGGAAGATCTGAA-1	0.346888	7.1994	ICA+ MuSC
5386STDY7835293-CCATTCGCAAGACACG-1	-1.07546	6.2197	ICA+ MuSC
5386STDY7835293-CCACCTAAGATCCTGT-1	-1.09249	7.92449	ICA+ MuSC
5386STDY7835293-TCCACACCAATCACAC-1	-0.816424	7.02243	ICA+ MuSC
5386STDY7835293-GTAGGCCGTGCGGTAA-1	0.256265	6.29668	ICA+ MuSC
5386STDY7835293-TGCACCTTCTTCGGTC-1	-0.44426	6.83649	ICA+ MuSC
5386STDY7835293-TTTGGTTTCTTAGCCC-1	-1.71715	8.80001	ICA+ MuSC
5386STDY7835293-CGTAGCGTCTGATACG-1	0.199018	6.65518	ICA+ MuSC
5386STDY7835293-TACGGTAGTGTGCGTC-1	-1.75263	8.10493	ICA+ MuSC
5386STDY7835293-TGTATTCAGGATGCGT-1	-1.51749	6.82095	ICA+ MuSC
5386STDY7835293-CCTTCCCGTTACGGAG-1	-2.14864	6.7029	ICA+ MuSC
5386STDY7835293-ATGCGATCACAGACAG-1	-0.449453	7.61036	ICA+ MuSC
5386STDY7835293-GCTTGAACATGACATC-1	-0.0969708	7.0603	ICA+ MuSC
5386STDY7835293-AACACGTTCTATCGCC-1	0.710792	6.89548	ICA+ MuSC
5386STDY7835293-TACTTGTAGAGATGAG-1	0.105403	7.35202	ICA+ MuSC
5386STDY7835293-CCTCAGTCAGACAAGC-1	-1.40857	7.68137	ICA+ MuSC
5386STDY7835293-GGGAGATGTGTGACGA-1	0.792819	6.03752	ICA+ MuSC
5386STDY7835293-CTCGGGAAGACCTTTG-1	-1.07076	8.88871	ICA+ MuSC
5386STDY7835293-TGCCAAATCCAAGTAC-1	-0.385732	7.48732	ICA+ MuSC
5386STDY7835293-GTCGTAAGTGCAGGTA-1	-0.164606	6.24399	ICA+ MuSC
5386STDY7835293-CTAACTTTCAAAGTAG-1	-0.696988	6.71487	ICA+ MuSC
5386STDY7835293-TGCACCTTCTCTTATG-1	-0.675638	8.06927	ICA+ MuSC
5386STDY7835293-GCATACATCGTCACGG-1	-0.315164	6.83634	ICA+ MuSC
5386STDY7835293-GACCAATGTTCTGAAC-1	-1.59044	7.38498	ICA+ MuSC
5386STDY7835293-GTACGTACAGGCTCAC-1	-1.72616	8.01033	ICA+ MuSC
5386STDY7835293-GCATGATTCTATCGCC-1	-2.59189	4.80146	ICA+ MuSC
5386STDY7835293-CGGGTCATCACATAGC-1	0.980101	5.66504	ICA+ MuSC
5386STDY7835293-CTCAGAACAGCGTCCA-1	0.487748	7.15775	ICA+ MuSC
5386STDY7835293-ATCGAGTTCTGGCGTG-1	-0.365261	6.615	ICA+ MuSC
5386STDY7835293-GCACATATCAACGCTA-1	-1.73072	9.12558	ICA+ MuSC
5386STDY7835293-TACTTACAGGCTACGA-1	-1.00648	6.7519	ICA+ MuSC
5386STDY7835293-CTAATGGCAAAGCGGT-1	-1.50045	7.63069	ICA+ MuSC
5386STDY7835293-CCATGTCGTTGGTGGA-1	0.445373	7.14466	ICA+ MuSC
5386STDY7835293-GCGCAGTGTGTCAATC-1	-0.847692	9.41614	ICA+ MuSC
5386STDY7835293-ACGGGTCGTGCGGTAA-1	-2.42693	5.73272	ICA+ MuSC
5386STDY7835293-CAGATCACAGCTCGCA-1	-2.2937	7.0611	ICA+ MuSC
5386STDY7835293-CCATTCGAGGCTAGCA-1	-1.60961	7.34987	ICA+ MuSC
5386STDY7835293-AGTCTTTAGTACTTGC-1	0.701789	5.75434	ICA+ MuSC
5386STDY7835293-ATGGGAGAGTACCGGA-1	-0.218443	7.76857	ICA+ MuSC
5386STDY7835293-TAGCCGGTCTTCTGGC-1	-1.37442	8.53022	ICA+ MuSC
5386STDY7835293-CTAAGACTCTGTCTAT-1	-0.583548	6.83807	ICA+ MuSC
5386STDY7835293-AGAGCGAAGAATTCCC-1	-1.89362	4.34066	ICA+ MuSC
5386STDY7835293-CCTACCAGTCGCGGTT-1	-0.624544	6.26103	ICA+ MuSC
5386STDY7835293-GCTTCCAGTCCCTACT-1	-3.42259	6.8397	ICA+ MuSC
5386STDY7835293-ATTCTACAGTGTCCAT-1	-1.6998	7.01315	ICA+ MuSC
5386STDY7835293-CTTGGCTAGCGCTTAT-1	-1.15275	8.37103	ICA+ MuSC
5386STDY7835293-CCACGGACATACTACG-1	-3.65949	6.8024	ICA+ MuSC
5386STDY7835293-CAAGAAAGTAAACCTC-1	-2.2173	7.07136	ICA+ MuSC
5386STDY7835293-CAAGTTGCAAGAGGCT-1	-2.63443	8.00968	ICA+ MuSC
5386STDY7835293-TGAAAGATCTTGTTTG-1	0.172834	7.57151	ICA+ MuSC
5386STDY7835293-CCACTACAGAGTCTGG-1	-0.735446	7.87504	ICA+ MuSC
5386STDY7835293-CTAGTGAGTGATGTGG-1	-3.28965	7.31257	ICA+ MuSC
5386STDY7835293-GCTGGGTCAGGGATTG-1	0.138394	7.44716	ICA+ MuSC
5386STDY7835293-CACAGTAAGCCCGAAA-1	-0.385447	7.43586	ICA+ MuSC
5386STDY7835293-TAAGTGCGTGAGGGTT-1	-0.214885	6.96838	ICA+ MuSC
5386STDY7835293-GTCACAAGTCGCGAAA-1	-3.41673	6.64596	ICA+ MuSC
5386STDY7835293-CGACCTTCACAGGAGT-1	-1.17088	9.25004	ICA+ MuSC
5386STDY7835293-GCTTGAATCTTTACAC-1	0.412021	7.78721	ICA+ MuSC
5386STDY7835293-CGTGAGCGTCGCGGTT-1	-2.06295	7.74218	ICA+ MuSC
5386STDY7835293-CTTAGGATCACCCGAG-1	-1.37388	7.87363	ICA+ MuSC
5386STDY8047212-CTTAACTGTCCGAACC-1	-0.712808	7.24224	ICA+ MuSC
5386STDY8047212-TTCGAAGAGTCGTTTG-1	-1.58951	4.91985	ICA+ MuSC
5386STDY8047212-AGACGTTGTAGTGAAT-1	-1.1663	5.09009	ICA+ MuSC
5386STDY8047212-AACTCAGGTTCATGGT-1	-1.16375	6.60481	ICA+ MuSC
5386STDY8047212-GACTGCGCACAGCCCA-1	-0.363059	8.9257	ICA+ MuSC
5386STDY8047212-CGATTGACAGATGAGC-1	-2.80159	3.68531	ICA+ MuSC
5386STDY8047212-TCATTTGGTACTTGAC-1	0.905908	5.85056	ICA+ MuSC
5386STDY8047212-GAAATGAGTAACGACG-1	-0.48103	4.15657	ICA+ MuSC
5386STDY8047212-CGCTTCAGTAATCGTC-1	-1.8506	6.70683	ICA+ MuSC
5386STDY8047212-ACTATCTTCGGTCTAA-1	0.234587	3.39031	ICA+ MuSC
5386STDY8047212-AGCTTGAGTCTTCAAG-1	-0.949931	5.36494	ICA+ MuSC
5386STDY8047212-CGTGTCTTCACGAAGG-1	-1.67252	4.46005	ICA+ MuSC
5386STDY8047212-GTATCTTGTCACTTCC-1	-1.08014	3.12103	ICA+ MuSC
5386STDY8047212-TATCAGGGTTGAACTC-1	0.114219	7.3691	ICA+ MuSC
5386STDY8047212-TTCCCAGGTAAATACG-1	-0.0241383	7.45426	ICA+ MuSC
5386STDY8090404-GACACGCTCTTTACAC-1	-0.645435	7.83156	ICA+ MuSC
5386STDY8090404-CCTTCCCAGGACATTA-1	0.953041	5.98572	ICA+ MuSC
5386STDY8090404-CCCAGTTAGGGCTTCC-1	-0.261635	5.35209	ICA+ MuSC
5386STDY8090404-CAAGTTGGTAGCGCTC-1	-1.4852	8.45864	ICA+ MuSC
5386STDY8090404-CACATTTGTGGGTCAA-1	-0.861038	4.01963	ICA+ MuSC
5386STDY8090404-ATGCGATTCCAAGCCG-1	-3.3749	5.64422	ICA+ MuSC
5386STDY8090404-GGGCACTGTAGCGATG-1	-0.0044123	7.30748	ICA+ MuSC
5386STDY8090404-ATAGACCAGGGAAACA-1	-0.483311	5.917	ICA+ MuSC
5386STDY8090404-ACAGCTATCCGTAGTA-1	-0.9254	4.05794	ICA+ MuSC
5386STDY8090404-CCTTTCTGTATGAAAC-1	-0.151187	6.30073	ICA+ MuSC
5386STDY8090404-GACAGAGGTCCGCTGA-1	0.226293	5.13189	ICA+ MuSC
5386STDY8090404-GTGAAGGCACAGCGTC-1	-0.0263476	6.82541	ICA+ MuSC
5386STDY8090404-GTAGTCAGTGGACGAT-1	-0.0979307	7.65	ICA+ MuSC
5386STDY8090404-TACAGTGGTTCCCGAG-1	-0.146614	5.02117	ICA+ MuSC
5386STDY8090404-TCGCGAGCAAGCCGCT-1	0.824502	7.40108	ICA+ MuSC
5386STDY8090404-AGTTGGTGTCTGATTG-1	-1.17333	7.66376	ICA+ MuSC
5386STDY8090404-CTAAGACAGAACTCGG-1	-0.483214	5.21224	ICA+ MuSC
5386STDY8090404-CGTGTCTAGATTACCC-1	-0.598638	8.57356	ICA+ MuSC
5386STDY8090404-AACTTTCCACTCAGGC-1	0.76809	6.58408	ICA+ MuSC
5386STDY8090404-CCCTCCTGTTCGTCTC-1	-2.12582	8.70546	ICA+ MuSC
5386STDY8090404-CAAGAAATCGCAAGCC-1	-0.820183	6.95155	ICA+ MuSC
5386STDY8090404-CTCCTAGTCATTTGGG-1	-0.219963	6.11533	ICA+ MuSC
5386STDY8090404-CAGCTGGAGCTAGTCT-1	-0.0109945	7.45542	ICA+ MuSC
5386STDY8090404-CGTGTAAAGCTAACTC-1	-0.883195	5.77586	ICA+ MuSC
5386STDY8090404-CCTTCGAGTCTCTCGT-1	-0.294214	6.75339	ICA+ MuSC
5386STDY8090404-TCGGTAATCGCCATAA-1	0.39482	7.4632	ICA+ MuSC
5386STDY8090404-ATGAGGGGTGTGCCTG-1	-1.0648	7.22368	ICA+ MuSC
5386STDY8090404-GCGCAACCATGTAGTC-1	1.77346	6.64947	ICA+ MuSC
5386STDY8090404-ACGGCCAGTACCATCA-1	-0.493858	8.46744	ICA+ MuSC
5386STDY8090404-GGTGTTATCAGCTCTC-1	0.223298	7.08448	ICA+ MuSC
5386STDY8090404-TTGACTTGTTACAGAA-1	0.859554	7.08748	ICA+ MuSC
5386STDY8090404-CTACGTCCATCGTCGG-1	0.321142	5.8626	ICA+ MuSC
5386STDY8090404-GAGCAGATCTCGAGTA-1	-0.326746	7.08373	ICA+ MuSC
5386STDY8090404-TGACTAGCACACCGCA-1	-0.636364	7.58251	ICA+ MuSC
5386STDY8090404-CTCTAATAGTGTTTGC-1	0.208366	7.53498	ICA+ MuSC
5386STDY8090404-CAGTAACTCGGCGGTT-1	-0.522507	7.6953	ICA+ MuSC
5386STDY8090404-AAATGCCTCACCCTCA-1	-0.562589	7.26942	ICA+ MuSC
5386STDY8090404-GTAACGTGTGTAATGA-1	0.236037	7.36187	ICA+ MuSC
5386STDY8090404-GCAATCACAGGGTTAG-1	0.00636519	5.57488	ICA+ MuSC
5386STDY8090404-GGTATTGTCACATAGC-1	-1.09546	6.30504	ICA+ MuSC
5386STDY8090404-CTCATTAAGCCACTAT-1	-1.63106	6.83912	ICA+ MuSC
5386STDY8090404-CTCGTACCACCAGCAC-1	0.112663	6.41569	ICA+ MuSC
5386STDY8090404-CATCAGATCTAAGCCA-1	-1.56623	6.98854	ICA+ MuSC
5386STDY8090404-AGTCTTTTCTTTAGGG-1	-1.00518	8.3405	ICA+ MuSC
5386STDY8090404-GGGACCTAGAGACTAT-1	-0.915337	6.65258	ICA+ MuSC
5386STDY8090404-ACGGAGAGTCTTCAAG-1	-0.493519	5.98513	ICA+ MuSC
5386STDY8090404-GTCCTCACAGGACGTA-1	-0.649631	8.82136	ICA+ MuSC
5386STDY8090404-TCGCGAGTCCATTCTA-1	-0.945499	4.40768	ICA+ MuSC
5386STDY8090404-AGTGTCATCTACTCAT-1	-0.884014	5.95333	ICA+ MuSC
5386STDY8090404-ACCAGTAGTTGGAGGT-1	-0.738332	7.46563	ICA+ MuSC
5386STDY8090404-TTGCCGTAGCGCCTTG-1	-0.425474	7.1985	ICA+ MuSC
5386STDY8090404-CCTTCCCCAACGATCT-1	-0.358843	8.43516	ICA+ MuSC
5386STDY8090404-GAGCAGATCAACGCTA-1	-1.10609	8.90808	ICA+ MuSC
5386STDY8090404-TCACAAGTCTAAGCCA-1	-0.201552	8.35009	ICA+ MuSC
5386STDY8090404-CAGATCATCAGCGACC-1	-0.844618	8.46475	ICA+ MuSC
5386STDY8090404-GGTGAAGTCCTCCTAG-1	-0.269314	5.83069	ICA+ MuSC
5386STDY8090404-CACAGGCGTCCCGACA-1	-1.27508	8.10195	ICA+ MuSC
5386STDY8090404-CGTCAGGGTTCGGGCT-1	-1.21825	8.34333	ICA+ MuSC
5386STDY8090404-GCTGCTTTCTTTAGGG-1	-0.0435483	7.51633	ICA+ MuSC
5386STDY8090404-AACCGCGCACAGACAG-1	-1.20188	7.98474	ICA+ MuSC
5386STDY8090404-AGGTCCGAGCCAGGAT-1	-0.361989	8.29607	ICA+ MuSC
5386STDY8090404-ATCATGGAGAGTCGGT-1	0.684322	6.93196	ICA+ MuSC
5386STDY8090404-ACGGGCTGTCCTAGCG-1	-0.298298	8.23919	ICA+ MuSC
5386STDY8090404-TTAGGCACATGCCTAA-1	-0.546979	6.99794	ICA+ MuSC
5386STDY8090404-GACTACAAGAGTACAT-1	-0.4232	5.82184	ICA+ MuSC
5386STDY8090404-CGAGAAGAGCCAGGAT-1	-1.01339	7.61029	ICA+ MuSC
5386STDY8090404-ATCGAGTCAGTCTTCC-1	-0.433431	6.47232	ICA+ MuSC
5386STDY8090404-TGCTGCTAGCAGGTCA-1	-0.565506	7.86837	ICA+ MuSC
5386STDY8090404-GCAGCCATCTGTCCGT-1	-0.877213	7.778	ICA+ MuSC
5386STDY8090404-ACTTTCACACTAGTAC-1	-0.246279	8.29477	ICA+ MuSC
5386STDY8090404-CGTGAGCCACGAAACG-1	-1.54991	4.35745	ICA+ MuSC
5386STDY8090404-TCACAAGCATAGAAAC-1	0.48087	6.94745	ICA+ MuSC
5386STDY8090404-GCGCCAACATTCGACA-1	-1.64294	8.40923	ICA+ MuSC
5386STDY8090404-CCACTACAGACCACGA-1	-1.35159	7.6855	ICA+ MuSC
5386STDY8090404-ATCGAGTGTAGCGCAA-1	-1.11049	8.59715	ICA+ MuSC
5386STDY8090404-CATCCACGTCCATCCT-1	-0.519888	7.95653	ICA+ MuSC
5386STDY8090404-TAAGTGCCAGGTCGTC-1	-0.327812	8.10744	ICA+ MuSC
5386STDY8090404-GGACAGACATATGGTC-1	-1.13332	6.94375	ICA+ MuSC
5386STDY8090404-GTATCTTCACTTACGA-1	-0.707732	7.14865	ICA+ MuSC
5386STDY8090404-TAAGTGCCATACGCTA-1	0.212519	6.47059	ICA+ MuSC
5386STDY8090404-TTAGGCATCCACGTTC-1	-0.782492	6.59907	ICA+ MuSC
5386STDY8090404-TTCTACAGTTTGTTGG-1	0.602871	6.24962	ICA+ MuSC
5386STDY8090404-GTGTGCGAGGGCACTA-1	-2.03749	4.85539	ICA+ MuSC
5386STDY8090404-AAGACCTTCCTTTACA-1	-0.915959	7.74658	ICA+ MuSC
5386STDY8090404-AAGGCAGGTCTGCAAT-1	0.0841984	6.96555	ICA+ MuSC
5386STDY8090404-GCACTCTTCCGTTGTC-1	-0.274672	7.4105	ICA+ MuSC
5386STDY8090404-CATGACAAGACCACGA-1	-0.759102	5.90301	ICA+ MuSC
5386STDY8090404-AGAATAGCACAGCCCA-1	0.864835	6.92411	ICA+ MuSC
5386STDY8090404-AGTAGTCTCGCAAACT-1	0.338589	5.12352	ICA+ MuSC
5386STDY8090404-AAACGGGAGACTCGGA-1	-0.720173	6.75181	ICA+ MuSC
5386STDY8090404-ACGCCGACAAAGGAAG-1	-1.00833	8.59888	ICA+ MuSC
5386STDY8090404-AAATGCCTCAACGGCC-1	-0.339394	8.01367	ICA+ MuSC
5386STDY8090404-AGTAGTCTCTTTCCTC-1	0.114359	6.15503	ICA+ MuSC
5386STDY8090404-GACGCGTCAGTCGTGC-1	-0.709482	9.49883	ICA+ MuSC
5386STDY8090404-CATTATCCATTGAGCT-1	-3.5343	7.19014	ICA+ MuSC
5386STDY8090404-GCATACAAGCCAGAAC-1	-1.58257	4.54021	ICA+ MuSC
5386STDY8090404-GACTGCGCATCCGGGT-1	-2.18833	4.72243	ICA+ MuSC
5386STDY8090404-TCCACACCAGCATACT-1	-0.396396	6.95699	ICA+ MuSC
5386STDY8090404-CCATGTCTCCTGCAGG-1	-0.239917	7.35002	ICA+ MuSC
5386STDY8090404-CAGCTGGTCTGATACG-1	-0.763529	7.95304	ICA+ MuSC
5386STDY8090404-TCAGGTAAGTCTTGCA-1	-0.714368	8.69445	ICA+ MuSC
5386STDY8090404-ACACCGGTCGTGACAT-1	0.133	5.48978	ICA+ MuSC
5386STDY8090404-CTTTGCGCATCAGTAC-1	-1.25133	8.46284	ICA+ MuSC
5386STDY8090404-CATCGAATCGAGAACG-1	-0.97161	7.07744	ICA+ MuSC
5386STDY8090404-CGCTTCAGTCTCCATC-1	-0.713951	8.67573	ICA+ MuSC
5386STDY8090404-ACTTGTTAGCAGGCTA-1	-0.999508	5.9536	ICA+ MuSC
5386STDY8090404-ACCCACTTCTTGTCAT-1	-0.687699	8.78184	ICA+ MuSC
5386STDY8090404-GGGCACTGTTCCTCCA-1	-1.43403	5.23806	ICA+ MuSC
5386STDY8090404-GTGCATATCCAACCAA-1	-1.00217	6.87659	ICA+ MuSC
5386STDY8090404-CGATGTAAGATCGATA-1	-0.653042	6.45404	ICA+ MuSC
5386STDY8090404-GATCGTATCTCGTTTA-1	-1.12532	8.22601	ICA+ MuSC
5386STDY8090404-GGCGACTCAAGGTTCT-1	-1.45902	6.25687	ICA+ MuSC
5386STDY8090404-CACATTTTCTGACCTC-1	-0.648623	8.99468	ICA+ MuSC
5386STDY8090404-AGCGTATAGGGCATGT-1	-0.205007	7.43749	ICA+ MuSC
5386STDY8090404-GAACCTATCTATGTGG-1	-1.20213	7.54416	ICA+ MuSC
5386STDY8090404-CAGCATACAGCGTTCG-1	-1.37804	5.90251	ICA+ MuSC
5386STDY8090404-TTGCCGTAGGCATTGG-1	-1.05019	7.60249	ICA+ MuSC
5386STDY8090404-GCTGCGACACAGATTC-1	-0.281906	6.6149	ICA+ MuSC
5386STDY8090404-ATAACGCAGGAGTCTG-1	-0.763459	8.64846	ICA+ MuSC
5386STDY8090404-AGGGTGAGTCGGGTCT-1	-1.06122	3.5339	ICA+ MuSC
5386STDY8090404-TACTTACTCCGATATG-1	-2.8686	7.40104	ICA+ MuSC
5386STDY8090404-CTGTTTACATGTCCTC-1	-1.5031	4.28948	ICA+ MuSC
5386STDY8090404-AGAATAGTCTAACGGT-1	-0.0982102	7.91636	ICA+ MuSC
5386STDY8090404-CTACCCAAGAGCTTCT-1	-2.07103	4.28193	ICA+ MuSC
5386STDY8090404-CAGCCGACACTAGTAC-1	-1.00964	8.70421	ICA+ MuSC
5386STDY8090404-TTCTTAGCAAATTGCC-1	-0.652501	8.17585	ICA+ MuSC
5386STDY8090404-TCTCTAACATTATCTC-1	-0.138878	5.66297	ICA+ MuSC
5386STDY8090404-GATGAAATCATAGCAC-1	-0.753924	9.1675	ICA+ MuSC
5386STDY8090404-CTGTTTATCTGGTTCC-1	-1.04425	8.721	ICA+ MuSC
5386STDY8090404-TGAAAGACAGTTTACG-1	-0.7863	8.73034	ICA+ MuSC
5386STDY8090404-CCTAAAGTCTATCCCG-1	-0.691288	6.62681	ICA+ MuSC
5386STDY8090404-CCCAGTTTCAACACGT-1	-0.720866	7.98936	ICA+ MuSC
5386STDY8090404-GGCAATTCATGGTAGG-1	-2.48913	7.62036	ICA+ MuSC
5386STDY8090404-GTTCTCGCAGGTCTCG-1	-0.000124049	7.29212	ICA+ MuSC
5386STDY8090404-CTCGTCATCAGAGGTG-1	-0.511065	6.49393	ICA+ MuSC
5386STDY8090404-AGAGTGGGTTCCACGG-1	-0.498017	7.01107	ICA+ MuSC
5386STDY8090404-TCAGCTCTCTGAGGGA-1	0.441799	7.54645	ICA+ MuSC
5386STDY8090404-TGAGCCGCAATGAAAC-1	-0.809638	7.40618	ICA+ MuSC
5386STDY8090404-GCAATCATCACCCTCA-1	0.124577	7.54839	ICA+ MuSC
5386STDY8090404-ATGTGTGCATCGATTG-1	-2.06396	8.32306	ICA+ MuSC
5386STDY8090404-CACAGTAAGTGGCACA-1	-0.638591	8.1138	ICA+ MuSC
5386STDY8090404-CGTAGGCAGCCAGTTT-1	-1.41692	6.23656	ICA+ MuSC
5386STDY8090404-GGAACTTTCCGTTGTC-1	-1.08822	6.00631	ICA+ MuSC
5386STDY8090404-AACTGGTTCGCTAGCG-1	0.0711538	8.01273	ICA+ MuSC
5386STDY8090404-ACGCCGAGTCTCTCTG-1	-0.576715	7.64163	ICA+ MuSC
5386STDY8090404-GGGCATCGTGGTTTCA-1	-0.320917	8.2132	ICA+ MuSC
5386STDY8090404-CTCTGGTCAAGTCATC-1	-1.81446	7.86554	ICA+ MuSC
5386STDY8090404-GGCGACTTCAAGATCC-1	0.738243	7.57534	ICA+ MuSC
5386STDY8090404-CTTCTCTTCGCAAACT-1	1.2859	6.8171	ICA+ MuSC
5386STDY8090404-AGCAGCCCAGACGTAG-1	-0.679913	8.0117	ICA+ MuSC
5386STDY8090404-CATGGCGAGAAGATTC-1	-0.645515	7.7923	ICA+ MuSC
5386STDY8090404-TTAGGCAAGATCACGG-1	-1.823	7.20826	ICA+ MuSC
5386STDY8090404-TTCTTAGGTCCAGTGC-1	1.02595	7.13787	ICA+ MuSC
5386STDY8090404-CGGACGTAGCGGATCA-1	-0.413403	7.43693	ICA+ MuSC
5386STDY8090404-GTTCATTTCAGTCAGT-1	-0.592734	7.92561	ICA+ MuSC
5386STDY8090404-ACACCGGGTCAAAGAT-1	-0.721718	7.88632	ICA+ MuSC
5386STDY8090404-AGAGCTTCACTGTTAG-1	-1.42506	8.42911	ICA+ MuSC
5386STDY8090404-CATATTCTCAACGGCC-1	-1.44284	5.57128	ICA+ MuSC
5386STDY8090404-CCGGGATAGATCACGG-1	-0.550651	7.96449	ICA+ MuSC
5386STDY8090404-TGGGCGTCAGTCAGCC-1	-1.34211	7.82717	ICA+ MuSC
5386STDY8090404-CTACCCACAGCCTGTG-1	-1.26349	7.39459	ICA+ MuSC
5386STDY8090404-CTGAAGTTCAGGCAAG-1	-0.150414	6.5501	ICA+ MuSC
5386STDY8090404-TTCTACATCAAAGACA-1	-0.691455	7.45757	ICA+ MuSC
5386STDY8090404-CACCACTCAATCCAAC-1	0.349089	8.03806	ICA+ MuSC
5386STDY8090404-TGTGGTAAGCTCAACT-1	-0.778065	7.62125	ICA+ MuSC
5386STDY8090404-CAGCGACAGGGTATCG-1	-0.988886	7.88465	ICA+ MuSC
5386STDY8090404-CTTTGCGAGACTTTCG-1	-2.17349	4.83902	ICA+ MuSC
5386STDY8090404-GCTTGAATCACTCCTG-1	-0.661895	6.62242	ICA+ MuSC
5386STDY8090404-CAGCTGGGTCGCTTCT-1	-0.884464	6.44764	ICA+ MuSC
5386STDY8090404-CCTTCCCGTTATGTGC-1	-1.18411	7.1154	ICA+ MuSC
5386STDY8090404-CGCTATCCAAGGTTTC-1	-1.7459	6.68809	ICA+ MuSC
5386STDY8090404-CCACTACCAATGAAAC-1	-0.610437	7.60526	ICA+ MuSC
5386STDY8090404-CTAATGGGTAAAGTCA-1	-0.505069	6.64606	ICA+ MuSC
5386STDY8090404-ACATACGTCCATGAAC-1	1.09229	7.24571	ICA+ MuSC
5386STDY8090404-GCTGGGTTCTGGGCCA-1	-0.685888	8.17139	ICA+ MuSC
5386STDY8090404-AGTGAGGAGTACCGGA-1	-0.302912	8.65069	ICA+ MuSC
5386STDY8090404-CGTGTAACAGATCTGT-1	-1.42688	7.74309	ICA+ MuSC
5386STDY8090404-CCGTACTTCAGCTCGG-1	-0.79933	8.34541	ICA+ MuSC
5386STDY8090404-CTGCTGTCAAGTACCT-1	-2.21373	4.29619	ICA+ MuSC
5386STDY8090404-CATCGAATCACCGGGT-1	0.182692	7.24712	ICA+ MuSC
5386STDY8090404-GTTCTCGCATGGTAGG-1	-0.832584	8.24334	ICA+ MuSC
5386STDY8090404-AAAGATGAGAGAGCTC-1	-1.04834	8.46464	ICA+ MuSC
5386STDY8090404-TGACGGCCACCGGAAA-1	-1.33699	7.42079	ICA+ MuSC
5386STDY8090404-GACCTGGCATGGTAGG-1	-0.656975	8.22098	ICA+ MuSC
5386STDY8090404-TCTGAGAAGACTTTCG-1	-1.46651	7.25245	ICA+ MuSC
5386STDY8090404-GGGCACTGTTTAAGCC-1	-2.77952	6.15531	ICA+ MuSC
5386STDY8090404-CATGCCTAGTGGTCCC-1	-0.140323	9.18676	ICA+ MuSC
5386STDY8090404-GTTCTCGTCTGGTGTA-1	-1.11943	8.46627	ICA+ MuSC
5386STDY8090404-GACTAACAGTTAAGTG-1	-0.393424	6.52026	ICA+ MuSC
5386STDY8090404-ACATACGCACTCAGGC-1	-0.719568	6.85363	ICA+ MuSC
5386STDY8090404-ACTATCTTCCGCGCAA-1	-0.905834	8.93351	ICA+ MuSC
5386STDY8090404-CAACTAGGTTGCGTTA-1	-1.00499	7.44537	ICA+ MuSC
5386STDY8090404-AGAGTGGAGACAGACC-1	-0.349125	7.0931	ICA+ MuSC
5386STDY8090404-TGCCCTAAGGTGATTA-1	0.0629592	6.01607	ICA+ MuSC
5386STDY8090404-CAGCCGACATGGTTGT-1	-0.373604	8.00714	ICA+ MuSC
5386STDY8090404-GATCTAGTCCCATTAT-1	-0.99323	8.75394	ICA+ MuSC
5386STDY8090404-TGGCTGGTCGTTTATC-1	0.275599	6.69609	ICA+ MuSC
5386STDY8090404-AACTTTCCAGCTGTGC-1	0.316177	8.98643	ICA+ MuSC
5386STDY8090404-CGAGAAGTCATGTCTT-1	-1.25141	8.01727	ICA+ MuSC
5386STDY8090404-GGACAGAGTCATTAGC-1	-2.83518	5.57746	ICA+ MuSC
5386STDY8090404-ACTGATGTCCACTGGG-1	-1.31105	6.98216	ICA+ MuSC
5386STDY8090404-AAAGTAGCAACGATCT-1	-1.19589	8.58958	ICA+ MuSC
5386STDY8090404-GTCAAGTAGATGTGTA-1	-1.57499	7.80445	ICA+ MuSC
5386STDY8090404-TCTGAGATCTCAAACG-1	-0.764244	7.88366	ICA+ MuSC
5386STDY8090404-GGAAAGCGTTCTCATT-1	-1.69596	8.09672	ICA+ MuSC
5386STDY8090404-GGTGTTAAGTAGCGGT-1	-2.35892	6.87523	ICA+ MuSC
5386STDY8090404-TAGTTGGAGTACGTTC-1	-1.11202	6.62819	ICA+ MuSC
5386STDY8090404-GTCAAGTGTCGAAAGC-1	-0.931795	8.01028	ICA+ MuSC
5386STDY8090404-TCACGAACATCCGCGA-1	-3.21366	7.90952	ICA+ MuSC
5386STDY8090404-AAGGTTCCAGCCAATT-1	-1.86855	7.15633	ICA+ MuSC
5386STDY8090404-TTGCGTCGTACGCTGC-1	0.395923	6.6188	ICA+ MuSC
5386STDY8090404-CTGCGGACATTTCAGG-1	-0.269709	7.38466	ICA+ MuSC
5386STDY8090404-CACACAAAGACGCTTT-1	-0.572518	8.41722	ICA+ MuSC
5386STDY8090404-AGTTGGTAGCTGCAAG-1	1.00583	5.72997	ICA+ MuSC
5386STDY8090404-GCGACCAAGTAAGTAC-1	-2.29318	6.48968	ICA+ MuSC
5386STDY8090404-CGTTAGAAGACTAGGC-1	-0.909688	8.42961	ICA+ MuSC
5386STDY8090404-ATGTGTGGTCACAAGG-1	-1.21732	8.96451	ICA+ MuSC
5386STDY8090404-CGTTGGGCAGACGCAA-1	-1.63131	7.76489	ICA+ MuSC
5386STDY8090404-GCGGGTTGTGTGACCC-1	-1.3212	8.49556	ICA+ MuSC
5386STDY8090404-GGGCACTTCGTCACGG-1	-1.24984	7.40865	ICA+ MuSC
5386STDY8090404-AGTGAGGTCCCGACTT-1	-0.380368	8.71546	ICA+ MuSC
5386STDY8090404-CACCAGGGTGATGCCC-1	-1.86432	7.45531	ICA+ MuSC
5386STDY8090404-GGGATGACATCCCACT-1	-0.83906	8.71474	ICA+ MuSC
5386STDY8090404-CTCTGGTCAAGCGAGT-1	-0.11212	7.59019	ICA+ MuSC
5386STDY8090404-GCAGCCAGTTGTGGCC-1	-0.418243	7.70044	ICA+ MuSC
5386STDY8090404-CAGCAGCGTCGTGGCT-1	-1.3663	6.90739	ICA+ MuSC
5386STDY8090404-GGCAATTAGCCCAGCT-1	0.446006	5.54439	ICA+ MuSC
5386STDY8090404-CTGATAGCAGCCTGTG-1	-0.756167	7.67581	ICA+ MuSC
5386STDY8090404-GACGTTAAGCCCTAAT-1	-1.91589	7.01049	ICA+ MuSC
5386STDY8090404-GTTAAGCTCGGCTACG-1	-0.544435	8.11867	ICA+ MuSC
5386STDY8090404-CGTGTCTCATGCCTAA-1	-0.350612	8.88005	ICA+ MuSC
5386STDY8090404-CTTGGCTCAACACGCC-1	-0.984866	7.92723	ICA+ MuSC
5386STDY8090404-AGCTTGATCGCATGGC-1	1.13639	6.13827	ICA+ MuSC
5386STDY8090405-CTGATCCAGTTATCGC-1	0.549056	6.29989	ICA+ MuSC
5386STDY8090405-TTAACTCCAATGGAAT-1	-0.642382	6.78027	ICA+ MuSC
5386STDY8090405-GATGAGGCATGAACCT-1	-2.0172	4.67042	ICA+ MuSC
5386STDY8090405-CGCGTTTGTCTCATCC-1	-1.00305	7.87323	ICA+ MuSC
5386STDY8090405-GACCAATAGTAGCCGA-1	0.471764	6.54718	ICA+ MuSC
5386STDY8090405-GTCACGGGTTATGTGC-1	-0.821226	5.86001	ICA+ MuSC
5386STDY8090405-GGACATTTCTCGCATC-1	-1.66028	4.83584	ICA+ MuSC
5386STDY8090405-CGGACTGGTACAGACG-1	-0.440983	8.99622	ICA+ MuSC
5386STDY8090405-AGGCCACCAGCGAACA-1	-2.51752	4.1433	ICA+ MuSC
5386STDY8090405-ATGGGAGGTCGGGTCT-1	-0.295017	7.42188	ICA+ MuSC
5386STDY8090405-GTACGTAGTAGAGGAA-1	-0.479799	7.64116	ICA+ MuSC
5386STDY8090405-CTAATGGCAGCTGCTG-1	-1.47851	6.83886	ICA+ MuSC
5386STDY8090405-GACAGAGTCTGTCTCG-1	-1.08483	6.73386	ICA+ MuSC
5386STDY8090405-GGATTACCAGAGCCAA-1	-0.00533283	5.77704	ICA+ MuSC
5386STDY8090405-GTTCTCGCACTTAACG-1	-0.683236	5.32721	ICA+ MuSC
5386STDY8090405-ACGCAGCCAGTGAGTG-1	-0.460962	6.27099	ICA+ MuSC
5386STDY8090405-CGGTTAATCGTACCGG-1	-0.244904	4.84561	ICA+ MuSC
5386STDY8090405-GTAGGCCGTATATGAG-1	-0.118714	8.9228	ICA+ MuSC
5386STDY8090405-GCGCGATAGTCTTGCA-1	-0.844688	6.3616	ICA+ MuSC
5386STDY8090405-CTCGTACTCCTACAGA-1	-0.480005	6.81733	ICA+ MuSC
5386STDY8090405-TGCCCATAGTCCGTAT-1	0.374387	5.63723	ICA+ MuSC
5386STDY8090405-CTAGAGTTCCTCATTA-1	-0.47651	6.49714	ICA+ MuSC
5386STDY8090405-TTTGTCATCTGTTTGT-1	-1.11751	7.43426	ICA+ MuSC
5386STDY8090405-CTCTACGTCGGTGTCG-1	-0.764843	8.37666	ICA+ MuSC
5386STDY8090405-CTAATGGCACTCAGGC-1	-0.579898	7.16751	ICA+ MuSC
5386STDY8090405-TGAAAGATCTAACTCT-1	-1.05003	7.58236	ICA+ MuSC
5386STDY8090405-CATGACACATTGGTAC-1	0.588072	7.74462	ICA+ MuSC
5386STDY8090405-CAGAGAGCAGCCACCA-1	-1.02207	6.12394	ICA+ MuSC
5386STDY8090405-TCCACACAGACTCGGA-1	0.227998	7.60184	ICA+ MuSC
5386STDY8090405-TGTCCCAGTAGCGTAG-1	-1.17579	7.9559	ICA+ MuSC
5386STDY8090405-TTCTTAGGTAGGCTGA-1	-0.564875	8.37326	ICA+ MuSC
5386STDY8090405-GGAAAGCCATGATCCA-1	-1.14158	7.83281	ICA+ MuSC
5386STDY8090405-CTTAGGAAGGACAGCT-1	-0.161496	5.29919	ICA+ MuSC
5386STDY8090405-CCACGGACATCGGGTC-1	-1.09035	6.86168	ICA+ MuSC
5386STDY8090405-GTCCTCACATCCTTGC-1	-0.707005	7.63914	ICA+ MuSC
5386STDY8090405-GACCAATCATCGTCGG-1	0.414051	7.02335	ICA+ MuSC
5386STDY8090405-CGGGTCAAGATATGGT-1	-0.51338	8.12599	ICA+ MuSC
5386STDY8090405-ACCTTTATCCGCGGTA-1	-1.12655	8.82968	ICA+ MuSC
5386STDY8090405-ACACTGATCTTGCATT-1	-0.744547	6.65005	ICA+ MuSC
5386STDY8090405-CTACCCAGTTATCGGT-1	-0.389981	6.73811	ICA+ MuSC
5386STDY8090405-TCTGAGATCGCCAGCA-1	-1.03854	6.39043	ICA+ MuSC
5386STDY8090405-TGGTTAGGTCTCTTAT-1	-0.449483	9.29332	ICA+ MuSC
5386STDY8090405-CCTTCCCCACGAAACG-1	-0.821103	7.71198	ICA+ MuSC
5386STDY8090405-TTAGTTCTCTCAAGTG-1	0.0159659	5.18828	ICA+ MuSC
5386STDY8090405-TTCTTAGGTCTCATCC-1	-0.314398	7.67666	ICA+ MuSC
5386STDY8090405-GATCGATAGGTGGGTT-1	-0.575759	7.00282	ICA+ MuSC
5386STDY8090405-GAATAAGTCGGAGGTA-1	-0.361972	8.33221	ICA+ MuSC
5386STDY8090405-GAAATGAGTGGTCCGT-1	-0.0584019	6.41937	ICA+ MuSC
5386STDY8090405-CACATTTAGCGTAGTG-1	-1.46509	8.39097	ICA+ MuSC
5386STDY8090405-CACCTTGTCAGCATGT-1	-0.985794	5.49649	ICA+ MuSC
5386STDY8090405-CGTCAGGGTCAGAGGT-1	-0.950704	7.35658	ICA+ MuSC
5386STDY8090405-CTACATTTCGGCGCAT-1	0.271034	7.74431	ICA+ MuSC
5386STDY8090405-AGCTCCTCAATCACAC-1	-1.50896	6.12836	ICA+ MuSC
5386STDY8090405-CTCGAGGTCACGATGT-1	-1.61063	5.27911	ICA+ MuSC
5386STDY8090405-AGCAGCCTCCGCGGTA-1	1.36522	6.58108	ICA+ MuSC
5386STDY8090405-CGAATGTCATGCTGGC-1	-0.826475	8.00363	ICA+ MuSC
5386STDY8090405-AACTTTCAGCCAACAG-1	-0.498376	7.70274	ICA+ MuSC
5386STDY8090405-AACCGCGAGTCCCACG-1	-0.2755	6.65705	ICA+ MuSC
5386STDY8090405-TGCTACCCACATGGGA-1	-0.258053	6.07479	ICA+ MuSC
5386STDY8090405-CCGTTCACACGGCGTT-1	-0.471832	8.7233	ICA+ MuSC
5386STDY8090405-GGACAAGGTGAAATCA-1	-0.209225	8.32298	ICA+ MuSC
5386STDY8090405-CGTCTACAGGTTACCT-1	0.421369	6.72035	ICA+ MuSC
5386STDY8090405-TATTACCTCTACCTGC-1	-0.708212	6.52759	ICA+ MuSC
5386STDY8090405-CCCTCCTGTGCGCTTG-1	-0.637237	7.99519	ICA+ MuSC
5386STDY8090405-CCCTCCTCATCGGAAG-1	-0.494922	7.74065	ICA+ MuSC
5386STDY8090405-AAGGAGCGTGCCTGGT-1	-0.720343	7.94664	ICA+ MuSC
5386STDY8090405-GCTGCGACAGAGCCAA-1	-0.392132	6.67218	ICA+ MuSC
5386STDY8090405-CCCTCCTTCTTAGCCC-1	0.642934	7.78828	ICA+ MuSC
5386STDY8090405-ATAACGCCAGCGATCC-1	-0.114164	6.65342	ICA+ MuSC
5386STDY8090405-CGATCGGGTCAGGACA-1	0.596847	7.25995	ICA+ MuSC
5386STDY8090405-CGAATGTTCAGTTCGA-1	0.0287216	6.64181	ICA+ MuSC
5386STDY8090405-TCAGGTACATGGGAAC-1	-1.69239	7.86516	ICA+ MuSC
5386STDY8090405-GTGTTAGGTACTTAGC-1	-0.753469	7.95836	ICA+ MuSC
5386STDY8090405-AAATGCCTCTTGTTTG-1	-0.231765	8.7149	ICA+ MuSC
5386STDY8090405-GCATGATAGGGTATCG-1	-0.0951595	7.61625	ICA+ MuSC
5386STDY8090405-CACCACTTCCAGTAGT-1	-1.16065	6.28211	ICA+ MuSC
5386STDY8090405-CAGCTGGAGTAATCCC-1	-1.22602	8.74814	ICA+ MuSC
5386STDY8090405-CACAGGCGTATGAATG-1	-1.44544	5.81835	ICA+ MuSC
5386STDY8090405-CCTCTGAAGCTAGGCA-1	-0.819958	6.84623	ICA+ MuSC
5386STDY8090405-TATGCCCAGACACGAC-1	-0.38343	7.61083	ICA+ MuSC
5386STDY8090405-GAAACTCTCTGTCCGT-1	-0.171419	8.40419	ICA+ MuSC
5386STDY8090405-TCTGAGACAAAGGCGT-1	-0.929455	8.01312	ICA+ MuSC
5386STDY8090405-TCTGGAATCCGCGTTT-1	-3.04526	3.90127	ICA+ MuSC
5386STDY8090405-GAGGTGAAGCGTGAGT-1	-0.803903	7.5793	ICA+ MuSC
5386STDY8090405-TACGGTAGTTCCGGCA-1	-0.340622	8.3199	ICA+ MuSC
5386STDY8090405-CTCTACGCAGCCTTTC-1	-0.644339	5.67877	ICA+ MuSC
5386STDY8090405-CCTACCATCGGTTCGG-1	0.0529099	6.64585	ICA+ MuSC
5386STDY8090405-TCAGCTCCAAGCCTAT-1	-1.82265	8.62292	ICA+ MuSC
5386STDY8090405-AGGTCATCATGATCCA-1	-0.969485	5.90923	ICA+ MuSC
5386STDY8090405-ACTATCTAGGCTAGGT-1	-0.427245	6.84795	ICA+ MuSC
5386STDY8090405-AGAGCGACATACCATG-1	-0.611758	6.83144	ICA+ MuSC
5386STDY8090405-TGAAAGAAGCCAGTAG-1	-1.32512	5.20279	ICA+ MuSC
5386STDY8090405-CGGTTAATCCCTGACT-1	-0.728313	8.20222	ICA+ MuSC
5386STDY8090405-CGTTCTGAGTCGCCGT-1	-0.329209	8.11929	ICA+ MuSC
5386STDY8090405-AGTGGGATCATAGCAC-1	-1.14473	8.3536	ICA+ MuSC
5386STDY8090405-GCTCCTACACGCCAGT-1	-0.945255	8.74781	ICA+ MuSC
5386STDY8090405-TCTCTAACAAGCCTAT-1	-1.73661	7.4978	ICA+ MuSC
5386STDY8090405-AGGTCATCACTTGGAT-1	-1.01822	8.28865	ICA+ MuSC
5386STDY8090405-TGCCAAAAGAGGTTAT-1	0.0246389	7.45425	ICA+ MuSC
5386STDY8090405-GTGCTTCTCACATGCA-1	-0.76804	8.39984	ICA+ MuSC
5386STDY8090405-TCATTTGTCCTTGGTC-1	-0.371074	7.89307	ICA+ MuSC
5386STDY8090405-TCAGCTCCACGAAATA-1	-1.9543	8.08219	ICA+ MuSC
5386STDY8090405-TGACTTTTCTTGACGA-1	-0.454185	7.78298	ICA+ MuSC
5386STDY8090405-CCTAAAGGTAGCGCTC-1	-0.776032	8.4855	ICA+ MuSC
5386STDY8090405-TCGGGACAGGATTCGG-1	-0.301437	7.98762	ICA+ MuSC
5386STDY8090405-CATTATCAGTTATCGC-1	-1.42628	6.74762	ICA+ MuSC
5386STDY8090405-TATCAGGCACTACAGT-1	-0.974405	6.5311	ICA+ MuSC
5386STDY8090405-AAGGTTCTCGGATGTT-1	-0.290015	4.49074	ICA+ MuSC
5386STDY8090405-CCGTACTTCGTGGGAA-1	-0.501772	5.54406	ICA+ MuSC
5386STDY8090405-AGGCCACTCGCATGGC-1	-0.418875	8.55741	ICA+ MuSC
5386STDY8090405-GCGCCAACAATAAGCA-1	-1.40776	8.1668	ICA+ MuSC
5386STDY8090405-CCGGTAGAGAACAATC-1	0.0944414	9.01388	ICA+ MuSC
5386STDY8090405-AGCGTATGTCTCCACT-1	-0.546842	7.2485	ICA+ MuSC
5386STDY8090405-CGTAGCGGTATAGTAG-1	-0.458046	8.25994	ICA+ MuSC
5386STDY8090405-TGGCTGGAGGTGATAT-1	-1.09207	8.15244	ICA+ MuSC
5386STDY8090405-TCTCATAGTTACTGAC-1	-0.58157	8.64582	ICA+ MuSC
5386STDY8090405-TAAACCGAGTCTCGGC-1	-0.863512	8.12785	ICA+ MuSC
5386STDY8090405-GGCTGGTCAAGGACTG-1	-0.313131	8.4432	ICA+ MuSC
5386STDY8090405-GCCTCTATCTCAACTT-1	-0.679949	8.62194	ICA+ MuSC
5386STDY8090405-GACACGCGTCGCGGTT-1	-0.798337	6.7477	ICA+ MuSC
5386STDY8090405-TAGTTGGTCCGTAGTA-1	-0.56749	7.86481	ICA+ MuSC
5386STDY8090405-AACCATGTCCGGCACA-1	-0.412136	7.78282	ICA+ MuSC
5386STDY8090405-CTTCTCTTCATGTCCC-1	-1.29543	6.91606	ICA+ MuSC
5386STDY8090405-TTATGCTTCATCATTC-1	-0.252184	4.28472	ICA+ MuSC
5386STDY8090405-GGCCGATTCCCAACGG-1	-0.145137	6.6687	ICA+ MuSC
5386STDY8090405-CTCTGGTCAAGCGTAG-1	-0.676891	7.64395	ICA+ MuSC
5386STDY8090405-TCGCGTTGTAGAGCTG-1	-0.313811	7.20532	ICA+ MuSC
5386STDY8090405-CGTCTACGTTAGGGTG-1	-0.283944	6.30406	ICA+ MuSC
5386STDY8090405-TCTATTGGTGACGCCT-1	0.434994	7.13232	ICA+ MuSC
5386STDY8090405-CTGATAGTCAGTCAGT-1	-0.514273	8.7276	ICA+ MuSC
5386STDY8090405-CGATGGCGTTATGCGT-1	-0.838323	6.93813	ICA+ MuSC
5386STDY8090405-GGCGTGTGTCTGGTCG-1	-1.18853	7.81071	ICA+ MuSC
5386STDY8090405-GCGGGTTTCTTGTTTG-1	-0.11089	8.03906	ICA+ MuSC
5386STDY8090405-TAGTTGGGTCTTGATG-1	-0.0371524	7.32766	ICA+ MuSC
5386STDY8090405-GCATGTAGTGGGTCAA-1	-0.284736	6.06131	ICA+ MuSC
5386STDY8090405-CACAGGCAGTCCCACG-1	-0.832601	7.60828	ICA+ MuSC
5386STDY8090405-CCCAATCCAAGCCTAT-1	-2.69197	3.99354	ICA+ MuSC
5386STDY8090405-AACTTTCAGTAGCGGT-1	-0.799936	6.90883	ICA+ MuSC
5386STDY8090405-CGGACGTCATCCAACA-1	-0.78774	8.38428	ICA+ MuSC
5386STDY8090405-GCGCAGTCACACCGCA-1	-1.87058	8.0676	ICA+ MuSC
5386STDY8090405-AGAGCGACAGCCACCA-1	-0.202634	8.13909	ICA+ MuSC
5386STDY8090405-CAGAATCAGTACGTTC-1	-0.00746405	8.4715	ICA+ MuSC
5386STDY8090405-CTCGTACCATGGGACA-1	-2.25617	4.28894	ICA+ MuSC
5386STDY8090405-TTGTAGGGTCTCTCTG-1	-0.0932107	7.64614	ICA+ MuSC
5386STDY8090405-AACGTTGCATCCGGGT-1	-0.435757	7.47138	ICA+ MuSC
5386STDY8090405-CTGTGCTAGCGTCAAG-1	-1.79785	4.64866	ICA+ MuSC
5386STDY8090405-CTGTTTAGTAAGTGGC-1	-0.832954	8.78158	ICA+ MuSC
5386STDY8090405-GGTGCGTAGCAGACTG-1	0.215529	6.79851	ICA+ MuSC
5386STDY8090405-CTACATTAGATCCTGT-1	-0.313828	7.2927	ICA+ MuSC
5386STDY8090405-GCTCTGTCACCCTATC-1	-0.253069	8.27281	ICA+ MuSC
5386STDY8090405-CGAGCACCACACCGCA-1	-1.64512	7.34715	ICA+ MuSC
5386STDY8090405-GTTCATTAGCAGCGTA-1	0.660399	8.14638	ICA+ MuSC
5386STDY8090405-GCTTCCAAGAATTGTG-1	-0.793005	9.13924	ICA+ MuSC
5386STDY8090405-CACACAACATCACAAC-1	-1.1781	8.10341	ICA+ MuSC
5386STDY8090405-GCATGTAGTTACTGAC-1	-0.297503	7.50583	ICA+ MuSC
5386STDY8090405-AGATCTGAGACTAGGC-1	-1.45223	7.70003	ICA+ MuSC
5386STDY8090405-AGTTGGTGTGTGTGCC-1	-0.58117	6.9517	ICA+ MuSC
5386STDY8090405-GATGAGGAGCCACGTC-1	-0.964844	8.32046	ICA+ MuSC
5386STDY8090405-CAAGAAACACCGATAT-1	-1.53029	5.56113	ICA+ MuSC
5386STDY8090405-CTACGTCAGTGAAGTT-1	-0.364469	8.57725	ICA+ MuSC
5386STDY8090405-GCATGCGAGGGATACC-1	-1.04788	6.76019	ICA+ MuSC
5386STDY8090405-CGCGTTTTCAAGGCTT-1	-0.142899	8.67618	ICA+ MuSC
5386STDY8090405-GTGTTAGCATACGCTA-1	-0.92027	7.96838	ICA+ MuSC
5386STDY8090405-CCCTCCTAGTCTCGGC-1	-0.748582	8.30743	ICA+ MuSC
5386STDY8090405-CGTTGGGTCACGGTTA-1	-0.88223	8.42792	ICA+ MuSC
5386STDY8090405-AACTCCCTCCTATGTT-1	-0.882243	8.58711	ICA+ MuSC
5386STDY8090405-TGCGTGGTCTTCCTTC-1	-0.32079	7.66169	ICA+ MuSC
5386STDY8090405-GGGAGATTCATCGGAT-1	-0.415985	7.71447	ICA+ MuSC
5386STDY8090405-AGCGTATGTTACGTCA-1	-0.819643	7.18022	ICA+ MuSC
5386STDY8090405-ATAACGCGTAGCGTGA-1	-1.98636	7.08183	ICA+ MuSC
5386STDY8090405-ATTTCTGGTCCGTCAG-1	-0.225535	6.89891	ICA+ MuSC
5386STDY8090405-CGTGTCTTCGTCTGCT-1	-2.6923	4.48137	ICA+ MuSC
5386STDY8090405-ATGTGTGAGCGTGAGT-1	0.13452	5.78477	ICA+ MuSC
5386STDY8090405-ACTGATGTCGACCAGC-1	-1.89864	7.57246	ICA+ MuSC
5386STDY8090405-CTGGTCTGTGTTCTTT-1	-1.05893	8.9336	ICA+ MuSC
5386STDY8090405-GCGAGAAGTAGAGTGC-1	0.419291	7.48765	ICA+ MuSC
5386STDY8090405-CGCCAAGCATGAAGTA-1	0.228964	7.32427	ICA+ MuSC
5386STDY8090405-TACTCATTCCTCAACC-1	-1.73167	7.05457	ICA+ MuSC
5386STDY8090405-GTGCAGCAGTAGCGGT-1	-0.384575	8.5471	ICA+ MuSC
5386STDY8090405-CAGATCATCCCTTGTG-1	-2.41098	5.72415	ICA+ MuSC
5386STDY8090405-TGACAACGTCACTGGC-1	-3.13049	4.50328	ICA+ MuSC
5386STDY8090405-ACGCAGCCATACTCTT-1	-0.718884	6.96532	ICA+ MuSC
5386STDY8090405-GGTGTTAAGGACAGAA-1	-1.24105	8.72388	ICA+ MuSC
5386STDY8090405-TTTGGTTTCAGTGTTG-1	0.039373	7.92126	ICA+ MuSC
5386STDY8090405-AACTCAGAGAAACGAG-1	-0.404952	6.46681	ICA+ MuSC
5386STDY8090405-CCCATACGTGATGATA-1	-1.60237	6.54906	ICA+ MuSC
5386STDY8090405-CTTAACTAGATCACGG-1	-1.2546	8.67018	ICA+ MuSC
5386STDY8090405-GACTACACAGATAATG-1	-0.379331	7.42373	ICA+ MuSC
5386STDY8090405-CCTTCGAGTGTGACGA-1	-0.633877	5.34648	ICA+ MuSC
5386STDY8090405-ACACCAAGTGGGTATG-1	-0.600372	7.73155	ICA+ MuSC
5386STDY8090405-ACTGATGCACTTCTGC-1	-0.722486	8.68327	ICA+ MuSC
5386STDY8090405-CATCAGAGTCTAGTCA-1	-0.652112	6.8824	ICA+ MuSC
5386STDY8090405-TTGGAACCACTTAAGC-1	-1.92456	6.48019	ICA+ MuSC
5386STDY8090405-TACGGGCAGCGTAGTG-1	-1.26267	8.07086	ICA+ MuSC
5386STDY8090405-AGGCCGTCACCAGTTA-1	-1.17983	8.6512	ICA+ MuSC
5386STDY8090405-GTGCATATCAGATAAG-1	-1.15965	6.84409	ICA+ MuSC
5386STDY8090405-GAAATGACAGCCTATA-1	-0.442599	8.87317	ICA+ MuSC
5386STDY8090405-AGGGATGCACCCATTC-1	-3.16927	4.16854	ICA+ MuSC
5386STDY8090405-TCTATTGAGCTGATAA-1	-1.6957	5.25765	ICA+ MuSC
5386STDY8090405-GCCTCTAAGTCAATAG-1	-1.27199	8.15077	ICA+ MuSC
5386STDY8090405-TTTGCGCGTCTCTCGT-1	-1.99215	7.39599	ICA+ MuSC
5386STDY8090405-AGTGAGGCATCTGGTA-1	-3.49204	6.39532	ICA+ MuSC
5386STDY8090405-AGCGTCGGTCCAACTA-1	-0.135544	5.52322	ICA+ MuSC
5386STDY8090405-TCCCGATTCTTAGAGC-1	-0.798384	7.88484	ICA+ MuSC
5386STDY8090405-TACGGGCTCGTAGATC-1	-1.80569	4.81564	ICA+ MuSC
5386STDY8090405-GACTACAGTTGACGTT-1	-0.878153	7.69729	ICA+ MuSC
5386STDY8090405-CTCGGAGTCATCGCTC-1	-1.46048	8.25901	ICA+ MuSC
5386STDY8090405-AGGCCGTCAGTATGCT-1	-2.8159	7.10627	ICA+ MuSC
5386STDY8090405-ACATACGGTAATCACC-1	-2.24646	6.1288	ICA+ MuSC
5386STDY8090405-GGAACTTGTCCAGTTA-1	-1.42266	6.52205	ICA+ MuSC
5386STDY8090405-GTTTCTAAGATAGGAG-1	0.0222694	8.58623	ICA+ MuSC
5386STDY8090405-CGCTATCCACTGTGTA-1	-1.06926	7.56273	ICA+ MuSC
5386STDY8090405-GTCGGGTAGAGTAATC-1	-0.987874	4.33906	ICA+ MuSC
5386STDY8090405-AACTCCCTCTGTACGA-1	-0.989067	7.73064	ICA+ MuSC
5386STDY8090405-CCATGTCTCACCCGAG-1	-2.03114	6.32164	ICA+ MuSC
5386STDY8090405-TGGCCAGCATTGCGGC-1	0.577215	7.03934	ICA+ MuSC
5386STDY8090405-GACCTGGAGTGTGAAT-1	-0.594555	7.89164	ICA+ MuSC
5386STDY8090405-TTCTCAATCTTGCCGT-1	0.104119	9.04583	ICA+ MuSC
5386STDY8090405-GCAGTTAAGATGGCGT-1	-0.38695	5.78608	ICA+ MuSC
5386STDY8090405-GTTCTCGCAAGTTGTC-1	-0.223291	8.08985	ICA+ MuSC
5386STDY8090405-TTAGGCACACTACAGT-1	-1.05782	8.22041	ICA+ MuSC
5386STDY8090405-TGAAAGAAGTATGACA-1	-0.80097	8.20039	ICA+ MuSC
5386STDY8090405-TACTTGTCATCCGGGT-1	-3.27908	4.8358	ICA+ MuSC
5386STDY8090405-TGGTTAGCAAGCTGGA-1	-0.760897	7.12261	ICA+ MuSC
5386STDY8090405-ACTGAACGTATATGGA-1	-0.655479	8.76774	ICA+ MuSC
5386STDY8090405-GAAGCAGAGTGCCAGA-1	-3.59477	6.08761	ICA+ MuSC
5386STDY8090405-CTAGAGTGTACCGAGA-1	-0.0913541	7.67809	ICA+ MuSC
5386STDY8090405-GCATGTAGTCGGGTCT-1	-0.836507	7.40029	ICA+ MuSC
5386STDY8090405-TAGAGCTAGTGAAGAG-1	-0.859445	8.07764	ICA+ MuSC
5386STDY8090405-CTCAGAAGTCGGATCC-1	-1.67681	6.12568	ICA+ MuSC
5386STDY8090405-CAGCGACGTGTCAATC-1	-1.41545	8.22066	ICA+ MuSC
5386STDY8090405-CAGCGACGTGTGTGCC-1	-1.50146	8.54872	ICA+ MuSC
5386STDY8090405-CGAATGTGTCTAACGT-1	-1.04569	8.54893	ICA+ MuSC
5386STDY8090405-CCTTCGAAGATCTGCT-1	-0.15787	8.14741	ICA+ MuSC
5386STDY8090405-AGCCTAATCCTCGCAT-1	0.0199682	8.21491	ICA+ MuSC
5386STDY8090405-ACTGAGTCACGGCGTT-1	-1.02352	8.16791	ICA+ MuSC
5386STDY8090405-GGATGTTGTACAAGTA-1	-1.9636	6.13996	ICA+ MuSC
5386STDY8090405-ATAAGAGTCTGCTTGC-1	-2.54862	6.88683	ICA+ MuSC
5386STDY8090405-CGCTTCAGTCTTGTCC-1	0.412601	7.98936	ICA+ MuSC
5386STDY8090405-CATATGGCAGTAACGG-1	-0.801654	7.23354	ICA+ MuSC
5386STDY8090405-GGCGTGTAGCAGCGTA-1	-1.19816	8.60263	ICA+ MuSC
5386STDY8090405-CATGCCTGTAAGTAGT-1	-0.667841	6.48113	ICA+ MuSC
WS_A_SKM9845425-CCGTGAGAGAGCCGTA-1	1.19872	7.79684	ICA+ MuSC
WS_A_SKM9845425-CGGGTCAGTCATCACA-1	0.163407	6.48448	ICA+ MuSC
WS_A_SKM9845425-GAATCACAGTCCTACA-1	-0.45541	7.502	ICA+ MuSC
WS_A_SKM9845425-GGGTCTGAGAGCACTG-1	0.37139	6.69709	ICA+ MuSC
WS_A_SKM9845425-ATGACCAGTGCATGTT-1	0.751072	7.26016	ICA+ MuSC
WS_A_SKM9845425-AGCGATTCACACTTAG-1	-0.175091	8.45632	ICA+ MuSC
WS_A_SKM9845425-GGAATGGCATAGTCAC-1	0.619282	6.85015	ICA+ MuSC
WS_A_SKM9845425-TTGTTTGGTGCTTATG-1	-0.0218379	5.8889	ICA+ MuSC
WS_A_SKM9845425-GTCACTCCAAGTGATA-1	-0.147462	8.91921	ICA+ MuSC
WS_A_SKM9845425-TGCACGGCAACTACGT-1	0.26995	6.80562	ICA+ MuSC
WS_A_SKM9845425-CGTTGGGAGGATGGCT-1	0.0986385	7.30455	ICA+ MuSC
WS_A_SKM9845425-ACGTTCCAGCGCATCC-1	0.560465	7.63635	ICA+ MuSC
WS_A_SKM9845425-TGTTCATTCGGAGATG-1	-0.0115689	7.33735	ICA+ MuSC
WS_A_SKM9845425-AGGGTGACATTGACTG-1	-0.307576	7.52828	ICA+ MuSC
WS_A_SKM9845425-GATCACACAGCCTATA-1	-0.277046	8.45188	ICA+ MuSC
WS_A_SKM9845425-GCGTTTCTCAGACCGC-1	-0.463116	7.33291	ICA+ MuSC
WS_A_SKM9845425-GCTGGGTCATGACCCG-1	-0.449433	7.92943	ICA+ MuSC
WS_A_SKM9845425-TCATGCCAGAAGCCAC-1	0.273522	5.83869	ICA+ MuSC
WS_A_SKM9845425-CCTCATGCATGGAAGC-1	-0.570628	5.18821	ICA+ MuSC
WS_A_SKM9845425-AGTCATGAGATGAACT-1	0.374543	6.85986	ICA+ MuSC
WS_A_SKM9845425-CTTCGGTCATCCGGCA-1	-1.47838	6.01188	ICA+ MuSC
WS_A_SKM9845426-GGGCTACAGAGCCTGA-1	1.06524	7.53751	ICA+ MuSC
WS_A_SKM9845426-GGAGATGGTATCTCGA-1	-1.84374	8.63737	ICA+ MuSC
WS_A_SKM9845426-GTGCTGGTCCGCAAAT-1	0.609603	7.00423	ICA+ MuSC
WS_A_SKM9845426-TGGAGGACACCTGCGA-1	-1.05396	7.18814	ICA+ MuSC
WS_A_SKM9845426-GTCTGTCCATATACCG-1	0.168169	9.01787	ICA+ MuSC
WS_A_SKM9845426-GTAGAGGCATCTGGGC-1	-1.75948	7.49236	ICA+ MuSC
WS_A_SKM9845426-ATGAGTCCAGTTTCGA-1	-0.0662447	7.57766	ICA+ MuSC
WS_A_SKM9845426-GTCACTCAGGACTGGT-1	0.246321	8.14381	ICA+ MuSC
WS_A_SKM9845426-CTGGACGGTACGACTT-1	-0.692668	5.7165	ICA+ MuSC
WS_A_SKM9845426-GAAGGACCATATTCGG-1	-1.10159	6.96384	ICA+ MuSC
WS_A_SKM9845426-ACGGAAGTCAATGCAC-1	-0.39263	7.13737	ICA+ MuSC
WS_A_SKM9845426-CGGGTGTGTCGGTACC-1	-0.830742	7.06887	ICA+ MuSC
WS_A_SKM9845426-CGTAGTATCAAGAGTA-1	-1.10425	6.61515	ICA+ MuSC
WS_A_SKM9845426-GAGTCTAGTCCGAAAG-1	-0.935535	6.08731	ICA+ MuSC
WS_A_SKM9845426-TGGGCGTTCATTTACC-1	-0.685418	8.15024	ICA+ MuSC
WS_A_SKM9845426-GAATCACAGGTAAGTT-1	0.0372456	7.29993	ICA+ MuSC
WS_A_SKM9845426-CTGCATCGTTTCAGAC-1	-3.36813	7.87237	ICA+ MuSC
WS_A_SKM9845426-CGGCAGTGTGTTCATG-1	-0.60472	7.57997	ICA+ MuSC
WS_A_SKM9845426-GAATAGAAGAACTCCT-1	-2.35519	6.31062	ICA+ MuSC
WS_A_SKM9845427-TTATTGCCAGCTTTGA-1	0.636463	7.75154	ICA+ MuSC
WS_A_SKM9845427-TACCGAATCCTCACGT-1	-0.0777027	8.153	ICA+ MuSC
WS_A_SKM9845427-ACGTAACTCGCTACGG-1	-0.598635	8.52725	ICA+ MuSC
WS_A_SKM9845427-CACTGAACACGTAACT-1	0.944143	5.5161	ICA+ MuSC
WS_A_SKM9845427-TCCACGTTCATGTCTT-1	0.00448505	8.00648	ICA+ MuSC
WS_A_SKM9845427-TTACCATCACTACACA-1	0.257552	4.47746	ICA+ MuSC
WS_A_SKM9845427-CGGGCATCAAACACCT-1	-0.809818	5.9231	ICA+ MuSC
WS_A_SKM9845427-CAATACGTCTCCTACG-1	-1.32194	7.65022	ICA+ MuSC
WS_A_SKM9845427-GTCACTCTCATTGGTG-1	-2.5625	3.90161	ICA+ MuSC
WS_A_SKM9845427-TAACGACTCGTGGCTG-1	-1.05121	5.82777	ICA+ MuSC
WS_A_SKM9845427-TGCTTCGCACCGTGCA-1	-0.00435236	8.0724	ICA+ MuSC
WS_A_SKM9845427-CTGTATTTCTTCGTAT-1	0.796346	5.36242	ICA+ MuSC
WS_A_SKM9845427-ACCTACCGTCCCGGTA-1	-0.752053	4.16408	ICA+ MuSC
WS_A_SKM9845427-GGAGATGGTGGCATCC-1	-1.58842	7.79841	ICA+ MuSC
WS_A_SKM9845427-CCTTGTGCAATCTAGC-1	0.268438	7.11975	ICA+ MuSC
WS_A_SKM9845427-CTCCTCCCAAGATGGC-1	0.432471	6.11862	ICA+ MuSC
WS_A_SKM9845427-ATTACTCCAGGATCTT-1	0.334913	5.09918	ICA+ MuSC
WS_A_SKM9845427-TACAACGAGAATAACC-1	-0.445583	4.94357	ICA+ MuSC
WS_A_SKM9845427-TAACGACGTGCATACT-1	0.575693	6.68483	ICA+ MuSC
WS_A_SKM9845427-ATTTCTGCAGGTATGG-1	-1.7199	5.53447	ICA+ MuSC
WS_A_SKM9845427-TCAATCTCACTGCACG-1	-0.25956	6.37664	ICA+ MuSC
WS_A_SKM9845427-TTGCTGCTCGAAGGAC-1	-2.20738	8.48644	ICA+ MuSC
WS_A_SKM9845427-AGTGTTGTCGCTAAAC-1	-0.794064	6.80124	ICA+ MuSC
WS_A_SKM9845427-ACGGGTCGTAGATTAG-1	0.054371	6.37073	ICA+ MuSC
WS_A_SKM9845427-TCCTAATGTATTTCCT-1	0.133647	6.96062	ICA+ MuSC
WS_A_SKM9845427-TAGGTACCAGCACCCA-1	-1.69074	5.45021	ICA+ MuSC
WS_A_SKM9845427-TAGGTTGCATCGGCCA-1	-1.45657	8.94406	ICA+ MuSC
WS_A_SKM9845427-CAGCAATAGATTGTGA-1	-1.92303	5.17551	ICA+ MuSC
WS_A_SKM9845427-ACTTATCCACATGACT-1	-1.07767	4.2246	ICA+ MuSC
WS_A_SKM9845427-ATAGAGACATTCCTCG-1	-0.806018	6.44401	ICA+ MuSC
WS_A_SKM9845427-CACTAAGTCTCGAACA-1	0.0337268	7.0903	ICA+ MuSC
WS_A_SKM9845427-GTGGCGTGTCACTTCC-1	-0.677162	4.40194	ICA+ MuSC
WS_A_SKM9845427-TTCTGTATCGAACTCA-1	-0.663753	3.33478	ICA+ MuSC
WS_A_SKM9845427-TTTCACAAGCTAGCCC-1	-0.593783	4.68801	ICA+ MuSC
WS_A_SKM9845427-GCTGGGTCACGTACTA-1	-0.0517344	5.12175	ICA+ MuSC
WS_A_SKM9845427-CATAGACGTCACATTG-1	-2.47483	6.41103	ICA+ MuSC
WS_A_SKM9845427-TTTCGATGTGAGTAGC-1	-0.977706	7.92812	ICA+ MuSC
WS_A_SKM9845427-CCATCACTCGCCGAGT-1	-2.40286	5.0683	ICA+ MuSC
WS_A_SKM9845427-ATCGTGAAGGCATGGT-1	-0.312441	5.24761	ICA+ MuSC
WS_A_SKM9845427-GGTGATTGTTGACTAC-1	-1.71645	4.36417	ICA+ MuSC
WS_A_SKM9845427-ACGTACAGTGACCGTC-1	-0.746483	5.23338	ICA+ MuSC
WS_A_SKM9845427-GGGCGTTAGAAGTATC-1	-1.62227	7.00588	ICA+ MuSC
WS_A_SKM9845427-ACCTACCGTAACACCT-1	-1.27371	4.83606	ICA+ MuSC
WS_A_SKM9845427-ACTATGGTCTGGTTGA-1	-3.62327	6.88835	ICA+ MuSC
WS_A_SKM9845427-GACAGCCTCATGTCAG-1	-1.48533	5.33788	ICA+ MuSC
WS_A_SKM9845427-CCCTCAAAGTATGACA-1	0.062559	6.18605	ICA+ MuSC
WS_A_SKM9845427-AGTCAACGTTAACCTG-1	-1.31739	6.71859	ICA+ MuSC
WS_A_SKM9845427-ATTCATCGTCCGTACG-1	-0.477639	4.33412	ICA+ MuSC
WS_A_SKM9845427-AATGGAAAGATGATTG-1	-0.528285	7.56157	ICA+ MuSC
WS_A_SKM9845427-TGAGACTGTAAGAACT-1	0.514525	7.62617	ICA+ MuSC
WS_A_SKM9845427-ATGAAAGCAGAGGCTA-1	1.38184	6.3346	ICA+ MuSC
WS_A_SKM9845427-GGCTTGGCATGAAGGC-1	-3.47926	4.46021	ICA+ MuSC
WS_A_SKM9845427-TGCTTCGCAGAGGCAT-1	-3.17387	3.61426	ICA+ MuSC
WS_A_SKM9845427-ATTTCACAGCGGCTCT-1	-0.256658	6.98683	ICA+ MuSC
WS_A_SKM9845427-TCGGGACCAACTGGTT-1	-2.48063	7.33561	ICA+ MuSC
WS_A_SKM9845427-TTACGTTAGCTCGGCT-1	-1.4326	5.35876	ICA+ MuSC
WS_A_SKM9845427-GCGGAAATCAAAGCCT-1	-0.180514	4.1727	ICA+ MuSC
WS_A_SKM9845427-TTAGTCTTCCTCTGCA-1	-0.346897	6.32626	ICA+ MuSC
WS_A_SKM9845427-CATGCAAAGGAAAGTG-1	-1.68284	8.84238	ICA+ MuSC
WS_A_SKM9845427-CCCTTAGTCAAGCTTG-1	-1.37215	8.56627	ICA+ MuSC
WS_A_SKM9845427-TTCATGTAGTTGCGCC-1	-0.939242	5.83439	ICA+ MuSC
WS_A_SKM9845427-GATCATGGTAATGCGG-1	-2.70865	7.0579	ICA+ MuSC
WS_A_SKM9845427-AGGCTGCCAACCTATG-1	-3.47673	6.6242	ICA+ MuSC
WS_A_SKM9845428-TTCCGTGCAAATCGTC-1	-0.557824	7.80179	ICA+ MuSC
WS_A_SKM9845428-AGGCCACCAAACTAGA-1	-0.512547	7.5367	ICA+ MuSC
WS_A_SKM9845428-GTTCCGTCAATCCAGT-1	1.40096	5.08438	ICA+ MuSC
WS_A_SKM9845428-GGTTAACAGATGCTGG-1	-0.135759	6.02855	ICA+ MuSC
WS_A_SKM9845428-CTTTCAAAGAATCCCT-1	-0.131057	7.4173	ICA+ MuSC
WS_A_SKM9845428-GTCTACCCAAGTCCAT-1	0.0631866	7.68249	ICA+ MuSC
WS_A_SKM9845428-GACACGCCAACACGAG-1	0.11305	7.44363	ICA+ MuSC
WS_A_SKM9845428-TCCTCTTGTAGCGCTC-1	0.117285	7.79266	ICA+ MuSC
WS_A_SKM9845428-GGGTTATTCCTTTAGT-1	0.893164	6.87953	ICA+ MuSC
WS_A_SKM9845428-CCGATCTAGATGCTGG-1	0.200328	6.91964	ICA+ MuSC
WS_A_SKM9845428-GTTTGGACATACATCG-1	-1.52836	5.40877	ICA+ MuSC
WS_A_SKM9845428-TTTGGAGAGTACTGGG-1	-0.21186	6.56192	ICA+ MuSC
WS_A_SKM9845428-CATCAAGCATCGCCTT-1	-0.0593887	7.03655	ICA+ MuSC
WS_A_SKM9845428-TATCTGTTCGGTCACG-1	-1.07916	6.19133	ICA+ MuSC
WS_A_SKM9845428-AGGCATTAGAAACTCA-1	-1.08042	7.435	ICA+ MuSC
WS_A_SKM9845428-CTCAGAAAGCATGAAT-1	0.17194	6.69406	ICA+ MuSC
WS_A_SKM9845428-CTCATCGGTTCTAACG-1	-1.55444	6.29058	ICA+ MuSC
WS_A_SKM9845428-GTTAGACGTTGCCGCA-1	0.275374	5.23238	ICA+ MuSC
WS_A_SKM9845428-AATCGACTCCCTCTCC-1	0.42108	5.07744	ICA+ MuSC
WS_A_SKM9845428-CCCTCTCTCCGGTTCT-1	-0.575014	5.15184	ICA+ MuSC
WS_A_SKM9845428-TCTGCCACAGTAACGG-1	0.180601	7.13226	ICA+ MuSC
WS_A_SKM9845428-GTGAGCCAGACCCTTA-1	-0.659624	5.1535	ICA+ MuSC
WS_A_SKM9845428-GGCGTCAGTTCGCGTG-1	-0.0442437	8.30015	ICA+ MuSC
WS_A_SKM9845428-CGTCAAATCCGTGTCT-1	-0.688379	8.06635	ICA+ MuSC
WS_A_SKM9845428-CCGTGAGTCTAGCCAA-1	-0.170998	7.62502	ICA+ MuSC
WS_A_SKM9845428-ATACCTTCAAGGTCAG-1	-0.113077	6.23443	ICA+ MuSC
WS_A_SKM9845428-ATTCACTAGCACACCC-1	-0.567309	4.83821	ICA+ MuSC
WS_A_SKM9845428-GTTCGCTAGGAGATAG-1	-1.13147	7.6733	ICA+ MuSC
WS_A_SKM9845428-CAATACGGTCCTCATC-1	-1.10461	8.90467	ICA+ MuSC
WS_A_SKM9845428-GTGAGTTAGTGCCTCG-1	-0.960992	4.40885	ICA+ MuSC
WS_A_SKM9845428-CTCATGCTCGTTGCCT-1	-1.61777	4.97956	ICA+ MuSC
WS_A_SKM9845428-AGTACCATCGACGTCG-1	-0.674449	5.75515	ICA+ MuSC
WS_A_SKM9845428-GAAGAATTCTCGGGAC-1	0.789824	6.43485	ICA+ MuSC
WS_A_SKM9845428-TCAAGCACAGGTTCAT-1	-0.00205952	8.09474	ICA+ MuSC
WS_A_SKM9845428-TGCTGAATCTCTCGCA-1	-0.106756	7.11925	ICA+ MuSC
WS_A_SKM9845428-CTTCAATGTCGTAATC-1	-0.196977	8.0084	ICA+ MuSC
WS_A_SKM9845428-TGCAGGCAGAATCTAG-1	-2.39966	4.72741	ICA+ MuSC
WS_A_SKM9845428-TGAGACTTCCCTCGTA-1	-0.723531	7.91489	ICA+ MuSC
WS_A_SKM9845428-ACAGCCGCAGGTGAGT-1	0.290408	4.72349	ICA+ MuSC
WS_A_SKM9845428-GGAGGATCAGGTTCAT-1	-1.26654	5.19944	ICA+ MuSC
WS_A_SKM9845428-CTCATGCCATCCCGTT-1	-2.11841	6.99926	ICA+ MuSC
WS_A_SKM9845428-TACGCTCCACATTCGA-1	-2.97527	7.36769	ICA+ MuSC
WS_A_SKM9845428-ACCTGTCGTGGCTTGC-1	0.240874	7.16416	ICA+ MuSC
WS_A_SKM9845428-GAGAGGTTCTGATGGT-1	-2.30987	7.80869	ICA+ MuSC
WS_A_SKM9845428-CCGATCTGTTGCAAGG-1	-1.00329	7.98345	ICA+ MuSC
WS_A_SKM9845428-GCCCGAAAGTGCAGGT-1	-1.19231	7.18273	ICA+ MuSC
WS_A_SKM9845428-ACTTAGGCAGAGTTCT-1	-0.457304	5.72435	ICA+ MuSC
WS_A_SKM9845428-TCACTCGTCTGTCGTC-1	-1.25256	6.75364	ICA+ MuSC
WS_A_SKM9845428-CGTGATACACCGTCTT-1	-2.56624	6.23325	ICA+ MuSC
WS_A_SKM9845428-GAATCACCAGGCCTGT-1	-0.235578	4.82847	ICA+ MuSC
WS_A_SKM9845428-CCCTAACAGAAAGTCT-1	-3.17602	7.17856	ICA+ MuSC
WS_A_SKM9845428-CGGGACTAGGGTCACA-1	-1.99979	6.55931	ICA+ MuSC
WS_A_SKM9845428-ATTCACTCATTCATCT-1	-0.465726	8.71322	ICA+ MuSC
WS_A_SKM9845428-CAATACGAGGTTCTAC-1	-1.77477	5.65011	ICA+ MuSC
WS_A_SKM9845428-CCTCTCCGTTCTCCCA-1	-2.18796	4.31116	ICA+ MuSC
WS_A_SKM9845428-AGACCATAGAAGGCTC-1	-1.93821	4.34601	ICA+ MuSC
WS_A_SKM9845428-ACTACGATCCCTCTAG-1	-0.731678	7.19457	ICA+ MuSC
WS_A_SKM9845428-GCCAGTGAGATGGGCT-1	-1.18233	6.6469	ICA+ MuSC
WS_A_SKM9845428-ATTTACCAGACCAAAT-1	-3.9076	6.15496	ICA+ MuSC
WS_A_SKM9845428-TCCGATCTCGTTCTAT-1	-1.43348	8.24683	ICA+ MuSC
WS_A_SKM9845428-GCAACCGTCGCGCCAA-1	-2.57295	8.42198	ICA+ MuSC
WS_A_SKM9845428-CTGCCTATCGATACGT-1	-1.09813	4.70111	ICA+ MuSC
WS_A_SKM9845428-TTTCATGGTCTGTAGT-1	-0.265305	4.75105	ICA+ MuSC
WS_A_SKM9845428-CGAAGGAAGCTGAAAT-1	0.0835483	6.52986	ICA+ MuSC
WS_A_SKM9845428-AATGAAGGTAGATCGG-1	-1.29073	6.40492	ICA+ MuSC
WS_A_SKM9845428-TCGTGGGTCTGGCCGA-1	-0.039229	5.2572	ICA+ MuSC
WS_A_SKM9845428-CCGTTCAAGTTGTCGT-1	-2.24776	4.58692	ICA+ MuSC
WS_A_SKM9845428-CGGTCAGCACATTGTG-1	1.05509	6.26721	ICA+ MuSC
WS_A_SKM9845428-GTCTAGATCCTGTTGC-1	-2.52778	6.15687	ICA+ MuSC
WS_A_SKM9845428-GTGGAGACACCCTGAG-1	-1.43182	7.33603	ICA+ MuSC
WS_A_SKM9845428-ATGACCACAATAGTGA-1	-1.35187	5.21122	ICA+ MuSC
WS_A_SKM9845428-TGTAGACTCATCGCCT-1	-0.671627	6.83449	ICA+ MuSC
WS_A_SKM9845428-GGGCGTTAGAGGCGGA-1	-2.26164	5.942	ICA+ MuSC
WS_A_SKM9845428-ACTTCGCCAAAGGGCT-1	-2.34002	6.69821	ICA+ MuSC
WS_A_SKM9845428-CCTCTAGGTCCATACA-1	-2.71727	6.69468	ICA+ MuSC
WS_A_SKM9845428-ATTCAGGTCTGAGAGG-1	-2.39369	8.39582	ICA+ MuSC
WS_A_SKM9845428-CTCAATTTCAGTCAGT-1	-0.843371	9.02805	ICA+ MuSC
WS_A_SKM9845428-GCCCAGAGTGCAGGAT-1	-2.08295	7.92204	ICA+ MuSC
WS_A_SKM9845428-GATGGAGTCGTGTCAA-1	-1.89469	6.28166	ICA+ MuSC
WS_A_SKM9845428-GAGTGAGTCTCTCGAC-1	-2.57862	5.37615	ICA+ MuSC
WS_A_SKM9845428-CCGGGTAGTGCAAGAC-1	-3.4399	4.51591	ICA+ MuSC
WS_A_SKM9845428-GCACGTGCAACGGCCT-1	-2.35344	7.27443	ICA+ MuSC
WS_A_SKM9845428-TCTGGCTGTGTTATCG-1	-0.789454	8.1592	ICA+ MuSC
WS_A_SKM9845428-GGTCTGGGTCGTTTCC-1	-2.09551	5.16173	ICA+ MuSC
WS_A_SKM9845428-AATCGTGTCACGATAC-1	-2.50044	6.14186	ICA+ MuSC
WS_A_SKM9845428-ACCGTTCAGGGTAGCT-1	-0.820772	6.75908	ICA+ MuSC
WS_A_SKM9845428-TTGCGTCGTAACTGCT-1	-2.42027	5.2366	ICA+ MuSC
WS_A_SKM9845429-ATCCGTCGTCCAGGTC-1	-0.511488	7.36794	ICA+ MuSC
WS_A_SKM9845429-TTCCTTCCAACGATCT-1	-0.297739	6.03854	ICA+ MuSC
WS_A_SKM9845429-TTCTCTCAGCTGACAG-1	-1.14658	7.05891	ICA+ MuSC
WS_A_SKM9845429-GCGATCGGTCTTACTT-1	-0.645977	8.03832	ICA+ MuSC
WS_A_SKM9845429-TAATTCCGTAGCTCGC-1	-0.522109	7.84061	ICA+ MuSC
WS_A_SKM9845429-TTGTTGTTCATGCATG-1	0.0632046	8.58785	ICA+ MuSC
WS_A_SKM9845429-CATGAGTCAGAAACCG-1	0.262948	7.64265	ICA+ MuSC
WS_A_SKM9845429-ACTATTCTCTGATGGT-1	-0.222071	5.70018	ICA+ MuSC
WS_A_SKM9845429-GGTGAAGCATATCTGG-1	-1.0056	8.5211	ICA+ MuSC
WS_A_SKM9845429-GGGCCATGTTTACCAG-1	0.469518	6.03101	ICA+ MuSC
WS_A_SKM9845429-TTGGGCGAGCATGTTC-1	0.497037	6.17963	ICA+ MuSC
WS_A_SKM9845429-GATAGAACAACAGATA-1	-0.313533	5.60179	ICA+ MuSC
WS_A_SKM9845429-CCAATGAAGGTTAGTA-1	0.13843	5.73799	ICA+ MuSC
WS_A_SKM9845429-CCCATTGCATGTGCTA-1	-1.60891	6.44984	ICA+ MuSC
WS_A_SKM9845429-ATCGGATAGTCTGGAG-1	-0.509915	6.78515	ICA+ MuSC
WS_A_SKM9845429-AGGTCTACATCGAAGG-1	0.0781752	6.30574	ICA+ MuSC
WS_A_SKM9845429-TTACAGGAGGCGTTGA-1	-0.452173	6.71718	ICA+ MuSC
WS_A_SKM9845429-CATTGTTTCCTTCAGC-1	-0.342565	5.97657	ICA+ MuSC
WS_A_SKM9845429-GTTGCTCTCTGAGATC-1	-1.33042	5.5346	ICA+ MuSC
WS_A_SKM9845429-GTCTACCAGCATACTC-1	-1.34797	4.68236	ICA+ MuSC
WS_A_SKM9845429-TTTCACATCAACCCGG-1	-0.589977	6.32526	ICA+ MuSC
WS_A_SKM9845429-CAACCTCTCCCGAGAC-1	-0.84688	4.7724	ICA+ MuSC
WS_A_SKM9845429-CAACCAAGTCTTTCTA-1	-1.05119	8.18323	ICA+ MuSC
WS_A_SKM9845429-CTCAAGAGTGGACCTC-1	0.569527	6.57283	ICA+ MuSC
WS_A_SKM9845429-GTTCATTAGTTACGTC-1	0.337363	7.53005	ICA+ MuSC
WS_A_SKM9845429-TGGCGTGGTTAACCTG-1	0.710577	5.31513	ICA+ MuSC
WS_A_SKM9845429-GGGTCTGGTCCTGAAT-1	-0.963088	8.38432	ICA+ MuSC
WS_A_SKM9845429-ATCAGGTGTCCATACA-1	-0.0644328	6.18717	ICA+ MuSC
WS_A_SKM9845429-GCATGATGTTATCTGG-1	-0.392878	8.83885	ICA+ MuSC
WS_A_SKM9845429-GAAGGACGTGAGAGGG-1	-0.195196	7.39104	ICA+ MuSC
WS_A_SKM9845429-CGTTCTGTCTCTATGT-1	0.270512	5.33489	ICA+ MuSC
WS_A_SKM9845429-GGAGGTACAATACCTG-1	-0.445894	6.74917	ICA+ MuSC
WS_A_SKM9845429-TCCGTGTCAGATCACT-1	-0.272791	6.72839	ICA+ MuSC
WS_A_SKM9845429-CCAAGCGTCCTAAGTG-1	-0.895659	7.45815	ICA+ MuSC
WS_A_SKM9845429-GTTAGACTCTGCAGCG-1	0.351551	7.54039	ICA+ MuSC
WS_A_SKM9845429-AGGCTGCAGGCCCGTT-1	-0.454957	7.09808	ICA+ MuSC
WS_A_SKM9845429-AAAGGTATCACCACAA-1	-0.897356	5.62246	ICA+ MuSC
WS_A_SKM9845429-GAGACCCAGTGATAAC-1	-0.612812	7.60739	ICA+ MuSC
WS_A_SKM9845429-TCCTTTCAGCTGTGCC-1	-0.37209	8.00357	ICA+ MuSC
WS_A_SKM9845429-AAGTGAAGTTGTACGT-1	0.298144	7.20953	ICA+ MuSC
WS_A_SKM9845429-ATCGGCGCATGGCTGC-1	-1.06654	6.55358	ICA+ MuSC
WS_A_SKM9845429-TTGTGTTAGGAAAGTG-1	0.978502	7.00363	ICA+ MuSC
WS_A_SKM9845429-TCACGCTCAGCATGCC-1	-1.43831	5.44977	ICA+ MuSC
WS_A_SKM9845429-AGAGAGCAGGATGCGT-1	-0.839747	6.06753	ICA+ MuSC
WS_A_SKM9845429-AACCTGAAGATCACCT-1	-0.75944	8.28985	ICA+ MuSC
WS_A_SKM9845429-ATCAGGTGTATCAGGG-1	0.437631	5.38027	ICA+ MuSC
WS_A_SKM9845429-GACAGCCTCCGGCAGT-1	0.0891807	6.78261	ICA+ MuSC
WS_A_SKM9845429-TTAGGCAAGTGAGCCA-1	-0.530951	4.89774	ICA+ MuSC
WS_A_SKM9845429-AATCACGCATAAGCAA-1	-0.360393	7.45377	ICA+ MuSC
WS_A_SKM9845429-GTCGTTCTCAGTGATC-1	-0.2678	9.11245	ICA+ MuSC
WS_A_SKM9845429-GTTATGGTCACCATAG-1	-2.1601	7.08005	ICA+ MuSC
WS_A_SKM9845429-GTTTGGAAGTGACCTT-1	0.274418	6.83221	ICA+ MuSC
WS_A_SKM9845429-GCGATCGAGGTTATAG-1	0.838212	6.31799	ICA+ MuSC
WS_A_SKM9845429-AATTCCTCAGCGACCT-1	-0.754644	7.8274	ICA+ MuSC
WS_A_SKM9845429-AGCGTATAGTATAGAC-1	-1.5432	7.23372	ICA+ MuSC
WS_A_SKM9845429-GTAAGTCCAGTAGAAT-1	-0.334301	8.65385	ICA+ MuSC
WS_A_SKM9845429-TCCGAAACACGACAGA-1	-0.746885	7.96624	ICA+ MuSC
WS_A_SKM9845429-TTCCGGTAGTCTCTGA-1	-1.51081	7.63747	ICA+ MuSC
WS_A_SKM9845429-TTGGTTTAGTATGCAA-1	-2.58464	6.87898	ICA+ MuSC
WS_A_SKM9845429-AGTGCCGGTTGGCCTG-1	0.731695	7.07917	ICA+ MuSC
WS_A_SKM9845429-GAACGTTCAACCCGCA-1	0.65874	6.34514	ICA+ MuSC
WS_A_SKM9845429-GAGCTGCCACTCAAGT-1	-0.0904713	7.33336	ICA+ MuSC
WS_A_SKM9845429-TTTAGTCCAATAGGGC-1	-1.4091	5.9518	ICA+ MuSC
WS_A_SKM9845429-GGAACCCCAGATACTC-1	-0.914476	7.7	ICA+ MuSC
WS_A_SKM9845429-TATTGGGCAGTTCTAG-1	-1.07996	7.10889	ICA+ MuSC
WS_A_SKM9845429-GTCTAGAGTACTCCCT-1	-0.417435	5.58507	ICA+ MuSC
WS_A_SKM9845429-TGCTCCATCGAACCTA-1	-1.48379	5.27586	ICA+ MuSC
WS_A_SKM9845429-TACAACGTCTACACAG-1	-1.78073	7.2112	ICA+ MuSC
WS_A_SKM9845429-GTACAGTGTCGTCAGC-1	-1.05258	8.29989	ICA+ MuSC
WS_A_SKM9845429-GGTAATCAGCTGAGCA-1	0.894836	7.48175	ICA+ MuSC
WS_A_SKM9845429-CGTAAGTAGTAAGACT-1	-0.369328	8.46654	ICA+ MuSC
WS_A_SKM9845429-CTTCTCTTCTCAATCT-1	-0.876035	6.43982	ICA+ MuSC
WS_A_SKM9845429-GCTTCACTCCCAAGTA-1	0.311127	7.47458	ICA+ MuSC
WS_A_SKM9845429-TCTCACGAGCACGGAT-1	-1.05442	8.4629	ICA+ MuSC
WS_A_SKM9845429-CGCGTGACACCCATAA-1	-1.52932	4.70319	ICA+ MuSC
WS_A_SKM9845429-CATACTTCAAGACGGT-1	-2.25296	7.58065	ICA+ MuSC
WS_A_SKM9845429-GAGTGTTCACTACAGT-1	-3.25655	5.72988	ICA+ MuSC
WS_A_SKM9845429-TGGAACTCAGTAGGAC-1	-1.12899	7.7221	ICA+ MuSC
WS_A_SKM9845429-CCTTGTGAGCCTATCA-1	-1.05628	8.43019	ICA+ MuSC
WS_A_SKM9845429-TACCTGCGTGACACAG-1	-1.53216	7.19419	ICA+ MuSC
WS_A_SKM9845429-GCCAACGTCTACGGGC-1	-0.842047	8.0498	ICA+ MuSC
WS_A_SKM9845429-CACGGGTTCTCGCGTT-1	-0.789068	8.5257	ICA+ MuSC
WS_A_SKM9845429-CTCGAGGAGACGACGT-1	-1.07878	7.3258	ICA+ MuSC
WS_A_SKM9845429-GTAGAAATCCCTCTTT-1	0.660621	7.60227	ICA+ MuSC
WS_A_SKM9845429-CTACAGATCGCGTCGA-1	-0.572257	8.52745	ICA+ MuSC
WS_A_SKM9845429-TTTAGTCCACTTGGCG-1	-1.60921	4.42636	ICA+ MuSC
WS_A_SKM9845429-CCGGACACACTGTGTA-1	-0.454934	7.36662	ICA+ MuSC
WS_A_SKM9845429-CAACCAACACAAGCCC-1	-0.526708	7.15437	ICA+ MuSC
WS_A_SKM9845429-ACTGTCCGTGACCGAA-1	-1.00135	8.59118	ICA+ MuSC
WS_A_SKM9845429-AGCCACGAGTCGAAAT-1	-0.506571	6.94505	ICA+ MuSC
WS_A_SKM9845429-AGCCAATAGCTTGTGT-1	-1.42751	7.30604	ICA+ MuSC
WS_A_SKM9845429-CCTTGTGGTGGCTTAT-1	0.548644	5.80861	ICA+ MuSC
WS_A_SKM9845429-GCTACAACAGCAGAAC-1	-0.366623	6.57385	ICA+ MuSC
WS_A_SKM9845429-GCCAACGGTGTCGATT-1	-1.6607	6.94309	ICA+ MuSC
WS_A_SKM9845429-TTCCGTGTCGTCAAAC-1	0.0892784	6.98899	ICA+ MuSC
WS_A_SKM9845429-AGTCACACATGAGGGT-1	-1.89738	5.7695	ICA+ MuSC
WS_A_SKM9845429-AGATGAAGTCGGTGAA-1	-0.408906	6.92276	ICA+ MuSC
WS_A_SKM9845429-CTCATCGTCTGCTCTG-1	-0.912974	8.04811	ICA+ MuSC
WS_A_SKM9845429-TTTCATGCATGATGCT-1	-1.11914	7.60171	ICA+ MuSC
WS_A_SKM9845429-GGCAGTCCAACCGCCA-1	-0.421498	8.49404	ICA+ MuSC
WS_A_SKM9845429-GGGTCACCATAATCCG-1	-1.50683	7.9888	ICA+ MuSC
WS_A_SKM9845429-CTGTATTCAAGTCCCG-1	-2.01402	7.21963	ICA+ MuSC
WS_A_SKM9845429-AAAGTGAAGCACAAAT-1	0.0604097	6.15269	ICA+ MuSC
WS_A_SKM9845429-TCACACCCAAAGTGTA-1	0.0580644	7.478	ICA+ MuSC
WS_A_SKM9845429-TCGGGTGTCTTAGCTT-1	-2.85278	6.24299	ICA+ MuSC
WS_A_SKM9845429-AGGGAGTGTCACTGAT-1	-2.34833	5.11292	ICA+ MuSC
WS_A_SKM9845429-GCTGGGTTCAAGTAAG-1	-1.49559	7.08065	ICA+ MuSC
WS_A_SKM9845429-CGTGCTTGTGTCTTCC-1	0.150407	8.9144	ICA+ MuSC
WS_A_SKM9845429-TGTACAGCAACGAGGT-1	-1.45351	8.13289	ICA+ MuSC
WS_A_SKM9845429-ACATGCAAGGCAGCTA-1	-0.922316	8.00136	ICA+ MuSC
WS_A_SKM9845429-ATCTCTATCGATGGAG-1	-0.0479564	7.19598	ICA+ MuSC
WS_A_SKM9845429-GATTGGTCATAGGTAA-1	0.0376564	5.50486	ICA+ MuSC
WS_A_SKM9845429-ACCTACCTCGAGTGAG-1	-1.35816	6.90815	ICA+ MuSC
WS_A_SKM9845429-AGCGCCAGTGGTAACG-1	-1.37175	6.06949	ICA+ MuSC
WS_A_SKM9845429-TTGGGTAGTCTTCTAT-1	-0.292191	7.98302	ICA+ MuSC
WS_A_SKM9845429-AGGATAAAGTGGAAGA-1	-1.47708	8.90934	ICA+ MuSC
WS_A_SKM9845429-ATCGCCTCATAGCTGT-1	-2.06635	6.10969	ICA+ MuSC
WS_A_SKM9845429-GCATCGGCACAACCGC-1	-1.36167	7.85686	ICA+ MuSC
WS_A_SKM9845429-CTTCTAAAGGGATCAC-1	-1.73945	7.08278	ICA+ MuSC
WS_A_SKM9845429-GAAGCGATCCTTCTTC-1	-0.34412	7.1897	ICA+ MuSC
WS_A_SKM9845429-CATGCCTAGCGTTGTT-1	-0.570516	7.5297	ICA+ MuSC
WS_A_SKM9845429-GTCTTTACAGGAGGTT-1	-0.515651	8.9315	ICA+ MuSC
WS_A_SKM9845429-GGGTTTACACTTCAAG-1	-2.14671	4.60435	ICA+ MuSC
WS_A_SKM9845429-GTTCTATCATCGCTCT-1	-0.310494	8.47573	ICA+ MuSC
WS_A_SKM9845429-CAGGTATCATGCCGAC-1	-2.22193	7.66297	ICA+ MuSC
WS_A_SKM9845429-TAACCAGAGACTCAAA-1	-1.81973	6.03152	ICA+ MuSC
WS_A_SKM9845429-TCGAAGTAGCAGGCTA-1	-1.77673	6.92567	ICA+ MuSC
WS_A_SKM9845429-TTGTTTGTCATCACTT-1	-0.761741	4.36615	ICA+ MuSC
WS_A_SKM9845429-CTACATTTCAGTGTTG-1	-0.660775	8.12923	ICA+ MuSC
WS_A_SKM9845429-GGGATGAAGTAGGGTC-1	-0.862722	8.60163	ICA+ MuSC
WS_A_SKM9845429-GGGTCTGGTACAGAAT-1	-2.66414	7.48853	ICA+ MuSC
WS_A_SKM9845430-GAGACTTTCAGATGCT-1	-1.42275	6.3477	ICA+ MuSC
WS_A_SKM9845430-GATGGAGCAACGTTAC-1	-1.38891	6.96309	ICA+ MuSC
WS_A_SKM9845430-AGACAGGAGAGAATCT-1	1.10405	7.81162	ICA+ MuSC
WS_A_SKM9845430-CACCAAAGTAGAATAC-1	0.0829923	6.33172	ICA+ MuSC
WS_A_SKM9845430-TCCACGTTCATGGATC-1	1.26667	2.49606	ICA+ MuSC
WS_A_SKM9845430-ATCGCCTTCTACGGTA-1	-1.3413	7.05189	ICA+ MuSC
WS_A_SKM9845430-ACAAAGATCCTACGAA-1	-0.334354	8.83475	ICA+ MuSC
WS_A_SKM9845430-CTTACCGTCTGATTCT-1	0.170817	6.05278	ICA+ MuSC
WS_A_SKM9845430-GTCACGGAGATCCCGC-1	-0.713637	4.18031	ICA+ MuSC
WS_A_SKM9845430-GACCCTTAGAGTTGAT-1	0.420301	7.69035	ICA+ MuSC
WS_A_SKM9845430-CTACTATCATTGTAGC-1	-2.04747	6.9055	ICA+ MuSC
WS_A_SKM9845430-CGAGGAATCAAATAGG-1	-0.0298134	7.60773	ICA+ MuSC
WS_A_SKM9845430-CCACACTTCCTCTGCA-1	-1.51918	6.6848	ICA+ MuSC
WS_A_SKM9845430-GAGAGGTTCGTTTACT-1	-0.54142	8.35994	ICA+ MuSC
WS_A_SKM9845430-TCGGTCTGTACGGCAA-1	-1.12964	8.08389	ICA+ MuSC
WS_A_SKM9845430-TTACCGCTCAAGAGGC-1	-0.832249	7.52684	ICA+ MuSC
WS_A_SKM9845430-CAGGCCATCCGATGCG-1	-0.949659	5.85671	ICA+ MuSC
WS_A_SKM9845430-AGTCACATCCCGTTCA-1	-0.0126284	4.85864	ICA+ MuSC
WS_A_SKM9845430-CATGCCTGTATGTCAC-1	-0.365463	9.18596	ICA+ MuSC
WS_A_SKM9845430-GTGCTTCCAGCCATTA-1	0.15083	7.15368	ICA+ MuSC
WS_A_SKM9845430-CGATGGCAGTAGGAAG-1	0.213637	6.50205	ICA+ MuSC
WS_A_SKM9845430-GCCAACGTCGACCACG-1	-0.491401	8.09441	ICA+ MuSC
WS_A_SKM9845430-GATGAGGTCTAGACCA-1	0.294307	6.51478	ICA+ MuSC
WS_A_SKM9845430-GACCTTCGTATTTCGG-1	-0.922964	7.66421	ICA+ MuSC
WS_A_SKM9845430-GAAGTAAAGGACGGAG-1	-1.61415	7.74195	ICA+ MuSC
WS_A_SKM9845430-GATGTTGCACAACGTT-1	-2.73901	3.98746	ICA+ MuSC
WS_A_SKM9845430-ATCAGGTGTCATCACA-1	0.135181	4.69911	ICA+ MuSC
WS_A_SKM9845430-ATCACTTTCGGCCTTT-1	-0.227992	7.39292	ICA+ MuSC
WS_A_SKM9845430-GAGCCTGGTAACATGA-1	-0.109403	8.44281	ICA+ MuSC
WS_A_SKM9845430-AGCGATTTCTCGCGTT-1	-0.758265	6.4284	ICA+ MuSC
WS_A_SKM9845430-AGGAATACAAGTCGTT-1	0.0400058	5.2484	ICA+ MuSC
WS_A_SKM9845430-TGTGCGGAGGTACAGC-1	-0.748284	8.06927	ICA+ MuSC
WS_A_SKM9845430-GTAGTACAGGCCTAAG-1	0.385577	7.07276	ICA+ MuSC
WS_A_SKM9845430-AGAAATGAGCTGCCTG-1	-1.06189	6.87408	ICA+ MuSC
WS_A_SKM9845430-GAGACCCCAACCGTGC-1	-0.292228	7.63343	ICA+ MuSC
WS_A_SKM9845430-GTCACGGCATGATGCT-1	-0.649645	8.49812	ICA+ MuSC
WS_A_SKM9845430-GGGTATTAGGTAGTCG-1	0.716559	6.63717	ICA+ MuSC
WS_A_SKM9845430-GACACGCTCGTGTGGC-1	-1.35859	4.73398	ICA+ MuSC
WS_A_SKM9845430-TCATACTAGCTCAGAG-1	-1.14179	6.7256	ICA+ MuSC
WS_A_SKM9845430-ACAACCATCAAGGAGC-1	0.062613	5.50377	ICA+ MuSC
WS_A_SKM9845430-GGCTGTGTCCCAGGAC-1	-0.730051	8.31951	ICA+ MuSC
WS_A_SKM9845430-AGAACCTTCGAGTGAG-1	-0.65312	8.65274	ICA+ MuSC
WS_A_SKM9845430-GCCCAGAGTCATGACT-1	-0.131828	5.43464	ICA+ MuSC
WS_A_SKM9845430-GTGGGAAAGTACTGGG-1	0.270283	6.46524	ICA+ MuSC
WS_A_SKM9845430-TGATTCTGTCTCGGGT-1	-0.547409	7.15568	ICA+ MuSC
WS_A_SKM9845430-ACCTGAACAACCGCCA-1	0.0741425	8.2729	ICA+ MuSC
WS_A_SKM9845430-CACGAATAGGTAAGAG-1	0.114591	5.90873	ICA+ MuSC
WS_A_SKM9845430-TAAGTCGCAACGTATC-1	-0.0363072	8.99738	ICA+ MuSC
WS_A_SKM9845430-TACATTCGTCGTTGGC-1	-1.50666	8.01461	ICA+ MuSC
WS_A_SKM9845430-CCATAAGAGACGCAGT-1	-0.55475	7.68377	ICA+ MuSC
WS_A_SKM9845430-CCGTTCAGTACTGCGC-1	-1.38041	6.23485	ICA+ MuSC
WS_A_SKM9845430-CACTTCGGTTGTGCCG-1	-0.134086	6.6901	ICA+ MuSC
WS_A_SKM9845430-TAAGCGTGTGTGGTCC-1	-3.34698	6.19232	ICA+ MuSC
WS_A_SKM9845430-GAAGGACGTATCGCAT-1	-1.09648	7.13866	ICA+ MuSC
WS_A_SKM9845430-CCTACGTTCCGAGATT-1	0.825832	6.75632	ICA+ MuSC
WS_A_SKM9845430-AAAGTCCAGTAAGACT-1	-0.962257	5.2161	ICA+ MuSC
WS_A_SKM9845430-AGACAAAAGGTGCATG-1	-1.85191	7.86284	ICA+ MuSC
WS_A_SKM9845430-TGTAAGCCATAGAGGC-1	-2.0601	6.59815	ICA+ MuSC
WS_A_SKM9845430-GAGCTGCAGTCACGCC-1	0.0307275	7.58006	ICA+ MuSC
WS_A_SKM9845430-CCTCCAACACGTTCGG-1	-0.728069	7.66353	ICA+ MuSC
WS_A_SKM9845430-CGTCCATAGTACTCGT-1	0.407031	5.26798	ICA+ MuSC
WS_A_SKM9845430-AGTCACACAGGCTACC-1	-0.231728	6.6284	ICA+ MuSC
WS_A_SKM9845430-GACTGATTCCGCAACG-1	-2.82598	4.39559	ICA+ MuSC
WS_A_SKM9845430-ATATCCTTCCATAGGT-1	-0.894975	6.36737	ICA+ MuSC
WS_A_SKM9845430-CAGCACGTCGCCGAAC-1	-1.66645	7.62299	ICA+ MuSC
WS_A_SKM9845430-GAGGGTACACAGCATT-1	-0.114815	6.29052	ICA+ MuSC
WS_A_SKM9845430-TGGGAGAAGCCAGTAG-1	-1.30214	6.0546	ICA+ MuSC
WS_A_SKM9845430-TATCTTGGTGTTAGCT-1	0.540985	6.04163	ICA+ MuSC
WS_A_SKM9845430-CGCGTGAGTTCCGCAG-1	-1.0815	7.92799	ICA+ MuSC
WS_A_SKM9845430-TGTTCCGGTTAGGAGC-1	-1.85917	7.32093	ICA+ MuSC
WS_A_SKM9845430-TACTTACAGACATACA-1	-1.93208	7.59605	ICA+ MuSC
WS_A_SKM9845430-GGGATGAAGCTGCCAC-1	-1.80155	8.32439	ICA+ MuSC
WS_A_SKM9845430-CCTCCTCCAAGCGAAC-1	-1.87645	7.60602	ICA+ MuSC
WS_A_SKM9845430-TGTTGGACATGAATAG-1	-0.586855	7.26151	ICA+ MuSC
WS_A_SKM9845430-CCACACTTCGGTATGT-1	-1.57607	4.80896	ICA+ MuSC
WS_A_SKM9845430-GTTCCGTGTCTTCGAA-1	0.217798	8.7699	ICA+ MuSC
WS_A_SKM9845430-AGACACTCAGGCACAA-1	0.176464	6.37654	ICA+ MuSC
WS_A_SKM9845430-CAGATCAAGTCCTGTA-1	-1.36739	8.06848	ICA+ MuSC
WS_A_SKM9845430-AATTCCTCAGAAATCA-1	-1.11345	8.23888	ICA+ MuSC
WS_A_SKM9845430-TCGAACAAGCATATGA-1	-0.141692	5.25016	ICA+ MuSC
WS_A_SKM9845430-TCAAGCACAAGATGTA-1	-0.655304	7.5842	ICA+ MuSC
WS_A_SKM9845430-GGCAGTCTCTCCGAAA-1	-1.61303	7.98502	ICA+ MuSC
WS_A_SKM9845430-GCCAGCACAGAGAGGG-1	0.0356692	8.03303	ICA+ MuSC
WS_A_SKM9845430-GTGCACGGTCTTGTCC-1	-1.47062	7.58895	ICA+ MuSC
WS_A_SKM9845430-TGGAGAGTCCGGTAAT-1	-0.446113	6.36256	ICA+ MuSC
WS_A_SKM9845430-CCCTAACCATGGGTTT-1	-0.925712	8.7235	ICA+ MuSC
WS_A_SKM9845430-CAGCAGCGTACTCGTA-1	-0.463456	7.91936	ICA+ MuSC
WS_A_SKM9845430-CTTGAGATCCAAATGC-1	-0.696152	6.28907	ICA+ MuSC
WS_A_SKM9845430-ACACAGTTCATTTCCA-1	-1.2322	7.01509	ICA+ MuSC
WS_A_SKM9845430-CACATGAAGTCTGGAG-1	-1.49291	8.9005	ICA+ MuSC
WS_A_SKM9845430-ACGGAAGAGACATATG-1	-1.03995	8.46097	ICA+ MuSC
WS_A_SKM9845430-GTTACGAAGGTACTGG-1	-0.863223	8.12298	ICA+ MuSC
WS_A_SKM9845430-GGCAGTCGTAGAATGT-1	-0.375168	7.65715	ICA+ MuSC
WS_A_SKM9845430-AGCGTCGCACTGCACG-1	-0.0031346	6.50267	ICA+ MuSC
WS_A_SKM9845430-CCTAACCGTCGGATTT-1	0.31432	7.99794	ICA+ MuSC
WS_A_SKM9845430-GGTGAAGAGGCACGAT-1	-1.74626	8.11973	ICA+ MuSC
WS_A_SKM9845430-TATCGCCCACATCATG-1	0.0736429	8.45616	ICA+ MuSC
WS_A_SKM9845430-TGGTAGTCATATGGCT-1	-0.129722	7.31436	ICA+ MuSC
WS_A_SKM9845430-CATGCAACACGCGCTA-1	-0.554364	8.25567	ICA+ MuSC
WS_A_SKM9845430-ATGACCAAGGCAATGC-1	0.120371	8.31261	ICA+ MuSC
WS_A_SKM9845430-TTCTGTAAGATGACCG-1	-0.108157	7.23448	ICA+ MuSC
WS_A_SKM9845430-CCGGTGAAGGAACGCT-1	-0.493197	7.96374	ICA+ MuSC
WS_A_SKM9845430-TGGTGATGTAACCAGG-1	-0.934204	8.44154	ICA+ MuSC
WS_A_SKM9845430-TCTAACTAGGAAAGGT-1	-0.235772	8.44423	ICA+ MuSC
WS_A_SKM9845430-GCAACCGTCCTAACAG-1	-2.91394	6.14083	ICA+ MuSC
WS_A_SKM9845430-GGCGTCACAGGTCCCA-1	0.605586	4.99809	ICA+ MuSC
WS_A_SKM9845430-GAAGAATCATGTCGTA-1	-0.524168	7.68237	ICA+ MuSC
WS_A_SKM9845430-TCGACCTAGTGATAGT-1	-0.369403	8.83925	ICA+ MuSC
WS_A_SKM9845430-GAAATGAAGAAACTAC-1	-0.275202	7.41002	ICA+ MuSC
WS_A_SKM9845430-TCCCAGTAGAGATCGC-1	-0.226517	6.8215	ICA+ MuSC
WS_A_SKM9845430-GTGTTCCGTACGCTAT-1	-0.0710608	6.98437	ICA+ MuSC
WS_A_SKM9845430-ATACCGAAGATGAACT-1	-1.09876	8.12213	ICA+ MuSC
WS_A_SKM9845430-GTTAGTGCAGTCGCAC-1	-2.1269	6.93464	ICA+ MuSC
WS_A_SKM9845430-CAACAGTTCCCGAACG-1	-0.508159	8.46586	ICA+ MuSC
WS_A_SKM9845430-ACGGGTCTCCGACAGC-1	-2.33638	6.48502	ICA+ MuSC
WS_A_SKM9845430-TCCATCGAGACCAGCA-1	-0.521493	7.97343	ICA+ MuSC
WS_A_SKM9845430-TGGGAGATCACGTCCT-1	-1.15096	8.32177	ICA+ MuSC
WS_A_SKM9845430-AGAGAGCTCATCCTAT-1	-1.16825	6.42679	ICA+ MuSC
WS_A_SKM9845430-TTCCACGCACTAGGTT-1	-0.715418	8.11872	ICA+ MuSC
WS_A_SKM9845430-ATATCCTAGCAGTCTT-1	0.294385	7.86442	ICA+ MuSC
WS_A_SKM9845430-CGGTCAGCACCGTGAC-1	-1.63478	8.21437	ICA+ MuSC
WS_A_SKM9845430-TAGGTACTCGTACACA-1	-0.143277	6.53052	ICA+ MuSC
WS_A_SKM9845430-GACTCTCTCATAAGGA-1	-1.41661	7.59699	ICA+ MuSC
WS_A_SKM9845430-AGAAATGGTCGCATCG-1	-0.144065	8.2295	ICA+ MuSC
WS_A_SKM9845430-TCACTATCAGAGGGTT-1	-0.382251	8.56443	ICA+ MuSC
WS_A_SKM9845430-CCGATCTCAAAGGGTC-1	-2.82916	7.35762	ICA+ MuSC
WS_A_SKM9845430-GTCACTCTCACTTATC-1	0.215055	6.56609	ICA+ MuSC
WS_A_SKM9845430-TTGCCTGGTAAGTAGT-1	-0.941371	6.709	ICA+ MuSC
WS_A_SKM9845430-GGGATGAGTGTCGCTG-1	-1.78032	6.85816	ICA+ MuSC
WS_A_SKM9845430-AGGGCTCTCCGATAGT-1	0.14899	8.86044	ICA+ MuSC
WS_A_SKM9845430-GTGAGGACATCGTGCG-1	-1.4699	6.36049	ICA+ MuSC
WS_A_SKM9845430-TACAACGAGGTTGACG-1	-0.598771	7.90593	ICA+ MuSC
WS_A_SKM9845430-TGCGACGCACTGGCCA-1	-1.0908	9.4589	ICA+ MuSC
WS_A_SKM9845430-TGCAGTACAAATTAGG-1	-0.740146	6.90546	ICA+ MuSC
WS_A_SKM9845430-TGAGCATGTGCTCTCT-1	1.0584	3.57359	ICA+ MuSC
WS_A_SKM9845430-GTTAGACTCGTGCATA-1	-3.06844	5.85828	ICA+ MuSC
WS_A_SKM9845430-CACGTGGGTGACCTGC-1	0.133827	7.41032	ICA+ MuSC
WS_A_SKM9845430-GTCAAGTTCACCATAG-1	-1.21304	7.87039	ICA+ MuSC
WS_A_SKM9845430-AATCACGGTAGTCTTG-1	-1.18176	8.44574	ICA+ MuSC
WS_A_SKM9845430-AACAACCGTCGGTGAA-1	-0.505778	7.10805	ICA+ MuSC
WS_A_SKM9845430-CGTCCATTCTACAGGT-1	-0.318501	7.0064	ICA+ MuSC
WS_A_SKM9845430-GAATCACAGTGCAGGT-1	-1.84865	8.07567	ICA+ MuSC
WS_A_SKM9845430-GATAGCTCAATTTCTC-1	-1.3139	7.99144	ICA+ MuSC
WS_A_SKM9845430-CCCTTAGGTAGGACCA-1	-0.550781	8.06094	ICA+ MuSC
WS_A_SKM9845430-CCTCTCCAGACGTCGA-1	0.257772	8.38982	ICA+ MuSC
WS_A_SKM9845430-TGATCTTTCTCGCCTA-1	-0.103557	6.02547	ICA+ MuSC
mus_SNuc7468112-CCACGGAAGAGTAAGG-1	1.44365	5.98509	TNF+ MuSC
mus_SNuc7468112-GAACATCAGTTAAGTG-1	0.582014	7.65024	TNF+ MuSC
mus_SNuc7468112-AATCGGTTCAGGTAAA-1	2.75677	6.13763	TNF+ MuSC
mus_SNuc7468112-AAGACCTGTGGCAAAC-1	1.11909	8.18843	TNF+ MuSC
mus_SNuc7468112-GATCGTAGTACGACCC-1	0.20275	8.30176	TNF+ MuSC
mus_SNuc7468112-CGGTTAACAAGCGCTC-1	1.10678	3.96046	TNF+ MuSC
mus_SNuc7468112-GTAGTCACACCACGTG-1	0.377486	4.39253	TNF+ MuSC
mus_SNuc7468112-TCGCGAGAGCGTGAAC-1	-1.65645	4.3113	TNF+ MuSC
mus_SNuc7468112-TCAATCTTCCCTTGTG-1	0.460525	8.89093	TNF+ MuSC
mus_SNuc7468112-CCTATTACAGGCTGAA-1	0.636643	6.59492	TNF+ MuSC
mus_SNuc7468112-CGACTTCGTTCCGGCA-1	0.162283	7.9212	TNF+ MuSC
mus_SNuc7468112-CAACCTCTCCAGAAGG-1	-0.466196	8.74255	TNF+ MuSC
mus_SNuc7468112-TCACGAAAGGGCTCTC-1	0.739596	9.11121	TNF+ MuSC
mus_SNuc7468112-CTCGAGGGTCACTTCC-1	0.805634	8.05938	TNF+ MuSC
mus_SNuc7468112-AGAGCTTCAATAGCGG-1	0.662442	8.84784	TNF+ MuSC
mus_SNuc7468112-TTTCCTCCAGTTAACC-1	0.920638	8.34293	TNF+ MuSC
mus_SNuc7468112-CATCGGGGTCTTGCGG-1	1.21365	6.04313	TNF+ MuSC
mus_SNuc7468112-GTGTTAGCAAGTAATG-1	0.585766	7.51043	TNF+ MuSC
mus_SNuc7468112-ATCTACTGTGCGAAAC-1	-0.979327	9.476	TNF+ MuSC
mus_SNuc7468112-AGTAGTCGTCACTTCC-1	1.0456	7.85277	TNF+ MuSC
mus_SNuc7468112-ACTGCTCTCCTAAGTG-1	0.172583	9.42725	TNF+ MuSC
mus_SNuc7468112-GGGATGAGTCGGATCC-1	-0.303182	7.87995	TNF+ MuSC
mus_SNuc7468112-CGAGCACTCCTTGGTC-1	0.552617	8.88625	TNF+ MuSC
mus_SNuc7468112-CTTAACTTCTACCTGC-1	0.236802	8.55091	TNF+ MuSC
mus_SNuc7468112-ACAGCTAAGTAGCGGT-1	1.03045	8.27315	TNF+ MuSC
mus_SNuc7468112-GTGCATAGTGCGCTTG-1	0.926742	7.94578	TNF+ MuSC
mus_SNuc7468112-TCAGGTAAGCTGCAAG-1	0.52023	8.75175	TNF+ MuSC
mus_SNuc7468112-TTAGGCACAGCTATTG-1	0.533854	7.3466	TNF+ MuSC
mus_SNuc7468112-TGACTTTCACCACGTG-1	0.361446	9.27179	TNF+ MuSC
mus_SNuc7468112-GCAGCCATCATAGCAC-1	0.738895	8.22256	TNF+ MuSC
mus_SNuc7468112-ACTATCTCATCTCGCT-1	0.749975	8.24639	TNF+ MuSC
mus_SNuc7468112-CTGGTCTAGGAGTCTG-1	0.939615	7.99681	TNF+ MuSC
mus_SNuc7468112-GCGAGAAGTTTGGCGC-1	0.543785	8.44406	TNF+ MuSC
mus_SNuc7468112-GCGCAGTTCTAACTCT-1	0.170866	7.10959	TNF+ MuSC
mus_SNuc7468112-GCTTGAAGTAAACACA-1	1.80668	2.62078	TNF+ MuSC
mus_SNuc7468112-GACGTGCCAAAGCGGT-1	0.483904	8.48218	TNF+ MuSC
mus_SNuc7468112-TCTTCGGAGTCCATAC-1	0.223641	8.98413	TNF+ MuSC
mus_SNuc7468112-ATTTCTGAGACCTTTG-1	0.669273	8.01083	TNF+ MuSC
mus_SNuc7468112-TGTTCCGCACGAGAGT-1	0.249842	9.20462	TNF+ MuSC
mus_SNuc7468112-TAGGCATTCAGGCGAA-1	0.634665	7.37711	TNF+ MuSC
mus_SNuc7468112-CCTACCATCAGTTGAC-1	0.889331	8.2455	TNF+ MuSC
mus_SNuc7468112-CACACTCCACGGTTTA-1	1.16218	7.86026	TNF+ MuSC
mus_SNuc7468112-TGTTCCGGTGCCTGCA-1	1.75494	5.46597	TNF+ MuSC
mus_SNuc7468112-GACGCGTGTAGCGTAG-1	-0.141347	8.39068	TNF+ MuSC
mus_SNuc7468112-CATGGCGCAAGGCTCC-1	1.79493	5.20729	TNF+ MuSC
mus_SNuc7468112-GCGCGATTCAGGTAAA-1	1.48245	5.23024	TNF+ MuSC
mus_SNuc7468112-GCAGTTACAATGAATG-1	-3.11039	4.79819	TNF+ MuSC
mus_SNuc7468112-TAGTTGGGTAATCACC-1	0.620012	8.00784	TNF+ MuSC
mus_SNuc7468112-AACTCCCCAAGCGAGT-1	1.34493	4.15337	TNF+ MuSC
mus_SNuc7468112-GATCTAGCACACCGCA-1	0.267949	8.11028	TNF+ MuSC
mus_SNuc7468112-GTGCAGCTCAGCGATT-1	1.66326	4.77615	TNF+ MuSC
mus_SNuc7468112-GAAGCAGGTCCAGTAT-1	-0.419515	8.12784	TNF+ MuSC
mus_SNuc7468112-CTTCTCTAGCCCGAAA-1	0.374913	8.64751	TNF+ MuSC
mus_SNuc7468112-CTCAGAATCGCACTCT-1	1.14177	3.83634	TNF+ MuSC
mus_SNuc7511880-GCATGCGAGCCACTAT-1	1.31451	5.48141	TNF+ MuSC
mus_SNuc7511880-CTCTACGGTCCAACTA-1	1.48224	6.44229	TNF+ MuSC
mus_SNuc7511880-ATCTGCCTCAAGATCC-1	1.54166	6.99048	TNF+ MuSC
mus_SNuc7511880-GGACGTCGTCGCCATG-1	1.45695	6.92365	TNF+ MuSC
mus_SNuc7511880-CACATAGCAGCCTGTG-1	1.2314	6.13851	TNF+ MuSC
mus_SNuc7511880-CTCGGGATCCCAACGG-1	0.662433	8.57673	TNF+ MuSC
mus_SNuc7511880-GGCCGATTCCTCGCAT-1	1.02859	7.37656	TNF+ MuSC
mus_SNuc7511880-GTCGGGTTCAATACCG-1	0.44962	8.12891	TNF+ MuSC
mus_SNuc7511880-AGGCCACAGGGCTTCC-1	0.475382	7.00682	TNF+ MuSC
mus_SNuc7511880-AAGTCTGGTCACACGC-1	1.53442	6.84828	TNF+ MuSC
mus_SNuc7511880-CTTCTCTCAGAGCCAA-1	1.65882	5.99343	TNF+ MuSC
mus_SNuc7511880-CTCAGAAGTTCATGGT-1	-2.56016	7.44733	TNF+ MuSC
mus_SNuc7511880-GTCACAAAGGGCTCTC-1	0.91517	7.08583	TNF+ MuSC
mus_SNuc7511880-GACCTGGCAAGTAGTA-1	1.34522	7.81679	TNF+ MuSC
mus_SNuc7511880-ACTGTCCGTGTTTGTG-1	0.992139	4.11693	TNF+ MuSC
mus_SNuc7511880-CAAGTTGGTCACCCAG-1	1.25384	7.74587	TNF+ MuSC
mus_SNuc7511880-GACACGCAGGGTATCG-1	1.02897	7.53032	TNF+ MuSC
mus_SNuc7511880-ATGTGTGCACTGTGTA-1	0.754629	8.71174	TNF+ MuSC
mus_SNuc7511880-CTTCTCTGTAATCGTC-1	1.35083	7.93023	TNF+ MuSC
mus_SNuc7511880-CATTATCTCAGGCGAA-1	1.91369	7.08113	TNF+ MuSC
mus_SNuc7511880-TACTTGTAGATCCCGC-1	1.67937	7.80811	TNF+ MuSC
mus_SNuc7511880-CGACCTTGTACTTAGC-1	1.63563	7.89002	TNF+ MuSC
mus_SNuc7511880-GTGCTTCCAATCCAAC-1	1.4016	8.40244	TNF+ MuSC
mus_SNuc7511880-GGGAATGCATTCTTAC-1	0.954839	7.91807	TNF+ MuSC
mus_SNuc7511880-CAGTCCTAGACCGGAT-1	0.935648	8.2466	TNF+ MuSC
mus_SNuc7511880-GAACATCTCGCCAAAT-1	0.844206	8.07255	TNF+ MuSC
mus_SNuc7511880-AGCTTGAAGGTGCAAC-1	1.33963	7.33213	TNF+ MuSC
mus_SNuc7511880-GGAGCAAAGATATACG-1	1.86177	5.11706	TNF+ MuSC
mus_SNuc7511880-ACGTCAATCTCGATGA-1	1.50463	7.64746	TNF+ MuSC
mus_SNuc7511880-TGATTTCGTGCTCTTC-1	1.19136	7.63422	TNF+ MuSC
mus_SNuc7511880-ATTATCCGTTCCCTTG-1	1.00643	8.64145	TNF+ MuSC
mus_SNuc7511880-TAAACCGCACCAACCG-1	0.947266	7.82829	TNF+ MuSC
mus_SNuc7511880-CTGATAGCACGTGAGA-1	1.0187	8.06996	TNF+ MuSC
mus_SNuc7511880-CTACATTGTGCGGTAA-1	0.935535	7.31518	TNF+ MuSC
mus_SNuc7511880-GATGAAAGTCTGCAAT-1	1.28763	8.72796	TNF+ MuSC
mus_SNuc7511880-GTGAAGGCACCATCCT-1	0.992417	7.55892	TNF+ MuSC
mus_SNuc7511880-CTGTTTACACACGCTG-1	1.31001	6.98755	TNF+ MuSC
mus_SNuc7511880-GACCAATAGGCTCTTA-1	1.62239	7.30108	TNF+ MuSC
mus_SNuc7511880-ATGGGAGGTAACGCGA-1	1.60218	7.95464	TNF+ MuSC
mus_SNuc7511880-ACCCACTAGCGATCCC-1	2.57795	6.14377	TNF+ MuSC
mus_SNuc7511880-CCTTCCCTCTTCAACT-1	1.00221	8.1121	TNF+ MuSC
mus_SNuc7511880-CTGCCTAGTGGTGTAG-1	-2.11647	8.68553	TNF+ MuSC
mus_SNuc7511880-TTAGGCAGTGATGTCT-1	0.726716	8.27665	TNF+ MuSC
mus_SNuc7511880-TTATGCTCATACTCTT-1	0.95622	8.10034	TNF+ MuSC
mus_SNuc7511880-TTTGCGCGTTTGCATG-1	1.72988	7.83088	TNF+ MuSC
mus_SNuc7511880-TACTCGCTCTGAAAGA-1	1.64691	6.3616	TNF+ MuSC
mus_SNuc7511880-TTCTACATCAATAAGG-1	0.864357	8.45483	TNF+ MuSC
mus_SNuc7511880-CCTTCGAGTGCAGTAG-1	1.34308	7.9902	TNF+ MuSC
mus_SNuc7511880-ATCGAGTAGATCGGGT-1	1.43699	7.54493	TNF+ MuSC
mus_SNuc7511880-CGATCGGTCTACTCAT-1	1.35379	8.34166	TNF+ MuSC
mus_SNuc7511880-CGATGGCTCGCTGATA-1	0.906455	7.37508	TNF+ MuSC
mus_SNuc7511880-TTTGGTTCAATGGATA-1	1.35675	7.75744	TNF+ MuSC
mus_SNuc7511880-GTTCTCGGTCTAAAGA-1	1.49641	8.37958	TNF+ MuSC
mus_SNuc7511880-TTCCCAGCACCAGGTC-1	1.75728	7.85946	TNF+ MuSC
mus_SNuc7511880-GCTGGGTGTCGCTTTC-1	1.35956	7.08085	TNF+ MuSC
mus_SNuc7511880-CTCCTAGCAGGTCTCG-1	1.27202	7.13719	TNF+ MuSC
mus_SNuc7511880-GTCGGGTTCTAAGCCA-1	0.724196	7.34164	TNF+ MuSC
mus_SNuc7511880-AGGTCATTCGCCTGAG-1	1.20319	8.42429	TNF+ MuSC
mus_SNuc7511880-CCCTCCTGTTGTTTGG-1	1.67724	7.69346	TNF+ MuSC
mus_SNuc7511880-TCTGGAATCGTCGTTC-1	1.03542	8.26735	TNF+ MuSC
mus_SNuc7511880-CCGTACTGTCGCATAT-1	1.52658	8.207	TNF+ MuSC
mus_SNuc7511880-TGCTGCTTCTGCTGCT-1	1.52366	7.78445	TNF+ MuSC
mus_SNuc7511880-GGTGAAGTCAGCGACC-1	1.54722	8.07596	TNF+ MuSC
mus_SNuc7511880-AATCCAGGTGTAATGA-1	1.17759	7.79057	TNF+ MuSC
mus_SNuc7511880-TCATTTGCAACTGGCC-1	1.13775	8.08592	TNF+ MuSC
mus_SNuc7511880-TGAGCCGTCAGGATCT-1	1.32767	8.52316	TNF+ MuSC
mus_SNuc7511880-ATCATGGGTCAGGACA-1	0.798068	6.88828	TNF+ MuSC
mus_SNuc7511880-GTGTTAGGTGCTAGCC-1	1.64501	7.68248	TNF+ MuSC
mus_SNuc7511880-TTGTAGGAGCTGATAA-1	1.00019	7.8085	TNF+ MuSC
mus_SNuc7511880-CGATGGCAGGACCACA-1	1.55864	8.37344	TNF+ MuSC
mus_SNuc7511880-GTGCGGTTCGGATGTT-1	1.52042	7.98822	TNF+ MuSC
mus_SNuc7511880-CATGGCGAGCTTTGGT-1	1.00427	8.64845	TNF+ MuSC
mus_SNuc7511880-CTGATAGCATGGTAGG-1	1.06346	8.77878	TNF+ MuSC
mus_SNuc7511880-TTGGAACAGCGCCTTG-1	1.41631	8.49545	TNF+ MuSC
mus_SNuc7511880-GCGCAACGTCACCTAA-1	-0.655135	8.02991	TNF+ MuSC
mus_SNuc7511880-CGAGCCACAAGTAATG-1	1.25934	8.1164	TNF+ MuSC
mus_SNuc7511880-ATCATCTGTGAGCGAT-1	-1.75647	8.80412	TNF+ MuSC
mus_SNuc7511880-TCATTACGTATTCTCT-1	1.49742	7.00686	TNF+ MuSC
mus_SNuc7511880-CCATGTCTCTCCCTGA-1	-0.329724	7.90906	TNF+ MuSC
mus_SNuc7511880-CCTAAAGCAAGACGTG-1	1.52896	7.38601	TNF+ MuSC
mus_SNuc7511880-GGAACTTTCTTGTCAT-1	1.38302	8.16377	TNF+ MuSC
mus_SNuc7511880-GTGTGCGAGGCTAGGT-1	0.755093	8.63664	TNF+ MuSC
mus_SNuc7511880-ACATACGGTAGCGTCC-1	0.605252	9.14258	TNF+ MuSC
mus_SNuc7511880-CAGCATAAGGGTTTCT-1	1.02244	8.28881	TNF+ MuSC
mus_SNuc7511880-ATGTGTGGTAAGTGGC-1	0.499359	8.55177	TNF+ MuSC
mus_SNuc7511880-ACGAGGACACAGCCCA-1	1.34661	8.19581	TNF+ MuSC
mus_SNuc7511880-TTGGCAAAGACCACGA-1	-0.255787	8.82468	TNF+ MuSC
mus_SNuc7511880-TCGTACCAGCTACCTA-1	1.48961	4.3216	TNF+ MuSC
mus_SNuc7511880-ATGGGAGTCACGGTTA-1	-1.80682	7.20303	TNF+ MuSC
mus_SNuc7511880-CACATAGTCGTGGGAA-1	1.432	8.6699	TNF+ MuSC
mus_SNuc7511880-CGAGCACCATTCGACA-1	1.12205	8.33498	TNF+ MuSC
mus_SNuc7511880-GGACAGATCTGTACGA-1	1.44794	7.32112	TNF+ MuSC
mus_SNuc7511880-GCGCGATAGTAGCCGA-1	0.853821	7.8943	TNF+ MuSC
mus_SNuc7511880-GGTGAAGAGACTAGAT-1	-1.84866	8.519	TNF+ MuSC
mus_SNuc7511880-TAGTTGGAGAAACGCC-1	1.33106	8.52803	TNF+ MuSC
mus_SNuc7511880-CGGACGTAGACAGACC-1	-0.136959	6.07634	TNF+ MuSC
mus_SNuc7511880-CACAGTATCAACGCTA-1	-0.321532	8.20646	TNF+ MuSC
mus_SNuc7511880-ATCCGAAGTACGAAAT-1	0.849583	8.66468	TNF+ MuSC
mus_SNuc7511880-TTTGCGCCACTGAAGG-1	1.18026	8.39911	TNF+ MuSC
mus_SNuc7511880-GGCAATTAGCCCTAAT-1	0.146698	8.56914	TNF+ MuSC
mus_SNuc7511880-CACCACTTCTTGGGTA-1	-0.125013	8.6729	TNF+ MuSC
mus_SNuc7511880-GTTTCTATCAAGATCC-1	0.922563	8.81229	TNF+ MuSC
mus_SNuc7511880-TGCCAAAAGACAGAGA-1	1.86517	7.01648	TNF+ MuSC
mus_SNuc7511880-CAGATCACATCCGGGT-1	1.38766	8.59642	TNF+ MuSC
mus_SNuc7511880-TGTCCCATCGCTTAGA-1	1.55226	8.17339	TNF+ MuSC
mus_SNuc7511880-GTGAAGGCAGCCACCA-1	1.02993	8.66908	TNF+ MuSC
mus_SNuc7511880-CACCACTAGACCTTTG-1	2.02011	7.35947	TNF+ MuSC
mus_SNuc7511880-GATTCAGCATCGGAAG-1	0.884618	7.0814	TNF+ MuSC
mus_SNuc7511880-ATGGGAGTCACATAGC-1	0.827263	8.72838	TNF+ MuSC
mus_SNuc7511880-ATTGGACGTCAGCTAT-1	0.83563	9.06757	TNF+ MuSC
mus_SNuc7511880-CCATTCGCAATCCAAC-1	0.482438	8.51769	TNF+ MuSC
mus_SNuc7511880-CTAGCCTCAAAGTGCG-1	1.44676	7.99287	TNF+ MuSC
mus_SNuc7511880-AGACGTTGTCTGGAGA-1	-0.0344761	8.90843	TNF+ MuSC
mus_SNuc7511880-CCTTCGAAGGCAATTA-1	1.36894	8.20327	TNF+ MuSC
mus_SNuc7511880-CGGCTAGCATCGGTTA-1	1.44366	7.22922	TNF+ MuSC
mus_SNuc7511880-CAGATCAGTACGCTGC-1	0.797054	7.9715	TNF+ MuSC
mus_SNuc7511880-TTCGGTCCATTTGCTT-1	0.927973	7.9146	TNF+ MuSC
mus_SNuc7511880-GGGCATCAGACATAAC-1	2.23194	4.57091	TNF+ MuSC
mus_SNuc7511880-CGGGTCATCCACTCCA-1	1.50825	8.07023	TNF+ MuSC
mus_SNuc7511880-ATAAGAGGTTGGTAAA-1	0.0736365	8.79856	TNF+ MuSC
mus_SNuc7511880-GGCGACTGTACTCTCC-1	1.4096	8.2939	TNF+ MuSC
mus_SNuc7511880-CGCTTCAAGCTAGTTC-1	2.60838	7.08857	TNF+ MuSC
mus_SNuc7511880-TGACTAGTCCTAAGTG-1	0.845926	8.22067	TNF+ MuSC
mus_SNuc7511880-TCAACGAAGGTGATAT-1	1.48469	8.41966	TNF+ MuSC
mus_SNuc7511880-TACCTATAGTTAACGA-1	0.0749657	7.73535	TNF+ MuSC
mus_SNuc7511880-CAGCTGGAGTCGATAA-1	1.70781	7.69357	TNF+ MuSC
mus_SNuc7511880-CTCTGGTCACGAAAGC-1	0.706666	8.43927	TNF+ MuSC
mus_SNuc7511880-GCTGCAGTCCGTAGGC-1	-0.0381846	9.27023	TNF+ MuSC
mus_SNuc7511880-GAACATCAGTTACCCA-1	-0.246227	8.79519	TNF+ MuSC
mus_SNuc7511880-TATCTCACACAACGCC-1	-1.12545	2.13511	TNF+ MuSC
mus_SNuc7511880-CGATGTATCCTTGCCA-1	0.911448	8.17367	TNF+ MuSC
mus_SNuc7511880-TCGGTAAGTCCGCTGA-1	1.06344	8.76897	TNF+ MuSC
mus_SNuc7511880-GCTCCTAAGATATACG-1	1.1816	8.86535	TNF+ MuSC
mus_SNuc7511880-CGCCAAGAGGACGAAA-1	2.48948	3.59564	TNF+ MuSC
mus_SNuc7511880-CGGACACCAGTGGGAT-1	1.13918	8.44096	TNF+ MuSC
mus_SNuc7511880-GACGGCTCAGACACTT-1	-1.66096	7.66698	TNF+ MuSC
mus_SNuc7511880-GTAGTCAGTGGCTCCA-1	0.830444	8.25881	TNF+ MuSC
mus_SNuc7511880-CCCAGTTTCCACGAAT-1	1.71979	8.20331	TNF+ MuSC
mus_SNuc7511880-AAAGATGTCTGAGTGT-1	2.54039	7.10027	TNF+ MuSC
mus_SNuc7511880-CATCAAGAGCGAAGGG-1	2.3494	3.9842	TNF+ MuSC
mus_SNuc7511880-TACGGGCGTCCGAATT-1	0.872229	8.71092	TNF+ MuSC
mus_SNuc7511880-TTCTCCTTCTCTAAGG-1	2.06768	3.89927	TNF+ MuSC
mus_SNuc7511880-CTCTGGTAGGCGCTCT-1	2.20509	5.62887	TNF+ MuSC
mus_SNuc7511880-CGAGCCAGTTGTGGAG-1	0.975858	8.63806	TNF+ MuSC
mus_SNuc7511880-CGGACACCATTCCTCG-1	-3.40516	4.87976	TNF+ MuSC
mus_SNuc7511880-CATATTCTCTAGCACA-1	0.262529	8.1083	TNF+ MuSC
mus_SNuc7511880-TTGGCAACAGTTTACG-1	0.55932	7.53329	TNF+ MuSC
mus_SNuc7511880-CGTTGGGGTGAGGGAG-1	0.538439	8.77745	TNF+ MuSC
mus_SNuc7511880-ATTGGACAGTATCGAA-1	2.30231	3.90535	TNF+ MuSC
mus_SNuc7511880-AGGTCCGGTTAGGGTG-1	-0.393884	2.52371	TNF+ MuSC
mus_SNuc7511880-CACTCCAGTGCCTTGG-1	1.71107	1.84133	TNF+ MuSC
5386STDY7600838-CCACTACCATCACGAT-1	0.793892	5.7328	TNF+ MuSC
5386STDY7600838-GTGCGGTGTAAGAGAG-1	-1.21848	4.45991	TNF+ MuSC
5386STDY7600838-GGTATTGCACGGTAAG-1	-1.57747	5.3357	TNF+ MuSC
5386STDY7600838-TACAGTGTCCGTAGGC-1	1.39186	5.93257	TNF+ MuSC
5386STDY7600838-CGAACATAGGATATAC-1	-0.387921	7.69547	TNF+ MuSC
5386STDY7600838-CGACTTCTCGTCGTTC-1	0.653052	8.21987	TNF+ MuSC
5386STDY7600838-AACTGGTGTCACACGC-1	0.602584	7.21164	TNF+ MuSC
5386STDY7600838-ACTGAACAGTACCGGA-1	0.475999	8.75181	TNF+ MuSC
5386STDY7600838-GATCTAGCAATCCAAC-1	0.167986	8.25841	TNF+ MuSC
5386STDY7600838-GATCGCGGTCCAGTTA-1	0.160421	6.8594	TNF+ MuSC
5386STDY7600838-TCATTTGAGAGCCTAG-1	-0.465242	9.53917	TNF+ MuSC
5386STDY7600838-GTTACAGTCCTTTACA-1	0.364695	7.1021	TNF+ MuSC
5386STDY7600838-CATGACAAGCTTTGGT-1	0.481175	8.94979	TNF+ MuSC
5386STDY7600838-GAACGGAAGCCTATGT-1	0.198184	7.38907	TNF+ MuSC
5386STDY7600838-GCTGCAGTCAGAGACG-1	1.626	7.45813	TNF+ MuSC
5386STDY7600838-TCAACGAGTCCGAGTC-1	0.630818	8.63107	TNF+ MuSC
5386STDY7600838-CGGACTGAGATCCTGT-1	1.02246	8.92595	TNF+ MuSC
5386STDY7600838-TCGGGACCACCACCAG-1	-0.309843	9.24824	TNF+ MuSC
5386STDY7600838-GCGCAGTTCCACTCCA-1	-0.0816044	8.49438	TNF+ MuSC
5386STDY7600838-GCTGCTTGTCTGCAAT-1	-1.40583	7.49409	TNF+ MuSC
5386STDY7600838-TTCTTAGTCTGGTTCC-1	0.328517	8.63042	TNF+ MuSC
5386STDY7600838-TTCTCCTGTGATGATA-1	0.201052	7.92041	TNF+ MuSC
5386STDY7600838-CACACTCGTCGAACAG-1	1.30529	8.34033	TNF+ MuSC
5386STDY7600838-GTACTTTGTAGGGTAC-1	0.841704	8.04039	TNF+ MuSC
5386STDY7600838-CTTCTCTGTACCGGCT-1	0.767964	8.72548	TNF+ MuSC
5386STDY7600838-GGACAAGCAAGTCATC-1	0.215572	9.18143	TNF+ MuSC
5386STDY7600838-CGATTGATCTGGGCCA-1	-2.69834	6.78266	TNF+ MuSC
5386STDY7600838-CTGCCTAAGCCCAACC-1	-2.65634	7.10922	TNF+ MuSC
5386STDY7600838-GATGAGGAGTCAAGCG-1	0.706946	7.69177	TNF+ MuSC
5386STDY7600839-GCTTGAAAGAATGTGT-1	0.977866	5.58645	TNF+ MuSC
5386STDY7600839-GCGCAACTCCAAACAC-1	-1.6823	8.24057	TNF+ MuSC
5386STDY7600839-CTCGGAGGTGTGAAAT-1	-0.680664	8.49254	TNF+ MuSC
5386STDY7600839-TAAGCGTAGCAATCTC-1	-1.40599	8.51928	TNF+ MuSC
5386STDY7600839-CGTGAGCTCAAGGTAA-1	0.198525	7.94283	TNF+ MuSC
5386STDY7600839-ACTGAGTGTCGCATCG-1	-3.3706	7.33083	TNF+ MuSC
5386STDY7600839-GCTCCTATCTGATACG-1	1.2553	5.8185	TNF+ MuSC
5386STDY7600839-GACCTGGGTTCCATGA-1	0.90716	6.92802	TNF+ MuSC
5386STDY7600839-ACTTGTTTCAAACCGT-1	0.526784	8.91282	TNF+ MuSC
5386STDY7600839-AGCGGTCAGGAATGGA-1	0.609601	8.76932	TNF+ MuSC
5386STDY7600839-CCTTTCTTCCAGAAGG-1	0.57077	8.89582	TNF+ MuSC
5386STDY7600839-CGGGTCATCCGCAAGC-1	0.863176	8.82308	TNF+ MuSC
5386STDY7600839-CAGCCGAGTACCATCA-1	-0.0276122	7.28592	TNF+ MuSC
5386STDY7600839-GGACAAGTCATTCACT-1	0.0314988	9.07321	TNF+ MuSC
5386STDY7600839-CAAGAAAAGTACGCGA-1	-1.54359	8.14839	TNF+ MuSC
5386STDY7600839-GTTACAGAGCAGGCTA-1	-1.43185	7.38703	TNF+ MuSC
5386STDY7600839-GAGCAGAGTCGACTGC-1	1.09539	6.87627	TNF+ MuSC
5386STDY7600839-ACCGTAACACGTCTCT-1	1.24655	8.14272	TNF+ MuSC
5386STDY7600839-TGCCCTAGTTCATGGT-1	0.587682	7.83384	TNF+ MuSC
5386STDY7600839-GATTCAGGTCTGCAAT-1	0.708173	8.78782	TNF+ MuSC
5386STDY7600839-ACGGCCACACGGTGTC-1	0.652091	9.04875	TNF+ MuSC
5386STDY7600839-CGCTGGATCGTACCGG-1	0.99005	8.30995	TNF+ MuSC
5386STDY7600839-GACCAATCAACCGCCA-1	0.75683	8.41659	TNF+ MuSC
5386STDY7600839-GTACTCCAGTTACCCA-1	-0.44579	6.83399	TNF+ MuSC
5386STDY7600839-GCTGCGAGTCTACCTC-1	-1.55415	7.52328	TNF+ MuSC
5386STDY7600839-TTCTTAGGTCTGATTG-1	-1.2864	8.46458	TNF+ MuSC
5386STDY7600839-CCATGTCAGCTGTCTA-1	-0.316673	8.99136	TNF+ MuSC
5386STDY7600839-TCAGGATTCTCATTCA-1	-0.0687002	9.29411	TNF+ MuSC
5386STDY7600839-CCGTACTCAGCGTTCG-1	-0.721488	8.92945	TNF+ MuSC
5386STDY7600839-CTGATCCTCTTAGAGC-1	0.528732	7.53405	TNF+ MuSC
5386STDY7600839-GGGAATGTCTTTCCTC-1	-0.691851	9.36791	TNF+ MuSC
5386STDY7600839-ACGGAGATCGGTCCGA-1	-0.0971859	8.10492	TNF+ MuSC
5386STDY7645353-ATCATGGGTACAGCAG-1	-1.86706	5.37115	TNF+ MuSC
5386STDY7645353-CATCAGACATCGTCGG-1	0.768939	4.40643	TNF+ MuSC
5386STDY7645353-CCGGTAGGTGTTGGGA-1	0.910275	2.263	TNF+ MuSC
5386STDY7645354-GGAGCAAAGCATGGCA-1	1.50233	5.72	TNF+ MuSC
5386STDY7645354-AAAGTAGCAGTAACGG-1	-0.37282	7.11986	TNF+ MuSC
5386STDY7645354-GGTGCGTAGAAGGTGA-1	-0.622188	6.66081	TNF+ MuSC
5386STDY7645354-CTGAAGTGTAATTGGA-1	-3.13533	4.61739	TNF+ MuSC
5386STDY7645354-TTAGGCATCAGTTAGC-1	0.452059	2.74248	TNF+ MuSC
5386STDY7835292-CCCAGTTTCTTATCTG-1	1.11039	7.35748	TNF+ MuSC
5386STDY7835292-AGAGTGGGTGATGTCT-1	2.33275	6.84112	TNF+ MuSC
5386STDY7835292-TATCTCATCGGAATCT-1	1.82868	6.30782	TNF+ MuSC
5386STDY7835292-CAGATCAGTATGAAAC-1	1.43929	7.17058	TNF+ MuSC
5386STDY7835292-CGGACGTAGTGACATA-1	1.26266	7.38284	TNF+ MuSC
5386STDY7835292-AGCTTGAGTAAGTGGC-1	-0.329972	3.681	TNF+ MuSC
5386STDY7835292-TGAAAGATCCGAACGC-1	0.349673	5.89845	TNF+ MuSC
5386STDY7835292-TACTCATAGAGTACAT-1	0.505107	7.72948	TNF+ MuSC
5386STDY7835292-TATCAGGAGTACATGA-1	2.40863	6.81422	TNF+ MuSC
5386STDY7835292-TGACGGCAGGTGCAAC-1	1.91334	6.63178	TNF+ MuSC
5386STDY7835292-GCGCGATGTAAAGGAG-1	0.764675	6.87485	TNF+ MuSC
5386STDY7835292-CGGAGCTAGGATGTAT-1	2.71301	6.66805	TNF+ MuSC
5386STDY7835292-CGAGCACCAGGTCTCG-1	1.06043	5.93101	TNF+ MuSC
5386STDY7835292-CCGGGATTCTTCAACT-1	0.807875	7.26861	TNF+ MuSC
5386STDY7835292-GTGCATATCTACTCAT-1	2.28786	7.2739	TNF+ MuSC
5386STDY7835292-CCATTCGTCAACACGT-1	2.64535	7.26261	TNF+ MuSC
5386STDY7835292-GTGCAGCAGGGAACGG-1	1.32008	7.17914	TNF+ MuSC
5386STDY7835292-AGGGAGTCATAAAGGT-1	2.93896	6.83258	TNF+ MuSC
5386STDY7835292-TGCACCTAGGCATTGG-1	1.15061	7.05456	TNF+ MuSC
5386STDY7835292-GGCGTGTTCCGTACAA-1	1.3878	7.12331	TNF+ MuSC
5386STDY7835292-GACTGCGGTTACGCGC-1	2.50908	7.3246	TNF+ MuSC
5386STDY7835292-CTAACTTCAGCTGCAC-1	2.15965	7.54251	TNF+ MuSC
5386STDY7835292-GAATAAGTCGCGTAGC-1	1.51011	6.41266	TNF+ MuSC
5386STDY7835292-GAACGGAAGGTCGGAT-1	1.60694	5.8783	TNF+ MuSC
5386STDY7835292-TCATTTGGTCCGTCAG-1	1.22691	7.46056	TNF+ MuSC
5386STDY7835292-AAATGCCTCAAAGACA-1	2.48799	7.03133	TNF+ MuSC
5386STDY7835292-ACTGATGTCTCTGTCG-1	1.85291	6.56318	TNF+ MuSC
5386STDY7835292-GTGCTTCAGATGGCGT-1	1.32291	5.76169	TNF+ MuSC
5386STDY7835292-CTTTGCGGTAGTGAAT-1	0.996133	7.12929	TNF+ MuSC
5386STDY7835292-GAAATGAGTAGGCATG-1	2.15038	7.64805	TNF+ MuSC
5386STDY7835292-GCTGCAGAGTGGTCCC-1	1.07264	6.6739	TNF+ MuSC
5386STDY7835292-AAACCTGTCGTAGGTT-1	1.11917	6.7618	TNF+ MuSC
5386STDY7835292-TGCTACCTCACATGCA-1	-0.0925343	5.03475	TNF+ MuSC
5386STDY7835292-CTCGGAGGTGCAACGA-1	2.15733	6.69511	TNF+ MuSC
5386STDY7835292-GAGTCCGCAGGCTGAA-1	1.56211	5.9927	TNF+ MuSC
5386STDY7835292-TCAACGACAAGTCATC-1	1.5071	6.46024	TNF+ MuSC
5386STDY7835292-CACCACTTCATAAAGG-1	2.39033	6.86915	TNF+ MuSC
5386STDY7835292-CGAGCCAAGTGGTCCC-1	1.6495	6.97506	TNF+ MuSC
5386STDY7835292-CTAAGACCACGACTCG-1	1.32676	6.07547	TNF+ MuSC
5386STDY7835292-CCTAAAGCAGCGTCCA-1	1.36974	6.47575	TNF+ MuSC
5386STDY7835292-TGTCCCAGTCTCGTTC-1	2.64429	6.34914	TNF+ MuSC
5386STDY7835292-GAATGAAAGCACACAG-1	1.03555	5.89635	TNF+ MuSC
5386STDY7835292-TCGAGGCCAGCCTATA-1	1.76286	6.32467	TNF+ MuSC
5386STDY7835292-GCCTCTAAGGGAAACA-1	1.71012	7.02379	TNF+ MuSC
5386STDY7835292-AGTAGTCCAATTGCTG-1	-0.575858	7.31408	TNF+ MuSC
5386STDY7835292-TGGCTGGCAAGTCATC-1	-0.657833	8.20803	TNF+ MuSC
5386STDY7835292-CCATGTCCAATAAGCA-1	0.281971	8.70723	TNF+ MuSC
5386STDY7835292-TCTCATATCGGCGCTA-1	-0.28693	6.8885	TNF+ MuSC
5386STDY7835292-CCACGGAGTCTCCACT-1	0.354829	2.90528	TNF+ MuSC
5386STDY7835292-CGGAGTCCACTTAAGC-1	0.109957	6.17896	TNF+ MuSC
5386STDY7835292-TACCTTACAGGGTACA-1	2.04303	7.48099	TNF+ MuSC
5386STDY7835292-ATGCGATCATACAGCT-1	1.24352	6.2894	TNF+ MuSC
5386STDY7835292-TGCTACCAGCAATATG-1	1.09697	7.71322	TNF+ MuSC
5386STDY7835292-GCTTCCAGTCCCTTGT-1	0.0134379	6.14959	TNF+ MuSC
5386STDY7835292-TGGCGCAAGCGATTCT-1	1.52293	7.99713	TNF+ MuSC
5386STDY7835292-ACACTGAAGCCACCTG-1	0.524703	2.88894	TNF+ MuSC
5386STDY7835292-TTGCCGTGTTAAGATG-1	-1.07646	8.49643	TNF+ MuSC
5386STDY7835292-CGTGAGCGTGGTACAG-1	1.71191	5.99523	TNF+ MuSC
5386STDY7835292-GCTGCAGCATGAACCT-1	1.55728	7.24316	TNF+ MuSC
5386STDY7835292-TGGTTCCGTCGCTTTC-1	1.71247	6.10997	TNF+ MuSC
5386STDY7835292-CGGCTAGGTTGATTGC-1	1.1623	6.14167	TNF+ MuSC
5386STDY7835292-TCTTCGGGTAGATTAG-1	1.5212	5.9629	TNF+ MuSC
5386STDY7835292-TGTGGTACACTCTGTC-1	1.22529	7.54746	TNF+ MuSC
5386STDY7835292-CTTCTCTGTGACGCCT-1	1.27361	6.41356	TNF+ MuSC
5386STDY7835292-AAGTCTGAGGTGACCA-1	2.50037	7.25462	TNF+ MuSC
5386STDY7835292-TAAACCGCATGTTCCC-1	0.841412	6.9088	TNF+ MuSC
5386STDY7835292-CTAGTGACACCGATAT-1	-1.69057	6.27997	TNF+ MuSC
5386STDY7835292-TCGGTAAAGGCAGGTT-1	0.592627	6.33403	TNF+ MuSC
5386STDY7835292-TTAGTTCTCTAGCACA-1	1.16461	7.48781	TNF+ MuSC
5386STDY7835292-TAGGCATGTAGATTAG-1	2.10881	6.05456	TNF+ MuSC
5386STDY7835292-TTCTCCTAGACTACAA-1	-0.603453	6.19611	TNF+ MuSC
5386STDY7835292-GTAACTGGTTGGTTTG-1	2.07153	7.20552	TNF+ MuSC
5386STDY7835292-GCGCCAATCCAGATCA-1	2.04059	5.18329	TNF+ MuSC
5386STDY7835292-AGCAGCCAGTCACGCC-1	0.684727	5.92827	TNF+ MuSC
5386STDY7835292-GTGCATATCCCATTTA-1	0.318769	6.95258	TNF+ MuSC
5386STDY7835292-GGCCGATAGTCTCAAC-1	1.32484	6.44672	TNF+ MuSC
5386STDY7835292-GCATGATCATCGGGTC-1	0.805887	5.55692	TNF+ MuSC
5386STDY7835292-CGCTATCGTCCATCCT-1	1.85491	7.25437	TNF+ MuSC
5386STDY7835292-TCGTACCGTAAGCACG-1	1.82308	7.42492	TNF+ MuSC
5386STDY7835292-TCTGGAACACGAAGCA-1	2.34503	7.315	TNF+ MuSC
5386STDY7835292-CCAATCCCAGTATCTG-1	0.894867	8.03311	TNF+ MuSC
5386STDY7835292-CGTCAGGGTAGCCTAT-1	1.56725	5.17398	TNF+ MuSC
5386STDY7835292-ATTATCCGTGCGAAAC-1	0.560893	7.41108	TNF+ MuSC
5386STDY7835292-TGACAACCACGGTTTA-1	1.37558	5.8465	TNF+ MuSC
5386STDY7835292-TGCTGCTAGATGGGTC-1	1.08096	7.52782	TNF+ MuSC
5386STDY7835292-ATTCTACAGTCATGCT-1	2.02808	7.22308	TNF+ MuSC
5386STDY7835292-AACTCAGAGTGGCACA-1	0.487553	7.19207	TNF+ MuSC
5386STDY7835292-ACGAGGAAGCGCCTTG-1	-1.69934	5.70397	TNF+ MuSC
5386STDY7835292-CCTACCAAGAAGGACA-1	2.03745	7.54517	TNF+ MuSC
5386STDY7835292-AGTGTCAAGTCCTCCT-1	0.901375	6.98955	TNF+ MuSC
5386STDY7835292-TTTACTGAGTAGTGCG-1	0.157829	5.03319	TNF+ MuSC
5386STDY7835292-ATCATCTTCTTAGCCC-1	1.67231	6.49412	TNF+ MuSC
5386STDY7835292-CATTCGCGTACAAGTA-1	2.60776	6.90133	TNF+ MuSC
5386STDY7835292-GTGAAGGAGTCTCAAC-1	1.21619	6.47435	TNF+ MuSC
5386STDY7835292-TTGCGTCGTTGTACAC-1	1.00932	6.78269	TNF+ MuSC
5386STDY7835292-CTGCTGTCACTTAAGC-1	0.600161	8.036	TNF+ MuSC
5386STDY7835292-AGCGTATGTACAGTGG-1	0.760106	7.66006	TNF+ MuSC
5386STDY7835292-TAAACCGCACCCTATC-1	1.80471	7.33851	TNF+ MuSC
5386STDY7835292-GTGTTAGTCGATCCCT-1	2.19731	6.74763	TNF+ MuSC
5386STDY7835292-CCAGCGACAAACAACA-1	2.34221	7.16358	TNF+ MuSC
5386STDY7835292-CAAGATCGTGCGATAG-1	1.13109	6.49521	TNF+ MuSC
5386STDY7835292-TTGACTTGTCTTCAAG-1	-0.244996	5.74793	TNF+ MuSC
5386STDY7835292-CCTATTACAAATTGCC-1	-0.416549	6.88561	TNF+ MuSC
5386STDY7835292-TGGCGCAAGCTATGCT-1	0.442846	8.64477	TNF+ MuSC
5386STDY7835292-CTAAGACGTTAAAGAC-1	-0.201934	6.84513	TNF+ MuSC
5386STDY7835292-GCAGCCAAGCCCAATT-1	0.968807	6.59708	TNF+ MuSC
5386STDY7835292-CTGCTGTTCGGCATCG-1	1.54053	6.93452	TNF+ MuSC
5386STDY7835292-CATCGAACAAGCGAGT-1	0.22925	5.70084	TNF+ MuSC
5386STDY7835292-AGCATACAGATGTGGC-1	-3.27968	8.26286	TNF+ MuSC
5386STDY7835292-CGGAGTCCATGTTGAC-1	-1.36994	7.47479	TNF+ MuSC
5386STDY7835292-AGAGTGGCATTTGCCC-1	1.11839	6.89692	TNF+ MuSC
5386STDY7835292-AGCTCCTGTAGCAAAT-1	2.55846	6.66561	TNF+ MuSC
5386STDY7835292-CGAACATCACTGCCAG-1	0.269738	9.13174	TNF+ MuSC
5386STDY7835292-TTTGGTTGTCGGGTCT-1	0.0162012	5.45509	TNF+ MuSC
5386STDY7835292-CCTTTCTAGGCATTGG-1	1.40178	7.65112	TNF+ MuSC
5386STDY7835292-GGGTCTGTCGAGGTAG-1	2.53897	6.70306	TNF+ MuSC
5386STDY7835292-CTAACTTCACAGGAGT-1	1.36383	6.18026	TNF+ MuSC
5386STDY7835292-TGAAAGATCCCTAACC-1	0.797713	6.77706	TNF+ MuSC
5386STDY7835292-GACTACACAAGCCGTC-1	1.9314	6.414	TNF+ MuSC
5386STDY7835292-AGCGGTCTCAGGATCT-1	-1.60489	7.60642	TNF+ MuSC
5386STDY7835292-GACACGCAGCTGCGAA-1	-0.749419	5.59198	TNF+ MuSC
5386STDY7835292-GCTGCGACAGGTCGTC-1	0.711103	5.05893	TNF+ MuSC
5386STDY7835292-TCTGAGATCTAGAGTC-1	-1.06468	5.91951	TNF+ MuSC
5386STDY7835292-CGACCTTGTAAGAGAG-1	0.526219	6.74208	TNF+ MuSC
5386STDY7835292-CGATGGCCAGCGTCCA-1	1.14701	7.70279	TNF+ MuSC
5386STDY7835292-GTAACTGGTCTCAACA-1	2.6833	7.07254	TNF+ MuSC
5386STDY7835292-TTGTAGGTCGGCGCTA-1	1.41502	7.42575	TNF+ MuSC
5386STDY7835292-CACATTTAGGGCACTA-1	1.19267	4.14403	TNF+ MuSC
5386STDY7835292-ATGGGAGTCACAATGC-1	0.846473	7.24001	TNF+ MuSC
5386STDY7835292-CAAGGCCGTCATCCCT-1	2.73309	7.08456	TNF+ MuSC
5386STDY7835292-CGAGCACTCTGCAGTA-1	0.793516	7.00702	TNF+ MuSC
5386STDY7835292-AACCATGTCTCAACTT-1	2.94054	7.00034	TNF+ MuSC
5386STDY7835292-ATTGGTGAGTGTTTGC-1	0.218169	7.22029	TNF+ MuSC
5386STDY7835292-CTTACCGCACACAGAG-1	0.204411	9.55462	TNF+ MuSC
5386STDY7835292-GCGCAACAGGCCCGTT-1	1.91183	4.47361	TNF+ MuSC
5386STDY7835292-AAAGATGCAGCTGTAT-1	0.822476	7.9339	TNF+ MuSC
5386STDY7835292-GCGACCAGTTCATGGT-1	1.95895	7.22191	TNF+ MuSC
5386STDY7835292-GCTGCAGAGTTACGGG-1	-1.24629	6.06538	TNF+ MuSC
5386STDY7835292-CGAGAAGCACCACGTG-1	-0.765901	7.40331	TNF+ MuSC
5386STDY7835292-CCCATACCACGGACAA-1	-0.947867	6.95123	TNF+ MuSC
5386STDY7835292-CCTAGCTCATGGTCTA-1	-1.40242	6.6075	TNF+ MuSC
5386STDY7835292-CGCTATCCATGACATC-1	0.514105	6.08391	TNF+ MuSC
5386STDY7835292-GTTTCTACAGGGTTAG-1	1.70916	8.05474	TNF+ MuSC
5386STDY7835292-GTTCATTAGTATCTCG-1	1.44753	6.74744	TNF+ MuSC
5386STDY7835292-ATAGACCAGAGAACAG-1	0.889527	7.80202	TNF+ MuSC
5386STDY7835292-ACTGTCCGTCCAAGTT-1	1.76284	4.30654	TNF+ MuSC
5386STDY7835292-CATTCGCTCCCTAACC-1	1.14598	7.99518	TNF+ MuSC
5386STDY7835292-AGATTGCTCTGAGTGT-1	1.20135	7.35681	TNF+ MuSC
5386STDY7835292-CGGACGTAGTTCGCAT-1	0.564467	9.02181	TNF+ MuSC
5386STDY7835292-CGCTTCACATATACCG-1	1.20162	8.58857	TNF+ MuSC
5386STDY7835292-TCGAGGCGTACCGCTG-1	0.932014	8.30607	TNF+ MuSC
5386STDY7835292-ATGTGTGGTGAGCGAT-1	2.14514	5.77074	TNF+ MuSC
5386STDY7835292-TAAGCGTCACCGATAT-1	1.93568	4.45584	TNF+ MuSC
[truncated: 24,887 more rows]
