# Supplementary material for: Human skeletal muscle aging atlas
Source: Nat Aging. 2024 Apr 15;4(5):727–44. doi: 10.1038/s43587-024-00613-3 (PMC11108788; doi:10.1038/s43587-024-00613-3)
Supplement: Supplementary file 24 — Statistical Source Data [file 43587_2024_613_MOESM24_ESM.xlsx]

## Sheet: panel_a
index	UMAP1	UMAP2	Cell cluster
mus_SNuc7468112-TGATTTCTCTTGAGGT	-2.77443	12.6214	CD4+T
mus_SNuc7468112-CCTTACGCAAGTTGTC	3.47693	4.88646	CD16+NK
mus_SNuc7468112-ATAGACCGTGCAGGTA	-4.31609	12.3006	CD4+T
mus_SNuc7468112-TGACTAGTCCTGTACC	-2.78769	13.7219	CD4+Treg
mus_SNuc7468112-TCAGATGTCAACGGCC	-2.33773	10.987	CD4+T
mus_SNuc7468112-TTAGGACGTCTCAACA	-2.18688	11.8954	CD4+T
mus_SNuc7468112-ACATACGCAGGCTCAC	-4.28512	15.4121	CD4+CD8+T-naive
mus_SNuc7468112-GGACGTCGTACAGTGG	-0.98321	12.3917	CD4+T
mus_SNuc7468112-ACTGAGTTCATCTGCC	-1.83171	11.2444	CD4+T
mus_SNuc7468112-GGAACTTTCAACACTG	-0.565045	14.0071	Cyc-NK
mus_SNuc7468112-ATCCGAATCCGGCACA	-1.76673	10.9888	CD4+T
mus_SNuc7468112-CCTAAAGCATATGAGA	-2.64171	13.5032	CD4+CD8+T-naive
mus_SNuc7468112-TGGCCAGCAGATCCAT	-3.06564	10.1782	CD4+T
mus_SNuc7468112-GCACTCTCAGTCAGAG	-9.79704	5.50951	CD16-NK
mus_SNuc7468112-GACGTTACAGATTGCT	-2.2251	12.356	CD4+T
mus_SNuc7468112-TTCGAAGGTCCGAATT	-0.571241	14.124	Cyc-NK
mus_SNuc7468112-GACCTGGGTGCCTGGT	-1.30961	12.2589	CD4+T
mus_SNuc7468112-TAGGCATCATCTACGA	-1.45201	13.1361	CD4+T
mus_SNuc7468112-CGCTGGACAAGAGTCG	-3.15788	13.1041	CD4+T
mus_SNuc7468112-CCTCAGTGTGTAACGG	-1.54297	13.1194	CD4+T
mus_SNuc7468112-CATCAGATCTAACTGG	-4.31939	10.026	CD4+CD8+T-naive
mus_SNuc7468112-AACTGGTAGTTGTAGA	-5.66298	12.1911	CD4+T
mus_SNuc7468112-CCTCAGTCATTAGCCA	-0.0171536	6.50558	CD16+NK
mus_SNuc7468112-TCTTCGGGTGGTGTAG	-0.451695	7.05906	CD4+T
mus_SNuc7468112-GTAGTCAAGGGCATGT	-5.08587	12.9052	CD4+T
mus_SNuc7468112-AGGGATGGTGTTCGAT	-2.11507	11.4249	CD4+T
mus_SNuc7468112-CTCGGAGTCAGTTGAC	-2.62195	10.1811	CD4+T
mus_SNuc7468112-ACGAGCCCACGGACAA	-1.38855	11.2075	CD4+T
mus_SNuc7468112-ACTTACTCATATGGTC	-5.32031	7.76491	CD8+T-CRTAM+
mus_SNuc7468112-AATCGGTTCTCTTATG	-4.95627	7.40449	CD8+T-CRTAM+
mus_SNuc7468112-TACACGATCGATGAGG	-7.90059	4.36347	CD16-NK
mus_SNuc7468112-GGGCACTCATTGAGCT	-2.62598	14.9856	CD4+CD8+T-naive
mus_SNuc7468112-TATCAGGTCATTCACT	-7.79821	4.91738	CD16-NK
mus_SNuc7468112-CTCGTACAGTGCAAGC	-2.25819	10.8652	CD4+T
mus_SNuc7468112-GTCATTTAGATCACGG	-3.80271	15.2364	CD4+CD8+T-naive
mus_SNuc7468112-ATTGGACAGTTCGCAT	-2.43983	10.4463	CD4+T
mus_SNuc7468112-TAAGTGCAGTGGTAGC	-1.53	12.0513	CD4+T
mus_SNuc7468112-CGTCACTCATCACCCT	-1.78351	13.4985	CD4+T
mus_SNuc7468112-GTCATTTCAGCGTTCG	-9.87322	6.57138	CD16+NK
mus_SNuc7468112-TACACGACACAGGAGT	-4.31553	15.0503	CD4+CD8+T-naive
mus_SNuc7468112-AGATCTGTCCGGCACA	-3.16945	14.753	CD4+CD8+T-naive
mus_SNuc7468112-GGGACCTGTTCACGGC	-2.29484	11.1421	CD4+T
mus_SNuc7468112-CTGAAACCAATAACGA	-2.17451	12.6898	CD4+T
mus_SNuc7468112-AGGGAGTCACGTCAGC	-9.79415	7.24781	CD16+NK
mus_SNuc7468112-ACTGCTCCACTGTGTA	-1.37822	12.9905	CD4+T
mus_SNuc7468112-ACCAGTACACCGGAAA	-4.86198	15.245	CD4+CD8+T-naive
mus_SNuc7468112-TACCTATCAGGAATGC	-9.46684	6.72691	CD16+NK
mus_SNuc7468112-ATAGACCCAGATAATG	-2.95147	11.9235	CD4+T
mus_SNuc7468112-AAGACCTCACCAGGCT	-8.71419	7.12975	CD16+NK
mus_SNuc7468112-TTCGGTCTCGTAGATC	-0.970715	10.3545	CD4+T
mus_SNuc7468112-CAGGTGCCAAACTGCT	-9.92666	6.8252	CD16+NK
mus_SNuc7468112-GCAATCAAGGAGCGTT	-2.65621	10.3119	CD4+T
mus_SNuc7468112-AATCCAGGTCTCGTTC	-3.44399	12.3652	CD16-NK
mus_SNuc7468112-GGGAATGAGCGAAGGG	-3.71216	8.43244	CD8+T
mus_SNuc7468112-AGCTCTCTCATTGCCC	-4.12613	7.52872	CD8+T-CRTAM+
mus_SNuc7468112-CCTACCATCGAGCCCA	-6.9884	6.8995	CD16+NK
mus_SNuc7468112-ATGTGTGGTCGCATAT	0.257804	6.55141	CD16+NK
mus_SNuc7468112-ATGCGATTCATAAAGG	-7.98146	7.87735	CD16+NK
mus_SNuc7468112-GCGCAGTCAGCCACCA	-5.47738	12.1958	CD4+T
mus_SNuc7468112-TCATTACGTATATGAG	-2.83212	11.075	CD4+T
mus_SNuc7468112-AACTTTCGTCTAGCCG	-5.59915	7.88429	CD8+T-CRTAM+
mus_SNuc7468112-CTAAGACCACAGATTC	-4.13788	13.5317	CD4+T
mus_SNuc7468112-CCTACCATCTTCTGGC	-5.24644	11.9185	CD4+T
mus_SNuc7468112-AGCTTGAAGCGTTGCC	-1.91667	10.4419	CD4+T
mus_SNuc7468112-CTGATCCTCGACAGCC	-2.60782	12.3472	CD4+Treg
mus_SNuc7468112-TACGGGCAGCTGTTCA	-10.4544	6.31975	CD16+NK
mus_SNuc7468112-AATCCAGCAAGCCGTC	-5.9628	7.53283	CD8+T-CRTAM+
mus_SNuc7468112-CTTAGGAGTTAAGAAC	-9.77037	6.22211	CD16+NK
mus_SNuc7468112-TCAGCAAGTTCAGCGC	-8.1149	6.09747	CD16+NK
mus_SNuc7468112-CGAATGTCACCGATAT	-5.26533	12.0984	CD4+T
mus_SNuc7468112-GTGTGCGGTATAGGGC	-7.75333	6.47448	CD16+NK
mus_SNuc7468112-TCAGCTCAGCTAACAA	-4.82193	6.98589	CD8+T-CRTAM+
mus_SNuc7468112-TCATTACCAGTAACGG	-3.73264	8.69807	CD8+T
mus_SNuc7468112-CGATGTACAGCATGAG	-2.34911	12.7955	CD4+T
mus_SNuc7468112-AGCATACCACTCTGTC	-10.1639	7.69827	CD16+NK
mus_SNuc7468112-TAGTTGGGTTGCGCAC	-10.0679	6.16519	CD16+NK
mus_SNuc7468112-TCGAGGCAGTTCGCGC	-3.12899	8.60692	CD8+T
mus_SNuc7468112-AGTCTTTCACAGACAG	-9.75504	6.20786	CD16+NK
mus_SNuc7468112-ATGCGATAGATCGGGT	-2.66768	10.5833	CD4+T
mus_SNuc7468112-TTGGAACCAGCTTCGG	-10.0059	6.3824	CD16+NK
mus_SNuc7468112-TCATTACCAGGCTCAC	-2.57937	10.0016	CD4+T
mus_SNuc7468112-TTCTTAGTCGGATGGA	-7.2269	6.8438	CD16+NK
mus_SNuc7468112-AGCGTATGTGGACGAT	-9.86541	6.05733	CD16+NK
mus_SNuc7468112-AGAATAGAGCGTCAAG	-5.34876	11.3365	CD4+T
mus_SNuc7468112-ACTGAACAGGGCATGT	-8.42793	7.43558	CD16+NK
mus_SNuc7468112-ACTGATGCATCAGTCA	-4.67952	11.7018	CD8+T
mus_SNuc7468112-GCTGCAGCAAAGAATC	-4.97587	12.2561	CD4+T
mus_SNuc7468112-AGCGGTCAGTGGTAGC	-7.40487	7.51169	CD16+NK
mus_SNuc7468112-TGGGAAGGTCGAAAGC	-10.2032	6.08616	CD16+NK
mus_SNuc7468112-CATTCGCTCAGCACAT	-8.20799	5.64131	CD16+NK
mus_SNuc7468112-ATGAGGGAGTTACGGG	-2.32839	9.31237	CD8+T
mus_SNuc7468112-GACGTGCGTCGGCTCA	-9.96842	6.92339	CD16+NK
mus_SNuc7468112-GGCAATTAGATCACGG	-10.1461	6.501	CD16+NK
mus_SNuc7468112-TTCTCAAGTTCAGGCC	-9.52065	6.57865	CD16+NK
mus_SNuc7468112-CCTTTCTCACTGTTAG	-5.43155	9.65896	CD4+CD8+T-naive
mus_SNuc7468112-CCTTCCCCAGGTCGTC	-3.4363	9.49305	CD4+T
mus_SNuc7468112-CTTACCGCAGTTCATG	-6.94075	6.36644	CD16+NK
mus_SNuc7468112-CAAGAAAGTCAAACTC	-6.86629	6.86481	CD16+NK
mus_SNuc7468112-ACAGCTAGTGTTCGAT	-7.80185	7.15625	CD16+NK
mus_SNuc7468112-AGCTCCTTCACATACG	-8.36847	7.26736	CD16+NK
mus_SNuc7468112-GGCTGGTCATAACCTG	-9.13503	5.29261	CD16+NK
mus_SNuc7468112-AAGGAGCTCACAGTAC	-9.35201	6.74992	CD16+NK
mus_SNuc7468112-CCTTCCCCATGCCCGA	-4.04853	7.76548	CD8+T-CRTAM+
mus_SNuc7468112-CGAGCCATCTAACCGA	-6.98487	6.95372	CD16+NK
mus_SNuc7468112-TATCAGGCACTTCTGC	-7.72569	7.61433	CD16+NK
mus_SNuc7468112-GTTCTCGCAGCGTTCG	-8.35923	7.35841	CD16+NK
mus_SNuc7468112-AGTTGGTTCCATGCTC	-0.190937	6.63517	CD8+T
mus_SNuc7468112-ACACCAAAGAGGGCTT	-2.0399	9.63952	CD4+T
mus_SNuc7468112-TGGCTGGGTGCCTTGG	-8.65701	7.34585	CD16+NK
mus_SNuc7468112-GTACTCCTCCTGCCAT	-5.90717	11.6751	CD4+T
mus_SNuc7468112-CTCTGGTAGAGTTGGC	-9.76399	6.55614	CD16+NK
mus_SNuc7468112-CGCGGTAAGGGATGGG	-7.62105	6.70764	CD16+NK
mus_SNuc7468112-GTGCATATCCTAGTGA	-5.52358	10.7163	CD4+T
mus_SNuc7468112-TGAGGGATCGGCTTGG	-2.2774	9.11669	CD4+T
mus_SNuc7468112-CATCGAATCTGTCCGT	-9.49714	6.39604	CD16+NK
mus_SNuc7468112-CTCTAATCACATGGGA	-5.07129	12.129	CD4+T
mus_SNuc7468112-CATGGCGTCTCGCTTG	-4.10485	10.7955	CD8+T-CRTAM+
mus_SNuc7468112-AGCTCTCTCGAATCCA	-8.16354	7.08837	CD16+NK
mus_SNuc7468112-TTAGGACGTGGTCCGT	-3.50957	8.09622	CD8+T-CRTAM+
mus_SNuc7468112-TCAATCTGTTGAGGTG	-9.62009	6.40424	CD16+NK
mus_SNuc7468112-TTTATGCCAGTATCTG	-2.22089	12.6001	CD4+CD8+T-naive
mus_SNuc7468112-CGGCTAGCATAGGATA	-3.43044	12.831	CD4+T
mus_SNuc7468112-TGACTTTAGGCCCTTG	-8.33771	6.63724	CD16+NK
mus_SNuc7468112-TTGAACGGTAGGCATG	-7.74309	7.04594	CD16+NK
mus_SNuc7468112-CAACCAAGTAGAGCTG	-6.0788	7.89972	CD8+T-CRTAM+
mus_SNuc7468112-GAGGTGACATACGCTA	-8.39415	5.63692	CD16+NK
mus_SNuc7468112-GGTGCGTGTGATGATA	-5.2337	7.25842	CD8+T-CRTAM+
mus_SNuc7468112-GCGCGATAGGTGATTA	-10.1802	6.488	CD16+NK
mus_SNuc7468112-GATCTAGAGTCACGCC	-8.15017	7.33224	CD16+NK
mus_SNuc7468112-TTCTCCTCATCACGAT	-9.73537	7.42848	CD16+NK
mus_SNuc7468112-TAAGCGTAGCAAATCA	-10.2679	6.75858	CD16+NK
mus_SNuc7468112-GGAACTTAGGGCACTA	-2.61914	12.9723	CD4+T
mus_SNuc7468112-TCCACACAGAGTCTGG	-3.07229	9.79741	CD8+T
mus_SNuc7468112-AGTTGGTTCCGCGCAA	-5.14598	12.7823	CD4+T
mus_SNuc7468112-AAAGCAAAGTACGCGA	-2.53046	12.9376	CD4+T
mus_SNuc7468112-GATCGTATCGCTTAGA	-5.84052	8.45619	CD8+T-CRTAM+
mus_SNuc7468112-CGATGTATCACTCCTG	-6.33351	6.0406	CD16+NK
mus_SNuc7468112-GTGTTAGAGTAGGCCA	-9.88445	6.64656	CD16+NK
mus_SNuc7468112-GGCGACTAGTATCGAA	-8.08917	6.07997	CD16+NK
mus_SNuc7468112-GTGTTAGAGTGTTGAA	-7.43883	7.86375	CD16+NK
mus_SNuc7468112-GATGAGGGTCCTCTTG	-8.16808	7.73153	CD16+NK
mus_SNuc7468112-CACACTCTCCGCGTTT	-2.56044	10.3998	CD4+T
mus_SNuc7468112-CGTCAGGCAAGTCTAC	-3.34463	9.32856	CD8+T
mus_SNuc7468112-TAGCCGGGTCAAACTC	-1.77831	10.4353	CD4+T
mus_SNuc7468112-CCCAATCCAAAGGTGC	-5.73273	10.3351	CD8+T-CRTAM+
mus_SNuc7468112-GTATCTTAGATGTTAG	-5.43937	7.75106	CD8+T-CRTAM+
mus_SNuc7468112-GACGTTACATCCTAGA	-2.06617	13.5214	CD4+T
mus_SNuc7468112-CTACCCATCGCCGTGA	-4.03473	8.50165	CD8+T-CRTAM+
mus_SNuc7468112-TACTCATCAGACACTT	-8.44783	6.4124	CD16+NK
mus_SNuc7468112-GTGCATATCCCAACGG	-7.09475	7.21201	CD16+NK
mus_SNuc7468112-GCTTGAACAGCGTTCG	-9.32583	6.60135	CD16+NK
mus_SNuc7468112-TGGTTCCTCGAGCCCA	-9.40925	7.23998	CD16+NK
mus_SNuc7468112-GCGCAACCAGGGCATA	-2.25232	12.7537	CD4+T
mus_SNuc7468112-GTTACAGGTTGGACCC	-1.44651	12.7499	CD4+T
mus_SNuc7468112-CTCTAATAGTTCGATC	-4.24339	12.2751	CD4+T
mus_SNuc7468112-CCTTTCTTCAACGGCC	-3.09935	10.1263	CD8+T
mus_SNuc7468112-GTCCTCATCTCCAGGG	-10.1027	6.27548	CD16+NK
mus_SNuc7468112-GACCAATCAGTCAGAG	-7.73802	6.85551	CD16+NK
mus_SNuc7468112-TTTGTCATCTTGCATT	-9.92951	8.38964	CD16+NK
mus_SNuc7468112-GGCGACTAGCTGTCTA	-6.73982	5.18787	CD16+NK
mus_SNuc7468112-AAGGCAGTCATTGCGA	-9.5261	6.51202	CD16+NK
mus_SNuc7468112-ACTGCTCGTCGACTGC	-8.89634	7.19021	CD16+NK
mus_SNuc7468112-CCTCTGACAGGACGTA	-5.57981	11.7964	CD4+T
mus_SNuc7468112-CTCTACGTCCAAAGTC	-1.85434	12.7783	CD4+CD8+T-naive
mus_SNuc7468112-ACGAGCCAGTGTGAAT	-4.17912	8.84946	CD8+T
mus_SNuc7468112-CCCAGTTAGTTAGGTA	-9.46861	6.85804	CD16+NK
mus_SNuc7468112-CTCTAATCATGGAATA	-2.38738	12.6484	CD4+T
mus_SNuc7468112-TTTGCGCGTCCATCCT	-6.56177	5.6499	CD16+NK
mus_SNuc7468112-CCTACCAAGCAATCTC	-7.78703	6.41071	CD16+NK
mus_SNuc7468112-GCTTGAAAGGTAGCCA	-4.57859	7.32093	CD8+T-CRTAM+
mus_SNuc7468112-ATTCTACCATCCGTGG	-10.1157	7.03504	CD16+NK
mus_SNuc7468112-CCATTCGAGTAGGTGC	-3.03858	10.42	CD4+T
mus_SNuc7468112-TGTATTCAGCCGATTT	-10.3069	6.87043	CD16+NK
mus_SNuc7468112-CCACCTAAGACAGGCT	-9.4939	5.21161	CD16+NK
mus_SNuc7468112-AGTCTTTTCCCTCAGT	-1.00024	9.94224	CD4+T
mus_SNuc7468112-CTAGTGACATGGTCTA	-9.85697	6.32615	CD16+NK
mus_SNuc7468112-ATCTACTCAAGCCTAT	-8.05766	8.25113	CD16+NK
mus_SNuc7468112-TTCTCAAGTCAACATC	-10.474	6.46685	CD16+NK
mus_SNuc7468112-CATGCCTCAAGCGATG	-2.29189	13.0295	CD4+CD8+T-naive
mus_SNuc7468112-CTCGTCATCTTGAGAC	-0.0106859	6.49665	CD16+NK
mus_SNuc7468112-ACGCAGCGTAGCGTGA	-7.77027	4.31046	CD4+T
mus_SNuc7468112-CTGCCTACAGACGCCT	-6.57423	6.26754	CD16+NK
mus_SNuc7468112-TGGCCAGGTTTGTTGG	-8.19135	8.23198	CD16+NK
mus_SNuc7468112-TGGTTCCAGAGCCCAA	-9.9551	6.15268	CD16+NK
mus_SNuc7468112-CATTCGCAGGCAGGTT	-9.62482	7.31727	CD16+NK
mus_SNuc7468112-TGGACGCAGCTAGCCC	-10.033	6.45343	CD16+NK
mus_SNuc7468112-TAGAGCTTCTTTACAC	-4.53668	10.853	CD4+CD8+T-naive
mus_SNuc7468112-CGTAGCGAGTGGTAGC	-8.19348	6.44126	CD16+NK
mus_SNuc7468112-GCTTGAATCGGCGCTA	-3.43727	12.9127	CD4+Treg
mus_SNuc7468112-TACACGAGTTCGAATC	-0.158772	6.4542	CD16+NK
mus_SNuc7468112-CAAGAAAAGCCACGCT	-0.84555	10.3004	CD4+T
mus_SNuc7468112-CGAGAAGCACTGTTAG	-0.9066	10.2473	CD4+T
mus_SNuc7468112-CTCGAAAAGAGTGACC	-9.43587	5.55424	CD16+NK
mus_SNuc7468112-TGGTTAGAGGGTCGAT	-3.82168	12.4661	CD16-NK
mus_SNuc7468112-CTGATCCAGTTACCCA	-8.65423	6.31953	CD16+NK
mus_SNuc7468112-GTCATTTGTCGGCATC	-4.85176	7.63196	CD8+T-CRTAM+
mus_SNuc7468112-ACGATACAGCGACGTA	-2.32015	10.4474	CD4+T
mus_SNuc7468112-GTACTCCTCCGCTGTT	-2.43894	12.9236	CD4+CD8+T-naive
mus_SNuc7468112-GCATGCGAGTACCGGA	-9.41651	6.7273	CD16+NK
mus_SNuc7468112-GCGCCAAAGCTCTCGG	-2.39864	10.8167	CD4+T
mus_SNuc7468112-CTACGTCCACCTATCC	-4.50139	10.3239	CD4+T
mus_SNuc7468112-ATGTGTGCAAGCTGGA	-7.55382	5.11357	CD16+NK
mus_SNuc7468112-CGATGGCGTCTCATCC	-10.0348	6.76088	CD16+NK
mus_SNuc7468112-AGAGTGGAGCTATGCT	-7.83934	4.53667	CD4+T
mus_SNuc7468112-ACGAGCCCAGGCTCAC	-1.48788	10.7409	CD4+T
mus_SNuc7468112-ATCATCTAGAATGTTG	-3.17583	13.6418	CD4+Treg
mus_SNuc7468112-GACCTGGCACAAGCCC	-6.39943	5.87193	CD16+NK
mus_SNuc7468112-TGTGTTTCAGGACCCT	-5.85378	11.6951	CD4+T
mus_SNuc7468112-GCATGCGTCGTGGACC	-8.4281	7.50985	CD16+NK
mus_SNuc7468112-TGATTTCCATTTGCCC	-9.83489	7.10542	CD16+NK
mus_SNuc7468112-CAGCCGAAGTTGTAGA	-6.04181	6.54852	CD16+NK
mus_SNuc7468112-AAGGTTCGTCTCTTAT	-1.4553	9.82415	CD4+T
mus_SNuc7468112-TGTATTCCAGCCACCA	-9.75466	6.56386	CD16+NK
mus_SNuc7468112-ACGCCGATCACTTACT	-7.93568	7.85448	CD16+NK
mus_SNuc7468112-CTGCCTAAGAGGTAGA	-8.76108	5.97058	CD16+NK
mus_SNuc7468112-GTGTGCGCAGTTAACC	-7.4838	4.78035	CD16-NK
mus_SNuc7468112-GGATTACGTCATCGGC	-8.20131	7.42377	CD16+NK
mus_SNuc7468112-TTCTACATCTTCTGGC	-6.02336	8.08454	CD8+T-CRTAM+
mus_SNuc7468112-AGGCCACCATGTCTCC	-5.97	11.2565	CD4+T
mus_SNuc7468112-GTTACAGAGTACGTTC	-8.66544	7.80629	CD16+NK
mus_SNuc7468112-GCATGTATCAGCACAT	-4.50875	11.593	CD4+T
mus_SNuc7468112-CACACTCCAACTGCTA	-5.99063	10.1501	CD8+T
mus_SNuc7468112-AGCGTCGCATCCTTGC	-0.195569	6.37748	CD8+T-CRTAM+
mus_SNuc7468112-CTGCCTATCTCGATGA	-3.17906	12.2209	CD4+CD8+T-naive
mus_SNuc7468112-TACTCATCACGCGAAA	-7.48278	6.03068	CD16+NK
mus_SNuc7468112-CGTGTAACATCACGAT	-5.89424	11.279	CD4+T
mus_SNuc7468112-CATCGGGAGATCCCAT	-6.60654	5.97598	CD16+NK
mus_SNuc7468112-GATCAGTGTCAGCTAT	-8.10277	6.84596	CD16+NK
mus_SNuc7468112-AAAGCAATCTAACTCT	-1.90492	9.61958	CD8+T
mus_SNuc7468112-GCGCAACGTCAAAGAT	-8.32872	5.93137	CD16+NK
mus_SNuc7468112-ATCCGAAAGAATAGGG	-8.25383	4.6526	CD16-NK
mus_SNuc7468112-AACTCAGAGCGTTGCC	-1.90011	10.5424	CD4+T
mus_SNuc7468112-GTGCTTCCACCAACCG	-4.47278	8.47227	CD8+T-CRTAM+
mus_SNuc7468112-TACGGATGTTCCACAA	-10.0052	6.71773	CD16+NK
mus_SNuc7468112-TGCCCTAGTCTGCCAG	-5.27484	12.4718	CD4+T
mus_SNuc7468112-TGGCCAGTCGTGGACC	-3.67251	14.6709	CD4+CD8+T-naive
mus_SNuc7468112-CCTCAGTTCAACCATG	-7.21337	4.85501	CD16-NK
mus_SNuc7468112-GGACAGACATGCAATC	-6.50137	7.09035	CD16+NK
mus_SNuc7468112-CGGGTCAAGCTACCTA	-10.0471	6.43129	CD16+NK
mus_SNuc7468112-CTCTACGAGTTATCGC	-5.53026	8.29983	CD8+T-CRTAM+
mus_SNuc7468112-GAAACTCGTTAAGTAG	-8.28854	7.77617	CD16+NK
mus_SNuc7468112-CTGTTTACAAGTTCTG	-10.1236	7.64556	CD16+NK
mus_SNuc7468112-GTACTTTGTCATTAGC	-9.75423	7.53165	CD16+NK
mus_SNuc7468112-CCGGTAGGTCGGCACT	-3.21014	10.6437	CD4+T
mus_SNuc7468112-CGATCGGCATTTCAGG	-9.45001	7.48974	CD16+NK
mus_SNuc7468112-TGCTACCAGTTACCCA	-8.77461	8.40679	CD16+NK
mus_SNuc7468112-TACTCGCGTAGAGGAA	-5.9558	7.15993	CD16+NK
mus_SNuc7468112-CAAGATCTCAAACCGT	-7.16132	6.965	CD16+NK
mus_SNuc7468112-TGGCCAGTCCTTCAAT	-4.04405	9.72659	CD16-NK
mus_SNuc7468112-GTTCGGGGTGTGCCTG	-3.78593	10.5869	CD4+T
mus_SNuc7468112-TTTGTCACAGACACTT	-8.89805	7.25732	CD16+NK
mus_SNuc7468112-GTCGTAATCACAGTAC	-8.16078	7.10771	CD16+NK
mus_SNuc7468112-GGAGCAAAGCCACGCT	-4.54232	11.7371	CD4+T
mus_SNuc7468112-GAATAAGTCAAACCGT	-6.70793	8.13168	CD16+NK
mus_SNuc7468112-TAAGTGCGTCAAGCGA	-5.56795	8.08859	CD16+NK
mus_SNuc7468112-CACCAGGAGAAGGACA	-6.59318	5.19744	CD16+NK
mus_SNuc7468112-CCTATTAAGGCTAGCA	-7.36289	5.76762	CD16+NK
mus_SNuc7468112-GCGCGATCAAGCCATT	-6.48778	6.88924	CD16+NK
mus_SNuc7468112-CTCTGGTCATGGTCAT	-1.06605	12.0585	CD4+T
mus_SNuc7468112-AACACGTCATGGTCAT	-8.44981	7.39929	CD16+NK
mus_SNuc7468112-AGTCTTTGTTTGCATG	-6.58788	5.05297	CD16+NK
mus_SNuc7468112-TCAATCTAGTTAAGTG	-3.62436	14.6502	CD4+CD8+T-naive
mus_SNuc7468112-GTCACAACAGGTCGTC	-5.35594	11.4566	CD4+T
mus_SNuc7468112-CCAATCCGTCTGCCAG	-7.58355	8.14385	CD16+NK
mus_SNuc7468112-GATCAGTCACTGTGTA	-9.80789	6.81831	CD16+NK
mus_SNuc7468112-GATGAGGGTCTTCAAG	-5.80928	10.9138	CD4+T
mus_SNuc7468112-TTGACTTAGCACCGTC	-8.52019	7.80378	CD16+NK
mus_SNuc7468112-CTCGGAGTCGTCACGG	-10.3468	6.48027	CD16+NK
mus_SNuc7468112-TACGGATAGGGCATGT	-6.87655	5.59342	CD16+NK
mus_SNuc7468112-TCAACGATCTAACCGA	-9.28422	8.02065	CD16+NK
mus_SNuc7468112-GACTGCGAGGCCCTTG	-7.37695	7.53451	CD16+NK
mus_SNuc7468112-TGTGTTTGTTCCCGAG	-9.99088	6.50449	CD16+NK
mus_SNuc7468112-ACATACGTCGCGCCAA	-1.92413	9.68501	CD8+T
mus_SNuc7468112-GTAACGTGTCTAGAGG	-6.75394	8.29922	CD16+NK
mus_SNuc7468112-AGATCTGGTGAGTATA	-9.39315	6.98311	CD16+NK
mus_SNuc7468112-CTTACCGAGTGTTAGA	-3.78845	11.1623	CD4+T
mus_SNuc7468112-TCACGAAGTACGAAAT	-5.83116	7.88144	CD8+T-CRTAM+
mus_SNuc7468112-TAGAGCTCAAGGCTCC	-6.65359	6.36931	CD16+NK
mus_SNuc7468112-CACCTTGCAGGATCGA	-2.47492	9.47257	CD8+T
mus_SNuc7468112-CTTACCGAGCTAAGAT	-6.88713	6.82185	CD16+NK
mus_SNuc7468112-CTAACTTCATTGGGCC	-10.4069	6.34322	CD16+NK
mus_SNuc7468112-AACTCTTTCTTTACGT	-8.59709	6.83091	CD16+NK
mus_SNuc7468112-GGGAGATTCACTTCAT	-9.76571	6.51022	CD16+NK
mus_SNuc7468112-CATTCGCAGGGCTCTC	-6.70676	5.31753	CD16+NK
mus_SNuc7468112-CTCGTACTCGTGGGAA	-10.0655	6.4304	CD16+NK
mus_SNuc7468112-CTACCCATCCCATTAT	-9.2582	7.01007	CD16+NK
mus_SNuc7468112-TCGCGAGCAGACACTT	-8.95738	7.32286	CD16+NK
mus_SNuc7468112-TCGCGAGCATGAAGTA	-8.45352	7.97345	CD16+NK
mus_SNuc7468112-GAACGGAAGAAGGGTA	-8.98649	7.43061	CD16+NK
mus_SNuc7468112-AAGTCTGAGGAGCGAG	-7.71972	8.07823	CD16+NK
mus_SNuc7468112-GTTCGGGTCATTATCC	-9.28632	6.79211	CD16+NK
mus_SNuc7468112-ATTGGACAGTAGATGT	-9.83334	6.57368	CD16+NK
mus_SNuc7468112-GTAGTCATCACTGGGC	-9.75253	6.63431	CD16+NK
mus_SNuc7468112-GCGCGATAGAGCCCAA	-10.1001	6.69457	CD16+NK
mus_SNuc7468112-GTTAAGCTCTTACCTA	-9.60787	7.89591	CD16+NK
mus_SNuc7511880-GACAGAGGTCCAACTA	-2.24107	13.4062	CD4+T
mus_SNuc7511880-CGGGTCAGTACCGTTA	-0.53723	14.19	Cyc-NK
mus_SNuc7511880-GTGGGTCCATGCATGT	-1.59691	12.7976	CD4+T
mus_SNuc7511880-GTTCGGGTCAAACGGG	-5.20592	14.8221	CD4+CD8+T-naive
mus_SNuc7511880-GTAGGCCCACACATGT	-4.7991	15.4259	CD4+CD8+T-naive
mus_SNuc7511880-GCTCCTACACCGCTAG	-4.94055	15.1992	CD4+CD8+T-naive
mus_SNuc7511880-TTGCCGTCAGCCAATT	-5.25486	14.3464	CD4+CD8+T-naive
mus_SNuc7511880-TACACGATCCTTTACA	-4.69205	11.9075	CD4+T
mus_SNuc7511880-GTGCAGCCAGCCTTTC	-3.43391	15.3263	CD4+CD8+T-naive
mus_SNuc7511880-CGGAGTCCATTACGAC	-3.11962	12.7354	CD4+CD8+T-naive
mus_SNuc7511880-AGCCTAACACGGCTAC	-5.23682	14.2245	CD4+CD8+T-naive
mus_SNuc7511880-ACTTTCACACATTTCT	-4.4424	15.1949	CD4+CD8+T-naive
mus_SNuc7511880-TGACTTTCATTTCACT	-3.85665	13.0408	CD4+T
mus_SNuc7511880-CATGACATCTGCGGCA	-4.16041	15.1966	CD4+CD8+T-naive
mus_SNuc7511880-CGATGTAAGATGCCTT	-5.15595	14.7862	CD4+CD8+T-naive
mus_SNuc7511880-TTTGTCAGTACCGTAT	-4.36651	15.4076	CD4+CD8+T-naive
mus_SNuc7511880-TGAGGGAAGACAAGCC	-3.5697	12.8067	CD8+T
mus_SNuc7511880-CTAGCCTTCAAAGTAG	-3.53971	12.9122	CD4+T
mus_SNuc7511880-ATCCACCAGCTAGTTC	-8.9402	5.42957	CD16+NK
mus_SNuc7511880-TTGTAGGAGCAACGGT	-4.33214	15.0498	CD4+CD8+T-naive
mus_SNuc7511880-CAGAGAGAGGCACATG	-3.63953	12.7381	CD8+T-CRTAM+
mus_SNuc7511880-GCTTGAAAGCAGGCTA	-4.61592	15.2322	CD4+CD8+T-naive
mus_SNuc7511880-GGGAGATTCGAGAACG	-3.89955	13.1415	CD4+T
mus_SNuc7511880-GACAGAGCACATGGGA	-4.93847	14.7652	CD4+CD8+T-naive
mus_SNuc7511880-CACACTCGTGGAAAGA	-4.22924	15.5101	CD4+CD8+T-naive
mus_SNuc7511880-GACGTTATCAGCTCTC	-3.58536	13.0973	CD8+T-CRTAM+
mus_SNuc7511880-GCAGCCAGTATAGGTA	-8.77379	5.57149	CD8+T-CRTAM+
mus_SNuc7511880-TCACAAGCAGGACGTA	-3.24035	13.4103	CD4+T
mus_SNuc7511880-CGCGGTATCTTCAACT	-5.2538	14.0453	CD4+CD8+T-naive
mus_SNuc7511880-CATCAGAAGATATGCA	-4.48467	13.4193	CD4+T
mus_SNuc7511880-GGGACCTTCCGTCAAA	-4.65797	15.2512	CD4+CD8+T-naive
mus_SNuc7511880-CGAGCACCACGTTGGC	-8.57214	5.00457	CD16-NK
mus_SNuc7511880-CAGATCAAGGCTCTTA	-6.80546	5.63544	CD16+NK
mus_SNuc7511880-GGGAATGAGTTGTAGA	-4.45082	12.001	CD4+T
mus_SNuc7511880-CCTTACGTCCCATTTA	-5.2095	11.6787	CD4+T
mus_SNuc7511880-AACCGCGCAGGTGCCT	-4.11086	15.2797	CD4+CD8+T-naive
mus_SNuc7511880-TAAGCGTAGCTGTTCA	-4.78919	12.1443	CD4+T
mus_SNuc7511880-GTCATTTCATTTGCCC	-9.07876	6.61128	CD16+NK
mus_SNuc7511880-TTTATGCAGTGGCACA	-10.364	6.55039	CD16+NK
mus_SNuc7511880-CTACACCCAGGAATCG	-4.13043	11.5211	CD4+T
mus_SNuc7511880-AGACGTTCACGACGAA	-7.7748	4.43762	CD16-NK
mus_SNuc7511880-AGAGTGGCAAGTACCT	-5.23497	13.7381	CD4+T
mus_SNuc7511880-CTGAAACGTGCGGTAA	-9.2601	4.70029	CD16-NK
mus_SNuc7511880-CATTCGCCAGCGATCC	-5.00083	12.8601	CD4+T
mus_SNuc7511880-TTGAACGAGATCCGAG	-7.94516	5.21746	CD16+NK
mus_SNuc7511880-TGGGAAGGTGACGCCT	-5.3531	13.8617	CD4+CD8+T-naive
mus_SNuc7511880-GAATAAGAGCATCATC	-8.86902	5.7509	CD16+NK
mus_SNuc7511880-TCAGATGCAACTGCGC	-3.85007	12.1641	CD4+T
mus_SNuc7511880-TATCAGGAGGATGCGT	-3.15399	12.4082	CD8+T
mus_SNuc7511880-GGGCATCGTACCGTTA	-4.20583	7.13947	CD8+T-CRTAM+
mus_SNuc7511880-TTAGGCACAGTAAGAT	-3.98227	14.9468	CD4+CD8+T-naive
mus_SNuc7511880-CAGTCCTTCTACTCAT	-2.13113	14.1316	CD4+T
mus_SNuc7511880-GCTGCAGAGGATGTAT	-3.90034	11.9285	CD4+T
mus_SNuc7511880-GCTGCTTTCCATTCTA	-4.30149	10.5574	CD8+T
mus_SNuc7511880-GAATAAGGTCTCCACT	-4.54574	15.4614	CD4+CD8+T-naive
mus_SNuc7511880-ACGGAGATCGGAGGTA	-4.32702	10.992	CD8+T
mus_SNuc7511880-CAGTAACAGGCCCTTG	-5.08042	12.3958	CD4+T
mus_SNuc7511880-GTAGTCATCAGCTGGC	-8.59325	6.04218	CD16+NK
mus_SNuc7511880-GCATGCGCAAGTACCT	-4.48782	14.7039	CD4+CD8+T-naive
mus_SNuc7511880-GGCTCGAGTGGTTTCA	-3.9599	11.879	CD8+T
mus_SNuc7511880-GGGATGAGTACTCAAC	-2.14325	12.921	CD4+T
mus_SNuc7511880-ACGGAGATCACATACG	-3.5792	12.0393	CD4+T
mus_SNuc7511880-TGTGTTTGTCGAACAG	-3.50022	11.4435	CD4+T
mus_SNuc7511880-TGACTTTAGTCGTTTG	-4.22548	14.8697	CD4+CD8+T-naive
mus_SNuc7511880-AGTCTTTCATGCAACT	-4.16289	14.762	CD4+CD8+T-naive
mus_SNuc7511880-CCTATTAGTTAAGTAG	-10.1321	7.48316	CD16+NK
mus_SNuc7511880-GACACGCGTCTCAACA	-4.19926	13.2768	CD8+T-CRTAM+
mus_SNuc7511880-AAGTCTGCACAAGCCC	-2.53077	12.8149	CD4+T
mus_SNuc7511880-GAGTCCGCACAACGCC	-6.87516	7.42278	CD16+NK
mus_SNuc7511880-GCTCCTAAGGGTCTCC	-10.2598	7.43496	CD16+NK
mus_SNuc7511880-CCGTGGAGTTAAAGTG	-7.48149	5.29685	CD16+NK
mus_SNuc7511880-CGTGAGCGTACAGTTC	-4.83607	11.7545	CD4+T
mus_SNuc7511880-ACATGGTCACGAAATA	-5.35899	12.3166	CD4+T
mus_SNuc7511880-CTAACTTGTATGAAAC	-6.52621	6.4167	CD16+NK
mus_SNuc7511880-AGGGTGACAGATTGCT	-2.86396	12.6579	CD4+T
mus_SNuc7511880-TACTTGTCATAAGACA	-5.2821	12.3749	CD4+T
mus_SNuc7511880-CGGCTAGCAAGAAGAG	-10.3564	7.21953	CD16+NK
mus_SNuc7511880-ACAGCCGGTCAATGTC	-9.31702	7.07294	CD16+NK
mus_SNuc7511880-AACTCCCGTTCCACAA	-6.97377	5.78452	CD16+NK
mus_SNuc7511880-TGGCCAGCAAGCCGTC	-4.97917	14.4823	CD4+CD8+T-naive
mus_SNuc7511880-TGTCCCATCTGACCTC	-5.47195	8.64736	CD8+T-CRTAM+
mus_SNuc7511880-GACCAATCACATAACC	-3.9926	11.6424	CD4+T
mus_SNuc7511880-TCCCGATGTCCGACGT	-4.73004	14.4721	CD4+CD8+T-naive
mus_SNuc7511880-CCAATCCTCCTAGGGC	-5.54231	12.5051	CD4+T
mus_SNuc7511880-GCGCGATTCGCTAGCG	-5.39933	12.066	CD4+T
mus_SNuc7511880-GGAATAACAAGCGCTC	-4.09785	13.9704	CD4+T
mus_SNuc7511880-TCAATCTGTGCAACTT	-9.94867	7.71236	CD16+NK
mus_SNuc7511880-ACACCAAGTCGAGATG	-5.7764	5.87986	CD16+NK
mus_SNuc7511880-CGAACATGTCTAAAGA	-5.75776	7.201	CD8+T-CRTAM+
mus_SNuc7511880-GCGCAGTGTGCATCTA	-5.4501	10.8753	CD4+T
mus_SNuc7511880-GTCATTTAGTTGAGTA	-5.65624	11.8756	CD4+T
mus_SNuc7511880-GAAACTCGTTGGTAAA	-4.10778	14.9909	CD4+CD8+T-naive
mus_SNuc7511880-TGCGCAGGTATTCGTG	-4.37517	11.8765	CD4+T
mus_SNuc7511880-ATGAGGGCAGTTCCCT	-10.2001	6.12338	CD16+NK
mus_SNuc7511880-AGAATAGTCAATCTCT	-1.42126	9.92019	CD4+T
mus_SNuc7511880-AGGGAGTGTGTTCTTT	-6.65278	6.02717	CD16+NK
mus_SNuc7511880-CCTAGCTGTGCTAGCC	-6.90101	5.90552	CD16+NK
mus_SNuc7511880-CTGATCCTCCAAATGC	-6.69143	5.94176	CD16+NK
mus_SNuc7511880-TGGCTGGTCCACTGGG	-8.00274	6.17345	CD16+NK
mus_SNuc7511880-GCAAACTTCCTTAATC	-5.78708	11.462	CD4+T
mus_SNuc7511880-GATCGATAGGACTGGT	-4.77809	15.0009	CD4+CD8+T-naive
mus_SNuc7511880-CAGCTAACAGCCACCA	-7.90066	7.60202	CD16+NK
mus_SNuc7511880-CGGCTAGCACAGCCCA	-5.3772	12.0725	CD4+CD8+T-naive
mus_SNuc7511880-AACTGGTCATCCAACA	-10.4568	6.82232	CD16+NK
mus_SNuc7511880-GATTCAGAGATCCCAT	-9.64645	6.68883	CD16+NK
mus_SNuc7511880-ACACCCTGTCAGAATA	-4.7286	13.5861	CD4+CD8+T-naive
mus_SNuc7511880-GGGACCTCATCGGAAG	-3.61695	11.9303	CD4+T
mus_SNuc7511880-CACAGTATCATTGCGA	-4.83805	12.6883	CD4+T
mus_SNuc7511880-CGGACACCAATCCAAC	-5.72343	12.6335	CD4+T
mus_SNuc7511880-AGCGGTCCAAGGTGTG	-10.4179	6.25983	CD16+NK
mus_SNuc7511880-CACAGTAAGCACCGTC	-2.15009	10.1299	CD4+T
mus_SNuc7511880-GTCAAGTCAGCGTTCG	-7.82369	3.99816	CD16-NK
mus_SNuc7511880-CAGCGACTCGGAGGTA	-9.41805	7.0673	CD16+NK
mus_SNuc7511880-AGCATACTCAGCATGT	-5.5871	8.46813	CD8+T-CRTAM+
mus_SNuc7511880-CAGATCACAATCGAAA	-4.29776	12.1287	CD4+T
mus_SNuc7511880-TCAATCTCACTATCTT	-7.34892	5.89877	CD16+NK
mus_SNuc7511880-TAAGAGAGTTCCCGAG	-4.50379	12.3464	CD4+T
mus_SNuc7511880-CTGCCTACACAAGTAA	-1.91723	11.2381	CD4+T
mus_SNuc7511880-CGTCACTTCTGCAGTA	-2.02516	10.6708	CD4+T
mus_SNuc7511880-GTGCTTCCACCACGTG	-8.25263	4.41101	CD16-NK
mus_SNuc7511880-CACCACTTCAACCAAC	-4.79868	12.3332	CD4+T
mus_SNuc7511880-GCTGCTTCACAGCGTC	-4.0121	13.651	CD4+CD8+T-naive
mus_SNuc7511880-GTCACAAGTTGGGACA	-6.26783	6.58666	Cyc-NK
mus_SNuc7511880-GGACATTAGACGCACA	-6.97592	5.63212	CD16+NK
mus_SNuc7511880-TGAGCATAGGGTGTTG	-6.65658	5.74372	CD16+NK
mus_SNuc7511880-CTTAACTAGCTAAGAT	-5.43309	11.5104	CD4+T
mus_SNuc7511880-ATCCGAATCCACTCCA	-7.24105	5.59824	CD16+NK
mus_SNuc7511880-AGCGTATCACCATCCT	-4.50078	12.2733	CD4+T
mus_SNuc7511880-TTCTTAGAGGGAGTAA	-4.8474	11.3102	CD4+T
mus_SNuc7511880-CTGCCTAGTATGCTTG	-10.1688	6.52401	CD16+NK
mus_SNuc7511880-CCTCAGTGTATTCTCT	-10.3058	6.71373	CD16+NK
mus_SNuc7511880-GAGCAGACACAACGCC	-7.70896	5.50171	CD16+NK
mus_SNuc7511880-GATCGATGTCAGAAGC	-5.71994	12.1432	CD8+T
mus_SNuc7511880-ACGCCAGGTTTACTCT	-5.91735	11.6622	CD4+T
mus_SNuc7511880-GCAAACTTCTGCGGCA	-4.80384	11.9472	CD4+T
mus_SNuc7511880-CAACCAAGTCTTGTCC	-5.89029	7.31468	CD8+T-CRTAM+
mus_SNuc7511880-CATTATCCATACTCTT	-5.5467	11.6353	CD4+T
mus_SNuc7511880-ACTTACTAGATGTTAG	-7.07477	6.91283	CD16+NK
mus_SNuc7511880-GTTACAGTCTCCCTGA	-4.67322	14.6692	CD4+CD8+T-naive
mus_SNuc7511880-CAGAGAGTCCTTGCCA	-10.1775	5.93119	CD16+NK
mus_SNuc7511880-GTATCTTTCTTCGAGA	-5.28532	13.8132	CD4+CD8+T-naive
mus_SNuc7511880-GCATGTACACCCATGG	-7.61562	6.97787	CD16+NK
mus_SNuc7511880-GGAGCAACAATGTTGC	-4.37304	10.2879	CD4+T
mus_SNuc7511880-CGTCACTCAATAAGCA	-6.13464	8.8962	CD8+T-CRTAM+
mus_SNuc7511880-TGGCTGGCATCTCGCT	-5.42049	7.23068	CD8+T-CRTAM+
mus_SNuc7511880-GACGTTACAGGGCATA	-4.87008	11.5431	CD4+T
mus_SNuc7511880-CTGGTCTCAGACACTT	-4.19548	9.26682	CD8+T-CRTAM+
mus_SNuc7511880-GTAACTGAGTACACCT	-5.78711	11.5569	CD4+T
mus_SNuc7511880-ATCGAGTAGAGACTTA	-3.73848	11.2267	CD8+T
mus_SNuc7511880-CACCACTTCCTCGCAT	-7.6066	6.21268	CD16+NK
mus_SNuc7511880-GAAATGAGTTTGGCGC	-5.34088	13.1978	CD4+CD8+T-naive
mus_SNuc7511880-CACAGGCAGAGTCGGT	-10.1004	6.59749	CD16+NK
mus_SNuc7511880-CTGCTGTCACAGTCGC	-9.2103	7.80199	CD16+NK
mus_SNuc7511880-GTCCTCAGTAGGGACT	-5.00382	10.3232	CD8+T
mus_SNuc7511880-GGAAAGCCACACATGT	-6.50382	5.96518	CD16+NK
mus_SNuc7511880-TCTGAGATCATTGCGA	-5.55724	11.4161	CD4+T
mus_SNuc7511880-GACCTGGAGGATGGTC	-10.4908	7.10057	CD16+NK
mus_SNuc7511880-ACTATCTGTCTCTCGT	-6.89643	7.37293	CD16+NK
mus_SNuc7511880-TGTTCCGCATGAAGTA	-8.3624	6.25877	CD16+NK
mus_SNuc7511880-GAATAAGAGGGTTTCT	-5.03075	12.0983	CD4+T
mus_SNuc7511880-GTCTCGTAGATGCCAG	-10.2639	6.66354	CD16+NK
mus_SNuc7511880-CATGCCTGTTTGTTGG	-9.39965	6.71231	CD16+NK
mus_SNuc7511880-TGCCCTAGTGCAGACA	-7.58656	5.62396	CD16+NK
mus_SNuc7511880-GCGCAACAGAAGGCCT	-1.59805	12.2964	CD4+T
mus_SNuc7511880-TGCACCTGTACCGCTG	-5.32743	13.7069	CD4+CD8+T-naive
mus_SNuc7511880-GGAACTTCAATGAATG	-4.78778	12.3078	CD4+T
mus_SNuc7511880-CCTTCCCAGTGTCCCG	-10.0867	7.61399	CD16+NK
mus_SNuc7511880-GCGAGAAAGAGGACGG	-6.05567	6.68535	CD16+NK
mus_SNuc7511880-CCTACCATCGGTGTCG	-7.4044	7.93448	CD16+NK
mus_SNuc7511880-GTTCGGGCAACTGCGC	-7.13775	6.56003	CD16+NK
mus_SNuc7511880-GCGACCATCCTTAATC	-4.76662	11.597	CD4+T
mus_SNuc7511880-TAGTGGTAGTGGTAGC	-5.19795	11.7866	CD4+T
mus_SNuc7511880-TCAACGACATGACGGA	-7.91127	5.8088	CD16+NK
mus_SNuc7511880-AACCATGGTATAGGGC	-7.55723	5.97985	CD16+NK
mus_SNuc7511880-GGCAATTAGCCATCGC	-9.69993	7.88641	CD16+NK
mus_SNuc7511880-ACATGGTTCCGAATGT	-7.8309	4.64511	CD16-NK
mus_SNuc7511880-ACATACGAGTAGTGCG	-5.1678	12.4445	CD4+T
mus_SNuc7511880-ATCTGCCGTTCCCTTG	-4.814	11.3716	CD8+T
mus_SNuc7511880-ACTGAGTTCAGCTCTC	-10.2279	6.66852	CD16+NK
mus_SNuc7511880-AGAGCGACATAAAGGT	-6.19951	5.85743	CD16+NK
mus_SNuc7511880-CACAAACTCCTTTCGG	-5.77654	8.27371	CD8+T-CRTAM+
mus_SNuc7511880-AACTCCCTCCGCATAA	-7.81935	4.23255	CD16+NK
mus_SNuc7511880-CGTGAGCAGCTAGTGG	-6.29509	6.67011	CD16+NK
mus_SNuc7511880-GACTAACAGTAAGTAC	-7.89919	6.3621	CD16+NK
mus_SNuc7511880-AAGACCTCACCCAGTG	-7.0685	7.02383	CD16+NK
mus_SNuc7511880-AAATGCCAGCCGCCTA	-4.90856	12.4725	CD4+T
mus_SNuc7511880-TAGACCATCCAAACTG	-7.24366	4.90554	CD16-NK
mus_SNuc7511880-GCGAGAAAGAGTACAT	-7.26879	7.46331	CD16+NK
mus_SNuc7511880-CGATTGAGTTGATTGC	-4.73965	11.3424	CD4+T
mus_SNuc7511880-GAACATCTCGCGTTTC	-8.28797	5.43585	CD16+NK
mus_SNuc7511880-GGCCGATCATAGGATA	-7.43374	5.55158	CD16+NK
mus_SNuc7511880-CCATGTCTCGCCCTTA	-5.89157	11.374	CD4+T
mus_SNuc7511880-ATCTACTTCTTAACCT	-7.3368	6.11547	CD16+NK
mus_SNuc7511880-TCAGCAACATTGAGCT	-5.79863	11.6853	CD4+T
mus_SNuc7511880-GCAGCCACAAAGAATC	-3.72879	11.9756	CD4+T
mus_SNuc7511880-GATGAGGGTAGCTCCG	-6.45945	6.18615	CD16+NK
mus_SNuc7511880-CCAGCGAGTATTAGCC	-1.93198	12.5624	CD4+T
mus_SNuc7511880-CAAGTTGGTCTCTTTA	-4.71849	10.4535	CD8+T
mus_SNuc7511880-TGCCAAAGTCATCGGC	-6.79846	6.02037	CD16+NK
mus_SNuc7511880-ATTTCTGTCCGTCATC	-7.49216	6.14885	CD16+NK
mus_SNuc7511880-TGAGAGGTCCGAGCCA	-9.41755	6.52799	CD16+NK
mus_SNuc7511880-GATCTAGGTGCCTGGT	-5.02549	11.6069	CD4+T
mus_SNuc7511880-AAAGTAGCAAGGACAC	-9.46331	6.61901	CD16+NK
mus_SNuc7511880-AGCATACAGCACCGTC	-5.81043	11.1241	CD4+T
mus_SNuc7511880-CTGATAGAGGACTGGT	-4.38944	10.58	CD8+T
mus_SNuc7511880-CACCAGGGTCTCACCT	-4.12853	11.9152	CD4+T
mus_SNuc7511880-GTTCGGGGTCTCCACT	-6.25903	6.07414	CD16+NK
mus_SNuc7511880-GAGTCCGTCGGAGGTA	-5.11107	8.82793	CD8+T-CRTAM+
mus_SNuc7511880-CGCGGTACAGGGCATA	-5.47298	12.3433	CD4+T
mus_SNuc7511880-CATCAAGGTCAAAGAT	-6.96798	6.07786	CD16+NK
mus_SNuc7511880-TGTGGTACAAGGGTCA	-8.06063	7.05664	CD16+NK
mus_SNuc7511880-CTAGTGATCTGAGTGT	-3.86222	8.96434	CD8+T
mus_SNuc7511880-CGTCAGGGTGCGCTTG	-5.77619	12.0001	CD4+T
mus_SNuc7511880-GTACGTAGTCAAACTC	-5.17216	14.5608	CD4+CD8+T-naive
mus_SNuc7511880-TGAAAGATCCGAAGAG	-3.83196	11.2798	CD4+T
mus_SNuc7511880-CACCAGGGTCTCGTTC	-5.40048	11.4423	CD4+T
mus_SNuc7511880-AGCAGCCCATAGACTC	-2.78811	12.2497	CD4+T
mus_SNuc7511880-GGGACCTCATTTGCTT	-9.25003	8.24218	CD16+NK
mus_SNuc7511880-CACCACTAGGGCATGT	-6.82183	6.48756	CD16+NK
mus_SNuc7511880-TCGGGACTCTACTATC	-5.33439	11.2644	CD4+T
mus_SNuc7511880-CTCGAAACAGCTCGAC	-8.8107	6.36002	CD16+NK
mus_SNuc7511880-GTCATTTTCATCTGTT	-5.30961	11.5748	CD4+T
mus_SNuc7511880-CGACTTCAGAAACGCC	-4.04511	12.2436	CD4+T
mus_SNuc7511880-GGAATAAGTGTTGGGA	-8.56788	4.56633	CD16-NK
mus_SNuc7511880-CAGAGAGCAGGGTATG	-9.05308	6.14112	CD16+NK
mus_SNuc7511880-GCTGCGACAGGTCGTC	-4.3581	11.6563	CD4+T
mus_SNuc7511880-CACTCCACACCAACCG	-10.0292	7.94858	CD16+NK
mus_SNuc7511880-TACTCGCTCCCTGACT	-10.357	7.72416	CD16+NK
mus_SNuc7511880-CCTCTGAAGATCCTGT	-3.88643	11.6193	CD4+T
mus_SNuc7511880-ACGGGTCTCATAGCAC	-5.50785	8.1237	CD8+T-CRTAM+
mus_SNuc7511880-CACCAGGTCACCACCT	-4.91326	11.1104	CD4+T
mus_SNuc7511880-TATCAGGGTTCGTCTC	-6.75673	5.93871	CD16+NK
mus_SNuc7511880-GCTTGAAAGTCCAGGA	-3.59001	9.60323	CD8+T
mus_SNuc7511880-TGCTACCCACAACGTT	-4.83259	11.0401	CD4+T
mus_SNuc7511880-CCTATTAGTTATGTGC	-7.67225	5.74546	CD16+NK
mus_SNuc7511880-TACCTTATCGTTTATC	-7.37617	6.42805	CD16+NK
mus_SNuc7511880-TCAGATGCAGCCAGAA	-5.09192	7.48727	CD8+T-CRTAM+
mus_SNuc7511880-TTGGCAAGTAGAGTGC	-6.95253	7.00627	CD16+NK
mus_SNuc7511880-CGTTAGAAGATGTCGG	-7.0815	6.86167	CD16+NK
mus_SNuc7511880-GTGTTAGGTAAGAGAG	-5.40071	11.2178	CD4+T
mus_SNuc7511880-AAGCCGCCAAGAGTCG	-7.95945	6.42659	CD16+NK
mus_SNuc7511880-GTTAAGCGTCATATGC	-8.28012	5.46862	CD16+NK
mus_SNuc7511880-TGTCCCACATTGGGCC	-5.60137	11.6834	CD4+T
mus_SNuc7511880-TAGGCATAGGTGCTAG	-6.78374	7.52459	CD16+NK
mus_SNuc7511880-CGCCAAGGTGGCTCCA	-3.53132	11.4077	CD4+T
mus_SNuc7511880-TCCCGATGTGATGATA	-6.69024	6.84843	CD16+NK
mus_SNuc7511880-GTGCTTCCAATACGCT	-9.30825	7.0086	CD16+NK
mus_SNuc7511880-GTGCTTCAGAGTGAGA	-0.20644	6.67613	CD8+T-CRTAM+
mus_SNuc7511880-TTGAACGTCCGTTGTC	-6.62391	7.01713	CD16+NK
mus_SNuc7511880-GGCGTGTTCCCTTGCA	-4.3883	11.5255	CD4+T
mus_SNuc7511880-GGGCATCGTGAGGCTA	-3.75464	12.6639	CD4+T
mus_SNuc7511880-AGACGTTTCGGCCGAT	-9.79618	6.49009	CD16+NK
mus_SNuc7511880-GCGAGAAAGTGGTAAT	-6.37345	6.4289	CD16+NK
mus_SNuc7511880-CGTTAGACACCAGCAC	-7.58391	5.75748	CD16+NK
mus_SNuc7511880-CATCAGAAGGCCGAAT	-4.81567	12.8889	CD4+T
mus_SNuc7511880-ATGGGAGCACGGTTTA	-4.0165	12.2032	CD16+NK
mus_SNuc7511880-ACGGCCAGTATGGTTC	-6.83896	7.39828	CD16+NK
mus_SNuc7511880-CATCCACAGAAACGAG	-9.46172	6.18947	CD16+NK
mus_SNuc7511880-GCTGCAGAGTTACGGG	-9.44393	6.47163	CD16+NK
mus_SNuc7511880-CGTTAGATCCCAAGAT	-3.12264	13.228	CD4+T
mus_SNuc7511880-GCACATACAGTCAGCC	-4.40153	12.0039	CD4+T
mus_SNuc7511880-AACTCCCAGGGTCTCC	-6.94353	6.46029	CD16+NK
mus_SNuc7511880-AGAGTGGTCACCCTCA	-4.22709	11.7111	CD4+T
mus_SNuc7511880-CATCGAATCTAAGCCA	-3.59834	11.4431	CD4+T
mus_SNuc7511880-GTCCTCATCGTTTATC	-7.472	6.88601	CD16+NK
mus_SNuc7511880-CAAGAAATCCTTGGTC	-6.64904	5.13246	CD16+NK
mus_SNuc7511880-TCGTACCTCATGCAAC	-2.98363	11.3882	CD4+T
mus_SNuc7511880-CCTCAGTTCTTGGGTA	-5.31673	12.2536	CD4+T
mus_SNuc7511880-ATCCGAAAGATCCCGC	-8.31531	6.30692	CD16+NK
mus_SNuc7511880-TTCGAAGGTGTATGGG	-9.19898	6.08763	CD16+NK
mus_SNuc7511880-ATAACGCTCGGATGTT	-5.36349	12.0717	CD4+T
mus_SNuc7511880-AGATTGCAGGACGAAA	-6.37348	6.72444	CD16+NK
mus_SNuc7511880-TACTCGCGTATAGTAG	-6.27107	5.97289	CD16+NK
mus_SNuc7511880-CGTAGGCCATCCCACT	-5.25949	12.4764	CD4+T
mus_SNuc7511880-TACGGTAAGGCTAGCA	-6.36975	6.71444	CD16+NK
mus_SNuc7511880-TCAGATGGTAGCCTAT	-8.67027	7.04148	CD16+NK
mus_SNuc7511880-ACACTGAAGTGTCTCA	-5.51929	12.169	CD4+T
mus_SNuc7511880-GTCCTCAAGATTACCC	-6.67396	6.08192	CD16+NK
mus_SNuc7511880-TGCGGGTGTTACTGAC	-5.52449	11.3599	CD4+T
mus_SNuc7511880-CCCTCCTTCGGTGTCG	-7.29284	6.93733	CD16+NK
mus_SNuc7511880-CGTTAGATCGAGAACG	-4.69493	11.9448	CD8+T
mus_SNuc7511880-ACATCAGCACAGCGTC	-3.09165	9.31617	CD8+T
mus_SNuc7511880-TACTCATCACTGTTAG	-4.92433	10.0783	CD8+T
mus_SNuc7511880-AGTGAGGGTATATGAG	-4.72213	12.4147	CD4+T
mus_SNuc7511880-ATAAGAGGTGAGTGAC	-9.52714	6.7474	CD16+NK
mus_SNuc7511880-GTCTTCGGTATGAATG	-6.52591	6.9358	CD16+NK
mus_SNuc7511880-AGGCCACGTAACGACG	-7.09404	7.01406	CD16+NK
mus_SNuc7511880-AAATGCCCAGCATACT	-5.395	11.6736	CD4+T
mus_SNuc7511880-CCACTACTCGCTTGTC	-9.59862	6.26936	CD16+NK
mus_SNuc7511880-ATGCGATTCGTGTAGT	-3.68473	12.039	CD4+T
mus_SNuc7511880-CCCATACTCTACCAGA	-9.05821	8.15502	CD16+NK
mus_SNuc7511880-CTGAAGTGTTGTTTGG	-5.87454	11.8829	CD4+T
mus_SNuc7511880-CAGATCATCGGTTCGG	-6.15473	6.92141	CD16+NK
mus_SNuc7511880-GTAGGCCGTCCAGTTA	-8.90861	6.54939	CD16+NK
mus_SNuc7511880-GAAGCAGGTGTGGCTC	-5.71483	10.824	CD8+T
mus_SNuc7511880-CGATGTAGTTCTGGTA	-7.59311	6.42603	CD16+NK
mus_SNuc7511880-TGCGGGTTCCGTAGTA	-5.07013	12.3308	CD4+T
mus_SNuc7511880-CGGTTAAGTTACGTCA	-4.37601	14.6585	CD4+CD8+T-naive
mus_SNuc7511880-AGCTCTCGTTCAACCA	-3.82938	12.7632	CD8+T
mus_SNuc7511880-AACCGCGCAGATGAGC	-5.34125	11.0648	CD8+T
mus_SNuc7511880-CAGCTAAGTGAGTGAC	-8.2542	6.58473	CD16+NK
mus_SNuc7511880-ACGATGTTCCTTCAAT	-4.73378	11.4346	CD8+T
mus_SNuc7511880-TGATTTCTCAGGCGAA	-7.68717	7.01792	CD16+NK
mus_SNuc7511880-GATCAGTGTCATACTG	-6.33468	6.24064	CD16+NK
mus_SNuc7511880-TGGTTCCTCTCTGTCG	-4.15641	12.4238	CD4+T
mus_SNuc7511880-CTCTACGGTCTTTCAT	-9.92687	6.73501	CD16+NK
mus_SNuc7511880-ATTACTCAGAGTAAGG	-7.26313	6.04648	CD16+NK
mus_SNuc7511880-GAAATGAAGTAGGCCA	-5.78138	11.3694	CD4+T
mus_SNuc7511880-GCACATATCTATGTGG	-7.46417	6.21917	CD16-NK
mus_SNuc7511880-CAGCGACGTTCACCTC	-7.24169	6.16106	CD16+NK
mus_SNuc7511880-TTCTCCTTCGTTGCCT	-8.73264	6.60813	CD16+NK
mus_SNuc7511880-AGTAGTCTCTTGTCAT	-7.30353	6.49045	CD16+NK
mus_SNuc7511880-TTCTTAGCATCGATTG	-3.92058	10.5184	CD4+T
mus_SNuc7511880-TGAAAGATCATTGCCC	-7.11985	6.09814	CD16+NK
mus_SNuc7511880-CAACTAGAGAAGGCCT	-6.20959	6.97229	CD16+NK
mus_SNuc7511880-AGAGTGGGTCACACGC	-5.37667	12.0106	CD4+T
mus_SNuc7511880-GACGCGTGTCCGACGT	-7.03474	5.9051	CD16+NK
mus_SNuc7511880-TTTGTCAGTTCCCGAG	-8.03495	4.89773	CD16-NK
mus_SNuc7511880-GAACGGATCGTGGGAA	-3.60266	10.9243	CD4+T
mus_SNuc7511880-CGAATGTGTGATAAGT	-7.08192	4.51911	CD16+NK
mus_SNuc7511880-CATATTCTCGCCTGTT	-7.33066	6.54911	CD16+NK
mus_SNuc7511880-GAATAAGGTCTGCGGT	-8.6103	6.76123	CD16+NK
mus_SNuc7511880-TTAGGCAGTCCAACTA	-4.94151	7.3115	CD8+T-CRTAM+
mus_SNuc7511880-CGGACTGTCCCGGATG	-7.68377	5.99207	CD16+NK
mus_SNuc7511880-TTGGAACAGACCTAGG	-6.94572	4.90435	CD16+NK
mus_SNuc7511880-CGTCTACGTGATGATA	-8.56336	6.23933	CD16+NK
mus_SNuc7511880-GTAGTCAAGTGTACGG	-5.21005	11.2653	CD4+T
mus_SNuc7511880-CAGTCCTCATTCTCAT	-3.85838	11.3749	CD4+T
mus_SNuc7511880-ACTGAACAGAGACTAT	-6.28249	6.32131	CD16+NK
mus_SNuc7511880-AGATCTGAGTTACGGG	-6.73928	5.95985	CD16+NK
mus_SNuc7511880-TAGTTGGGTAAGGATT	-5.23255	10.6749	CD8+T
mus_SNuc7511880-AGACGTTTCAACACGT	-5.16269	11.9785	CD4+T
mus_SNuc7511880-ACGTCAATCTACTCAT	-5.87515	11.9274	CD4+T
mus_SNuc7511880-CGATGTATCTAACTGG	-9.15414	7.52898	CD16+NK
mus_SNuc7511880-GATCGCGTCCTTTACA	-7.21809	6.47488	CD16+NK
mus_SNuc7511880-GGTGAAGAGAGGTTGC	-6.57407	6.40412	CD16+NK
mus_SNuc7511880-TTGAACGCAGCTGCAC	-7.3823	5.8256	CD16+NK
mus_SNuc7511880-GTACTCCCAAGTTAAG	-6.65514	5.74627	CD16+NK
mus_SNuc7511880-ACATACGGTTTAGCTG	-7.56891	5.50878	CD16+NK
mus_SNuc7511880-GCTGCGAGTGAGGGTT	-7.46831	5.56221	CD16+NK
mus_SNuc7511880-TAGACCATCTGCTGTC	-7.17823	7.18754	CD16+NK
mus_SNuc7511880-GTAGGCCCAGGTTTCA	-10.23	6.32487	CD16+NK
mus_SNuc7511880-GATCGTATCATGCAAC	-4.01198	11.2587	CD4+T
mus_SNuc7511880-CTACATTGTCTGCGGT	-5.42199	12.7366	CD4+T
mus_SNuc7511880-GTACTCCTCTAAGCCA	-5.03745	11.9029	CD8+T
mus_SNuc7511880-CACAGTAAGCCCAACC	-4.59076	11.9566	CD4+T
mus_SNuc7511880-ACGTCAATCCCATTAT	-1.26567	9.80291	CD4+T
mus_SNuc7511880-TACGGGCAGGCAGGTT	-5.85656	9.61718	CD8+T-CRTAM+
mus_SNuc7511880-ACTGAACAGAGAGCTC	-7.11259	5.86171	CD16-NK
mus_SNuc7511880-CACACCTTCGGCGCAT	-7.40738	6.52468	CD16+NK
mus_SNuc7511880-GTGTGCGGTGTTTGTG	-6.47409	6.35681	CD16+NK
mus_SNuc7511880-CATCGGGTCAAACCAC	-7.24892	6.06459	CD16+NK
mus_SNuc7511880-ACCTTTACATCGTCGG	-7.21148	5.42581	CD16+NK
mus_SNuc7511880-ACGGGTCCACCACCAG	-7.2552	6.3116	CD16+NK
mus_SNuc7511880-CACCTTGGTTGTTTGG	-10.2116	6.90647	CD16+NK
mus_SNuc7511880-CGTTGGGGTTTGGGCC	-9.18339	5.93109	CD16+NK
mus_SNuc7511880-GTGCTTCGTAGGGTAC	-7.49808	5.79887	CD16+NK
mus_SNuc7511880-CAGAGAGAGAAACGCC	-8.09489	6.74995	CD16+NK
mus_SNuc7511880-GGCCGATAGCCACTAT	-7.40931	6.64499	CD16+NK
mus_SNuc7511880-TGAGCCGTCGTGGACC	-4.41995	12.0784	CD4+T
mus_SNuc7511880-GTCTTCGGTCCCTTGT	-5.56673	12.0501	CD4+T
mus_SNuc7511880-CGCGTTTTCCGATATG	-7.38983	7.37741	CD16+NK
mus_SNuc7511880-CGGGTCAGTTCCCTTG	-7.0212	6.05657	CD16+NK
mus_SNuc7511880-CTGTGCTCAGCTGCTG	-6.26554	6.9786	CD16+NK
mus_SNuc7511880-CTTAGGAGTGCGAAAC	-7.18658	6.07855	CD16+NK
mus_SNuc7511880-TCAGGTAAGGGTGTGT	-6.51886	6.05074	CD16+NK
mus_SNuc7511880-GTCTTCGCACAGTCGC	-7.57138	6.18728	CD16+NK
mus_SNuc7511880-ATTGGTGCAGACTCGC	-3.95395	12.4898	CD4+T
mus_SNuc7511880-ATCTACTAGATATACG	-6.57078	6.35857	CD16+NK
mus_SNuc7511880-ATTCTACAGCTGATAA	-4.67193	12.3606	CD8+T
mus_SNuc7511880-GGACATTAGAGTTGGC	-9.70131	6.55712	CD16+NK
mus_SNuc7511880-CGTTGGGTCAATAAGG	-6.05456	6.35952	CD16+NK
mus_SNuc7511880-ATAACGCAGACAAGCC	-7.19902	5.92587	CD16+NK
mus_SNuc7511880-GCGGGTTGTCATCCCT	-6.6915	6.07029	CD16+NK
mus_SNuc7511880-AAACCTGGTAGCCTCG	-7.28397	5.48267	CD16+NK
mus_SNuc7511880-GGTATTGGTCTGATCA	-4.41859	12.4359	CD4+T
mus_SNuc7511880-GTCATTTCACTTAACG	-6.90902	6.73906	CD16+NK
mus_SNuc7511880-GAACATCAGACTAGGC	-3.80354	10.6291	CD8+T
mus_SNuc7511880-GGTGAAGAGTGAAGTT	-6.7415	6.56441	CD16+NK
mus_SNuc7511880-AACTTTCCATATACGC	-2.5852	12.9085	CD4+CD8+T-naive
mus_SNuc7511880-GGATGTTAGATGTGGC	-4.44365	10.7374	CD4+T
mus_SNuc7511880-TCAATCTTCCGCAAGC	-6.88715	7.74406	CD16+NK
mus_SNuc7511880-ACTTACTGTCATGCAT	-7.17105	6.28626	CD16+NK
mus_SNuc7511880-ACTGAGTCACATTAGC	-6.5919	6.44614	CD16+NK
mus_SNuc7511880-CTTCTCTAGCCCTAAT	-5.34477	10.2163	CD8+T
mus_SNuc7511880-TACAGTGCACGACTCG	-5.22321	11.8126	CD4+T
mus_SNuc7511880-GTAGTCAGTCGCGAAA	-6.83384	5.23728	CD16+NK
mus_SNuc7511880-CGGCTAGCAGCCTGTG	-5.27231	12.9596	CD4+T
mus_SNuc7511880-CTGCTGTGTGCTGTAT	-7.33796	6.15729	CD16+NK
mus_SNuc7511880-CATGGCGGTTCCACAA	-6.69775	5.58559	CD16+NK
mus_SNuc7511880-GTATTCTGTCTCCATC	-6.25982	8.63977	CD8+T-CRTAM+
mus_SNuc7511880-CTGCTGTAGACTACAA	-7.11169	6.43368	CD16+NK
mus_SNuc7511880-CGTTCTGCAAGGGTCA	-8.81345	6.53945	CD16+NK
mus_SNuc7511880-TCTGAGAAGGCTATCT	-6.18055	5.81329	CD16+NK
mus_SNuc7511880-AGATCTGAGATCCCAT	-6.11818	6.36499	CD16+NK
mus_SNuc7511880-AGCGGTCTCAACGGGA	-6.38069	6.25582	CD16+NK
mus_SNuc7511880-AAGTCTGTCTCTGTCG	-8.74331	6.26561	CD16+NK
mus_SNuc7511880-TTTACTGAGAGCAATT	-7.24867	5.49437	CD16+NK
mus_SNuc7511880-GACAGAGCAGGTTTCA	-0.65881	10.573	CD4+T
mus_SNuc7511880-CTTAACTGTAGCGCAA	-4.60204	11.7514	CD4+T
mus_SNuc7511880-CAGGTGCGTCTCTCGT	-6.03272	6.32335	CD16+NK
mus_SNuc7511880-TCGCGAGCATGGGACA	-6.50162	6.31093	CD16+NK
mus_SNuc7511880-GGTATTGCACGAAGCA	-3.10096	11.2647	CD4+T
mus_SNuc7511880-TGGTTCCTCAGCCTAA	-5.46296	12.1273	CD4+T
mus_SNuc7511880-TAGCCGGAGCAGACTG	-3.74588	11.4948	CD4+T
mus_SNuc7511880-AGGCCGTCAATAACGA	-7.55332	4.38955	CD16-NK
mus_SNuc7511880-CGTCAGGGTTACGGAG	-7.29957	6.13171	CD16+NK
mus_SNuc7511880-GTTACAGTCAAGGCTT	-7.28369	6.25641	CD16+NK
mus_SNuc7511880-CACTCCAGTGGCTCCA	-6.67397	6.21684	CD16+NK
mus_SNuc7511880-AATCGGTTCGCGCCAA	-8.00812	6.35811	CD16+NK
mus_SNuc7511880-GTCTTCGCAGCCTTTC	-7.20425	6.19888	CD16+NK
mus_SNuc7511880-ACACCAACAGCATGAG	-7.41648	6.12253	CD16+NK
mus_SNuc7511880-GTAGGCCCAGGTGGAT	-5.40057	11.3787	CD4+T
mus_SNuc7511880-TACGGTAGTGTAAGTA	-6.49561	6.32186	CD16+NK
mus_SNuc7511880-ACGGAGAAGTACGTTC	-8.1199	6.44291	CD16+NK
mus_SNuc7511880-GGACATTAGGAGCGTT	-5.77091	8.07756	CD8+T-CRTAM+
mus_SNuc7511880-ACTTACTTCGTTTAGG	-7.65832	6.13909	CD16+NK
mus_SNuc7511880-GCCAAATCAAGTCTGT	-6.13275	5.85451	CD16+NK
mus_SNuc7511880-CGTAGGCGTCCAAGTT	-6.67594	6.62347	CD16+NK
mus_SNuc7511880-TTTGCGCGTATATGAG	-6.8686	5.47068	CD16-NK
mus_SNuc7511880-TCAACGAGTCGCTTTC	-2.66622	11.7618	CD4+T
mus_SNuc7511880-CTCTGGTTCTGTCCGT	-9.555	7.18214	CD16+NK
mus_SNuc7511880-CGTGTCTGTCCATGAT	-10.1171	6.24231	CD16+NK
mus_SNuc7511880-CAGAGAGGTTCCCTTG	-4.11273	11.6929	CD4+T
mus_SNuc7511880-TAGAGCTGTGTGACCC	-7.04583	6.08476	CD16+NK
mus_SNuc7511880-CAAGTTGAGGACACCA	-4.04248	11.0691	CD8+T
mus_SNuc7511880-GATCGTATCTCGGACG	-6.20769	6.50765	CD16+NK
mus_SNuc7511880-GAGCAGACACATTAGC	-7.87813	6.26472	CD16+NK
mus_SNuc7511880-AACCGCGTCGCTGATA	-9.86105	6.61279	CD16+NK
mus_SNuc7511880-GTGTTAGGTGACCAAG	-7.23173	6.68687	CD16+NK
mus_SNuc7511880-TGAGAGGCATTCTCAT	-8.08587	6.23013	CD16+NK
mus_SNuc7511880-GTAACGTTCTTGAGGT	-4.67737	12.2179	CD4+T
mus_SNuc7511880-CTCCTAGTCAATAAGG	-3.96441	11.4525	CD4+T
mus_SNuc7511880-GGATTACGTTCTGTTT	-9.12014	7.93081	CD16+NK
mus_SNuc7511880-CTCGAAATCACGAAGG	-6.7832	7.15947	CD16+NK
mus_SNuc7511880-CTTTGCGGTACTTAGC	-7.59458	6.06905	CD16+NK
mus_SNuc7511880-CATCGAAAGTATCGAA	-7.12839	6.24816	CD16+NK
mus_SNuc7511880-AAAGCAAGTAGCGTAG	-7.09499	6.18823	CD16+NK
mus_SNuc7511880-GCTGCAGGTCAAAGAT	-5.13941	10.6286	CD4+T
mus_SNuc7511880-GTGTTAGGTTAAAGTG	-8.10989	6.24936	CD16+NK
mus_SNuc7511880-CGTGTCTCATAGGATA	-5.80931	11.4507	CD4+T
mus_SNuc7511880-AGTGGGAGTTACGACT	-3.96024	12.8648	CD4+T
mus_SNuc7511880-ATCGAGTGTCTCTCGT	-9.79806	6.25856	CD16+NK
mus_SNuc7511880-ACTATCTCATGACATC	-3.78223	11.5441	CD4+T
mus_SNuc7511880-ACATGGTGTATTACCG	-6.21345	6.33939	CD16+NK
mus_SNuc7511880-GAATAAGCACGTAAGG	-8.25339	6.82338	CD16+NK
mus_SNuc7511880-GTCGTAATCGAGAGCA	-6.43778	6.24988	CD16+NK
mus_SNuc7511880-ATGCGATGTTGGACCC	-7.56617	5.8373	CD16+NK
mus_SNuc7511880-TGGCGCACAAGCTGGA	-9.18243	6.24993	CD16+NK
mus_SNuc7511880-TCACGAAAGGGATGGG	-6.44875	6.06049	CD16+NK
5386STDY7600838-CTTGGCTGTCCGTGAC	-8.4027	4.63157	CD16-NK
5386STDY7600838-CGACTTCTCTCTTATG	-3.31329	12.6887	CD8+T-CRTAM+
5386STDY7600838-CCGTGGAAGGAATTAC	-3.06054	13.3836	CD4+T
5386STDY7600838-ACGGGCTTCTGCGTAA	-3.05002	15.1508	CD4+CD8+T-naive
5386STDY7600838-ACCTTTATCCTGCTTG	-8.18958	4.90016	CD16-NK
5386STDY7600838-GCACATACACATGACT	-3.60832	12.8419	CD4+Treg
5386STDY7600838-CTGAAACAGATGCCTT	-4.61622	13.0913	CD4+T
5386STDY7600838-CAGCTAACACATTCGA	-4.5415	14.3112	CD4+CD8+T-naive
5386STDY7600838-GTCTCGTCAGGTGCCT	-5.11141	14.8235	CD4+CD8+T-naive
5386STDY7600838-CCTCAGTAGTAATCCC	-9.40175	5.94961	CD16+NK
5386STDY7600838-CTACCCATCACTCCTG	-4.98252	14.9432	CD4+CD8+T-naive
5386STDY7600838-TTTGTCACATGTCGAT	-4.55385	14.5916	CD4+CD8+T-naive
5386STDY7600838-CCAATCCTCACATAGC	-5.31521	7.15081	CD8+T-CRTAM+
5386STDY7600838-ACTGAGTCACGGATAG	-4.84372	13.0027	CD4+T
5386STDY7600838-TCAACGACATTCCTCG	-2.20919	11.799	CD4+T
5386STDY7600838-AGACGTTGTTGCCTCT	-4.51722	14.8217	CD4+CD8+T-naive
5386STDY7600838-TCGTACCAGGGAAACA	-3.45061	12.8776	CD4+T
5386STDY7600838-GATCTAGAGTGAATTG	-2.62844	12.1326	CD4+T
5386STDY7600838-GCGCAACAGTTTCCTT	-3.61384	14.746	CD4+CD8+T-naive
5386STDY7600838-GAAACTCTCGGAGGTA	-4.76404	6.81551	CD8+T-CRTAM+
5386STDY7600838-TCTGGAATCATCTGCC	-4.106	13.1657	CD4+T
5386STDY7600838-CTCGGGAAGCCACCTG	-3.58122	10.6343	CD8+T
5386STDY7600838-GTTAAGCTCATGTAGC	-6.06722	8.07132	CD8+T-CRTAM+
5386STDY7600838-CCGGGATCAAGTAATG	-2.71128	15.0032	CD4+T
5386STDY7600838-TGTCCCACACGAAATA	-3.94376	15.0589	CD4+CD8+T-naive
5386STDY7600838-GAAACTCCACCCAGTG	-5.21585	9.18637	CD8+T-CRTAM+
5386STDY7600838-AACTCTTAGTTAGCGG	-4.11658	13.0436	CD8+T
5386STDY7600838-TGGCGCACAACAACCT	-1.85832	11.8185	CD4+T
5386STDY7600838-GAACATCTCATGGTCA	-5.09344	13.2825	CD4+T
5386STDY7600838-TGGTTCCAGATATACG	-5.43831	8.37314	CD8+T-CRTAM+
5386STDY7600838-CTAACTTGTTACGGAG	-4.42507	13.2819	CD4+T
5386STDY7600838-AGCGTATGTATGAAAC	-4.75426	6.70053	CD8+T-CRTAM+
5386STDY7600838-CACCAGGCAGACGCTC	-4.9579	14.38	CD4+CD8+T-naive
5386STDY7600838-GGGATGATCGTGGACC	-5.69828	7.75202	CD8+T-CRTAM+
5386STDY7600838-CACAGTATCTTGCATT	-0.534396	10.5223	CD4+T
5386STDY7600838-CCAATCCAGCTAGCCC	-4.56472	13.4108	CD4+CD8+T-naive
5386STDY7600838-CGTGAGCCATCGACGC	-3.25955	12.9838	CD4+T
5386STDY7600838-ATCCACCAGACTCGGA	-5.9823	7.72709	CD8+T-CRTAM+
5386STDY7600838-ATTTCTGTCCTATGTT	-7.47482	7.28681	CD16+NK
5386STDY7600838-GAGTCCGCAAATACAG	-10.1296	6.30701	CD16+NK
5386STDY7600838-TACGGATCATGTCTCC	-3.87571	12.4216	CD4+T
5386STDY7600838-GGGCATCCAAGGTTCT	-3.61902	12.5517	CD4+T
5386STDY7600838-GGCAATTGTCGTTGTA	-4.88266	9.26436	CD8+T-CRTAM+
5386STDY7600838-TAGCCGGCATCAGTCA	-5.62239	8.06896	CD8+T-CRTAM+
5386STDY7600838-TGACAACCAATCACAC	-3.26073	11.9679	CD4+T
5386STDY7600838-AAGCCGCCATGTAAGA	-4.88265	14.2564	CD4+CD8+T-naive
5386STDY7600838-GATTCAGGTCTCCCTA	-6.00977	7.97931	CD8+T-CRTAM+
5386STDY7600838-GTCACGGCACACGCTG	-5.71755	13.2524	CD4+CD8+T-naive
5386STDY7600838-CGGGTCAGTGGTTTCA	-5.01198	7.89884	CD8+T-CRTAM+
5386STDY7600838-GTCTCGTCATGCCTAA	-3.1995	12.5032	CD4+T
5386STDY7600838-ACTTTCATCGTATCAG	-4.81287	12.4109	CD4+T
5386STDY7600838-CACCACTTCGGTCTAA	-4.97508	9.41908	CD8+T-CRTAM+
5386STDY7600838-CGCGGTACAGGACCCT	-4.73252	7.89677	CD8+T-CRTAM+
5386STDY7600838-GACGTTACAAGAAGAG	-1.72649	11.7048	CD4+T
5386STDY7600838-CACCAGGTCGGAGGTA	-5.06441	14.1359	CD4+CD8+T-naive
5386STDY7600838-GTGCTTCTCTCGTTTA	-2.31447	12.5105	CD4+CD8+T-naive
5386STDY7600838-CTCTACGGTTGCGTTA	-6.1567	6.97115	CD8+T-CRTAM+
5386STDY7600838-CTACACCTCTAACTTC	-9.73041	6.28239	CD16+NK
5386STDY7600838-ACTGTCCCAAGCCCAC	-3.35975	13.0389	CD8+T-CRTAM+
5386STDY7600838-GTTCATTAGGACAGCT	-4.4208	8.01524	CD8+T-CRTAM+
5386STDY7600838-TGGTTCCTCCTTCAAT	-5.67856	8.4171	CD8+T-CRTAM+
5386STDY7600838-GACTGCGGTCAAGCGA	-4.89898	11.9846	CD4+T
5386STDY7600838-CCTTCGATCCTGCCAT	-3.86694	11.5546	CD4+T
5386STDY7600838-TAAACCGGTAAGGGAA	-4.19433	7.35972	CD8+T-CRTAM+
5386STDY7600838-CCTTACGTCAGTTAGC	-8.05312	5.70888	CD16+NK
5386STDY7600838-CGAGAAGTCATGCAAC	-5.82931	8.683	CD8+T-CRTAM+
5386STDY7600838-CCGGTAGCAGCTGGCT	-9.90483	5.82193	CD16+NK
5386STDY7600838-AAGGAGCTCGTCTGCT	-4.53332	14.9793	CD4+CD8+T-naive
5386STDY7600838-CAGCGACAGCCACGCT	-2.66147	9.61327	CD8+T
5386STDY7600838-CCTTCCCTCTGATACG	-4.25535	12.4936	CD4+T
5386STDY7600838-GTCTTCGGTCTCCATC	-3.40004	13.1997	CD4+T
5386STDY7600838-TGAAAGAAGTCCAGGA	-7.65117	5.53132	CD16+NK
5386STDY7600838-CGCGGTAAGTTCCACA	-4.80881	12.788	CD4+T
5386STDY7600838-ACAGCTACACTAGTAC	-2.91219	10.2454	CD8+T
5386STDY7600838-ATCATGGCATTGGCGC	-4.31367	12.0008	CD4+T
5386STDY7600838-AAACGGGTCGGCGCAT	-4.9085	13.0971	CD4+T
5386STDY7600838-CTTAACTAGTGCAAGC	-4.52468	8.2483	CD8+T-CRTAM+
5386STDY7600838-TCATTTGCATATACGC	-4.90366	12.4744	CD8+T
5386STDY7600838-ACGCAGCGTAAACCTC	-3.41608	12.8979	CD8+T-CRTAM+
5386STDY7600838-TACCTTAAGCTCAACT	-7.91407	5.14418	CD16+NK
5386STDY7600838-CCTAAAGTCAACACAC	-4.89856	8.7048	CD8+T-CRTAM+
5386STDY7600838-GCGGGTTGTCATTAGC	-4.47792	6.94974	CD8+T-CRTAM+
5386STDY7600838-CTCGAAAAGATTACCC	-3.78657	13.1707	CD8+T-CRTAM+
5386STDY7600838-TAGACCACAGGCGATA	-4.8855	12.3481	CD8+T
5386STDY7600838-TACCTTATCCGCGTTT	-5.16276	9.72145	CD8+T
5386STDY7600838-AGACGTTGTGACTACT	-5.20862	12.4783	CD4+T
5386STDY7600838-TGCGTGGGTATGAAAC	-7.05092	7.92963	CD8+T-CRTAM+
5386STDY7600838-GTGAAGGCACGCCAGT	-5.57458	10.0353	CD8+T-CRTAM+
5386STDY7600838-ACACCAACAGGGTTAG	-3.38694	11.0516	CD8+T
5386STDY7600838-GGGTTGCTCATGTAGC	-5.24637	12.9694	CD4+T
5386STDY7600838-GTGAAGGTCCGCAAGC	-3.23274	12.6456	CD4+T
5386STDY7600838-CTGCCTACATATGCTG	-4.45427	14.4549	CD4+CD8+T-naive
5386STDY7600838-CGGGTCACATGAAGTA	-4.4962	7.18576	CD8+T-CRTAM+
5386STDY7600838-CCGGTAGCAGGGCATA	-5.26581	8.56165	CD8+T-CRTAM+
5386STDY7600838-CAGTAACAGCTGCGAA	-9.28618	5.91976	CD16-NK
5386STDY7600838-TCTTTCCTCGAGCCCA	-4.17047	10.2872	CD8+T
5386STDY7600838-CACCACTCACGAGGTA	-5.0409	12.4043	CD4+T
5386STDY7600838-GTCATTTTCTGGAGCC	-5.97994	7.89082	CD8+T-CRTAM+
5386STDY7600838-AAGCCGCCACTGAAGG	-5.08592	8.47599	CD8+T-CRTAM+
5386STDY7600838-TGAAAGAAGTTAGGTA	-5.99175	8.27896	CD8+T-CRTAM+
5386STDY7600838-CTCGGGACACATTAGC	-4.35879	9.79835	CD16-NK
5386STDY7600838-GCTTCCACAGTGACAG	-5.59916	7.98729	CD8+T-CRTAM+
5386STDY7600838-TACGGATAGTGGAGTC	-3.72122	14.2983	CD8+T
5386STDY7600838-TTCTTAGTCATGCAAC	-4.20975	8.683	CD8+T-CRTAM+
5386STDY7600838-ACATGGTCAATCCAAC	-4.41266	13.8735	CD4+CD8+T-naive
5386STDY7600838-CGCGTTTTCTGGTTCC	-9.15415	6.78551	CD16+NK
5386STDY7600838-GATGAAACATTCTCAT	-4.56252	7.1936	CD8+T-CRTAM+
5386STDY7600838-GATCTAGAGATAGGAG	-9.57123	5.4976	CD16+NK
5386STDY7600838-CTTTGCGTCTGGCGTG	-4.07348	13.3988	CD8+T
5386STDY7600838-AGCTCTCTCTCTGAGA	-6.75821	6.32391	CD8+T-CRTAM+
5386STDY7600838-TGCCCATGTATTACCG	-4.79216	15.1164	CD4+CD8+T-naive
5386STDY7600838-ATTCTACCACGTAAGG	-4.53093	7.64277	CD8+T-CRTAM+
5386STDY7600838-TCAATCTCACCATGTA	-4.46624	10.4176	CD4+T
5386STDY7600838-CTGTGCTGTCCTGCTT	-4.9852	7.57192	CD8+T-CRTAM+
5386STDY7600838-CAGCAGCTCATGCAAC	-5.98623	8.25686	CD8+T-CRTAM+
5386STDY7600838-TCAGATGCAAGGTTTC	-4.81365	12.46	CD4+T
5386STDY7600838-GTACTTTCATGCCCGA	-4.67024	12.4435	CD4+T
5386STDY7600838-TCTTTCCAGACAAGCC	-4.81259	9.22509	CD8+T-CRTAM+
5386STDY7600838-GCGGGTTCACATGACT	-3.21176	11.6695	CD8+T
5386STDY7600838-GTCACGGTCGGAATCT	-8.46159	7.7096	CD16+NK
5386STDY7600838-GCGCGATGTGTTTGTG	-4.72269	14.3106	CD4+CD8+T-naive
5386STDY7600838-GCGCAGTTCACAATGC	-5.24613	8.65798	CD8+T-CRTAM+
5386STDY7600838-TGACAACCATTTGCTT	-4.75191	12.3275	CD4+T
5386STDY7600838-CGTCAGGCATTCGACA	-5.6803	10.7776	CD8+T
5386STDY7600838-GTACTCCTCTCACATT	-9.17805	7.14982	CD16+NK
5386STDY7600838-GAGGTGAGTACGAAAT	-5.04504	10.7596	CD8+T
5386STDY7600838-TGCGTGGCAGGAATCG	-3.61313	9.51232	CD8+T
5386STDY7600838-TCACAAGAGAAAGTGG	-5.44849	7.05797	CD8+T-CRTAM+
5386STDY7600838-CGAGAAGGTGATAAGT	-5.4032	8.88113	CD8+T-CRTAM+
5386STDY7600838-CTAGTGAGTAACGCGA	-7.42903	6.20207	CD16+NK
5386STDY7600838-TGTTCCGCATTATCTC	-3.62331	10.6865	CD8+T
5386STDY7600838-TGACTAGTCGCGTAGC	-4.42084	12.8075	CD8+T-CRTAM+
5386STDY7600838-CGAACATCACTCAGGC	-6.91546	5.93444	CD16+NK
5386STDY7600838-CTTCTCTAGCGTAATA	-4.6547	14.8432	CD4+CD8+T-naive
5386STDY7600838-AGCGGTCCACGTGAGA	-3.89475	11.8869	CD4+T
5386STDY7600838-CGCTTCAGTTGGACCC	-5.55201	11.8831	CD4+T
5386STDY7600838-TCGCGTTTCGGCTTGG	-4.43707	14.296	CD4+CD8+T-naive
5386STDY7600838-CCGGGATGTGACAAAT	-7.47859	5.88892	CD16+NK
5386STDY7600838-TTTATGCGTCAGATAA	-5.10077	12.1065	CD4+T
5386STDY7600838-GCGCAACGTGACTCAT	-4.5549	10.8175	CD8+T-CRTAM+
5386STDY7600838-CGGACTGGTGCAACTT	-6.04155	8.0819	CD8+T-CRTAM+
5386STDY7600838-CAGAGAGCACTCTGTC	-4.68841	11.1536	CD8+T
5386STDY7600838-AACTGGTTCTTTAGTC	-4.29771	11.6394	CD4+T
5386STDY7600838-TTAGGCAGTTTCGCTC	-4.50089	12.0955	CD4+T
5386STDY7600838-CGTGTAAAGTAGGTGC	-4.58801	12.6754	CD4+T
5386STDY7600838-GTAGGCCTCGTCACGG	-5.43598	7.7091	CD8+T-CRTAM+
5386STDY7600838-ACTTTCAGTGGTCCGT	-5.02822	10.4171	CD8+T
5386STDY7600838-TTGAACGCATTCTCAT	-8.66949	6.32444	CD16+NK
5386STDY7600838-GTACTCCCATATGAGA	-3.77585	12.2833	CD4+T
5386STDY7600838-CTTGGCTAGACTAAGT	-2.69376	12.0164	CD4+T
5386STDY7600838-ACCTTTACAATCAGAA	-6.70925	5.37602	CD16+NK
5386STDY7600838-GACACGCCACATTTCT	-5.23697	8.74555	CD8+T-CRTAM+
5386STDY7600838-CCTCAGTCAGTCACTA	-5.01681	15.023	CD4+CD8+T-naive
5386STDY7600838-ATTTCTGTCAGAGCTT	-5.63115	11.487	CD4+T
5386STDY7600838-CAGCAGCAGGCTCTTA	-7.98404	6.39652	CD16+NK
5386STDY7600838-GCGACCAGTCACCTAA	-3.98252	13.4717	CD8+T
5386STDY7600838-GTGCGGTAGACAGAGA	-7.68718	6.17915	CD8+T-CRTAM+
5386STDY7600838-GGGACCTAGTCACGCC	-5.27435	10.6748	CD8+T
5386STDY7600838-AAAGATGTCATTGCGA	-5.43735	11.8972	CD4+T
5386STDY7600838-TCAGGATCATACAGCT	-6.60297	7.62484	CD16+NK
5386STDY7600838-GCTGCGAAGAATAGGG	-3.79834	12.452	CD8+T
5386STDY7600838-GTGTGCGAGGGTATCG	-6.88686	6.67695	CD16+NK
5386STDY7600838-CGGCTAGGTGTTTGTG	-4.57526	11.7584	CD4+T
5386STDY7600838-ACGCAGCAGGTAGCTG	-5.36529	8.04585	CD8+T-CRTAM+
5386STDY7600838-TGCGGGTTCCTCAACC	-4.3582	11.8254	CD8+T
5386STDY7600838-GCAATCATCTCAACTT	-5.27237	11.8603	CD4+T
5386STDY7600838-AGCAGCCAGCATGGCA	-4.44977	11.9583	CD4+T
5386STDY7600838-CTGCTGTCATTGCGGC	-5.14563	12.6947	CD8+T
5386STDY7600838-CACCAGGAGAGTCGGT	-4.47412	9.95162	CD8+T
5386STDY7600838-GAACCTAGTTTGTGTG	-2.79809	13.06	CD4+T
5386STDY7600838-ATCCACCAGCGATCCC	-8.52892	5.75088	CD16+NK
5386STDY7600838-GGGTCTGGTTACAGAA	-1.44241	10.5791	CD4+T
5386STDY7600838-ACACCAACACCTCGGA	-5.21438	12.8254	CD4+T
5386STDY7600838-CACACCTGTACTCGCG	-3.82582	12.9642	CD8+T
5386STDY7600838-GGAGCAACAACTGGCC	0.654101	5.91904	CD8+T-CRTAM+
5386STDY7600838-CGTAGGCCAAAGAATC	-7.5023	6.08344	CD16+NK
5386STDY7600838-TCTCTAACATTCTCAT	-3.83222	12.277	CD4+T
5386STDY7600838-TGCTGCTCATGACGGA	-2.64024	11.2469	CD8+T
5386STDY7600838-GTCGGGTAGACTGGGT	-8.18287	6.40847	CD16+NK
5386STDY7600838-AGTAGTCAGGCTATCT	-4.36037	10.3077	CD8+T
5386STDY7600838-GACTGCGAGATCACGG	-5.75714	12.2223	CD8+T
5386STDY7600838-GAATAAGGTAGGGTAC	-7.92735	6.25104	CD16+NK
5386STDY7600838-CTACACCCAAGCCCAC	-8.61896	6.77937	CD16+NK
5386STDY7600838-ACGTCAACACAGCGTC	-4.94961	10.7078	CD4+T
5386STDY7600838-GAATGAATCAGTCCCT	-4.85	7.33145	CD8+T-CRTAM+
5386STDY7600838-GTGGGTCCAGATTGCT	-4.3078	12.1551	CD4+T
5386STDY7600838-GAACGGAGTTACCGAT	-3.96889	10.902	CD4+T
5386STDY7600838-GTGTGCGGTAAGAGGA	-4.81848	10.1439	CD8+T
5386STDY7600838-GAACCTAGTAAACACA	-4.63508	8.15139	CD8+T-CRTAM+
5386STDY7600838-TCTATTGAGTGCCAGA	-5.73932	11.7228	CD4+T
5386STDY7600838-TCGTACCGTTATGTGC	-5.6646	11.4697	CD8+T
5386STDY7600838-GGGTTGCGTGTTAAGA	-7.1387	5.06997	CD16+NK
5386STDY7600838-ATCATCTGTCAGCTAT	-5.7174	12.6257	CD8+T
5386STDY7600838-TGGTTAGTCCTGCCAT	-4.47811	12.663	CD4+T
5386STDY7600838-GACGGCTGTTCTCATT	-4.81672	8.64346	CD8+T-CRTAM+
5386STDY7600838-TGGCGCACAGCCTATA	-4.77422	10.0515	CD8+T
5386STDY7600838-ACCTTTACATCCGGGT	-3.96733	15.077	CD4+CD8+T-naive
5386STDY7600838-TCCACACTCTCAAACG	-8.93896	6.64076	CD16+NK
5386STDY7600838-ACTATCTTCTGCCCTA	-5.12897	7.13458	CD8+T-CRTAM+
5386STDY7600838-GACGGCTGTCCAACTA	-4.31117	10.2139	CD8+T-CRTAM+
5386STDY7600838-AGCATACCAGGGTACA	-4.85638	14.9083	CD4+CD8+T-naive
5386STDY7600838-TTGGAACAGCGTGTCC	-4.93142	12.0353	CD4+T
5386STDY7600838-TAAGCGTAGGACAGCT	-4.66665	14.2829	CD4+CD8+T-naive
5386STDY7600838-CTCATTATCGCCGTGA	-4.65995	12.197	CD4+T
5386STDY7600838-CGTTGGGAGGGTCGAT	-7.70414	6.11966	CD16+NK
5386STDY7600838-AGATCTGCAGGATCGA	-3.11063	11.0074	CD4+T
5386STDY7600838-TACCTATCAGTGACAG	-3.14624	8.13814	CD8+T
5386STDY7600838-GTACTTTCATAGTAAG	-5.34461	12.3926	CD4+T
5386STDY7600838-CACACAATCGCATGGC	-8.58273	5.85585	CD16+NK
5386STDY7600838-CATATGGCACTGTTAG	-5.73905	8.6508	CD8+T-CRTAM+
5386STDY7600838-AGCGGTCGTGTCAATC	-8.67782	5.81218	CD16+NK
5386STDY7600838-GTAACGTAGAGGTACC	-5.83947	8.41057	CD16+NK
5386STDY7600838-GTTTCTAAGAAACCTA	-7.55682	6.87145	CD16+NK
5386STDY7600838-CGATCGGGTCGAGATG	-2.50342	11.7227	CD4+T
5386STDY7600838-GATGAGGGTTGGGACA	-5.79049	12.2977	CD4+T
5386STDY7600838-CACTCCAGTACGACCC	-3.92915	11.1954	CD4+T
5386STDY7600838-CGACCTTCATTCACTT	-8.40016	6.12774	CD16+NK
5386STDY7600838-TCGCGTTAGACAGACC	-4.47148	11.5061	CD8+T
5386STDY7600838-ATGAGGGCAGACAAGC	-6.29485	8.92593	CD8+T-CRTAM+
5386STDY7600838-CGTCAGGCATCTCGCT	-5.19686	10.5848	CD8+T
5386STDY7600838-AGGTCCGTCTCGGACG	-9.66488	6.35771	CD16+NK
5386STDY7600838-GGACGTCGTGGCTCCA	-5.11043	10.9421	CD8+T
5386STDY7600838-GCGGGTTCAGATAATG	-6.46802	9.28507	CD8+T-CRTAM+
5386STDY7600838-TATGCCCGTCAGAGGT	-5.23834	10.3635	CD8+T
5386STDY7600838-AGGGATGAGAAGATTC	-4.18347	9.01853	CD8+T
5386STDY7600838-AGTCTTTGTCCTCCAT	-5.97089	8.69509	CD8+T-CRTAM+
5386STDY7600838-TGTTCCGGTGTCCTCT	-4.76706	7.30077	CD8+T-CRTAM+
5386STDY7600838-TGAGAGGAGAGTAATC	-7.41286	5.96397	CD16+NK
5386STDY7600838-ATTGGTGAGTACTTGC	-4.27527	9.62072	CD8+T-CRTAM+
5386STDY7600838-GGGACCTCAATGTAAG	-4.9338	8.03722	CD8+T-CRTAM+
5386STDY7600838-CCTAGCTGTCAATGTC	-5.75432	11.3127	CD8+T
5386STDY7600838-CTAGTGAAGACTGGGT	-10.1448	6.98438	CD16+NK
5386STDY7600838-CTAGCCTAGTCAATAG	-7.82946	7.94697	CD16+NK
5386STDY7600838-AATCCAGCAAAGGTGC	-4.98514	11.738	CD4+T
5386STDY7600838-TCACGAAGTGTTCTTT	-4.57006	8.84583	CD8+T-CRTAM+
5386STDY7600838-GTGAAGGTCACCCGAG	-2.41628	9.23557	CD8+T
5386STDY7600838-CACAAACCAGCTGTTA	-8.51245	6.72611	CD16+NK
5386STDY7600838-GTGCTTCAGTGACTCT	-5.22858	12.0039	CD4+T
5386STDY7600838-CGCCAAGCACCCATGG	-5.00698	9.21142	CD8+T
5386STDY7600838-TCTCTAAAGTATTGGA	-6.20037	8.86307	CD8+T-CRTAM+
5386STDY7600838-CATCGAAGTCATTAGC	-8.3411	5.98193	CD16+NK
5386STDY7600838-CTAACTTTCTCCCTGA	-5.22245	11.2751	CD4+T
5386STDY7600838-GTGTTAGGTTATGCGT	-4.9874	11.525	CD8+T
5386STDY7600838-GGCAATTTCGCTTAGA	-5.82249	11.3725	CD4+T
5386STDY7600838-CGGACGTGTTGGACCC	-3.01588	10.417	CD8+T
5386STDY7600838-CTAAGACCATGGATGG	-5.26157	10.8041	CD4+T
5386STDY7600838-TGCACCTTCTCTGAGA	-4.0634	10.624	CD8+T-CRTAM+
5386STDY7600838-GTTACAGGTTTGACAC	-8.94522	6.47755	CD16+NK
5386STDY7600838-GACACGCCAAGCGAGT	-5.00963	11.9513	CD4+T
5386STDY7600838-GGACATTCACGGACAA	-5.70175	11.843	CD4+T
5386STDY7600838-TTTCCTCGTAGCGTAG	-7.45548	7.33893	CD16+NK
5386STDY7600838-CCGTTCATCCTCAATT	-3.43044	11.4456	CD4+T
5386STDY7600838-CATCAAGGTTCCATGA	-4.0713	13.9477	CD4+CD8+T-naive
5386STDY7600838-CGGAGCTAGCGTTTAC	-7.36784	4.47218	CD16-NK
5386STDY7600838-ACACCAATCTTGCCGT	-7.54478	6.53477	CD16+NK
5386STDY7600838-TACTTACGTAACGACG	-8.31891	4.81566	CD16-NK
5386STDY7600838-CTGTTTAGTGGCAAAC	-5.68041	12.8845	CD4+T
5386STDY7600838-GCATGCGCACACCGCA	-4.89957	9.72136	CD8+T-CRTAM+
5386STDY7600838-TACGGTATCGGCTTGG	-4.60948	11.6339	CD4+T
5386STDY7600838-CGACTTCGTCCGTTAA	-4.50386	12.4259	CD8+T
5386STDY7600838-CACATTTGTCGGCTCA	-8.45434	7.00953	CD16+NK
5386STDY7600838-CAGCGACCAGCGTTCG	-4.21805	11.8459	CD4+T
5386STDY7600838-CGAACATTCGGCATCG	-8.68121	6.51428	CD16+NK
5386STDY7600838-AACGTTGGTTAAAGAC	-9.16164	7.41829	CD16+NK
5386STDY7600838-TGAGCCGCAGCTTCGG	-5.40333	13.0672	CD4+T
5386STDY7600838-GACGTGCGTTCTGGTA	-8.75452	7.24728	CD16+NK
5386STDY7600838-GTACGTAGTTGGGACA	-4.81639	9.39894	CD8+T-CRTAM+
5386STDY7600838-ACTGTCCGTTGACGTT	-4.20706	10.8791	CD4+T
5386STDY7600838-TACTCGCTCTGTTGAG	-3.30331	8.89104	CD8+T
5386STDY7600838-CCTAGCTAGGCTATCT	-6.21179	6.93462	CD16+NK
5386STDY7600838-CGTAGGCCAGAAGCAC	-6.7752	7.48011	CD16+NK
5386STDY7600838-AACTGGTAGCGCCTCA	-5.17423	10.1782	CD8+T
5386STDY7600838-TTAACTCAGAGTCGGT	-10.2302	7.14197	CD16+NK
5386STDY7600838-GTATTCTTCGTGGGAA	-10.1695	6.32933	CD16+NK
5386STDY7600838-TTAGGCACAAAGCAAT	-5.24635	7.99326	CD8+T-CRTAM+
5386STDY7600838-CGCGGTACAAACGTGG	-4.00645	9.73579	CD8+T
5386STDY7600838-CTACATTTCTCTGCTG	-3.76067	10.2147	CD4+T
5386STDY7600838-TCTCTAACAGTAAGAT	-5.04877	12.3483	CD4+T
5386STDY7600838-CCGTACTAGATCCTGT	-4.6224	10.2272	CD8+T
5386STDY7600838-TGTGGTAGTAAGTTCC	-7.20304	6.80962	CD16+NK
5386STDY7600838-ACGGGTCAGACTAGGC	-2.44929	11.4209	CD4+T
5386STDY7600838-GCATGCGGTAAGGATT	-0.953709	10.4021	CD4+T
5386STDY7600838-TACAGTGAGAGTTGGC	-3.09378	11.8565	CD4+T
5386STDY7600838-GCGACCAAGTGCCAGA	-5.56854	11.5637	CD8+T
5386STDY7600838-CTGTGCTAGGGCTTGA	-6.29185	7.04878	CD16+NK
5386STDY7600838-TTCTCAAGTGCAACGA	-5.09452	11.5656	CD8+T
5386STDY7600838-TACAGTGGTAGAGTGC	-7.2572	6.42231	CD16+NK
5386STDY7600838-ATCCACCCATGTAGTC	-5.39134	12.1221	CD8+T
5386STDY7600838-TACTTGTGTACGCTGC	-5.61925	12.1761	CD4+T
5386STDY7600838-GACAGAGTCGGGAGTA	-7.94083	5.95049	CD16+NK
5386STDY7600838-GGTGTTATCTCTTGAT	-4.72288	7.42404	CD8+T-CRTAM+
5386STDY7600839-GGGATGAGTGGGTCAA	-0.465216	14.139	Cyc-NK
5386STDY7600839-ATGTGTGGTCAAACTC	-3.30777	15.2931	CD4+CD8+T-naive
5386STDY7600839-TCCACACCACAGATTC	-4.88159	14.7445	CD4+CD8+T-naive
5386STDY7600839-TGACGGCTCCTCAACC	-4.70845	12.5789	CD4+T
5386STDY7600839-TGAGCCGGTACATGTC	-1.61953	13.5701	CD4+T
5386STDY7600839-GGCTCGAGTGCAACTT	-5.16547	13.185	CD4+T
5386STDY7600839-CTACATTCATTAACCG	-4.33419	13.0074	CD4+T
5386STDY7600839-GGAATAATCCACGTTC	-4.7144	15.4924	CD4+CD8+T-naive
5386STDY7600839-ACCTTTATCCACGACG	-2.34987	12.8322	CD4+T
5386STDY7600839-CTTAACTTCGTCCGTT	-3.62155	14.9113	CD4+CD8+T-naive
5386STDY7600839-TCAGGATGTCGCATCG	-4.27284	14.9275	CD4+CD8+T-naive
5386STDY7600839-GTCGTAATCAGCTGGC	-4.91779	6.6591	CD8+T-CRTAM+
5386STDY7600839-TTGAACGTCTCCCTGA	-2.69337	14.9402	CD4+T
5386STDY7600839-GTCACGGAGCGACGTA	-4.95148	14.7812	CD4+CD8+T-naive
5386STDY7600839-GCCTCTAGTGTGAATA	-2.53459	13.2204	CD8+T
5386STDY7600839-GGAATAAGTGCAACGA	-4.54185	13.2363	CD4+T
5386STDY7600839-CGTTGGGTCGCAAGCC	-4.70445	14.3303	CD4+CD8+T-naive
5386STDY7600839-ACACTGAAGGTGGGTT	-3.53497	14.8997	CD4+CD8+T-naive
5386STDY7600839-TGACTTTTCAAACGGG	-4.57315	14.9195	CD4+CD8+T-naive
5386STDY7600839-GACTGCGAGAAGGTTT	-9.75189	5.9479	CD16+NK
5386STDY7600839-TCAGCAATCGTTACGA	-2.80217	11.9066	CD4+T
5386STDY7600839-TTAGGACCAGGACGTA	-4.55479	12.5671	CD4+T
5386STDY7600839-ACACCCTAGACGCTTT	-5.23901	12.4012	CD4+CD8+T-naive
5386STDY7600839-CGTGTCTGTCGGCACT	-4.72932	14.2485	CD4+CD8+T-naive
5386STDY7600839-ATAGACCCAGCTCGAC	-3.30207	12.6423	CD4+T
5386STDY7600839-CCAATCCCAAAGAATC	-0.79541	14.1739	Cyc-NK
5386STDY7600839-GACAGAGGTTCGAATC	-4.59376	14.7817	CD4+CD8+T-naive
5386STDY7600839-GAAATGAGTGCACTTA	-5.1321	14.513	CD4+CD8+T-naive
5386STDY7600839-TTTCCTCAGTTAACGA	-4.69318	14.8848	CD4+CD8+T-naive
5386STDY7600839-CGGAGTCAGCAGCGTA	-4.69508	15.0591	CD4+CD8+T-naive
5386STDY7600839-AGCTTGATCCACGAAT	-1.6738	12.8723	CD4+T
5386STDY7600839-CACAGTAGTATCAGTC	-3.77756	13.2986	CD8+T-CRTAM+
5386STDY7600839-GCAATCATCACGACTA	-8.38152	4.52032	CD16+NK
5386STDY7600839-AAAGATGAGCTGCCCA	-3.30166	15.0707	CD4+CD8+T-naive
5386STDY7600839-ATCACGACAGACGCTC	-5.14577	12.8552	CD4+T
5386STDY7600839-TCAGCTCAGCTAGTTC	-3.67387	12.9407	CD4+T
5386STDY7600839-ATTTCTGGTCTCTTAT	-4.51267	15.0991	CD4+CD8+T-naive
5386STDY7600839-GGGAGATCATTATCTC	-4.84206	15.5773	CD4+CD8+T-naive
5386STDY7600839-CTCGGAGGTACCGCTG	-5.60168	7.09766	CD8+T-CRTAM+
5386STDY7600839-CACACAATCGCGTTTC	-4.67996	14.983	CD4+CD8+T-naive
5386STDY7600839-CTTCTCTTCCAGATCA	-3.06656	10.4801	CD8+T
5386STDY7600839-CCCATACTCGGCATCG	-4.16439	12.9136	CD4+T
5386STDY7600839-TACGGTATCAACCATG	-5.17712	15.0702	CD4+CD8+T-naive
5386STDY7600839-CACAGTACAATCGAAA	-4.47952	14.8883	CD4+CD8+T-naive
5386STDY7600839-CCTAAAGCATACGCTA	-4.07877	14.4486	CD4+CD8+T-naive
5386STDY7600839-AGCTTGACAAGGACTG	-3.67601	13.1788	CD4+T
5386STDY7600839-TCATTTGGTTAAGACA	-1.89713	11.6969	CD4+T
5386STDY7600839-TGACTAGTCAACCATG	-8.34153	6.65854	CD8+T-CRTAM+
5386STDY7600839-GTTCATTCACCATGTA	-3.06376	12.6369	CD4+T
5386STDY7600839-GCATACAAGCGTCTAT	-3.51746	13.1391	CD4+CD8+T-naive
5386STDY7600839-GTTAAGCAGCTTCGCG	-4.80171	15.075	CD4+CD8+T-naive
5386STDY7600839-CAGAGAGGTTTACTCT	-3.86494	13.1223	CD4+T
5386STDY7600839-GTAGTCAGTGGACGAT	-4.74787	14.7299	CD4+CD8+T-naive
5386STDY7600839-CATCAAGAGGCTAGGT	-4.46915	14.379	CD4+CD8+T-naive
5386STDY7600839-ACACCAAGTTAAGGGC	-4.95734	9.2188	CD8+T-CRTAM+
5386STDY7600839-CGAATGTTCAACGAAA	-5.42816	14.1448	CD4+CD8+T-naive
5386STDY7600839-CTGCCTAGTAGAGTGC	-4.16696	14.9401	CD4+CD8+T-naive
5386STDY7600839-CGCTTCACATGGGAAC	-8.02657	5.2707	CD16-NK
5386STDY7600839-GATCGTAAGTAGGTGC	-4.5914	15.5265	CD4+CD8+T-naive
5386STDY7600839-CAGATCAGTTGCCTCT	-4.90546	6.93764	CD8+T-CRTAM+
5386STDY7600839-CTCACACTCGATAGAA	-5.17538	13.4497	CD4+CD8+T-naive
5386STDY7600839-AGGCCGTTCGTCTGCT	-5.21267	14.5473	CD4+CD8+T-naive
5386STDY7600839-CGGCTAGTCCTGTACC	-2.51361	12.6419	CD4+T
5386STDY7600839-CGTTCTGAGTCCAGGA	-2.3941	13.104	CD4+T
5386STDY7600839-CTGCCTAAGGACACCA	-4.9291	12.9519	CD4+T
5386STDY7600839-TGCCCATAGTACGATA	-3.34245	12.9608	CD8+T-CRTAM+
5386STDY7600839-GGTGTTAAGAGCCCAA	-4.85919	13.0162	CD4+T
5386STDY7600839-TTGCGTCAGACTTTCG	-4.24375	13.3522	CD4+T
5386STDY7600839-CTACCCAAGTGCCAGA	-4.91156	14.8354	CD4+CD8+T-naive
5386STDY7600839-ATCGAGTGTGTTAAGA	-4.28487	15.3765	CD4+CD8+T-naive
5386STDY7600839-CACCACTCATAACCTG	-3.02904	15.0307	CD4+T
5386STDY7600839-TACGGTACAATGGACG	-3.85125	13.007	CD4+T
5386STDY7600839-CGTTCTGGTACCGAGA	-8.14379	5.23396	CD16+NK
5386STDY7600839-TCATTTGCACCGCTAG	-4.71063	13.8456	CD4+CD8+T-naive
5386STDY7600839-TCGTACCTCACAATGC	-4.16445	13.1168	CD4+T
5386STDY7600839-CATGGCGAGAAACCGC	-4.81114	13.5758	CD4+CD8+T-naive
5386STDY7600839-CGCTATCTCTGGAGCC	-5.18859	7.26971	CD8+T-CRTAM+
5386STDY7600839-GGATGTTAGTGAACGC	-4.2164	12.3142	CD8+T
5386STDY7600839-AAGACCTAGTACGACG	-3.30369	11.993	CD4+T
5386STDY7600839-TAGCCGGGTAAGTTCC	-7.31711	6.17463	CD16+NK
5386STDY7600839-CATATGGCATGAGCGA	-4.16365	7.17259	CD8+T-CRTAM+
5386STDY7600839-GAATAAGGTAGGCTGA	-3.92699	11.8186	CD4+T
5386STDY7600839-CATCCACCATTCTCAT	-4.5791	8.91213	CD8+T-CRTAM+
5386STDY7600839-AACTCAGCATCATCCC	-4.72212	8.59807	CD8+T-CRTAM+
5386STDY7600839-CTAACTTCAAGGACAC	-6.35599	6.56394	CD8+T-CRTAM+
5386STDY7600839-AACTCAGGTGCGAAAC	-2.2355	12.5403	CD4+T
5386STDY7600839-AGCATACAGATGGCGT	-8.76019	6.22402	CD16+NK
5386STDY7600839-CGGACTGGTACAGTTC	-6.22568	9.02808	CD8+T-CRTAM+
5386STDY7600839-CTAAGACTCCTACAGA	-4.3053	12.4842	CD4+T
5386STDY7600839-CTGAAACTCTCTGAGA	-5.46497	12.9437	CD4+T
5386STDY7600839-CTACATTGTGCCTGGT	-5.63203	12.9672	CD4+T
5386STDY7600839-CCACCTAAGTTACCCA	-5.75431	7.58513	CD8+T-CRTAM+
5386STDY7600839-TCGGGACTCCTTGGTC	-6.70562	8.10452	CD8+T-CRTAM+
5386STDY7600839-TTAGGCACAATTCCTT	-5.16102	12.7929	CD4+T
5386STDY7600839-AACCGCGCACCACCAG	-1.57942	10.8641	CD4+T
5386STDY7600839-GGTGAAGAGGTAGCTG	-2.16219	12.1144	CD4+T
5386STDY7600839-AACGTTGAGAGTAAGG	-5.98144	7.33739	CD8+T-CRTAM+
5386STDY7600839-TACGGATCATACTCTT	-5.39946	9.09166	CD8+T-CRTAM+
5386STDY7600839-CTGTTTAGTTCCGGCA	-2.99462	13.1104	CD4+CD8+T-naive
5386STDY7600839-TGGCGCAGTACGCTGC	-2.90802	13.1008	CD4+T
5386STDY7600839-GCGACCACAAGTAGTA	-4.15361	12.1064	CD4+T
5386STDY7600839-ATGGGAGCATAACCTG	-5.39394	9.22783	CD8+T-CRTAM+
5386STDY7600839-CTGAAGTTCCTCTAGC	-5.86199	7.61864	CD8+T-CRTAM+
5386STDY7600839-CCGTACTGTACACCGC	-5.32494	8.51452	CD8+T-CRTAM+
5386STDY7600839-CACCAGGGTACAGTGG	-5.21194	12.1653	CD4+T
5386STDY7600839-ACACTGACACGGCGTT	-5.67303	5.61366	CD16+NK
5386STDY7600839-AGATTGCCATGAACCT	-9.0243	4.99689	CD16+NK
5386STDY7600839-GATTCAGAGCGATTCT	-3.81124	9.18362	CD8+T-CRTAM+
5386STDY7600839-GTTAAGCGTGGTCCGT	-8.09318	6.88102	CD16+NK
5386STDY7600839-GTCATTTTCCGAACGC	-5.51104	11.8306	CD4+T
5386STDY7600839-GAACATCTCACAGTAC	-8.69237	6.39072	CD16+NK
5386STDY7600839-ATCATCTCACAGGTTT	-5.81257	7.93416	CD8+T-CRTAM+
5386STDY7600839-CCACTACAGGCTCTTA	-5.25834	6.73989	CD8+T-CRTAM+
5386STDY7600839-ATGGGAGCACCATCCT	-4.38431	11.2583	CD4+T
5386STDY7600839-GACCTGGCACATGGGA	-4.15623	11.4901	CD4+T
5386STDY7600839-TCAGCAAGTCATGCCG	-5.79425	7.64192	CD8+T-CRTAM+
5386STDY7600839-CGTCCATGTCATCGGC	-4.62098	8.1947	CD8+T-CRTAM+
5386STDY7600839-TCGGTAAAGGTGTTAA	-5.0135	8.59254	CD8+T-CRTAM+
5386STDY7600839-CTCTACGCACACCGCA	-4.86934	8.69381	CD8+T-CRTAM+
5386STDY7600839-CTGAAGTGTTCATGGT	-4.58924	12.0428	CD4+T
5386STDY7600839-ACTTACTAGGTAGCCA	-4.9274	13.2585	CD4+T
5386STDY7600839-GTACTCCTCCCTTGCA	-9.79851	6.11084	CD16+NK
5386STDY7600839-TGCTGCTGTCCAAGTT	-5.21752	12.5648	CD4+T
5386STDY7600839-GGGCATCTCGGATGGA	-5.73541	8.5505	CD8+T-CRTAM+
5386STDY7600839-TGTCCCATCATCACCC	-5.30544	14.2762	CD4+CD8+T-naive
5386STDY7600839-TCAATCTGTTGCCTCT	-7.93995	7.13183	CD16+NK
5386STDY7600839-GTTACAGCAGTATGCT	-2.59715	13.8281	CD4+T
5386STDY7600839-TTCTCAATCAGCGACC	-5.70647	7.97149	CD8+T-CRTAM+
5386STDY7600839-TGGCCAGCAAACTGCT	-5.79641	7.57222	CD8+T-CRTAM+
5386STDY7600839-CTCGAAACACCGATAT	-3.9341	11.9327	CD4+T
5386STDY7600839-CTCGAAAGTACGCTGC	-4.6929	7.21564	CD8+T-CRTAM+
5386STDY7600839-GCATACAAGGACAGAA	-4.75244	8.87407	CD8+T-CRTAM+
5386STDY7600839-CATCAGATCGCCAAAT	-4.49459	8.78688	CD8+T-CRTAM+
5386STDY7600839-GACGCGTTCTGCGTAA	-5.50466	7.52597	CD8+T-CRTAM+
5386STDY7600839-CGATTGAAGATCGGGT	-6.4895	8.43142	CD8+T-CRTAM+
5386STDY7600839-TTGAACGCAGGGATTG	-5.1958	7.93945	CD8+T-CRTAM+
5386STDY7600839-CTGTTTATCTGCGGCA	-5.56103	8.75857	CD8+T-CRTAM+
5386STDY7600839-CAGCGACCAGGGAGAG	-8.31044	5.77488	CD16+NK
5386STDY7600839-ATGCGATCACCAACCG	-3.14801	13.0519	CD4+T
5386STDY7600839-TTGTAGGGTCAGCTAT	-5.268	13.1317	CD4+T
5386STDY7600839-TGACTTTTCTTCCTTC	-5.79265	8.57108	CD8+T-CRTAM+
5386STDY7600839-AGCATACAGGGTGTTG	-3.42719	11.4771	CD4+T
5386STDY7600839-AGATCTGTCAGCATGT	-5.20013	7.79202	CD8+T-CRTAM+
5386STDY7600839-TACCTTAGTCTCCACT	-4.06958	7.1759	CD8+T-CRTAM+
5386STDY7600839-CCTAAAGCAGGATTGG	-2.22718	11.8618	CD4+CD8+T-naive
5386STDY7600839-CAGCGACCATCGACGC	-4.82317	11.9252	CD4+T
5386STDY7600839-CATGGCGTCGTACGGC	-2.09526	12.1341	CD4+T
5386STDY7600839-CTCGAGGGTCTGATTG	-9.80781	6.17037	CD8+T-CRTAM+
5386STDY7600839-CGGAGTCGTTAAGGGC	-2.59639	9.34105	CD4+T
5386STDY7600839-ACACTGAAGACTTGAA	-5.48801	8.75229	CD8+T-CRTAM+
5386STDY7600839-CTAGAGTAGTCCATAC	-5.01912	12.6295	CD4+T
5386STDY7600839-AATCGGTTCTCATTCA	-8.35785	5.91194	CD16+NK
5386STDY7600839-TGCTACCCAGGGAGAG	-4.50727	12.0923	CD8+T
5386STDY7600839-CCGGGATTCATAACCG	-5.43152	12.9751	CD4+T
5386STDY7600839-AACTCAGAGTAAGTAC	-4.82352	7.35577	CD8+T-CRTAM+
5386STDY7600839-GACTACAAGGCTCAGA	-3.62572	13.0827	CD4+T
5386STDY7600839-GGAAAGCGTCCTGCTT	-4.39447	8.40341	CD8+T-CRTAM+
5386STDY7600839-CCTACACCAAATCCGT	-5.45662	12.8155	CD8+T
5386STDY7600839-CACACAAAGCCCGAAA	-4.91735	7.19374	CD8+T-CRTAM+
5386STDY7600839-CTGAAACAGTTTGCGT	-3.90562	12.8302	CD4+T
5386STDY7600839-CCAATCCGTGCTCTTC	-5.20948	9.16979	CD8+T-CRTAM+
5386STDY7600839-ACTGAGTCAGTATCTG	-1.45629	11.0919	CD4+T
5386STDY7600839-AATCCAGCATTGGTAC	-7.11329	6.84866	CD16+NK
5386STDY7600839-CTCTACGAGTGTTGAA	-3.50965	10.796	CD8+T
5386STDY7600839-ATTCTACAGCAAATCA	-3.99171	9.82852	CD8+T-CRTAM+
5386STDY7600839-TCTATTGTCGGCCGAT	-7.35655	6.76598	CD8+T-CRTAM+
5386STDY7600839-CGAGCACGTTTGTTGG	-4.1861	7.19421	CD8+T-CRTAM+
5386STDY7600839-GAATAAGAGAGGTTAT	-8.55741	6.02957	CD16+NK
5386STDY7600839-AACCGCGCACCGATAT	-5.1764	11.057	CD4+T
5386STDY7600839-CCAGCGAAGTGGTCCC	-5.30285	7.44464	CD8+T-CRTAM+
5386STDY7600839-GCGCAGTTCCAACCAA	-7.61678	7.4085	CD16+NK
5386STDY7600839-TGGCCAGAGGCAGTCA	-8.28384	5.78365	CD16+NK
5386STDY7600839-CTCGAGGCATTGGGCC	-4.5062	11.6906	CD4+T
5386STDY7600839-TACTCGCAGTAGCGGT	-4.14859	13.8361	CD8+T
5386STDY7600839-ATCTACTGTAGCCTCG	-3.36517	12.4135	CD8+T
5386STDY7600839-CCCTCCTCATCGATGT	-2.75182	9.46802	CD8+T
5386STDY7600839-TAGTGGTTCTTGTATC	-4.32207	11.8417	CD4+T
5386STDY7600839-ATGGGAGAGGCTAGAC	-4.58217	7.10983	CD8+T-CRTAM+
5386STDY7600839-GGGATGACATGCTGGC	-2.10694	12.2199	CD4+T
5386STDY7600839-TTTATGCGTGCGCTTG	-5.10593	8.32214	CD8+T-CRTAM+
5386STDY7600839-ACGCCGATCGAGAACG	-5.32277	12.8727	CD4+T
5386STDY7600839-CACCTTGGTGGCCCTA	-6.8877	6.49297	CD16+NK
5386STDY7600839-GTACGTAGTAACGTTC	-5.12214	12.2528	CD4+T
5386STDY7600839-CACACAACAGTAGAGC	-5.43754	12.0179	CD4+T
5386STDY7600839-ATCGAGTGTTACCGAT	-3.20522	12.13	CD4+T
5386STDY7600839-TGTTCCGCAATGAAAC	-2.61655	10.0346	CD8+T
5386STDY7600839-CACACAAAGCTATGCT	-5.30509	11.9987	CD8+T
5386STDY7600839-CAGGTGCTCGTCCGTT	-4.51407	12.0656	CD4+T
5386STDY7600839-TTCTCAACATGCCTAA	-9.30827	4.08819	CD16-NK
5386STDY7600839-GTAACTGTCTGTGCAA	-7.32591	6.66032	CD16+NK
5386STDY7600839-CGAGCCATCGCCAAAT	-5.09689	8.53052	CD8+T-CRTAM+
5386STDY7600839-TCAGATGCATACTACG	-5.48181	11.1447	CD8+T
5386STDY7600839-ATCTACTAGAAGGTTT	-9.7241	5.91234	CD16+NK
5386STDY7600839-GCTGGGTTCTGCGGCA	-3.41046	12.3019	CD8+T-CRTAM+
5386STDY7600839-GCATGATAGGAGCGTT	-4.49017	9.40665	CD8+T
5386STDY7600839-ACCCACTGTGTGACGA	-4.26716	12.5875	CD4+T
5386STDY7600839-CCTAAAGAGGCATTGG	-3.25321	9.4543	CD8+T
5386STDY7600839-CTACGTCAGACTAAGT	-5.54	8.68687	CD8+T-CRTAM+
5386STDY7600839-AACCGCGAGGCCCGTT	-3.9275	9.09022	CD8+T-CRTAM+
5386STDY7600839-CGCGGTATCGGATGGA	-4.94674	12.5862	CD4+T
5386STDY7600839-AGCTCCTCATATGGTC	-2.79436	12.1671	CD4+T
5386STDY7600839-AACTCTTGTTTAGGAA	-5.26771	8.57297	CD8+T-CRTAM+
5386STDY7600839-CTAGTGAGTGATGTCT	-5.22293	12.8585	CD4+T
5386STDY7600839-TCTGGAATCAAACCAC	-5.46277	12.8673	CD4+T
5386STDY7600839-TACGGGCGTAGCCTCG	-8.72215	4.719	CD16-NK
5386STDY7600839-TGAAAGACAGTCACTA	-5.46065	13.0519	CD4+T
5386STDY7600839-AAACCTGTCTTTCCTC	-4.07976	13.1926	CD4+T
5386STDY7600839-TGCTGCTCATCCGGGT	-5.19103	8.9001	CD8+T-CRTAM+
5386STDY7600839-GCAGCCACACAAGACG	-8.4505	7.5827	CD16+NK
5386STDY7600839-GCCAAATCATCACGTA	-6.10922	7.79397	CD16+NK
5386STDY7600839-CAGGTGCTCCGAACGC	-5.91638	7.80885	CD8+T-CRTAM+
5386STDY7600839-AGGCCGTAGATTACCC	-4.34864	11.0119	CD4+T
5386STDY7600839-GTATTCTTCAGAGGTG	-5.30932	12.5097	CD4+T
5386STDY7600839-CCACCTAGTTCCGTCT	-3.15778	12.4181	CD4+T
5386STDY7600839-AACTGGTCATTAACCG	-4.4204	12.8334	CD4+T
5386STDY7600839-ATCTACTTCTATCCTA	-5.68644	11.314	CD8+T
5386STDY7600839-TGCACCTCAGCGATCC	-5.12036	13.0909	CD4+T
5386STDY7600839-ATTATCCTCCGTACAA	-5.0659	9.91506	CD8+T-CRTAM+
5386STDY7600839-AGAGCGATCTCTAGGA	-3.63832	10.1607	CD8+T
5386STDY7600839-AACTCAGCACCGGAAA	-2.94347	8.07967	CD8+T
5386STDY7600839-CGCTTCATCCCAAGAT	-3.87165	9.14275	CD8+T-CRTAM+
5386STDY7600839-ACTGAGTTCCCTTGTG	-4.41138	11.785	CD4+T
5386STDY7600839-CTAATGGTCTGGAGCC	-5.10685	7.73325	CD16+NK
5386STDY7600839-GTGCATAAGACCTTTG	-4.40708	9.03066	CD8+T-CRTAM+
5386STDY7600839-GGACAGACATGACGGA	-5.46791	7.39639	CD8+T-CRTAM+
5386STDY7600839-ACGCAGCTCTGCGACG	-5.04044	7.76531	CD8+T-CRTAM+
5386STDY7600839-GTCCTCATCTGTACGA	-9.90407	6.74469	CD16+NK
5386STDY7600839-AGAGCGATCCTTTACA	-5.94859	12.5942	CD4+T
5386STDY7600839-TGGGAAGTCGTCCGTT	-5.56229	12.0186	CD4+T
5386STDY7600839-CAGCAGCGTGATGATA	-4.69321	11.9753	CD4+T
5386STDY7600839-CGATGGCCAAGCCGTC	-4.68297	11.5488	CD4+T
5386STDY7600839-GTCGGGTAGACTTGAA	-4.07264	11.6979	CD4+T
5386STDY7600839-CACACTCCAAACAACA	-8.02883	6.95357	CD16+NK
5386STDY7600839-TAGCCGGCAGCTCGAC	-3.67543	9.09114	CD8+T
5386STDY7600839-TACAGTGTCCAGAAGG	-5.77573	6.88945	CD16+NK
5386STDY7600839-CTGTTTATCCTCATTA	-3.16359	9.35478	CD8+T
5386STDY7600839-TGTGTTTCACAGACAG	-7.69365	5.34938	CD16+NK
5386STDY7600839-AACTCAGTCTTCAACT	-4.64871	11.433	CD4+T
5386STDY7600839-CTCGAAAGTTCCGTCT	-5.93535	8.02736	CD8+T-CRTAM+
5386STDY7600839-ACCCACTCATCCTAGA	-5.71445	12.2589	CD4+T
5386STDY7600839-GAACGGATCTCAAACG	-3.48749	8.7729	CD8+T
5386STDY7600839-TAGCCGGAGCGTTTAC	-4.91636	7.81948	CD8+T-CRTAM+
5386STDY7600839-AGGTCCGTCCCTCAGT	-4.35867	11.0776	CD4+T
5386STDY7600839-TGAGAGGCACAGCGTC	-8.72771	6.40815	CD16+NK
5386STDY7600839-CAACCTCGTAAGTGGC	-5.75993	7.01607	CD8+T-CRTAM+
5386STDY7600839-CGCTATCGTGGCGAAT	-1.66888	9.13475	CD8+T
5386STDY7600839-AGCGGTCTCGTTTGCC	-4.49239	9.5991	CD8+T-CRTAM+
5386STDY7600839-CCTCAGTAGGGTCTCC	-5.92472	6.313	CD16+NK
5386STDY7600839-CTTAGGACATCGGAAG	-8.59259	6.04839	CD16+NK
5386STDY7600839-CGTCACTTCGATAGAA	-4.89522	11.9936	CD4+T
5386STDY7600839-TCATTTGTCTTTACGT	-5.28087	11.6217	CD4+T
5386STDY7600839-GCCAAATCACCCAGTG	-2.40807	11.1197	CD8+T
5386STDY7600839-AGCGTATAGGTTCCTA	-5.76288	11.749	CD4+T
5386STDY7600839-AGTGAGGCATAACCTG	-3.94126	10.2128	CD8+T
5386STDY7600839-ATGCGATGTATTCGTG	-5.6895	11.2814	CD8+T
5386STDY7600839-CCGTGGAGTCTGATCA	-6.7779	5.17674	CD16+NK
5386STDY7600839-GGCTGGTTCACCACCT	-4.35597	8.75589	CD8+T-CRTAM+
5386STDY7600839-CCACTACCATAAGACA	-3.25129	11.6314	CD4+T
5386STDY7600839-TGAAAGATCCAACCAA	-7.88514	7.3433	CD16+NK
5386STDY7600839-GTCATTTAGCATCATC	-3.56453	9.19516	CD8+T
5386STDY7600839-GGAATAAGTACCGTAT	-3.34069	9.19436	CD8+T
5386STDY7600839-TTTATGCGTGTAACGG	-8.69637	6.94821	CD16+NK
5386STDY7600839-TGGGCGTGTGACTCAT	-1.9778	11.9021	CD4+T
5386STDY7600839-TCGCGTTCATGCCACG	-5.85184	6.91806	CD8+T-CRTAM+
5386STDY7600839-GTTAAGCAGACCTAGG	-9.11608	6.3443	CD16+NK
5386STDY7600839-TTAGGCACAGCTGTAT	-9.17876	5.82428	CD16+NK
5386STDY7600839-ACAGCTACAAGGTTCT	-5.46907	11.9748	CD8+T
5386STDY7600839-TGAAAGAAGATGGCGT	-3.51488	11.9943	CD4+T
5386STDY7600839-ACGCCAGAGATAGTCA	-2.57518	11.3996	CD4+T
5386STDY7600839-GTTACAGGTCGGCATC	-4.19171	10.7865	CD8+T
5386STDY7600839-CGGCTAGCAACCGCCA	-7.4745	7.99403	CD16+NK
5386STDY7600839-ATGTGTGAGGTAGCCA	-5.21321	7.69592	CD8+T-CRTAM+
5386STDY7600839-CAGGTGCTCCACTCCA	-5.03977	8.36881	CD8+T-CRTAM+
5386STDY7600839-GTGCAGCCAGGACCCT	-4.2125	9.97936	CD8+T
5386STDY7600839-ACTGAGTAGTCCATAC	-4.07351	8.78395	CD8+T-CRTAM+
5386STDY7600839-GCAGTTATCGCTTGTC	-3.26028	8.34586	CD8+T
5386STDY7600839-TGCTGCTTCCACGCAG	-4.96095	8.44594	CD8+T-CRTAM+
5386STDY7600839-TCATTTGGTATAAACG	-8.79403	6.81169	CD16+NK
5386STDY7600839-TAGACCATCTCGCTTG	-9.22874	6.95153	CD8+T-CRTAM+
5386STDY7600839-CACAAACAGAATAGGG	-10.1614	6.616	CD16+NK
5386STDY7600839-ACGGAGACAAGCGATG	-5.86781	7.76582	CD8+T-CRTAM+
5386STDY7600839-GGATGTTCAAGGCTCC	-5.61303	12.7783	CD4+T
5386STDY7600839-TCGTACCCACGAAACG	-6.11757	8.75854	CD16+NK
5386STDY7600839-CACCAGGAGAAACCGC	-4.99336	12.4486	CD4+T
5386STDY7600839-ACCAGTAAGACAATAC	-5.7341	12.6031	CD8+T
5386STDY7600839-CCGGTAGGTCAGGACA	-8.45934	5.57125	CD16+NK
5386STDY7600839-GTGGGTCGTTATCCGA	-7.62049	6.8326	CD16+NK
5386STDY7600839-CATTCGCAGGATTCGG	-9.14981	5.59675	CD16+NK
5386STDY7600839-GGTGCGTTCCACGCAG	-5.08317	12.6935	CD4+T
5386STDY7600839-CTGATAGCAGGTCTCG	-4.86411	10.3213	CD8+T
5386STDY7600839-TGGCGCATCTCGAGTA	-9.41937	6.08709	CD16+NK
5386STDY7600839-TCGCGAGGTGTTCGAT	-3.0786	8.15894	CD8+T
5386STDY7600839-TTGCGTCCAGGTGCCT	-5.56221	11.0327	CD8+T
5386STDY7600839-TGCGGGTTCAGATAAG	-4.60588	12.2789	CD4+T
5386STDY7600839-GATCTAGGTCCAGTAT	-7.69588	5.86043	CD16+NK
5386STDY7600839-AGAGTGGAGGGCATGT	-6.00677	7.45152	CD8+T-CRTAM+
5386STDY7600839-TAGACCAAGTGTACTC	-3.00187	14.9803	CD4+T
5386STDY7600839-AACACGTCAGGACGTA	-3.80985	9.20427	CD8+T
5386STDY7600839-TACGGATAGAATGTGT	-3.75828	11.8929	CD4+T
5386STDY7600839-CTACCCATCTTAGAGC	-7.48809	6.97014	CD16+NK
5386STDY7600839-CGACTTCCATGGGACA	-5.30617	12.0653	CD4+T
5386STDY7600839-TGCGGGTGTTCTCATT	-4.31199	8.43016	CD8+T-CRTAM+
5386STDY7600839-ACTGTCCGTGCCTGGT	-8.55088	7.21421	CD16+NK
5386STDY7600839-GTCTTCGCAGCCTTGG	-5.09881	12.6829	CD4+T
5386STDY7600839-AACTCTTGTAATCGTC	-5.8361	7.39561	CD8+T-CRTAM+
5386STDY7600839-CTGTTTACATATGCTG	-4.78369	12.1622	CD4+T
5386STDY7600839-TACTCGCGTATAGGGC	-2.99378	8.86167	CD8+T
5386STDY7600839-CGTAGCGGTCTGCCAG	-2.22267	11.1226	CD4+T
5386STDY7600839-CATCAGATCGGATGTT	-10.2772	6.20292	CD16+NK
5386STDY7600839-GTACTTTGTCTCCCTA	-8.61594	4.59779	CD16-NK
5386STDY7600839-GATCGATCACACCGCA	-2.29267	8.88768	CD8+T
5386STDY7600839-TTCCCAGGTGTAAGTA	-3.50291	8.94881	CD8+T-CRTAM+
5386STDY7600839-AACCATGTCCGTTGCT	-5.28615	11.8263	CD8+T
5386STDY7600839-TTCGAAGTCTGAAAGA	-4.58288	9.22758	CD8+T-CRTAM+
5386STDY7600839-CGTGTAAGTCCCGACA	-5.77916	8.65988	CD8+T-CRTAM+
5386STDY7600839-AATCCAGCAGAAGCAC	-8.37592	6.01443	CD16+NK
5386STDY7600839-TGGTTCCGTCTGATCA	-7.6159	6.25725	CD16+NK
5386STDY7600839-TGAGAGGGTGTTAAGA	-6.71538	6.36297	CD16+NK
5386STDY7600839-GCTGCAGCAGGACGTA	-3.87498	11.8327	CD4+T
5386STDY7600839-CAGAGAGTCTCGAGTA	-3.83616	12.4421	CD4+T
5386STDY7600839-AGCGGTCGTTCGAATC	-7.06523	7.538	CD16+NK
5386STDY7600839-CCTTCCCCACCAACCG	-4.11027	11.9826	CD4+CD8+T-naive
5386STDY7600839-GTTCGGGAGTGTACTC	-9.30888	6.04409	CD16+NK
5386STDY7600839-ACGCCAGGTACATCCA	-5.37461	12.2921	CD4+T
5386STDY7600839-CTCGTCATCAGAGACG	-5.47896	11.1311	CD8+T
5386STDY7600839-GGACATTGTAGCGTCC	-9.55406	6.29932	CD16+NK
5386STDY7600839-TCGTACCTCCAAATGC	-5.21318	12.4948	CD4+T
5386STDY7600839-CGGACGTTCTGGCGAC	-8.04648	7.86546	CD16+NK
5386STDY7600839-AGTAGTCTCAACGAAA	-8.12788	6.2904	CD16+NK
5386STDY7600839-CGTCTACTCCAAGCCG	-4.57185	10.4424	CD8+T
5386STDY7600839-GGACGTCCATTTCACT	-9.48128	7.135	CD16+NK
5386STDY7600839-ACTATCTAGCTGCAAG	-5.27297	10.2837	CD8+T-CRTAM+
5386STDY7600839-ATTACTCAGTCAAGCG	-2.18991	12.0524	CD4+T
5386STDY7600839-ACACTGAGTCAGAGGT	-4.90758	8.98519	CD8+T-CRTAM+
5386STDY7600839-CCAGCGAAGTACATGA	-6.05695	8.48705	CD8+T-CRTAM+
5386STDY7600839-TCTCTAAGTAGGACAC	-7.57249	7.92915	CD16+NK
5386STDY7600839-CCATGTCTCTTCTGGC	-7.31903	6.86929	CD16+NK
5386STDY7600839-TAAGCGTGTGCTCTTC	-3.49148	10.3071	CD4+T
5386STDY7600839-ATTGGTGAGTGTCTCA	-8.23719	6.494	CD16+NK
5386STDY7600839-TCAGCAAGTGAAGGCT	-6.90902	6.08024	CD16+NK
5386STDY7600839-AGTAGTCCAAAGCGGT	-3.21991	11.9048	CD4+T
5386STDY7600839-AACTGGTAGGCTAGCA	-7.5569	6.61837	CD16+NK
5386STDY7600839-CGTCAGGTCATCTGCC	-4.27465	12.7026	CD4+T
5386STDY7600839-ATGCGATCAAGCCCAC	-8.47296	7.21224	CD16+NK
5386STDY7600839-TAGTTGGGTGACCAAG	-3.84376	11.7862	CD4+T
5386STDY7600839-ACTGATGGTGTCTGAT	-7.53417	7.6835	CD16+NK
5386STDY7600839-GGGAATGCATACTCTT	-9.21031	7.24902	CD16+NK
5386STDY7600839-CCATGTCAGGAGTACC	-5.92666	6.93695	CD4+T
5386STDY7600839-CCAATCCGTAGCTTGT	-7.51645	6.64927	CD16+NK
5386STDY7600839-CGTTGGGAGAATAGGG	-4.56467	7.57543	CD8+T-CRTAM+
5386STDY7600839-GACTGCGAGCCGTCGT	-4.63453	7.31762	CD8+T-CRTAM+
5386STDY7600839-GCCTCTAAGTCAAGCG	-9.24978	6.20145	CD16+NK
5386STDY7600839-CTTACCGAGGTAGCCA	-6.5413	8.46718	CD8+T-CRTAM+
5386STDY7600839-TCTCTAACATTTCAGG	-6.72479	8.01708	CD16+NK
5386STDY7600839-CCGTACTTCATTCACT	-6.45412	6.36796	CD16+NK
5386STDY7600839-TCACAAGAGTCCCACG	-3.9652	12.4583	CD4+T
5386STDY7600839-GTCCTCACATCGATGT	-3.83635	11.7681	CD4+T
5386STDY7600839-CACCACTTCGACAGCC	-6.70759	6.81949	CD16+NK
5386STDY7600839-CGCTATCCATAAGACA	-5.62308	12.1582	CD4+T
5386STDY7600839-GTAGTCACATAGGATA	-3.98926	12.0858	CD4+T
5386STDY7600839-GCATGATCAAGCGAGT	-3.97361	12.1056	CD4+T
5386STDY7600839-TAAACCGTCTTAGAGC	-5.71726	12.364	CD4+T
5386STDY7600839-GCGAGAACACCGTTGG	-8.12319	5.92488	CD16+NK
5386STDY7600839-TGGTTAGTCTCAAGTG	-3.68771	12.1972	CD4+T
5386STDY7600839-TCACGAACAGTATCTG	-9.64453	5.97179	CD16+NK
5386STDY7600839-TCACAAGAGCTGTTCA	-7.79234	6.08868	CD16+NK
5386STDY7600839-TCGGGACAGTACGTTC	-9.24583	5.99224	CD16+NK
5386STDY7600839-TCAACGATCCACTCCA	-5.37286	11.8902	CD4+T
5386STDY7600839-CCTCTGATCCTCGCAT	-3.88012	11.247	CD4+T
5386STDY7600839-AAAGCAACAAACGTGG	-4.8499	12.1791	CD8+T
5386STDY7600839-CTACACCGTAGGCTGA	-10.054	6.44356	CD16+NK
5386STDY7600839-CGGACGTTCCACTCCA	-7.61087	6.04052	CD16+NK
5386STDY7600839-CCGTGGACAGTGACAG	-4.92882	11.4491	CD4+T
5386STDY7600839-ATAAGAGCAATGGAAT	-8.61848	7.17505	CD16+NK
5386STDY7600839-CGGCTAGCATGCAATC	-3.37493	11.3939	CD8+T
5386STDY7600839-GTCTTCGTCAGCTCTC	-6.01261	11.6099	CD4+T
5386STDY7600839-ACGGGCTAGCGAAGGG	-3.99522	8.27993	CD8+T-CRTAM+
5386STDY7600839-GATTCAGTCCACGTTC	-6.81383	7.96284	CD8+T-CRTAM+
5386STDY7600839-CTCCTAGGTCGTCTTC	-8.75827	8.08526	CD16+NK
5386STDY7600839-ATCGAGTGTGTGGCTC	-4.49403	10.8021	CD8+T-CRTAM+
5386STDY7600839-CTCGGGAGTTCCATGA	-6.40271	7.18491	CD16+NK
5386STDY7645353-GGAATAAAGCGATCCC	-1.49154	13.2204	Cyc-T
5386STDY7645353-CGACTTCAGTCCTCCT	-0.447199	14.5382	Cyc-NK
5386STDY7645353-ATAAGAGCATCCGTGG	-2.41636	13.0584	Cyc-T
5386STDY7645353-AGCAGCCGTCCGTTAA	-1.41691	13.158	CD4+T
5386STDY7645353-CCGGTAGAGAACTGTA	-0.565383	14.4546	Cyc-NK
5386STDY7645353-CCTTTCTCAACGCACC	-3.04809	13.4918	Cyc-T
5386STDY7645353-CACAGGCCAAGAGTCG	-0.535067	14.4769	Cyc-NK
5386STDY7645353-CGACTTCTCGTTTAGG	-0.63938	14.4742	Cyc-NK
5386STDY7645353-GGAACTTCACAGGCCT	-0.524065	14.4213	Cyc-NK
5386STDY7645353-GGGACCTCATCGGTTA	-1.01316	13.6108	Cyc-T
5386STDY7645353-ATCATCTAGTTTCCTT	-4.32066	13.3972	CD8+T
5386STDY7645353-GACGCGTTCATAACCG	-3.4848	12.7702	CD4+CD8+T-naive
5386STDY7645353-ACGTCAAGTCTAAACC	-0.555731	14.4936	Cyc-NK
5386STDY7645353-TCAGCAATCAACGAAA	-0.9389	11.053	CD4+T
5386STDY7645353-CTCGGAGGTCCCTTGT	-4.28323	8.21933	CD8+T-CRTAM+
5386STDY7645353-CTGATAGCATGATCCA	-0.578465	14.2093	Cyc-NK
5386STDY7645353-AATCGGTCACCGGAAA	-7.97969	3.95368	CD16-NK
5386STDY7645353-GGAATAATCGGAAATA	-6.26213	9.37671	CD8+T-CRTAM+
5386STDY7645353-GTCAAGTGTCATCGGC	-7.54514	3.79735	CD16-NK
5386STDY7645353-AAACGGGCATCCTTGC	-4.38366	14.545	CD4+CD8+T-naive
5386STDY7645353-ATTACTCTCCACGACG	-2.87101	14.6061	CD4+CD8+T-naive
5386STDY7645353-CGCTTCACATGGTTGT	-3.93471	14.9294	CD4+CD8+T-naive
5386STDY7645353-ACACCGGTCGGAGCAA	-0.0215797	6.41311	CD16+NK
5386STDY7645353-ACGATGTGTGTTAAGA	-0.630562	14.4011	Cyc-NK
5386STDY7645353-TTTCCTCCATGCATGT	-3.84002	12.7836	CD8+T-CRTAM+
5386STDY7645353-CGAGCACGTCGGCTCA	-3.83517	12.418	CD8+T-CRTAM+
5386STDY7645353-TCGCGTTGTTGAGTTC	-5.77049	9.45942	CD8+T-CRTAM+
5386STDY7645353-AAGGCAGCAAAGGTGC	-7.67141	4.97675	CD16-NK
5386STDY7645353-CCTATTACACTACAGT	-3.49566	12.5011	CD4+T
5386STDY7645353-AACCGCGTCTGTTGAG	-3.30208	13.9115	CD4+CD8+T-naive
5386STDY7645353-TCAGGTACAGCGTAAG	-1.88322	12.9577	CD4+CD8+T-naive
5386STDY7645353-CCTTTCTCACATGGGA	-4.41295	9.43567	CD8+T
5386STDY7645353-GGGTCTGCACCCAGTG	-3.34455	12.5619	CD4+T
5386STDY7645353-ACACCAATCGCTTAGA	-7.21238	4.07898	CD16-NK
5386STDY7645353-TTGCCGTCAGGCTGAA	0.026871	6.37425	CD16+NK
5386STDY7645353-CAGCTGGTCTTACCGC	-3.85906	13.4476	CD4+T
5386STDY7645353-CGTCTACCAAGAGGCT	-2.85046	12.0577	CD8+T
5386STDY7645353-CGTTGGGAGTTTAGGA	-3.1043	13.1671	CD4+CD8+T-naive
5386STDY7645353-ACTGAACTCACAGGCC	-3.16156	13.2179	CD4+T
5386STDY7645353-CTGCTGTGTGCACGAA	-2.84867	13.5368	CD4+Treg
5386STDY7645353-ATTATCCGTTATGTGC	-3.39917	12.4895	CD4+T
5386STDY7645353-AGCTTGAAGCGATATA	-7.36119	3.78839	CD16-NK
5386STDY7645353-GTCGGGTAGTCTTGCA	-4.56807	13.2686	CD4+CD8+T-naive
5386STDY7645353-CACCAGGAGACTGGGT	-0.205306	6.62308	CD8+T-CRTAM+
5386STDY7645353-ACGCAGCCAGTACACT	-2.48876	8.90019	CD4+Treg
5386STDY7645353-TGGCTGGCAGCTGTTA	-3.06229	14.3629	CD4+CD8+T-naive
5386STDY7645353-CTAGCCTAGAAACGCC	-4.34314	11.9675	CD4+T
5386STDY7645353-GCACATAGTCAACATC	-8.76214	7.11212	CD16+NK
5386STDY7645353-CAGCATAGTGGTGTAG	-8.45606	3.66517	CD16-NK
5386STDY7645353-AAACGGGGTATAGTAG	-5.45294	9.39597	CD8+T-CRTAM+
5386STDY7645353-ACGTCAAGTGCTCTTC	-4.88783	12.6531	CD4+T
5386STDY7645353-GCTTGAAAGCGTCTAT	-5.47273	7.54195	CD8+T-CRTAM+
5386STDY7645353-TGTCCCAAGCTACCGC	-7.79409	6.8777	CD16+NK
5386STDY7645353-GTTCATTTCACCAGGC	-8.18701	8.12256	CD16+NK
5386STDY7645353-TCTATTGAGTTTAGGA	-8.26735	4.91787	CD16-NK
5386STDY7645353-ACTGCTCTCTATCCCG	-7.76269	7.00928	CD16+NK
5386STDY7645353-CCAATCCGTCCGAAGA	-7.71467	3.75035	CD16-NK
5386STDY7645353-GTGCGGTTCTGCGGCA	-3.86815	11.3311	CD8+T-CRTAM+
5386STDY7645353-TGGGCGTGTGAAGGCT	-5.78474	7.92447	CD8+T-CRTAM+
5386STDY7645353-GTCCTCATCCAGGGCT	-5.17082	7.08902	CD8+T-CRTAM+
5386STDY7645353-GTACTCCTCATGCTCC	-0.136344	6.38483	CD16+NK
5386STDY7645353-CCTTCCCTCAGCGATT	-8.35683	6.38907	CD16+NK
5386STDY7645353-GGTGTTAGTCACCCAG	-8.51781	3.60844	CD16-NK
5386STDY7645353-GCTGCAGGTACAGTGG	-3.42621	13.1803	CD8+T-CRTAM+
5386STDY7645353-GCAATCAAGCTAACTC	-8.8831	5.32313	CD16+NK
5386STDY7645353-GTTCGGGGTACTTAGC	-5.455	9.06608	CD8+T-CRTAM+
5386STDY7645353-CTGCGGAGTATAATGG	-5.90413	7.9028	CD8+T-CRTAM+
5386STDY7645353-CGACCTTAGGCTAGCA	-8.08766	3.37151	CD16-NK
5386STDY7645353-GACAGAGCAAACCCAT	-5.56085	8.51055	CD8+T-CRTAM+
5386STDY7645353-TGTCCCAAGTACACCT	-2.7116	12.4799	CD8+T-CRTAM+
5386STDY7645353-TCAATCTTCGTCTGCT	-8.84501	4.83707	CD16+NK
5386STDY7645353-GCTGCGATCCCTTGTG	-3.20566	12.8624	CD8+T-CRTAM+
5386STDY7645353-AGCGTCGCATCTGGTA	-5.11804	9.56101	CD8+T-CRTAM+
5386STDY7645353-TATCAGGAGGCTCTTA	-8.87754	4.38924	CD16-NK
5386STDY7645353-ATCATGGCAGTCAGAG	-4.32564	8.2397	CD8+T-CRTAM+
5386STDY7645353-ACTATCTTCGGATGGA	-2.73189	12.0451	CD8+T
5386STDY7645353-TATCTCAGTGTGAATA	-3.43808	13.4531	CD4+CD8+T-naive
5386STDY7645353-TACACGAAGCTCAACT	-8.86156	6.0177	CD16+NK
5386STDY7645353-CGCCAAGTCCCTTGCA	-7.41256	4.2066	CD16-NK
5386STDY7645353-TATGCCCGTCGACTAT	-4.79825	8.80199	CD8+T-CRTAM+
5386STDY7645353-ATTTCTGGTTTGACTG	-10.2529	7.48482	CD16+NK
5386STDY7645353-AGCATACAGCCCAACC	-7.46177	3.60663	CD16-NK
5386STDY7645353-CTCGAAATCCGCAAGC	-2.79298	13.2023	CD4+T
5386STDY7645353-GCATGTACACCGAATT	-8.87664	6.51271	CD16+NK
5386STDY7645353-AAGTCTGCAGGCAGTA	-5.34456	7.831	CD8+T-CRTAM+
5386STDY7645353-GCGCAACTCAAAGACA	-2.38974	12.3878	CD8+T
5386STDY7645353-GATCTAGGTCCATCCT	-2.14692	13.636	Cyc-T
5386STDY7645353-TCAACGAGTTTACTCT	-9.36473	4.38996	CD16-NK
5386STDY7645353-CACATTTTCAGGTAAA	-3.88506	13.4433	CD4+CD8+T-naive
5386STDY7645353-TGAGGGAGTACTCGCG	-9.96312	7.16208	CD16+NK
5386STDY7645353-ATCGAGTAGGTGATAT	-5.45327	7.57659	CD8+T-CRTAM+
5386STDY7645353-GACGTTACAATGAATG	-8.6792	3.60283	CD16-NK
5386STDY7645353-GGTGAAGCAATGAATG	-4.90566	6.8046	CD8+T-CRTAM+
5386STDY7645353-AAAGCAAGTCTGCGGT	-4.71864	9.85269	CD8+T-CRTAM+
5386STDY7645353-CTGCTGTGTAGCGTCC	-4.50882	9.60931	CD8+T-CRTAM+
5386STDY7645353-CTACCCATCATAGCAC	-8.72326	3.55925	CD16-NK
5386STDY7645353-GTGCATAAGAACAATC	-3.54641	13.2768	CD4+T
5386STDY7645353-GTAACGTCAAGCCGCT	-6.85479	5.99546	CD16+NK
5386STDY7645353-CGATGGCTCTGTCTCG	-8.61945	6.73322	CD16+NK
5386STDY7645353-TATCTCATCTTGTCAT	-3.50962	13.6562	CD4+T
5386STDY7645353-GCACTCTAGACGCAAC	-3.4359	13.5034	CD4+CD8+T-naive
5386STDY7645353-CCAATCCGTGGAAAGA	-7.61083	3.83697	CD16-NK
5386STDY7645353-AAGGAGCTCGCTAGCG	-4.75423	8.41074	CD8+T-CRTAM+
5386STDY7645353-TAAGTGCAGCTAGGCA	-7.76843	5.9627	CD16+NK
5386STDY7645353-GTTCTCGTCAACCATG	-6.57508	8.80877	CD8+T-CRTAM+
5386STDY7645353-GGCGACTAGCAACGGT	-6.30997	8.1307	CD8+T-CRTAM+
5386STDY7645353-CCACCTATCCTACAGA	-5.70741	9.28676	CD8+T-CRTAM+
5386STDY7645353-TGCGGGTAGGTGCACA	-3.36991	12.8397	CD4+T
5386STDY7645353-CTTCTCTTCCTCTAGC	-6.75218	7.41221	CD16+NK
5386STDY7645353-TTCTACATCCCAACGG	-3.31508	13.4957	CD4+T
5386STDY7645353-GTAGGCCCAAACAACA	-5.4719	8.03716	CD8+T-CRTAM+
5386STDY7645353-CACCTTGCAGAAGCAC	-5.37121	9.37985	CD8+T-CRTAM+
5386STDY7645353-AAATGCCGTGTGGCTC	-7.93431	6.6248	CD16+NK
5386STDY7645353-CACACCTCATGCTAGT	-10.2163	6.8184	CD16+NK
5386STDY7645353-GCATGATCATTCGACA	-5.84876	8.64451	CD8+T-CRTAM+
5386STDY7645353-GGCCGATCACGACTCG	-7.59561	3.88777	CD16-NK
5386STDY7645353-TTGACTTAGTCTTGCA	-4.96585	8.76326	CD8+T-CRTAM+
5386STDY7645353-TTGTAGGTCTCACATT	-3.73104	10.5735	CD4+T
5386STDY7645353-ATCTACTGTCCATCCT	-8.08166	3.32674	CD16-NK
5386STDY7645353-TAGGCATTCCGCGCAA	-4.65083	9.42296	CD8+T-CRTAM+
5386STDY7645353-GAGCAGATCAAGGCTT	-3.98645	12.6402	CD8+T-CRTAM+
5386STDY7645353-TCCACACTCTCGGACG	-5.60359	9.37609	CD8+T-CRTAM+
5386STDY7645353-GATGAGGCAAGTACCT	-4.5385	8.75811	CD8+T-CRTAM+
5386STDY7645353-AGTGGGACACCTCGTT	-4.73941	9.69157	CD8+T-CRTAM+
5386STDY7645353-GACTGCGGTCAACATC	-7.26518	3.90264	CD16-NK
5386STDY7645353-CTAAGACTCCCTTGCA	-8.18779	6.82058	CD16+NK
5386STDY7645353-AACTTTCGTCCAGTTA	-5.92739	9.02892	CD8+T-CRTAM+
5386STDY7645353-TTAGTTCTCCACGACG	-9.58853	4.40839	CD16-NK
5386STDY7645353-CTCACACGTAAGTAGT	-5.18062	8.80725	CD8+T-CRTAM+
5386STDY7645353-GTTACAGTCCTCGCAT	-7.4966	3.68677	CD16-NK
5386STDY7645353-CGGAGTCTCGCTAGCG	-7.4735	3.70389	CD16-NK
5386STDY7645353-TTAGGCACAAGCGTAG	-6.1826	6.4356	CD8+T-CRTAM+
5386STDY7645353-GCATGTAGTACTTCTT	-4.53379	13.1931	CD4+T
5386STDY7645353-CACACAATCGCGGATC	-9.13751	7.41383	CD16+NK
5386STDY7645353-ATGTGTGGTCTAAAGA	-2.41861	13.5611	CD4+CD8+T-naive
5386STDY7645353-TTATGCTAGCTATGCT	-4.22695	8.94995	CD8+T-CRTAM+
5386STDY7645353-AGCTCTCCAACGATGG	-5.4826	9.65108	CD8+T-CRTAM+
5386STDY7645353-CGAGAAGGTCCATCCT	-7.5375	4.7351	CD16+NK
5386STDY7645353-TCGCGAGGTAGCCTAT	-9.39408	4.53516	CD16-NK
5386STDY7645353-TATGCCCCAGTATAAG	-7.27835	3.92656	CD16-NK
5386STDY7645353-CGCTATCGTCGTCTTC	-8.50523	4.85107	CD16-NK
5386STDY7645353-CACAGTAGTTTCCACC	-8.53738	3.58302	CD16-NK
5386STDY7645353-CGTCTACAGGGATGGG	-3.90531	13.5436	CD4+CD8+T-naive
5386STDY7645353-CAAGATCAGTTAGGTA	-7.10618	7.47522	CD16+NK
5386STDY7645353-AGGCCGTCATTCCTCG	-7.30485	8.22174	CD8+T-CRTAM+
5386STDY7645353-GAGTCCGAGTCCGTAT	-5.09077	7.02203	CD8+T-CRTAM+
5386STDY7645353-GACGCGTAGCGTTTAC	-5.61806	8.73745	CD8+T-CRTAM+
5386STDY7645353-CAGATCACATCGGGTC	-5.20604	8.68751	CD8+T-CRTAM+
5386STDY7645353-CAGCTAAAGGCAAAGA	-3.51381	13.6043	CD4+CD8+T-naive
5386STDY7645353-ATCACGAGTTTACTCT	-3.82858	8.51892	CD8+T-CRTAM+
5386STDY7645353-CGGACACTCATCGGAT	-5.83341	9.1542	CD8+T-CRTAM+
5386STDY7645353-GAGCAGAAGGGATCTG	-4.02878	12.1324	CD8+T-CRTAM+
5386STDY7645353-GCTCTGTTCTGTCAAG	-8.74703	3.52673	CD16-NK
5386STDY7645353-GTCGTAAGTCGAATCT	-8.41949	4.75506	CD16-NK
5386STDY7645353-CCCAGTTGTAGAGGAA	-5.80128	7.65538	CD8+T-CRTAM+
5386STDY7645353-GGGAATGAGATCACGG	-8.27495	3.85292	CD16-NK
5386STDY7645353-GGGATGAAGAGTCGGT	-7.78109	7.63065	CD16+NK
5386STDY7645353-ATAACGCTCGTTTAGG	-3.80712	11.6685	CD8+T-CRTAM+
5386STDY7645353-TCTCATACAGCCAATT	-4.92608	6.86901	CD8+T-CRTAM+
5386STDY7645353-ATCTGCCTCTTAGAGC	-8.50242	3.51308	CD16-NK
5386STDY7645353-GATGAAACACCCATTC	-5.3079	7.6218	CD8+T-CRTAM+
5386STDY7645353-ATCACGAAGCCAGTTT	-8.65828	3.81116	CD16-NK
5386STDY7645353-TATTACCAGACCTAGG	-4.99964	9.86948	CD4+T
5386STDY7645353-GCTGGGTTCAAACCAC	-4.70197	14.0011	CD4+CD8+T-naive
5386STDY7645353-CTCAGAACACTGTTAG	-5.19744	7.19333	CD8+T-CRTAM+
5386STDY7645353-CGCCAAGTCGTTTAGG	-4.52395	13.1376	CD8+T
5386STDY7645353-TTAGGACTCCGCAAGC	-4.24005	12.2885	CD4+T
5386STDY7645353-CAGCAGCAGGGAACGG	-4.95292	8.56384	CD8+T-CRTAM+
5386STDY7645353-AGTGTCATCCTCATTA	-5.93367	8.77153	CD8+T-CRTAM+
5386STDY7645353-TTGGCAACATGGTCAT	-7.91994	6.44264	CD16+NK
5386STDY7645353-TACGGGCCACAGGTTT	-9.54699	6.5616	CD16+NK
5386STDY7645353-CACCACTTCTTGGGTA	-5.54606	8.04362	CD8+T-CRTAM+
5386STDY7645353-CTACGTCTCTACGAGT	-7.84218	4.01759	CD16-NK
5386STDY7645353-GCAATCAGTAGCTCCG	-4.88219	9.86527	CD8+T-CRTAM+
5386STDY7645353-GTGGGTCAGACCACGA	-7.60539	7.1574	CD16+NK
5386STDY7645353-CTCGGGACACCAGTTA	-7.70896	3.63731	CD16-NK
5386STDY7645353-TTAACTCGTTCAGCGC	-8.86944	6.17445	CD16+NK
5386STDY7645353-GATCGATGTGGCAAAC	-7.95897	6.45857	CD16+NK
5386STDY7645353-GTATCTTAGGCCCTCA	-5.80436	8.05688	CD8+T-CRTAM+
5386STDY7645353-AGCTCTCTCACGACTA	-8.77157	4.26319	CD16-NK
5386STDY7645353-GACTGCGAGTAGCCGA	-8.49569	5.59219	CD16-NK
5386STDY7645353-GAGGTGAAGTACTTGC	-6.14978	8.79234	CD8+T-CRTAM+
5386STDY7645353-ATCACGAGTACCAGTT	-4.96361	6.85492	CD8+T-CRTAM+
5386STDY7645353-CTAATGGTCGTAGGAG	-8.91751	6.0933	CD16+NK
5386STDY7645353-AAACGGGCAAAGGTGC	-3.07212	12.4993	CD4+T
5386STDY7645353-GGCTCGAAGACCGGAT	-3.28225	12.8433	CD4+T
5386STDY7645353-ATTTCTGTCTAACCGA	-8.3297	4.94827	CD16-NK
5386STDY7645353-CTCAGAAAGCCCAACC	-7.25022	4.08626	CD16-NK
5386STDY7645353-ACTGATGGTCACCTAA	-5.83197	8.91065	CD8+T-CRTAM+
5386STDY7645353-TGACAACGTCTAGAGG	-7.27099	6.3917	CD16+NK
5386STDY7645353-GTCCTCAAGTTACCCA	-7.83212	6.68556	CD16+NK
5386STDY7645353-CGTTCTGCACTGAAGG	-7.82806	5.40855	CD16+NK
5386STDY7645353-GGCCGATGTACCGTAT	-9.81073	6.27656	CD8+T-CRTAM+
5386STDY7645353-GCTTGAAAGGGATGGG	-8.28599	4.82656	CD16-NK
5386STDY7645353-CGGAGCTGTGACGGTA	-7.40915	6.47483	CD16+NK
5386STDY7645353-GATCTAGTCTGGTGTA	-6.17968	8.25847	CD8+T-CRTAM+
5386STDY7645353-CCACGGATCGTCTGCT	-3.56091	9.02196	CD8+T-CRTAM+
5386STDY7645353-TCACGAACAGCCAGAA	-5.83582	8.11943	CD8+T-CRTAM+
5386STDY7645353-CTCGTACAGACCGGAT	-5.23915	10.1748	CD8+T-CRTAM+
5386STDY7645353-CAGCAGCGTAGAGCTG	-8.71289	3.25437	CD16-NK
5386STDY7645353-TACAGTGCACCTCGTT	-5.61137	8.55707	CD8+T-CRTAM+
5386STDY7645353-GAACCTAAGGACTGGT	-5.29008	7.37525	CD8+T-CRTAM+
5386STDY7645353-CTGAAGTTCATGTCTT	-5.95044	8.27507	CD8+T-CRTAM+
5386STDY7645353-TTGGCAACAACTGCGC	-5.59345	8.69102	CD8+T-CRTAM+
5386STDY7645353-ATTCTACTCAATCACG	-7.28566	3.78471	CD16-NK
5386STDY7645353-GCGACCAGTATAGGGC	-9.02063	4.18442	CD16-NK
5386STDY7645353-CGTGAGCCATTCCTCG	-3.11414	9.62467	CD8+T
5386STDY7645353-ACTGATGTCTGAGGGA	-4.44885	11.112	CD4+CD8+T-naive
5386STDY7645353-GGGAGATTCCTACAGA	-7.60819	4.28546	CD16-NK
5386STDY7645353-GGAATAAGTAGCGTCC	-8.42735	3.42606	CD16-NK
5386STDY7645353-TATCTCACAATGTTGC	-7.1635	6.68701	CD16+NK
5386STDY7645353-TGTGTTTTCGTTTATC	-5.69045	7.83305	CD8+T-CRTAM+
5386STDY7645353-TAGTGGTTCGCGTTTC	-3.45457	13.0123	CD4+T
5386STDY7645353-CACTCCAAGCCGTCGT	-7.72628	6.95318	CD16+NK
5386STDY7645353-CTTTGCGAGCGAAGGG	-7.59395	4.1307	CD16-NK
5386STDY7645353-AAGTCTGTCTGTACGA	-9.53698	4.59457	CD16-NK
5386STDY7645353-CCCATACCAGATCCAT	-5.58672	8.43168	CD8+T-CRTAM+
5386STDY7645353-AGCTCCTTCTTATCTG	-8.06266	3.90486	CD16-NK
5386STDY7645353-CTTAACTCACATCTTT	-5.37125	7.95732	CD8+T-CRTAM+
5386STDY7645353-ACTATCTAGACAAAGG	-7.38867	3.64745	CD16-NK
5386STDY7645353-CTTCTCTTCAAACAAG	-5.75433	8.77004	CD8+T-CRTAM+
5386STDY7645353-GTCAAGTTCCGATATG	-7.76525	3.59392	CD16-NK
5386STDY7645353-AAGTCTGGTCTAAACC	-10.2418	7.58516	CD16+NK
5386STDY7645353-CGACTTCAGTAGATGT	-5.59373	7.4339	CD8+T-CRTAM+
5386STDY7645353-AGTGGGAAGACTGTAA	-6.99896	3.7807	CD16-NK
5386STDY7645353-TGCGTGGAGTTAGCGG	-9.92435	6.27791	CD16+NK
5386STDY7645353-GGAGCAACAGATCTGT	-5.66204	8.60015	CD8+T-CRTAM+
5386STDY7645353-CCCTCCTCAATGGAGC	-5.86075	9.30596	CD8+T-CRTAM+
5386STDY7645353-TGTGGTAAGTGTTGAA	-5.81683	9.44056	CD8+T-CRTAM+
5386STDY7645353-GATGAAAAGGGTATCG	-4.16052	9.72221	CD8+T-CRTAM+
5386STDY7645353-AAGGTTCCAGTAACGG	-9.29002	6.66567	CD16+NK
5386STDY7645353-AGAATAGCAGATGAGC	-7.40657	3.73004	CD16-NK
5386STDY7645353-AAAGATGGTGCGAAAC	-4.88659	11.08	CD8+T-CRTAM+
5386STDY7645353-TAGAGCTCACCAGGCT	-5.50895	9.81625	CD8+T-CRTAM+
5386STDY7645353-CACATTTCATCCGGGT	-6.91983	8.60337	CD8+T-CRTAM+
5386STDY7645353-TTCTCCTGTAGGGACT	-7.2642	6.32345	CD16+NK
5386STDY7645353-TAGTGGTCACGGTAGA	-4.80158	10.8737	CD8+T-CRTAM+
5386STDY7645353-CCGGGATCACAGATTC	-7.89104	6.99572	CD16+NK
5386STDY7645353-GCTGCGACACTATCTT	-6.86638	7.12682	CD16+NK
5386STDY7645353-TGGGAAGAGAGGGCTT	-4.95561	10.2743	CD8+T-CRTAM+
5386STDY7645353-GCATGTAGTAAACGCG	-9.55518	6.77491	CD16+NK
5386STDY7645353-GTATTCTGTGGGTCAA	-5.51654	9.1531	CD8+T-CRTAM+
5386STDY7645353-ACGGGTCAGTCGCCGT	-7.32752	7.54383	CD16+NK
5386STDY7645353-TTGAACGGTCGACTGC	-5.04048	8.14151	CD8+T-CRTAM+
5386STDY7645353-CATCGAACAGATGGCA	-4.21975	12.3403	CD8+T
5386STDY7645353-ATGGGAGTCCGTCATC	-5.95464	9.13292	CD8+T-CRTAM+
5386STDY7645353-GTTACAGGTAAGTTCC	-8.49831	3.59466	CD16-NK
5386STDY7645353-GTCTTCGTCTACGAGT	-4.13971	13.6194	CD8+T-CRTAM+
5386STDY7645353-ACATCAGGTCCGAGTC	-6.74123	5.24197	CD16+NK
5386STDY7645353-GTAACTGGTGTGGCTC	-6.05238	9.65973	CD8+T-CRTAM+
5386STDY7645353-GACACGCCAGGGTACA	-4.56879	9.81971	CD8+T-CRTAM+
5386STDY7645353-CTGTTTAAGGCGTACA	-4.08597	11.5401	CD8+T-CRTAM+
5386STDY7645353-CCTCAGTTCAACACCA	-3.52904	12.4053	CD4+CD8+T-naive
5386STDY7645353-TAAGCGTAGATATACG	-9.54553	4.49331	CD16-NK
5386STDY7645353-CTCATTAGTTCACGGC	-5.26253	8.27087	CD8+T-CRTAM+
5386STDY7645353-AGAGCTTGTGATGATA	-8.36748	3.46471	CD16-NK
5386STDY7645353-GTAACTGCAACACCTA	-0.603103	6.46784	CD16+NK
5386STDY7645353-AGTGGGAGTCCGAATT	-4.37207	8.90751	CD8+T
5386STDY7645353-TTTCCTCCAAACAACA	-3.57067	14.3883	CD4+CD8+T-naive
5386STDY7645353-TACTCGCCAATCCGAT	-6.03188	8.19215	CD8+T-CRTAM+
5386STDY7645353-CTCGAAATCTGGTTCC	-8.44026	3.84952	CD16-NK
5386STDY7645353-GTTCGGGCAAGAAGAG	-3.49524	12.5481	CD4+T
5386STDY7645353-GATCAGTAGACCTTTG	-7.39731	7.0791	CD16+NK
5386STDY7645353-TATCTCAGTCCAGTTA	-7.54748	3.58826	CD16-NK
5386STDY7645353-TACACGAGTAGCCTAT	-8.41868	3.29718	CD16-NK
5386STDY7645353-TACAGTGAGAGGTTAT	-5.44808	9.54176	CD8+T-CRTAM+
5386STDY7645353-CCGTTCAGTCACACGC	-8.24694	4.1997	CD8+T-CRTAM+
5386STDY7645353-TGGTTAGCACAGGAGT	-4.96302	8.18821	CD8+T-CRTAM+
5386STDY7645353-GTGCATATCATGCATG	-5.4574	9.3265	CD8+T-CRTAM+
5386STDY7645353-CGAACATGTTATCACG	-3.93895	9.04272	CD8+T-CRTAM+
5386STDY7645353-GACTACACATTGCGGC	-4.06142	13.1139	CD8+T-CRTAM+
5386STDY7645353-CGTGTAAGTAGCGCAA	-7.44476	4.32284	CD16-NK
5386STDY7645353-CTGCCTAAGATAGTCA	-8.66822	3.47312	CD16-NK
5386STDY7645353-TGCCCTATCATTCACT	-3.47672	13.5424	CD4+CD8+T-naive
5386STDY7645353-CAGCTAATCCTTGCCA	-7.35691	6.6214	CD16+NK
5386STDY7645353-ACATACGAGAGGGCTT	-5.08431	9.6499	CD8+T-CRTAM+
5386STDY7645353-TCCCGATAGAGCTGCA	-4.49707	9.33094	CD8+T-CRTAM+
5386STDY7645353-CATGACATCCTAAGTG	-10.2236	7.56044	CD16+NK
5386STDY7645353-CGCCAAGTCGTGACAT	-8.4337	3.28631	CD16-NK
5386STDY7645353-CTCGAAACACTAAGTC	-5.53317	7.76515	CD8+T-CRTAM+
5386STDY7645353-GGAACTTAGCAGGCTA	-3.71189	13.8255	CD4+CD8+T-naive
5386STDY7645353-GGACAGAAGGCATGGT	-5.81645	9.44581	CD8+T-CRTAM+
5386STDY7645353-CGCTATCGTGTAATGA	-4.98146	10.2987	CD8+T-CRTAM+
5386STDY7645353-ATCATCTAGTCCGTAT	-4.07865	12.4396	CD4+CD8+T-naive
5386STDY7645353-CAGAATCTCATCGGAT	-5.73848	7.79035	CD8+T-CRTAM+
5386STDY7645353-TAAGAGACACTAAGTC	-9.22447	7.19655	CD16+NK
5386STDY7645353-TTGCGTCCAGTGGAGT	-5.4917	9.09917	CD8+T-CRTAM+
5386STDY7645353-ACTGAGTAGTCTCGGC	-5.834	8.53433	CD8+T-CRTAM+
5386STDY7645353-CACACAATCGACAGCC	-8.9314	3.95431	CD16-NK
5386STDY7645353-CATATGGGTTGTGGAG	-5.57302	9.68061	CD8+T-CRTAM+
5386STDY7645353-CGTTCTGGTCATATGC	-8.72338	6.74126	CD16+NK
5386STDY7645353-TGGGCGTCACTGAAGG	-5.95354	9.01594	CD8+T-CRTAM+
5386STDY7645353-ATAAGAGTCCTGCAGG	-4.41013	12.071	CD4+T
5386STDY7645353-CACACTCAGCAGGCTA	-7.40271	6.51905	CD16+NK
5386STDY7645353-GCTGCTTGTCTAGCCG	-3.81167	12.6744	CD8+T-CRTAM+
5386STDY7645353-CACCACTGTCGGCTCA	-2.05664	9.81086	CD4+T
5386STDY7645353-CATCGAAGTGATGCCC	-4.3952	7.84588	CD16-NK
5386STDY7645353-AGGTCCGAGGAATGGA	-5.04573	7.31972	CD8+T-CRTAM+
5386STDY7645353-CGGTTAACAAGTCTAC	-5.22243	9.31461	CD8+T-CRTAM+
5386STDY7645353-TCACGAAAGTCGATAA	-4.66153	12.2737	CD4+CD8+T-naive
5386STDY7645353-GGAAAGCCACGGTTTA	-5.7764	8.55956	CD8+T-CRTAM+
5386STDY7645353-CTTCTCTCATGGAATA	-8.7088	4.11552	CD16-NK
5386STDY7645353-TCATTACCACAAGACG	-6.12236	8.2249	CD8+T-CRTAM+
5386STDY7645353-TACCTATTCCGCATAA	-5.80685	8.23583	CD8+T-CRTAM+
5386STDY7645353-GAACGGAGTTCGTTGA	-5.26486	8.57072	CD8+T-CRTAM+
5386STDY7645353-AACCGCGCATCACAAC	-7.53567	7.43612	CD16+NK
5386STDY7645353-GTTCATTCACGAGAGT	-8.87529	4.08577	CD16-NK
5386STDY7645353-GTTCATTAGGTGATTA	-9.43266	6.94386	CD16+NK
5386STDY7645353-GAACCTAAGGCCATAG	-5.67252	8.21589	CD8+T-CRTAM+
5386STDY7645353-AAACGGGCAGACAAGC	-5.60039	8.79715	CD8+T-CRTAM+
5386STDY7645353-GGATTACCAGGCGATA	-8.23579	3.40978	CD16-NK
5386STDY7645353-TGCGTGGAGGCAAAGA	-4.39986	9.26119	CD8+T-CRTAM+
5386STDY7645353-CGTTGGGCACAGGAGT	-8.66417	8.0049	CD16+NK
5386STDY7645353-TCATTTGCATCGTCGG	-5.55243	9.87576	CD8+T
5386STDY7645353-CTTACCGGTGTGGTTT	-10.2181	7.57412	CD16+NK
5386STDY7645353-CAAGATCGTTTACTCT	-7.73371	6.80881	CD16+NK
5386STDY7645353-ACGGAGAAGCAGGTCA	-4.48234	9.54712	CD8+T-CRTAM+
5386STDY7645353-TGGACGCTCCGTTGCT	-8.15723	8.03382	CD16+NK
5386STDY7645353-GTATTCTAGACTAAGT	-8.80631	3.8587	CD16-NK
5386STDY7645353-ACGAGGACAGTATGCT	-6.22056	8.17491	CD8+T-CRTAM+
5386STDY7645353-CAGAATCAGATGCCTT	-10.2884	6.70138	CD16+NK
5386STDY7645353-CAGCTAACAGACGCTC	-5.95208	8.42464	CD8+T-CRTAM+
5386STDY7645353-ATAAGAGCAGTCGTGC	-5.6705	8.75882	CD8+T-CRTAM+
5386STDY7645353-CATTCGCGTAAGGGCT	-5.9761	8.69983	CD8+T-CRTAM+
5386STDY7645353-AAATGCCAGGGAGTAA	-5.89224	9.28088	CD8+T-CRTAM+
5386STDY7645353-ATCTACTTCCCTCTTT	-5.34007	8.72206	CD8+T-CRTAM+
5386STDY7645353-CAGAGAGAGAGCTTCT	-4.44402	13.7344	CD4+CD8+T-naive
5386STDY7645353-GCAGTTAAGTTATCGC	-7.09597	4.39194	CD16-NK
5386STDY7645353-GTTCTCGGTGTTGGGA	-4.76857	8.25989	CD8+T-CRTAM+
5386STDY7645353-TACCTTAAGCTTTGGT	-8.36452	6.54144	CD16+NK
5386STDY7645353-TTGACTTAGCGCTTAT	-5.1259	9.50642	CD8+T-CRTAM+
5386STDY7645353-ACAGCCGTCGGTCTAA	-7.32539	3.82909	CD16-NK
5386STDY7645353-GTCTTCGGTACAGTGG	-4.10382	10.9064	CD4+T
5386STDY7645353-ATCACGAAGCGACGTA	-2.93904	12.991	CD4+T
5386STDY7645353-ACGATGTGTAGCCTCG	-3.94356	12.4538	CD8+T
5386STDY7645353-CAGCCGACATATGGTC	-9.38766	4.64282	CD16-NK
5386STDY7645353-GAACATCTCTTGCATT	-4.64977	8.20237	CD8+T-CRTAM+
5386STDY7645353-TAAGCGTCATGGAATA	-1.42799	10.5569	CD4+T
5386STDY7645353-TCAGGTAGTCAACATC	-6.24439	5.58173	CD8+T-CRTAM+
5386STDY7645353-CAACCTCAGATCTGAA	-6.07841	8.06796	CD8+T-CRTAM+
5386STDY7645353-GCGACCATCTACCTGC	-8.73389	6.1564	CD16+NK
5386STDY7645353-GGAACTTGTAGAGCTG	-1.64332	8.89615	CD8+T
5386STDY7645353-ACTATCTGTCCCTTGT	-7.19648	7.76686	CD16+NK
5386STDY7645353-GGGTTGCAGTTCGCGC	-4.33491	7.25916	CD8+T-CRTAM+
5386STDY7645353-GTACGTACAGTTCCCT	-8.99314	3.93534	CD16-NK
5386STDY7645353-CATCAGATCTGTTGAG	-1.62983	9.1029	CD8+T
5386STDY7645353-GCTGCAGCAGTCAGCC	-2.99938	9.91378	CD8+T
5386STDY7645353-GACGTGCCAGCCTGTG	-5.58735	7.87351	CD8+T-CRTAM+
5386STDY7645353-TCGAGGCCACTTCTGC	-5.55863	8.09434	CD8+T-CRTAM+
5386STDY7645353-CTGCGGATCAGTTGAC	-8.73562	3.66253	CD16-NK
5386STDY7645353-GTATTCTAGGACCACA	-7.29033	7.22987	CD16+NK
5386STDY7645353-AAAGCAACATCCCATC	-10.0311	6.66987	CD16+NK
5386STDY7645353-CTCGGAGAGATGTGTA	-7.34335	7.28401	CD16+NK
5386STDY7645353-TTATGCTTCTAACTGG	-5.7149	7.46161	CD8+T-CRTAM+
5386STDY7645353-GCGAGAACATCCGGGT	-5.83016	9.45954	CD8+T-CRTAM+
5386STDY7645353-TTCTACATCGCGATCG	-4.28714	8.88427	CD8+T-CRTAM+
5386STDY7645353-CTGCCTACACTCGACG	-5.84845	9.13457	CD8+T-CRTAM+
5386STDY7645353-GGAATAAGTGCACGAA	-7.24701	7.01113	CD16+NK
5386STDY7645353-GCAATCAAGCCGGTAA	-4.89945	11.4368	CD8+T-CRTAM+
5386STDY7645353-GAGGTGAAGACTAGAT	-7.45525	3.73451	CD16-NK
5386STDY7645353-CGCTGGAAGCAATATG	-3.60303	13.5694	CD4+T
5386STDY7645353-ATCATCTGTCTTCTCG	-4.03881	13.2182	CD4+CD8+T-naive
5386STDY7645353-GCGCAACCAAACGTGG	-4.87113	9.23888	CD4+T
5386STDY7645353-CCTCAGTTCGTACGGC	-6.06243	9.09246	CD8+T-CRTAM+
5386STDY7645353-ACGGAGACATACGCCG	-3.76921	9.21111	CD8+T
5386STDY7645353-ACGCAGCAGCCACGCT	-9.3402	4.68038	CD16-NK
5386STDY7645353-GTGCAGCCAAGTAATG	-7.58422	6.4926	CD16+NK
5386STDY7645353-CCAGCGAAGTTAAGTG	-9.57502	4.51046	CD16-NK
5386STDY7645353-ACAGCCGAGACAAGCC	-7.11232	5.13483	CD16+NK
5386STDY7645353-CCAATCCAGCCCGAAA	-4.98393	9.387	CD8+T-CRTAM+
5386STDY7645353-TAGTTGGCAGCCACCA	-8.03726	6.92282	CD16+NK
5386STDY7645353-GAACATCTCAACACCA	-5.73494	8.17387	CD8+T-CRTAM+
5386STDY7645353-AGTAGTCCAATTCCTT	-6.57362	9.05658	CD8+T-CRTAM+
5386STDY7645353-TTATGCTTCCGCAGTG	-8.53522	4.79208	CD16-NK
5386STDY7645353-CCTACACAGTATGACA	-5.88323	8.25193	CD8+T-CRTAM+
5386STDY7645353-AACTCCCCATGTCTCC	-9.17773	5.96033	CD16+NK
5386STDY7645353-GGATTACAGTAGGTGC	-5.19884	7.93558	CD8+T-CRTAM+
5386STDY7645353-CATGGCGGTTCGCGAC	-6.03056	8.63175	CD8+T-CRTAM+
5386STDY7645353-ATGCGATGTCTAGCCG	-9.84146	6.40837	CD16+NK
5386STDY7645353-GTCAAGTTCACAACGT	-6.92597	7.0864	CD16+NK
5386STDY7645353-ACGGAGATCCTGTACC	-7.55359	6.51286	CD16+NK
5386STDY7645353-CCTACCATCTTGAGGT	-7.67462	6.8481	CD16+NK
5386STDY7645353-CGTGAGCAGCGTGTCC	-9.37756	6.19375	CD16+NK
5386STDY7645353-TGCCCATAGTGGTCCC	-5.22933	8.06869	CD8+T-CRTAM+
5386STDY7645353-TAGGCATAGCCGGTAA	-5.74533	7.11063	CD8+T-CRTAM+
5386STDY7645353-GCGCAGTAGCCTATGT	-8.67171	3.41585	CD16-NK
5386STDY7645353-CACAGGCCACCACCAG	-3.42797	13.0707	CD4+T
5386STDY7645353-GTGCAGCAGACAATAC	-8.13139	3.68906	CD16-NK
5386STDY7645353-ACAGCCGCATACTCTT	-4.72709	9.63943	CD4+T
5386STDY7645353-GTGCATATCTGTCCGT	-8.31729	7.1149	CD16+NK
5386STDY7645353-GACAGAGGTATAGGTA	-6.08311	8.05496	CD8+T-CRTAM+
5386STDY7645353-CAAGAAAAGTCCGGTC	-5.3719	8.27069	CD8+T-CRTAM+
5386STDY7645353-AACTGGTGTTTAGCTG	-1.63286	9.74361	CD8+T
5386STDY7645353-GCAGTTACACGACTCG	-7.49353	7.84201	CD16+NK
5386STDY7645353-GCTGGGTAGCCAGGAT	-9.43619	4.27104	CD16-NK
5386STDY7645353-TCGTAGAAGCCAGGAT	-7.71123	7.82232	CD16+NK
5386STDY7645353-GACGGCTTCTTCATGT	-6.13832	8.96223	CD8+T-CRTAM+
5386STDY7645353-CCATTCGAGAACTCGG	-5.61627	8.41876	CD8+T-CRTAM+
5386STDY7645353-CGTTCTGAGAGAACAG	-9.08822	4.16941	CD16-NK
5386STDY7645353-CGGGTCAAGCCCAGCT	-7.77642	7.14471	CD16+NK
5386STDY7645353-TGCGTGGAGTCTCCTC	-4.53288	9.84354	CD4+CD8+T-naive
5386STDY7645353-CTCATTAGTTTGGGCC	-8.23494	3.33015	CD16-NK
5386STDY7645353-GCGAGAAAGAAACCGC	-6.10398	7.99887	CD8+T-CRTAM+
5386STDY7645353-CTACACCGTACCGTAT	-8.3783	3.5123	CD16-NK
5386STDY7645353-GACCAATCACCACGTG	-4.86008	8.54639	CD8+T-CRTAM+
5386STDY7645353-TGCCCATCAGGAATGC	-5.65268	7.95804	CD8+T-CRTAM+
5386STDY7645353-GTTTCTAGTCCGAGTC	-7.45252	3.70887	CD16-NK
5386STDY7645353-GACGGCTTCAACGGCC	-2.02419	9.25237	CD8+T-CRTAM+
5386STDY7645353-GACAGAGAGTACACCT	-3.83547	9.49638	CD8+T
5386STDY7645353-CTCATTACAGTTAACC	-5.87845	7.96021	CD8+T-CRTAM+
5386STDY7645353-ACTGCTCTCTTCGAGA	-4.43369	8.49556	CD8+T-CRTAM+
5386STDY7645353-GATGAGGGTTCAACCA	-4.9277	8.69069	CD8+T-CRTAM+
5386STDY7645353-GAATAAGTCTGCGGCA	-7.8368	3.61193	CD16-NK
5386STDY7645353-GACGTGCTCAGTGTTG	-5.56148	8.32234	CD8+T-CRTAM+
5386STDY7645353-CGAGCCAGTCCGCTGA	-7.96556	3.93607	CD16-NK
5386STDY7645353-GTACTCCGTGCACCAC	-7.29178	7.45232	CD16+NK
5386STDY7645353-AGGGTGAGTCCAGTGC	-7.2161	9.04809	CD8+T-CRTAM+
5386STDY7645353-CCTCAGTTCCAAACAC	-8.53928	7.29941	CD16+NK
5386STDY7645353-ACGCCAGAGATTACCC	-6.89196	8.76273	CD16+NK
5386STDY7645353-CGTTGGGAGCGAAGGG	-9.64784	6.3073	CD16+NK
5386STDY7645353-GACTAACCAGCTGTGC	-8.96432	4.31108	CD16-NK
5386STDY7645353-TCGCGAGTCGTGACAT	-7.81401	6.8157	CD16+NK
5386STDY7645353-CTGAAACAGGAATTAC	-5.5072	9.38376	CD8+T-CRTAM+
5386STDY7645353-ACAGCCGCAGTCACTA	-5.49094	7.38161	CD8+T-CRTAM+
5386STDY7645353-CGTCTACCACTCGACG	-5.67429	7.07514	CD8+T-CRTAM+
5386STDY7645353-CAAGAAAAGTTCGCGC	-7.71985	6.71247	CD16+NK
5386STDY7645353-TGGCTGGGTGCGCTTG	-8.44475	7.16653	CD16+NK
5386STDY7645353-TAAACCGTCGCCAGCA	-6.88298	7.22867	CD16+NK
5386STDY7645353-TGTATTCTCGGCTTGG	-10.2365	7.53519	CD16+NK
5386STDY7645353-GCAGTTAGTGGTCCGT	-4.26922	8.6373	CD8+T
5386STDY7645353-ATAACGCTCAGCCTAA	-7.47268	7.80754	CD16+NK
5386STDY7645353-CCATTCGGTGTATGGG	-5.69744	8.18259	CD8+T-CRTAM+
5386STDY7645353-TTGCGTCCAGCTGTAT	-5.48269	8.66979	CD8+T-CRTAM+
5386STDY7645353-ACGAGCCAGACCTAGG	-8.02755	7.63701	CD16+NK
5386STDY7645353-GCCTCTATCCAGTAGT	-3.64333	13.379	CD4+Treg
5386STDY7645353-AGGCCGTGTGATGTGG	-8.7008	3.63173	CD16-NK
5386STDY7645353-GGATGTTAGACGCACA	-4.38104	9.03502	CD8+T-CRTAM+
5386STDY7645353-AACTGGTTCGCCATAA	-5.83652	9.44514	CD8+T-CRTAM+
5386STDY7645353-CTCATTATCCAGTATG	-9.57814	4.50261	CD16-NK
5386STDY7645353-GAAACTCAGGCTAGCA	-3.244	12.6845	CD8+T-CRTAM+
5386STDY7645353-TAGCCGGGTACCGTAT	-5.63015	9.0091	CD8+T-CRTAM+
5386STDY7645353-GTGCTTCCAGGCGATA	-7.80103	6.99938	CD16+NK
5386STDY7645353-CGTGAGCGTTAAGACA	-5.58574	9.65662	CD8+T-CRTAM+
5386STDY7645353-TGACTTTCACGAGGTA	-6.51727	8.90231	CD8+T-CRTAM+
5386STDY7645353-TACCTATGTCTCTTAT	-1.22352	10.7129	CD8+T
5386STDY7645353-TGCGTGGAGACTAGGC	-5.70091	9.89658	CD8+T-CRTAM+
5386STDY7645353-GTGTTAGCAAAGCGGT	-9.40373	4.38742	CD16-NK
5386STDY7645353-AGTCTTTTCTTATCTG	-2.52828	10.4163	CD8+T
5386STDY7645353-GGCGTGTGTAACGTTC	-8.46711	3.3691	CD16-NK
5386STDY7645353-GTACTCCGTTCCCGAG	-8.55862	3.47138	CD16-NK
5386STDY7645353-CATATGGCATGTTGAC	-9.68565	4.37331	CD16-NK
5386STDY7645353-TATGCCCGTTCCTCCA	-8.98857	4.13632	CD16-NK
5386STDY7645353-GTAGGCCGTGTCCTCT	-4.78121	9.32469	CD8+T-CRTAM+
5386STDY7645353-CATGCCTTCTTGTTTG	-9.1082	3.8694	CD16-NK
5386STDY7645353-TCGTAGAAGTGTACCT	-8.08037	3.34172	CD16-NK
5386STDY7645353-TCAGATGAGTGTCTCA	-5.22583	7.81777	CD8+T-CRTAM+
5386STDY7645353-TCTGGAAGTATATGAG	-5.62685	7.94957	CD8+T-CRTAM+
5386STDY7645353-CTCACACTCCAAACTG	-7.27827	8.22448	CD16+NK
5386STDY7645353-ATAAGAGGTGCCTGTG	-9.04823	7.18319	CD16+NK
5386STDY7645353-AAGACCTAGATGTCGG	-6.56757	7.46837	CD16+NK
5386STDY7645353-CGATGGCCAATGACCT	-7.78013	6.71207	CD16+NK
5386STDY7645353-CAGGTGCTCGCACTCT	-9.93593	7.86197	CD16+NK
5386STDY7645353-ACGATGTGTCAGATAA	-7.49756	7.40527	CD16-NK
5386STDY7645353-AGAGCGAGTTAAGGGC	-5.24721	9.59723	CD8+T-CRTAM+
5386STDY7645353-AGTGGGATCATCTGCC	-2.30721	11.7628	CD8+T-CRTAM+
5386STDY7645353-GTACTCCTCCTAGGGC	-8.82399	7.87392	CD16+NK
5386STDY7645353-GTGGGTCAGTACGACG	-7.27133	3.88045	CD16-NK
5386STDY7645353-CACAGTACACGCCAGT	-7.18828	6.25172	CD16+NK
5386STDY7645353-ATCCGAATCAAAGACA	-1.14354	10.9282	CD8+T
5386STDY7645353-ACTGCTCTCGAACTGT	-6.39672	7.74565	CD16-NK
5386STDY7645353-AACTTTCAGGTGCTTT	-8.5411	6.89156	CD16+NK
5386STDY7645353-GACGGCTGTTGTACAC	-9.15954	3.93417	CD16-NK
5386STDY7645353-CTCGTCAAGTTAGGTA	-3.00148	8.27585	CD8+T-CRTAM+
5386STDY7645353-TAGTTGGGTCTGCCAG	-7.36397	3.94234	CD16-NK
5386STDY7645353-ATCATGGAGACTAGAT	-2.8211	11.619	CD8+T
5386STDY7645353-AAGTCTGCAAGTAGTA	-6.00945	9.3912	CD8+T-CRTAM+
5386STDY7645353-CCAGCGACACTGCCAG	-5.49374	8.65543	CD8+T-CRTAM+
5386STDY7645353-ATTACTCAGCGCCTCA	-9.08331	4.16682	CD16-NK
5386STDY7645353-GAGGTGACAGCTGGCT	-1.28568	10.8849	CD4+T
5386STDY7645353-ATAGACCCAGTCGATT	-4.58323	10.9085	CD4+CD8+T-naive
5386STDY7645353-GGGCATCAGATCCCGC	-7.54369	6.79986	CD16+NK
5386STDY7645353-GAACATCGTCAGGACA	-3.79316	8.65712	CD8+T-CRTAM+
5386STDY7645353-CACAAACGTGGACGAT	-3.9455	14.3244	CD4+CD8+T-naive
5386STDY7645353-GAGGTGAGTGCGATAG	-2.32232	13.6927	CD4+CD8+T-naive
5386STDY7645353-GACTACATCCGAGCCA	-7.0741	8.17596	CD16+NK
5386STDY7645353-CATGACACACCCATTC	-4.04873	9.12323	CD8+T-CRTAM+
5386STDY7645353-CCAGCGAGTTCGTCTC	-8.926	4.12473	CD16-NK
5386STDY7645353-TCAGATGGTACTTCTT	-7.38339	6.84575	CD16+NK
5386STDY7645353-CCGTACTCACAGACAG	-3.90328	10.7881	CD4+T
5386STDY7645353-CGTAGCGAGAGTAAGG	-8.19525	7.64559	CD16+NK
5386STDY7645353-TGCTGCTTCATGGTCA	-8.17273	3.2148	CD16-NK
5386STDY7645353-CTCGGGAAGAGCTTCT	-4.69654	9.23345	CD8+T-CRTAM+
5386STDY7645353-GTCCTCACAATAGCGG	-5.70033	8.86721	CD8+T-CRTAM+
5386STDY7645353-AGGTCATAGGTACTCT	-8.83027	3.5724	CD16-NK
5386STDY7645353-CCATGTCTCTTACCGC	-4.41038	12.7148	CD8+T-CRTAM+
5386STDY7645353-CTACATTCAAAGTCAA	-7.32053	6.57257	CD16+NK
5386STDY7645353-TCCCGATTCAGTACGT	-8.4356	7.96879	CD16+NK
5386STDY7645353-CGGGTCAAGCTGGAAC	-9.59685	4.84223	CD16-NK
5386STDY7645353-CTGAAACGTGGCGAAT	-5.47886	9.53844	CD8+T-CRTAM+
5386STDY7645353-GGCGTGTAGTATCGAA	-7.73585	5.91435	CD16+NK
5386STDY7645353-AAAGCAAGTACTCTCC	-8.02525	7.3885	CD16+NK
5386STDY7645353-CACATTTAGTTTAGGA	-9.28618	6.99199	CD16+NK
5386STDY7645353-TAAACCGCATACCATG	-3.08796	8.59496	CD8+T-CRTAM+
5386STDY7645353-TGCGTGGGTCGCGAAA	-5.30219	9.51995	CD16-NK
5386STDY7645353-CGGAGTCAGCGTTCCG	-6.85997	8.74915	CD16+NK
5386STDY7645353-ATCCGAACATCGGGTC	-7.61779	3.93921	CD16-NK
5386STDY7645353-TTGCCGTAGTCGTACT	-5.71899	7.82749	CD8+T-CRTAM+
5386STDY7645353-GGGACCTCAGACAAGC	-7.37689	4.0367	CD16-NK
5386STDY7645353-ACTGCTCCATTGAGCT	-4.11083	11.3571	CD4+T
5386STDY7645353-GTTCGGGCAATGGATA	-3.1798	8.41546	CD8+T-CRTAM+
5386STDY7645353-GTCGGGTAGGGCTCTC	-6.25537	8.70476	CD8+T-CRTAM+
5386STDY7645353-GCGCAGTTCGCGGATC	-7.5389	3.73339	CD16-NK
5386STDY7645353-GATCTAGGTCTGGTCG	-7.32842	7.85267	CD16+NK
5386STDY7645353-AACTCAGAGCGCTCCA	-8.93249	4.92515	CD8+T-CRTAM+
5386STDY7645353-GATCAGTGTAGCTTGT	-6.68454	7.66386	CD16+NK
5386STDY7645353-AGAATAGCAAGGCTCC	-4.84769	8.67321	CD8+T-CRTAM+
5386STDY7645353-CGTTCTGCACCATCCT	-9.70607	8.15893	CD16+NK
5386STDY7645353-GGGAATGAGGAGTACC	-6.63965	6.88678	CD16+NK
5386STDY7645353-AGACGTTGTGCGCTTG	-8.49197	3.49607	CD16-NK
5386STDY7645353-CTCGGAGGTTAGTGGG	-7.45124	3.76501	CD16-NK
5386STDY7645353-AAGGAGCGTAGCTCCG	-7.20896	7.86117	CD16+NK
5386STDY7645353-GAAACTCGTAGCTTGT	-4.33078	9.05921	CD8+T-CRTAM+
5386STDY7645353-TATCAGGGTGTGCCTG	-8.75565	3.47971	CD16-NK
5386STDY7645353-CTAAGACTCCTTGCCA	-0.577609	14.4294	Cyc-NK
5386STDY7645353-CTTCTCTGTCGAAAGC	-1.92448	9.32307	CD8+T
5386STDY7645353-CGTCCATAGTCTCGGC	-9.43162	7.06004	CD16+NK
5386STDY7645353-CTTTGCGCATGTCGAT	-7.08327	7.64822	CD16+NK
5386STDY7645353-CTGCCTAAGCTGTCTA	-5.19384	8.80339	CD16+NK
5386STDY7645353-GACTGCGAGAAGGTTT	-5.2782	9.76426	CD8+T-CRTAM+
5386STDY7645353-TTTGCGCAGGTAGCTG	-8.61167	4.48108	CD16-NK
5386STDY7645353-AGCAGCCCACAACGTT	-1.66497	12.8668	CD4+CD8+T-naive
5386STDY7645353-ACAGCCGCAGTTAACC	-6.1756	7.60005	CD8+T-CRTAM+
5386STDY7645353-TCAATCTTCATAAAGG	-8.4855	6.6706	CD16+NK
5386STDY7645353-AAATGCCGTATCGCAT	-7.23779	6.98996	CD16+NK
5386STDY7645353-CGTAGCGTCCCAACGG	-5.72789	8.26329	CD8+T-CRTAM+
5386STDY7645353-AACTCTTGTACTTGAC	-2.12964	9.52394	CD8+T
5386STDY7645353-AACGTTGAGGAGTACC	-3.5274	8.06234	CD8+T-CRTAM+
5386STDY7645353-GCGAGAACACCGCTAG	-6.4691	8.76025	CD8+T-CRTAM+
5386STDY7645353-ACTTGTTTCTGCTGCT	-7.29681	4.50019	CD16-NK
5386STDY7645353-CACAAACGTTCCACGG	-8.86385	4.51688	CD16-NK
5386STDY7645353-AAGACCTCAGTAAGAT	-5.8027	9.00015	CD8+T-CRTAM+
5386STDY7645353-AGAATAGAGAAGGACA	-6.54491	8.25126	CD8+T-CRTAM+
5386STDY7645353-CTAGAGTAGTTTGCGT	-9.2589	4.65101	CD16-NK
5386STDY7645354-GGTGTTAAGGCCGAAT	-1.33279	12.8442	Cyc-T
5386STDY7645354-AACGTTGTCGGATGTT	-0.564308	14.3841	Cyc-NK
5386STDY7645354-CGTTCTGCACGAAGCA	-1.04503	13.7741	Cyc-T
5386STDY7645354-TTCTACAGTGTGACCC	-1.233	12.8899	CD4+T
5386STDY7645354-GAGCAGAAGTCATGCT	0.210924	6.4932	CD16+NK
5386STDY7645354-CGATTGACAGGTCCAC	-8.2747	4.38117	CD16-NK
5386STDY7645354-AAAGTAGGTGAAGGCT	-0.556179	14.3717	Cyc-NK
5386STDY7645354-CTCTAATTCTGCGTAA	-0.671727	14.2072	Cyc-NK
5386STDY7645354-TGACGGCAGGCTATCT	-0.950175	13.7353	Cyc-T
5386STDY7645354-TCTGGAACAGGTTTCA	-3.89878	13.2429	CD4+T
5386STDY7645354-TCGCGAGAGTGCTGCC	-9.01296	4.64657	CD16-NK
5386STDY7645354-CTGAAGTGTAGGGTAC	-7.90158	4.15199	CD16-NK
5386STDY7645354-CCAATCCGTTTGTTGG	-3.57932	8.49534	CD8+T-CRTAM+
5386STDY7645354-GATCAGTGTTGGTGGA	-3.10854	13.7776	CD4+Treg
5386STDY7645354-ATCTGCCAGGCTCATT	-3.22741	13.2067	CD4+T
5386STDY7645354-CGGACTGCACCGCTAG	-8.20902	4.33185	CD16-NK
5386STDY7645354-CTCGTCAAGTGCGATG	-8.04573	4.29621	CD16-NK
5386STDY7645354-GTCTTCGTCTTCATGT	-2.34198	13.4383	CD4+CD8+T-naive
5386STDY7645354-TCGAGGCCACTTACGA	-4.86962	14.1579	CD4+CD8+T-naive
5386STDY7645354-GACTGCGCATACCATG	-8.52105	5.86726	CD16-NK
5386STDY7645354-ACTTGTTTCTTCGGTC	-8.32387	6.55619	CD16+NK
5386STDY7645354-TAAACCGCACCAGGTC	-0.667497	14.1721	Cyc-NK
5386STDY7645354-ATCTGCCCACAAGCCC	-2.7759	13.923	CD4+CD8+T-naive
5386STDY7645354-TTGGAACGTTGAGGTG	-3.25822	7.98613	CD8+T-CRTAM+
5386STDY7645354-TGAAAGAGTAAAGGAG	-8.61101	4.31625	CD16-NK
5386STDY7645354-CCTTCCCCACTCTGTC	-2.88633	14.5494	CD4+CD8+T-naive
5386STDY7645354-CAGCGACGTGAGTATA	-3.48129	13.3591	CD4+CD8+T-naive
5386STDY7645354-CAGTCCTGTCAGAATA	-3.90802	8.52252	CD8+T-CRTAM+
5386STDY7645354-CAGAGAGCACCAGGCT	-2.42117	13.7146	CD4+CD8+T-naive
5386STDY7645354-GTGAAGGTCGGTTAAC	-5.95996	7.39824	CD8+T-CRTAM+
5386STDY7645354-CATGACATCCTAAGTG	-8.08274	3.48792	CD16-NK
5386STDY7645354-CTCTAATGTAGCTAAA	-2.77312	13.3302	CD4+T
5386STDY7645354-CTACATTGTATAGGGC	-7.71477	5.43255	CD16+NK
5386STDY7645354-GACTACAGTCTCACCT	-3.64054	13.1072	CD4+T
5386STDY7645354-TAAGCGTCAATCACAC	-2.93207	13.4471	CD4+Treg
5386STDY7645354-CACAGTAAGAAACGAG	-4.27559	7.12604	CD8+T-CRTAM+
5386STDY7645354-GGACAAGCACAGGCCT	-9.79651	5.67972	CD16+NK
5386STDY7645354-GTCACAAAGGGTGTTG	-7.07797	6.93797	CD16+NK
5386STDY7645354-GATGAGGAGACAGGCT	-2.91345	13.0938	CD4+CD8+T-naive
[truncated: 18,322 more rows]

## Sheet: panel_b
index	UMAP1	UMAP2	Cell cluster
mus_SNuc7468112-GAACGGATCTACTCAT-0	-2.06033	-2.28928	Adv_FB
mus_SNuc7468112-ATCCGAACAGCAGTTT-0	-2.25954	-2.15828	Adv_FB
mus_SNuc7468112-AAGGCAGAGAAGAAGC-0	-2.34355	3.27959	Inter_FB
mus_SNuc7468112-GACAGAGGTGTTCTTT-0	-4.90031	0.403947	Inter_FB
mus_SNuc7468112-CGTAGCGCATCATCCC-0	-1.4779	-1.56964	Adv_FB
mus_SNuc7468112-TAGAGCTAGCCACCTG-0	-3.66985	1.73682	Inter_FB
mus_SNuc7468112-CTACATTCAGTTAACC-0	-4.68124	1.59026	Par_FB
mus_SNuc7468112-CATGGCGCACTGAAGG-0	-1.76648	-1.60466	Adv_FB
mus_SNuc7468112-TTCTTAGTCGAGAACG-0	4.55485	6.01458	Inter_FB
mus_SNuc7468112-GTACTCCGTCATGCAT-0	-2.74138	-0.29054	Adv_FB
mus_SNuc7468112-GGGTTGCCACGGTAAG-0	1.73216	-0.617389	Adv_FB
mus_SNuc7468112-AGATCTGTCAACACAC-0	-1.85455	-2.1357	Adv_FB
mus_SNuc7468112-CGCTATCCACTAAGTC-0	-1.96072e-05	-0.0458158	Adv_FB
mus_SNuc7468112-GCATGATGTTTCCACC-0	-2.21746	-2.07203	Adv_FB
mus_SNuc7468112-GCGCCAACAATGGAAT-0	-1.59198	-1.65614	Adv_FB
mus_SNuc7468112-TACGGGCTCGAGAACG-0	-2.39829	0.53886	Inter_FB
mus_SNuc7468112-ATTTCTGTCATCATTC-0	-0.312744	-0.17419	Adv_FB
mus_SNuc7468112-GGCTCGATCGCGATCG-0	-1.20878	-0.512788	Adv_FB
mus_SNuc7468112-GCAATCACATTTGCTT-0	-0.291006	4.0202	Inter_FB
mus_SNuc7468112-GTTTCTACAAGCGTAG-0	-1.74802	-2.01465	Adv_FB
mus_SNuc7468112-TTGACTTCACTCTGTC-0	-2.06964	-1.95561	Adv_FB
mus_SNuc7468112-TAAGAGACATCTCCCA-0	0.690728	-0.29483	Adv_FB
mus_SNuc7468112-TCGTAGAAGTATCTCG-0	-1.79924	-0.707068	Adv_FB
mus_SNuc7468112-AGGCCACTCATTGCGA-0	-1.37311	-1.33472	Adv_FB
mus_SNuc7468112-TGCCAAATCGATGAGG-0	-0.487177	4.19252	Inter_FB
mus_SNuc7468112-ACTTACTAGGACTGGT-0	0.41362	-0.449578	Adv_FB
mus_SNuc7468112-ACACCGGTCGCGTTTC-0	-1.99069	-0.143334	Adv_FB
mus_SNuc7468112-CGGCTAGGTACGAAAT-0	-2.15387	-1.53867	Adv_FB
mus_SNuc7468112-CCTTTCTTCAGCATGT-0	-2.60451	-0.833563	Adv_FB
mus_SNuc7468112-TAGTTGGTCTGTTGAG-0	-1.72046	2.08107	Inter_FB
mus_SNuc7468112-TATTACCGTAGCTGCC-0	-2.7761	-1.60538	Adv_FB
mus_SNuc7468112-ATTGGACTCGTTACGA-0	-2.1532	-2.39626	Adv_FB
mus_SNuc7468112-GCTGCAGTCGTTGACA-0	0.885985	0.721444	Inter_FB
mus_SNuc7468112-ACTGTCCGTAGGCTGA-0	-2.00697	-0.931405	Adv_FB
mus_SNuc7468112-GATTCAGCACGAGAGT-0	-1.99966	-2.39578	Adv_FB
mus_SNuc7468112-TGGGAAGCAAAGCAAT-0	-1.98403	-1.7703	Adv_FB
mus_SNuc7468112-ACGAGGACATGAAGTA-0	-2.04599	-2.24197	Adv_FB
mus_SNuc7468112-TTGACTTTCTCTAAGG-0	-1.70119	-1.01374	Adv_FB
mus_SNuc7468112-GGCTGGTGTCGGCACT-0	-2.86606	-0.0064291	Adv_FB
mus_SNuc7468112-GTAGGCCAGGCCCTCA-0	-2.22426	-1.92762	Adv_FB
mus_SNuc7468112-CCGTACTAGCTAGGCA-0	0.534832	-1.15568	Adv_FB
mus_SNuc7468112-GTTTCTAAGCCACGCT-0	-2.55073	-1.59617	Adv_FB
mus_SNuc7468112-CGTCTACAGACCCACC-0	-2.28832	3.87836	Inter_FB
mus_SNuc7468112-CCTACACCACACGCTG-0	-4.10501	2.4592	Inter_FB
mus_SNuc7468112-AAGACCTAGTGAACAT-0	-0.747369	-1.15921	Adv_FB
mus_SNuc7468112-CTTCTCTGTCTCCATC-0	0.284653	4.2785	Inter_FB
mus_SNuc7468112-CAGTCCTAGGAATTAC-0	-0.731143	0.853916	Adv_FB
mus_SNuc7468112-ACACCAATCTAACCGA-0	-2.77583	0.158976	Adv_FB
mus_SNuc7468112-AAGGCAGCATTTCAGG-0	-3.4572	0.849627	Adv_FB
mus_SNuc7468112-CCTTCCCCACATTTCT-0	-2.86548	-1.9118	Adv_FB
mus_SNuc7468112-TTTATGCCAGTCTTCC-0	-2.34189	-2.16941	Adv_FB
mus_SNuc7468112-CACAGTATCTCGGACG-0	-2.42787	-1.52293	Adv_FB
mus_SNuc7468112-GGAATAACAAAGTGCG-0	-2.25656	-2.01191	Adv_FB
mus_SNuc7468112-TGTTCCGGTGTTCGAT-0	-1.42015	5.46898	Inter_FB
mus_SNuc7468112-TATGCCCCAAGGACAC-0	-1.7858	-1.77944	Adv_FB
mus_SNuc7468112-TCATTACGTCGCGAAA-0	-2.82757	5.90361	Inter_FB
mus_SNuc7468112-TGAGGGAAGCCCTAAT-0	-0.939774	4.78343	Inter_FB
mus_SNuc7468112-GACTAACCAGCCTATA-0	0.632481	1.80314	Inter_FB
mus_SNuc7468112-AACGTTGCACGGTGTC-0	-2.60543	-0.343759	Adv_FB
mus_SNuc7468112-GAAGCAGGTCATCCCT-0	-3.66843	1.32963	Par_FB
mus_SNuc7468112-CACATTTGTTACGCGC-0	-1.53957	-1.57481	Adv_FB
mus_SNuc7468112-AGATCTGTCCCTCTTT-0	-2.46418	-0.620199	Adv_FB
mus_SNuc7468112-ACGTCAAGTGCCTGGT-0	-3.72555	0.622393	Par_FB
mus_SNuc7468112-GCTTCCAAGTTAGCGG-0	-0.806735	5.04976	Inter_FB
mus_SNuc7468112-CGATGGCAGTCATCCA-0	-0.299667	4.64294	Inter_FB
mus_SNuc7468112-GCAATCATCCACGACG-0	-3.08538	-1.65915	Adv_FB
mus_SNuc7468112-TATGCCCAGCGATAGC-0	-2.12978	-1.25926	Adv_FB
mus_SNuc7468112-TTTGTCACACACATGT-0	-3.3495	5.65605	Inter_FB
mus_SNuc7468112-GACCTGGGTAGAAAGG-0	-3.82674	0.189952	Inter_FB
mus_SNuc7468112-GTCGTAAGTGCTAGCC-0	-1.05199	1.42215	Inter_FB
mus_SNuc7468112-TACCTTAAGTGCGATG-0	-2.38664	-0.908738	Adv_FB
mus_SNuc7468112-CCTACCAGTCTGCAAT-0	6.431	4.44751	Endoneural_FB-TAC1+
mus_SNuc7468112-GGCCGATGTAGCTGCC-0	-2.96646	-1.36676	Adv_FB
mus_SNuc7468112-ATTGGACCATTTCAGG-0	-3.93558	1.04913	Par_FB
mus_SNuc7468112-CTAGTGAGTCTTCGTC-0	-2.51139	-2.21283	Adv_FB
mus_SNuc7468112-TCAACGACAGTGGAGT-0	-2.00565	-1.8558	Adv_FB
mus_SNuc7468112-CTGTGCTAGCCGCCTA-0	-2.59781	-0.916007	Adv_FB
mus_SNuc7468112-CTGAAGTCAGTTCATG-0	-1.57942	0.946321	Adv_FB
mus_SNuc7468112-CGTTAGATCACATACG-0	-0.796171	1.05639	Adv_FB
mus_SNuc7468112-TGCGTGGAGAGCTGCA-0	-2.02167	-2.30368	Adv_FB
mus_SNuc7468112-CGAACATAGCCACGCT-0	-2.91785	-0.91291	Adv_FB
mus_SNuc7468112-AAATGCCCAAACTGCT-0	-2.09034	-1.06984	Adv_FB
mus_SNuc7468112-GCGGGTTCATCGATTG-0	-3.79521	5.37243	Inter_FB
mus_SNuc7468112-GGGCACTAGCTCAACT-0	0.0773773	4.55604	Inter_FB
mus_SNuc7468112-CATATTCTCCCAACGG-0	-6.00948	0.891427	Par_FB
mus_SNuc7468112-CCTTACGCATGATCCA-0	0.189429	4.03775	Inter_FB
mus_SNuc7468112-ACGCCAGAGCTGAAAT-0	-1.64122	2.86724	Inter_FB
mus_SNuc7468112-GGAACTTGTCATCCCT-0	-2.4621	-1.93428	Adv_FB
mus_SNuc7468112-CCTAGCTAGTACGACG-0	-2.2203	-2.18323	Adv_FB
mus_SNuc7468112-GAAATGACATGTCGAT-0	-0.580382	4.46153	Inter_FB
mus_SNuc7468112-CCACTACCATTGAGCT-0	-2.36821	-2.00181	Adv_FB
mus_SNuc7468112-CGAGAAGGTGTAACGG-0	-2.22131	-2.18448	Adv_FB
mus_SNuc7468112-GATCAGTAGTTATCGC-0	-1.37913	-0.980796	Adv_FB
mus_SNuc7468112-TGGCGCAAGGTACTCT-0	-2.74422	-1.88823	Adv_FB
mus_SNuc7468112-CTGGTCTCATGAGCGA-0	-0.792159	3.31927	Adv_FB
mus_SNuc7468112-ACGCAGCCAACACCTA-0	-4.31837	1.26071	Par_FB
mus_SNuc7468112-AGCCTAACACTGTTAG-0	-2.59412	-2.13232	Adv_FB
mus_SNuc7468112-CGCCAAGGTAGCAAAT-0	1.21645	0.878228	Adv_FB
mus_SNuc7468112-GGCTCGAAGGTGCTAG-0	-4.81902	4.42079	Inter_FB
mus_SNuc7468112-ATGGGAGGTCCAGTAT-0	-4.33209	1.17901	Inter_FB
mus_SNuc7468112-AGCTCCTGTACGCACC-0	-2.75959	-0.157977	Adv_FB
mus_SNuc7468112-CTAAGACCACCTGGTG-0	-3.08143	3.53183	Inter_FB
mus_SNuc7468112-GTTAAGCTCGCACTCT-0	-3.43077	-0.257426	Adv_FB
mus_SNuc7468112-GTTCGGGTCTGAGGGA-0	0.586708	4.3676	Inter_FB
mus_SNuc7468112-TACTTGTAGAAGGACA-0	-2.6895	3.0272	Inter_FB
mus_SNuc7468112-TGTGTTTAGAATCTCC-0	-2.42404	-1.76126	Adv_FB
mus_SNuc7468112-TGCGGGTCACAGGTTT-0	-1.7442	-1.80135	Adv_FB
mus_SNuc7468112-CTCCTAGTCACGACTA-0	-0.742508	-0.815014	Adv_FB
mus_SNuc7468112-GGGATGAGTTCACCTC-0	-2.24427	-0.456748	Adv_FB
mus_SNuc7468112-ACGAGCCCACGGTAAG-0	1.39959	-1.03699	Inter_FB
mus_SNuc7468112-CGAACATTCAAGGTAA-0	5.23553	4.76936	Perineural_FB
mus_SNuc7468112-GTACTCCCAATCAGAA-0	-1.211	9.52875	Tenocyte
mus_SNuc7468112-GGGTCTGGTATAGGGC-0	-2.42795	2.58357	Inter_FB
mus_SNuc7468112-ACTGAGTTCAGGCCCA-0	-5.0377	1.56464	Par_FB
mus_SNuc7468112-TCTTTCCAGATCACGG-0	-2.3798	-1.44872	Adv_FB
mus_SNuc7468112-ATGAGGGCATACTCTT-0	-3.93664	0.278522	Par_FB
mus_SNuc7468112-CTCGTCATCGCTGATA-0	-0.2307	3.18941	Inter_FB
mus_SNuc7468112-TCACGAACAGCCAGAA-0	-4.01008	3.15719	Inter_FB
mus_SNuc7468112-GCCTCTAGTCCTGCTT-0	-2.57007	5.45824	Inter_FB
mus_SNuc7468112-AACTTTCAGACTAAGT-0	-1.08399	2.54045	Inter_FB
mus_SNuc7468112-CAGGTGCGTTCGCTAA-0	-1.96582	3.85783	Inter_FB
mus_SNuc7468112-ATAACGCGTAGCGTAG-0	-2.1244	-1.56735	Adv_FB
mus_SNuc7468112-CGTGAGCAGAAGGCCT-0	-0.577882	1.69865	Inter_FB
mus_SNuc7468112-TCCCGATCACATTCGA-0	-1.23245	-1.03956	Adv_FB
mus_SNuc7468112-TAGACCAAGGGTGTGT-0	-2.28838	-0.922804	Adv_FB
mus_SNuc7468112-TGCCAAATCACTGGGC-0	2.2266	-0.623562	Tenocyte
mus_SNuc7468112-CTCGGGATCGCAAACT-0	-2.13998	-1.28086	Adv_FB
mus_SNuc7468112-AACCATGAGTAGGTGC-0	-2.13951	-1.66769	Adv_FB
mus_SNuc7468112-CTAGAGTTCATATCGG-0	-1.94361	-2.16655	Adv_FB
mus_SNuc7468112-TTGCCGTTCAGTGCAT-0	-0.988009	-0.729166	Adv_FB
mus_SNuc7468112-TTTACTGCACGAAAGC-0	-1.43642	4.37628	Inter_FB
mus_SNuc7468112-TACGGGCAGAGTAATC-0	-1.69682	0.353907	Adv_FB
mus_SNuc7468112-CTAGTGAGTGAAGGCT-0	-1.58679	3.38724	Inter_FB
mus_SNuc7468112-AGCTTGAAGGCCCTTG-0	-0.620551	-0.802078	Adv_FB
mus_SNuc7468112-GCACATATCCTATTCA-0	-0.0857822	4.55007	Inter_FB
mus_SNuc7468112-ATTACTCGTGTGCGTC-0	-2.93698	-1.32843	Adv_FB
mus_SNuc7468112-CATCGGGTCTATCCTA-0	-4.13401	-0.836229	Par_FB
mus_SNuc7468112-AAAGCAACAGTCGATT-0	-2.12747	5.41516	Inter_FB
mus_SNuc7468112-TTAACTCGTTGTTTGG-0	-2.06868	2.56204	Adv_FB
mus_SNuc7468112-CGAGAAGTCACCAGGC-0	-3.51462	-0.2902	Adv_FB
mus_SNuc7468112-AATCCAGTCGGAATCT-0	-4.69208	2.37224	Par_FB
mus_SNuc7468112-TACCTATGTCACAAGG-0	-3.46514	0.25987	Adv_FB
mus_SNuc7468112-GTCAAGTTCACAGTAC-0	2.22634	-0.832453	Inter_FB
mus_SNuc7468112-GGACAGATCTCTAAGG-0	-0.475439	-0.250625	Adv_FB
mus_SNuc7468112-CTCATTAAGGCTACGA-0	-4.88223	1.68164	Inter_FB
mus_SNuc7468112-CCCAATCAGTGGTAGC-0	-1.43445	-1.41944	Adv_FB
mus_SNuc7468112-CACATTTTCTAACGGT-0	-2.56202	-0.598043	Adv_FB
mus_SNuc7468112-GCATGCGGTTGAGTTC-0	-3.64539	2.30988	Inter_FB
mus_SNuc7468112-CTGCGGACATACCATG-0	-4.72158	1.63025	Inter_FB
mus_SNuc7468112-GTCTTCGGTGCCTGGT-0	-0.902965	0.774171	Inter_FB
mus_SNuc7468112-CTCACACGTCGGCACT-0	-3.517	-1.14576	Adv_FB
mus_SNuc7468112-ATCCGAACATCGACGC-0	-2.6117	-1.68165	Adv_FB
mus_SNuc7468112-CGATGTAAGATCTGAA-0	-1.20617	9.51542	Tenocyte
mus_SNuc7468112-CTCTGGTTCTGCTTGC-0	-1.49074	-2.03942	Adv_FB
mus_SNuc7468112-CCGGGATTCCAGAAGG-0	-1.18121	-0.449079	Adv_FB
mus_SNuc7468112-GTTCTCGCACCTTGTC-0	-1.38426	0.548719	Inter_FB
mus_SNuc7468112-GCATGATGTTCCGTCT-0	-2.24123	-1.04257	Adv_FB
mus_SNuc7468112-AGTCTTTCAAATCCGT-0	-1.82224	-0.34331	Adv_FB
mus_SNuc7468112-ATCCGAAGTACCGTAT-0	-3.61231	0.361683	Par_FB
mus_SNuc7468112-CCTCTGAGTCGCTTCT-0	-2.42382	-1.07423	Adv_FB
mus_SNuc7468112-AATCCAGAGAACTGTA-0	-5.68017	2.58482	Adv_FB
mus_SNuc7468112-ATGTGTGTCCGCGGTA-0	6.6365	4.04372	Perineural_FB
mus_SNuc7468112-GACACGCTCAATCTCT-0	-2.82402	1.09831	Adv_FB
mus_SNuc7468112-GTGAAGGGTGAAGGCT-0	-1.40384	-0.489117	Adv_FB
mus_SNuc7468112-CAGCAGCTCCAAAGTC-0	-5.72289	2.55923	Par_FB
mus_SNuc7468112-GGGCATCTCAACACAC-0	-3.28966	0.0873572	Adv_FB
mus_SNuc7468112-ATCGAGTGTTCCACGG-0	-2.40049	1.49902	Adv_FB
mus_SNuc7468112-ACATACGCAGGTTTCA-0	-2.61227	-2.14499	Adv_FB
mus_SNuc7468112-TGCCCATCATGGTCAT-0	-4.31674	1.17629	Inter_FB
mus_SNuc7468112-TGGCGCACATGCCTAA-0	0.473524	-0.238939	Adv_FB
mus_SNuc7468112-TGCTACCAGACCTAGG-0	-4.89605	0.470658	Inter_FB
mus_SNuc7468112-GTGTTAGGTGGTAACG-0	-2.70087	-1.58818	Adv_FB
mus_SNuc7468112-TTCTACACAGCGAACA-0	-3.00412	0.201559	Adv_FB
mus_SNuc7468112-TTATGCTTCACCGGGT-0	-2.30847	-1.63657	Adv_FB
mus_SNuc7468112-CCTCAGTGTCAACTGT-0	-1.22162	-1.41503	Adv_FB
mus_SNuc7468112-CCTTTCTCATCGGTTA-0	-3.92114	2.8503	Inter_FB
mus_SNuc7468112-TGCTGCTGTCTCTTTA-0	-3.5011	-1.3686	Adv_FB
mus_SNuc7468112-TCGCGAGTCCACGACG-0	-2.79765	-1.35487	Adv_FB
mus_SNuc7468112-CGTTAGAAGCGATATA-0	-2.53874	-2.07	Adv_FB
mus_SNuc7468112-ACACCGGCAAGCGATG-0	-3.16097	0.978536	Adv_FB
mus_SNuc7468112-GACCTGGTCATTATCC-0	-3.73293	-0.395555	Adv_FB
mus_SNuc7468112-CACATTTAGACGCACA-0	-1.91162	-1.69584	Adv_FB
mus_SNuc7468112-GGACGTCAGAAACCGC-0	-3.02495	0.252122	Adv_FB
mus_SNuc7468112-GGGAGATGTAGCGATG-0	-3.65169	0.445742	Adv_FB
mus_SNuc7468112-TTAACTCCATTTCAGG-0	-0.628893	-0.611011	Adv_FB
mus_SNuc7468112-CACTCCAAGGGCTTGA-0	-2.03129	-1.53395	Adv_FB
mus_SNuc7468112-CACCTTGGTAGGACAC-0	-1.24779	5.46402	Inter_FB
mus_SNuc7468112-CATTCGCCACTGAAGG-0	-2.02025	-1.57659	Adv_FB
mus_SNuc7468112-GAGGTGATCAACACCA-0	-5.0198	0.734055	Inter_FB
mus_SNuc7468112-TGCCCTATCTTCGAGA-0	0.392166	-1.61517	Par_FB
mus_SNuc7468112-GATCTAGAGATATGCA-0	-3.50348	-1.04723	Adv_FB
mus_SNuc7468112-TTCTTAGTCTCCAGGG-0	-0.480582	5.20996	Inter_FB
mus_SNuc7468112-GTCAAGTTCACTCTTA-0	-2.08692	3.6632	Inter_FB
mus_SNuc7468112-CTAGAGTTCTGTTTGT-0	-2.23793	-2.24893	Adv_FB
mus_SNuc7468112-AACACGTTCTTTCCTC-0	-3.53222	-1.30648	Adv_FB
mus_SNuc7468112-CCTTTCTAGATAGGAG-0	-2.00401	-0.588843	Adv_FB
mus_SNuc7468112-ACCCACTCAGGAATGC-0	-2.28027	-0.00715153	Inter_FB
mus_SNuc7468112-GCAGTTAAGGCGATAC-0	-2.51705	2.82391	Inter_FB
mus_SNuc7468112-CACCACTTCTATCGCC-0	-3.0428	-1.77861	Adv_FB
mus_SNuc7468112-CGATCGGGTAGGAGTC-0	-5.5473	1.35962	Par_FB
mus_SNuc7468112-CTACATTGTGTGGCTC-0	-2.08435	-1.88587	Adv_FB
mus_SNuc7468112-GTGCTTCGTGCAGGTA-0	-3.19786	-0.864483	Adv_FB
mus_SNuc7468112-TCAGCAACAACTTGAC-0	-5.60628	0.775738	Par_FB
mus_SNuc7468112-TGGTTAGGTGTGAATA-0	-0.955428	4.43253	Inter_FB
mus_SNuc7468112-ACTGATGTCTGCGACG-0	-4.93625	1.6319	Par_FB
mus_SNuc7468112-GAACCTAAGACCTTTG-0	-2.69294	0.578258	Adv_FB
mus_SNuc7468112-TCAGGTAGTACTTCTT-0	-3.41824	-0.506688	Adv_FB
mus_SNuc7468112-CGGGTCAGTTGGACCC-0	-2.53864	2.89976	Adv_FB
mus_SNuc7468112-AGAGCGATCCCTAATT-0	-1.39457	1.3248	Adv_FB
mus_SNuc7468112-AGTGGGATCACGCATA-0	-4.31236	1.58456	Par_FB
mus_SNuc7468112-GACGTTAAGACGCAAC-0	-1.42054	-0.287062	Adv_FB
mus_SNuc7468112-GCTCTGTCAGCTGTGC-0	-2.8681	4.57735	Par_FB
mus_SNuc7468112-TCGGGACGTATTCGTG-0	-2.98971	-1.26793	Adv_FB
mus_SNuc7468112-GGAATAAAGACCTAGG-0	-5.58581	1.57951	Par_FB
mus_SNuc7468112-GAACCTAAGGTGATAT-0	-3.67229	-0.852506	Adv_FB
mus_SNuc7468112-CGCTGGAGTCCGAGTC-0	-0.643384	4.44601	Inter_FB
mus_SNuc7468112-CACCTTGGTCGGCACT-0	-2.83993	-1.72898	Adv_FB
mus_SNuc7468112-CCTATTAGTGGTACAG-0	0.047564	3.48991	Inter_FB
mus_SNuc7468112-TTTGCGCTCCGGCACA-0	6.18738	4.57407	Perineural_FB
mus_SNuc7468112-GCATGATCATGCCTTC-0	-1.12788	-0.566717	Adv_FB
mus_SNuc7468112-GCTCTGTGTGGCCCTA-0	-2.91501	-1.14204	Adv_FB
mus_SNuc7468112-AATCGGTTCTTCAACT-0	-1.40881	-0.952264	Adv_FB
mus_SNuc7468112-ACGAGCCAGGACAGAA-0	6.49426	5.3061	Perineural_FB
mus_SNuc7468112-TGAGAGGCATCGTCGG-0	-0.791675	6.35647	Inter_FB
mus_SNuc7468112-AGCCTAAAGCGACGTA-0	-1.04748	4.31858	Inter_FB
mus_SNuc7468112-TACGGTACAATTGCTG-0	-3.95697	-0.465976	Adv_FB
mus_SNuc7468112-TCGGTAAAGTTAAGTG-0	-2.64028	-0.686411	Adv_FB
mus_SNuc7468112-GAGGTGAAGCCACGCT-0	-2.58412	2.81066	Inter_FB
mus_SNuc7468112-TGGGCGTTCTCAAACG-0	-3.1548	-1.62003	Adv_FB
mus_SNuc7468112-GCGACCAAGAGAGCTC-0	-4.21588	1.24734	Par_FB
mus_SNuc7468112-ACTGATGCAGCGATCC-0	-2.51172	0.944936	Adv_FB
mus_SNuc7468112-GATGAGGGTTCACCTC-0	-2.10608	-2.22986	Adv_FB
mus_SNuc7468112-CTGGTCTAGCACAGGT-0	-5.11199	1.50696	Par_FB
mus_SNuc7468112-GAAACTCTCACTGGGC-0	-4.32517	1.67132	Adv_FB
mus_SNuc7468112-AGTGTCACAATCCAAC-0	-1.08357	9.22804	Tenocyte
mus_SNuc7468112-TACGGATTCGTCCAGG-0	-0.235706	4.6442	Inter_FB
mus_SNuc7468112-GGCCGATAGAGCCCAA-0	-2.06857	-1.36099	Adv_FB
mus_SNuc7468112-GCTTCCATCTACGAGT-0	-4.9612	1.19294	Par_FB
mus_SNuc7468112-TTTACTGTCAACCATG-0	-1.74364	5.25295	Inter_FB
mus_SNuc7468112-CCATTCGCAGGAACGT-0	-1.52405	3.37692	Inter_FB
mus_SNuc7468112-GCTTGAACATTATCTC-0	-5.6067	1.15401	Par_FB
mus_SNuc7468112-CATGGCGCAACCGCCA-0	-2.86654	-1.19244	Adv_FB
mus_SNuc7468112-CAGCAGCAGCGAGAAA-0	-1.88941	1.84123	Inter_FB
mus_SNuc7468112-GCATACATCGTTGACA-0	-1.48496	4.52261	Inter_FB
mus_SNuc7468112-ACATCAGCATATACGC-0	-2.89532	6.08891	Inter_FB
mus_SNuc7468112-GCGCGATTCACATGCA-0	-1.76682	-0.511965	Adv_FB
mus_SNuc7468112-GGTGTTAGTTCCACTC-0	-4.5864	6.74066	Par_FB
mus_SNuc7468112-CTCTGGTGTGCGCTTG-0	-2.53432	-0.489877	Inter_FB
mus_SNuc7468112-ACGGGCTGTCTCAACA-0	-1.93457	-2.48199	Adv_FB
mus_SNuc7468112-CAGGTGCGTAGATTAG-0	-2.25987	5.44962	Inter_FB
mus_SNuc7468112-TCTTCGGAGACAGACC-0	-0.66053	3.61042	Inter_FB
mus_SNuc7468112-GTCACGGTCAGTTTGG-0	-5.28754	2.40844	Par_FB
mus_SNuc7468112-AGAGTGGTCCTTAATC-0	-1.06725	3.47486	Inter_FB
mus_SNuc7468112-GACGGCTAGCACCGTC-0	-1.5737	-1.17158	Adv_FB
mus_SNuc7468112-GGATGTTCAGGTGCCT-0	-3.5531	0.538892	Adv_FB
mus_SNuc7468112-GCTGCGATCTCAAGTG-0	-2.79243	2.04942	Inter_FB
mus_SNuc7468112-ACTGCTCGTTGACGTT-0	-3.30602	-0.138349	Adv_FB
mus_SNuc7468112-GAACCTACATGAACCT-0	-2.53141	0.0775057	Adv_FB
mus_SNuc7468112-GCACTCTCAACCGCCA-0	-4.73414	0.722027	Adv_FB
mus_SNuc7468112-GCAATCAAGATCTGCT-0	-1.98688	1.94714	Adv_FB
mus_SNuc7468112-CACACAAAGAAAGTGG-0	-4.1847	2.48156	Inter_FB
mus_SNuc7468112-CATCGGGCAAGCCGTC-0	-0.164119	4.56402	Inter_FB
mus_SNuc7468112-TGCCCTAAGCGGCTTC-0	5.48344	4.77925	Perineural_FB
mus_SNuc7468112-CCTCAGTCAGGTTTCA-0	-6.36759	2.20465	Par_FB
mus_SNuc7468112-TCTGAGACAGACGCAA-0	-0.625273	6.03317	Inter_FB
mus_SNuc7468112-AACCATGCAGACGCTC-0	-3.00888	0.785936	Adv_FB
mus_SNuc7468112-TGAGAGGTCAACGGGA-0	-1.26137	1.72077	Inter_FB
mus_SNuc7468112-CGCTTCATCCTGTAGA-0	1.27301	-1.55094	Adv_FB
mus_SNuc7468112-CTTAGGATCACCCGAG-0	-5.50933	1.26279	Par_FB
mus_SNuc7468112-TAAACCGAGCTTCGCG-0	-4.57794	1.56054	Inter_FB
mus_SNuc7468112-CGACCTTTCCACGACG-0	-3.57511	2.66755	Par_FB
mus_SNuc7468112-CAGCTAAGTTCGAATC-0	-2.96808	0.0524859	Adv_FB
mus_SNuc7468112-ATTCTACCATAAAGGT-0	-5.61428	3.2298	Par_FB
mus_SNuc7468112-ATTGGTGCAAGGCTCC-0	0.144074	3.92685	Inter_FB
mus_SNuc7468112-CATCCACTCAGGCAAG-0	-4.03421	-0.331312	Adv_FB
mus_SNuc7468112-CAGCCGAGTAGAAGGA-0	-4.14032	0.9708	Par_FB
mus_SNuc7468112-TCTATTGTCTGGTTCC-0	-3.26901	-0.635487	Adv_FB
mus_SNuc7468112-CTAGAGTGTTCGGGCT-0	-3.79819	-1.00654	Adv_FB
mus_SNuc7468112-TCTTTCCTCCGCTGTT-0	-3.76127	-0.574666	Adv_FB
mus_SNuc7468112-TCGCGTTGTAAATACG-0	-0.596016	4.97613	Inter_FB
mus_SNuc7468112-AGAGCGATCGCATGAT-0	-2.23948	-1.99996	Adv_FB
mus_SNuc7468112-AGAGCGAGTTACAGAA-0	-5.27264	1.61486	Par_FB
mus_SNuc7468112-GTTACAGTCGGCGCAT-0	-1.76607	-0.711484	Adv_FB
mus_SNuc7468112-ACGATACAGCGTCTAT-0	-3.63769	0.966622	Inter_FB
mus_SNuc7468112-CTTACCGTCAACTCTT-0	5.55906	5.13786	Perineural_FB
mus_SNuc7468112-GCGAGAATCAGTGTTG-0	-4.12517	0.0333226	Par_FB
mus_SNuc7468112-GTAGGCCGTTCAACCA-0	-3.79415	-0.49446	Adv_FB
mus_SNuc7468112-CGCCAAGTCTGTACGA-0	-4.65828	2.98681	Par_FB
mus_SNuc7468112-GCAAACTGTAGAAGGA-0	-2.48144	4.96991	Inter_FB
mus_SNuc7468112-TGCGTGGGTCTGCCAG-0	-2.67177	3.23278	Inter_FB
mus_SNuc7468112-CGAGCCAGTCGCTTTC-0	-1.14265	9.09871	Tenocyte
mus_SNuc7468112-TGTTCCGCAATAACGA-0	-0.97635	8.79043	Tenocyte
mus_SNuc7468112-GATCGTAAGGTAGCCA-0	-4.89617	-0.261303	Adv_FB
mus_SNuc7468112-ACATCAGCAGTTAACC-0	-1.74691	6.32816	Inter_FB
mus_SNuc7468112-GTTCATTAGTGCCAGA-0	-2.60668	5.87309	Inter_FB
mus_SNuc7468112-GCAGCCAAGTGCCATT-0	-5.03189	1.06749	Par_FB
mus_SNuc7468112-CATATGGAGGAATGGA-0	-1.14841	1.6863	Inter_FB
mus_SNuc7468112-TGTTCCGCATGTCGAT-0	1.08976	-1.47412	Par_FB
mus_SNuc7468112-TACAGTGGTTGGTTTG-0	-5.4606	1.3547	Par_FB
mus_SNuc7468112-CCCAATCCAAGGCTCC-0	-5.24149	1.04278	Par_FB
mus_SNuc7468112-AACTCTTCACTGCCAG-0	-4.76086	1.6067	Par_FB
mus_SNuc7468112-TTTGTCAAGGAACTGC-0	-1.69913	5.08392	Inter_FB
mus_SNuc7468112-CGGCTAGCACCCTATC-0	-4.82073	0.592195	Inter_FB
mus_SNuc7468112-CTGGTCTAGCTAGTGG-0	-4.13513	2.00833	Inter_FB
mus_SNuc7468112-GCGCGATGTTAAGACA-0	-1.69219	5.8267	Inter_FB
mus_SNuc7468112-TTGACTTCACCTCGTT-0	-3.85637	-0.169055	Adv_FB
mus_SNuc7468112-TGCGTGGAGAATTGTG-0	-2.46994	-1.54173	Adv_FB
mus_SNuc7468112-CACATTTTCATGGTCA-0	-6.58572	2.53098	Par_FB
mus_SNuc7468112-TCGTAGACACGAAATA-0	-4.35043	1.40728	Par_FB
mus_SNuc7468112-GATCGCGTCAACGCTA-0	-2.57973	3.79204	Inter_FB
mus_SNuc7468112-GTTACAGAGTCCCACG-0	0.98146	2.96564	Adv_FB
mus_SNuc7468112-AGAATAGGTCAGTGGA-0	-2.63144	-1.33615	Adv_FB
mus_SNuc7468112-ACGCAGCAGTCTCAAC-0	-1.96902	-1.63121	Adv_FB
mus_SNuc7468112-CATCGGGAGAGTACAT-0	-3.95728	5.50505	Inter_FB
mus_SNuc7468112-CATCGGGAGGTGTTAA-0	-2.58755	-0.818766	Adv_FB
mus_SNuc7468112-GAACGGATCCACGAAT-0	-1.86847	1.29786	Adv_FB
mus_SNuc7468112-TTGCGTCTCGTACCGG-0	-4.12308	1.08587	Inter_FB
mus_SNuc7468112-ACGAGGAAGATGTGTA-0	-0.317983	3.70874	Inter_FB
mus_SNuc7468112-CCAGCGACAAAGTCAA-0	-3.47676	1.08797	Adv_FB
mus_SNuc7468112-TTTGGTTGTTATGTGC-0	-0.447914	4.5416	Inter_FB
mus_SNuc7468112-TCCCGATTCTATGTGG-0	-1.4478	5.50037	Inter_FB
mus_SNuc7468112-CCACCTAAGACAGACC-0	-1.35495	-1.37573	Adv_FB
mus_SNuc7468112-CTGTGCTCAATCAGAA-0	-0.769264	8.83467	Inter_FB
mus_SNuc7468112-GCTGCAGCACACGCTG-0	-1.12814	8.29725	Tenocyte
mus_SNuc7468112-CATGACATCAGCTTAG-0	-1.08267	8.88859	Tenocyte
mus_SNuc7468112-ACACCGGGTTGGGACA-0	-4.70551	0.812013	Par_FB
mus_SNuc7468112-ATTGGTGAGGAGTTGC-0	-2.6784	2.43511	Par_FB
mus_SNuc7468112-GGCTGGTTCGACGGAA-0	-4.68802	0.981382	Inter_FB
mus_SNuc7468112-TTTACTGAGGAGTCTG-0	-4.88688	2.70567	Par_FB
mus_SNuc7468112-TGAGCATGTCAAAGAT-0	0.0843366	8.97048	Tenocyte
mus_SNuc7468112-CGTGTAAAGATGGGTC-0	-0.778438	3.75132	Inter_FB
mus_SNuc7468112-AACCGCGAGAACAATC-0	-4.47476	0.389499	Par_FB
mus_SNuc7468112-ACCGTAACACATGGGA-0	-4.98707	1.58685	Par_FB
mus_SNuc7468112-GTCTCGTCAAATACAG-0	-1.90901	-2.23206	Adv_FB
mus_SNuc7468112-CCTCAGTCATACCATG-0	-2.09147	-1.36852	Adv_FB
mus_SNuc7468112-GGTGCGTCAACAACCT-0	0.989753	-1.35835	Adv_FB
mus_SNuc7468112-CGTTCTGTCTGCTTGC-0	-2.56525	2.82171	Inter_FB
mus_SNuc7468112-ACTGATGCAGATCCAT-0	-1.93862	6.55999	Par_FB
mus_SNuc7468112-GATGCTAGTGTGGCTC-0	-3.03694	0.29422	Adv_FB
mus_SNuc7468112-CCTTACGCACAGGAGT-0	-2.16978	-1.14852	Adv_FB
mus_SNuc7468112-CCGTGGAAGTACTTGC-0	0.120869	3.90667	Inter_FB
mus_SNuc7468112-ACGGAGATCTTGCAAG-0	-2.7512	3.17323	Inter_FB
mus_SNuc7468112-ACGCCAGTCTACCAGA-0	-0.390302	0.3409	Adv_FB
mus_SNuc7468112-GCTCTGTCAACGCACC-0	-2.64185	-0.245087	Inter_FB
mus_SNuc7468112-TAGGCATGTACTCAAC-0	-0.105594	3.64239	Inter_FB
mus_SNuc7468112-CGATCGGGTCTCCACT-0	-5.16381	1.79483	Par_FB
mus_SNuc7468112-CAGAGAGCAGACTCGC-0	-5.38108	0.395252	Par_FB
mus_SNuc7468112-CCCATACAGAGAGCTC-0	-1.0083	9.56626	Tenocyte
mus_SNuc7468112-AGCTTGATCCCATTTA-0	-1.19718	9.59617	Tenocyte
mus_SNuc7468112-ATAGACCGTCTGATCA-0	-3.88668	6.50322	Endoneural_FB-CDH19+
mus_SNuc7468112-CGGAGCTGTCATATCG-0	-1.69436	2.822	Inter_FB
mus_SNuc7468112-CCCAGTTTCCTTTACA-0	-0.627478	8.92286	Tenocyte
mus_SNuc7468112-ATCGAGTAGGAGCGTT-0	-5.06827	0.83975	Par_FB
mus_SNuc7468112-GGGCACTAGGTGCTAG-0	-0.65256	8.96438	Tenocyte
mus_SNuc7468112-TCGTACCAGGCGCTCT-0	-0.417071	0.742732	Adv_FB
mus_SNuc7468112-GGATTACTCCAAGTAC-0	-1.06664	4.73178	Inter_FB
mus_SNuc7468112-ATTGGTGCAAGAGTCG-0	-4.41894	-0.549982	Adv_FB
mus_SNuc7468112-TAAGAGACACATGACT-0	-0.553095	8.54623	Tenocyte
mus_SNuc7468112-ACTATCTTCAATAAGG-0	-2.10431	2.64012	Inter_FB
mus_SNuc7468112-TCACAAGTCCGTACAA-0	-0.775382	6.22662	Inter_FB
mus_SNuc7468112-TATCTCAGTGGCCCTA-0	-4.55809	-0.367419	Inter_FB
mus_SNuc7468112-AGGTCATAGTCATGCT-0	-2.24858	5.10623	Inter_FB
mus_SNuc7468112-CGTGAGCTCCACGCAG-0	-1.98724	-2.04981	Adv_FB
mus_SNuc7468112-TTGGCAATCTTCTGGC-0	-6.60715	2.10001	Par_FB
mus_SNuc7468112-TGTCCCACATGGTTGT-0	-2.85824	-1.60239	Adv_FB
mus_SNuc7468112-GCTTCCAGTCGACTAT-0	-2.31525	-2.001	Adv_FB
mus_SNuc7468112-ATTACTCTCCAATGGT-0	-2.1155	3.65352	Inter_FB
mus_SNuc7468112-TACGGTAGTATTACCG-0	-7.47595	2.748	Adv_FB
mus_SNuc7468112-CTGTTTAGTGGGTCAA-0	-4.14577	4.10797	Inter_FB
mus_SNuc7468112-CTGCCTACAGTAGAGC-0	-2.0348	-2.20736	Adv_FB
mus_SNuc7468112-GCTGCGACATATACCG-0	-4.46233	2.5962	Par_FB
mus_SNuc7468112-TCCACACAGTGCGTGA-0	-3.97707	0.0101378	Inter_FB
mus_SNuc7468112-GCTTCCATCTGCTGTC-0	-2.12719	-2.14262	Adv_FB
mus_SNuc7468112-GCGACCAGTCCAGTAT-0	-3.5775	-0.632707	Adv_FB
mus_SNuc7468112-AAAGATGAGTAGCGGT-0	-5.00779	1.0585	Par_FB
mus_SNuc7468112-TTAGGCAAGCCACGCT-0	-2.19924	-1.12243	Adv_FB
mus_SNuc7468112-AAGGAGCTCATCATTC-0	-3.52993	2.9924	Par_FB
mus_SNuc7468112-GCGCCAACACAGACAG-0	0.149913	-1.11865	Adv_FB
mus_SNuc7468112-AACTTTCGTCTTGTCC-0	-4.75993	2.95814	Par_FB
mus_SNuc7468112-CATCAGACAGCTATTG-0	-7.35641	2.53421	Inter_FB
mus_SNuc7468112-CTTCTCTCACGCGAAA-0	-5.41134	1.62271	Inter_FB
mus_SNuc7468112-GGGCACTAGGTGATAT-0	-0.0132894	3.48383	Inter_FB
mus_SNuc7468112-TTAGTTCCAATGGAAT-0	-1.37587	-1.27144	Adv_FB
mus_SNuc7468112-TATCTCACAGGAATCG-0	-3.25938	-0.564226	Adv_FB
mus_SNuc7468112-AGGGATGCATCGGACC-0	-0.8296	9.17376	Tenocyte
mus_SNuc7468112-CTCTACGTCGCAGGCT-0	-1.72552	4.46006	Inter_FB
mus_SNuc7468112-CACACTCTCATGTGGT-0	0.7205	-0.437413	Adv_FB
mus_SNuc7468112-TTGCGTCCATCGATTG-0	-5.92166	2.27429	Par_FB
mus_SNuc7468112-CCGTGGAGTTTCGCTC-0	-3.62023	4.81917	Endoneural_FB-TAC1+
mus_SNuc7468112-TAAACCGGTATGCTTG-0	-2.32892	0.711665	Adv_FB
mus_SNuc7468112-TGGGAAGGTTCAACCA-0	-5.67696	0.583889	Par_FB
mus_SNuc7468112-AGAGTGGAGACTTTCG-0	-2.08908	-1.38521	Adv_FB
mus_SNuc7468112-CCTAAAGAGGTGCACA-0	-1.63525	5.45926	Inter_FB
mus_SNuc7468112-ATCCACCCAAGCTGAG-0	-2.94373	0.190299	Adv_FB
mus_SNuc7468112-CGGACACCAAGGGTCA-0	-5.01339	2.4707	Par_FB
mus_SNuc7468112-CGCTTCAAGAAAGTGG-0	-4.93506	2.86812	Par_FB
mus_SNuc7468112-CAGAATCAGTCCGTAT-0	-0.264701	3.72129	Inter_FB
mus_SNuc7468112-CCTAGCTGTATGCTTG-0	-0.20609	0.549345	Adv_FB
mus_SNuc7468112-TCGGGACCAGCATGAG-0	-1.61863	4.29487	Inter_FB
mus_SNuc7468112-TACTCGCAGCTAGTGG-0	-0.764017	2.62907	Inter_FB
mus_SNuc7468112-GTGTTAGAGGAGTTTA-0	-3.74648	-0.232561	Par_FB
mus_SNuc7468112-CGACCTTAGCGATATA-0	-0.76133	3.15922	Inter_FB
mus_SNuc7468112-GACGTGCGTACAGTTC-0	-5.60164	1.46104	Par_FB
mus_SNuc7468112-CTCACACAGTCCGGTC-0	-2.14331	-1.37917	Adv_FB
mus_SNuc7468112-TAAGCGTCACGCATCG-0	-3.94375	0.734805	Inter_FB
mus_SNuc7468112-ATCTACTTCAGCGATT-0	-0.519337	6.62613	Inter_FB
mus_SNuc7468112-GAGCAGACAGTTCCCT-0	-2.40732	0.804391	Inter_FB
mus_SNuc7468112-CCCAATCCAGATGGCA-0	-5.84302	2.3252	Par_FB
mus_SNuc7468112-TCGGGACCATATGAGA-0	-4.17756	2.44479	Inter_FB
mus_SNuc7468112-TTAGTTCTCGGAATCT-0	-2.45249	5.8387	Inter_FB
mus_SNuc7468112-CACATTTGTTGCCTCT-0	-1.981	-0.303077	Adv_FB
mus_SNuc7468112-CTTAGGAGTCCGAAGA-0	-2.01723	-2.35627	Adv_FB
mus_SNuc7468112-TTTCCTCGTTCATGGT-0	-5.43872	0.481982	Par_FB
mus_SNuc7468112-GCACTCTCAGCCTGTG-0	-1.27396	5.18248	Inter_FB
mus_SNuc7468112-CCGGGATAGACTCGGA-0	-4.38638	1.96606	Par_FB
mus_SNuc7468112-TATCAGGCAGCCAATT-0	-3.72221	2.60001	Par_FB
mus_SNuc7468112-CCTACACGTTAAGACA-0	3.96623	6.41305	Endoneural_FB-CDH19+
mus_SNuc7468112-GGGTTGCTCTGGTATG-0	-4.38483	1.14631	Par_FB
mus_SNuc7468112-CCCTCCTGTACCATCA-0	-3.83618	-1.1029	Adv_FB
mus_SNuc7468112-GAATAAGAGAGTTGGC-0	-1.60448	2.48098	Adv_FB
mus_SNuc7468112-TGCCCTACACAACGTT-0	-2.58096	0.417196	Adv_FB
mus_SNuc7468112-GGAATAACACCCAGTG-0	-5.18265	0.372423	Adv_FB
mus_SNuc7468112-CACTCCATCTCATTCA-0	-6.50207	2.59847	Par_FB
mus_SNuc7468112-CTACATTTCAAGATCC-0	-1.14791	9.32256	Tenocyte
mus_SNuc7468112-ACGATGTAGGACTGGT-0	-4.96363	0.659417	Par_FB
mus_SNuc7468112-CGAATGTGTTCAGCGC-0	-3.81589	-0.909518	Adv_FB
mus_SNuc7468112-GTTCATTCACGCTTTC-0	-4.83448	6.38001	Par_FB
mus_SNuc7468112-GCCAAATAGAAACCGC-0	-5.09824	3.62147	Par_FB
mus_SNuc7468112-TACTCATCAATAGAGT-0	-2.23176	0.925023	Inter_FB
mus_SNuc7468112-TGATTTCTCAGCTGGC-0	-7.18728	3.81291	Par_FB
mus_SNuc7468112-CAGCTAATCACAGTAC-0	-5.00272	-0.2557	Adv_FB
mus_SNuc7468112-TTAACTCGTTACGACT-0	-3.34545	2.29265	Par_FB
mus_SNuc7468112-ACATGGTCAAGTAGTA-0	-2.15824	5.28022	Inter_FB
mus_SNuc7468112-CTAGCCTCAGCATGAG-0	-2.7849	0.641168	Adv_FB
mus_SNuc7468112-ACTGAACTCTGAGGGA-0	-2.75211	5.10881	Inter_FB
mus_SNuc7468112-AGATTGCAGACAGACC-0	-6.18262	3.43289	Par_FB
mus_SNuc7468112-TGCTACCGTATATCCG-0	-3.98196	1.85522	Par_FB
mus_SNuc7468112-TGGCCAGGTAGGAGTC-0	-3.94339	0.3698	Adv_FB
mus_SNuc7468112-ATTCTACAGCCAACAG-0	-0.310094	-0.538163	Adv_FB
mus_SNuc7468112-TAAGTGCGTGACTCAT-0	-2.63903	0.276227	Adv_FB
mus_SNuc7468112-TCCACACCACATTCGA-0	0.866753	-0.156675	Inter_FB
mus_SNuc7468112-TTAACTCAGACCGGAT-0	-5.32325	1.17361	Inter_FB
mus_SNuc7468112-CCTTCCCTCGCGTTTC-0	-2.46728	6.27946	Inter_FB
mus_SNuc7468112-GTGCGGTAGGTTCCTA-0	-4.13835	0.720221	Par_FB
mus_SNuc7468112-CAAGAAATCGTCTGAA-0	0.156382	4.43184	Inter_FB
mus_SNuc7468112-TGGCTGGTCGAGAGCA-0	-1.88105	-1.63214	Adv_FB
mus_SNuc7468112-CGTAGGCCAGTCCTTC-0	-2.3488	-1.89675	Adv_FB
mus_SNuc7468112-CGATGGCTCATAAAGG-0	0.203053	4.35248	Inter_FB
mus_SNuc7468112-CCTTACGAGCGTCTAT-0	-1.76833	-1.955	Adv_FB
mus_SNuc7468112-CACAAACTCGTAGGAG-0	-5.52332	3.07735	Par_FB
mus_SNuc7468112-TAAGTGCTCTGAGTGT-0	-6.47723	1.28039	Par_FB
mus_SNuc7468112-GAGCAGACAAAGGTGC-0	-2.02178	-2.23171	Adv_FB
mus_SNuc7468112-ATGTGTGTCGCTTGTC-0	-3.52237	1.04398	Par_FB
mus_SNuc7468112-CCTTTCTGTCTGGTCG-0	-3.02625	4.31552	Inter_FB
mus_SNuc7468112-CACCTTGTCCCACTTG-0	-0.288628	-1.32169	Adv_FB
mus_SNuc7468112-CGGACACGTTATCACG-0	0.1583	4.86737	Inter_FB
mus_SNuc7468112-TTGCCGTTCAGATAAG-0	-5.98333	1.25725	Par_FB
mus_SNuc7468112-CGCTATCAGCTGAAAT-0	-1.0366	4.6482	Par_FB
mus_SNuc7468112-GATTCAGAGTCATGCT-0	-3.11498	-1.23774	Adv_FB
mus_SNuc7468112-GAGTCCGTCTAAGCCA-0	-4.47231	-0.589648	Adv_FB
mus_SNuc7468112-CTGCTGTTCACTCTTA-0	-4.12981	-0.360284	Adv_FB
mus_SNuc7468112-CAACTAGCAAGCGAGT-0	-0.846064	4.06107	Inter_FB
mus_SNuc7468112-CCTTCCCAGAGGGATA-0	-1.90068	-2.37797	Adv_FB
mus_SNuc7468112-GGCCGATCAAGGACAC-0	-5.64179	0.545756	Inter_FB
mus_SNuc7468112-GGGAATGAGCAATATG-0	-0.968678	9.51462	Tenocyte
mus_SNuc7468112-TCTGGAATCTCGCTTG-0	-5.05317	1.16898	Par_FB
mus_SNuc7468112-CTGTTTATCGTAGGAG-0	-1.5488	3.77729	Adv_FB
mus_SNuc7468112-GCACATACACTCTGTC-0	-3.39052	0.586365	Adv_FB
mus_SNuc7468112-ACTGAGTGTCCCTTGT-0	-4.60171	1.59455	Inter_FB
mus_SNuc7468112-TACACGACATAGACTC-0	-5.42671	0.893879	Inter_FB
mus_SNuc7468112-CTCGAGGGTACAAGTA-0	-2.10602	-0.443014	Adv_FB
mus_SNuc7468112-CATATTCCACGCGAAA-0	-4.28114	0.314057	Inter_FB
mus_SNuc7468112-AGTAGTCCAGGATCGA-0	-1.50831	6.56584	Inter_FB
mus_SNuc7468112-ATCACGATCCTGTAGA-0	-0.73265	8.82859	Tenocyte
mus_SNuc7468112-GCTGCAGAGGTCGGAT-0	-1.89208	2.14587	Adv_FB
mus_SNuc7468112-GGCGACTCAGTATAAG-0	-5.54189	1.76664	Par_FB
mus_SNuc7468112-CATGGCGTCTCGTATT-0	-3.29421	2.7157	Inter_FB
mus_SNuc7468112-CATGACATCGAACTGT-0	-1.42259	-1.62124	Adv_FB
mus_SNuc7468112-CCGTACTGTTATCACG-0	-0.606436	4.86942	Inter_FB
mus_SNuc7468112-CGAGCCAGTTTGCATG-0	-4.21299	2.95574	Inter_FB
mus_SNuc7468112-GACTGCGGTATAGGGC-0	-0.685546	3.62229	Inter_FB
mus_SNuc7468112-GCGACCATCCCAACGG-0	-0.991712	6.44277	Inter_FB
mus_SNuc7468112-CGATCGGCACGCCAGT-0	-5.45481	2.29928	Par_FB
mus_SNuc7468112-AACTCTTCATGCGCAC-0	-0.704468	9.3124	Tenocyte
mus_SNuc7468112-CAGCTGGGTTCACGGC-0	-4.8422	0.762734	Par_FB
mus_SNuc7468112-AACGTTGGTTCCACGG-0	-1.73744	-1.6018	Adv_FB
mus_SNuc7468112-TACCTATTCGTGACAT-0	-2.7649	-0.140926	Adv_FB
mus_SNuc7468112-TTGTAGGGTCCATCCT-0	-1.1804	5.4554	Inter_FB
mus_SNuc7468112-ACTTTCAAGTACGCGA-0	-1.03126	3.56284	Inter_FB
mus_SNuc7468112-AGTTGGTTCCACGTGG-0	-2.14231	2.61102	Par_FB
mus_SNuc7468112-CAGCCGATCCTGCAGG-0	-4.04331	1.39975	Inter_FB
mus_SNuc7468112-GTTAAGCTCCGCGTTT-0	-2.28119	-1.6406	Adv_FB
mus_SNuc7468112-CACTCCACATGGTTGT-0	-3.78802	4.24362	Inter_FB
mus_SNuc7468112-TCTCTAAAGTGCGATG-0	-0.964507	-0.611161	Adv_FB
mus_SNuc7468112-ACTATCTTCACCCTCA-0	-2.09121	-1.60451	Adv_FB
mus_SNuc7468112-GGCTGGTAGTCGCCGT-0	-5.40569	1.45876	Par_FB
mus_SNuc7468112-GAAACTCCAGCCAATT-0	-3.90464	-0.689142	Adv_FB
mus_SNuc7468112-CATCCACTCGGCGCAT-0	-1.57899	4.45435	Inter_FB
mus_SNuc7468112-ATTCTACGTAAAGGAG-0	-4.09888	1.31025	Adv_FB
mus_SNuc7468112-CTGTTTAAGGATCGCA-0	-6.36461	2.24164	Par_FB
mus_SNuc7468112-GTGCTTCGTAAAGTCA-0	1.66241	-0.9504	Par_FB
mus_SNuc7468112-GTCATTTAGGGTTTCT-0	-5.97426	1.10397	Par_FB
mus_SNuc7468112-AGCTCTCCACAGGAGT-0	-2.04748	-1.99394	Adv_FB
mus_SNuc7468112-ACTATCTCATGGTCAT-0	-3.63413	-1.17307	Adv_FB
mus_SNuc7468112-GTTCGGGCAGCTTAAC-0	-5.03779	-0.0406704	Adv_FB
mus_SNuc7468112-GTCATTTAGTGGGTTG-0	-3.40089	1.79486	Par_FB
mus_SNuc7468112-TAAGAGAGTTTAGGAA-0	-5.9973	2.53957	Par_FB
mus_SNuc7468112-ACCAGTATCAAGATCC-0	-0.383937	0.0632506	Adv_FB
mus_SNuc7468112-CTCGTCAGTCTTGATG-0	-4.63201	3.77934	Par_FB
mus_SNuc7468112-TTTATGCCAGTAAGAT-0	-1.57071	5.22615	Inter_FB
mus_SNuc7468112-TTTCCTCCATGTCCTC-0	-3.55565	2.57404	Inter_FB
mus_SNuc7468112-AGAGCGAGTAGCTCCG-0	-7.38047	3.06779	Inter_FB
mus_SNuc7468112-CGACCTTCACTAAGTC-0	-3.35994	0.990738	Inter_FB
mus_SNuc7468112-CGTCTACAGAGTGACC-0	-2.55575	-1.46182	Adv_FB
mus_SNuc7468112-ACTATCTTCCGCTGTT-0	-0.0973087	0.375151	Adv_FB
mus_SNuc7468112-TTGCGTCTCTGCAGTA-0	-6.02243	2.25149	Par_FB
mus_SNuc7468112-GAAGCAGCATGCATGT-0	-2.91531	-0.892102	Adv_FB
mus_SNuc7468112-CCATTCGCAGCTGTGC-0	-4.85653	1.21662	Par_FB
mus_SNuc7468112-CGTTGGGAGCAAATCA-0	-5.6452	0.743855	Par_FB
mus_SNuc7468112-ACGAGCCCATGGTCTA-0	-0.803983	5.55825	Inter_FB
mus_SNuc7468112-CTTCTCTCACGCATCG-0	-0.714488	8.84946	Tenocyte
mus_SNuc7468112-GTAACTGGTTGTCTTT-0	-5.05527	0.966457	Par_FB
mus_SNuc7468112-TTCTCCTAGTACACCT-0	-1.42929	5.75027	Inter_FB
mus_SNuc7468112-GGACAGAAGCCGCCTA-0	-5.16191	2.14025	Inter_FB
mus_SNuc7468112-CACAGGCCAAGACGTG-0	-2.33249	0.82703	Inter_FB
mus_SNuc7468112-AGTTGGTGTAAGCACG-0	-3.58727	0.265451	Inter_FB
mus_SNuc7468112-ATTGGACAGCTCCTCT-0	0.134207	4.23018	Inter_FB
mus_SNuc7468112-TGCCCTACAAATACAG-0	-5.29855	1.33247	Inter_FB
mus_SNuc7468112-GCCTCTAAGAGATGAG-0	-1.53477	5.63546	Inter_FB
mus_SNuc7468112-CTGTTTAGTTGTACAC-0	0.26877	3.81162	Inter_FB
mus_SNuc7468112-CACATTTTCACCCGAG-0	-2.31293	3.81416	Inter_FB
mus_SNuc7468112-CTCTACGTCAACACGT-0	-6.89433	1.5556	Par_FB
mus_SNuc7468112-GAACATCCACAGACAG-0	-6.6247	2.98686	Inter_FB
mus_SNuc7468112-TACTCATAGTACCGGA-0	-2.8609	-1.32436	Adv_FB
mus_SNuc7468112-CTGCCTACATACCATG-0	-0.85607	2.96037	Inter_FB
mus_SNuc7468112-GCGCAACAGTGGGCTA-0	-4.39965	0.102741	Par_FB
mus_SNuc7468112-ACGCCGAAGTGGACGT-0	-1.12372	4.60574	Inter_FB
mus_SNuc7468112-GAAGCAGGTTGCGCAC-0	-5.15232	0.0042197	Par_FB
mus_SNuc7468112-ATTGGTGAGATCGGGT-0	-2.13173	-2.19544	Adv_FB
mus_SNuc7468112-CGGAGTCGTACACCGC-0	-1.43677	-1.68804	Adv_FB
mus_SNuc7468112-TGCGTGGGTGGTCCGT-0	-1.65775	-1.93356	Adv_FB
mus_SNuc7468112-TTAGGACTCTTGTCAT-0	-4.3965	4.07768	Par_FB
mus_SNuc7468112-ACCAGTATCCAAACAC-0	-0.354107	-0.606035	Adv_FB
mus_SNuc7468112-TCAGCTCCAGGGTTAG-0	4.02379	6.59845	Endoneural_FB-CDH19+
mus_SNuc7468112-CAGAATCTCATCTGCC-0	-3.27645	0.484629	Adv_FB
mus_SNuc7468112-ACACCCTTCCACTGGG-0	-1.15655	4.91765	Inter_FB
mus_SNuc7468112-GTCAAGTTCTGGCGTG-0	-1.81923	-2.09343	Adv_FB
mus_SNuc7468112-TACGGATGTACCAGTT-0	0.0672522	-0.266306	Inter_FB
mus_SNuc7468112-CGTCACTTCTTCCTTC-0	-4.43114	4.09208	Par_FB
mus_SNuc7468112-AACCATGAGAGTCTGG-0	-5.08054	3.8177	Par_FB
mus_SNuc7468112-AGATTGCCAGCTCGAC-0	-2.69722	5.88771	Par_FB
mus_SNuc7468112-CTACATTGTCCATGAT-0	-2.08155	4.47277	Inter_FB
mus_SNuc7468112-AACTGGTTCGTTACGA-0	-4.59847	0.780173	Par_FB
mus_SNuc7468112-TAGCCGGAGCTTATCG-0	-4.80236	-0.0402815	Par_FB
mus_SNuc7468112-CGTTCTGCATTGCGGC-0	-5.42254	0.865681	Inter_FB
mus_SNuc7468112-AGTGGGAAGCGTGTCC-0	-2.04389	4.43121	Inter_FB
mus_SNuc7468112-CTGCTGTGTTCAGGCC-0	-1.24297	9.51855	Tenocyte
mus_SNuc7468112-CTACATTAGGTGTGGT-0	-1.76011	-1.44228	Adv_FB
mus_SNuc7468112-GAAGCAGTCAGTTTGG-0	-2.76313	0.368096	Adv_FB
mus_SNuc7468112-TCGGGACAGACTAGGC-0	-2.69794	5.96687	Inter_FB
mus_SNuc7468112-CATTATCGTAAGGGCT-0	-2.5138	2.82141	Inter_FB
mus_SNuc7468112-CAGCCGATCGGAGCAA-0	-2.08537	-1.47563	Adv_FB
mus_SNuc7468112-TGGCTGGTCGCCTGAG-0	-3.2195	0.266098	Adv_FB
mus_SNuc7468112-GGATGTTCACCTCGTT-0	-6.11522	1.1082	Inter_FB
mus_SNuc7468112-AGGGATGCAGTAACGG-0	-2.78561	1.09682	Adv_FB
mus_SNuc7468112-GATGAGGGTGACTCAT-0	1.21482	3.12786	Adv_FB
mus_SNuc7468112-AACTCTTCAGGGCATA-0	-0.586794	0.464219	Adv_FB
mus_SNuc7468112-AAGGTTCCAGCGTTCG-0	-4.95742	1.14559	Par_FB
mus_SNuc7468112-TTCTCAATCAGGCGAA-0	-2.2351	2.7185	Par_FB
mus_SNuc7468112-AGGCCACCAAACAACA-0	-7.49992	3.47197	Par_FB
mus_SNuc7468112-AACTGGTTCCCTCTTT-0	-1.23268	9.18252	Tenocyte
mus_SNuc7468112-AGCCTAAGTGACCAAG-0	-4.81855	3.41366	Inter_FB
mus_SNuc7468112-TACCTTATCCAGTATG-0	0.280075	-1.60355	Adv_FB
mus_SNuc7468112-GAAACTCGTCTCCATC-0	0.854268	-1.04777	Par_FB
mus_SNuc7468112-AGGCCGTCATTTGCCC-0	-1.095	-1.92265	Adv_FB
mus_SNuc7468112-CCTATTATCCTATTCA-0	0.675886	-1.19611	Adv_FB
mus_SNuc7468112-GGTATTGAGTCTCAAC-0	-0.531546	8.66251	Tenocyte
mus_SNuc7468112-CGAGAAGCATCACCCT-0	-4.0952	4.05493	Inter_FB
mus_SNuc7468112-ACACCCTAGGGATGGG-0	-0.899752	5.52989	Inter_FB
mus_SNuc7468112-GATCTAGAGTACATGA-0	-0.413282	4.84993	Inter_FB
mus_SNuc7468112-TTTGTCATCAACACAC-0	-0.18521	0.0744361	Adv_FB
mus_SNuc7468112-GGACGTCCATGTAGTC-0	-3.96873	3.21947	Inter_FB
mus_SNuc7468112-CGATCGGTCTTAGAGC-0	0.749794	2.73583	Inter_FB
mus_SNuc7468112-TGGCTGGGTTCGTCTC-0	-2.9213	-1.86845	Adv_FB
mus_SNuc7468112-GTATCTTGTTGACGTT-0	-5.73534	1.09892	Par_FB
mus_SNuc7468112-AAATGCCGTAGGGACT-0	-0.713103	3.32598	Inter_FB
mus_SNuc7468112-GGAACTTAGTGTTGAA-0	-0.0793804	4.90663	Inter_FB
mus_SNuc7468112-GTCACGGAGACCGGAT-0	-0.883686	6.3753	Inter_FB
mus_SNuc7468112-GGTGAAGGTAATTGGA-0	-2.8291	1.06885	Adv_FB
mus_SNuc7468112-CGCCAAGAGGACAGCT-0	-0.939269	0.190703	Adv_FB
mus_SNuc7468112-ATCATCTAGGGCTTGA-0	-2.91892	3.37658	Adv_FB
mus_SNuc7468112-ATAACGCTCCAAGCCG-0	-2.93825	-1.72221	Adv_FB
mus_SNuc7468112-AGCTCTCGTGTTTGTG-0	-2.15323	-0.499946	Adv_FB
mus_SNuc7468112-ACCCACTAGAAACGCC-0	-3.76237	-0.150358	Adv_FB
mus_SNuc7468112-GGACAGACATGCCTTC-0	-1.72737	2.71006	Inter_FB
mus_SNuc7468112-AGATCTGTCTATCCCG-0	0.468704	0.00223716	Inter_FB
mus_SNuc7468112-GCATGTATCTTGTCAT-0	0.74473	-1.13393	Par_FB
mus_SNuc7468112-AGCAGCCAGGTTCCTA-0	-4.15639	-0.37339	Par_FB
mus_SNuc7468112-GACGGCTTCACCATAG-0	-7.05615	3.91521	Par_FB
mus_SNuc7468112-CACAAACAGTTTGCGT-0	-0.0693572	-0.203604	Adv_FB
mus_SNuc7468112-ACGATGTAGTGCTGCC-0	-1.1813	-1.93564	Adv_FB
mus_SNuc7468112-ACGTCAAGTTGATTCG-0	-5.14577	2.92087	Par_FB
mus_SNuc7468112-ACAGCCGCAGGTCGTC-0	-3.75	-0.834049	Adv_FB
mus_SNuc7468112-GCTTCCAAGACTAAGT-0	-4.21608	0.851637	Adv_FB
mus_SNuc7468112-AATCGGTTCCAAATGC-0	-3.923	-0.940334	Adv_FB
mus_SNuc7468112-CCACCTAAGTATGACA-0	4.96597	6.10716	Endoneural_FB-CDH19+
mus_SNuc7468112-AACTCAGCAGACTCGC-0	-0.572499	4.619	Inter_FB
mus_SNuc7468112-TTATGCTCAAGAAGAG-0	-0.376378	4.74326	Inter_FB
mus_SNuc7468112-AGCTCCTTCAAGATCC-0	-3.88772	-0.267327	Adv_FB
mus_SNuc7468112-GACTGCGCAAATTGCC-0	-6.20196	2.765	Par_FB
mus_SNuc7468112-CAACTAGAGGGTTTCT-0	-0.443789	4.47605	Inter_FB
mus_SNuc7468112-AGATTGCTCCATTCTA-0	-0.894287	9.10867	Tenocyte
mus_SNuc7468112-TCTGGAACAGCCTTTC-0	-1.00873	8.83063	Tenocyte
mus_SNuc7468112-TAGGCATCACCAGGCT-0	-2.1453	5.56371	Inter_FB
mus_SNuc7468112-CACAGGCAGACATAAC-0	0.000697433	6.18348	Inter_FB
mus_SNuc7468112-TCTCATACACCCATTC-0	-1.01798	2.08968	Inter_FB
mus_SNuc7468112-GGCTCGAAGTTTAGGA-0	-5.495	0.780008	Par_FB
mus_SNuc7468112-CATATTCTCATGGTCA-0	-3.91763	-0.713707	Adv_FB
mus_SNuc7468112-CGGAGTCGTACAAGTA-0	0.223011	-1.06294	Adv_FB
mus_SNuc7468112-GATTCAGTCAGAGGTG-0	-1.25756	-0.463376	Adv_FB
mus_SNuc7468112-GCTCCTAGTACCATCA-0	-4.8234	2.32771	Par_FB
mus_SNuc7468112-GTAGGCCAGACAAAGG-0	6.22117	4.68771	Perineural_FB
mus_SNuc7468112-ATTTCTGCACCCATTC-0	-6.31218	2.05884	Par_FB
mus_SNuc7468112-CCGGGATGTTCCTCCA-0	-1.79766	1.06687	Par_FB
mus_SNuc7468112-TGCTACCGTTGAGGTG-0	-2.08136	-2.14283	Adv_FB
mus_SNuc7468112-ATCTACTTCCGAATGT-0	-6.85207	3.25598	Inter_FB
mus_SNuc7468112-CGTGAGCCAGACAAGC-0	-3.71569	3.90351	Par_FB
mus_SNuc7468112-TCGTACCGTCGCGTGT-0	-0.674839	0.484186	Adv_FB
mus_SNuc7468112-ACGGCCATCGTTGCCT-0	1.30738	1.44521	Inter_FB
mus_SNuc7468112-CAGTCCTGTCTGCCAG-0	-1.06166	5.18821	Inter_FB
mus_SNuc7468112-AAAGCAAGTAAGTGTA-0	-2.48313	5.17327	Inter_FB
mus_SNuc7468112-TCAGCTCTCTAACCGA-0	-5.69293	0.574146	Par_FB
mus_SNuc7468112-GATGCTAGTGTGACGA-0	-4.25573	0.550195	Par_FB
mus_SNuc7468112-TTCTCCTGTCGCATCG-0	-5.24625	1.96313	Par_FB
mus_SNuc7468112-CCTTCGACAACTGCGC-0	-0.310872	8.81636	Tenocyte
mus_SNuc7468112-CTCGGGAGTAGCACGA-0	-0.822186	5.87701	Inter_FB
mus_SNuc7468112-AGAGCTTCATGTTGAC-0	0.0733201	5.62104	Inter_FB
mus_SNuc7468112-TTCTACAGTCAAAGAT-0	-7.75481	2.99027	Par_FB
mus_SNuc7468112-ACACCAATCGTTTAGG-0	-5.05879	2.81528	Inter_FB
mus_SNuc7468112-AAGCCGCGTGTGAATA-0	-5.0245	1.69785	Inter_FB
mus_SNuc7468112-GACGTTACAAACAACA-0	-1.65072	-1.14652	Adv_FB
mus_SNuc7468112-GGACAAGTCTTTACGT-0	-3.8253	0.542359	Adv_FB
mus_SNuc7468112-GTACGTAAGCCACCTG-0	-5.01704	2.55596	Par_FB
mus_SNuc7468112-CATGACAGTCTAGTGT-0	-3.61044	0.3627	Adv_FB
mus_SNuc7468112-GGGTCTGTCAGTCAGT-0	-4.28701	-0.576697	Par_FB
mus_SNuc7468112-GCATGATCATTAGCCA-0	-2.3075	-2.28268	Adv_FB
mus_SNuc7468112-AGGGAGTGTCTGCCAG-0	-2.61484	1.42392	Inter_FB
mus_SNuc7468112-ACTTGTTGTAAGGATT-0	-0.933427	-0.223854	Adv_FB
mus_SNuc7468112-GCGAGAAGTTTGTGTG-0	-5.62936	5.62342	Par_FB
mus_SNuc7468112-CTGAAGTAGAGACTTA-0	-1.07052	9.27758	Tenocyte
mus_SNuc7468112-AGCTTGAGTGAAAGAG-0	-0.841925	7.63821	Tenocyte
mus_SNuc7468112-TCGCGTTAGAAACGCC-0	-0.654775	4.88558	Inter_FB
mus_SNuc7468112-CGAGAAGGTAGCGTAG-0	-1.61091	4.08982	Inter_FB
mus_SNuc7468112-GGGCATCCACGTGAGA-0	-5.19196	2.06804	Par_FB
mus_SNuc7468112-CGCCAAGGTAAACGCG-0	-1.10559	9.53957	Tenocyte
mus_SNuc7468112-TACGGATGTAAATGTG-0	-3.59015	0.483585	Adv_FB
mus_SNuc7468112-TTCTCCTTCACCTCGT-0	-4.19597	1.90241	Inter_FB
mus_SNuc7468112-GACGTTACACATCTTT-0	-0.691837	4.94487	Inter_FB
mus_SNuc7468112-TACAGTGCAGTAAGAT-0	-5.28513	0.608945	Par_FB
mus_SNuc7468112-CCCTCCTAGATAGGAG-0	-0.595114	4.45016	Inter_FB
mus_SNuc7468112-GCCTCTAGTTAGAACA-0	-2.97688	-0.667238	Adv_FB
mus_SNuc7468112-TTGTAGGCAGGTGCCT-0	0.353893	-0.509641	Inter_FB
mus_SNuc7468112-TCAGGATAGTTCGATC-0	-2.59572	3.07625	Inter_FB
mus_SNuc7468112-GAACATCGTGACTACT-0	-2.93913	2.54947	Inter_FB
mus_SNuc7468112-ACTTACTGTGAGTGAC-0	-7.01381	2.93532	Inter_FB
mus_SNuc7468112-ACAGCTACATGCCTAA-0	-3.66807	0.95648	Adv_FB
mus_SNuc7468112-CACATAGGTCGAACAG-0	-4.29741	2.98624	Par_FB
mus_SNuc7468112-TGGCGCAGTACCGTTA-0	-3.00225	3.10895	Inter_FB
mus_SNuc7468112-TACCTATGTTTGGGCC-0	-4.8075	-0.124569	Adv_FB
mus_SNuc7468112-CGATGTACACTGTCGG-0	-1.17196	9.22398	Tenocyte
mus_SNuc7468112-ATAGACCAGACCACGA-0	-0.96077	9.00726	Tenocyte
mus_SNuc7468112-GCTGCGAAGCCACGCT-0	-3.27237	1.05431	Adv_FB
mus_SNuc7468112-CATATTCTCTATCCTA-0	-1.20063	9.51472	Tenocyte
mus_SNuc7468112-AGGCCACGTTCCCTTG-0	-0.336211	6.40663	Inter_FB
mus_SNuc7468112-CCCAATCAGAGTTGGC-0	3.21752	5.35235	Endoneural_FB-TAC1+
mus_SNuc7468112-TTCTCAATCTTTAGGG-0	-2.23427	-2.39621	Adv_FB
mus_SNuc7468112-CGAATGTAGACAGACC-0	-3.09493	-0.898073	Adv_FB
mus_SNuc7468112-CAACCTCCACAAGCCC-0	-5.75125	1.24559	Inter_FB
mus_SNuc7468112-AGGCCACCAGTAGAGC-0	-0.0650389	5.20165	Inter_FB
mus_SNuc7468112-CTCATTATCATAGCAC-0	-4.49904	-1.11954	Adv_FB
mus_SNuc7468112-AACTTTCGTTGCTCCT-0	-1.08542	9.20871	Tenocyte
mus_SNuc7468112-GCTCTGTTCCGAAGAG-0	-6.41897	2.3846	Par_FB
mus_SNuc7468112-TTCGGTCAGACTAGAT-0	-2.34826	0.709363	Inter_FB
mus_SNuc7468112-CATATTCTCTTGCATT-0	-3.70485	-0.898357	Adv_FB
mus_SNuc7468112-ACTGTCCTCGGTTAAC-0	-3.789	0.43276	Adv_FB
mus_SNuc7468112-ATTCTACAGGCGCTCT-0	-4.0199	0.0667687	Adv_FB
mus_SNuc7468112-GGATGTTAGCCTCGTG-0	-3.4447	1.89827	Inter_FB
mus_SNuc7468112-CTCTGGTCAGGGATTG-0	-5.2214	3.64543	Inter_FB
mus_SNuc7468112-ACGGGTCCAGGTCCAC-0	-4.1039	0.794991	Inter_FB
mus_SNuc7468112-GCGCAGTAGCGTGAAC-0	-3.71391	-0.668882	Adv_FB
mus_SNuc7468112-AGCTCCTGTTCAGTAC-0	0.68694	-1.81474	Adv_FB
mus_SNuc7468112-CATGCCTGTAGAGTGC-0	-7.38922	3.16702	Par_FB
mus_SNuc7468112-CCGGGATTCCGCGTTT-0	-7.60683	2.93474	Par_FB
mus_SNuc7468112-GCAAACTTCACCATAG-0	-6.2622	1.65374	Par_FB
mus_SNuc7468112-CCGGGATGTTAAAGTG-0	-4.83104	0.682256	Par_FB
mus_SNuc7468112-TCAGCAACATGCCACG-0	-5.85381	2.92814	Inter_FB
mus_SNuc7468112-CATGCCTAGCTACCTA-0	-2.21925	3.35747	Inter_FB
mus_SNuc7468112-CATATTCGTCGAACAG-0	-1.70554	2.90431	Inter_FB
mus_SNuc7468112-GGGCACTAGGCTAGGT-0	0.259146	0.435051	Adv_FB
mus_SNuc7468112-CCTTCGAGTAGTGAAT-0	0.572959	4.72516	Inter_FB
mus_SNuc7468112-GCATGTATCTGCCCTA-0	-4.17727	-0.359503	Adv_FB
mus_SNuc7468112-GCTCCTACAGATCTGT-0	-1.04251	9.01894	Tenocyte
mus_SNuc7468112-TCGGTAATCAGATAAG-0	-3.79722	0.0136096	Adv_FB
mus_SNuc7468112-CTGATCCGTTTGCATG-0	-0.484722	4.66284	Inter_FB
mus_SNuc7468112-AGCAGCCAGGTACTCT-0	4.37288	5.94208	Endoneural_FB-CDH19+
mus_SNuc7468112-CGTCTACTCCACTCCA-0	-4.30335	-0.911961	Adv_FB
mus_SNuc7468112-TCGTACCGTGTGACCC-0	-1.2216	2.66096	Inter_FB
mus_SNuc7468112-ACGGCCAGTTTCCACC-0	0.617434	-0.140863	Inter_FB
mus_SNuc7468112-ACTTGTTGTTGTCTTT-0	-4.91083	4.09085	Par_FB
mus_SNuc7468112-GATCGCGTCCTTTCTC-0	-1.20761	5.00205	Inter_FB
mus_SNuc7468112-GCGACCACATTCCTCG-0	-6.34366	0.903668	Par_FB
mus_SNuc7468112-GTAACTGGTTCGCGAC-0	-4.98314	0.0423565	Par_FB
mus_SNuc7468112-GCTGCGATCGCAGGCT-0	-3.04972	1.02395	Adv_FB
mus_SNuc7468112-ATAGACCCACCTCGTT-0	-0.162665	8.6306	Tenocyte
mus_SNuc7468112-CGGGTCAAGTGACTCT-0	2.18588	5.34486	Inter_FB
mus_SNuc7468112-CTGAAGTTCCAAACTG-0	-4.06757	0.417188	Adv_FB
mus_SNuc7468112-CCTATTATCTGTGCAA-0	-5.40513	0.50216	Par_FB
mus_SNuc7468112-CCGGTAGCACGAAAGC-0	-2.73968	0.731935	Adv_FB
mus_SNuc7468112-GTCACAACACAAGACG-0	-6.72177	3.48129	Par_FB
mus_SNuc7468112-GGACAAGCAAGGGTCA-0	-5.3266	1.98344	Inter_FB
mus_SNuc7468112-GCAGCCATCTTGAGAC-0	-4.35421	0.352996	Adv_FB
mus_SNuc7468112-GCTCTGTTCCGATATG-0	-3.35164	6.02657	Inter_FB
mus_SNuc7468112-TCTCTAAAGTGGAGAA-0	-1.58136	3.80265	Inter_FB
mus_SNuc7468112-GACGGCTAGAGTGACC-0	-1.02034	5.21521	Par_FB
mus_SNuc7468112-AACTCAGAGCCCAACC-0	-5.71201	1.10799	Par_FB
mus_SNuc7468112-CGTCACTCACAGAGGT-0	-2.51113	-1.67743	Adv_FB
mus_SNuc7468112-CAGAGAGCAATGAAAC-0	-4.08377	-0.489981	Adv_FB
mus_SNuc7468112-GTGCAGCTCACCAGGC-0	-2.0418	-2.18497	Adv_FB
mus_SNuc7468112-TGGACGCCACGACGAA-0	-6.29611	2.71713	Par_FB
mus_SNuc7468112-CATGACATCCACTGGG-0	-1.11934	8.54711	Tenocyte
mus_SNuc7468112-AACTTTCGTCTTTCAT-0	-5.69765	0.591166	Par_FB
mus_SNuc7468112-AACCATGCAATGGAGC-0	-1.86845	1.13511	Adv_FB
mus_SNuc7468112-TGCGCAGGTGTGACGA-0	-3.67056	0.587771	Par_FB
mus_SNuc7468112-AACTCTTAGCACGCCT-0	-7.32085	1.83573	Inter_FB
mus_SNuc7468112-TCATTTGTCAACGGCC-0	0.430957	-1.05562	Adv_FB
mus_SNuc7468112-CGTCACTAGTACGTTC-0	-2.9527	-1.21379	Adv_FB
mus_SNuc7468112-TTCGGTCCACCCTATC-0	-6.0647	2.39698	Par_FB
mus_SNuc7468112-CTAATGGAGTATTGGA-0	-1.04946	9.21295	Tenocyte
mus_SNuc7468112-TGCTACCCAGGTGGAT-0	0.292973	-1.62395	Adv_FB
mus_SNuc7468112-AGGTCATAGTCCGGTC-0	-5.58167	0.541035	Par_FB
mus_SNuc7468112-TTAGGCATCACCTCGT-0	-6.26188	1.76795	Par_FB
mus_SNuc7468112-AAAGTAGCACAGATTC-0	-0.115736	-0.255895	Adv_FB
mus_SNuc7468112-CACATAGTCGATCCCT-0	-3.54609	2.62258	Adv_FB
mus_SNuc7468112-CAGCCGAAGGATGGTC-0	-5.2089	1.27141	Par_FB
mus_SNuc7468112-TGCCAAAAGTCGAGTG-0	-4.1028	2.6762	Inter_FB
mus_SNuc7468112-GAATGAAAGAGTCTGG-0	-4.81211	2.38175	Par_FB
mus_SNuc7468112-CTACCCAGTTATCCGA-0	-1.66315	5.37789	Inter_FB
mus_SNuc7468112-CTACGTCAGTCCGTAT-0	-5.11264	0.51573	Par_FB
mus_SNuc7468112-ACAGCCGAGGCTAGCA-0	-0.417256	-0.0224354	Adv_FB
mus_SNuc7468112-GGAGCAAGTCCGAATT-0	-0.997528	-1.88733	Adv_FB
mus_SNuc7468112-TCCACACCAATGAATG-0	-1.20655	9.2825	Tenocyte
mus_SNuc7468112-GGCAATTCATGGGACA-0	-5.50746	2.56635	Par_FB
mus_SNuc7468112-CCGTTCAAGGGTATCG-0	-1.1135	9.56571	Tenocyte
mus_SNuc7468112-AGTTGGTGTTATCCGA-0	-5.55237	1.69868	Par_FB
mus_SNuc7468112-TATCAGGCATCGGACC-0	-1.05119	2.87964	Inter_FB
mus_SNuc7468112-TTAGGACTCCCTAACC-0	-2.57701	-0.264871	Adv_FB
mus_SNuc7468112-AGATTGCGTCATCGGC-0	-0.368515	8.85093	Tenocyte
mus_SNuc7468112-TGGGCGTCAAGTTAAG-0	-3.63174	0.547753	Adv_FB
mus_SNuc7468112-CGAACATAGTGAACAT-0	-2.4209	-1.39896	Adv_FB
mus_SNuc7468112-GGAAAGCAGAAACCTA-0	-4.60392	-0.387811	Adv_FB
mus_SNuc7468112-GAGCAGAGTAGGCATG-0	-2.287	-2.02882	Adv_FB
mus_SNuc7468112-AACTCCCTCGCCAAAT-0	-7.60588	3.13301	Par_FB
mus_SNuc7468112-CGCGTTTAGGTGGGTT-0	-5.60838	1.38327	Par_FB
mus_SNuc7468112-GACGCGTGTGGGTATG-0	-4.1017	0.829021	Par_FB
mus_SNuc7468112-ACCCACTAGACCCACC-0	-0.759024	-0.991731	Adv_FB
mus_SNuc7468112-AGTCTTTTCATCATTC-0	-0.157944	-0.283618	Adv_FB
mus_SNuc7468112-CGTCACTTCTGTCTAT-0	-6.39723	0.568114	Par_FB
mus_SNuc7468112-ATCGAGTAGCGACGTA-0	-0.627518	5.01006	Inter_FB
mus_SNuc7468112-AAACGGGGTACAGTGG-0	-4.46472	0.826099	Par_FB
mus_SNuc7468112-GCGACCAAGTTCGATC-0	-6.22043	2.74031	Par_FB
mus_SNuc7468112-TGAGCCGCAATGACCT-0	-2.14634	1.67084	Inter_FB
mus_SNuc7468112-TCTCTAATCTCTTATG-0	-6.99653	2.56021	Inter_FB
mus_SNuc7468112-CAAGATCGTACAAGTA-0	-2.06705	-2.14952	Adv_FB
mus_SNuc7468112-AGGTCATGTTTGGCGC-0	0.354811	1.68763	Par_FB
mus_SNuc7468112-TTGGAACGTTCGCGAC-0	0.295026	-1.46021	Adv_FB
mus_SNuc7468112-ACGAGGAGTTGCGCAC-0	-2.28796	-1.23609	Adv_FB
mus_SNuc7468112-GTATCTTAGGACCACA-0	-7.13178	3.19993	Par_FB
mus_SNuc7468112-ATCACGAAGGTGCTAG-0	-4.51925	3.00705	Adv_FB
mus_SNuc7468112-GCATGATAGGGAACGG-0	-4.73344	0.707181	Par_FB
mus_SNuc7468112-CCTTCCCCAGCATGAG-0	-5.99181	1.64949	Par_FB
mus_SNuc7468112-CACACAACACTATCTT-0	-0.753359	5.09262	Inter_FB
mus_SNuc7468112-CCTCAGTCACGCCAGT-0	0.973854	2.77253	Inter_FB
mus_SNuc7468112-CATGACATCAAACGGG-0	-0.241614	0.285182	Adv_FB
mus_SNuc7468112-TGCGGGTAGATAGCAT-0	4.17514	6.73852	Endoneural_FB-CDH19+
mus_SNuc7468112-TGGGAAGAGTCGAGTG-0	-1.7388	4.81662	Inter_FB
mus_SNuc7468112-AGGTCATAGAAGGTTT-0	-1.04069	1.08389	Adv_FB
mus_SNuc7468112-CGCTATCCACCAGTTA-0	-0.970325	-1.05536	Adv_FB
mus_SNuc7468112-CGTTGGGCAGTGACAG-0	-5.18762	0.942438	Par_FB
mus_SNuc7468112-GCTCCTACATGTTCCC-0	4.0801	6.12443	Endoneural_FB-CDH19+
mus_SNuc7468112-CACAAACCAAGAGGCT-0	-5.66351	0.980977	Inter_FB
mus_SNuc7468112-CGGTTAAGTCGCGAAA-0	-4.7512	0.502334	Inter_FB
mus_SNuc7468112-GTACTTTCAGACGCAA-0	3.75086	6.18492	Endoneural_FB-CDH19+
mus_SNuc7468112-GCGCAGTGTACGACCC-0	-0.849333	8.71587	Tenocyte
mus_SNuc7468112-TGTATTCAGAAGGCCT-0	-7.72402	2.76252	Par_FB
mus_SNuc7468112-TCGGTAATCTTCAACT-0	-5.83094	0.148737	Par_FB
mus_SNuc7468112-ACGATACTCGCACTCT-0	-6.88657	2.04477	Inter_FB
mus_SNuc7468112-ATTCTACAGATGTAAC-0	-1.00489	-0.316396	Adv_FB
mus_SNuc7468112-CGTCTACTCTACCAGA-0	-7.61834	2.43857	Adv_FB
mus_SNuc7468112-CTCGAGGTCGACAGCC-0	-1.39357	3.85951	Inter_FB
mus_SNuc7468112-CCGGTAGGTAAGAGAG-0	-4.49773	6.3049	Par_FB
mus_SNuc7468112-TACACGAGTAATTGGA-0	-3.27606	-1.0637	Adv_FB
mus_SNuc7468112-AAGTCTGCAGTGAGTG-0	-5.91504	1.86979	Par_FB
mus_SNuc7468112-TCTGAGACACTTAACG-0	-0.485824	9.30519	Tenocyte
mus_SNuc7468112-TTCGAAGCAAGTTAAG-0	-2.16995	5.31976	Inter_FB
mus_SNuc7468112-CTGAAGTCATATACCG-0	-6.23691	1.29448	Par_FB
mus_SNuc7468112-GCTGCGATCCAAATGC-0	-5.66193	1.21983	Par_FB
mus_SNuc7468112-CCTTCGAGTGACAAAT-0	-3.31832	1.80483	Inter_FB
mus_SNuc7468112-GACGTGCTCCGATATG-0	-2.37067	0.60063	Inter_FB
mus_SNuc7468112-CGTAGCGGTGCGGTAA-0	-5.88778	2.83336	Par_FB
mus_SNuc7468112-GGACATTTCAGGCAAG-0	-4.21111	-0.460491	Adv_FB
mus_SNuc7468112-CGAGCCAAGCTTATCG-0	-4.82172	0.926101	Adv_FB
mus_SNuc7468112-TGAGCCGCAAGTCATC-0	-2.06475	-2.07097	Adv_FB
mus_SNuc7468112-CATATTCAGCGTAGTG-0	-6.2612	2.35214	Par_FB
mus_SNuc7468112-CATCGAAAGACCTAGG-0	-5.64029	1.37804	Par_FB
mus_SNuc7468112-GGAATAATCACTATTC-0	-2.66977	2.0606	Inter_FB
mus_SNuc7468112-GCTGCGAGTTTAAGCC-0	-3.26346	-0.386532	Adv_FB
mus_SNuc7468112-CTTCTCTAGCCACTAT-0	-0.345013	-1.24246	Inter_FB
mus_SNuc7468112-TCTTCGGGTACCCAAT-0	-1.01037	4.86594	Inter_FB
mus_SNuc7468112-TCGTACCGTTTGTTGG-0	-6.05532	1.49945	Par_FB
mus_SNuc7468112-ACAGCTACACCCATTC-0	-3.81036	-1.07883	Adv_FB
mus_SNuc7468112-CTGCTGTAGCTCCCAG-0	3.77496	5.66018	Endoneural_FB-CDH19+
mus_SNuc7468112-CTCGGGAGTATCTGCA-0	-1.2069	4.99845	Inter_FB
mus_SNuc7468112-AGCGTCGTCGATAGAA-0	-1.24738	-1.07954	Adv_FB
mus_SNuc7468112-TGAGAGGCAGATGGCA-0	-1.83236	4.58169	Inter_FB
mus_SNuc7468112-CGTTAGATCTATCCCG-0	-3.89309	1.95989	Par_FB
mus_SNuc7468112-TTTACTGGTCGACTAT-0	-1.15191	9.62726	Tenocyte
mus_SNuc7468112-CTGATAGGTTCCATGA-0	-3.92221	1.46913	Par_FB
mus_SNuc7468112-ACTTACTCAAACTGTC-0	-5.7495	2.63562	Par_FB
mus_SNuc7468112-TACCTATTCTGTACGA-0	-6.43211	2.07272	Par_FB
mus_SNuc7468112-GTTAAGCCACTTGGAT-0	-1.09531	3.42724	Inter_FB
mus_SNuc7468112-ATCCGAAAGAGTCGGT-0	-0.920854	8.65996	Tenocyte
mus_SNuc7468112-GTAACGTAGTTTGCGT-0	-3.18009	1.04945	Adv_FB
mus_SNuc7468112-CTGTGCTCAGTCAGCC-0	-0.201228	-1.39013	Adv_FB
mus_SNuc7468112-CGGGTCATCCTCTAGC-0	-1.47447	3.96213	Par_FB
mus_SNuc7468112-GCACTCTGTTGTGGCC-0	0.00542055	0.776921	Inter_FB
mus_SNuc7468112-ACGGGTCGTGTGAAAT-0	-1.66017	4.78804	Inter_FB
mus_SNuc7468112-CCTCAGTGTGGTTTCA-0	-0.746889	-0.92686	Adv_FB
mus_SNuc7468112-TTCCCAGAGGTACTCT-0	-4.45829	2.42817	Inter_FB
mus_SNuc7468112-GATTCAGTCTAACCGA-0	-5.57211	1.82404	Par_FB
mus_SNuc7468112-TTGCCGTTCTCGCATC-0	0.153554	0.0428043	Adv_FB
mus_SNuc7468112-TACTTGTAGCTTATCG-0	-4.28818	2.98259	Par_FB
mus_SNuc7468112-CACAGGCCAAGCCGCT-0	-0.921605	9.01122	Tenocyte
mus_SNuc7468112-CTCGGAGAGAACAACT-0	-2.29345	-1.38005	Adv_FB
mus_SNuc7468112-CTCGTCATCGTCCAGG-0	0.0634651	4.01195	Inter_FB
mus_SNuc7468112-ACGATACAGAAGCCCA-0	1.01383	-1.11216	Inter_FB
mus_SNuc7468112-TGAGCATCATCAGTCA-0	-6.37642	1.72259	Par_FB
mus_SNuc7468112-TGACTAGTCTGGCGTG-0	-3.54257	0.608516	Adv_FB
mus_SNuc7468112-GCAAACTAGAATTGTG-0	-2.45135	4.32045	Endoneural_FB-CDH19+
mus_SNuc7468112-GAAACTCCAAGGTTCT-0	-0.654622	6.83405	Endoneural_FB-CDH19+
mus_SNuc7468112-CGTGAGCTCAACACGT-0	-1.59174	5.11162	Par_FB
mus_SNuc7468112-AAAGTAGGTCTGCAAT-0	-3.88303	1.01145	Adv_FB
mus_SNuc7468112-CTTGGCTAGATAGTCA-0	-3.0913	-1.6942	Adv_FB
mus_SNuc7468112-TTCTTAGTCGTCTGCT-0	-3.69079	0.236274	Adv_FB
mus_SNuc7468112-GAACATCTCGCAAACT-0	-2.39704	0.00698048	Adv_FB
mus_SNuc7468112-TGCGCAGGTCTCCACT-0	-2.45236	1.31147	Adv_FB
mus_SNuc7468112-ACGCCAGCATCACCCT-0	-1.29912	1.66617	Inter_FB
mus_SNuc7468112-ACCTTTAGTAGGCATG-0	-3.84237	3.73841	Par_FB
mus_SNuc7468112-AGTAGTCAGGTGCAAC-0	-5.31321	0.46437	Par_FB
mus_SNuc7468112-TTTGCGCCAAGCTGTT-0	-0.124077	0.919107	Inter_FB
mus_SNuc7468112-CTACATTTCTTGAGAC-0	-2.20027	1.27041	Inter_FB
mus_SNuc7468112-GACAGAGGTAGGCATG-0	-2.3404	1.51774	Inter_FB
mus_SNuc7468112-ACTGATGCACCTGGTG-0	-1.43484	4.40092	Adv_FB
mus_SNuc7468112-GATGAGGAGGAGCGAG-0	-5.95454	1.40941	Par_FB
mus_SNuc7468112-CACATTTGTCTCACCT-0	-0.242934	-1.06304	Adv_FB
mus_SNuc7468112-GACCAATAGACACGAC-0	-4.13913	-0.227143	Adv_FB
mus_SNuc7468112-TCATTACAGTGAACAT-0	-0.303986	9.17076	Tenocyte
mus_SNuc7468112-ATGTGTGCACTCAGGC-0	-2.94924	0.680401	Adv_FB
mus_SNuc7468112-GCCAAATAGTCTCCTC-0	-0.50203	9.08444	Tenocyte
mus_SNuc7468112-GTCACGGAGGGTCTCC-0	-3.06398	-0.653553	Adv_FB
mus_SNuc7468112-CACACCTTCATAGCAC-0	-4.43333	-0.967782	Adv_FB
mus_SNuc7468112-TTGTAGGGTAGCGATG-0	-2.77951	-0.900917	Adv_FB
mus_SNuc7468112-CATCGGGGTCAGAGGT-0	0.137287	6.13816	Inter_FB
mus_SNuc7468112-CGATGGCAGCAGGCTA-0	-5.62081	1.2647	Par_FB
mus_SNuc7468112-ATAAGAGGTCTCATCC-0	-6.47342	0.824815	Inter_FB
mus_SNuc7468112-TTGCCGTCATAACCTG-0	-2.84347	0.990188	Adv_FB
mus_SNuc7468112-ATGTGTGAGTGGCACA-0	-2.07788	4.90539	Par_FB
mus_SNuc7468112-GGAAAGCCATGGATGG-0	-5.70511	0.729899	Adv_FB
mus_SNuc7468112-GGGATGATCCGCGGTA-0	0.335368	-1.11769	Adv_FB
mus_SNuc7468112-TTTGTCAAGAAGGGTA-0	-5.80912	0.406656	Par_FB
mus_SNuc7468112-CGATGGCTCGAACGGA-0	-0.886586	4.15159	Inter_FB
mus_SNuc7468112-GTTACAGAGAGTACAT-0	-0.531027	8.50663	Tenocyte
mus_SNuc7468112-CGGACGTGTCGGGTCT-0	-0.761129	4.05327	Inter_FB
mus_SNuc7468112-CTGGTCTTCAACACGT-0	-0.2792	0.466319	Inter_FB
mus_SNuc7468112-AACTGGTAGTGTGGCA-0	-4.25125	-0.315113	Adv_FB
mus_SNuc7468112-GAGGTGATCGCGTTTC-0	0.572794	-0.760505	Adv_FB
mus_SNuc7468112-GACCAATTCTGAGTGT-0	-4.03873	1.46972	Inter_FB
mus_SNuc7468112-CCCTCCTGTCTAAACC-0	0.909027	-0.761364	Inter_FB
mus_SNuc7468112-GATCTAGTCAGCGACC-0	-4.18093	-0.835492	Adv_FB
mus_SNuc7468112-AACCGCGGTATAAACG-0	-5.69312	2.33116	Par_FB
mus_SNuc7468112-AAGGCAGTCATGCAAC-0	-2.03091	-1.4745	Adv_FB
mus_SNuc7468112-TGAGGGACACAGATTC-0	-6.95231	2.72521	Par_FB
mus_SNuc7468112-CTCAGAACAAGTCTAC-0	0.338086	-0.955884	Adv_FB
mus_SNuc7468112-CCATGTCGTTGGGACA-0	-0.634394	4.70098	Inter_FB
mus_SNuc7468112-TACGGATCAAGCCTAT-0	-6.67458	3.75342	Inter_FB
mus_SNuc7468112-TGCCAAAAGTTTGCGT-0	-7.58519	2.61319	Inter_FB
mus_SNuc7468112-TTAGGCACAAAGTGCG-0	5.95388	4.43036	Perineural_FB
mus_SNuc7468112-CATATTCTCCGTCAAA-0	-1.02622	-1.28917	Adv_FB
mus_SNuc7468112-TGCCAAATCATTATCC-0	-1.77867	-1.95461	Adv_FB
mus_SNuc7468112-AGTAGTCCACAACGTT-0	-3.64375	0.114868	Adv_FB
mus_SNuc7468112-TACCTTATCCTAGAAC-0	-4.97877	4.56985	Par_FB
mus_SNuc7468112-AGAGTGGTCTGATTCT-0	-0.681838	-1.76469	Adv_FB
mus_SNuc7468112-TTAGGACCACTCGACG-0	-1.27987	-0.249212	Adv_FB
mus_SNuc7468112-CCGGTAGAGTACACCT-0	-0.683078	9.22431	Tenocyte
mus_SNuc7468112-AGAGCTTAGTCCATAC-0	-7.52253	2.59474	Inter_FB
mus_SNuc7468112-ACCTTTATCAGAAATG-0	-4.93472	0.219444	Adv_FB
mus_SNuc7468112-CGTCACTGTAGGCATG-0	0.869651	1.20053	Inter_FB
mus_SNuc7468112-CTAGAGTGTCGCGTGT-0	-1.94006	-1.62891	Adv_FB
mus_SNuc7468112-CACCACTTCTCCCTGA-0	0.845962	-0.892382	Adv_FB
mus_SNuc7468112-TGGCGCACACATTAGC-0	-5.58054	1.21073	Par_FB
mus_SNuc7468112-GCACTCTAGCAGGTCA-0	-2.92853	0.484658	Adv_FB
mus_SNuc7468112-TAGACCAAGCGATAGC-0	-1.28467	-1.7723	Adv_FB
mus_SNuc7468112-ACAGCTAAGTGTACTC-0	-3.63794	3.50556	Inter_FB
mus_SNuc7468112-GTTCATTCAGTACACT-0	-6.0616	2.23686	Inter_FB
mus_SNuc7468112-ACACCAACATGATCCA-0	0.591136	-1.14547	Adv_FB
mus_SNuc7468112-GAAACTCTCATAAAGG-0	-1.72516	4.00188	Inter_FB
mus_SNuc7468112-TGAGCCGGTGATGCCC-0	-4.973	1.95084	Inter_FB
mus_SNuc7468112-CCTTCCCTCTATCCTA-0	-6.98101	1.63012	Par_FB
mus_SNuc7468112-TCAGATGCATTTGCCC-0	-0.61784	2.47469	Inter_FB
mus_SNuc7468112-CTTGGCTTCCACGTTC-0	-0.567012	6.13749	Inter_FB
mus_SNuc7468112-AGTCTTTGTGCAACTT-0	-0.463241	9.36181	Tenocyte
mus_SNuc7468112-TTTGCGCCATCGGAAG-0	-0.700661	9.21269	Tenocyte
mus_SNuc7468112-CATCGGGAGGCTATCT-0	-7.49615	2.88391	Inter_FB
mus_SNuc7468112-GGCGTGTCACAACGTT-0	-4.23202	-0.870356	Adv_FB
mus_SNuc7468112-AAATGCCTCGTTACGA-0	-6.96978	2.96473	Par_FB
mus_SNuc7468112-GCTCCTAAGGTCATCT-0	-0.377119	-0.420112	Inter_FB
mus_SNuc7468112-CTCACACCAGGTCTCG-0	0.00278812	-1.28401	Adv_FB
mus_SNuc7468112-CGATGTAGTGCCTGCA-0	-3.36781	1.12407	Adv_FB
mus_SNuc7468112-TTATGCTCAATCTGCA-0	-0.39563	-1.44213	Adv_FB
mus_SNuc7468112-AGAGCGAGTTTCCACC-0	-1.67936	1.02795	Inter_FB
mus_SNuc7468112-TCCCGATGTCGTCTTC-0	-4.19093	-1.04476	Adv_FB
mus_SNuc7468112-ACCTTTAGTCGCGTGT-0	-2.27822	6.17949	Inter_FB
mus_SNuc7468112-GATCGCGAGCAACGGT-0	-4.68993	2.22035	Inter_FB
mus_SNuc7468112-GCGCGATCACCAGGTC-0	-0.869733	-1.79785	Adv_FB
mus_SNuc7468112-CAACCTCGTAAAGGAG-0	-6.17013	1.21037	Par_FB
mus_SNuc7468112-CTCGGGAGTTCGCTAA-0	-5.16634	4.1048	Par_FB
mus_SNuc7468112-CTGCTGTAGCCGGTAA-0	-6.16538	2.16752	Par_FB
mus_SNuc7468112-AACGTTGGTTCAGCGC-0	-1.17989	-2.03855	Adv_FB
mus_SNuc7468112-TTGAACGTCGCATGAT-0	-2.08719	3.75292	Inter_FB
mus_SNuc7468112-CAAGGCCAGACTAGGC-0	-6.1643	1.13043	Par_FB
mus_SNuc7468112-AAGGCAGCAATGAAAC-0	-7.02551	3.61388	Par_FB
mus_SNuc7468112-TCTTCGGCACAACTGT-0	-0.616674	3.57227	Inter_FB
mus_SNuc7468112-CATCCACGTCCAGTTA-0	0.225184	-1.16279	Adv_FB
mus_SNuc7468112-CGAGCCACACAAGACG-0	-7.0877	2.92155	Par_FB
mus_SNuc7468112-CCTACACTCCCAAGAT-0	0.698886	-1.67642	Adv_FB
mus_SNuc7468112-GATCGTAGTCCCGACA-0	-0.601856	9.34499	Tenocyte
mus_SNuc7468112-TACCTTACAACAACCT-0	0.869012	-1.00851	Inter_FB
mus_SNuc7468112-GTATTCTTCTTGAGGT-0	-6.17595	1.73918	Par_FB
mus_SNuc7468112-ATTATCCGTTCCATGA-0	-1.4089	-2.06902	Adv_FB
mus_SNuc7468112-ATAAGAGGTTCTGGTA-0	-0.846849	3.02183	Inter_FB
mus_SNuc7468112-GGGTCTGTCCGTTGTC-0	-4.68917	4.68402	Inter_FB
mus_SNuc7468112-CTAATGGCAGGGTACA-0	-6.61201	3.59967	Par_FB
mus_SNuc7468112-CGTAGGCTCAAGATCC-0	-5.3093	2.24454	Inter_FB
mus_SNuc7468112-TTTACTGTCGGCCGAT-0	-6.23633	1.93018	Par_FB
mus_SNuc7468112-CTGGTCTGTGACTACT-0	-4.97278	3.18722	Par_FB
mus_SNuc7468112-TGCTACCAGGATGCGT-0	-2.39228	3.29196	Inter_FB
mus_SNuc7468112-CTCGGAGTCAGTTCGA-0	-5.33027	2.75012	Par_FB
mus_SNuc7468112-CTTAGGAGTTTAGCTG-0	-0.899153	8.15467	Tenocyte
mus_SNuc7468112-GCATGCGCACAGGAGT-0	3.89871	6.32807	Endoneural_FB-CDH19+
mus_SNuc7468112-AGATCTGAGGTGGGTT-0	-2.30565	-2.02347	Adv_FB
mus_SNuc7468112-TATCAGGAGTTCCACA-0	-0.432223	8.39403	Tenocyte
mus_SNuc7468112-CATGACATCGCCCTTA-0	-7.31594	3.0689	Inter_FB
mus_SNuc7468112-ACTGCTCGTTTGGGCC-0	-3.18456	0.339574	Adv_FB
mus_SNuc7468112-CAGCTAAAGGCGACAT-0	-0.78281	8.31097	Tenocyte
mus_SNuc7468112-CTACATTTCAACGCTA-0	-0.973434	7.88552	Inter_FB
mus_SNuc7468112-ACACCAACAGCCTATA-0	0.268754	-1.45408	Adv_FB
mus_SNuc7468112-CGTCACTAGGACAGCT-0	3.68927	6.04107	Endoneural_FB-CDH19+
mus_SNuc7468112-TCAGCAACAGTAAGAT-0	-5.81101	1.13621	Par_FB
mus_SNuc7468112-TGAAAGAAGAAACCTA-0	-0.624608	8.74476	Tenocyte
mus_SNuc7468112-ATCTGCCCAAGTACCT-0	-6.10971	1.40274	Par_FB
mus_SNuc7468112-TCATTTGTCAAACCAC-0	-0.34127	4.72124	Inter_FB
mus_SNuc7468112-CTCTAATCACCGTTGG-0	-6.26208	1.70619	Par_FB
mus_SNuc7468112-CACACAATCGCCAGCA-0	-6.46973	1.39405	Adv_FB
mus_SNuc7468112-GGGAATGGTTTGCATG-0	-3.13927	1.5523	Par_FB
mus_SNuc7468112-CAGCATAAGTGAAGAG-0	-7.36063	3.30972	Par_FB
mus_SNuc7468112-CATTATCGTATCGCAT-0	-6.56623	0.670567	Par_FB
mus_SNuc7468112-GCAATCACACGAAGCA-0	0.145899	-1.85621	Adv_FB
mus_SNuc7468112-ACTGCTCAGAGTACCG-0	3.2528	6.44525	Endoneural_FB-CDH19+
mus_SNuc7468112-ACTGAACCATCGGTTA-0	-1.26005	-1.85536	Adv_FB
mus_SNuc7468112-ATCGAGTAGGTGCAAC-0	-5.70583	3.24392	Par_FB
mus_SNuc7468112-ATAGACCCAATGAAAC-0	-0.648689	-1.95718	Adv_FB
mus_SNuc7468112-TGCTACCGTCCTCTTG-0	0.43154	-1.29364	Adv_FB
mus_SNuc7468112-CTGCCTATCTATCCCG-0	0.380242	-0.632266	Inter_FB
mus_SNuc7468112-CTTTGCGGTTGGACCC-0	-7.39553	2.69627	Inter_FB
mus_SNuc7468112-CTTCTCTTCCACGACG-0	-0.0904268	-1.02631	Adv_FB
mus_SNuc7468112-GGACAGAAGATGAGAG-0	-1.16373	8.99727	Tenocyte
mus_SNuc7468112-ACATGGTGTACCCAAT-0	-0.964677	0.124677	Inter_FB
mus_SNuc7468112-CCACCTATCAGCATGT-0	-0.143312	-1.14093	Adv_FB
mus_SNuc7468112-CAGCAGCCAGCTCCGA-0	-7.42098	3.48493	Par_FB
mus_SNuc7468112-GTACGTATCCAAACTG-0	-5.9792	2.71163	Par_FB
mus_SNuc7468112-TAGTGGTCACAGACTT-0	0.043907	-1.93462	Adv_FB
mus_SNuc7468112-TTTACTGTCGGATGTT-0	-1.0489	2.08827	Inter_FB
mus_SNuc7468112-GCAGTTACAGCATGAG-0	-3.94818	1.09281	Par_FB
mus_SNuc7468112-CAGCGACCATTCTTAC-0	-0.551553	8.72716	Tenocyte
mus_SNuc7468112-AGCTCCTAGCTAGTCT-0	-1.69245	5.53104	Inter_FB
mus_SNuc7468112-GATTCAGCATCCTTGC-0	-6.27996	2.88101	Adv_FB
mus_SNuc7468112-GGGCACTCAGACGCCT-0	-1.20279	-1.6788	Adv_FB
mus_SNuc7468112-ACTTTCATCTGTCTAT-0	0.418665	-0.880939	Inter_FB
mus_SNuc7468112-TGGCGCAAGTAATCCC-0	-1.00104	8.44063	Tenocyte
mus_SNuc7468112-ACGAGGAGTTACGCGC-0	-4.42927	1.11554	Par_FB
mus_SNuc7468112-CTCGGAGAGATCTGCT-0	-7.44931	3.04657	Inter_FB
mus_SNuc7468112-TGGTTAGGTCAGTGGA-0	-4.60674	2.33949	Inter_FB
mus_SNuc7468112-TGCGTGGTCACTTATC-0	-6.8611	3.00508	Par_FB
mus_SNuc7468112-GGCAATTTCTCAACTT-0	-7.13606	3.02305	Par_FB
mus_SNuc7468112-CACTCCATCTATCCCG-0	0.871231	-0.952126	Adv_FB
mus_SNuc7468112-CCTTCCCGTATAAACG-0	-3.62946	-0.3473	Adv_FB
mus_SNuc7468112-ACACCGGAGGGCTTCC-0	-5.955	2.04067	Par_FB
mus_SNuc7468112-TGGACGCAGAGTGAGA-0	-1.7207	1.01134	Adv_FB
mus_SNuc7468112-AACCATGTCGGAGCAA-0	-5.36266	1.8176	Par_FB
mus_SNuc7468112-GTGTTAGAGAAACGCC-0	-0.690285	9.36397	Tenocyte
mus_SNuc7468112-TTCTCCTCACTTCGAA-0	0.904754	-1.49131	Adv_FB
mus_SNuc7468112-ACGAGCCTCATAGCAC-0	0.565822	-1.62124	Adv_FB
mus_SNuc7468112-CACCACTAGTCATCCA-0	-1.21934	-1.49187	Adv_FB
mus_SNuc7468112-GGGAGATCACGGTAGA-0	-7.42355	2.96955	Inter_FB
mus_SNuc7468112-CTAGCCTCACGTAAGG-0	-3.11223	1.8053	Inter_FB
mus_SNuc7468112-GCTCCTATCAAGCCTA-0	3.63277	6.30783	Endoneural_FB-CDH19+
mus_SNuc7468112-CACATTTTCGTTACGA-0	1.01853	-0.812546	Inter_FB
mus_SNuc7468112-GAACCTATCTTTACGT-0	0.0520978	0.319076	Adv_FB
mus_SNuc7468112-TTTCCTCTCCATGCTC-0	5.9422	4.97533	Perineural_FB
mus_SNuc7468112-TCAGATGCACCACGTG-0	0.178707	-1.57436	Adv_FB
mus_SNuc7468112-CTGTTTACAAGCCATT-0	-1.56488	4.37084	Inter_FB
mus_SNuc7468112-CCACCTACATGCCTTC-0	-1.95239	-1.79565	Adv_FB
mus_SNuc7468112-CTTAGGAGTCTGCCAG-0	-7.45855	2.63299	Par_FB
mus_SNuc7468112-CAGCATACACATAACC-0	0.58529	-1.24653	Adv_FB
mus_SNuc7468112-AGACGTTTCATGTCTT-0	-0.530208	-1.15531	Adv_FB
mus_SNuc7468112-AGCTCCTTCATTATCC-0	-1.91306	1.79357	Inter_FB
mus_SNuc7468112-CAGTCCTAGTCCGGTC-0	-0.57517	-0.572259	Adv_FB
mus_SNuc7468112-TACTTACAGCAGACTG-0	-5.84096	0.522728	Par_FB
mus_SNuc7468112-CAGTAACAGACCGGAT-0	-7.29737	2.88381	Par_FB
mus_SNuc7468112-GGGAGATTCTGCCCTA-0	0.0460978	2.444	Inter_FB
mus_SNuc7468112-GATGAAAGTGCGGTAA-0	-0.948076	-2.02111	Adv_FB
mus_SNuc7468112-CTAGTGATCTTTACAC-0	-2.60202	4.92872	Inter_FB
mus_SNuc7468112-GGGCACTAGAAACCGC-0	-2.11194	1.68083	Inter_FB
mus_SNuc7468112-TGACTAGCACAGACAG-0	2.04161	-0.795406	Inter_FB
mus_SNuc7468112-GTCATTTGTGTTGGGA-0	-6.54401	2.26417	Par_FB
mus_SNuc7468112-GTCCTCACACATAACC-0	-0.636697	-1.41171	Adv_FB
mus_SNuc7468112-GCTTGAACAGAAGCAC-0	-7.10017	3.49329	Par_FB
mus_SNuc7468112-TGACGGCAGTGTGAAT-0	-3.755	-0.469365	Adv_FB
mus_SNuc7468112-TGAAAGAAGCGCTTAT-0	0.772269	-1.72396	Adv_FB
mus_SNuc7468112-GATCGTACAAAGAATC-0	-1.14743	4.33448	Par_FB
mus_SNuc7468112-TGCTGCTGTCCGAATT-0	-7.51245	2.87584	Inter_FB
mus_SNuc7468112-TACACGACAGTCAGCC-0	-0.406952	-0.530397	Adv_FB
mus_SNuc7468112-ACCTTTAAGCAGGTCA-0	-7.30635	1.96802	Inter_FB
mus_SNuc7468112-GTGCAGCAGTGTACTC-0	-5.86035	0.281266	Par_FB
mus_SNuc7468112-CCCAATCCATTAGCCA-0	-3.74348	0.205744	Adv_FB
mus_SNuc7468112-GCAGCCAAGCCCTAAT-0	0.249392	1.39592	Inter_FB
mus_SNuc7468112-GAGTCCGGTGCAACGA-0	-1.6378	-1.09569	Adv_FB
mus_SNuc7468112-AATCCAGTCTAACGGT-0	-4.57848	0.183621	Adv_FB
mus_SNuc7468112-GCAAACTGTGCAACTT-0	-1.21611	-1.66837	Adv_FB
mus_SNuc7468112-GAGCAGAGTACAGACG-0	0.969613	-1.64196	Adv_FB
mus_SNuc7468112-CCTTCGACACTGAAGG-0	-6.31996e-05	-1.1071	Adv_FB
mus_SNuc7468112-GCAATCAAGAATAGGG-0	-3.82081	0.029455	Adv_FB
mus_SNuc7468112-AAGCCGCCAATCAGAA-0	-1.543	4.64972	Par_FB
mus_SNuc7468112-AGAGCTTGTCTCAACA-0	0.0386855	0.919641	Inter_FB
mus_SNuc7468112-TGGCTGGTCACATACG-0	-0.585539	0.018182	Adv_FB
mus_SNuc7468112-GTGCATACAAATACAG-0	-7.30072	3.29862	Par_FB
mus_SNuc7468112-GTACTCCTCACTTATC-0	1.03289	-0.549858	Inter_FB
mus_SNuc7468112-ACGTCAATCTGCGGCA-0	0.886899	-0.745546	Adv_FB
mus_SNuc7468112-TACAGTGGTTTGCATG-0	-0.0633266	-0.0142249	Adv_FB
mus_SNuc7468112-CCTACACAGAAGGACA-0	-0.319987	8.92588	Tenocyte
mus_SNuc7468112-GGAATAAAGTGTCTCA-0	-1.19672	0.0818333	Inter_FB
mus_SNuc7468112-CCGTACTCATGCTAGT-0	-2.23674	1.95422	Inter_FB
mus_SNuc7468112-AGGCCGTCAATCGAAA-0	-0.728198	9.37957	Tenocyte
mus_SNuc7468112-ACAGCCGAGTGTCTCA-0	-2.43702	2.00096	Inter_FB
mus_SNuc7468112-AATCGGTAGCCCAGCT-0	0.00554007	8.61617	Tenocyte
mus_SNuc7468112-GGGATGACATACGCCG-0	-5.32731	0.228118	Par_FB
mus_SNuc7468112-CTAACTTAGCCAGTTT-0	-2.38854	-0.957596	Adv_FB
mus_SNuc7468112-AAACGGGGTCTCATCC-0	-3.32305	-0.907713	Adv_FB
mus_SNuc7468112-GACTGCGTCCGCAAGC-0	-0.23252	3.17596	Inter_FB
mus_SNuc7468112-TTATGCTGTACTTAGC-0	0.336155	-1.40189	Adv_FB
mus_SNuc7468112-CGTTCTGCAATTCCTT-0	-0.73594	-1.11861	Adv_FB
mus_SNuc7468112-GGCCGATTCCCAACGG-0	0.722372	-1.46157	Adv_FB
mus_SNuc7468112-TCAGATGCACGGCGTT-0	-3.82927	1.87597	Inter_FB
mus_SNuc7468112-AACTTTCGTATTCTCT-0	-1.00924	-1.36947	Adv_FB
mus_SNuc7468112-CGGACACCATCGGAAG-0	-5.62221	0.0982811	Adv_FB
mus_SNuc7468112-GCAAACTGTGATAAGT-0	1.45275	-0.839769	Adv_FB
mus_SNuc7468112-GCTCTGTCATATGCTG-0	1.26052	-1.22599	Adv_FB
mus_SNuc7468112-CCTTTCTGTATATGGA-0	-0.981942	-1.22814	Adv_FB
mus_SNuc7468112-GGAAAGCCAGATCGGA-0	-5.7613	2.08245	Par_FB
mus_SNuc7468112-AGTGTCAGTGCGCTTG-0	-2.8888	5.80398	Par_FB
mus_SNuc7468112-CTCCTAGCACCCTATC-0	0.170937	-1.41856	Adv_FB
mus_SNuc7468112-TTTATGCCAAATCCGT-0	-0.418529	-1.25917	Adv_FB
mus_SNuc7468112-AGCTTGACAGGTGGAT-0	-7.34721	3.50366	Inter_FB
mus_SNuc7468112-GCATGATCAGGATTGG-0	-3.10712	5.81022	Inter_FB
mus_SNuc7468112-AAGGTTCCATACTCTT-0	-3.66192	2.09287	Inter_FB
mus_SNuc7468112-ATAGACCTCGGCGGTT-0	-0.696029	2.51452	Inter_FB
mus_SNuc7468112-ATTGGTGTCCTCAATT-0	-4.71228	6.53141	Par_FB
mus_SNuc7468112-CATGGCGAGTAGTGCG-0	-2.93468	0.330598	Adv_FB
mus_SNuc7468112-ATAACGCGTGAAGGCT-0	-0.965467	8.88721	Tenocyte
mus_SNuc7468112-CCTATTAAGGCGCTCT-0	-0.853331	8.58909	Tenocyte
mus_SNuc7468112-CCGTTCAGTCCGCTGA-0	-0.995416	0.45558	Inter_FB
mus_SNuc7468112-TGCCCATAGTTACCCA-0	-1.39449	2.50689	Inter_FB
mus_SNuc7468112-TATCAGGCATTCCTGC-0	-6.48109	3.39274	Inter_FB
mus_SNuc7468112-GGGAATGGTGACGGTA-0	-0.542508	-1.14864	Adv_FB
mus_SNuc7468112-AATCCAGAGTCCATAC-0	-2.99981	4.20834	Inter_FB
mus_SNuc7468112-TACTTACAGGCTCATT-0	0.115267	1.06146	Inter_FB
mus_SNuc7468112-GCATGTAGTCAAACTC-0	-1.033	9.44412	Tenocyte
mus_SNuc7468112-CATATTCAGCATCATC-0	-0.83962	-0.992561	Adv_FB
mus_SNuc7468112-ACGGGCTAGACCCACC-0	-0.846665	8.99159	Tenocyte
mus_SNuc7468112-ATAGACCCATTGTGCA-0	-0.726455	-1.48535	Adv_FB
mus_SNuc7468112-GTTCTCGAGAGCTGCA-0	-1.13702	3.04555	Inter_FB
mus_SNuc7468112-ATCCACCGTAGAGGAA-0	-0.798121	9.04084	Tenocyte
mus_SNuc7468112-TTGGAACGTAAGAGAG-0	-2.55164	1.38026	Inter_FB
mus_SNuc7468112-ATCTACTAGTAACCCT-0	-0.511738	8.9625	Tenocyte
mus_SNuc7468112-GCGCCAATCATCACCC-0	-0.517304	-1.45517	Adv_FB
mus_SNuc7468112-TTCTACATCGCACTCT-0	0.0121268	-1.83231	Adv_FB
mus_SNuc7468112-GATGAAATCGTCACGG-0	-7.40043	2.10994	Inter_FB
mus_SNuc7468112-AAACCTGAGCCCAGCT-0	-7.53027	2.81745	Inter_FB
mus_SNuc7468112-ACTGAACGTGTCCTCT-0	-4.332	-0.148356	Adv_FB
mus_SNuc7468112-CCCAGTTTCGAACGGA-0	-2.63695	1.41369	Inter_FB
mus_SNuc7468112-AACCATGAGGTAGCCA-0	0.647724	4.76117	Inter_FB
mus_SNuc7468112-AGCTCCTTCATGTGGT-0	-0.897759	8.91213	Tenocyte
mus_SNuc7468112-CCTTTCTAGTCATCCA-0	-0.971049	-0.800003	Adv_FB
mus_SNuc7468112-GACGTTACATAAAGGT-0	-6.969	1.81685	Inter_FB
mus_SNuc7468112-TCTCATACACTCAGGC-0	-0.974857	-0.249956	Adv_FB
mus_SNuc7468112-AGTGTCAGTGTCTGAT-0	-6.17762	0.707302	Par_FB
mus_SNuc7468112-GCAGCCACACAGATTC-0	-0.274433	-0.0227255	Adv_FB
mus_SNuc7468112-AAGCCGCTCCTCGCAT-0	-0.0769559	-0.631444	Adv_FB
mus_SNuc7468112-ACTTACTAGCGTAATA-0	-3.49317	0.983744	Adv_FB
mus_SNuc7468112-AACTCCCCACAGATTC-0	-0.966707	8.91867	Tenocyte
mus_SNuc7468112-GTCCTCATCACCACCT-0	-0.0567255	-1.1935	Adv_FB
mus_SNuc7468112-ACCTTTAGTTGCGTTA-0	-6.30201	0.652662	Adv_FB
mus_SNuc7468112-AGATTGCAGATGCGAC-0	0.72321	-1.2644	Adv_FB
mus_SNuc7468112-GATGAGGCATTCTCAT-0	0.664373	-1.38805	Adv_FB
mus_SNuc7468112-GTGCTTCTCTCTGTCG-0	-0.530016	6.32299	Inter_FB
mus_SNuc7468112-CGATTGAGTCCGTCAG-0	-2.06889	3.01086	Inter_FB
mus_SNuc7468112-GATCAGTAGGGCTTCC-0	-5.20071	-0.0299628	Inter_FB
mus_SNuc7468112-GTCTTCGTCCGTCAAA-0	-6.13029	3.32369	Par_FB
mus_SNuc7468112-CACACTCAGACGCACA-0	1.3763	-0.507568	Inter_FB
mus_SNuc7468112-TTAACTCGTACTTGAC-0	-3.33353	0.00461164	Adv_FB
mus_SNuc7468112-TATCTCAGTTTGCATG-0	-0.777804	-1.01655	Adv_FB
mus_SNuc7468112-CGCTGGAGTAGGAGTC-0	-2.98105	0.592682	Adv_FB
mus_SNuc7468112-CTCTAATTCTTCCTTC-0	1.49331	-1.07664	Adv_FB
mus_SNuc7468112-GATTCAGAGGATGGAA-0	-7.25547	2.58209	Par_FB
mus_SNuc7468112-CAGATCAAGATTACCC-0	-1.24075	-1.95844	Adv_FB
mus_SNuc7468112-ACGCCAGTCCTTGGTC-0	0.0209037	-1.47072	Adv_FB
mus_SNuc7468112-CTGTTTACAATGGAAT-0	0.64404	-0.488481	Adv_FB
mus_SNuc7468112-GTGCGGTCAACCGCCA-0	-4.81243	1.11367	Inter_FB
mus_SNuc7468112-ATTGGTGCACGGTAAG-0	-0.197923	0.14	Adv_FB
mus_SNuc7468112-ACACCAATCGAGCCCA-0	-0.354389	-1.35832	Adv_FB
mus_SNuc7468112-TATGCCCGTAGCTCCG-0	-0.772558	-1.35332	Adv_FB
mus_SNuc7468112-ACGAGGACAGCCTATA-0	-1.09407	3.84673	Inter_FB
mus_SNuc7468112-GTTCTCGCACGCGAAA-0	0.336408	3.08813	Inter_FB
mus_SNuc7468112-GATCGCGAGTGAAGAG-0	-0.716656	8.88154	Tenocyte
mus_SNuc7468112-GTCGTAAGTGTAATGA-0	-4.94958	3.23685	Par_FB
mus_SNuc7468112-TCTTTCCCATCGATTG-0	-0.893856	-0.49829	Adv_FB
mus_SNuc7468112-CACCACTAGACAATAC-0	-1.78676	1.76019	Inter_FB
mus_SNuc7468112-TTCTCAAAGACACTAA-0	-4.83191	2.05189	Inter_FB
mus_SNuc7468112-CCGTGGATCTCATTCA-0	0.135998	-0.922564	Adv_FB
mus_SNuc7468112-GATGAAACACCCATGG-0	-2.50224	1.31267	Inter_FB
mus_SNuc7468112-TACGGATAGTGAATTG-0	-1.12692	-1.82744	Adv_FB
mus_SNuc7468112-CCTAAAGTCCCTAACC-0	-0.0104727	5.60266	Inter_FB
mus_SNuc7468112-TTCTTAGTCGTCGTTC-0	-1.14607	4.16866	Inter_FB
mus_SNuc7468112-TCTGGAAAGCTGATAA-0	-0.50668	8.7987	Tenocyte
mus_SNuc7468112-TCAATCTAGTACGTAA-0	-7.26498	3.4867	Par_FB
mus_SNuc7468112-TGCCCTATCACCTTAT-0	-6.11447	1.36299	Inter_FB
mus_SNuc7468112-TTGCCGTGTTCGTTGA-0	-6.27054	1.09289	Adv_FB
mus_SNuc7468112-TCGGTAAAGTGTTGAA-0	-7.54001	2.6219	Inter_FB
mus_SNuc7468112-ACTGAACTCTTGAGGT-0	-1.10738	3.2375	Inter_FB
mus_SNuc7468112-CTGATAGCACACAGAG-0	-0.129303	0.459493	Inter_FB
mus_SNuc7468112-AGATTGCCAGCCTGTG-0	-5.98038	2.49663	Par_FB
mus_SNuc7468112-TATGCCCTCCCTGACT-0	-3.2279	0.194277	Inter_FB
mus_SNuc7468112-ACTGCTCCATCCGGGT-0	-1.81748	2.8631	Inter_FB
mus_SNuc7468112-AGGGATGTCGTCTGAA-0	-2.40329	4.41618	Inter_FB
mus_SNuc7468112-CACCTTGGTCGAACAG-0	-0.203099	3.57007	Inter_FB
mus_SNuc7468112-CTAGCCTTCCGAACGC-0	0.140434	-1.06136	Adv_FB
mus_SNuc7468112-AAATGCCAGACCTTTG-0	-1.74926	-1.42719	Adv_FB
mus_SNuc7468112-CCTCAGTTCTGGTATG-0	-4.1944	1.58214	Par_FB
mus_SNuc7468112-CCTATTATCTGTCTAT-0	0.85028	-1.36525	Adv_FB
mus_SNuc7468112-ATGCGATGTGCCTGGT-0	-0.832232	8.33141	Tenocyte
mus_SNuc7468112-CTCATTAGTCCAACTA-0	0.560069	-1.20476	Adv_FB
mus_SNuc7468112-GGAACTTTCCCACTTG-0	-4.93159	0.795987	Par_FB
mus_SNuc7468112-GTCACAACAATGGAGC-0	-5.58078	2.08183	Par_FB
mus_SNuc7468112-CATGGCGGTTCACGGC-0	-0.622083	-1.22782	Adv_FB
mus_SNuc7468112-ACTTGTTGTCTCAACA-0	0.287192	1.03127	Inter_FB
mus_SNuc7468112-TCTCATAGTGACGGTA-0	0.155791	-0.498045	Inter_FB
mus_SNuc7468112-ACGCCAGCATCTACGA-0	-1.44981	-2.01713	Adv_FB
mus_SNuc7468112-GCGCAGTCATGCCTTC-0	-2.30309	3.69957	Inter_FB
mus_SNuc7468112-CACCTTGGTGTGGCTC-0	-2.41067	0.210906	Adv_FB
mus_SNuc7468112-TCATTTGGTAAACACA-0	-7.12173	1.62542	Par_FB
mus_SNuc7468112-TACTCATAGCGATGAC-0	0.757662	-1.00753	Par_FB
mus_SNuc7468112-TGGTTCCTCCGGGTGT-0	-1.21374	-1.56985	Adv_FB
mus_SNuc7468112-CGGTTAACACATCTTT-0	0.636162	-0.508402	Adv_FB
mus_SNuc7468112-CAGGTGCTCCAGAAGG-0	-7.00031	3.16702	Par_FB
mus_SNuc7468112-GACAGAGCACCTATCC-0	-1.08641	-0.975069	Adv_FB
mus_SNuc7468112-TAGCCGGAGAGCCCAA-0	-5.33408	1.72876	Par_FB
mus_SNuc7468112-TATCTCATCATAGCAC-0	0.648978	-1.17645	Adv_FB
mus_SNuc7468112-GGACAAGAGTCATCCA-0	-2.68252	2.68009	Inter_FB
mus_SNuc7468112-TCACGAACACATGTGT-0	-1.8616	0.475523	Adv_FB
mus_SNuc7468112-CTTAACTGTCCTCCAT-0	1.55853	-0.213036	Inter_FB
mus_SNuc7468112-GAAACTCTCCGTACAA-0	0.264647	3.49154	Adv_FB
mus_SNuc7468112-GACACGCTCCATTCTA-0	-4.07266	0.00123208	Par_FB
mus_SNuc7468112-ATCATCTGTCCGCTGA-0	-1.20758	-1.39083	Adv_FB
mus_SNuc7468112-GGACATTTCCATTCTA-0	-0.0229326	-1.4733	Adv_FB
mus_SNuc7468112-AAACGGGGTTGTTTGG-0	0.663929	-0.936593	Adv_FB
mus_SNuc7468112-GTATCTTTCTTGAGAC-0	-0.850656	0.470549	Inter_FB
mus_SNuc7468112-CGCTTCATCTCAACTT-0	0.183538	-0.700931	Inter_FB
mus_SNuc7468112-GCTTGAATCCCGACTT-0	0.831014	-1.58634	Adv_FB
mus_SNuc7468112-GTCATTTGTTGAACTC-0	-0.319748	4.30754	Inter_FB
mus_SNuc7468112-ACGAGCCTCTGCCCTA-0	-2.535	4.13955	Inter_FB
mus_SNuc7468112-ACGAGGAGTCTTCTCG-0	-0.8893	5.58667	Adv_FB
mus_SNuc7468112-GGCGTGTTCTAACTGG-0	-6.98863	3.42023	Par_FB
mus_SNuc7468112-CCTACCACACCACCAG-0	0.753523	-1.12043	Adv_FB
mus_SNuc7468112-CCTATTACAAGTCTAC-0	-2.51472	-1.01551	Inter_FB
mus_SNuc7468112-CCGTGGAGTGTTAAGA-0	-0.396706	8.86918	Tenocyte
mus_SNuc7468112-GCACATAGTATAGTAG-0	-0.957591	0.732232	Inter_FB
mus_SNuc7468112-TAAACCGCATCCCATC-0	-0.477293	-1.76268	Adv_FB
mus_SNuc7468112-TGGCCAGAGAAACCAT-0	-0.661481	8.39225	Tenocyte
mus_SNuc7468112-GTGCAGCTCACCTTAT-0	-0.596827	-1.05034	Adv_FB
mus_SNuc7468112-TCGAGGCCAGTGGGAT-0	-6.55488	3.29754	Par_FB
mus_SNuc7468112-AACTCAGTCCGTACAA-0	0.202763	-1.26905	Adv_FB
mus_SNuc7468112-GTGTTAGGTGGAAAGA-0	-3.91135	2.20773	Inter_FB
mus_SNuc7468112-CTACACCTCAGGTTCA-0	0.696105	-0.807366	Par_FB
mus_SNuc7468112-CAGTAACGTACCGTAT-0	-5.67318	2.17447	Par_FB
mus_SNuc7468112-CTCGGAGCAAAGTCAA-0	-3.32737	0.476868	Adv_FB
mus_SNuc7468112-TCTATTGAGTTAGGTA-0	-5.28992	0.0574421	Inter_FB
mus_SNuc7468112-AAGGTTCGTTAAGACA-0	-0.16232	-1.25004	Adv_FB
mus_SNuc7468112-CAACTAGCAAGCCGTC-0	-0.460993	-1.08941	Adv_FB
mus_SNuc7468112-AGCTCTCCAGGGCATA-0	0.189662	3.95321	Inter_FB
mus_SNuc7468112-TCAGCAACACACCGCA-0	-0.125248	-0.270928	Adv_FB
mus_SNuc7468112-TCGGTAACACTACAGT-0	4.88811	5.6967	Endoneural_FB-CDH19+
mus_SNuc7468112-ACTTACTTCCGTCATC-0	0.330235	-1.38367	Adv_FB
mus_SNuc7468112-ATTACTCGTCAGCTAT-0	-6.84341	1.86301	Inter_FB
mus_SNuc7468112-GGCTCGATCATTCACT-0	-4.37456	4.23087	Inter_FB
mus_SNuc7468112-CACACTCAGGCCGAAT-0	0.652122	-1.065	Adv_FB
mus_SNuc7468112-CTCGTACAGGTAGCCA-0	-1.16184	1.75374	Inter_FB
mus_SNuc7468112-CACATTTTCCCATTAT-0	-1.55836	2.95869	Inter_FB
mus_SNuc7468112-CCCTCCTGTGCGATAG-0	0.932459	-1.30776	Inter_FB
mus_SNuc7468112-TCACGAAAGAGCCTAG-0	0.161113	-1.02956	Adv_FB
mus_SNuc7468112-ACATGGTAGATGCCTT-0	-7.18091	3.61778	Par_FB
mus_SNuc7468112-CAGCATAAGCGCCTCA-0	-0.611702	-1.64957	Adv_FB
mus_SNuc7468112-CTCATTATCGGAAATA-0	-0.349288	2.86377	Inter_FB
mus_SNuc7468112-CGTCAGGTCGGAGGTA-0	-0.252785	3.19574	Inter_FB
mus_SNuc7468112-CATCAAGGTCTAGGTT-0	-0.050632	-1.33725	Adv_FB
mus_SNuc7468112-CCACCTAAGTCGTACT-0	-2.91817	4.15686	Inter_FB
mus_SNuc7468112-TCAGCTCCAACAACCT-0	0.640881	-0.929137	Adv_FB
mus_SNuc7468112-CATGCCTAGTACATGA-0	-7.31673	2.53488	Inter_FB
mus_SNuc7468112-TTAACTCTCCCAACGG-0	-1.38844	4.56159	Inter_FB
mus_SNuc7468112-TCAATCTCAGCCACCA-0	1.20506	-0.942133	Adv_FB
mus_SNuc7468112-CTAGCCTCAAACGTGG-0	-3.09519	-0.581717	Adv_FB
mus_SNuc7468112-TGAGCCGCACCGTTGG-0	-0.0603661	-1.7049	Adv_FB
mus_SNuc7468112-TTATGCTGTGGTTTCA-0	-0.408932	-1.30586	Adv_FB
mus_SNuc7468112-GCTCTGTTCGTCCGTT-0	0.0115969	-0.411301	Adv_FB
mus_SNuc7468112-CGGGTCACACGAAAGC-0	-1.25373	-1.18051	Adv_FB
mus_SNuc7468112-TGAGGGACAGACGCTC-0	4.63588	6.45974	Endoneural_FB-CDH19+
mus_SNuc7468112-CCTATTACATGACATC-0	-2.94298	-0.12636	Par_FB
mus_SNuc7468112-GCCTCTATCAACGCTA-0	-4.61125	1.48045	Inter_FB
mus_SNuc7468112-GCTGGGTGTCCAACTA-0	1.57852	-0.650574	Inter_FB
mus_SNuc7468112-CCTTTCTGTCTAGGTT-0	-0.6199	-1.22153	Adv_FB
mus_SNuc7468112-AGGCCACGTACAGCAG-0	-0.0335894	-1.07154	Adv_FB
mus_SNuc7468112-GGCTCGAAGCTGAACG-0	-1.59942	-1.38953	Adv_FB
mus_SNuc7468112-GAAACTCTCCCACTTG-0	-2.43668	1.30352	Adv_FB
mus_SNuc7468112-TATTACCGTCTAACGT-0	-0.122188	-0.653132	Inter_FB
mus_SNuc7468112-CAGCATACATTCTCAT-0	-5.15315	-0.246355	Inter_FB
mus_SNuc7468112-CGAGAAGCACACTGCG-0	1.34876	-0.919211	Inter_FB
mus_SNuc7468112-CACACTCAGTCATCCA-0	-0.289172	-1.51707	Adv_FB
mus_SNuc7468112-ATGTGTGTCTCTAAGG-0	-6.85773	0.974783	Inter_FB
mus_SNuc7468112-GGGACCTGTGAGCGAT-0	0.862101	-1.54967	Adv_FB
mus_SNuc7468112-CCATGTCCAGGGAGAG-0	-7.14199	2.92995	Inter_FB
mus_SNuc7468112-CATCGGGTCAACACAC-0	-3.14599	2.02353	Par_FB
mus_SNuc7468112-TATTACCTCTCCGGTT-0	-0.713061	4.66244	Inter_FB
mus_SNuc7468112-TTTCCTCTCAAACAAG-0	0.485434	-0.256304	Inter_FB
mus_SNuc7468112-CAGTAACTCGCTTGTC-0	0.844644	-1.28657	Adv_FB
mus_SNuc7468112-TGAGGGACAATCCGAT-0	-4.92285	2.25574	Par_FB
mus_SNuc7468112-AAGACCTTCTATGTGG-0	-1.53019	-1.87878	Adv_FB
mus_SNuc7468112-TTTGTCAGTACATGTC-0	-1.11405	0.444107	Adv_FB
mus_SNuc7468112-CACATAGAGCGTGTCC-0	-4.27905	-0.761836	Adv_FB
mus_SNuc7468112-ACTTTCAGTTCGCGAC-0	-1.09176	-1.73752	Adv_FB
mus_SNuc7468112-CTAGAGTTCCGTAGTA-0	-0.898183	2.10472	Inter_FB
mus_SNuc7468112-TGCCAAACACAGCCCA-0	-0.6369	0.48992	Adv_FB
mus_SNuc7468112-CACCAGGCACACATGT-0	-0.655017	-1.73488	Adv_FB
mus_SNuc7468112-GGGCATCGTCTTGTCC-0	-0.0528923	-0.849569	Adv_FB
mus_SNuc7468112-ACACCAAGTCCAGTAT-0	-5.08596	0.0609066	Inter_FB
mus_SNuc7468112-CTACGTCTCAGCCTAA-0	0.41516	-0.891633	Adv_FB
mus_SNuc7468112-CTGGTCTCACCGATAT-0	0.422042	-0.734997	Adv_FB
mus_SNuc7468112-CCTACCACAGCTTCGG-0	-6.93822	1.61845	Par_FB
mus_SNuc7468112-TGAGCCGTCCAGATCA-0	0.535676	-1.35701	Adv_FB
mus_SNuc7468112-TCACGAAAGGACCACA-0	-1.92742	3.7147	Inter_FB
mus_SNuc7468112-ACATACGTCCACGTTC-0	0.456032	-0.00860881	Adv_FB
mus_SNuc7468112-GACTAACTCTCGATGA-0	0.571178	-0.809103	Inter_FB
mus_SNuc7468112-CTACGTCTCACAAACC-0	-0.653666	-1.09075	Adv_FB
mus_SNuc7468112-CACTCCACAATAGCAA-0	-0.776515	-1.68171	Adv_FB
mus_SNuc7468112-TATCAGGGTATAGGTA-0	-0.895234	-1.34713	Adv_FB
mus_SNuc7468112-CTCGTACAGTGGGCTA-0	-2.56594	-0.379672	Inter_FB
mus_SNuc7468112-ATCCACCTCGCAAACT-0	0.624507	-0.926371	Inter_FB
mus_SNuc7468112-TCAGGATTCGCCAAAT-0	-1.14904	4.71429	Inter_FB
mus_SNuc7468112-TCGGGACGTCACTTCC-0	-1.1877	-1.60352	Adv_FB
mus_SNuc7468112-TGTGGTAAGTCTCAAC-0	-0.224106	-0.2571	Adv_FB
mus_SNuc7468112-ACGTCAACACGGACAA-0	-0.864924	-1.24929	Adv_FB
mus_SNuc7468112-TCTATTGCATCCTTGC-0	0.266446	-0.26293	Inter_FB
mus_SNuc7468112-CTGATCCAGCTCCTCT-0	0.702012	-1.28051	Adv_FB
mus_SNuc7468112-AACTTTCAGGTGCTAG-0	0.854451	-1.53064	Adv_FB
mus_SNuc7468112-AATCGGTGTATCAGTC-0	-3.1899	0.0549007	Adv_FB
mus_SNuc7468112-ATCCGAACACACGCTG-0	-1.43689	4.13642	Inter_FB
mus_SNuc7468112-CAGCGACCATATACCG-0	1.37698	-0.729088	Inter_FB
mus_SNuc7468112-GAACCTAAGTCTCAAC-0	-0.678705	-0.930729	Adv_FB
mus_SNuc7468112-GATCGATAGCTACCGC-0	-2.14779	-1.11259	Adv_FB
mus_SNuc7468112-GGCAATTTCGGCGCTA-0	-0.398411	-0.983805	Adv_FB
mus_SNuc7468112-TACTTACAGCTACCGC-0	0.411741	-0.974581	Adv_FB
mus_SNuc7468112-CAGCCGATCTTGAGAC-0	-3.65883	4.62546	Inter_FB
mus_SNuc7468112-CATCGAAGTTGTTTGG-0	-1.96182	-1.13788	Adv_FB
mus_SNuc7468112-GCGCAACCACAACTGT-0	-1.47697	4.12309	Inter_FB
mus_SNuc7468112-CGACCTTCACCGCTAG-0	-0.893211	-0.960706	Adv_FB
mus_SNuc7468112-TCAGATGCAAGCCCAC-0	-0.0770311	-0.399384	Par_FB
mus_SNuc7468112-ACTTTCAGTACGCACC-0	0.0269995	-1.13643	Adv_FB
mus_SNuc7468112-CACACAAGTACATCCA-0	-2.31174	2.20913	Inter_FB
mus_SNuc7468112-GCTTCCATCTTGACGA-0	-5.07852	3.1093	Par_FB
mus_SNuc7468112-ACACCAATCCGTTGTC-0	-0.331371	-0.668213	Adv_FB
mus_SNuc7468112-GTCTTCGCATACTCTT-0	0.00335163	-1.20724	Adv_FB
mus_SNuc7468112-TTGCCGTTCCGAATGT-0	-3.36711	2.04075	Inter_FB
mus_SNuc7468112-AGCTCCTTCGCTGATA-0	-2.0801	2.44743	Inter_FB
mus_SNuc7468112-CAACCTCTCGGTTAAC-0	-5.91841	3.56625	Inter_FB
mus_SNuc7468112-CAGAATCCAATCAGAA-0	-7.13794	2.43265	Inter_FB
mus_SNuc7468112-AATCCAGGTAAACACA-0	-0.17966	-1.41081	Adv_FB
mus_SNuc7468112-GTGCGGTCAATAGCGG-0	-0.355497	0.781438	Inter_FB
mus_SNuc7468112-ACTTACTTCTTCGGTC-0	0.384358	-1.61466	Adv_FB
mus_SNuc7468112-AGACGTTGTTAAGACA-0	4.15655	6.14991	Endoneural_FB-CDH19+
mus_SNuc7468112-GGCAATTAGTGTTTGC-0	0.0461201	1.5485	Inter_FB
mus_SNuc7468112-CCAATCCTCCAAACTG-0	-0.575004	5.06547	Inter_FB
mus_SNuc7468112-AACTCCCGTCGCCATG-0	1.50632	-0.707862	Adv_FB
mus_SNuc7468112-AACTTTCGTAGCGCAA-0	-0.113556	0.445021	Adv_FB
mus_SNuc7468112-AGTAGTCTCGCAAACT-0	-1.84793	-1.58978	Adv_FB
mus_SNuc7468112-TCAGCTCGTATCTGCA-0	-0.359646	-0.624172	Inter_FB
mus_SNuc7468112-ATCTACTGTTTCGCTC-0	0.213549	5.37057	Inter_FB
mus_SNuc7468112-AGGTCATTCAGGATCT-0	-1.258	-1.61491	Adv_FB
mus_SNuc7468112-ACCCACTGTCTTGCGG-0	0.19596	-1.44986	Adv_FB
mus_SNuc7468112-TATCAGGAGCTCCTCT-0	0.582862	-1.33378	Adv_FB
mus_SNuc7468112-AAGGTTCCACAGGTTT-0	0.812995	-1.6572	Adv_FB
mus_SNuc7468112-CTAGAGTTCGGAATCT-0	-4.63682	4.15577	Inter_FB
mus_SNuc7468112-ACCAGTACAACAACCT-0	-0.325791	-1.1303	Adv_FB
mus_SNuc7468112-CGGGTCATCTTGAGAC-0	-1.51317	0.756183	Inter_FB
mus_SNuc7468112-AGCCTAAGTGGTTTCA-0	-0.357058	-1.36145	Adv_FB
mus_SNuc7468112-CACTCCAAGCGATCCC-0	0.823198	-0.613173	Inter_FB
mus_SNuc7468112-GGCAATTAGGGAACGG-0	-0.575201	-1.19546	Adv_FB
mus_SNuc7468112-CTAGAGTTCACAATGC-0	4.49196	6.16815	Endoneural_FB-CDH19+
mus_SNuc7468112-AACTCTTGTCATCCCT-0	-0.216993	9.06124	Tenocyte
mus_SNuc7468112-CACATAGTCCCTAACC-0	2.18455	5.22605	Inter_FB
mus_SNuc7468112-CACACCTCAGCTTAAC-0	-4.62582	3.42617	Inter_FB
mus_SNuc7468112-TACGGTAAGTCCGTAT-0	-1.08264	-0.822495	Adv_FB
mus_SNuc7468112-CCACCTATCAGGTAAA-0	-2.03996	-0.665639	Adv_FB
mus_SNuc7468112-TCTGAGACAACGATGG-0	-0.441399	-1.07329	Adv_FB
mus_SNuc7468112-CTAAGACTCATTGCCC-0	-6.95749	2.66364	Inter_FB
mus_SNuc7468112-CAGCTAAAGTTGAGTA-0	-1.10694	9.47841	Tenocyte
mus_SNuc7468112-ATCATGGAGCTGTTCA-0	-1.21063	-1.94683	Adv_FB
mus_SNuc7468112-CATCAAGCATTAGCCA-0	0.078456	0.131714	Inter_FB
mus_SNuc7468112-CTCATTACAGCTGTGC-0	0.345403	-0.201697	Inter_FB
mus_SNuc7468112-TACGGGCAGCCCAACC-0	-2.78673	-0.965403	Inter_FB
mus_SNuc7468112-CGCCAAGCAGGCTCAC-0	0.27927	-0.843626	Adv_FB
mus_SNuc7468112-CGCCAAGTCACGATGT-0	-1.79712	-1.80082	Adv_FB
mus_SNuc7468112-CAACTAGTCAATCTCT-0	-4.37661	1.99076	Par_FB
mus_SNuc7468112-TCGGGACCATACTACG-0	-2.52295	3.86021	Inter_FB
mus_SNuc7468112-AGGGATGAGCGACGTA-0	-0.106169	0.265511	Inter_FB
mus_SNuc7468112-ACGCCGAAGGCTCTTA-0	0.117013	-1.57013	Adv_FB
mus_SNuc7468112-TATTACCGTGCGAAAC-0	-0.041269	-0.760625	Inter_FB
mus_SNuc7468112-TGTATTCGTCTAGCCG-0	-1.07851	9.5779	Tenocyte
mus_SNuc7468112-GGGTCTGTCACCACCT-0	-0.363388	-0.613397	Inter_FB
mus_SNuc7468112-CACAAACCATTTCACT-0	-0.934619	7.07412	Inter_FB
mus_SNuc7468112-GAGCAGAGTAGATTAG-0	-5.29999	1.25458	Par_FB
mus_SNuc7468112-TCTATTGTCACCCTCA-0	-1.33897	-1.61007	Adv_FB
mus_SNuc7468112-TTCTTAGAGGAACTGC-0	-3.21782	1.11461	Inter_FB
mus_SNuc7468112-GGTATTGTCGCACTCT-0	-2.37182	1.15588	Inter_FB
mus_SNuc7468112-GGCGTGTGTGTGGCTC-0	-6.05076	2.10733	Par_FB
mus_SNuc7468112-TGTATTCTCATTGCCC-0	-0.4162	-1.3798	Adv_FB
mus_SNuc7468112-TCTCATAAGGCTCAGA-0	-4.50929	3.06539	Inter_FB
mus_SNuc7468112-GAGCAGACATCACCCT-0	0.044165	-0.455514	Adv_FB
mus_SNuc7468112-TTCTACAAGTGGGCTA-0	-1.28838	-0.803452	Adv_FB
mus_SNuc7468112-TCCCGATCACCCTATC-0	0.179298	-1.5285	Adv_FB
mus_SNuc7468112-ACATACGCATCCCATC-0	0.318119	-0.864528	Adv_FB
mus_SNuc7468112-TGTCCCAGTCCCTTGT-0	-1.17321	-1.58079	Adv_FB
mus_SNuc7468112-CTTTGCGAGCGACGTA-0	-3.21977	4.40135	Inter_FB
mus_SNuc7468112-CCTCAGTAGAATCTCC-0	-0.250241	2.3889	Inter_FB
mus_SNuc7468112-ACTTACTGTTTGACTG-0	-1.11288	-1.49612	Adv_FB
mus_SNuc7468112-CTCGTCAGTACTTCTT-0	-2.41722	-0.319727	Adv_FB
mus_SNuc7468112-ACGTCAACAAGCCGCT-0	0.885643	-0.563093	Inter_FB
mus_SNuc7468112-TGGTTCCAGACAGAGA-0	-0.52469	-1.12184	Adv_FB
mus_SNuc7468112-AGCCTAACACAGCGTC-0	0.398231	-1.37527	Adv_FB
mus_SNuc7468112-CCACCTACAATAGAGT-0	-1.46843	-1.65495	Adv_FB
mus_SNuc7468112-TGCGTGGCAGTAAGAT-0	-0.27489	-1.48669	Adv_FB
mus_SNuc7468112-ACATCAGTCGTTTATC-0	0.0673618	4.21721	Inter_FB
mus_SNuc7468112-GAAACTCCAGTCAGCC-0	-0.0555853	-0.802804	Adv_FB
mus_SNuc7468112-TTCTCCTAGGGTTCCC-0	-0.652652	-1.20519	Adv_FB
mus_SNuc7468112-CGTCTACCACAGGCCT-0	3.73506	4.00067	Adv_FB
mus_SNuc7468112-GTCGTAATCTAGAGTC-0	-1.24344	-1.716	Adv_FB
mus_SNuc7468112-GTTCGGGTCCTGTACC-0	0.276165	-1.38563	Adv_FB
mus_SNuc7468112-TGTGGTAAGTACATGA-0	0.905325	-0.514233	Inter_FB
mus_SNuc7468112-CCTAAAGCACACCGCA-0	-0.113306	-1.14103	Adv_FB
mus_SNuc7468112-CTGGTCTTCGGCGCTA-0	-0.857651	0.760442	Inter_FB
mus_SNuc7468112-TGAGAGGCAGCCAGAA-0	0.112063	-1.07643	Adv_FB
mus_SNuc7468112-ATCATCTAGTACTTGC-0	0.171811	-1.22428	Inter_FB
mus_SNuc7468112-AGGTCATAGCGATCCC-0	-1.0362	-1.75412	Adv_FB
mus_SNuc7468112-CGGTTAAAGTGACTCT-0	0.448367	-0.663663	Adv_FB
mus_SNuc7468112-ATTGGTGTCTACTCAT-0	-1.12415	6.59634	Inter_FB
mus_SNuc7468112-ACTGTCCCACACAGAG-0	-5.42033	0.953591	Inter_FB
mus_SNuc7468112-AGGCCACTCATCACCC-0	0.0120812	-1.24875	Adv_FB
mus_SNuc7468112-GCGACCATCTTATCTG-0	-5.7176	1.18442	Par_FB
mus_SNuc7468112-GTTCTCGCATTCCTCG-0	-6.80885	3.34472	Par_FB
mus_SNuc7468112-AACTCTTTCTTGCCGT-0	-5.32691	0.948526	Inter_FB
mus_SNuc7468112-TGATTTCCATTCTTAC-0	-0.289125	-0.975057	Adv_FB
mus_SNuc7468112-CATTCGCTCTTAACCT-0	-1.88712	2.92805	Inter_FB
mus_SNuc7468112-CTGTGCTAGCTAGCCC-0	0.449805	-1.38771	Adv_FB
mus_SNuc7468112-CAGATCACATTGGTAC-0	-1.35377	1.57817	Inter_FB
mus_SNuc7468112-GATGAAATCTTGTCAT-0	-0.418337	-1.35846	Adv_FB
mus_SNuc7468112-GCTGCAGTCTTTACAC-0	-1.01743	-1.60658	Adv_FB
mus_SNuc7468112-TGAGGGAAGTATTGGA-0	-0.668244	8.78507	Tenocyte
mus_SNuc7468112-TGCGGGTCAAGCCGTC-0	0.0761694	-1.04531	Adv_FB
mus_SNuc7468112-AAACGGGCAATCTACG-0	-2.43948	1.89642	Inter_FB
mus_SNuc7468112-GTAACGTAGACTAGAT-0	-0.224803	-1.34059	Adv_FB
mus_SNuc7468112-CAGCATAAGGGCACTA-0	-4.21393	1.14528	Adv_FB
mus_SNuc7468112-TCATTACAGGGCATGT-0	0.286104	-1.576	Adv_FB
mus_SNuc7468112-GCTCCTATCGCTGATA-0	-4.63468	1.83515	Inter_FB
mus_SNuc7468112-ACACTGAGTGTTCTTT-0	-1.29368	0.717286	Inter_FB
mus_SNuc7468112-ACACCGGTCAAAGTAG-0	-1.6874	-1.14913	Adv_FB
mus_SNuc7468112-CTCATTAGTCAGATAA-0	0.168251	-0.807516	Adv_FB
mus_SNuc7468112-TTGCCGTTCACTCCTG-0	-2.91432	1.615	Inter_FB
mus_SNuc7468112-ATTACTCAGCGCCTCA-0	-0.511125	4.16691	Inter_FB
mus_SNuc7468112-TGTATTCTCACCAGGC-0	-4.01873	1.6005	Adv_FB
mus_SNuc7468112-CGCCAAGCACCTCGTT-0	-0.948552	8.93103	Tenocyte
mus_SNuc7468112-GCACATAAGCGATAGC-0	-0.395862	-1.09902	Adv_FB
mus_SNuc7468112-ACAGCTAAGAGCTGCA-0	-1.07286	-1.40288	Adv_FB
mus_SNuc7468112-AAAGTAGTCCCATTTA-0	-0.699021	-1.41152	Adv_FB
mus_SNuc7468112-TTAGGCATCCTGTACC-0	-0.6175	-1.11242	Adv_FB
mus_SNuc7468112-TACCTATGTCAAACTC-0	-0.610718	-1.56157	Adv_FB
mus_SNuc7468112-GTCAAGTAGTAGGCCA-0	-1.51671	-1.70985	Adv_FB
mus_SNuc7468112-CAGCATATCTTCCTTC-0	-4.35928	1.2721	Par_FB
mus_SNuc7468112-GGCAATTAGTAGCGGT-0	-4.75019	0.00582754	Adv_FB
mus_SNuc7468112-CTTCTCTCAAGTACCT-0	-0.470329	-1.39832	Adv_FB
mus_SNuc7468112-TGCGCAGCACCGATAT-0	1.65137	-1.01558	Adv_FB
mus_SNuc7468112-CAGAATCTCTTCTGGC-0	-1.20105	3.68112	Inter_FB
mus_SNuc7468112-GGCGTGTTCAACGGCC-0	1.10745	-1.06412	Adv_FB
mus_SNuc7468112-CATCGAAAGACATAAC-0	-7.32917	2.42106	Inter_FB
mus_SNuc7468112-TCTGAGAAGCGGCTTC-0	-5.22086	2.17662	Par_FB
mus_SNuc7468112-ACCTTTAAGTAGATGT-0	-1.03762	-1.07752	Adv_FB
mus_SNuc7468112-GTGAAGGGTTGGTTTG-0	0.380873	-0.369048	Adv_FB
mus_SNuc7511880-ATCTGCCAGCGAGAAA-0	-1.91293	-1.09765	Inter_FB
mus_SNuc7511880-TACTTACGTTTCGCTC-0	-4.55609	4.19442	Inter_FB
mus_SNuc7511880-CAGATCATCACCGGGT-0	-0.954816	0.918548	Adv_FB
mus_SNuc7511880-CTACCCATCATTGCGA-0	-0.352205	0.53735	Inter_FB
mus_SNuc7511880-TTTGTCACAGCCAATT-0	-0.473889	0.558884	Inter_FB
mus_SNuc7511880-GACGGCTGTGACCAAG-0	-5.18697	3.91358	Inter_FB
mus_SNuc7511880-TGGTTAGAGAGCAATT-0	-4.42686	0.371219	Adv_FB
mus_SNuc7511880-CACCAGGAGGTGTTAA-0	-1.69962	-1.17466	Adv_FB
mus_SNuc7511880-GATCGCGAGCTTCGCG-0	-2.36913	0.926043	Inter_FB
mus_SNuc7511880-CTGATCCTCCAGAGGA-0	-1.49557	3.33636	Inter_FB
mus_SNuc7511880-TGACGGCTCTACTATC-0	-4.31577	4.56456	Inter_FB
mus_SNuc7511880-CTACCCATCAATCTCT-0	-3.59802	3.06703	Inter_FB
mus_SNuc7511880-TCACAAGCATCTCCCA-0	-0.748922	3.82686	Inter_FB
mus_SNuc7511880-TGGTTAGAGAGTACCG-0	-2.17724	-0.803507	Inter_FB
mus_SNuc7511880-CATGGCGGTTCCACGG-0	-4.00142	3.39861	Inter_FB
mus_SNuc7511880-AGGGTGACAGTCGATT-0	-1.91282	1.88809	Inter_FB
mus_SNuc7511880-CTACGTCCATACCATG-0	-0.9278	0.468866	Adv_FB
mus_SNuc7511880-CTGCCTACAAACTGTC-0	0.45224	2.94678	Inter_FB
mus_SNuc7511880-GCTGCAGCACCAGTTA-0	-3.07447	2.00827	Par_FB
mus_SNuc7511880-CAACCTCCACTTACGA-0	-2.01304	2.12098	Adv_FB
mus_SNuc7511880-TTGCGTCTCCTAGAAC-0	-2.33511	5.19659	Inter_FB
mus_SNuc7511880-CAGGTGCGTCATGCAT-0	-1.15859	3.29318	Inter_FB
mus_SNuc7511880-TCAGGATTCACCCTCA-0	-2.33462	0.190467	Adv_FB
mus_SNuc7511880-CTACACCAGCTCCTTC-0	-1.72383	2.30654	Inter_FB
mus_SNuc7511880-TCTCATAAGCCTATGT-0	0.899717	1.30918	Inter_FB
mus_SNuc7511880-ATCGAGTCATCACAAC-0	-4.84535	1.47056	Inter_FB
mus_SNuc7511880-CTCGTCATCGGTTCGG-0	1.05405	4.57189	Inter_FB
mus_SNuc7511880-GATCAGTAGGTCATCT-0	-2.98169	1.5745	Inter_FB
mus_SNuc7511880-CCACCTAGTCTTGTCC-0	-1.19237	-0.128019	Adv_FB
mus_SNuc7511880-CAGAGAGCAGTATCTG-0	0.986364	4.26015	Inter_FB
mus_SNuc7511880-AATCGGTAGTATGACA-0	0.791053	1.01542	Inter_FB
mus_SNuc7511880-TCATTTGCAGATCTGT-0	0.0349714	1.00815	Inter_FB
mus_SNuc7511880-AGTGGGATCCTGCTTG-0	-0.771016	-0.477517	Adv_FB
mus_SNuc7511880-CAGAATCGTCCATCCT-0	-3.89993	2.0462	Adv_FB
mus_SNuc7511880-ATGCGATAGTACGACG-0	1.03528	-1.08762	Inter_FB
mus_SNuc7511880-TGGCCAGCAACTGGCC-0	-0.764166	-0.588584	Inter_FB
mus_SNuc7511880-TCACGAAGTCGACTAT-0	-2.06772	1.13836	Inter_FB
mus_SNuc7511880-CAGCCGAAGCCCAACC-0	0.740078	-0.740123	Inter_FB
mus_SNuc7511880-CGTAGGCCAGGAATGC-0	-4.45961	2.52055	Inter_FB
mus_SNuc7511880-CGGACGTGTTGGGACA-0	-0.395624	0.387681	Adv_FB
mus_SNuc7511880-TGCGCAGAGGATTCGG-0	-4.04005	6.04094	Inter_FB
mus_SNuc7511880-ACGATACAGACTTGAA-0	-0.486477	6.15534	Inter_FB
mus_SNuc7511880-CACAGGCGTCGACTAT-0	-1.52382	1.16559	Inter_FB
mus_SNuc7511880-AGATCTGTCCAAAGTC-0	-3.36667	4.54048	Inter_FB
mus_SNuc7511880-ACTTACTAGATCGGGT-0	-1.67739	2.29546	Inter_FB
mus_SNuc7511880-GGTGCGTGTGATGCCC-0	-2.80545	0.811282	Inter_FB
mus_SNuc7511880-GGCTGGTTCGTCTGCT-0	0.379438	0.441198	Inter_FB
mus_SNuc7511880-CAGCCGATCTCCCTGA-0	-3.72923	3.4873	Inter_FB
mus_SNuc7511880-CAAGATCCACCAGTTA-0	-3.06703	2.03897	Inter_FB
mus_SNuc7511880-GAGTCCGCAATACGCT-0	-2.81336	2.56938	Inter_FB
mus_SNuc7511880-GTTCGGGGTACTTGAC-0	-0.479403	6.2393	Inter_FB
mus_SNuc7511880-GACGTGCTCATGTCTT-0	-0.373342	3.71503	Inter_FB
mus_SNuc7511880-TGGACGCTCGGCATCG-0	0.36063	2.98603	Inter_FB
mus_SNuc7511880-AGCTCCTGTAGCACGA-0	0.91191	-0.489835	Inter_FB
mus_SNuc7511880-AGAATAGAGCATCATC-0	-2.39754	3.20092	Inter_FB
mus_SNuc7511880-CTGTTTATCCGTAGTA-0	-2.87577	2.10993	Adv_FB
mus_SNuc7511880-CCCTCCTCAGCCACCA-0	-2.71456	1.93624	Par_FB
mus_SNuc7511880-GTTAAGCTCCGTAGGC-0	-2.49561	3.11312	Inter_FB
mus_SNuc7511880-AGCTCCTTCCAGAAGG-0	-0.871912	4.05484	Inter_FB
mus_SNuc7511880-CGTGTAAAGAGGGCTT-0	-0.102732	0.731231	Inter_FB
mus_SNuc7511880-AATCCAGCAATGACCT-0	-4.21806	3.19758	Inter_FB
mus_SNuc7511880-CCTAGCTAGTGAACGC-0	-2.46115	6.25998	Inter_FB
mus_SNuc7511880-CGTCACTGTCCAACTA-0	-2.08973	0.760307	Inter_FB
mus_SNuc7511880-TACTCATAGGCTCATT-0	-2.2667	-0.544867	Adv_FB
mus_SNuc7511880-GATCGATTCATTGCGA-0	-0.770355	4.59476	Inter_FB
mus_SNuc7511880-GATCTAGCATCCGTGG-0	-1.6727	0.352097	Adv_FB
mus_SNuc7511880-CCGGTAGGTAGAGGAA-0	0.934564	5.03347	Inter_FB
mus_SNuc7511880-GTTCATTGTATCACCA-0	-1.05269	4.24328	Inter_FB
mus_SNuc7511880-AGTTGGTGTATATCCG-0	-2.9011	1.65655	Inter_FB
mus_SNuc7511880-TACGGTAGTCGCTTCT-0	-0.328766	3.89142	Inter_FB
mus_SNuc7511880-CAAGATCTCATGGTCA-0	-1.8974	0.948339	Inter_FB
mus_SNuc7511880-ATGAGGGAGAGGGCTT-0	-0.781746	3.9633	Inter_FB
mus_SNuc7511880-CTGTTTATCGGCTACG-0	-0.825342	3.90346	Inter_FB
mus_SNuc7511880-CACAAACTCATGTAGC-0	-0.243564	0.299801	Adv_FB
mus_SNuc7511880-ACGGAGAGTAAGAGGA-0	-0.302595	-0.675948	Inter_FB
mus_SNuc7511880-TGTGTTTAGGGAACGG-0	-1.35675	2.44251	Inter_FB
mus_SNuc7511880-TCGTAGAGTACCGAGA-0	-1.1856	4.01131	Inter_FB
mus_SNuc7511880-CTACATTAGGTGATTA-0	-0.505406	-0.115836	Adv_FB
mus_SNuc7511880-CGAGCACCATCGGACC-0	1.90916	3.10892	Adv_FB
mus_SNuc7511880-CAAGATCTCTAACCGA-0	-0.143992	0.58082	Inter_FB
mus_SNuc7511880-ACTGCTCCACTTCTGC-0	-4.24339	0.897657	Inter_FB
mus_SNuc7511880-CCCAATCTCCGATATG-0	-5.635	1.22234	Inter_FB
mus_SNuc7511880-GTTACAGGTCCCTTGT-0	-1.58111	-1.06042	Inter_FB
mus_SNuc7511880-TACCTTACACCAGGTC-0	-0.0391114	0.248779	Inter_FB
mus_SNuc7511880-TCTCTAATCTTCGGTC-0	0.659423	5.36882	Inter_FB
mus_SNuc7511880-AGGTCATTCCAGTATG-0	0.311406	1.13939	Inter_FB
mus_SNuc7511880-GACTACAGTCACTGGC-0	-1.71249	-0.253999	Inter_FB
mus_SNuc7511880-GGTGAAGAGTCTCGGC-0	-4.08994	3.46622	Inter_FB
mus_SNuc7511880-GAAATGAAGTCGATAA-0	-2.86155	3.10742	Inter_FB
mus_SNuc7511880-AGCATACGTTGCTCCT-0	-3.27022	3.78369	Inter_FB
mus_SNuc7511880-TTGGCAACAAGTAGTA-0	0.672573	4.1443	Inter_FB
mus_SNuc7511880-TGTGTTTGTTGGACCC-0	-2.18079	-1.05226	Adv_FB
mus_SNuc7511880-AAGCCGCTCCTGCAGG-0	-0.788226	0.08603	Adv_FB
mus_SNuc7511880-TCCACACTCACGGTTA-0	-3.76005	0.475526	Inter_FB
mus_SNuc7511880-TTGAACGCAGTGAGTG-0	-1.4653	0.03393	Adv_FB
mus_SNuc7511880-ATAACGCGTAGTGAAT-0	-3.77772	4.20995	Inter_FB
mus_SNuc7511880-AGGGTGACAGCGATCC-0	-5.25469	0.680401	Inter_FB
mus_SNuc7511880-TCGAGGCCAAAGGCGT-0	-3.20881	0.893358	Adv_FB
mus_SNuc7511880-ACGATGTTCCACGCAG-0	-1.34445	3.09977	Inter_FB
mus_SNuc7511880-TAGACCATCCCTCAGT-0	-2.48723	-2.12039	Adv_FB
mus_SNuc7511880-CTCACACTCTTCAACT-0	-0.40131	0.0906129	Adv_FB
mus_SNuc7511880-GTTCGGGGTATTACCG-0	-4.40763	3.27064	Inter_FB
mus_SNuc7511880-CACAGTACAAGCTGAG-0	-3.53099	-0.318732	Adv_FB
mus_SNuc7511880-CGAGCACCACCATGTA-0	-0.533109	6.05859	Inter_FB
mus_SNuc7511880-CGAGCACTCCGGCACA-0	-0.530214	3.1228	Inter_FB
mus_SNuc7511880-TCAGCAACACCAGGTC-0	-1.75576	-0.838725	Adv_FB
mus_SNuc7511880-ATTACTCGTCATTAGC-0	-2.28409	0.985113	Inter_FB
mus_SNuc7511880-ACACCCTTCAGTCAGT-0	-0.0545322	3.39528	Inter_FB
mus_SNuc7511880-CACACCTGTAGCGCTC-0	-1.89437	2.2398	Inter_FB
mus_SNuc7511880-TTCTCCTCACGAGAGT-0	-0.767404	3.52965	Inter_FB
mus_SNuc7511880-ATCCGAATCAGTCAGT-0	-3.51435	3.54935	Inter_FB
mus_SNuc7511880-TTAACTCGTCCGTCAG-0	-3.52442	0.503586	Inter_FB
mus_SNuc7511880-CCTAGCTTCGGCGCTA-0	-1.4509	0.764637	Adv_FB
mus_SNuc7511880-GGACGTCCAGTCACTA-0	-0.0543355	1.15903	Inter_FB
mus_SNuc7511880-CGGACTGAGACTACAA-0	-1.0951	0.425444	Inter_FB
mus_SNuc7511880-CGGTTAATCAGGCGAA-0	-0.957476	3.55703	Adv_FB
mus_SNuc7511880-TTGAACGTCGAACGGA-0	-0.873821	0.186766	Inter_FB
mus_SNuc7511880-CTCGGAGGTGGCCCTA-0	-3.24314	5.39922	Inter_FB
mus_SNuc7511880-ACACCCTTCCCACTTG-0	-4.75096	4.16743	Inter_FB
mus_SNuc7511880-GACGGCTTCTAGCACA-0	-2.84203	3.26429	Inter_FB
mus_SNuc7511880-CATGACAAGTGGAGAA-0	-3.62411	2.25893	Inter_FB
mus_SNuc7511880-GATCGATTCAAAGACA-0	-0.25794	0.419822	Inter_FB
mus_SNuc7511880-CTCGAAATCGAGAGCA-0	-3.26292	3.37123	Inter_FB
mus_SNuc7511880-CACACAAAGCTGGAAC-0	-1.17502	2.84492	Inter_FB
mus_SNuc7511880-TACGGGCGTGGCAAAC-0	-1.49318	0.35194	Inter_FB
mus_SNuc7511880-ACACTGACATCCGCGA-0	-3.64195	3.98247	Inter_FB
mus_SNuc7511880-CACAGTACACACCGAC-0	-2.1008	2.54787	Adv_FB
mus_SNuc7511880-AGCAGCCCATTTGCTT-0	-3.54072	0.736389	Inter_FB
mus_SNuc7511880-ACGGGCTAGCCGCCTA-0	0.125084	3.78045	Inter_FB
mus_SNuc7511880-CCCATACAGCTGCAAG-0	-4.29002	-0.1238	Inter_FB
mus_SNuc7511880-TGCTGCTGTGTTTGTG-0	-1.78152	-2.04415	Adv_FB
mus_SNuc7511880-GGACGTCTCCACTCCA-0	-2.08024	-0.750269	Adv_FB
mus_SNuc7511880-CGGGTCAGTGAAGGCT-0	-2.31565	1.05291	Inter_FB
mus_SNuc7511880-AGAATAGTCGTGACAT-0	-2.64819	1.54627	Inter_FB
mus_SNuc7511880-CGCGGTATCACGCATA-0	-3.75966	2.53007	Inter_FB
mus_SNuc7511880-TAGACCAAGCACACAG-0	1.15803	1.28017	Inter_FB
mus_SNuc7511880-GCTTCCATCATTGCCC-0	-1.81288	0.607282	Inter_FB
mus_SNuc7511880-AGCAGCCTCTAACGGT-0	-1.53473	-0.519708	Inter_FB
mus_SNuc7511880-GCGCGATCACATTCGA-0	-1.77004	2.77604	Inter_FB
mus_SNuc7511880-GCTGCGACATTTCAGG-0	-4.4906	4.07916	Par_FB
mus_SNuc7511880-TCACGAACACCAGCAC-0	-2.02787	0.755975	Inter_FB
mus_SNuc7511880-CCTTCCCCACGGTTTA-0	-0.999917	0.386305	Adv_FB
mus_SNuc7511880-CCACCTACAGGAATCG-0	-2.3687	3.53482	Inter_FB
mus_SNuc7511880-GGTATTGAGGCGACAT-0	-2.75547	1.2994	Adv_FB
mus_SNuc7511880-TACACGACACCATCCT-0	-2.78653	0.498551	Par_FB
mus_SNuc7511880-GCAGTTATCAGGCGAA-0	-0.182866	0.733109	Inter_FB
mus_SNuc7511880-CACCAGGGTGATGCCC-0	-1.89051	2.99508	Inter_FB
mus_SNuc7511880-ATAGACCTCTTACCGC-0	-1.87501	-0.788985	Inter_FB
mus_SNuc7511880-CTCGGAGCAATGGTCT-0	0.339078	1.52467	Inter_FB
mus_SNuc7511880-GACCAATGTCATGCAT-0	-3.97641	2.94476	Inter_FB
mus_SNuc7511880-TCTGGAACAGCGTAAG-0	-4.02891	2.33398	Inter_FB
mus_SNuc7511880-AGGGATGCATGACGGA-0	-1.56125	0.371507	Adv_FB
mus_SNuc7511880-TTCGGTCGTTGTTTGG-0	-2.99755	0.39967	Adv_FB
mus_SNuc7511880-AGAGCGATCCGTCATC-0	-3.48714	2.22698	Inter_FB
mus_SNuc7511880-GGGTTGCAGGCGACAT-0	-2.39512	0.101148	Inter_FB
mus_SNuc7511880-CGTTCTGCAGGGTTAG-0	-1.05257	0.848354	Inter_FB
mus_SNuc7511880-CGATGGCCACGCGAAA-0	-2.472	1.99978	Inter_FB
mus_SNuc7511880-TTAACTCCAAGTTGTC-0	-2.58384	0.00986719	Inter_FB
mus_SNuc7511880-GCTGCGATCGATAGAA-0	-2.70199	2.3137	Inter_FB
mus_SNuc7511880-ACGCCGACATGTCGAT-0	-1.6832	5.44993	Inter_FB
mus_SNuc7511880-CAGGTGCCATACGCCG-0	-2.43004	0.0772884	Inter_FB
mus_SNuc7511880-TGATTTCGTCCAGTTA-0	-2.00106	0.928814	Inter_FB
mus_SNuc7511880-CGCGTTTCAGTAGAGC-0	-4.52595	0.921394	Inter_FB
mus_SNuc7511880-CAGTCCTAGTCTCCTC-0	-1.45857	-0.60943	Adv_FB
mus_SNuc7511880-CTACCCAAGTGGTAAT-0	-5.2176	0.812521	Inter_FB
mus_SNuc7511880-CATCAGATCGGTCCGA-0	-5.51855	2.68506	Inter_FB
mus_SNuc7511880-CTAGTGATCTTAACCT-0	-0.641485	4.37858	Endoneural_FB-TAC1+
mus_SNuc7511880-GGCAATTTCAACACGT-0	-3.38322	2.82159	Inter_FB
mus_SNuc7511880-GCATGATAGCTAACAA-0	-5.81292	2.14533	Inter_FB
mus_SNuc7511880-CCCAGTTCACTTGGAT-0	-3.28548	2.58659	Inter_FB
mus_SNuc7511880-CGATCGGTCCTATGTT-0	-0.920231	2.57853	Inter_FB
mus_SNuc7511880-GTACTTTCAGGCTGAA-0	-5.36135	2.06981	Inter_FB
mus_SNuc7511880-AGGGTGACAACTGCGC-0	-1.97744	5.49799	Inter_FB
mus_SNuc7511880-CGCGTTTGTCGCTTTC-0	-0.808388	2.85375	Inter_FB
mus_SNuc7511880-TTTATGCGTCTGCCAG-0	-0.340454	0.330801	Inter_FB
mus_SNuc7511880-CGAATGTTCCTTCAAT-0	-1.72268	-0.65784	Adv_FB
mus_SNuc7511880-TTCTCCTGTGTCAATC-0	-2.18086	2.33283	Adv_FB
mus_SNuc7511880-TCTGGAATCAGCCTAA-0	0.721748	0.237621	Inter_FB
mus_SNuc7511880-GCATGCGAGACTAGAT-0	-0.81258	0.477532	Adv_FB
mus_SNuc7511880-GTCACAACAATAGAGT-0	-1.54141	-0.401309	Adv_FB
mus_SNuc7511880-GTTTCTATCAGGATCT-0	-2.72174	3.60299	Inter_FB
mus_SNuc7511880-CTCTGGTAGTTGCAGG-0	-2.10546	3.5292	Inter_FB
mus_SNuc7511880-TCTGGAAAGAGAACAG-0	0.559275	-1.51856	Adv_FB
mus_SNuc7511880-TGCCCTAGTGACGCCT-0	-3.78363	2.77286	Inter_FB
mus_SNuc7511880-TGTGGTACACGAAGCA-0	0.420302	0.434337	Inter_FB
mus_SNuc7511880-GGATGTTTCGGAAATA-0	-4.57638	0.403408	Inter_FB
mus_SNuc7511880-GTAACGTGTTTGTTGG-0	-4.83631	4.02298	Inter_FB
mus_SNuc7511880-GGACATTAGGCTCAGA-0	-4.44299	2.98233	Inter_FB
mus_SNuc7511880-CTGATAGCAGGTCCAC-0	-1.42414	0.133745	Adv_FB
mus_SNuc7511880-GACTAACCACTACAGT-0	-4.56732	5.90506	Par_FB
mus_SNuc7511880-CGAGAAGGTTCGGGCT-0	0.524918	1.96652	Inter_FB
mus_SNuc7511880-CTCGAAACAGAAGCAC-0	-2.17859	-0.437426	Inter_FB
mus_SNuc7511880-CACCACTGTCGCTTTC-0	-2.80569	-0.319275	Inter_FB
mus_SNuc7511880-GATCGATAGTGCAAGC-0	-4.81542	0.592156	Inter_FB
mus_SNuc7511880-GGTATTGTCGTGGGAA-0	-5.52312	0.72439	Inter_FB
mus_SNuc7511880-CTAGCCTAGAGTCTGG-0	-3.45166	1.6998	Adv_FB
mus_SNuc7511880-ACACCAAAGCTAGGCA-0	-0.415419	1.03089	Inter_FB
mus_SNuc7511880-CTGCCTAAGTGACTCT-0	-0.930334	-0.275468	Adv_FB
mus_SNuc7511880-CAGTCCTCAGGTCCAC-0	-2.9235	2.95728	Inter_FB
mus_SNuc7511880-GAGGTGACACACGCTG-0	-1.41212	0.932702	Inter_FB
mus_SNuc7511880-CGTAGGCCAAATCCGT-0	-0.995926	4.42875	Inter_FB
mus_SNuc7511880-TACTCATTCTTAACCT-0	-3.1559	3.94787	Inter_FB
mus_SNuc7511880-AAACGGGTCATTCACT-0	-2.22144	2.54037	Inter_FB
mus_SNuc7511880-CTCGTCAGTGCCTGCA-0	-3.62181	1.43346	Par_FB
mus_SNuc7511880-TTGCCGTGTCCAACTA-0	-0.474362	4.90029	Inter_FB
mus_SNuc7511880-TACTCATGTGACTACT-0	-2.9375	-0.3062	Adv_FB
mus_SNuc7511880-CAACCTCCAAGCCATT-0	-4.94933	1.008	Inter_FB
mus_SNuc7511880-CGAGAAGGTACATCCA-0	-4.04038	6.16964	Inter_FB
mus_SNuc7511880-CCGTGGAGTCTCTTTA-0	-3.32688	3.77955	Inter_FB
mus_SNuc7511880-TAGTGGTTCCTTTACA-0	-0.340095	3.47581	Inter_FB
mus_SNuc7511880-GTGCAGCGTACAAGTA-0	-1.46692	3.15223	Inter_FB
mus_SNuc7511880-GAGCAGAGTGAGTGAC-0	-3.83988	3.53122	Inter_FB
mus_SNuc7511880-GACCAATAGTCACGCC-0	-5.45471	4.82614	Par_FB
mus_SNuc7511880-ACAGCCGCAGGTTTCA-0	-0.701208	1.223	Inter_FB
mus_SNuc7511880-GTAACTGGTAAATGAC-0	-4.40372	-0.0275013	Inter_FB
mus_SNuc7511880-TTAGTTCTCGCGTAGC-0	-2.49954	2.02011	Inter_FB
mus_SNuc7511880-CTCACACGTTCCAACA-0	-2.35716	6.22097	Inter_FB
mus_SNuc7511880-CCTTCCCAGGGCTTCC-0	-2.87985	2.47619	Inter_FB
mus_SNuc7511880-AACTCCCGTACAGTGG-0	-0.238041	3.21785	Inter_FB
mus_SNuc7511880-CTCATTAGTAGCAAAT-0	-5.41377	5.63492	Inter_FB
mus_SNuc7511880-GTGAAGGTCCAAAGTC-0	-1.13661	0.0129203	Adv_FB
mus_SNuc7511880-GAATGAACACTGAAGG-0	-2.90471	2.61636	Inter_FB
mus_SNuc7511880-CCGGGATGTTACGGAG-0	-3.55791	4.04869	Inter_FB
mus_SNuc7511880-AAGGAGCTCCTCAACC-0	-2.27032	0.155859	Adv_FB
mus_SNuc7511880-GTATTCTAGTTTGCGT-0	-5.00829	6.37307	Par_FB
mus_SNuc7511880-TCGTACCCAGCATACT-0	-1.45732	-0.0175119	Adv_FB
mus_SNuc7511880-TGATTTCTCGTCTGCT-0	-4.44458	3.48034	Inter_FB
mus_SNuc7511880-AAAGCAAAGTTCCACA-0	-1.30754	0.697265	Inter_FB
mus_SNuc7511880-GGACAAGCACGCGAAA-0	0.0119679	-1.61558	Adv_FB
mus_SNuc7511880-CGGAGCTGTATTACCG-0	-1.01054	0.259857	Inter_FB
mus_SNuc7511880-TACAGTGCAATCGAAA-0	-2.86575	1.49248	Inter_FB
mus_SNuc7511880-CACCAGGCATATGAGA-0	-4.42598	3.36019	Inter_FB
mus_SNuc7511880-CATCCACGTAAGTGGC-0	-1.68549	2.0195	Inter_FB
mus_SNuc7511880-CCCATACCAAGCCGTC-0	-1.82085	2.5047	Inter_FB
mus_SNuc7511880-ATCATGGAGGCCGAAT-0	0.0236363	4.71077	Inter_FB
mus_SNuc7511880-TGCCCATGTAAATGTG-0	-0.871952	0.763339	Adv_FB
mus_SNuc7511880-CTGTTTACAAACCTAC-0	-2.73625	4.2307	Inter_FB
mus_SNuc7511880-GCTGGGTGTTCCATGA-0	-0.32036	0.92197	Adv_FB
mus_SNuc7511880-TACAGTGCATCACCCT-0	-1.16718	2.19302	Adv_FB
mus_SNuc7511880-GTACTCCAGCTTATCG-0	-3.27709	1.14072	Inter_FB
mus_SNuc7511880-TGTATTCAGAGTTGGC-0	-1.41218	3.30022	Inter_FB
mus_SNuc7511880-CAACCAACAAGCCTAT-0	-2.12939	2.37669	Par_FB
mus_SNuc7511880-ACCAGTAGTAGTACCT-0	-1.3696	3.98528	Inter_FB
mus_SNuc7511880-CGAATGTTCGTAGGAG-0	-1.5308	1.72582	Inter_FB
mus_SNuc7511880-GATGAAAAGCTGATAA-0	-1.77376	2.0015	Inter_FB
mus_SNuc7511880-CCTTACGAGCCTATGT-0	-1.66359	1.02626	Inter_FB
mus_SNuc7511880-TTGCGTCGTTACGCGC-0	-1.85803	-0.936471	Adv_FB
mus_SNuc7511880-GTGCAGCAGTGGTCCC-0	-4.43551	3.19137	Adv_FB
mus_SNuc7511880-TACTCGCGTCAATGTC-0	-2.90958	3.73305	Inter_FB
mus_SNuc7511880-CCTAAAGGTAAAGTCA-0	0.00297452	0.60021	Inter_FB
mus_SNuc7511880-AAACCTGGTACCGTTA-0	-1.25723	-0.768757	Adv_FB
mus_SNuc7511880-CAGAGAGCAGGCTCAC-0	-1.52152	1.89144	Inter_FB
mus_SNuc7511880-AATCGGTAGGCGCTCT-0	-2.85476	0.16393	Inter_FB
mus_SNuc7511880-GCGCAACAGGTACTCT-0	-4.87734	3.16978	Inter_FB
mus_SNuc7511880-GATGAGGAGCCAGGAT-0	-2.19576	3.77666	Inter_FB
mus_SNuc7511880-AGCAGCCGTAAATGTG-0	-4.47695	3.53722	Inter_FB
mus_SNuc7511880-AAGACCTTCAACACGT-0	-2.10618	1.75475	Adv_FB
mus_SNuc7511880-CATCAGATCTTCAACT-0	-1.12199	1.89258	Inter_FB
mus_SNuc7511880-TGGGCGTAGTGACATA-0	-3.20209	-0.609462	Inter_FB
mus_SNuc7511880-CTGCTGTGTGCACTTA-0	1.46334	1.28548	Inter_FB
mus_SNuc7511880-GCTGCAGAGTAACCCT-0	-4.06238	0.96892	Inter_FB
mus_SNuc7511880-CTACGTCTCCGTTGCT-0	-3.75834	2.40235	Par_FB
mus_SNuc7511880-CATTCGCCAGCTATTG-0	-2.26306	2.03888	Par_FB
mus_SNuc7511880-GTCTTCGTCTTGACGA-0	-0.231277	1.42968	Inter_FB
mus_SNuc7511880-GGACATTAGTCGTTTG-0	-2.78352	2.01402	Adv_FB
mus_SNuc7511880-CAGTCCTGTTAGAACA-0	-1.75935	1.39877	Adv_FB
mus_SNuc7511880-TGACAACCAGGGTATG-0	0.339963	3.42535	Inter_FB
mus_SNuc7511880-GGACAGATCCAAAGTC-0	-2.32529	3.52611	Inter_FB
mus_SNuc7511880-GCTGCAGCAGCCAATT-0	-3.91192	3.48161	Inter_FB
mus_SNuc7511880-TGCGTGGCACTGTGTA-0	-3.057	2.74318	Inter_FB
mus_SNuc7511880-CAAGTTGGTGTAACGG-0	-3.49986	-0.510044	Inter_FB
mus_SNuc7511880-CGGTTAACAGACTCGC-0	-1.69281	0.968572	Inter_FB
mus_SNuc7511880-CGACCTTAGGATCGCA-0	-3.91461	3.4399	Inter_FB
mus_SNuc7511880-CAAGGCCGTCGACTGC-0	-4.79249	1.17653	Inter_FB
mus_SNuc7511880-TGCCAAACACCTATCC-0	-1.15258	-0.244825	Inter_FB
mus_SNuc7511880-GAACCTAGTTCAGCGC-0	-0.617698	0.893438	Adv_FB
mus_SNuc7511880-ACATGGTAGACACTAA-0	-3.90534	1.33066	Inter_FB
mus_SNuc7511880-CGCGTTTTCTCTGAGA-0	-2.73433	3.61969	Inter_FB
mus_SNuc7511880-CTAGTGACATGCCTAA-0	-2.75195	3.38896	Inter_FB
mus_SNuc7511880-CGCCAAGAGTGCAAGC-0	-0.977296	0.4762	Adv_FB
mus_SNuc7511880-CTGCCTAAGAGTACCG-0	-2.50182	0.63638	Adv_FB
mus_SNuc7511880-GACGCGTAGGGATGGG-0	-1.70815	0.319246	Inter_FB
mus_SNuc7511880-CTGATAGCACCTGGTG-0	-1.70634	5.4107	Inter_FB
mus_SNuc7511880-ACGCCAGTCTTCGGTC-0	-4.8038	0.945239	Inter_FB
mus_SNuc7511880-GACGTTAGTATCACCA-0	-1.42832	-0.642974	Adv_FB
mus_SNuc7511880-TAAACCGGTCCAACTA-0	-2.40124	3.09827	Inter_FB
mus_SNuc7511880-TGCGGGTAGTGTACTC-0	-1.68892	0.737916	Adv_FB
mus_SNuc7511880-GGCAATTAGGTGGGTT-0	-1.40476	-0.0349817	Adv_FB
mus_SNuc7511880-CTACATTTCTGTCCGT-0	-5.03112	4.17041	Inter_FB
mus_SNuc7511880-ACTGATGTCAGCTGGC-0	-3.56424	1.04803	Adv_FB
mus_SNuc7511880-AAAGCAAAGCACCGCT-0	-1.33459	0.416574	Adv_FB
mus_SNuc7511880-AACTCAGCAAGTACCT-0	-2.27038	0.12611	Adv_FB
mus_SNuc7511880-AGAGCTTGTGAAATCA-0	-5.45643	1.05815	Inter_FB
mus_SNuc7511880-ACGCCGAGTCACAAGG-0	-1.64084	2.49626	Inter_FB
mus_SNuc7511880-TACTTACTCGTAGGTT-0	-2.16527	0.12691	Adv_FB
mus_SNuc7511880-TTAGGCAAGGAATCGC-0	-2.87248	3.94044	Inter_FB
mus_SNuc7511880-AACTCAGCATAACCTG-0	-1.76069	2.16128	Inter_FB
mus_SNuc7511880-GGGCATCCAGTCAGAG-0	-0.313348	1.01015	Inter_FB
mus_SNuc7511880-CGGGTCAGTGCATCTA-0	-1.43235	1.13865	Adv_FB
mus_SNuc7511880-CTTAGGACAGGGAGAG-0	-4.92315	1.28943	Inter_FB
mus_SNuc7511880-GACAGAGGTTATTCTC-0	-1.22187	0.783642	Adv_FB
mus_SNuc7511880-AGAGCTTTCTGCGTAA-0	-1.49224	4.56134	Inter_FB
mus_SNuc7511880-AGGGAGTAGGAATTAC-0	-4.08261	3.96839	Inter_FB
mus_SNuc7511880-TGAAAGAGTTCCGGCA-0	-1.344	2.25272	Inter_FB
mus_SNuc7511880-TCGGGACAGATAGGAG-0	-2.65885	5.79655	Inter_FB
mus_SNuc7511880-CGGAGTCCATGGTAGG-0	-1.82963	0.986821	Inter_FB
mus_SNuc7511880-TCGTAGATCCGGCACA-0	-1.9101	1.72362	Adv_FB
mus_SNuc7511880-ATCATCTCATTGTGCA-0	-1.61854	0.847613	Inter_FB
mus_SNuc7511880-TCAGGTATCGCAAGCC-0	-3.22583	0.00208709	Adv_FB
mus_SNuc7511880-TTCGGTCGTCACCCAG-0	-2.71372	-1.14601	Adv_FB
mus_SNuc7511880-TACTCGCTCTGTACGA-0	-2.34438	2.6991	Inter_FB
mus_SNuc7511880-CACTCCAGTATCTGCA-0	-2.31864	2.70473	Inter_FB
mus_SNuc7511880-TTTGTCATCACTTCAT-0	-2.10062	2.64318	Inter_FB
mus_SNuc7511880-TTAGGCAGTTACCAGT-0	-3.7549	0.501546	Inter_FB
mus_SNuc7511880-TCATTTGGTAGAAGGA-0	-0.435474	4.66062	Inter_FB
mus_SNuc7511880-CGGACGTCATCGACGC-0	-0.273387	2.82102	Inter_FB
mus_SNuc7511880-GCGCGATAGAATTCCC-0	-0.511799	2.90304	Inter_FB
mus_SNuc7511880-AATCCAGAGGCGACAT-0	-1.51253	0.763405	Adv_FB
mus_SNuc7511880-ATTGGTGTCAACGGGA-0	-2.24363	0.717883	Adv_FB
mus_SNuc7511880-GCAGTTATCGTTACGA-0	-3.40122	3.96157	Inter_FB
mus_SNuc7511880-AGGGATGGTAAGGGAA-0	-0.728488	3.73403	Inter_FB
mus_SNuc7511880-TTGTAGGAGTACCGGA-0	-2.97332	3.8069	Inter_FB
mus_SNuc7511880-TTGCGTCTCGACCAGC-0	-0.92475	1.41515	Adv_FB
mus_SNuc7511880-GCGACCAGTCGCATCG-0	-0.436833	0.77302	Adv_FB
mus_SNuc7511880-GTTCATTAGAACTCGG-0	-2.33696	5.42154	Inter_FB
mus_SNuc7511880-AACCGCGAGTCATGCT-0	-3.80883	4.11509	Inter_FB
mus_SNuc7511880-ACTTTCATCCATGAGT-0	-1.1383	-1.50336	Adv_FB
mus_SNuc7511880-CGTCAGGGTCTTTCAT-0	-0.52279	4.09791	Inter_FB
mus_SNuc7511880-TGAGCATGTGTTTGGT-0	-1.59579	3.77715	Inter_FB
mus_SNuc7511880-ACGCAGCTCAGTGCAT-0	-3.48035	3.50978	Inter_FB
mus_SNuc7511880-ATGAGGGGTCGTCTTC-0	-3.24571	1.55709	Inter_FB
mus_SNuc7511880-CGGAGTCAGCTGGAAC-0	-3.39534	3.35163	Inter_FB
mus_SNuc7511880-CGTCACTGTACCGAGA-0	-5.00051	2.61926	Inter_FB
mus_SNuc7511880-GACTGCGAGACATAAC-0	-3.25689	4.20826	Inter_FB
mus_SNuc7511880-CTACATTAGTCTCGGC-0	-2.9585	6.08763	Inter_FB
mus_SNuc7511880-ACGAGGACAGGTGCCT-0	-2.74762	1.90246	Inter_FB
mus_SNuc7511880-GTGGGTCAGAGTTGGC-0	-0.622944	-0.33968	Adv_FB
mus_SNuc7511880-CCAATCCCAGTATGCT-0	-0.112991	4.73027	Inter_FB
mus_SNuc7511880-AACTGGTTCAGTGTTG-0	-4.63101	1.72464	Inter_FB
mus_SNuc7511880-CGAGCCATCCCAAGAT-0	-4.55717	-0.122495	Inter_FB
mus_SNuc7511880-GTCTTCGGTGTTCGAT-0	-1.30065	0.0765127	Adv_FB
mus_SNuc7511880-CTCGGGAAGAGTGACC-0	-1.47924	0.135997	Adv_FB
mus_SNuc7511880-AGTGGGATCATCACCC-0	-2.98199	3.27519	Inter_FB
mus_SNuc7511880-CACCAGGCATGTAAGA-0	-3.60931	2.76281	Inter_FB
mus_SNuc7511880-GGCTCGATCCACGTGG-0	4.62522	7.05529	Endoneural_FB-CDH19+
mus_SNuc7511880-CCCAGTTGTCGAACAG-0	-5.72319	0.895482	Inter_FB
mus_SNuc7511880-GCAATCACAGCTATTG-0	-3.07286	2.29466	Adv_FB
mus_SNuc7511880-AGGGATGAGTGTCTCA-0	-3.35428	3.98524	Par_FB
mus_SNuc7511880-ACCTTTAAGTCGTACT-0	-0.489136	5.27548	Inter_FB
mus_SNuc7511880-TGCCCTATCGAATCCA-0	-2.42558	3.33869	Inter_FB
mus_SNuc7511880-CGCTTCATCTCGCTTG-0	-0.59533	0.982287	Inter_FB
mus_SNuc7511880-CTCTAATGTCCGACGT-0	-1.29846	0.267545	Adv_FB
mus_SNuc7511880-TACGGTAGTCATGCCG-0	-1.08478	0.291541	Adv_FB
mus_SNuc7511880-TATGCCCCACAAGTAA-0	-1.32574	0.90502	Inter_FB
mus_SNuc7511880-TGCTGCTTCACAGGCC-0	-0.594078	2.256	Inter_FB
mus_SNuc7511880-CCGGGATGTCTTCTCG-0	-2.97913	0.103265	Adv_FB
mus_SNuc7511880-CATCGGGAGTTCCACA-0	-2.23535	4.33981	Inter_FB
mus_SNuc7511880-CACACTCTCAGTGCAT-0	-0.00507008	2.00982	Inter_FB
mus_SNuc7511880-GGGCACTTCGTTTATC-0	-4.15328	1.38936	Inter_FB
mus_SNuc7511880-TCTGGAAGTCTTGCGG-0	-2.65379	6.23227	Inter_FB
mus_SNuc7511880-CGTAGGCTCCCGACTT-0	-2.58031	1.9592	Inter_FB
mus_SNuc7511880-GACACGCGTAGCACGA-0	-4.55374	1.73024	Inter_FB
mus_SNuc7511880-ACACCGGGTTTGGCGC-0	-0.792108	-0.773542	Adv_FB
mus_SNuc7511880-CCTCTGACATTCTTAC-0	-0.659727	-0.0464297	Adv_FB
mus_SNuc7511880-TGCCCTAGTACAGTGG-0	-1.32775	3.85458	Inter_FB
mus_SNuc7511880-GATCAGTCAAACGTGG-0	-1.49717	0.858274	Adv_FB
mus_SNuc7511880-GTCCTCACAGCTGTTA-0	-0.369151	5.3703	Inter_FB
mus_SNuc7511880-GTCGTAAAGCTCTCGG-0	-4.46584	0.48134	Inter_FB
mus_SNuc7511880-CGTCTACAGGAATCGC-0	-4.59296	4.21272	Inter_FB
mus_SNuc7511880-AAACCTGCACCGATAT-0	-1.31777	4.54529	Inter_FB
mus_SNuc7511880-CGTAGCGCAAAGGTGC-0	-1.11226	0.979953	Inter_FB
mus_SNuc7511880-TCGCGTTAGTAATCCC-0	-0.459206	0.950518	Inter_FB
mus_SNuc7511880-CCTAAAGCAGTCGATT-0	-0.171783	0.796724	Inter_FB
mus_SNuc7511880-CCTCAGTAGGAATTAC-0	0.932839	1.8416	Inter_FB
mus_SNuc7511880-GTCTCGTTCTTAGAGC-0	-1.38022	0.272564	Inter_FB
mus_SNuc7511880-GGTGTTACAAATCCGT-0	-1.89081	-0.674807	Inter_FB
mus_SNuc7511880-GCGCAACCATGGTAGG-0	-2.08711	5.52592	Adv_FB
mus_SNuc7511880-GGTGCGTCATGACATC-0	-4.4604	6.90919	Inter_FB
mus_SNuc7511880-CCACTACCACAGCGTC-0	-3.24206	5.62703	Inter_FB
mus_SNuc7511880-ACGGGCTAGAGCTGCA-0	1.22866	2.40453	Inter_FB
mus_SNuc7511880-TGCACCTCATCCTTGC-0	-2.05907	0.321224	Adv_FB
mus_SNuc7511880-AACTCTTGTACCGTTA-0	-2.87589	3.5975	Inter_FB
mus_SNuc7511880-GCTCCTAAGTTAGGTA-0	-2.22551	3.0386	Inter_FB
mus_SNuc7511880-CCTATTAGTCAGTGGA-0	-2.93491	3.4907	Inter_FB
mus_SNuc7511880-GCGCCAACAGGACGTA-0	-4.01557	6.56875	Inter_FB
mus_SNuc7511880-GGTGTTAAGGATGCGT-0	-1.41474	1.72533	Inter_FB
mus_SNuc7511880-ACTGTCCCAAGGACAC-0	-0.556509	6.54268	Inter_FB
mus_SNuc7511880-GTATCTTCACTGTGTA-0	-0.299621	-0.0691249	Adv_FB
mus_SNuc7511880-TGGGAAGAGATATACG-0	-4.70491	0.601304	Inter_FB
mus_SNuc7511880-TGGTTCCTCTGCTTGC-0	-4.43089	3.22771	Inter_FB
mus_SNuc7511880-CTCTACGAGACGCACA-0	-5.02103	2.82689	Inter_FB
mus_SNuc7511880-TGGGAAGAGGAGTCTG-0	-2.54021	1.85248	Adv_FB
mus_SNuc7511880-TGTGTTTAGAGACGAA-0	-2.61557	3.96563	Par_FB
mus_SNuc7511880-CGCTGGACAGTATCTG-0	-0.791732	1.06196	Adv_FB
mus_SNuc7511880-TACTTGTTCTGCAAGT-0	-2.48758	3.99695	Inter_FB
mus_SNuc7511880-GAACGGAGTTTGACTG-0	-4.03745	1.81273	Inter_FB
mus_SNuc7511880-CCCAGTTAGTACGCCC-0	-0.626061	1.36265	Inter_FB
mus_SNuc7511880-GGAAAGCAGAGATGAG-0	-2.18077	-0.0328574	Inter_FB
mus_SNuc7511880-CGAGCACCACCAGCAC-0	-1.81081	1.50908	Adv_FB
mus_SNuc7511880-TGGACGCTCCCTGACT-0	-2.00287	0.453332	Inter_FB
mus_SNuc7511880-CATTATCCACACCGAC-0	-1.82204	0.378819	Adv_FB
mus_SNuc7511880-TTTATGCCAGCTGTAT-0	-2.74644	1.47492	Inter_FB
mus_SNuc7511880-GCATACAGTTAGAACA-0	-0.0593007	6.46855	Inter_FB
mus_SNuc7511880-CCAATCCGTAGGGACT-0	0.491251	1.27514	Inter_FB
mus_SNuc7511880-GAACATCCAAAGGTGC-0	-1.20758	0.224943	Adv_FB
mus_SNuc7511880-TCAATCTGTTACCAGT-0	-1.51625	3.61643	Inter_FB
mus_SNuc7511880-GCTGCGATCGGCTTGG-0	-3.70166	1.35716	Inter_FB
mus_SNuc7511880-CCGTTCACAGGCGATA-0	-1.59263	-0.519516	Adv_FB
mus_SNuc7511880-CTGATAGGTGCACTTA-0	-3.44958	3.70088	Inter_FB
mus_SNuc7511880-CTCAGAATCGCATGGC-0	-1.33214	5.05998	Adv_FB
mus_SNuc7511880-TCAGGTACACAGAGGT-0	-2.93609	2.13519	Inter_FB
mus_SNuc7511880-AAATGCCGTGTTAAGA-0	1.03251	-1.3109	Adv_FB
mus_SNuc7511880-CGATCGGTCTCTTGAT-0	0.69254	1.8386	Inter_FB
mus_SNuc7511880-AGTCTTTAGATAGGAG-0	-3.76902	5.71376	Inter_FB
mus_SNuc7511880-ATAGACCCACAGTCGC-0	-0.508384	1.92512	Inter_FB
mus_SNuc7511880-CGTTGGGGTATAGGTA-0	-1.84901	1.84584	Adv_FB
mus_SNuc7511880-AGAGTGGAGTGCTGCC-0	-2.69811	3.25297	Inter_FB
mus_SNuc7511880-CGTTGGGTCTGGGCCA-0	-2.88422	1.41087	Adv_FB
mus_SNuc7511880-CGATGGCGTCTCGTTC-0	-1.64766	1.32781	Inter_FB
mus_SNuc7511880-TACCTTATCTGGCGTG-0	-0.40442	0.957019	Inter_FB
mus_SNuc7511880-GTCGTAAAGCTAACTC-0	-0.190599	5.90943	Inter_FB
mus_SNuc7511880-GAGTCCGGTACAGTGG-0	-4.19392	3.58716	Inter_FB
mus_SNuc7511880-GGCGACTAGACAGACC-0	-1.50832	4.34167	Inter_FB
mus_SNuc7511880-CATCCACTCCAGAAGG-0	-3.10648	2.81879	Inter_FB
mus_SNuc7511880-GTGTTAGTCTCGAGTA-0	-1.64999	6.08844	Inter_FB
mus_SNuc7511880-TGGGCGTTCCTCAATT-0	-3.4066	4.42279	Inter_FB
mus_SNuc7511880-GGATGTTAGCCCTAAT-0	-1.40708	4.94568	Inter_FB
mus_SNuc7511880-TAGGCATGTCCAACTA-0	-2.61868	2.25404	Inter_FB
mus_SNuc7511880-TTGTAGGAGCAAATCA-0	-2.52684	0.878215	Inter_FB
mus_SNuc7511880-ACACCAATCTAACGGT-0	-3.27791	2.40983	Inter_FB
mus_SNuc7511880-TGAGAGGCAATCGGTT-0	-0.833646	3.46422	Inter_FB
mus_SNuc7511880-GACCAATAGATCTGAA-0	0.233749	1.26137	Inter_FB
mus_SNuc7511880-TTTCCTCCATAGTAAG-0	-4.93612	3.63377	Par_FB
mus_SNuc7511880-AACTCCCAGTGGGATC-0	-4.1898	2.27756	Inter_FB
mus_SNuc7511880-TAGTGGTGTCCGTCAG-0	-2.05583	0.0700132	Adv_FB
mus_SNuc7511880-AAAGTAGTCAGGTAAA-0	-2.4945	-0.0554207	Adv_FB
mus_SNuc7511880-CCTACACAGATCTGCT-0	-4.4739	3.70436	Inter_FB
mus_SNuc7511880-CATTATCGTGGCAAAC-0	-0.466041	3.48099	Inter_FB
mus_SNuc7511880-AGCAGCCTCTGCTGTC-0	-1.50455	0.977488	Adv_FB
mus_SNuc7511880-TTCTCAATCTGCCCTA-0	-4.03996	2.89636	Inter_FB
mus_SNuc7511880-AGATCTGAGAGATGAG-0	-0.330067	1.89145	Inter_FB
mus_SNuc7511880-CGTCAGGCACAGGAGT-0	-1.04974	3.37245	Inter_FB
mus_SNuc7511880-ACTTGTTTCTCTTATG-0	-2.89587	4.24413	Inter_FB
mus_SNuc7511880-ACATCAGTCGGTTCGG-0	-5.04042	5.87035	Par_FB
mus_SNuc7511880-GTAGGCCTCCCACTTG-0	-4.22877	1.71698	Adv_FB
mus_SNuc7511880-AAACCTGAGGAGCGTT-0	-3.54598	2.52152	Inter_FB
mus_SNuc7511880-ACGGAGATCCTCCTAG-0	-1.12772	3.07347	Inter_FB
mus_SNuc7511880-GCGCGATCATGCATGT-0	1.51136	1.33858	Inter_FB
mus_SNuc7511880-GAATAAGAGCTAAACA-0	-2.3416	4.0072	Inter_FB
mus_SNuc7511880-ATTCTACAGACTTTCG-0	-2.11638	2.8131	Adv_FB
mus_SNuc7511880-ACAGCCGGTAGCAAAT-0	-1.16151	-0.554346	Adv_FB
mus_SNuc7511880-CTAGAGTGTCAACATC-0	-1.20308	1.09022	Inter_FB
mus_SNuc7511880-GACTAACCATCTATGG-0	-3.75216	0.549482	Inter_FB
mus_SNuc7511880-CAGAGAGAGACCTAGG-0	-2.59467	4.7208	Inter_FB
mus_SNuc7511880-ACGAGGACATCCGCGA-0	0.541334	1.45408	Inter_FB
mus_SNuc7511880-TGATTTCCATGAGCGA-0	-1.61999	0.43698	Inter_FB
mus_SNuc7511880-GTGGGTCGTTGAGTTC-0	-2.73388	-1.38858	Adv_FB
mus_SNuc7511880-CGAACATAGTCCGGTC-0	-1.21283	2.24948	Adv_FB
mus_SNuc7511880-ACCTTTAAGTCTCGGC-0	-3.32024	2.72416	Inter_FB
mus_SNuc7511880-AGGTCATGTCAGAGGT-0	-3.45982	-0.209978	Adv_FB
mus_SNuc7511880-CATCCACTCATCATTC-0	-1.94825	-0.159088	Adv_FB
mus_SNuc7511880-AGCGTATTCTCATTCA-0	-3.95595	3.44964	Inter_FB
mus_SNuc7511880-ACTGATGTCCCTCAGT-0	-3.54914	4.0348	Inter_FB
mus_SNuc7511880-ATTCTACAGTCGAGTG-0	-3.26559	2.17422	Inter_FB
mus_SNuc7511880-AATCGGTGTCTAAAGA-0	-0.770092	0.539875	Inter_FB
mus_SNuc7511880-TAAGTGCTCACCCGAG-0	-1.76545	1.60604	Adv_FB
mus_SNuc7511880-TGCGTGGAGCTGATAA-0	-2.18207	-0.64971	Adv_FB
mus_SNuc7511880-CCATGTCTCGTCCGTT-0	-1.79198	-0.36004	Adv_FB
mus_SNuc7511880-GATCGATAGCACACAG-0	-1.06707	3.62835	Inter_FB
mus_SNuc7511880-TTTACTGGTGATGATA-0	-1.39336	2.97918	Adv_FB
mus_SNuc7511880-GCAGTTACAGCTCGCA-0	-1.49234	2.4665	Inter_FB
mus_SNuc7511880-CTAGAGTCAGTACACT-0	-3.1235	-1.50267	Adv_FB
mus_SNuc7511880-TGCACCTAGAAGGTGA-0	-3.26475	3.93081	Inter_FB
mus_SNuc7511880-CCTAAAGGTAGCGTCC-0	-3.73189	4.05883	Inter_FB
mus_SNuc7511880-GCTGCTTAGCCGATTT-0	-2.81147	3.41411	Inter_FB
mus_SNuc7511880-GATGAAATCTAACCGA-0	5.04632	3.47311	Perineural_FB
mus_SNuc7511880-GCAATCACAATCCAAC-0	0.0571314	0.904209	Inter_FB
mus_SNuc7511880-TGCGGGTAGGTGATAT-0	-3.50887	2.56747	Inter_FB
mus_SNuc7511880-AACCATGTCTCGGACG-0	-3.47399	2.653	Inter_FB
mus_SNuc7511880-CAAGAAACATGGTCTA-0	-2.68221	0.160735	Inter_FB
mus_SNuc7511880-GTCACGGCAAGAGGCT-0	-2.6989	2.19251	Inter_FB
mus_SNuc7511880-CACACAATCACTTATC-0	-5.227	0.527805	Inter_FB
mus_SNuc7511880-CAAGATCGTAGCACGA-0	-1.93028	3.59581	Inter_FB
mus_SNuc7511880-CCACTACTCATCTGCC-0	-5.44067	1.09077	Inter_FB
mus_SNuc7511880-GTTACAGCAAACGCGA-0	-0.942857	1.29611	Inter_FB
mus_SNuc7511880-GCTGCAGGTCGTGGCT-0	-1.0011	0.435437	Inter_FB
mus_SNuc7511880-TGGTTAGCACGAAGCA-0	-4.452	3.12623	Par_FB
mus_SNuc7511880-CATCGGGTCCCACTTG-0	-3.34362	0.320089	Inter_FB
mus_SNuc7511880-GCTTCCAAGTCCTCCT-0	-3.75919	3.14571	Inter_FB
mus_SNuc7511880-TCGAGGCGTGGCCCTA-0	-4.35443	2.89668	Inter_FB
mus_SNuc7511880-CGGAGTCAGTAGCCGA-0	-4.41177	0.475363	Inter_FB
mus_SNuc7511880-CTTCTCTGTGGCAAAC-0	-0.963004	3.98129	Inter_FB
mus_SNuc7511880-AGGGTGACATCGGGTC-0	-3.88723	3.26843	Inter_FB
mus_SNuc7511880-CGTCACTCAACTGCGC-0	-6.35539	1.59333	Inter_FB
mus_SNuc7511880-CGAGCACCATTAACCG-0	-3.70859	3.17348	Par_FB
mus_SNuc7511880-GCTGCGATCATTCACT-0	-2.03617	2.55003	Inter_FB
mus_SNuc7511880-GACTACAAGGCCGAAT-0	0.182249	6.09934	Inter_FB
mus_SNuc7511880-CAGCAGCTCTTGACGA-0	-4.66985	1.14966	Inter_FB
mus_SNuc7511880-GATCGTACATGACGGA-0	0.221909	4.93456	Inter_FB
mus_SNuc7511880-ACTTGTTAGCTTATCG-0	-0.0169825	4.76106	Inter_FB
mus_SNuc7511880-GTGCATACAGTGGGAT-0	-0.212983	0.926969	Inter_FB
mus_SNuc7511880-GTTCTCGTCTTGACGA-0	-1.70246	0.623963	Inter_FB
mus_SNuc7511880-CCTTCCCTCCAGTATG-0	-2.40355	2.15646	Inter_FB
mus_SNuc7511880-CGATGTACAAGGACTG-0	-2.8182	4.893	Inter_FB
mus_SNuc7511880-CTGCTGTTCAAACAAG-0	-0.265851	5.3939	Inter_FB
mus_SNuc7511880-GCATGATAGAGCTGCA-0	-3.28389	3.35776	Inter_FB
mus_SNuc7511880-TCTTTCCTCTACTCAT-0	-0.439637	2.25165	Inter_FB
mus_SNuc7511880-ATCATGGCAAGAAGAG-0	-2.06609	0.657556	Adv_FB
mus_SNuc7511880-CCTTCCCGTAGATTAG-0	-5.02095	2.98779	Par_FB
mus_SNuc7511880-GGCCGATCAACACCCG-0	-2.24668	0.444132	Inter_FB
mus_SNuc7511880-CATGACAGTAGCACGA-0	-1.53718	3.66231	Inter_FB
mus_SNuc7511880-GCAAACTCATGCCCGA-0	-0.678639	1.16487	Inter_FB
mus_SNuc7511880-ATCATGGGTGCAGGTA-0	-1.64872	0.610774	Adv_FB
mus_SNuc7511880-ACACCGGCAATACGCT-0	-3.57893	2.93386	Inter_FB
mus_SNuc7511880-AGATCTGGTACCGGCT-0	-4.91918	6.07706	Par_FB
mus_SNuc7511880-ACGAGGAAGGGCTCTC-0	-2.89677	3.52412	Inter_FB
mus_SNuc7511880-TCCCGATCAAGCCGTC-0	-0.698726	-0.454831	Adv_FB
mus_SNuc7511880-GATGCTATCTTGAGAC-0	-1.89319	3.43592	Inter_FB
mus_SNuc7511880-CTGAAGTCAGCGAACA-0	-0.770594	0.794367	Adv_FB
mus_SNuc7511880-TTCTTAGAGCCAACAG-0	-2.48663	1.88453	Adv_FB
mus_SNuc7511880-CCACCTAAGCGCCTCA-0	-5.62084	3.12197	Par_FB
mus_SNuc7511880-TAGACCAGTGGCGAAT-0	-4.10097	0.364176	Adv_FB
mus_SNuc7511880-TCAGGATGTGCAACTT-0	-1.56304	1.87385	Adv_FB
mus_SNuc7511880-CCATGTCTCTTCATGT-0	-2.16669	1.82083	Adv_FB
mus_SNuc7511880-AAGGAGCAGGGCATGT-0	-0.96096	1.08192	Inter_FB
mus_SNuc7511880-ACGGCCAAGCAGGCTA-0	-4.42779	-0.209161	Adv_FB
mus_SNuc7511880-GACTACAAGCCAGTAG-0	-4.89815	2.65289	Par_FB
mus_SNuc7511880-TTTGTCAGTCATCGGC-0	-4.3295	0.730946	Inter_FB
mus_SNuc7511880-GTGTTAGCACTACAGT-0	-0.831594	0.180221	Adv_FB
mus_SNuc7511880-ACATACGAGCAGACTG-0	-4.40593	2.53472	Inter_FB
mus_SNuc7511880-AACTCAGGTCTCTCTG-0	-1.69984	-0.0286269	Adv_FB
mus_SNuc7511880-ATTGGACTCTCTAAGG-0	-3.01406	3.00613	Inter_FB
mus_SNuc7511880-CGGAGCTAGGTGCACA-0	-1.34461	0.684565	Adv_FB
mus_SNuc7511880-TAGGCATAGGATGTAT-0	-3.17439	3.33981	Inter_FB
mus_SNuc7511880-GTTCATTGTATATGAG-0	-1.29959	2.90143	Inter_FB
mus_SNuc7511880-ACGGAGATCACGAAGG-0	-1.12534	1.12714	Adv_FB
mus_SNuc7511880-TGGACGCTCGGTTAAC-0	-2.6494	3.05726	Inter_FB
mus_SNuc7511880-GAGGTGATCCAAACAC-0	-2.74035	2.2151	Adv_FB
mus_SNuc7511880-CGCGTTTCACGAAATA-0	-4.80986	0.826066	Inter_FB
mus_SNuc7511880-ATCTACTCATTCCTGC-0	-3.50625	4.26189	Inter_FB
mus_SNuc7511880-TCATTTGCACGCGAAA-0	-0.977932	1.82425	Inter_FB
mus_SNuc7511880-GACTAACTCATTTGGG-0	-2.18435	3.62647	Par_FB
mus_SNuc7511880-ACTTGTTAGAAACCGC-0	-3.04371	3.78586	Inter_FB
mus_SNuc7511880-CTCACACTCGGATGGA-0	-1.70459	-0.1632	Adv_FB
mus_SNuc7511880-GGTGAAGCATGCCCGA-0	-1.07468	1.93016	Inter_FB
mus_SNuc7511880-GATCGATCATTTCAGG-0	-0.361569	1.59163	Inter_FB
mus_SNuc7511880-TGGGCGTCACGAAAGC-0	-3.25326	3.8064	Inter_FB
mus_SNuc7511880-GTGCATACAATTCCTT-0	-1.77644	2.28694	Adv_FB
mus_SNuc7511880-GGCCGATTCTTTACGT-0	-0.751642	-0.639723	Adv_FB
mus_SNuc7511880-GGCTCGAAGGGCTCTC-0	-3.30759	4.89576	Inter_FB
mus_SNuc7511880-ACGGAGAGTATCAGTC-0	-4.38844	1.35493	Inter_FB
mus_SNuc7511880-AGAGCTTTCACTCTTA-0	-2.42092	2.98801	Inter_FB
mus_SNuc7511880-AGCATACTCTTCGGTC-0	0.634052	1.63358	Inter_FB
mus_SNuc7511880-TTTGTCACAGCATGAG-0	-2.91293	-0.913748	Adv_FB
mus_SNuc7511880-CGAGAAGCAAAGGTGC-0	-4.76719	6.21497	Par_FB
mus_SNuc7511880-CATGCCTAGCGTTTAC-0	-2.61749	0.232521	Adv_FB
mus_SNuc7511880-CATGCCTGTATATGAG-0	-2.44203	3.64182	Inter_FB
mus_SNuc7511880-TGTGGTAAGCATGGCA-0	-4.22689	0.699925	Inter_FB
mus_SNuc7511880-TACCTATCAAAGCAAT-0	-0.373465	2.22872	Inter_FB
mus_SNuc7511880-CCTTCCCCAAGGACTG-0	-1.59475	0.284266	Inter_FB
mus_SNuc7511880-GTATTCTTCTCCAGGG-0	0.119188	0.767158	Inter_FB
mus_SNuc7511880-TGCCAAACATGCCTAA-0	-2.80476	0.118873	Adv_FB
mus_SNuc7511880-AACTCTTTCGCGATCG-0	-4.08654	1.8733	Inter_FB
mus_SNuc7511880-GGTGCGTTCCGAGCCA-0	-1.79894	3.20955	Inter_FB
mus_SNuc7511880-CTAGTGAGTGGCTCCA-0	-4.28623	1.89919	Inter_FB
mus_SNuc7511880-CATGGCGCAAACCCAT-0	-0.617031	1.84191	Inter_FB
mus_SNuc7511880-AATCCAGAGCAAATCA-0	-4.77599	3.51792	Inter_FB
[truncated: 18,612 more rows]

## Sheet: panel_c
index	UMAP1	UMAP2	Cell cluster
mus_SNuc7468112-GTGTGCGCAATGGACG-0	12.5346	1.10501	Vein
mus_SNuc7468112-CACAGGCGTTGCCTCT-0	6.651	-4.12652	Artery
mus_SNuc7468112-TCAGCAAAGCTGCGAA-0	11.2497	2.9032	Vein-CCL2+
mus_SNuc7468112-GCATACACAGCTTCGG-0	13.0347	1.83515	Vein-CCL2+
mus_SNuc7468112-GATTCAGAGTGTACGG-0	13.504	2.57854	Vein-CCL2+
mus_SNuc7468112-CAGCATAAGCCAGTAG-0	11.609	2.85348	Vein-CCL2+
mus_SNuc7468112-TATCAGGTCACTCTTA-0	12.901	2.43665	Vein-CCL2+
mus_SNuc7468112-TATTACCGTCGACTAT-0	13.1474	2.31331	Vein-CCL2+
mus_SNuc7468112-CACAGGCTCTGGTGTA-0	12.124	2.72528	Vein-CCL2+
mus_SNuc7468112-TACAGTGAGCGTTTAC-0	11.8414	2.32125	Vein-CCL2+
mus_SNuc7468112-ACACCCTCATCGGTTA-0	11.5905	1.36826	Vein-CCL2+
mus_SNuc7468112-ATCGAGTAGTCCTCCT-0	12.6879	2.06245	Vein-CCL2+
mus_SNuc7468112-CTAGAGTCACCACCAG-0	12.2427	2.87974	Vein-CCL2+
mus_SNuc7468112-ATGCGATAGCGATATA-0	10.6783	3.33605	Vein-CCL2+
mus_SNuc7468112-TTGGCAATCGAATCCA-0	13.6061	2.06227	Vein
mus_SNuc7468112-ACACCGGAGCCAGTAG-0	13.624	1.46513	Vein
mus_SNuc7468112-AGCTCCTAGGTGCTAG-0	11.6875	3.01122	Vein-CCL2+
mus_SNuc7468112-TGCACCTTCAATCACG-0	11.8628	7.0459	Lymphatic
mus_SNuc7468112-TACTTGTGTACACCGC-0	13.0219	2.92921	Vein-CCL2+
mus_SNuc7468112-GTCGTAACAAGCGTAG-0	12.2569	2.45198	Vein-CCL2+
mus_SNuc7468112-CCTCAGTCATGCTGGC-0	11.8518	2.17632	Vein-CCL2+
mus_SNuc7468112-AGGTCATCAATACGCT-0	11.0335	3.40384	Vein-CCL2+
mus_SNuc7468112-AGACGTTCATCGTCGG-0	13.4822	4.91932	Lymphatic
mus_SNuc7468112-TACGGGCAGCCCAATT-0	12.2227	3.24429	Vein-CCL2+
mus_SNuc7468112-ACTTGTTGTTAAAGAC-0	13.8235	2.60217	Vein-CCL2+
mus_SNuc7468112-TGTATTCAGATGGGTC-0	13.1479	2.06611	Vein-CCL2+
mus_SNuc7468112-TCCCGATGTCTCACCT-0	7.45423	-2.77476	Artery
mus_SNuc7468112-ACACCCTCATGCATGT-0	13.8646	2.40498	Vein-CCL2+
mus_SNuc7468112-CGAGCCAAGGATTCGG-0	11.8136	1.58957	Vein-CCL2+
mus_SNuc7468112-CTAACTTTCGAATGGG-0	12.1397	1.71159	Vein
mus_SNuc7468112-GATCAGTGTTCTGGTA-0	9.03791	-4.45698	Artery
mus_SNuc7468112-TGGGCGTCATGAACCT-0	11.8786	1.08636	Vein-CCL2+
mus_SNuc7468112-AAGGCAGGTCGCATAT-0	10.4188	2.1891	Vein-CCL2+
mus_SNuc7468112-AACTCCCGTTATGTGC-0	13.6339	1.15189	Vein
mus_SNuc7468112-GACTGCGCAAACGCGA-0	13.5213	3.03253	Vein-CCL2+
mus_SNuc7468112-AACTCCCGTCGAAAGC-0	7.5965	-3.35049	Arteriole
mus_SNuc7468112-ACGGCCACATTGTGCA-0	10.6997	2.32003	Vein-CCL2+
mus_SNuc7468112-TACTCATCATGGATGG-0	13.7546	2.57678	Vein-CCL2+
mus_SNuc7468112-AGAATAGTCTCTTATG-0	12.9466	1.59605	Vein
mus_SNuc7468112-CGACCTTAGCCGCCTA-0	11.97	2.12672	Vein-CCL2+
mus_SNuc7468112-GGCGTGTGTGGCTCCA-0	11.9221	3.05826	Vein-CCL2+
mus_SNuc7468112-AAGGAGCAGCGTGAAC-0	14.5872	2.34768	Vein-CCL2+
mus_SNuc7468112-TCGGTAACAAACCTAC-0	13.4309	2.67778	Vein-CCL2+
mus_SNuc7468112-GCTTGAAAGGGATCTG-0	7.64176	-2.78956	Arteriole
mus_SNuc7468112-CTGATAGTCTGGAGCC-0	11.8123	1.71733	Vein-CCL2+
mus_SNuc7468112-CTGATAGGTCACTTCC-0	11.5776	3.57719	Vein-CCL2+
mus_SNuc7468112-GACGGCTGTCTCTTAT-0	11.6848	6.96233	Lymphatic
mus_SNuc7468112-CAACCTCAGTGTTGAA-0	12.4913	1.1956	Vein
mus_SNuc7468112-ACTGCTCCACACAGAG-0	13.743	1.20705	Vein
mus_SNuc7468112-GTACTCCGTGAGCGAT-0	12.8664	1.77558	Vein-CCL2+
mus_SNuc7468112-GTTTCTACAATTCCTT-0	12.3698	1.60018	Vein-CCL2+
mus_SNuc7468112-ACACCCTTCAGCACAT-0	10.8238	3.06077	Vein-CCL2+
mus_SNuc7468112-CCATGTCAGGGCTCTC-0	14.3079	1.94583	Vein
mus_SNuc7468112-CACATAGCAGCATACT-0	11.8231	6.80545	Lymphatic
mus_SNuc7468112-CCTCAGTAGAGTGAGA-0	12.1223	1.8563	Vein-CCL2+
mus_SNuc7468112-TCAGATGGTCAGGACA-0	12.12	3.75385	Vein-CCL2+
mus_SNuc7468112-CTTACCGCATCCCATC-0	12.541	0.851985	Vein
mus_SNuc7468112-GGGTTGCAGCCAGAAC-0	12.2588	6.81001	Lymphatic
mus_SNuc7468112-ACGGGTCCAGTGACAG-0	10.7273	2.06002	Vein-CCL2+
mus_SNuc7468112-ACGATACGTTACGGAG-0	10.3075	6.74476	Lymphatic
mus_SNuc7468112-TATCAGGTCGGTTAAC-0	11.2457	3.22794	Vein-CCL2+
mus_SNuc7468112-ATCATCTTCACGCGGT-0	12.3509	2.82763	Vein-CCL2+
mus_SNuc7468112-CGTAGCGAGAGTTGGC-0	12.3275	3.16795	Vein-CCL2+
mus_SNuc7468112-CCCAGTTCATCAGTCA-0	12.2221	6.84315	Lymphatic
mus_SNuc7468112-ATAACGCTCACTTATC-0	13.2501	3.46086	Vein-CCL2+
mus_SNuc7468112-AGCCTAAGTATTACCG-0	12.401	2.45767	Vein-CCL2+
mus_SNuc7468112-GTGAAGGGTATATGAG-0	11.6185	6.65666	Lymphatic
mus_SNuc7468112-TGGTTCCAGAGGACGG-0	7.57362	-3.31848	Arteriole-CCL2+
mus_SNuc7468112-CTAGTGACAATCTGCA-0	11.5303	2.03466	Vein-CCL2+
mus_SNuc7468112-GCTGCTTGTGTTGAGG-0	10.9975	3.86373	Vein-CCL2+
mus_SNuc7468112-TCAACGATCACGCGGT-0	12.6631	1.5995	Vein-CCL2+
mus_SNuc7468112-CCACCTAAGTGTGAAT-0	10.6111	2.29505	Vein-CCL2+
mus_SNuc7468112-GCATGATAGTAGTGCG-0	13.6552	2.4054	Vein-CCL2+
mus_SNuc7468112-CACAGGCCAAGACACG-0	11.8762	1.99278	Vein-CCL2+
mus_SNuc7468112-GTAACGTGTCACAAGG-0	12.8912	2.94757	Vein-CCL2+
mus_SNuc7468112-TCTGGAACAGCCTATA-0	11.9387	7.01905	Lymphatic
mus_SNuc7468112-TGCGTGGAGCCACTAT-0	11.0386	2.63942	Vein-CCL2+
mus_SNuc7468112-CCTACACAGATATACG-0	12.0399	7.03055	Lymphatic
mus_SNuc7468112-GACACGCGTTCTGAAC-0	13.6866	2.5815	Vein-CCL2+
mus_SNuc7468112-CGAACATTCCCTAACC-0	11.2341	2.13816	Vein-CCL2+
mus_SNuc7468112-AGCCTAAAGACAGACC-0	11.9598	1.53273	Vein-CCL2+
mus_SNuc7468112-TAGTGGTTCATGTCCC-0	13.6245	1.29497	Vein
mus_SNuc7468112-CCTACACTCTGCTTGC-0	8.36653	-2.57894	Artery
mus_SNuc7468112-TAGGCATTCGAATCCA-0	11.7536	3.61756	Vein-CCL2+
mus_SNuc7468112-GCGCAGTGTCGGCTCA-0	11.5879	1.66584	Vein-CCL2+
mus_SNuc7468112-TGAGAGGCACGTCAGC-0	11.8399	1.921	Vein-CCL2+
mus_SNuc7468112-TGGCCAGCAAGCGATG-0	13.0352	2.00003	Vein-CCL2+
mus_SNuc7468112-ACCAGTACAGCTCGCA-0	11.1943	2.1273	Vein-CCL2+
mus_SNuc7468112-AGTCTTTCAGGGATTG-0	12.6269	3.81313	Vein-CCL2+
mus_SNuc7468112-TGACTAGTCTAACTTC-0	7.1628	-3.60675	Artery
mus_SNuc7468112-ATCCACCAGGAGTTGC-0	11.4086	3.17878	Vein-CCL2+
mus_SNuc7468112-CATCGAAGTGGCCCTA-0	10.8231	1.66401	Vein-CCL2+
mus_SNuc7468112-CAGTCCTCACATAACC-0	12.4689	1.11686	Vein-CCL2+
mus_SNuc7468112-GGAAAGCCAGGCTCAC-0	11.5631	2.67183	Vein-CCL2+
mus_SNuc7468112-TGAGCATAGTGTCTCA-0	12.1219	2.14876	Vein-CCL2+
mus_SNuc7468112-CAGCATAAGGAGTTTA-0	11.0382	1.41564	Vein-CCL2+
mus_SNuc7468112-TATGCCCCACGAAATA-0	12.573	3.09584	Vein-CCL2+
mus_SNuc7468112-TAAGAGAGTTACTGAC-0	13.2986	3.19577	Vein-CCL2+
mus_SNuc7468112-ATTGGACAGTCCTCCT-0	12.2895	7.06892	Lymphatic
mus_SNuc7468112-TACTTGTGTGGCGAAT-0	12.9577	3.43512	Vein-CCL2+
mus_SNuc7468112-TTGTAGGAGTACACCT-0	12.1195	3.79069	Vein-CCL2+
mus_SNuc7468112-CCTTTCTGTAATCACC-0	12.8285	1.48369	Vein-CCL2+
mus_SNuc7468112-ACTGAACTCACAAACC-0	14.0465	2.89224	Vein-CCL2+
mus_SNuc7468112-TCTGAGAAGAAGGTTT-0	12.8888	1.71625	Vein-CCL2+
mus_SNuc7468112-CGGTTAACAAGCCTAT-0	8.57917	-4.78448	Artery
mus_SNuc7468112-CGGACTGTCACAAACC-0	13.61	1.62423	Vein-CCL2+
mus_SNuc7468112-TTATGCTGTTAAGGGC-0	13.1417	2.19315	Vein-CCL2+
mus_SNuc7468112-GCTCTGTTCACTCCTG-0	12.9524	1.82699	Vein-CCL2+
mus_SNuc7468112-GACGCGTGTCTAAAGA-0	11.0542	1.56831	Vein-CCL2+
mus_SNuc7468112-CGAGCCAAGTTAGGTA-0	11.8767	1.4725	Vein-CCL2+
mus_SNuc7468112-GACTGCGGTTGATTGC-0	11.9517	2.28353	Vein-CCL2+
mus_SNuc7468112-TGACGGCAGTACGACG-0	7.79119	-3.15318	Artery
mus_SNuc7468112-GTATCTTCATGCCTAA-0	13.685	2.93105	Vein-CCL2+
mus_SNuc7468112-TCAGCTCCAAATCCGT-0	10.9093	3.21962	Vein-CCL2+
mus_SNuc7468112-AAAGCAAGTACAGACG-0	10.8131	1.6654	Vein-CCL2+
mus_SNuc7468112-AAAGTAGGTGCCTTGG-0	10.2409	2.40688	Vein-CCL2+
mus_SNuc7468112-GTACTCCGTCTTCTCG-0	10.971	2.08617	Vein-CCL2+
mus_SNuc7468112-TGAGAGGGTAAACACA-0	13.0113	2.01908	Vein-CCL2+
mus_SNuc7468112-GACGTGCGTTACCAGT-0	12.2232	1.86426	Vein-CCL2+
mus_SNuc7468112-CGCTTCACATACTACG-0	12.156	6.9131	Lymphatic
mus_SNuc7468112-AAGACCTGTCGATTGT-0	12.6638	2.47345	Vein-CCL2+
mus_SNuc7468112-CGTGAGCAGGTCATCT-0	10.9211	3.44434	Vein-CCL2+
mus_SNuc7468112-TGGTTAGAGGCATGGT-0	11.2396	2.63181	Vein-CCL2+
mus_SNuc7468112-GGCCGATAGACAAGCC-0	12.617	3.80918	Vein-CCL2+
mus_SNuc7468112-CACAGGCAGAAGGTTT-0	12.9912	1.67215	Vein-CCL2+
mus_SNuc7468112-CGATGGCTCATTGCGA-0	12.4047	3.70956	Vein-CCL2+
mus_SNuc7468112-TTCTCCTAGGGATGGG-0	12.7501	1.23959	Vein
mus_SNuc7468112-ATAACGCGTGTGAAAT-0	13.0872	2.4935	Vein-CCL2+
mus_SNuc7468112-GTGCATAGTACTCAAC-0	12.4406	1.5184	Vein-CCL2+
mus_SNuc7468112-TGCACCTGTCTCTCTG-0	8.54505	-5.14332	Arteriole-CCL2+
mus_SNuc7468112-ACTGAACAGCTTATCG-0	13.2217	1.32919	Vein-CCL2+
mus_SNuc7468112-AGACGTTGTGAAATCA-0	12.2056	1.34253	Vein-CCL2+
mus_SNuc7468112-AGAATAGAGCTAGGCA-0	13.3425	1.97307	Vein-CCL2+
mus_SNuc7468112-TTGACTTAGTCCGTAT-0	12.317	3.38739	Vein-CCL2+
mus_SNuc7468112-TAGCCGGCAAATCCGT-0	13.6023	1.60618	Vein-CCL2+
mus_SNuc7468112-AGATTGCCACAGAGGT-0	11.5596	1.40567	Vein-CCL2+
mus_SNuc7468112-TGATTTCGTATCACCA-0	12.2397	2.49608	Vein-CCL2+
mus_SNuc7468112-ATCACGAGTAAACGCG-0	14.1088	2.14254	Vein
mus_SNuc7468112-CAGTCCTTCCTGCTTG-0	13.453	2.54544	Vein
mus_SNuc7468112-AAGCCGCGTAGTACCT-0	13.7732	1.52842	Vein-CCL2+
mus_SNuc7468112-GTGGGTCTCGCGCCAA-0	11.831	2.14913	Vein-CCL2+
mus_SNuc7468112-ACACCAAGTTCTGGTA-0	12.1522	7.03337	Lymphatic
mus_SNuc7468112-CAAGAAAGTCCAAGTT-0	8.78052	-2.72905	Arteriole
mus_SNuc7468112-CTAGAGTTCATTATCC-0	12.9443	1.65873	Vein-CCL2+
mus_SNuc7468112-TGTGTTTTCCCTTGTG-0	13.514	2.32067	Vein-CCL2+
mus_SNuc7468112-CACAGGCGTCAGAAGC-0	11.2034	2.5844	Vein-CCL2+
mus_SNuc7468112-ACACCAAAGTGGAGAA-0	14.0152	1.52158	Vein
mus_SNuc7468112-AGGTCATGTGCAGTAG-0	12.5799	2.55167	Vein-CCL2+
mus_SNuc7468112-AGATCTGTCCCAAGAT-0	11.5225	4.27251	Vein-CCL2+
mus_SNuc7468112-CCACGGAAGCTACCGC-0	7.14593	-3.22906	Artery
mus_SNuc7468112-AACCGCGGTTGTGGAG-0	11.5579	1.59818	Vein-CCL2+
mus_SNuc7468112-CTCACACAGGTCGGAT-0	12.6149	2.60908	Vein-CCL2+
mus_SNuc7468112-TCAGCTCAGCTGGAAC-0	12.727	1.26999	Vein-CCL2+
mus_SNuc7468112-CGTCTACAGTGTCTCA-0	13.0904	1.58832	Vein-CCL2+
mus_SNuc7468112-CGGAGTCTCTGCCCTA-0	12.033	7.144	Lymphatic
mus_SNuc7468112-GTCGTAACAGGCTGAA-0	14.2096	1.7364	Vein
mus_SNuc7468112-GCAGCCACAATCCAAC-0	14.0138	1.52768	Vein
mus_SNuc7468112-ACTGTCCAGTGTTAGA-0	13.6045	2.0353	Vein-CCL2+
mus_SNuc7468112-CCTTACGCATCGGGTC-0	13.8608	3.23525	Vein-CCL2+
mus_SNuc7468112-TGCGGGTAGTAGGCCA-0	7.611	-5.0193	Artery
mus_SNuc7468112-TACGGTAGTACGAAAT-0	8.08473	-3.15865	Arteriole
mus_SNuc7468112-GCAATCACACAAGACG-0	12.4981	1.32449	Vein
mus_SNuc7468112-AACTTTCTCGTAGGTT-0	12.8117	3.14905	Vein-CCL2+
mus_SNuc7468112-CCATGTCCATCCTTGC-0	11.585	3.97554	Vein-CCL2+
mus_SNuc7468112-ACGATACTCGTTTGCC-0	12.2824	6.7702	Lymphatic
mus_SNuc7468112-CGGACACTCCGTAGGC-0	12.4307	1.43613	Vein-CCL2+
mus_SNuc7468112-CTTACCGCAATTCCTT-0	12.1317	2.02951	Vein-CCL2+
mus_SNuc7468112-AGGCCGTGTTCCAACA-0	12.803	0.795656	Vein
mus_SNuc7468112-GTGCATATCTTTAGGG-0	10.4383	2.2094	Vein-CCL2+
mus_SNuc7468112-ACTATCTCATATACGC-0	10.3727	2.49796	Vein-CCL2+
mus_SNuc7468112-CGACTTCGTTATGCGT-0	12.2799	1.24956	Vein-CCL2+
mus_SNuc7468112-GTATCTTGTAATCACC-0	11.091	2.7529	Vein-CCL2+
mus_SNuc7468112-CTACGTCAGTGTTAGA-0	10.242	2.57119	Vein-CCL2+
mus_SNuc7468112-CGTAGCGTCTCGCATC-0	12.0306	0.796505	Vein-CCL2+
mus_SNuc7468112-CCTAAAGCAGTGGAGT-0	7.91461	-4.53379	Artery
mus_SNuc7468112-TTCGGTCTCATTTGGG-0	11.0598	1.88895	Vein-CCL2+
mus_SNuc7468112-CACATAGAGCACACAG-0	13.01	0.531095	Vein
mus_SNuc7468112-TAAGTGCCAGCCACCA-0	12.2609	1.17673	Vein
mus_SNuc7468112-TGGACGCTCCGTACAA-0	11.2965	2.01279	Vein-CCL2+
mus_SNuc7468112-CATCAAGCATACGCCG-0	12.7289	1.12807	Vein-CCL2+
mus_SNuc7468112-CGAGCCACATGAACCT-0	13.0636	1.621	Vein-CCL2+
mus_SNuc7468112-TACACGACACAGAGGT-0	12.0679	7.00977	Lymphatic
mus_SNuc7468112-GTCATTTAGTGGCACA-0	13.9953	1.86064	Vein-CCL2+
mus_SNuc7468112-TACTCGCAGTACATGA-0	12.9275	1.56955	Vein-CCL2+
mus_SNuc7468112-CCTATTAGTGTGGCTC-0	13.3063	1.42527	Vein
mus_SNuc7468112-TTTGGTTGTTGCCTCT-0	10.9087	1.48028	Vein-CCL2+
mus_SNuc7468112-GTCGGGTCATTGTGCA-0	11.1742	2.91741	Vein-CCL2+
mus_SNuc7468112-TCTGAGAGTCATGCAT-0	11.8093	6.58663	Lymphatic
mus_SNuc7468112-CTGGTCTGTACCATCA-0	13.1176	3.118	Vein-CCL2+
mus_SNuc7468112-AAAGATGTCTACTATC-0	13.4949	2.41778	Vein-CCL2+
mus_SNuc7468112-AAATGCCTCCACGTGG-0	12.8554	3.05667	Vein-CCL2+
mus_SNuc7468112-CTGAAGTTCTGTTTGT-0	13.9275	2.29539	Vein-CCL2+
mus_SNuc7468112-CGCTTCAAGAAACCGC-0	7.77874	-4.52249	Artery
mus_SNuc7468112-GACTGCGGTGTAACGG-0	12.0391	2.41003	Vein-CCL2+
mus_SNuc7468112-TCTGAGATCGGATGGA-0	13.6778	1.11645	Vein
mus_SNuc7468112-CATGCCTGTGTAACGG-0	13.7175	2.8743	Vein-CCL2+
mus_SNuc7468112-AGGTCCGCATGCTGGC-0	10.7105	2.02225	Vein-CCL2+
mus_SNuc7468112-TCAGCTCTCAGTTAGC-0	13.3395	2.10013	Vein
mus_SNuc7468112-CATCAGAGTGCACTTA-0	11.5801	2.78472	Vein-CCL2+
mus_SNuc7468112-AGCAGCCGTATTCTCT-0	12.6329	2.55983	Vein-CCL2+
mus_SNuc7468112-AACTGGTAGGGAAACA-0	13.1954	3.34442	Vein-CCL2+
mus_SNuc7468112-ACACCAATCCACGTGG-0	12.3511	1.32031	Vein-CCL2+
mus_SNuc7468112-AGCGGTCCAATCACAC-0	11.6741	2.89012	Vein-CCL2+
mus_SNuc7468112-TATGCCCAGGTGCTTT-0	11.9075	6.95995	Lymphatic
mus_SNuc7468112-TTCTCCTCAGCTGCAC-0	8.83007	-2.08779	Arteriole
mus_SNuc7468112-AGCGGTCCAACTTGAC-0	14.0119	1.8425	Vein
mus_SNuc7468112-TACCTATCAGTGGGAT-0	12.2217	1.51264	Vein-CCL2+
mus_SNuc7468112-CGACCTTGTAAGTGGC-0	13.0937	1.12912	Vein
mus_SNuc7468112-GGCTGGTTCTTGACGA-0	12.7097	3.76886	Vein-CCL2+
mus_SNuc7468112-CGTCCATGTTCGAATC-0	12.1606	7.0012	Lymphatic
mus_SNuc7468112-GCTGCGATCACCGTAA-0	9.09094	-5.09421	Arteriole-CCL2+
mus_SNuc7468112-TCGAGGCGTGTCTGAT-0	12.9253	2.74171	Vein-CCL2+
mus_SNuc7468112-CCAGCGACAACTGCGC-0	13.1907	1.50847	Vein-CCL2+
mus_SNuc7468112-TGAGGGAAGAAGGACA-0	11.6741	3.81556	Vein-CCL2+
mus_SNuc7468112-ACGAGGACAGCTGCTG-0	11.9797	2.76907	Vein-CCL2+
mus_SNuc7468112-AAACGGGCAAGGACAC-0	11.9543	6.88564	Lymphatic
mus_SNuc7468112-TTGGAACCAATCGAAA-0	11.8495	1.8828	Vein-CCL2+
mus_SNuc7468112-CGTAGGCAGCACACAG-0	13.7818	1.5162	Vein
mus_SNuc7468112-TGAGCATTCTCTTGAT-0	13.6633	0.727585	Vein
mus_SNuc7468112-GCATACATCATAACCG-0	13.9459	1.26224	Vein
mus_SNuc7468112-ACTTACTAGGGAAACA-0	11.9965	1.00288	Vein-CCL2+
mus_SNuc7468112-GTACTCCCACCACGTG-0	13.5733	3.28065	Vein-CCL2+
mus_SNuc7468112-CCACCTAGTTCGTCTC-0	11.1324	2.70551	Vein-CCL2+
mus_SNuc7468112-CTACACCTCACCAGGC-0	12.1995	1.26595	Vein-CCL2+
mus_SNuc7468112-CCATGTCAGTTACGGG-0	10.6739	2.15648	Vein-CCL2+
mus_SNuc7468112-TGAAAGACAGTCGATT-0	13.2675	3.24539	Vein-CCL2+
mus_SNuc7468112-CCTCTGAGTGTGAATA-0	13.7	2.84195	Vein-CCL2+
mus_SNuc7468112-ACGTCAAGTTACGCGC-0	13.2964	2.71039	Vein-CCL2+
mus_SNuc7468112-CGCTTCAGTCTTCGTC-0	11.9045	1.43851	Vein-CCL2+
mus_SNuc7468112-GCTGCAGTCTTTCCTC-0	11.9845	6.47412	Lymphatic
mus_SNuc7468112-GAGGTGATCTCGTTTA-0	11.2373	6.65058	Lymphatic
mus_SNuc7468112-GCATGATCAGTTCCCT-0	12.8971	2.09411	Vein-CCL2+
mus_SNuc7468112-TTTCCTCGTGCTTCTC-0	10.887	5.94856	Lymphatic
mus_SNuc7468112-GACACGCAGTGAACGC-0	10.6776	2.65606	Vein-CCL2+
mus_SNuc7468112-AGCAGCCAGGAGCGAG-0	8.52763	-2.18923	Arteriole
mus_SNuc7468112-GACCTGGGTACGAAAT-0	11.429	1.50492	Vein-CCL2+
mus_SNuc7468112-GCATACAAGCCCGAAA-0	11.5235	6.3061	Lymphatic
mus_SNuc7468112-CCTTTCTTCAGCTCGG-0	11.165	3.30078	Vein-CCL2+
mus_SNuc7468112-GACTGCGTCACCTCGT-0	13.2176	1.74488	Vein-CCL2+
mus_SNuc7468112-TACTTGTGTATAAACG-0	11.897	6.89116	Lymphatic
mus_SNuc7468112-CCCTCCTCAGCTCGCA-0	12.7994	2.20361	Vein-CCL2+
mus_SNuc7468112-CAAGAAATCTCGTTTA-0	12.0073	1.70272	Vein-CCL2+
mus_SNuc7468112-CATCGAAAGTACGTAA-0	12.1064	0.863064	Vein
mus_SNuc7468112-ACACCGGTCTGTCCGT-0	10.1641	-1.06593	Cap
mus_SNuc7468112-TCTTTCCAGAATCTCC-0	12.725	1.93388	Vein
mus_SNuc7468112-CTCAGAACAAAGCAAT-0	12.3963	1.93469	Vein-CCL2+
mus_SNuc7468112-CTTAGGAGTTGGACCC-0	7.31515	-4.07867	Artery
mus_SNuc7468112-CGAGAAGTCGTAGATC-0	10.7766	1.7795	Vein-CCL2+
mus_SNuc7468112-CACATTTAGGACTGGT-0	11.6568	0.946278	Vein-CCL2+
mus_SNuc7468112-AAGACCTCACATCTTT-0	12.9765	1.90692	Vein-CCL2+
mus_SNuc7468112-ACGATACTCTAACTCT-0	10.9422	2.19064	Vein-CCL2+
mus_SNuc7468112-TTGACTTAGGTAGCTG-0	10.7112	1.42578	Vein-CCL2+
mus_SNuc7468112-AACGTTGGTGAAGGCT-0	9.82522	-1.66963	Cap
mus_SNuc7468112-ACAGCCGTCAGCAACT-0	13.2308	2.48696	Vein-CCL2+
mus_SNuc7468112-TACAGTGAGTGCGATG-0	12.7934	1.17165	Vein-CCL2+
mus_SNuc7468112-TCGCGAGTCCTAAGTG-0	12.62	1.49216	Vein-CCL2+
mus_SNuc7468112-GGACAAGGTGGTGTAG-0	13.8069	2.05209	Vein
mus_SNuc7468112-TGACAACGTACGCACC-0	12.0934	1.11926	Vein-CCL2+
mus_SNuc7468112-CTGTTTACAGCTTCGG-0	10.3026	2.5343	Vein-CCL2+
mus_SNuc7468112-TAGGCATAGCGCCTCA-0	12.2023	7.02721	Lymphatic
mus_SNuc7468112-ATCCGAACATGCCTTC-0	11.7016	6.52985	Lymphatic
mus_SNuc7468112-TCACAAGGTTTGACTG-0	13.3382	1.39806	Vein
mus_SNuc7468112-GATGAGGTCTCTTATG-0	12.5373	0.685531	Vein
mus_SNuc7468112-GTTACAGAGTTGTAGA-0	11.574	1.95701	Vein-CCL2+
mus_SNuc7468112-ACGGAGACATCACAAC-0	11.8254	6.75182	Lymphatic
mus_SNuc7468112-GGAGCAAAGATGGCGT-0	13.0551	1.47611	Vein-CCL2+
mus_SNuc7468112-ACTGCTCCATATGGTC-0	11.8435	7.06544	Lymphatic
mus_SNuc7468112-CTGTGCTTCAAACCGT-0	13.9958	2.17684	Lymphatic
mus_SNuc7468112-AGCGTCGGTGAGTATA-0	11.8626	6.88254	Lymphatic
mus_SNuc7468112-ACGGGCTGTAAACCTC-0	11.7588	2.27012	Vein-CCL2+
mus_SNuc7468112-GTCTTCGCACGGATAG-0	12.3041	0.732623	Vein
mus_SNuc7468112-CTCACACCAGGCTGAA-0	12.5336	0.782293	Vein
mus_SNuc7468112-CAGGTGCGTAAGTGGC-0	12.6739	1.25954	Vein-CCL2+
mus_SNuc7468112-CGTCACTAGTGACTCT-0	7.96963	-2.3465	Artery
mus_SNuc7468112-TCAGCAATCTTCGGTC-0	12.6093	0.655515	Vein
mus_SNuc7468112-GGATGTTGTACAGTTC-0	11.4408	2.06501	Vein-CCL2+
mus_SNuc7468112-TCAGGATCAAGGCTCC-0	12.6733	1.58214	Vein-CCL2+
mus_SNuc7468112-AATCGGTGTCCTAGCG-0	10.8697	2.0835	Vein-CCL2+
mus_SNuc7468112-CATGCCTTCGCACTCT-0	12.7035	1.18156	Vein
mus_SNuc7468112-GCCTCTAAGTGGGATC-0	9.70432	-3.26629	Arteriole-CCL2+
mus_SNuc7468112-CAAGAAAAGGAATCGC-0	13.9402	1.46556	Vein
mus_SNuc7468112-GTTACAGAGTAAGTAC-0	11.4449	1.32869	Vein-CCL2+
mus_SNuc7468112-CTCTAATCAGACAAAT-0	13.9473	1.45569	Vein-CCL2+
mus_SNuc7468112-GCATGATCAGCAGTTT-0	13.5245	4.31964	Vein-CCL2+
mus_SNuc7468112-CAGCTGGTCGCCATAA-0	11.1229	3.52218	Vein-CCL2+
mus_SNuc7468112-TCACAAGTCAGTTAGC-0	7.0591	-4.95569	Artery
mus_SNuc7468112-ACCGTAACAACTGCTA-0	13.1379	1.71222	Vein
mus_SNuc7468112-CCCAGTTTCACCAGGC-0	7.28275	-3.4032	Arteriole
mus_SNuc7468112-TGCGGGTCACCTATCC-0	7.56986	-2.64554	Arteriole
mus_SNuc7468112-GAATAAGAGGTGTGGT-0	12.1504	1.27422	Vein-CCL2+
mus_SNuc7468112-ATAACGCGTGTGACGA-0	12.5225	0.867105	Vein
mus_SNuc7468112-GGGAGATAGGTGGGTT-0	11.1494	1.50956	Vein-CCL2+
mus_SNuc7468112-TTGTAGGCATATACCG-0	13.0661	1.64161	Vein-CCL2+
mus_SNuc7468112-GTCCTCATCCGTTGTC-0	8.58351	-3.73659	Arteriole
mus_SNuc7468112-CGAACATTCGCAGGCT-0	11.7758	2.9461	Vein-CCL2+
mus_SNuc7468112-TATGCCCTCTAACGGT-0	10.5404	2.32386	Vein-CCL2+
mus_SNuc7468112-CCTACCACAGCTCCGA-0	10.4501	-1.07193	Cap
mus_SNuc7468112-GTCAAGTAGTCCGGTC-0	7.29049	-4.6156	Artery
mus_SNuc7468112-CATCAGATCATAGCAC-0	10.5495	3.50021	Vein-CCL2+
mus_SNuc7468112-TGACTTTCATCGTCGG-0	11.2788	2.27734	Vein-CCL2+
mus_SNuc7468112-ACTGAGTAGAGGGATA-0	12.7007	1.86275	Vein-CCL2+
mus_SNuc7468112-ATTTCTGTCACATAGC-0	7.33402	-3.16571	Arteriole-CCL2+
mus_SNuc7468112-TACTCATCAGTTCCCT-0	14.0147	1.87312	Vein-CCL2+
mus_SNuc7468112-CCTAAAGAGACCTAGG-0	14.0835	1.61495	Vein-CCL2+
mus_SNuc7468112-CGTTAGATCTTGTTTG-0	13.0671	1.59666	Vein-CCL2+
mus_SNuc7468112-CGATTGAGTCGCGTGT-0	12.1094	4.1032	Vein-CCL2+
mus_SNuc7468112-GTAACTGTCCATGAGT-0	8.95729	-2.81578	Arteriole
mus_SNuc7468112-CAGTCCTTCAAAGTAG-0	10.8025	-2.39239	Cap
mus_SNuc7468112-CAGGTGCCACACGCTG-0	12.4043	6.2576	Lymphatic
mus_SNuc7468112-CGTGTCTGTGAGGCTA-0	12.0982	6.53283	Lymphatic
mus_SNuc7468112-TACGGATGTGCAACTT-0	11.6456	1.30576	Vein-CCL2+
mus_SNuc7468112-ACCTTTACAGCGTAAG-0	10.786	-2.53768	Cap-CCL2+
mus_SNuc7468112-TCAACGAAGGACAGCT-0	13.0222	0.854751	Vein
mus_SNuc7468112-TGGCGCAAGTGCCATT-0	9.70834	-4.28307	Arteriole-CCL2+
mus_SNuc7468112-GACTAACTCACATACG-0	11.4356	6.51409	Lymphatic
mus_SNuc7468112-GCAGTTACAATTCCTT-0	11.0617	6.24029	Lymphatic
mus_SNuc7468112-CCAATCCTCATTTGGG-0	12.089	1.2929	Vein-CCL2+
mus_SNuc7468112-AGTGTCAAGAGAACAG-0	13.0236	1.45553	Vein
mus_SNuc7468112-CTCGGAGTCAAACGGG-0	9.82228	-3.34145	Arteriole
mus_SNuc7468112-CTACGTCGTCGAGTTT-0	10.9022	-0.134763	Cap
mus_SNuc7468112-GGGACCTGTTCAGGCC-0	8.92249	-2.13235	Arteriole
mus_SNuc7468112-TTATGCTTCCATGAAC-0	13.3403	1.24426	Vein
mus_SNuc7468112-TTCCCAGTCCACGCAG-0	12.6326	1.90211	Vein-CCL2+
mus_SNuc7468112-TGTTCCGTCAACGGCC-0	13.1191	0.762455	Vein
mus_SNuc7468112-TAGACCAGTGATAAAC-0	9.83624	-3.00045	Arteriole-CCL2+
mus_SNuc7468112-TACTTGTTCCTCAACC-0	11.4717	-0.16197	Vein-CCL2+
mus_SNuc7468112-ACGGAGAAGATAGCAT-0	11.7953	3.76038	Vein-CCL2+
mus_SNuc7468112-TGACAACAGCTACCGC-0	12.176	6.70201	Lymphatic
mus_SNuc7468112-GTATTCTCACGTGAGA-0	11.1613	-1.38319	Cap
mus_SNuc7468112-AGCTCTCAGCGAAGGG-0	13.7868	1.49113	Vein
mus_SNuc7468112-GACGTTAAGCAGGTCA-0	12.2362	3.32252	Vein-CCL2+
mus_SNuc7468112-TGACGGCGTAACGTTC-0	7.19204	-3.99425	Artery
mus_SNuc7468112-AGTTGGTGTAACGTTC-0	7.40257	-4.48664	Artery
mus_SNuc7468112-CACAGGCTCTCACATT-0	10.8754	-2.71914	Cap-CCL2+
mus_SNuc7468112-AAACGGGAGTTCCACA-0	12.2825	1.2284	Vein-CCL2+
mus_SNuc7468112-CCTAAAGAGGCAGTCA-0	11.0245	2.66573	Vein-CCL2+
mus_SNuc7468112-CGTTAGAAGGAGTCTG-0	10.4641	-2.4665	Cap-CCL2+
mus_SNuc7468112-CTTACCGGTGTCAATC-0	7.5301	-4.75845	Artery
mus_SNuc7468112-CGAGAAGTCCACGCAG-0	11.8328	6.90003	Lymphatic
mus_SNuc7468112-TACTTGTCACTGAAGG-0	12.7564	1.182	Vein-CCL2+
mus_SNuc7468112-CTGCGGAAGATGAGAG-0	9.1085	-4.24263	Arteriole-CCL2+
mus_SNuc7468112-CATATTCCATCGGACC-0	12.7595	2.74591	Vein-CCL2+
mus_SNuc7468112-ACGGCCAAGAGCAATT-0	12.0024	0.968627	Vein-CCL2+
mus_SNuc7468112-TCAGGATAGGTGTGGT-0	11.0638	1.6346	Vein-CCL2+
mus_SNuc7468112-TAAGTGCCAAAGCAAT-0	11.9759	2.44223	Vein-CCL2+
mus_SNuc7468112-GTGAAGGAGACAGGCT-0	10.2455	-2.13649	Cap
mus_SNuc7468112-CGCTATCTCAGCTGGC-0	10.965	-2.31681	Cap-CCL2+
mus_SNuc7468112-AGAGCGATCAACGGGA-0	12.0097	1.09023	Vein-CCL2+
mus_SNuc7468112-TCTCATACACAGACAG-0	10.8259	-2.08801	Cap-CCL2+
mus_SNuc7468112-TTCTACAGTCGACTAT-0	12.8115	3.63109	Vein-CCL2+
mus_SNuc7468112-AGCTTGATCCTTTACA-0	9.65683	-2.79017	Arteriole
mus_SNuc7468112-CGCTTCATCTTACCGC-0	8.04066	-3.31476	Artery
mus_SNuc7468112-CAGTAACCATTTCACT-0	13.491	1.37594	Vein
mus_SNuc7468112-TATCTCACAGCCTATA-0	10.4888	6.80712	Lymphatic
mus_SNuc7468112-CTAGTGAGTTGGAGGT-0	12.2433	2.5418	Vein-CCL2+
mus_SNuc7468112-TTGCGTCAGGGTCGAT-0	11.826	6.28986	Lymphatic
mus_SNuc7468112-GGAAAGCCAAACCCAT-0	12.1852	3.1433	Vein-CCL2+
mus_SNuc7468112-CGTCACTGTACCGAGA-0	11.4179	-1.79682	Arteriole
mus_SNuc7468112-ACTTTCAAGGTGCAAC-0	8.12376	-4.71573	Artery
mus_SNuc7468112-CTTAACTAGTGACATA-0	13.2831	1.40139	Vein
mus_SNuc7468112-CGTAGGCGTGTGACGA-0	12.9915	1.79982	Vein-CCL2+
mus_SNuc7468112-TGGGCGTAGGCTAGCA-0	13.8744	1.80479	Vein
mus_SNuc7468112-AACACGTGTGTCTGAT-0	12.4673	0.759417	Vein
mus_SNuc7468112-AGCGGTCGTCTCATCC-0	13.1604	1.35566	Vein
mus_SNuc7468112-AGCCTAACACACATGT-0	12.0735	3.89023	Vein-CCL2+
mus_SNuc7468112-AAGTCTGAGATAGCAT-0	12.7273	2.20068	Vein-CCL2+
mus_SNuc7468112-CTACATTGTCACACGC-0	9.08662	-4.6173	Arteriole
mus_SNuc7468112-TAAGTGCAGACTAGAT-0	10.7786	2.55411	Vein-CCL2+
mus_SNuc7468112-TCCACACTCGAGGTAG-0	11.7231	4.15439	Vein-CCL2+
mus_SNuc7468112-CATATGGTCCGTCATC-0	12.0782	-2.21163	Arteriole
mus_SNuc7468112-CGGGTCAGTCTAGCCG-0	9.43148	-1.86231	Arteriole
mus_SNuc7468112-CTGCTGTCAATCCAAC-0	11.0088	-2.6781	Cap-CCL2+
mus_SNuc7468112-GGGCATCTCAGTTCGA-0	10.835	2.81637	Vein-CCL2+
mus_SNuc7468112-CATATGGTCAACACCA-0	12.814	2.33665	Vein-CCL2+
mus_SNuc7468112-AAGGCAGAGTCATGCT-0	9.34071	-3.25525	Arteriole
mus_SNuc7468112-TTCTCCTCAGTCCTTC-0	9.65337	-4.15031	Arteriole-CCL2+
mus_SNuc7468112-GACTAACTCCAAAGTC-0	12.0004	-0.993187	Cap-CCL2+
mus_SNuc7468112-CTCAGAATCTTAGAGC-0	12.5073	0.773666	Vein
mus_SNuc7468112-GGGATGACACATGTGT-0	7.91427	-3.13846	Arteriole
mus_SNuc7468112-TGACGGCAGCTAGCCC-0	7.59736	-3.72306	Arteriole-CCL2+
mus_SNuc7468112-CCTTCGAGTTACGGAG-0	7.6615	-2.78461	Arteriole
mus_SNuc7468112-CGCTTCATCACTTCAT-0	8.11058	-4.93533	Artery
mus_SNuc7468112-GTGCGGTAGCTAGTTC-0	9.28474	-3.74419	Arteriole
mus_SNuc7468112-CGACTTCGTGCCTGCA-0	8.46741	-3.02086	Arteriole
mus_SNuc7468112-AGGGATGCAAATACAG-0	12.806	0.802521	Vein
mus_SNuc7468112-GGAGCAATCGGAAATA-0	7.80931	-3.04174	Arteriole
mus_SNuc7468112-ATCTGCCGTTATCCGA-0	8.38766	-3.17417	Arteriole
mus_SNuc7468112-CTCGTCAGTGGCAAAC-0	12.6589	-2.22745	Cap
mus_SNuc7468112-GCAAACTAGGATTCGG-0	12.5885	3.25217	Vein-CCL2+
mus_SNuc7468112-AGGCCGTAGCTAACTC-0	9.89768	-4.25898	Artery
mus_SNuc7468112-TACTCATTCCGTTGCT-0	10.6563	6.1897	Lymphatic
mus_SNuc7468112-GTCAAGTCAGATCCAT-0	9.52469	-1.74009	Arteriole
mus_SNuc7468112-TTCTCAATCACATAGC-0	12.4736	2.0079	Vein
mus_SNuc7468112-CGAGAAGGTTATGCGT-0	11.4252	1.07596	Vein-CCL2+
mus_SNuc7468112-ACGGCCACAGTCAGCC-0	10.7312	-0.881793	Cap
mus_SNuc7468112-TACCTATAGCCACTAT-0	12.9535	0.142849	Vein
mus_SNuc7468112-CGCGGTAGTTAGGGTG-0	13.8974	1.49208	Vein
mus_SNuc7468112-CTGGTCTCATGTCTCC-0	9.68029	-4.26561	Artery
mus_SNuc7468112-TACTTACAGTCAAGGC-0	13.7231	1.76511	Vein-CCL2+
mus_SNuc7468112-GTTTCTAGTATAGGTA-0	12.9571	1.14248	Vein-CCL2+
mus_SNuc7468112-TTGACTTGTCCGCTGA-0	13.362	1.42082	Vein
mus_SNuc7468112-GAGTCCGAGACACGAC-0	9.31585	-3.23489	Arteriole
mus_SNuc7468112-AGGTCCGCAAGTTCTG-0	8.86498	-2.8854	Arteriole
mus_SNuc7468112-CCTTTCTTCACCGTAA-0	11.07	4.83628	Vein-CCL2+
mus_SNuc7468112-AGCTCTCCAAGTTAAG-0	11.666	6.46634	Lymphatic
mus_SNuc7468112-CTCGAAACATATACGC-0	12.5953	0.883525	Vein
mus_SNuc7468112-CCCTCCTCAAAGTGCG-0	8.53247	-3.54005	Arteriole-CCL2+
mus_SNuc7468112-ACCGTAATCCTTTCGG-0	13.299	0.828166	Vein
mus_SNuc7468112-GTTCATTTCACTTACT-0	8.51822	-2.73882	Arteriole
mus_SNuc7468112-GCATACAAGTAGCGGT-0	8.49943	-2.20033	Artery
mus_SNuc7468112-GCAAACTCACTACAGT-0	10.1788	-2.65743	Arteriole
mus_SNuc7468112-CGCGTTTAGTCAAGGC-0	12.8872	1.14631	Vein
mus_SNuc7468112-GTTCATTGTGATGTCT-0	12.6191	0.829313	Vein
mus_SNuc7468112-CGCCAAGTCGGATGGA-0	12.009	6.15929	Lymphatic
mus_SNuc7468112-CGACCTTAGAGGACGG-0	12.3537	6.34811	Lymphatic
mus_SNuc7468112-AGAGCGAAGTAATCCC-0	10.5695	-3.93466	Arteriole
mus_SNuc7468112-AACTGGTTCCCTGACT-0	10.6334	-2.05728	Arteriole
mus_SNuc7468112-CGGTTAAAGCTACCTA-0	12.3582	3.36274	Vein-CCL2+
mus_SNuc7468112-GATCGCGTCGTTTATC-0	13.4115	4.36295	Vein-CCL2+
mus_SNuc7468112-ATGAGGGTCTTAGAGC-0	9.62809	-5.46105	Artery
mus_SNuc7468112-GCTTGAAGTCACAAGG-0	11.1578	-2.15189	Cap-CCL2+
mus_SNuc7468112-AGCGGTCCACAACTGT-0	12.239	6.92705	Lymphatic
mus_SNuc7468112-CCAGCGATCTTACCTA-0	8.36119	-3.58036	Arteriole
mus_SNuc7468112-GGATGTTGTACCTACA-0	13.2151	1.01297	Vein
mus_SNuc7468112-CTGGTCTGTCGCTTTC-0	10.8365	-1.70866	Cap-CCL2+
mus_SNuc7468112-TTTACTGAGAGCTATA-0	10.537	-1.00818	Cap
mus_SNuc7468112-CTGCGGATCACAGGCC-0	9.63598	-5.47385	Artery
mus_SNuc7468112-CTCGTACGTACTTAGC-0	11.3067	-1.60757	Cap-CCL2+
mus_SNuc7468112-GAACATCAGGAATTAC-0	8.69124	-1.25633	Cap-Ven
mus_SNuc7468112-CAAGGCCAGGACACCA-0	11.158	-2.86873	Cap-CCL2+
mus_SNuc7468112-CGGACGTGTCTCCCTA-0	12.2377	1.01161	Vein
mus_SNuc7468112-TACAGTGTCAACCATG-0	12.4325	0.699554	Vein
mus_SNuc7468112-TGAAAGAGTAATAGCA-0	8.89175	-3.35643	Arteriole-CCL2+
mus_SNuc7468112-CTTCTCTCATTCCTCG-0	9.95775	-4.15723	Arteriole
mus_SNuc7468112-TGCACCTGTTCCACGG-0	8.85297	-1.88205	Arteriole
mus_SNuc7468112-CGGACACTCTATCCCG-0	7.78615	-2.78509	Arteriole
mus_SNuc7468112-ACAGCCGGTCTCTCTG-0	10.7966	-2.97753	Cap-CCL2+
mus_SNuc7468112-CACCAGGCAAGTTGTC-0	9.5572	-5.39373	Artery
mus_SNuc7468112-GCAAACTGTAAAGGAG-0	10.6761	-1.4017	Cap
mus_SNuc7468112-CCAGCGACAAGTAGTA-0	11.1878	2.93253	Vein-CCL2+
mus_SNuc7468112-CACATTTGTCTAGCGC-0	10.2255	-3.50089	Arteriole
mus_SNuc7468112-TAAGTGCTCTGGGCCA-0	7.34823	-2.89407	Arteriole-CCL2+
mus_SNuc7468112-AAGGCAGCAGACACTT-0	12.0871	1.13291	Vein-CCL2+
mus_SNuc7468112-AGGTCATAGGATGGAA-0	7.4811	-3.09527	Artery
mus_SNuc7468112-TCTTCGGCATGCATGT-0	12.4463	0.8595	Vein
mus_SNuc7468112-TACCTATAGAGTGAGA-0	11.9886	1.15921	Vein
mus_SNuc7468112-AGCTCCTTCTGCCCTA-0	10.4961	-2.07536	Cap
mus_SNuc7468112-GTGTGCGTCTTGACGA-0	10.2618	-1.73799	Cap
mus_SNuc7468112-CACACAATCACAGGCC-0	10.8675	6.30969	Lymphatic
mus_SNuc7468112-GAAACTCGTTAGTGGG-0	9.6169	-5.24129	Artery
mus_SNuc7468112-TGTGGTATCACCACCT-0	11.6234	6.54854	Lymphatic
mus_SNuc7468112-GTCGTAACATCACGAT-0	10.8779	6.14886	Vein-CCL2+
mus_SNuc7468112-ATCATGGCACAAGACG-0	9.45816	-3.50292	Arteriole-CCL2+
mus_SNuc7468112-GGGTTGCTCGCTGATA-0	9.21244	-2.01137	Arteriole
mus_SNuc7468112-GCGCAACCAGGTCGTC-0	9.39606	-4.36829	Arteriole-CCL2+
mus_SNuc7468112-GGCAATTCAGCTGCTG-0	11.1832	6.38235	Lymphatic
mus_SNuc7468112-ACGAGCCAGAAGGACA-0	9.471	-4.57269	Artery
mus_SNuc7468112-CATATGGGTGACCAAG-0	12.2726	0.870807	Vein
mus_SNuc7468112-CGCGGTAAGGAATGGA-0	10.528	-2.15367	Arteriole
mus_SNuc7468112-CACTCCATCGGACAAG-0	10.3996	-3.19129	Arteriole
mus_SNuc7468112-GGGTCTGGTCTGGAGA-0	12.612	1.00393	Vein
mus_SNuc7468112-TCTCATACAGCCAGAA-0	12.5077	2.9946	Vein-CCL2+
mus_SNuc7468112-GAACGGATCTCAACTT-0	11.9916	-0.636155	Vein-CCL2+
mus_SNuc7468112-TAAGAGAAGCCACGTC-0	10.3294	-2.94403	Arteriole
mus_SNuc7468112-TGGTTAGAGCGTTGCC-0	11.124	-2.68954	Cap-CCL2+
mus_SNuc7468112-CTGATCCAGCTCCTTC-0	10.8373	-1.75978	Cap
mus_SNuc7468112-CCCAGTTCACACATGT-0	6.48913	0.82118	Vein-CCL2+
mus_SNuc7468112-CCCAATCTCCCAGGTG-0	9.49036	-5.24865	Artery
mus_SNuc7468112-CACACCTTCAGTCCCT-0	12.5033	0.904931	Vein-CCL2+
mus_SNuc7468112-CGACCTTAGAAACGCC-0	11.4426	6.37604	Lymphatic
mus_SNuc7468112-GTCGTAAGTGGCTCCA-0	13.1984	-1.53083	Vein-CCL2+
mus_SNuc7468112-CGTCAGGCACCGTTGG-0	9.53536	-2.85496	Arteriole
mus_SNuc7468112-GTTCGGGGTCCGAAGA-0	9.60366	-5.37979	Artery
mus_SNuc7468112-AGAGCGATCCACGCAG-0	7.53802	-2.51893	Arteriole
mus_SNuc7468112-TTCTTAGAGTACACCT-0	9.5272	-5.17211	Artery
mus_SNuc7468112-GAAACTCGTAAAGTCA-0	9.50884	-3.7774	Arteriole
mus_SNuc7468112-CACAGGCCAACACCTA-0	6.80285	-0.521268	Cap-Ven
mus_SNuc7468112-ACACCCTGTTAAAGTG-0	10.2726	-3.37306	Arteriole
mus_SNuc7468112-CTCCTAGTCATGCTCC-0	10.8622	6.25864	Lymphatic
mus_SNuc7468112-AGAGTGGCATGGGACA-0	10.3727	-3.53636	Arteriole-CCL2+
mus_SNuc7468112-GGCGACTTCCTAAGTG-0	7.77893	-2.68588	Arteriole
mus_SNuc7468112-CTGCGGAAGGCTAGGT-0	12.9539	1.66524	Vein-CCL2+
mus_SNuc7468112-GACGGCTAGAGGTAGA-0	12.7916	0.877223	Vein
mus_SNuc7468112-TTTGCGCAGCGTTTAC-0	10.9776	6.27357	Lymphatic
mus_SNuc7468112-TACCTATCAAATACAG-0	12.6721	0.901889	Vein-CCL2+
mus_SNuc7468112-TTCTCCTCAGGAATGC-0	10.0268	-4.05759	Arteriole
mus_SNuc7468112-ACACCAACATTAGCCA-0	11.1801	6.39387	Lymphatic
mus_SNuc7468112-GATCAGTTCAGAGCTT-0	11.5852	-2.05322	Cap
mus_SNuc7468112-TGGCCAGCAGGAATCG-0	10.0896	-1.90277	Cap
mus_SNuc7468112-CGTGAGCAGCGTGAGT-0	9.86557	-0.637696	Cap
mus_SNuc7468112-CAGCTAATCGGAAATA-0	11.2401	-2.73554	Cap-CCL2+
mus_SNuc7468112-CCTCAGTGTATAGGTA-0	9.59684	-5.35722	Artery
mus_SNuc7468112-GCGCAGTAGGAGTTTA-0	11.0437	-2.73011	Cap-CCL2+
mus_SNuc7468112-ACGAGCCTCATAACCG-0	13.7169	2.67049	Vein-CCL2+
mus_SNuc7468112-CAGCATACACGAAATA-0	7.77341	-0.306829	Cap-Ven
mus_SNuc7468112-TAAGAGAGTTTGGCGC-0	13.1119	0.617232	Vein
mus_SNuc7468112-TGCGGGTTCGCAAACT-0	11.1523	5.83647	Artery
mus_SNuc7468112-TTGCGTCTCCTTTACA-0	12.2965	-2.25707	Arteriole
mus_SNuc7468112-AAACCTGGTAGCTGCC-0	11.3962	-2.47532	Cap-CCL2+
mus_SNuc7468112-GAGGTGACAGGCTCAC-0	10.5931	5.8735	Lymphatic
mus_SNuc7468112-TGGCTGGCAAGCGATG-0	7.71481	-4.59513	Arteriole-CCL2+
mus_SNuc7468112-GATGAAAAGTGATCGG-0	9.2548	0.640284	Cap-Ven
mus_SNuc7468112-GGGAGATGTTTGTTGG-0	7.99369	-5.09363	Arteriole
mus_SNuc7468112-AGATCTGCAGACGCAA-0	8.16976	-4.49388	Artery
mus_SNuc7468112-TGTATTCAGCGAAGGG-0	10.6534	-2.68832	Arteriole
mus_SNuc7468112-TCAGGTACAATGGAAT-0	11.6997	-3.24231	Cap-CCL2+
mus_SNuc7468112-CCTTCGACATGCCTTC-0	12.0905	-2.22494	Arteriole
mus_SNuc7468112-CGATTGAGTCCAGTGC-0	11.7602	-1.51043	Arteriole
mus_SNuc7468112-CTAACTTCAGTTCATG-0	12.4962	0.85011	Vein
mus_SNuc7468112-CACAGTATCCTTGCCA-0	11.3418	-1.6285	Vein-CCL2+
mus_SNuc7468112-ATTTCTGAGTCAATAG-0	13.2879	1.00098	Vein
mus_SNuc7468112-GCTCTGTCATAGTAAG-0	9.35054	-3.95736	Arteriole
mus_SNuc7468112-CAGAATCAGGTAAACT-0	12.553	2.01187	Vein-CCL2+
mus_SNuc7468112-CGGAGTCAGTGTTAGA-0	9.56807	-5.33126	Artery
mus_SNuc7468112-TCTTCGGAGTTAACGA-0	11.0548	-3.00153	Arteriole
mus_SNuc7468112-GTCCTCAGTCGACTGC-0	11.4226	6.45556	Lymphatic
mus_SNuc7468112-CACACTCGTACCGGCT-0	12.7627	1.35284	Vein
mus_SNuc7468112-ACGATGTAGAGCTGCA-0	9.8613	-3.5787	Arteriole
mus_SNuc7468112-CGGGTCAGTAAATGAC-0	10.5708	6.06549	Lymphatic
mus_SNuc7468112-ACTTACTTCTGCTTGC-0	10.6487	-2.87689	Arteriole
mus_SNuc7468112-ATTACTCTCGCCTGAG-0	11.0241	6.14631	Lymphatic
mus_SNuc7468112-GCATACACAACTGCTA-0	11.6634	-3.16907	Arteriole
mus_SNuc7468112-CTAGAGTCAAGGACAC-0	11.2948	-3.60203	Arteriole
mus_SNuc7468112-GTTACAGTCATCACCC-0	8.86359	-2.83651	Arteriole
mus_SNuc7468112-AAGCCGCCACGACTCG-0	10.7312	6.15807	Lymphatic
mus_SNuc7468112-CACAGTAGTTCCACAA-0	7.1434	-3.34922	Artery
mus_SNuc7468112-GGCGTGTCATGGGAAC-0	11.1751	-3.58131	Arteriole
mus_SNuc7468112-GACTACATCTCTGCTG-0	10.4169	6.02927	Lymphatic
mus_SNuc7468112-GGAACTTAGGTCATCT-0	9.91122	-3.5759	Arteriole
mus_SNuc7468112-CGGGTCAGTCGCATAT-0	13.5079	2.96929	Vein-CCL2+
mus_SNuc7468112-TAAGAGAAGCCATCGC-0	10.8729	-4.05788	Arteriole
mus_SNuc7468112-CGAACATAGAGTCTGG-0	10.6517	6.12632	Lymphatic
mus_SNuc7468112-CCTATTAAGGGCATGT-0	11.1886	-3.33475	Arteriole
mus_SNuc7468112-CTCGAAATCCTAGTGA-0	7.8186	-3.10759	Arteriole
mus_SNuc7468112-GCGACCAGTCGATTGT-0	10.7213	6.14733	Lymphatic
mus_SNuc7468112-TGAGAGGCATACAGCT-0	11.2494	2.68001	Vein-CCL2+
mus_SNuc7468112-TACTCATCACAACTGT-0	9.32344	-4.0915	Arteriole
mus_SNuc7468112-GCTTCCACAGCTGTTA-0	7.38439	-2.21984	Arteriole
mus_SNuc7468112-AACACGTAGAAGGGTA-0	9.89288	-2.9919	Arteriole
mus_SNuc7468112-CACAGGCTCCTTTCTC-0	11.267	6.57394	Lymphatic
mus_SNuc7468112-CCCAATCCAACTGCTA-0	8.26665	-2.04823	Arteriole
mus_SNuc7468112-CACAGGCCATCGGTTA-0	8.98397	-4.84118	Arteriole
mus_SNuc7468112-CACAGTAAGTGGTAGC-0	10.3247	-1.29153	Cap-CCL2+
mus_SNuc7468112-AATCCAGCAAGAGGCT-0	8.13381	-4.8449	Artery
mus_SNuc7468112-CGCTTCATCCTGCTTG-0	12.6901	0.949166	Vein
mus_SNuc7468112-ATTTCTGTCTCACATT-0	9.7173	-1.66986	Arteriole
mus_SNuc7468112-CTTAGGAGTGCTTCTC-0	7.3435	-2.47362	Arteriole
mus_SNuc7468112-CATCAGACACATTTCT-0	12.0806	-1.47395	Cap-CCL2+
mus_SNuc7468112-CACACCTAGATTACCC-0	11	6.35041	Lymphatic
mus_SNuc7468112-TTTGGTTTCCTCCTAG-0	12.0469	-3.03448	Arteriole
mus_SNuc7468112-GCCTCTATCTTGTATC-0	10.6524	-0.59099	Cap-CCL2+
mus_SNuc7468112-AGCTCTCTCCGAACGC-0	7.39392	0.672308	Cap-Ven
mus_SNuc7468112-GCAAACTAGTTGTCGT-0	12.2117	-2.68738	Cap-CCL2+
mus_SNuc7468112-CGAATGTTCGTGACAT-0	7.67111	-4.6674	Arteriole-CCL2+
mus_SNuc7468112-ATTGGACAGCGTCTAT-0	11.2315	6.33249	Lymphatic
mus_SNuc7468112-CCCAGTTTCAAACGGG-0	10.7736	6.12104	Lymphatic
mus_SNuc7468112-CGGCTAGAGCTTATCG-0	11.4846	-3.63076	Arteriole
mus_SNuc7468112-ACGAGGAGTGTTTGGT-0	12.2998	-2.10359	Cap-CCL2+
mus_SNuc7468112-GGCAATTGTCTAGTGT-0	11.6556	-3.26409	Arteriole
mus_SNuc7468112-GCGAGAACATTACGAC-0	11.2134	-2.88429	Cap-CCL2+
mus_SNuc7468112-CCGGGATGTCTCTTTA-0	11.8082	-3.15699	Arteriole
mus_SNuc7468112-ATCATCTAGTCCATAC-0	7.1421	-3.03873	Arteriole
mus_SNuc7468112-GGAATAAGTCGCGAAA-0	9.65512	-3.22835	Arteriole
mus_SNuc7468112-GACTAACGTGCACTTA-0	11.3302	6.40465	Lymphatic
mus_SNuc7468112-TTTGCGCCACAGCCCA-0	6.63811	-0.173053	Cap-Ven
mus_SNuc7468112-AAAGTAGCAGACGCCT-0	8.15419	-1.27275	Arteriole
mus_SNuc7468112-TTTGCGCTCGGTTAAC-0	10.8584	-3.35553	Arteriole
mus_SNuc7468112-CGTTCTGAGGATTCGG-0	8.66441	-3.58616	Arteriole
mus_SNuc7468112-GAGTCCGGTGACGCCT-0	9.60275	-4.0002	Arteriole
mus_SNuc7468112-TAGCCGGGTTCTGAAC-0	11.8051	-3.08441	Cap-CCL2+
mus_SNuc7468112-GTGAAGGAGAGCAATT-0	11.2366	-1.19672	Arteriole
mus_SNuc7468112-CCTCAGTTCCGTTGTC-0	10.8343	-3.44916	Arteriole
mus_SNuc7468112-GTACGTAGTCTACCTC-0	11.4512	-2.49801	Cap-CCL2+
mus_SNuc7468112-TTTCCTCCAGTCAGAG-0	11.9833	-3.11817	Cap-CCL2+
mus_SNuc7468112-CCTATTACAGCGATCC-0	7.40463	-0.845	Arteriole
mus_SNuc7468112-CAGTAACGTAGCGTGA-0	12.1559	-2.8861	Arteriole
mus_SNuc7468112-GGACGTCAGCGTAGTG-0	11.3753	-2.60173	Cap-CCL2+
mus_SNuc7468112-TTATGCTAGTCTCCTC-0	11.0913	6.3423	Lymphatic
mus_SNuc7468112-CGGCTAGTCTCAAGTG-0	11.9976	6.74938	Lymphatic
mus_SNuc7468112-GTTACAGTCGACCAGC-0	7.41567	-1.95449	Arteriole
mus_SNuc7468112-CTAGCCTTCCGTAGTA-0	11.0741	-3.08185	Arteriole
mus_SNuc7468112-TCAGCTCGTATATGAG-0	7.98232	-4.26192	Arteriole-CCL2+
mus_SNuc7468112-CACCTTGTCAATACCG-0	8.37249	-1.42478	Cap-Ven
mus_SNuc7468112-TTGACTTGTTCGTGAT-0	9.72669	-1.66554	Arteriole
mus_SNuc7468112-CTGCTGTCATTTCACT-0	12.4186	1.08152	Vein
mus_SNuc7468112-AACACGTTCGTACGGC-0	10.848	6.18381	Lymphatic
mus_SNuc7468112-TGATTTCGTTGTCTTT-0	11.2527	6.37791	Lymphatic
mus_SNuc7468112-GTATCTTGTGAGGGTT-0	11.8524	-2.76712	Cap
mus_SNuc7468112-TAGAGCTGTTCGGGCT-0	10.0253	-4.20407	Arteriole
mus_SNuc7468112-GAACATCGTAAAGGAG-0	10.9291	-2.57408	Arteriole
mus_SNuc7468112-CCGTTCATCTTAACCT-0	10.7451	-3.79403	Arteriole
mus_SNuc7468112-GGATGTTAGGGCATGT-0	11.4811	-2.22523	Cap
mus_SNuc7468112-TGGCCAGAGGTCGGAT-0	10.9983	-2.15664	Cap
mus_SNuc7468112-GTTCTCGCACACGCTG-0	7.09028	-3.77258	Arteriole-CCL2+
mus_SNuc7468112-CTTACCGCAACACCCG-0	9.40764	-3.702	Arteriole-CCL2+
mus_SNuc7468112-CAGCGACTCTTCATGT-0	9.58835	-5.04024	Artery
mus_SNuc7468112-GATCGTATCTGATACG-0	12.4428	-3.01898	Arteriole
mus_SNuc7468112-CGCCAAGGTCCAGTTA-0	11.5374	-2.09006	Cap-CCL2+
mus_SNuc7468112-TCGGTAAGTCAACATC-0	11.0077	-1.83863	Cap
mus_SNuc7468112-GAAGCAGTCGGAAACG-0	8.6798	-3.30755	Arteriole
mus_SNuc7468112-ACAGCCGAGGGATGGG-0	9.29638	-1.74074	Arteriole
mus_SNuc7468112-TGGGAAGTCAACGCTA-0	9.76551	-2.18069	Arteriole
mus_SNuc7468112-CGATGGCGTTCTGAAC-0	11.3929	-2.32033	Cap
mus_SNuc7468112-CTCATTATCAGTACGT-0	12.1363	-1.38692	Arteriole
mus_SNuc7468112-TGCGCAGTCCAAACTG-0	10.5865	-3.20182	Arteriole
mus_SNuc7468112-TTGCCGTTCACCGTAA-0	10.8744	-3.17817	Arteriole
mus_SNuc7468112-CAGCCGAAGAAGGTTT-0	12.0504	-2.69906	Arteriole
mus_SNuc7511880-CCTCAGTCATCTCCCA-0	10.9827	2.15531	Vein-CCL2+
mus_SNuc7511880-CCTTTCTTCACATAGC-0	8.51829	-4.74132	Arteriole-CCL2+
mus_SNuc7511880-TACGGATCAGACGCAA-0	8.04128	-2.37081	Artery
mus_SNuc7511880-TTAACTCGTAAGTGGC-0	8.73421	-5.09508	Arteriole-CCL2+
mus_SNuc7511880-CCGTGGACACGAAGCA-0	10.917	2.20576	Vein-CCL2+
mus_SNuc7511880-CAGCCGAAGACACTAA-0	7.62685	-2.79481	Arteriole
mus_SNuc7511880-GATCGCGGTCTAGGTT-0	11.3184	2.45202	Vein-CCL2+
mus_SNuc7511880-TGTGTTTGTATCACCA-0	7.6148	-2.40889	Arteriole
mus_SNuc7511880-GCTGCTTAGTGCTGCC-0	13.6986	2.41063	Vein-CCL2+
mus_SNuc7511880-GACGCGTTCTTGTCAT-0	10.673	2.24359	Vein-CCL2+
mus_SNuc7511880-CATGGCGGTCACTGGC-0	9.21152	-4.56342	Arteriole-CCL2+
mus_SNuc7511880-TAGCCGGAGCCAGAAC-0	13.9374	1.66836	Vein
mus_SNuc7511880-GGGAGATGTAGAGCTG-0	11.0139	3.25682	Vein-CCL2+
mus_SNuc7511880-ACATACGGTGGTACAG-0	13.7595	1.91929	Vein
mus_SNuc7511880-CCTTCCCAGCTCAACT-0	11.6945	3.73059	Vein-CCL2+
mus_SNuc7511880-CGAGCCATCTTCGAGA-0	13.553	2.27964	Vein
mus_SNuc7511880-ACGATACCAGATGAGC-0	9.16638	-4.9676	Arteriole-CCL2+
mus_SNuc7511880-GCATGCGGTAGTGAAT-0	6.89645	-4.45837	Artery
mus_SNuc7511880-GAATAAGAGCCAGTAG-0	7.6525	-3.03598	Arteriole
mus_SNuc7511880-CGTAGGCTCCCACTTG-0	7.65128	-0.316803	Cap-Ven
mus_SNuc7511880-CTTAGGAGTGTGAAAT-0	12.1358	2.10101	Vein-CCL2+
mus_SNuc7511880-CGTGTAAAGTCATCCA-0	11.2545	2.89258	Vein-CCL2+
mus_SNuc7511880-TTGGCAAGTCAATACC-0	12.6086	1.183	Vein-CCL2+
mus_SNuc7511880-CTAAGACCACACAGAG-0	12.9412	3.56347	Vein-CCL2+
mus_SNuc7511880-ACGATGTTCCTGCAGG-0	11.7352	6.73373	Lymphatic
mus_SNuc7511880-ACTGAACCAGCCAGAA-0	11.9851	6.90621	Lymphatic
mus_SNuc7511880-GGGTCTGGTGCCTGCA-0	9.73759	-1.56285	Cap-CCL2+
mus_SNuc7511880-CACAGTATCTCTGAGA-0	12.2446	1.32043	Vein
mus_SNuc7511880-GTGCGGTCATGAGCGA-0	11.6915	2.95882	Vein-CCL2+
mus_SNuc7511880-CCTTCCCTCCTTTCGG-0	12.0434	3.13397	Vein-CCL2+
mus_SNuc7511880-CTCGAAATCTTACCTA-0	7.7874	-2.8763	Arteriole
mus_SNuc7511880-GATCGTACAACCGCCA-0	12.5141	1.13716	Vein
mus_SNuc7511880-AGAGTGGCATACCATG-0	13.7268	2.14027	Vein
mus_SNuc7511880-ACCCACTGTCCAGTAT-0	7.77011	-3.17545	Arteriole
mus_SNuc7511880-CAGCATAAGCGATTCT-0	9.22371	-4.84336	Arteriole-CCL2+
mus_SNuc7511880-CGGACGTGTCGCTTTC-0	12.084	2.83579	Vein-CCL2+
mus_SNuc7511880-GTCGTAAAGGAGCGTT-0	11.5192	1.00257	Vein-CCL2+
mus_SNuc7511880-GTGGGTCGTTAAGGGC-0	11.3594	2.08775	Vein-CCL2+
mus_SNuc7511880-ACCGTAACATGCCTAA-0	11.9357	6.76943	Lymphatic
mus_SNuc7511880-ATAGACCAGTTTAGGA-0	11.5625	6.46735	Lymphatic
mus_SNuc7511880-CATTCGCCAACTTGAC-0	8.82118	0.72198	Cap-Ven
mus_SNuc7511880-TGCACCTCATCAGTCA-0	11.2207	2.35075	Vein-CCL2+
mus_SNuc7511880-GAAGCAGTCTCTGAGA-0	8.9535	-5.02172	Arteriole-CCL2+
mus_SNuc7511880-GGAACTTTCGGCATCG-0	13.6395	1.88591	Vein
mus_SNuc7511880-CACATTTAGGTGCACA-0	11.1995	2.85891	Vein-CCL2+
mus_SNuc7511880-AGGGAGTAGAGTACCG-0	8.54693	-3.96288	Arteriole
mus_SNuc7511880-TGATTTCCATACGCTA-0	9.4076	-0.435622	Cap-CCL2+
mus_SNuc7511880-ATCCGAAGTGACGGTA-0	10.9503	1.74701	Vein-CCL2+
mus_SNuc7511880-TCTCATACAGTATGCT-0	12.3388	6.58431	Lymphatic
mus_SNuc7511880-CCGTTCACATGTAGTC-0	11.8787	6.57471	Lymphatic
mus_SNuc7511880-ACACCGGGTCCAAGTT-0	11.09	3.34379	Vein-CCL2+
mus_SNuc7511880-GCACATAAGTCATGCT-0	13.2077	3.32849	Vein-CCL2+
mus_SNuc7511880-AGGCCACTCCTAGAAC-0	8.49825	0.74448	Cap-Ven
mus_SNuc7511880-TGTCCCAGTTGTCGCG-0	11.0305	2.59776	Vein-CCL2+
mus_SNuc7511880-TGGGCGTCACCGAAAG-0	12.1465	3.21467	Vein-CCL2+
mus_SNuc7511880-ACAGCCGTCGAATGCT-0	12.9995	0.663421	Vein
mus_SNuc7511880-CGGGTCACAGATAATG-0	10.8098	2.41535	Vein-CCL2+
mus_SNuc7511880-ACGTCAAAGACATAAC-0	8.5916	-2.92161	Arteriole-CCL2+
mus_SNuc7511880-TCACAAGTCTCAAACG-0	8.0713	-3.94612	Arteriole-CCL2+
mus_SNuc7511880-GACGGCTAGATAGGAG-0	8.2574	-3.06297	Arteriole
mus_SNuc7511880-GAACCTACAAGTACCT-0	7.47871	-3.04316	Arteriole
mus_SNuc7511880-CTCTACGAGAGCAATT-0	13.0718	1.28335	Vein
mus_SNuc7511880-ACGCCGAAGCGATCCC-0	7.9619	-1.81084	Cap-Ven
mus_SNuc7511880-CCTACACCACATGACT-0	8.38586	-2.44389	Arteriole
mus_SNuc7511880-CCTTACGTCCTTTACA-0	12.9493	0.427023	Vein
mus_SNuc7511880-CAAGTTGCACTTACGA-0	13.2254	0.734074	Vein
mus_SNuc7511880-AGAGCTTGTGCGCTTG-0	13.1085	2.25443	Vein-CCL2+
mus_SNuc7511880-CAAGATCAGAAGGTTT-0	8.66316	0.698734	Cap-Ven
mus_SNuc7511880-GTCACAAGTTTGCATG-0	14.0802	2.46803	Vein
mus_SNuc7511880-TTGCGTCTCGGCGCAT-0	9.07745	-3.72085	Artery
mus_SNuc7511880-AAAGTAGGTCGATTGT-0	8.27258	0.3375	Cap-Ven
mus_SNuc7511880-CATCAAGGTAGCGATG-0	9.00165	-3.47467	Arteriole
mus_SNuc7511880-CGGAGTCAGCGTCAAG-0	14.1564	2.48053	Vein-CCL2+
mus_SNuc7511880-CTTAGGAAGATATGCA-0	11.3509	1.84675	Vein
mus_SNuc7511880-CCTATTATCTCTAGGA-0	7.14556	-3.60034	Artery
mus_SNuc7511880-GCTGGGTCAGGCGATA-0	9.98321	-0.226365	Cap-CCL2+
mus_SNuc7511880-CACACTCTCGGACAAG-0	7.59714	-1.59551	Cap-Ven
mus_SNuc7511880-GTGCAGCTCGACCAGC-0	8.97151	-2.45089	Arteriole
mus_SNuc7511880-CGAACATGTGAGTATA-0	9.72767	-2.86136	Arteriole
mus_SNuc7511880-CCCAGTTTCAGTGCAT-0	12.7392	2.06034	Vein
mus_SNuc7511880-CAACCTCAGATCCCGC-0	11.1414	1.55292	Vein
mus_SNuc7511880-ACGATACCAGTGAGTG-0	14.296	2.17906	Vein
mus_SNuc7511880-CAGAATCGTAGAGCTG-0	11.3319	3.36512	Vein-CCL2+
mus_SNuc7511880-GCATGCGAGAGTGAGA-0	7.80907	-3.08009	Arteriole
mus_SNuc7511880-GTACGTAAGGGCACTA-0	11.9029	0.447458	Vein-CCL2+
mus_SNuc7511880-ATGCGATGTACCGAGA-0	13.5394	2.06539	Vein
mus_SNuc7511880-GTGAAGGCAATAGCGG-0	8.83451	-3.49135	Arteriole
mus_SNuc7511880-AGAGCTTCAGCAGTTT-0	13.7945	2.08449	Vein-CCL2+
mus_SNuc7511880-GCAAACTCAAGCGCTC-0	9.4749	-4.20885	Arteriole-CCL2+
mus_SNuc7511880-CTGGTCTAGAGCTATA-0	9.97397	-1.70395	Cap-CCL2+
mus_SNuc7511880-CACACAATCTCTGTCG-0	8.73922	-3.00643	Arteriole
mus_SNuc7511880-CTCGAAATCAAACGGG-0	7.70652	-3.24661	Arteriole
mus_SNuc7511880-CAACTAGGTGAGCGAT-0	9.55418	-1.41432	Cap
mus_SNuc7511880-TACCTTAGTTCCCTTG-0	9.0278	-4.27383	Arteriole-CCL2+
mus_SNuc7511880-GAGGTGAGTGATGTCT-0	8.78386	-3.51724	Arteriole
mus_SNuc7511880-AGTCTTTGTGACTACT-0	9.28905	-1.902	Arteriole
mus_SNuc7511880-GGATTACAGAGTAAGG-0	7.74896	-3.39869	Arteriole-CCL2+
mus_SNuc7511880-AGGGATGTCAACTCTT-0	8.7339	-3.04358	Arteriole-CCL2+
mus_SNuc7511880-GATCAGTAGGATGTAT-0	8.99528	-3.70991	Arteriole-CCL2+
mus_SNuc7511880-GCACATATCAGGCGAA-0	8.13592	-3.7807	Arteriole-CCL2+
mus_SNuc7511880-CGATGGCCACAACTGT-0	8.82168	-2.91297	Arteriole
mus_SNuc7511880-TCTGGAACAGATGGGT-0	9.56353	-3.65515	Arteriole
mus_SNuc7511880-AAGGTTCAGAGTACAT-0	7.74214	-3.30105	Arteriole-CCL2+
mus_SNuc7511880-TGGTTCCTCGGAAACG-0	9.89814	-2.16317	Arteriole
mus_SNuc7511880-GCTCCTATCCTCCTAG-0	9.71448	-2.90426	Arteriole-CCL2+
mus_SNuc7511880-GTCTTCGGTTGTGGAG-0	8.56015	-3.14107	Arteriole
mus_SNuc7511880-TACAGTGCAGTATCTG-0	8.93254	-3.56144	Arteriole
mus_SNuc7511880-CGTAGCGTCAGGATCT-0	10.2652	-2.69678	Arteriole
mus_SNuc7511880-CAAGATCGTAAATGTG-0	12.1611	4.07503	Vein-CCL2+
mus_SNuc7511880-GGGAGATCATGGGAAC-0	9.35989	-2.25954	Arteriole
mus_SNuc7511880-GATGCTATCCAAAGTC-0	9.24938	-2.30805	Arteriole
mus_SNuc7511880-GATCGATGTGACGCCT-0	10.2209	-2.02087	Cap-CCL2+
mus_SNuc7511880-TTCCCAGAGCGCTTAT-0	11.9179	0.0806601	Vein-CCL2+
mus_SNuc7511880-GTGCATAGTCGTTGTA-0	13.8326	1.72401	Vein
mus_SNuc7511880-TTGGCAATCCTTTACA-0	9.44869	-4.35444	Arteriole-CCL2+
mus_SNuc7511880-CGTAGGCTCATCGGAT-0	9.86949	-3.31911	Arteriole
mus_SNuc7511880-GTCAAGTAGACCCACC-0	10.7012	-1.34802	Arteriole
mus_SNuc7511880-CTCAGAAAGAAGGCCT-0	9.58991	-1.82789	Cap
mus_SNuc7511880-CCGTACTTCGTTTATC-0	9.53973	-3.0382	Arteriole-CCL2+
mus_SNuc7511880-GTGCGGTGTCTCAACA-0	11.7167	-1.50474	Cap-CCL2+
mus_SNuc7511880-CTCAGAACAAAGTCAA-0	10.7147	-2.1828	Cap
mus_SNuc7511880-CGTGTCTCATGCCACG-0	7.88174	-2.76964	Arteriole
mus_SNuc7511880-GGATTACCAATGACCT-0	8.2336	-3.41538	Arteriole
mus_SNuc7511880-CACCACTTCGAACGGA-0	10.0418	-2.16139	Arteriole
mus_SNuc7511880-CGACCTTTCTCTAAGG-0	9.3509	-2.37729	Arteriole
mus_SNuc7511880-TTAGGACAGTGAACGC-0	9.5569	-2.358	Arteriole
mus_SNuc7511880-TCTATTGCACACAGAG-0	11.1612	-2.6936	Cap-CCL2+
mus_SNuc7511880-AAAGTAGGTCCTAGCG-0	10.6944	-2.85155	Cap-CCL2+
mus_SNuc7511880-CGTCTACGTACATCCA-0	9.57445	-3.86984	Arteriole-CCL2+
mus_SNuc7511880-TAGTGGTTCGTGACAT-0	10.7044	-1.82099	Cap
mus_SNuc7511880-GGACATTTCATAGCAC-0	12.6188	-1.77155	Arteriole
mus_SNuc7511880-GACGTTATCTCCCTGA-0	10.9647	-2.74832	Cap-CCL2+
mus_SNuc7511880-CCAATCCAGCGTGTCC-0	11.3341	-2.6033	Vein-CCL2+
mus_SNuc7511880-ATTGGTGAGGGAAACA-0	9.8756	-3.36598	Cap
mus_SNuc7511880-GTAACGTGTCCGAATT-0	11.8324	-1.91256	Cap-CCL2+
mus_SNuc7511880-CATATGGTCACCCTCA-0	9.78075	-3.49392	Arteriole
mus_SNuc7511880-AAGGTTCAGACGCTTT-0	11.129	-3.46774	Cap-CCL2+
mus_SNuc7511880-GGGCATCGTAAGCACG-0	9.60359	-3.52672	Arteriole
mus_SNuc7511880-GCGCGATTCAAGGCTT-0	12.1189	-0.755066	Cap
5386STDY7600838-CTTAACTAGAATTCCC-0	9.96062	3.16295	Vein-CCL2+
5386STDY7600838-TTTGGTTAGCTCCTCT-0	9.97306	2.90722	Vein-CCL2+
5386STDY7600838-CTCGAGGGTCCGACGT-0	8.77545	-1.87828	Artery
5386STDY7600838-TACCTATCAGCCTTGG-0	10.8441	1.70647	Vein-CCL2+
5386STDY7600838-AACACGTGTGAGCGAT-0	12.7132	3.01506	Vein-CCL2+
5386STDY7600838-TATCTCAAGGGAAACA-0	10.5354	3.1865	Vein-CCL2+
5386STDY7600838-CTCTAATGTCAAGCGA-0	10.413	3.55137	Vein-CCL2+
5386STDY7600838-CGCCAAGGTGTGGTTT-0	10.8807	3.22508	Vein-CCL2+
5386STDY7600838-TGCCCATGTACAGACG-0	11.7558	1.88955	Vein-CCL2+
5386STDY7600838-AGCGTCGCACGCTTTC-0	11.1293	3.69636	Vein-CCL2+
5386STDY7600838-GATCGCGCATTCTTAC-0	8.20377	-5.29202	Artery
5386STDY7600838-CACATAGTCTGGCGAC-0	10.9434	2.55029	Cap-Ven
5386STDY7600838-AGTAGTCGTCTCTTAT-0	10.036	2.64123	Vein-CCL2+
5386STDY7600838-CAGCTAAAGGTCATCT-0	10.8122	3.51868	Vein-CCL2+
5386STDY7600838-CGTAGGCTCGGTCTAA-0	11.8942	3.11221	Vein-CCL2+
5386STDY7600838-AGACGTTTCCACTCCA-0	11.414	3.40865	Vein-CCL2+
5386STDY7600838-TTGAACGTCCCATTAT-0	11.9041	3.80173	Vein-CCL2+
5386STDY7600838-GACCAATCATGCCTTC-0	11.2942	2.38585	Vein-CCL2+
5386STDY7600838-ATGTGTGGTCTTCAAG-0	11.8014	2.64315	Vein-CCL2+
5386STDY7600838-AGCGTCGGTCATATGC-0	12.2066	3.31076	Vein-CCL2+
5386STDY7600838-CTTCTCTGTTGTACAC-0	10.3797	1.6819	Vein-CCL2+
5386STDY7600838-TCTCTAATCTGTTTGT-0	14.0173	3.07691	Vein-CCL2+
5386STDY7600838-GCAGTTACACATGACT-0	11.275	3.49014	Vein-CCL2+
5386STDY7600838-GGCTCGACACCAGGCT-0	10.8564	3.37712	Vein-CCL2+
5386STDY7600838-CGGCTAGAGAACTCGG-0	7.88318	-4.15925	Arteriole-CCL2+
5386STDY7600838-ATCACGACAGGCGATA-0	12.6827	3.72649	Vein-CCL2+
5386STDY7600838-TGAGCATAGGGTTCCC-0	8.99961	-4.25379	Arteriole-CCL2+
5386STDY7600838-ACAGCTACAGCGTCCA-0	10.1646	2.26701	Cap-Ven
5386STDY7600838-TGGTTCCAGAAGGTTT-0	11.0494	2.15213	Vein-CCL2+
5386STDY7600838-GCATGATGTGACGCCT-0	6.77918	-4.68385	Artery
5386STDY7600838-GGCAATTAGCCACGCT-0	11.2348	3.54007	Vein-CCL2+
5386STDY7600838-CCGGGATGTTCAGACT-0	11.3862	1.82042	Vein-CCL2+
5386STDY7600838-CTAGAGTCAGCTGGCT-0	11.4805	2.41562	Vein-CCL2+
5386STDY7600838-GACTACACATTCGACA-0	12.6136	3.09057	Vein-CCL2+
5386STDY7600838-GGGATGATCGGATGGA-0	11.4583	3.70933	Vein-CCL2+
5386STDY7600838-GCCTCTACATCAGTCA-0	11.6429	3.80443	Vein-CCL2+
5386STDY7600838-AAGGAGCGTCAATGTC-0	12.1144	2.7111	Vein-CCL2+
5386STDY7600838-GCGAGAATCCTTAATC-0	12.8352	3.92507	Vein-CCL2+
5386STDY7600838-GGACATTAGATCCCGC-0	12.7391	3.96527	Vein-CCL2+
5386STDY7600838-TCTGAGATCTGCTTGC-0	8.7895	3.94046	Vein-CCL2+
5386STDY7600838-CGACTTCCATCCCATC-0	10.0196	3.16054	Vein-CCL2+
5386STDY7600838-GGGAGATGTAAGTGGC-0	10.4642	2.35263	Vein-CCL2+
5386STDY7600838-GTTCTCGCAGAAGCAC-0	13.7844	2.52508	Vein-CCL2+
5386STDY7600838-AACCATGGTTGATTCG-0	12.9031	2.97468	Vein-CCL2+
5386STDY7600838-TCACGAAAGCGATCCC-0	13.3132	2.3442	Vein-CCL2+
5386STDY7600838-CCGGTAGTCAGGATCT-0	12.9094	2.3144	Vein-CCL2+
5386STDY7600838-CTCGGAGAGTAGTGCG-0	12.1743	3.66778	Vein-CCL2+
5386STDY7600838-CCGTTCAGTAGCGTGA-0	10.1444	3.06721	Vein-CCL2+
5386STDY7600838-GCTCTGTTCATCTGCC-0	10.8602	3.34513	Vein-CCL2+
5386STDY7600838-GTTTCTAAGCTCCCAG-0	11.3745	3.88189	Vein-CCL2+
5386STDY7600838-AGGTCATCAGACAAGC-0	11.4633	2.82731	Vein-CCL2+
5386STDY7600838-AACTCAGAGCTGAAAT-0	11.1219	2.27463	Vein-CCL2+
5386STDY7600838-CTCATTACAAGGACTG-0	11.043	3.9667	Vein-CCL2+
5386STDY7600838-CTGATAGCACGAAATA-0	11.2415	3.65987	Vein-CCL2+
5386STDY7600838-AATCGGTTCCCTTGCA-0	11.9983	2.87569	Vein-CCL2+
5386STDY7600838-CATGGCGGTGGCAAAC-0	12.5351	2.28517	Vein-CCL2+
5386STDY7600838-TTAGTTCGTCATGCCG-0	13.6468	3.16911	Vein-CCL2+
5386STDY7600838-GACGGCTTCCGTAGGC-0	11.7829	4.01227	Vein-CCL2+
5386STDY7600838-GTCGGGTCAACGATGG-0	12.7508	3.20711	Vein-CCL2+
5386STDY7600838-TCCACACGTAAGAGGA-0	12.0104	3.19971	Vein-CCL2+
5386STDY7600838-GCGAGAACACAGAGGT-0	12.0197	4.12723	Vein-CCL2+
5386STDY7600838-GCTGCTTAGGCCGAAT-0	9.49388	-5.07233	Arteriole-CCL2+
5386STDY7600838-ATTCTACGTCACTGGC-0	13.0473	3.99947	Vein-CCL2+
5386STDY7600838-TACTCATAGCAGGTCA-0	12.1362	2.27297	Vein-CCL2+
5386STDY7600838-TAAGTGCTCGACCAGC-0	11.8311	2.43913	Vein-CCL2+
5386STDY7600838-ATGAGGGGTTCAGGCC-0	10.921	3.19185	Vein-CCL2+
5386STDY7600838-CCGTTCAGTGGTCTCG-0	11.8489	4.10031	Vein-CCL2+
5386STDY7600838-CTCGGAGCAATGAAAC-0	12.951	3.47493	Vein-CCL2+
5386STDY7600838-CGCCAAGAGGCTATCT-0	11.025	2.44491	Vein-CCL2+
5386STDY7600838-TCTGGAAGTATTCTCT-0	11.5645	3.48031	Vein-CCL2+
5386STDY7600838-CTACGTCAGGGTTTCT-0	13.1764	3.5928	Vein-CCL2+
5386STDY7600838-GCTCCTAAGCGAAGGG-0	12.6034	3.20864	Vein-CCL2+
5386STDY7600838-GCTTGAACATCCGTGG-0	12.4296	1.81546	Vein-CCL2+
5386STDY7600838-TGGACGCAGGATTCGG-0	12.4126	3.76535	Vein-CCL2+
5386STDY7600838-CAGATCAGTATATCCG-0	10.1323	2.91785	Vein-CCL2+
5386STDY7600838-CGCTGGAAGCCACGCT-0	7.74323	-5.03003	Artery
5386STDY7600838-GATCGCGTCTTCGGTC-0	7.33614	-3.8319	Artery
5386STDY7600838-TGCACCTAGGGAGTAA-0	12.3677	2.28738	Vein-CCL2+
5386STDY7600838-ACGATGTAGGTTACCT-0	12.4092	2.73568	Vein-CCL2+
5386STDY7600838-ACTTTCACAGACAAGC-0	10.2873	2.51544	Vein-CCL2+
5386STDY7600838-TTTACTGTCCACTGGG-0	7.86456	-2.57991	Arteriole
5386STDY7600838-CAGCTGGCAGGAATCG-0	10.6368	2.49481	Vein-CCL2+
5386STDY7600838-TAGGCATCACAGACTT-0	12.0098	3.54635	Vein-CCL2+
5386STDY7600838-CCTTCCCCACGTCTCT-0	10.0834	2.59964	Vein-CCL2+
5386STDY7600838-ATGAGGGTCGGTCTAA-0	12.4152	3.38529	Vein-CCL2+
5386STDY7600838-AGTGAGGCAGGTGCCT-0	11.1917	2.17557	Vein-CCL2+
5386STDY7600838-TCTGAGACAGGTCGTC-0	12.1322	2.78504	Vein-CCL2+
5386STDY7600838-GCTCTGTAGATCCCAT-0	11.2456	3.52874	Vein-CCL2+
5386STDY7600838-GATGCTACAGCGATCC-0	9.8168	2.71629	Vein-CCL2+
5386STDY7600838-ATAGACCTCTACTTAC-0	12.2344	3.18043	Vein-CCL2+
5386STDY7600838-ACCTTTATCGCAAGCC-0	13.0903	3.10717	Vein-CCL2+
5386STDY7600838-CGGACGTAGACCACGA-0	8.15834	-4.50474	Artery
5386STDY7600838-GAGTCCGAGCGTGTCC-0	11.3028	3.49268	Vein-CCL2+
5386STDY7600838-CCTCAGTGTGCGCTTG-0	11.3518	1.58372	Vein-CCL2+
5386STDY7600838-GCGCGATAGATCTGCT-0	10.3267	2.21858	Vein-CCL2+
5386STDY7600838-ATTGGACGTCTGCAAT-0	11.5636	3.71592	Vein-CCL2+
5386STDY7600838-GAAATGAAGGCATTGG-0	12.6528	2.56713	Vein-CCL2+
5386STDY7600838-GCTGCGACACTCTGTC-0	13.0677	2.1804	Vein-CCL2+
5386STDY7600838-GTCCTCACACATCTTT-0	9.87702	2.89552	Vein-CCL2+
5386STDY7600838-CTTACCGTCCACGCAG-0	12.9863	3.02301	Vein-CCL2+
5386STDY7600838-AGTGGGAAGGTCGGAT-0	10.0152	2.943	Vein-CCL2+
5386STDY7600838-TAAGCGTGTCCTGCTT-0	9.82698	3.24863	Vein-CCL2+
5386STDY7600838-GGCGTGTTCAGCAACT-0	11.526	3.0487	Vein-CCL2+
5386STDY7600838-CATGCCTAGAAGGACA-0	13.3012	2.59578	Vein-CCL2+
5386STDY7600838-CGTAGCGGTCTGCGGT-0	13.366	3.25431	Vein-CCL2+
5386STDY7600838-GGAATAATCATGTCCC-0	10.0507	2.2159	Vein-CCL2+
5386STDY7600838-TAAGTGCAGTTGCAGG-0	6.98703	-4.42109	Artery
5386STDY7600838-GGACAAGGTCTGATCA-0	7.4611	-3.7533	Arteriole-CCL2+
5386STDY7600838-GTCACAACATCCTAGA-0	9.99173	3.46312	Vein-CCL2+
5386STDY7600838-GTTCTCGTCTGCCCTA-0	10.3239	2.53354	Vein-CCL2+
5386STDY7600838-GGCAATTAGATATGGT-0	10.6088	2.54364	Vein-CCL2+
5386STDY7600838-ACTGCTCAGGAGCGAG-0	11.5043	3.43682	Vein-CCL2+
5386STDY7600838-TGGACGCAGATGAGAG-0	10.2385	3.29472	Vein-CCL2+
5386STDY7600838-TCCCGATAGGGTGTGT-0	9.82575	3.35859	Vein-CCL2+
5386STDY7600838-TCTCTAATCGTCTGAA-0	10.8858	2.0644	Vein-CCL2+
5386STDY7600838-CTGCTGTCATCGGAAG-0	13.0696	2.90622	Vein-CCL2+
5386STDY7600838-TCAGGATTCTGGTATG-0	10.866	2.91821	Vein-CCL2+
5386STDY7600838-AAGGAGCTCTCCAGGG-0	13.207	1.50035	Vein-CCL2+
5386STDY7600838-ATTATCCTCGGTGTTA-0	11.7508	2.26036	Vein-CCL2+
5386STDY7600838-AACTCTTCAGGTGCCT-0	12.858	3.90903	Vein-CCL2+
5386STDY7600838-GATTCAGCAACTTGAC-0	11.1796	3.02495	Vein-CCL2+
5386STDY7600838-AAACGGGAGAAGCCCA-0	12.9959	3.14804	Vein-CCL2+
5386STDY7600838-GCAATCAAGCCGTCGT-0	13.0964	2.24642	Vein-CCL2+
5386STDY7600838-GGGAATGTCCTTTCGG-0	11.4407	3.88853	Vein-CCL2+
5386STDY7600838-CCTACACCAGGAATGC-0	12.0726	2.86195	Vein-CCL2+
5386STDY7600838-AAGCCGCTCATCATTC-0	9.85446	2.97155	Vein-CCL2+
5386STDY7600838-GAACCTATCTTCAACT-0	13.0026	2.89313	Vein-CCL2+
5386STDY7600838-TGGCCAGCATGGATGG-0	11.7505	2.38326	Vein-CCL2+
5386STDY7600838-GATCGATAGCTGCCCA-0	11.1385	3.56685	Vein-CCL2+
5386STDY7600838-AAGTCTGTCGGAGGTA-0	11.3875	3.02774	Vein-CCL2+
5386STDY7600838-AATCCAGCAGGTCTCG-0	12.0395	3.52353	Vein-CCL2+
5386STDY7600838-TCTATTGAGAATTGTG-0	11.7154	2.83773	Vein-CCL2+
5386STDY7600838-CATGCCTGTCACACGC-0	12.0176	4.03864	Vein-CCL2+
5386STDY7600838-TTCTCCTCACTAAGTC-0	12.6554	2.15314	Vein-CCL2+
5386STDY7600838-GGACATTAGAATGTGT-0	10.1933	2.79689	Vein-CCL2+
5386STDY7600838-GACTAACAGTCCCACG-0	10.2378	3.43346	Vein-CCL2+
5386STDY7600838-GTACTCCTCGTCGTTC-0	12.4387	3.42396	Vein-CCL2+
5386STDY7600838-AGGGAGTGTCTAAAGA-0	10.9589	2.80081	Vein-CCL2+
5386STDY7600838-CGCGTTTAGAATGTTG-0	11.0773	2.86636	Vein-CCL2+
5386STDY7600838-TGACTTTGTAACGCGA-0	11.9276	1.80976	Vein-CCL2+
5386STDY7600838-TTCTCAAGTGAGGGAG-0	11.5821	3.03824	Vein-CCL2+
5386STDY7600838-TGGCCAGGTCGCGGTT-0	10.9604	3.16932	Vein-CCL2+
5386STDY7600838-GAAGCAGAGCCGGTAA-0	11.6916	2.07362	Vein-CCL2+
5386STDY7600838-TCAACGAAGAGGACGG-0	11.5569	3.38814	Vein-CCL2+
5386STDY7600838-CCTATTATCAGTGTTG-0	11.2781	3.07824	Vein-CCL2+
5386STDY7600838-GCTGGGTGTAGGGTAC-0	11.207	3.41854	Vein-CCL2+
5386STDY7600838-CACCACTAGTGTACCT-0	8.36708	-4.25422	Arteriole-CCL2+
5386STDY7600838-GACTACACAGCTCCGA-0	12.1126	2.85009	Vein-CCL2+
5386STDY7600838-GCTGCGATCTGGCGAC-0	11.8739	2.85912	Vein-CCL2+
5386STDY7600838-AGTCTTTTCCAACCAA-0	13.2938	3.4399	Vein-CCL2+
5386STDY7600838-ACACCGGGTGACGGTA-0	11.4903	3.95062	Vein-CCL2+
5386STDY7600838-CTCGAGGTCGTTTATC-0	11.0257	3.01525	Vein-CCL2+
5386STDY7600838-TGGTTAGCAGTACACT-0	11.7118	4.35957	Vein-CCL2+
5386STDY7600838-ACGAGCCTCGTCCGTT-0	11.9551	2.06032	Vein-CCL2+
5386STDY7600838-TCTATTGTCTGCTGCT-0	10.1999	3.32857	Vein-CCL2+
5386STDY7600838-CCGTACTAGATCCCGC-0	11.3544	2.57449	Vein-CCL2+
5386STDY7600838-ACGGCCAAGGATGTAT-0	11.5485	3.28769	Vein-CCL2+
5386STDY7600838-AGATTGCTCGCTTGTC-0	11.2753	2.51949	Vein-CCL2+
5386STDY7600838-CCTACACGTGTGTGCC-0	11.5559	3.21725	Vein-CCL2+
5386STDY7600838-TTCTACACACTCGACG-0	11.7738	2.75366	Vein-CCL2+
5386STDY7600838-ATCTACTAGAAGCCCA-0	13.7546	3.67519	Vein-CCL2+
5386STDY7600838-AGCGGTCGTCGCCATG-0	11.3798	3.98997	Vein-CCL2+
5386STDY7600838-ATGGGAGCAAAGAATC-0	13.5478	4.83762	Vein-CCL2+
5386STDY7600838-GTATCTTGTAACGTTC-0	11.6152	2.88647	Vein-CCL2+
5386STDY7600838-GACACGCTCATCGATG-0	10.5601	2.74824	Vein-CCL2+
5386STDY7600838-CTTAGGAGTATATGGA-0	11.9968	3.76084	Vein-CCL2+
5386STDY7600838-CAGTAACTCTTAGAGC-0	12.4957	4.20386	Vein-CCL2+
5386STDY7600838-TTTCCTCAGTCCTCCT-0	12.9194	2.95593	Vein-CCL2+
5386STDY7600838-AACCATGAGTCCGGTC-0	9.91918	3.21944	Vein-CCL2+
5386STDY7600838-TAGTGGTAGTGCAAGC-0	8.07051	-3.91723	Arteriole-CCL2+
5386STDY7600838-GCACATATCCTGTACC-0	11.5193	2.23692	Vein-CCL2+
5386STDY7600838-CGAGAAGGTCGAGTTT-0	13.2518	3.82129	Vein-CCL2+
5386STDY7600838-GTCAAGTCACCTGGTG-0	11.9101	3.5204	Vein-CCL2+
5386STDY7600838-GACAGAGCATACTCTT-0	11.8515	3.24254	Vein-CCL2+
5386STDY7600838-GCAGCCACACAGACAG-0	9.88735	3.02087	Vein-CCL2+
5386STDY7600838-AACTGGTGTCAGAAGC-0	12.5511	1.80948	Vein-CCL2+
5386STDY7600838-GACACGCCAGGTTTCA-0	11.8975	3.54102	Vein-CCL2+
5386STDY7600838-CCTCAGTAGGTAGCCA-0	11.8118	3.50627	Vein-CCL2+
5386STDY7600838-CGCTTCAGTGACGCCT-0	12.8813	3.88365	Vein-CCL2+
5386STDY7600838-AGGCCACGTTACGCGC-0	8.27131	-4.50388	Arteriole-CCL2+
5386STDY7600838-TACACGAGTCGGCATC-0	12.7914	2.60667	Vein-CCL2+
5386STDY7600838-CGCTATCTCCAACCAA-0	10.662	2.99042	Vein-CCL2+
5386STDY7600838-CGCCAAGAGCCAACAG-0	11.7144	2.15783	Vein-CCL2+
5386STDY7600838-TGGCCAGGTGCTGTAT-0	8.13661	-4.45542	Arteriole-CCL2+
5386STDY7600838-TAGTGGTTCATCGCTC-0	11.6432	2.07681	Vein-CCL2+
5386STDY7600838-GGTGTTAGTGTAACGG-0	11.6209	2.33737	Vein-CCL2+
5386STDY7600838-TCGGGACTCTATCCCG-0	13.6137	2.93227	Vein-CCL2+
5386STDY7600838-GGAGCAAAGGCTAGAC-0	7.57372	-3.1686	Arteriole
5386STDY7600838-ACATACGCAAGTAATG-0	11.9127	2.4718	Vein-CCL2+
5386STDY7600838-CAGTCCTCAATGGACG-0	10.4015	2.20346	Vein-CCL2+
5386STDY7600838-TACCTTATCTAACTGG-0	10.58	2.51907	Vein-CCL2+
5386STDY7600838-CAGCAGCCATGCAATC-0	12.6199	1.84895	Vein-CCL2+
5386STDY7600838-CTCGAAAAGCTAAGAT-0	11.2016	4.08613	Vein-CCL2+
5386STDY7600838-CTTAACTGTTATGTGC-0	12.7027	1.98884	Vein-CCL2+
5386STDY7600838-CGTAGGCCAGTAACGG-0	11.0661	2.20102	Vein-CCL2+
5386STDY7600838-CTCACACTCAGCTGGC-0	9.93718	3.51121	Vein-CCL2+
5386STDY7600838-AGGGTGAAGCGTCAAG-0	6.97018	-4.24315	Artery
5386STDY7600838-CATCGAAGTGCCTTGG-0	11.141	3.08911	Vein-CCL2+
5386STDY7600838-ATGAGGGGTCTCCCTA-0	11.2188	2.99015	Vein-CCL2+
5386STDY7600838-CCTTACGCAGTGGAGT-0	12.409	3.05428	Vein-CCL2+
5386STDY7600838-CGGAGCTTCCAGGGCT-0	10.7171	3.15596	Vein-CCL2+
5386STDY7600838-TGAGCCGCATTGCGGC-0	11.3481	2.51198	Vein-CCL2+
5386STDY7600838-AATCCAGGTAGGCTGA-0	10.4573	2.62449	Vein-CCL2+
5386STDY7600838-ACGATACGTAAGCACG-0	12.6987	1.2658	Vein-CCL2+
5386STDY7600838-TGGTTCCGTTTAGCTG-0	11.9581	3.11483	Vein-CCL2+
5386STDY7600838-CGGAGTCGTCGACTGC-0	11.7608	2.27357	Vein-CCL2+
5386STDY7600838-CTAGCCTCAGTATAAG-0	11.9365	4.2202	Vein-CCL2+
5386STDY7600838-AAGGAGCAGGCCCGTT-0	11.5585	2.32377	Vein-CCL2+
5386STDY7600838-GATCAGTTCTGTCTAT-0	11.8215	2.72233	Vein-CCL2+
5386STDY7600838-GTGTTAGCATGCATGT-0	12.3695	2.16016	Vein-CCL2+
5386STDY7600838-CCTATTATCCCAAGTA-0	13.1516	1.16978	Vein
5386STDY7600838-CGATGTAAGATATGGT-0	7.12627	-4.45668	Arteriole-CCL2+
5386STDY7600838-CACACTCTCAGTTAGC-0	11.9328	3.3958	Vein-CCL2+
5386STDY7600838-TCAGATGCAGCAGTTT-0	9.2686	-2.78964	Arteriole-CCL2+
5386STDY7600838-CACACCTCACGCGAAA-0	12.3124	1.4061	Vein-CCL2+
5386STDY7600838-CCACTACGTGATAAAC-0	12.1769	1.49806	Vein-CCL2+
5386STDY7600838-CGATTGATCTTGTACT-0	11.5915	1.5385	Vein-CCL2+
5386STDY7600838-CACACTCGTGTATGGG-0	11.5759	2.78896	Vein-CCL2+
5386STDY7600838-GGAATAACAGCCACCA-0	6.77046	0.628776	Vein-CCL2+
5386STDY7600838-CCGTACTGTCCTAGCG-0	10.2418	2.30302	Vein-CCL2+
5386STDY7600838-CCTACACTCGGTGTCG-0	8.16888	-4.84635	Artery
5386STDY7600838-CGTAGGCGTTGGTTTG-0	12.3046	3.39402	Vein-CCL2+
5386STDY7600838-ATCTGCCCACACATGT-0	11.2116	3.17319	Vein-CCL2+
5386STDY7600838-AATCGGTAGCCTCGTG-0	10.9843	1.3832	Vein-CCL2+
5386STDY7600838-AAACGGGTCGGTGTTA-0	12.4049	1.68129	Vein-CCL2+
5386STDY7600838-ATCATCTTCGTTTATC-0	12.1458	1.7495	Vein-CCL2+
5386STDY7600838-CTCATTAAGTGGAGTC-0	10.6226	2.8496	Vein-CCL2+
5386STDY7600838-TTCTCAAGTCGTCTTC-0	10.8425	1.84793	Vein-CCL2+
5386STDY7600838-TCGCGAGCACACAGAG-0	9.20289	-3.6599	Arteriole
5386STDY7600838-GTCAAGTGTGAAGGCT-0	11.484	2.44094	Vein-CCL2+
5386STDY7600838-TTCTCAAGTCTGCCAG-0	11.3966	3.29018	Vein-CCL2+
5386STDY7600838-GTACGTAGTAGCCTAT-0	13.1069	3.33008	Vein-CCL2+
5386STDY7600838-AGGGTGAGTTCCACTC-0	13.1016	3.98806	Vein-CCL2+
5386STDY7600838-CAGCTAACAGACACTT-0	12.3843	1.30514	Vein-CCL2+
5386STDY7600838-CGGACGTTCTGATTCT-0	11.5646	4.23548	Vein-CCL2+
5386STDY7600838-CAGCTGGTCGACGGAA-0	11.6239	3.51693	Vein-CCL2+
5386STDY7600838-TGGCGCAAGGTAGCCA-0	12.4908	1.53014	Vein-CCL2+
5386STDY7600838-AACGTTGGTCTAGTCA-0	11.5337	3.19897	Vein-CCL2+
5386STDY7600838-TGGCGCATCAAACAAG-0	10.824	3.16144	Vein-CCL2+
5386STDY7600838-CGACTTCAGTATGACA-0	11.3487	2.76936	Vein-CCL2+
5386STDY7600838-ACCGTAATCAACGAAA-0	11.4944	3.71056	Vein-CCL2+
5386STDY7600838-TTGGCAATCTTGCCGT-0	12.5253	2.25221	Vein-CCL2+
5386STDY7600838-GTACTTTTCCACGTTC-0	11.9887	2.33046	Vein-CCL2+
5386STDY7600838-TACACGAAGTGTCCAT-0	11.2732	3.23982	Vein-CCL2+
5386STDY7600838-CGTCTACAGTACATGA-0	7.28847	-4.98286	Artery
5386STDY7600838-GATGAGGCAGCCAATT-0	10.3885	3.39011	Vein-CCL2+
5386STDY7600838-AGACGTTGTCTGCCAG-0	12.6462	3.81896	Vein-CCL2+
5386STDY7600838-GCGCAGTGTCCCTACT-0	10.9603	3.69047	Vein-CCL2+
5386STDY7600838-ATTGGTGAGTCACGCC-0	12.9986	2.628	Vein-CCL2+
5386STDY7600838-ATCATCTGTACGCACC-0	12.8936	2.6258	Vein-CCL2+
5386STDY7600838-GCAGTTACAGTCACTA-0	10.1121	3.18824	Vein-CCL2+
5386STDY7600838-TGGTTAGCAAAGGTGC-0	12.1132	1.90104	Vein-CCL2+
5386STDY7600838-CGACCTTGTCATCGGC-0	12.1068	1.76267	Vein-CCL2+
5386STDY7600838-AAGTCTGTCACGAAGG-0	12.1786	4.10606	Vein-CCL2+
5386STDY7600838-GGCTGGTTCGGCTTGG-0	12.9494	3.48018	Vein-CCL2+
5386STDY7600838-TTGTAGGGTTGCGCAC-0	12.9022	2.38884	Vein-CCL2+
5386STDY7600838-ATGTGTGTCCATGCTC-0	11.9497	2.13056	Vein-CCL2+
5386STDY7600838-TGGCGCATCATGGTCA-0	10.6691	3.59814	Vein-CCL2+
5386STDY7600838-CCACTACGTGAAGGCT-0	11.2712	3.15709	Vein-CCL2+
5386STDY7600838-TCAGCAAAGCAGCCTC-0	10.5762	3.55061	Vein-CCL2+
5386STDY7600838-TGCACCTCAAGCCTAT-0	12.1993	1.94057	Vein-CCL2+
5386STDY7600838-CTGGTCTAGGGAGTAA-0	7.33936	-4.52079	Artery
5386STDY7600838-GCTTCCAAGAAAGTGG-0	12.6104	2.0475	Vein-CCL2+
5386STDY7600838-ATGGGAGTCAACGCTA-0	13.3089	1.40469	Vein-CCL2+
5386STDY7600838-AAGGCAGCACCGCTAG-0	13.141	2.05758	Vein-CCL2+
5386STDY7600838-CGATCGGGTTAAGACA-0	9.82841	3.17813	Vein-CCL2+
5386STDY7600838-CTCGAGGGTTGGACCC-0	11.5973	3.86911	Vein-CCL2+
5386STDY7600838-TCTCATATCCATGAAC-0	11.9864	3.91966	Vein-CCL2+
5386STDY7600838-CGTCAGGAGGGTATCG-0	11.486	3.53704	Vein-CCL2+
5386STDY7600838-GTCACGGAGCAATCTC-0	11.1008	3.65469	Vein-CCL2+
5386STDY7600838-GGATTACCAGCTGTAT-0	9.81835	2.69787	Vein-CCL2+
5386STDY7600838-CAAGTTGTCAGCACAT-0	12.4281	1.90875	Vein-CCL2+
5386STDY7600838-TAGTGGTGTAGTACCT-0	11.915	4.17891	Vein-CCL2+
5386STDY7600838-CCTCAGTCACGGTTTA-0	10.4504	2.72375	Vein-CCL2+
5386STDY7600838-CCATTCGGTACCGCTG-0	10.2376	2.57996	Vein-CCL2+
5386STDY7600838-GTACTCCTCATGTCTT-0	12.21	3.50413	Vein-CCL2+
5386STDY7600838-CGTTGGGTCGTTACGA-0	10.4851	2.12707	Vein-CCL2+
5386STDY7600838-AGAGCTTCACAAGTAA-0	11.5342	1.42884	Vein-CCL2+
5386STDY7600838-ACTATCTAGAATGTTG-0	7.24371	-5.00689	Artery
5386STDY7600838-TGCTACCAGCTACCTA-0	12.517	2.23321	Vein-CCL2+
5386STDY7600838-CGACTTCGTCTCCATC-0	13.3533	1.2834	Vein-CCL2+
5386STDY7600838-GGCGTGTTCGAGGTAG-0	12.2649	4.55968	Vein-CCL2+
5386STDY7600838-TCGTAGACAACTGCGC-0	13.3612	2.58109	Vein-CCL2+
5386STDY7600838-CTGAAACAGAAACCGC-0	7.50591	-4.97326	Artery
5386STDY7600838-GACTAACTCGTTTATC-0	12.5397	4.30974	Vein-CCL2+
5386STDY7600838-ATGAGGGAGGAGTTGC-0	11.9639	2.97255	Vein-CCL2+
5386STDY7600838-TTGGAACAGGCTAGCA-0	10.8975	2.5812	Vein-CCL2+
5386STDY7600838-AGATCTGGTGACTCAT-0	10.8263	2.27672	Vein-CCL2+
5386STDY7600838-TGCCAAAAGCCCGAAA-0	13.2786	1.79555	Vein-CCL2+
5386STDY7600838-TGACTAGAGATCCCGC-0	11.1305	0.194134	Cap-CCL2+
5386STDY7600838-TGCCCATCATGATCCA-0	13.5918	3.37753	Vein-CCL2+
5386STDY7600838-CTCGAAAAGATCTGCT-0	7.32659	-4.808	Artery
5386STDY7600838-TGCTGCTCATGTAGTC-0	10.8488	3.40907	Vein-CCL2+
5386STDY7600838-GGGAATGTCCAAGTAC-0	7.52618	-4.67659	Artery
5386STDY7600838-TACTTACAGAGTGACC-0	10.5722	2.58822	Vein-CCL2+
5386STDY7600838-CACAGTAAGCCGGTAA-0	11.8936	3.06608	Vein-CCL2+
5386STDY7600838-TGGGAAGTCCGAAGAG-0	7.15351	-4.20985	Artery
5386STDY7600838-TGTTCCGCAGGTCCAC-0	9.94386	3.10704	Vein-CCL2+
5386STDY7600838-CAAGTTGTCCACGTGG-0	11.2925	2.76957	Vein-CCL2+
5386STDY7600838-CACATAGAGTTCGCAT-0	8.1253	-3.26072	Arteriole-CCL2+
5386STDY7600838-TCGTAGAAGAATGTGT-0	12.2056	4.15004	Vein-CCL2+
5386STDY7600838-ACTTACTTCCATGAAC-0	11.501	1.30386	Vein-CCL2+
5386STDY7600838-TGCCCATTCGTTACGA-0	13.384	2.57317	Vein-CCL2+
5386STDY7600838-GCTGCGATCCAGAGGA-0	12.0944	3.50711	Vein-CCL2+
5386STDY7600838-TAGGCATTCCCAGGTG-0	12.5743	3.60958	Vein-CCL2+
5386STDY7600838-AAGTCTGTCAGAGCTT-0	11.0884	2.77269	Vein-CCL2+
5386STDY7600838-CGAGCACAGGTAGCCA-0	12.0647	2.45319	Vein-CCL2+
5386STDY7600838-CTCTACGTCCGCGGTA-0	11.3714	2.88297	Vein-CCL2+
5386STDY7600838-CCTTACGCAACACGCC-0	11.6876	2.00157	Vein-CCL2+
5386STDY7600838-TGGCGCACAGGAACGT-0	11.0045	2.74681	Vein-CCL2+
5386STDY7600838-CCTTACGAGTTCCACA-0	12.4673	2.47409	Vein-CCL2+
5386STDY7600838-AAATGCCCAGACAAGC-0	9.62395	3.17606	Vein-CCL2+
5386STDY7600838-AAAGTAGCAACGCACC-0	12.4138	3.5833	Vein-CCL2+
5386STDY7600838-CCCAGTTTCGACGGAA-0	12.189	3.45712	Vein-CCL2+
5386STDY7600838-TGTGGTAAGAAACGCC-0	12.8541	3.4974	Vein-CCL2+
5386STDY7600838-TGCACCTTCGATAGAA-0	12.3016	6.73617	Lymphatic
5386STDY7600838-GTCGTAAGTGCTCTTC-0	12.4084	1.41111	Vein-CCL2+
5386STDY7600838-GATCGATCATGGGACA-0	11.989	2.62453	Vein-CCL2+
5386STDY7600838-CGTGAGCTCCCATTTA-0	12.7479	4.0339	Vein-CCL2+
5386STDY7600838-AGTGTCAAGGTCATCT-0	8.03244	-3.70381	Arteriole-CCL2+
5386STDY7600838-TTTCCTCAGGCCGAAT-0	12.203	3.673	Vein-CCL2+
5386STDY7600838-CACAAACGTAAAGGAG-0	10.237	2.83167	Vein-CCL2+
5386STDY7600838-AGCTCTCAGATGGGTC-0	11.4853	2.66027	Vein-CCL2+
5386STDY7600838-CGGTTAACACCCATTC-0	9.31201	-3.94632	Arteriole-CCL2+
5386STDY7600838-CTGTTTATCAACGGGA-0	12.5345	3.25737	Vein-CCL2+
5386STDY7600838-TACCTATGTAGTGAAT-0	13.4719	1.87481	Vein-CCL2+
5386STDY7600838-CCTTCGATCGCATGAT-0	8.81389	-4.49625	Arteriole-CCL2+
5386STDY7600838-AGCGTCGAGGATGGTC-0	12.3863	4.06167	Vein-CCL2+
5386STDY7600838-TCGAGGCCAGCAGTTT-0	12.9972	1.12659	Vein
5386STDY7600838-CGAGCACGTCTTCGTC-0	10.015	2.87377	Vein-CCL2+
5386STDY7600838-GGCTGGTTCCGGCACA-0	11.5965	2.38601	Vein-CCL2+
5386STDY7600838-GCACATATCCTACAGA-0	12.6826	0.814351	Vein-CCL2+
5386STDY7600838-TGAGCCGAGCGCCTCA-0	11.2471	2.67187	Vein-CCL2+
5386STDY7600838-GTCAAGTCAGCGTTCG-0	7.40773	-4.91722	Artery
5386STDY7600838-TACGGGCTCGAGGTAG-0	12.0579	2.05784	Vein-CCL2+
5386STDY7600838-TTTGGTTAGAAACCAT-0	12.2202	3.4888	Vein-CCL2+
5386STDY7600838-GGGCACTGTTAAGAAC-0	12.0335	6.80128	Lymphatic
5386STDY7600838-TACCTATGTCCGTGAC-0	13.1217	2.02636	Vein-CCL2+
5386STDY7600838-CGTCAGGAGATCGATA-0	11.4025	3.00902	Vein-CCL2+
5386STDY7600838-TATTACCCATACTACG-0	12.8461	4.09145	Vein-CCL2+
5386STDY7600838-ATGAGGGCAAGTAGTA-0	12.3546	1.48172	Vein-CCL2+
5386STDY7600838-CGAGAAGCATCGTCGG-0	11.785	2.18996	Vein-CCL2+
5386STDY7600838-ACCTTTATCCACGACG-0	8.48988	-3.66492	Arteriole-CCL2+
5386STDY7600838-TTAGGCACAGCTTAAC-0	12.5314	3.89313	Vein-CCL2+
5386STDY7600838-AGACGTTAGTGTCCAT-0	13.2784	3.12807	Vein-CCL2+
5386STDY7600838-TGCCCATTCTACTATC-0	12.4708	4.29484	Vein-CCL2+
5386STDY7600838-ACGAGGACATCTCCCA-0	11.1995	-2.93019	Vein-CCL2+
5386STDY7600838-TCAGCAAGTGGTCTCG-0	12.1929	2.99001	Vein-CCL2+
5386STDY7600838-AGGCCACCATCCTTGC-0	12.4814	6.77764	Lymphatic
5386STDY7600838-CGCGTTTAGTTGAGTA-0	12.4877	4.42023	Vein-CCL2+
5386STDY7600838-GGGAGATTCGTTGCCT-0	12.1092	2.44974	Vein-CCL2+
5386STDY7600838-CGCTTCAGTTACGTCA-0	12.3981	4.41938	Vein-CCL2+
5386STDY7600838-GTTACAGTCAGTACGT-0	7.47105	-4.72858	Artery
5386STDY7600838-CACAAACTCGTGTAGT-0	13.261	2.40763	Vein-CCL2+
5386STDY7600838-GGGTCTGCATTAACCG-0	9.98793	2.60486	Vein-CCL2+
5386STDY7600838-AGATTGCAGATCTGCT-0	11.6359	0.641921	Vein
5386STDY7600838-AGATCTGGTTCAGTAC-0	12.6459	3.13115	Vein-CCL2+
5386STDY7600838-GGACAGAGTGATGCCC-0	11.1366	3.0163	Vein-CCL2+
5386STDY7600838-GTCCTCAGTCTAAACC-0	11.7127	3.07687	Vein-CCL2+
5386STDY7600838-TAAGAGAAGCTGGAAC-0	11.276	2.5258	Vein-CCL2+
5386STDY7600838-TGTGTTTGTTAAGATG-0	12.3888	4.24867	Vein-CCL2+
5386STDY7600838-CGTCACTTCATTGCGA-0	12.121	3.84853	Vein-CCL2+
5386STDY7600838-TATGCCCTCTCAAGTG-0	12.735	4.09168	Vein-CCL2+
5386STDY7600838-GGCTGGTCAATCCGAT-0	12.7497	3.80143	Vein-CCL2+
5386STDY7600838-TTGGAACCAGGGAGAG-0	12.0981	3.86146	Vein-CCL2+
5386STDY7600838-CTGCCTAGTACCAGTT-0	12.6562	2.48545	Vein-CCL2+
5386STDY7600838-GTGCGGTAGCCAGTTT-0	9.06841	-2.52142	Cap
5386STDY7600838-CAGCTAACACGACGAA-0	12.248	3.99963	Vein-CCL2+
5386STDY7600838-TAGAGCTCATGTAAGA-0	11.3978	3.69664	Vein-CCL2+
5386STDY7600838-CGAACATGTTCCACGG-0	12.226	2.99206	Vein-CCL2+
5386STDY7600838-GGACAAGCATACCATG-0	11.6414	4.0479	Vein-CCL2+
5386STDY7600838-ACTGATGGTCCGTGAC-0	11.2091	3.59915	Vein-CCL2+
5386STDY7600838-CTCTAATGTCTTTCAT-0	11.9602	3.79468	Vein-CCL2+
5386STDY7600838-ACGCCAGCATCCGGGT-0	12.8167	1.71997	Vein-CCL2+
5386STDY7600838-AACTCTTCAACAACCT-0	10.5502	-1.99891	Cap-CCL2+
5386STDY7600838-ACCGTAATCAATAAGG-0	10.0974	0.444486	Cap-CCL2+
5386STDY7600838-AGTTGGTAGCCACGTC-0	12.1402	1.7619	Vein-CCL2+
5386STDY7600838-AGAGTGGAGTGCCAGA-0	11.8394	1.26403	Vein-CCL2+
5386STDY7600838-CACACAAGTGCTCTTC-0	10.4652	-1.50281	Cap-CCL2+
5386STDY7600838-GGCTCGAAGCTAAGAT-0	12.2916	3.36411	Vein-CCL2+
5386STDY7600838-AAGTCTGTCCTGTAGA-0	13.3261	3.06767	Vein-CCL2+
5386STDY7600838-CCTACACGTGTGAATA-0	7.12566	-4.30392	Artery
5386STDY7600838-CTCACACAGATGCCTT-0	13.9014	2.72259	Vein-CCL2+
5386STDY7600838-TCCCGATGTAGTAGTA-0	11.4352	3.48795	Vein-CCL2+
5386STDY7600838-CCCTCCTTCCATGAGT-0	12.502	4.47608	Vein-CCL2+
5386STDY7600838-GTGCAGCAGTTGAGTA-0	12.9761	3.01422	Vein-CCL2+
5386STDY7600838-TTGAACGCATGACGGA-0	12.0322	4.17517	Vein-CCL2+
5386STDY7600838-GAACATCAGTTAGGTA-0	11.6956	4.03427	Vein-CCL2+
5386STDY7600838-TGGCCAGGTTACAGAA-0	12.7876	2.42173	Vein-CCL2+
5386STDY7600838-GTACTCCCACCGTTGG-0	7.88298	-4.44077	Artery
5386STDY7600838-TGAGCCGGTTCTGGTA-0	12.9803	5.85944	Vein-CCL2+
5386STDY7600838-AACTGGTAGAGTGACC-0	11.3111	-1.8731	Cap
5386STDY7600838-CACCTTGGTGTGACCC-0	12.9204	3.38832	Vein-CCL2+
5386STDY7600838-CTAGCCTGTGGGTATG-0	10.5138	-1.5691	Cap-CCL2+
5386STDY7600838-ATAGACCGTTCGTCTC-0	12.037	4.01238	Vein-CCL2+
5386STDY7600838-ATGAGGGTCAGTACGT-0	7.40673	-5.13996	Artery
5386STDY7600838-TTTCCTCAGCCAACAG-0	9.36086	-1.10228	Cap
5386STDY7600838-TATCTCAGTTGATTGC-0	10.8529	3.87562	Vein-CCL2+
5386STDY7600838-TACCTTATCTGACCTC-0	12.441	0.594255	Vein-CCL2+
5386STDY7600838-ATTACTCTCCCACTTG-0	11.8111	3.21971	Vein-CCL2+
5386STDY7600838-GTGCAGCTCGAGAGCA-0	11.9691	3.81327	Vein-CCL2+
5386STDY7600838-TTCTTAGCACGGACAA-0	10.76	1.51036	Vein-CCL2+
5386STDY7600838-GTCATTTGTTCAGACT-0	10.8231	3.14734	Vein-CCL2+
5386STDY7600838-GACCAATGTCTAGAGG-0	10.2575	-2.42511	Cap-CCL2+
5386STDY7600838-CTACACCAGAGCTGGT-0	11.6085	1.37097	Vein-CCL2+
5386STDY7600838-TTCGAAGTCTTGAGGT-0	11.7362	3.81473	Vein-CCL2+
5386STDY7600838-TTGCGTCGTTAAGATG-0	13.0278	3.27156	Vein-CCL2+
5386STDY7600838-TGATTTCGTAGCGATG-0	9.86522	1.97779	Cap-CCL2+
5386STDY7600838-CACACTCCATGGAATA-0	13.9558	1.73514	Vein
5386STDY7600838-TGACGGCTCGTCTGCT-0	11.796	3.44819	Vein-CCL2+
5386STDY7600838-CGTGTAAGTGCAGACA-0	11.7582	1.49025	Vein-CCL2+
5386STDY7600838-TGACTAGAGCGTTCCG-0	10.04	-2.94905	Arteriole-CCL2+
5386STDY7600838-ACGATACGTTTCGCTC-0	12.8391	3.71803	Vein-CCL2+
5386STDY7600838-GTGTGCGGTACCTACA-0	12.6332	2.82087	Vein-CCL2+
5386STDY7600838-GTCGGGTAGTCCTCCT-0	12.7346	2.04454	Vein-CCL2+
5386STDY7600838-TTTGCGCCAAGGTGTG-0	11.8667	2.6311	Vein-CCL2+
5386STDY7600838-ACAGCCGTCGAGGTAG-0	13.8868	3.4809	Vein-CCL2+
5386STDY7600838-GTCCTCATCTGGCGTG-0	7.58043	-4.52401	Artery
5386STDY7600838-CATATGGCAGCTTAAC-0	8.94865	-2.46888	Arteriole
5386STDY7600838-TTTGTCATCCGAAGAG-0	9.56644	-1.39225	Arteriole
5386STDY7600838-CTGTGCTTCACAAACC-0	10.6787	3.42713	Vein-CCL2+
5386STDY7600838-AAACCTGAGTCGCCGT-0	7.66011	-5.06617	Artery
5386STDY7600838-AACTGGTGTCCGACGT-0	11.9258	0.992027	Vein-CCL2+
5386STDY7600838-CTCGTACTCACATGCA-0	9.91495	-2.72997	Cap-CCL2+
5386STDY7600838-GTATCTTAGGCTCAGA-0	13.1367	3.25588	Vein-CCL2+
5386STDY7600838-TCACGAATCTCTGTCG-0	13.5298	0.736824	Vein
5386STDY7600838-TGCGTGGTCCACGTTC-0	12.3685	-0.280401	Vein-CCL2+
5386STDY7600838-TAGACCAGTTGTCTTT-0	10.6253	-1.85428	Cap-CCL2+
5386STDY7600838-ATGTGTGGTTCATGGT-0	13.4237	1.19286	Vein
5386STDY7600838-TTATGCTGTATAGGGC-0	12.6367	3.92712	Vein-CCL2+
5386STDY7600838-CAACTAGTCGGAGCAA-0	7.4851	-5.15475	Artery
5386STDY7600838-CGGTTAAAGCCAGTAG-0	12.9156	2.46355	Vein-CCL2+
5386STDY7600838-AGCCTAATCCTGCTTG-0	10.971	-2.88132	Cap-CCL2+
5386STDY7600838-GTGTTAGTCAGCTTAG-0	11.6148	3.45686	Vein-CCL2+
5386STDY7600838-CTGGTCTTCAGCTCGG-0	11.1368	-1.00313	Cap-CCL2+
5386STDY7600838-CGCTATCGTCTTGATG-0	11.2325	-2.3387	Cap-CCL2+
5386STDY7600838-CTACGTCTCCTTTCGG-0	9.92067	-3.9882	Arteriole-CCL2+
5386STDY7600838-TGACTAGGTGAACCTT-0	13.4223	1.17726	Vein
5386STDY7600838-GCTCTGTCACGAAGCA-0	13.1082	3.43547	Vein-CCL2+
5386STDY7600838-TAGTTGGGTGTGAATA-0	9.91467	2.51477	Vein-CCL2+
5386STDY7600838-CCTACACGTGATGCCC-0	10.8006	-1.93388	Cap-CCL2+
5386STDY7600838-ATAACGCAGCAATCTC-0	11.7147	-1.2404	Cap-CCL2+
5386STDY7600838-TACTCGCTCAACGGGA-0	7.95627	-3.35827	Arteriole
5386STDY7600838-CCAATCCTCGGTGTCG-0	10.7826	-1.75764	Cap-CCL2+
5386STDY7600838-ATTGGTGGTCACAAGG-0	10.6144	-3.13737	Arteriole-CCL2+
5386STDY7600838-CTTACCGGTTGAGGTG-0	11.2849	-2.56322	Cap-CCL2+
5386STDY7600838-TTGACTTAGATCCCGC-0	8.36207	-5.15076	Artery
5386STDY7600838-CGTAGCGGTCGAATCT-0	9.61307	-3.22852	Arteriole-CCL2+
5386STDY7600838-AGCGGTCGTGCAGGTA-0	13.2139	0.455568	Vein
5386STDY7600838-AGAATAGAGCCACGTC-0	11.469	-1.82184	Cap-CCL2+
5386STDY7600838-ATTATCCTCCTGCTTG-0	9.7424	-3.98715	Arteriole-CCL2+
5386STDY7600838-ATCGAGTGTGACTACT-0	9.12437	-3.24107	Arteriole
5386STDY7600838-GTACTCCTCCATGCTC-0	13.1619	3.66918	Vein-CCL2+
5386STDY7600838-TACGGGCTCTATCCCG-0	10.5255	-3.21542	Arteriole-CCL2+
5386STDY7600838-AGCATACGTCAAACTC-0	11.8775	6.66113	Lymphatic
5386STDY7600838-CGGACTGCACCGTTGG-0	12.2921	2.42461	Vein-CCL2+
5386STDY7600838-GACGGCTGTTCAGGCC-0	11.9021	6.56332	Lymphatic
5386STDY7600838-ACGAGGATCTCGCATC-0	13.0811	0.49048	Vein
5386STDY7600838-CGATGGCAGGACAGAA-0	10.1324	-3.85514	Arteriole-CCL2+
5386STDY7600838-CATGCCTAGGACTGGT-0	11.12	-1.01814	Cap-CCL2+
5386STDY7600838-TCGTAGACAGGTCTCG-0	12.0166	3.4963	Vein-CCL2+
5386STDY7600838-TTCTACAGTGAGGGTT-0	9.24872	-2.60292	Arteriole
5386STDY7600838-CGAACATCACGGTAAG-0	12.5892	-1.76944	Vein
5386STDY7600838-CGATGTACAGGTGCCT-0	10.8744	-1.2856	Vein-CCL2+
5386STDY7600838-TCAGGTATCCCTAACC-0	11.3782	-1.28825	Cap-CCL2+
5386STDY7600838-CTAACTTAGATCACGG-0	11.42	-1.99304	Cap-CCL2+
5386STDY7600838-CAAGTTGGTGCTTCTC-0	9.55868	-3.56167	Arteriole-CCL2+
5386STDY7600838-CGGAGTCAGCATCATC-0	8.73441	-2.63396	Arteriole
5386STDY7600838-AAGGTTCTCAGCTTAG-0	10.3996	-3.38192	Arteriole-CCL2+
5386STDY7600838-TATTACCAGATGGGTC-0	9.12204	-4.90247	Arteriole-CCL2+
5386STDY7600838-CATTATCTCATTGCCC-0	11.5296	-1.23947	Cap-CCL2+
5386STDY7600838-CGAACATCATTGGCGC-0	10.6697	-2.80996	Cap-CCL2+
5386STDY7600838-TTTATGCCAGCCTATA-0	11.1887	-1.84413	Cap
5386STDY7600838-TCACAAGAGAAGATTC-0	10.8815	-2.83105	Cap-CCL2+
5386STDY7600838-CGCTGGATCGTAGGAG-0	12.6732	1.15179	Vein
5386STDY7600838-CGCTTCAGTACCGGCT-0	11.2565	3.02905	Vein-CCL2+
5386STDY7600838-TGCGGGTTCACCGGGT-0	12.032	-1.80704	Cap-CCL2+
5386STDY7600838-CACACTCAGACAAAGG-0	8.52395	-3.6477	Arteriole-CCL2+
5386STDY7600838-TTGCCGTAGAGTCGGT-0	11.0874	-2.65461	Cap-CCL2+
5386STDY7600838-CTTGGCTGTGGTGTAG-0	9.92606	-3.47322	Arteriole
5386STDY7600838-GTGCGGTCACTCTGTC-0	12.4722	-1.88245	Vein-CCL2+
5386STDY7600838-CAAGATCTCTTGTATC-0	9.95818	-3.36534	Arteriole-CCL2+
5386STDY7600838-CATCGGGGTTTAGCTG-0	12.6536	1.73278	Vein-CCL2+
5386STDY7600838-AGAGCTTTCGGACAAG-0	9.92493	-3.9176	Arteriole-CCL2+
5386STDY7600838-ACTATCTCACGAGAGT-0	11.0779	-2.91372	Cap-CCL2+
5386STDY7600838-CGATGGCAGGCGTACA-0	10.4702	-3.7385	Arteriole-CCL2+
5386STDY7600838-CAGAATCGTTCAGGCC-0	12.1619	6.02283	Lymphatic
5386STDY7600838-CCCAATCTCCTGTAGA-0	11.8395	4.04993	Vein-CCL2+
5386STDY7600838-CGTGTCTGTATCAGTC-0	9.90915	-3.06314	Cap-CCL2+
5386STDY7600838-TTAACTCCATGGTAGG-0	11.3917	-1.89673	Cap-CCL2+
5386STDY7600838-ACATCAGTCCTCAATT-0	11.5164	-2.48018	Cap-CCL2+
5386STDY7600838-CCTTCCCGTAACGTTC-0	12.2954	4.70599	Lymphatic
5386STDY7600838-CGTGTAAGTGACGCCT-0	9.32578	-3.70535	Arteriole-CCL2+
5386STDY7600838-GTACGTAGTCCTCTTG-0	11.729	-2.36309	Cap-CCL2+
5386STDY7600838-CAGGTGCTCCTCGCAT-0	13.2805	0.0267901	Vein
5386STDY7600838-TGCGGGTGTTGGTAAA-0	9.35675	-4.18349	Arteriole
5386STDY7600838-TCTGAGACACGACGAA-0	10.7051	-1.03216	Cap-CCL2+
5386STDY7600838-CATGGCGGTTCCCGAG-0	12.0112	-2.60348	Cap-CCL2+
5386STDY7600838-TAAGCGTCATAGAAAC-0	11.2088	-1.96424	Cap-CCL2+
5386STDY7600838-ATGCGATTCAGTTTGG-0	10.9378	-1.35226	Cap
5386STDY7600838-AAAGTAGAGTTCGCGC-0	12.1276	3.99685	Vein-CCL2+
5386STDY7600838-CCTTTCTGTAGGGTAC-0	13.1533	0.408942	Vein
5386STDY7600838-CGAGCACTCTGGCGTG-0	7.96302	-4.75005	Arteriole
5386STDY7600838-GACGTTAAGCGTAATA-0	12.2876	-2.4226	Vein-CCL2+
5386STDY7600838-GTGGGTCGTAGCGCTC-0	9.88806	-1.22478	Cap-Ven
5386STDY7600838-AGCTCTCAGCTATGCT-0	11.6971	6.41779	Lymphatic
5386STDY7600838-AGAGCTTCAGAGCCAA-0	8.50668	-4.9638	Arteriole
5386STDY7600838-GGTGCGTGTCTTGCGG-0	8.77086	-2.5057	Artery
5386STDY7600838-GACTACATCCGCTGTT-0	11.7136	-2.48891	Cap-CCL2+
5386STDY7600838-CCATTCGGTGTCAATC-0	7.06026	-3.63992	Arteriole-CCL2+
5386STDY7600838-AGAATAGGTGCGATAG-0	10.3231	-4.1451	Arteriole
5386STDY7600839-GACTGCGTCTAACGGT-0	9.62139	3.14173	Vein-CCL2+
5386STDY7600839-ATCTGCCAGTGCTGCC-0	11.5524	3.47135	Vein-CCL2+
5386STDY7600839-CCCAATCGTGTAATGA-0	10.3451	3.02393	Vein-CCL2+
5386STDY7600839-CGTTAGACAAGTTGTC-0	10.1664	2.28329	Vein-CCL2+
5386STDY7600839-CTCATTACAACGCACC-0	11.6129	2.01413	Vein-CCL2+
5386STDY7600839-GCAGCCAAGCTCAACT-0	10.9426	3.31983	Vein-CCL2+
5386STDY7600839-GATCGATTCCACGCAG-0	10.4088	2.92222	Vein-CCL2+
5386STDY7600839-CGATCGGTCTATCCCG-0	11.6065	3.58957	Vein-CCL2+
5386STDY7600839-AGACGTTGTATGGTTC-0	11.9222	3.72258	Vein-CCL2+
5386STDY7600839-CCTTCGACATCGTCGG-0	13.0684	2.46523	Vein-CCL2+
5386STDY7600839-CCCATACCACCTATCC-0	7.06994	-4.57804	Artery
5386STDY7600839-CAGCTGGGTGACTACT-0	13.0311	3.29998	Vein-CCL2+
5386STDY7600839-GCTGCTTTCTAACTGG-0	11.5892	3.4931	Vein-CCL2+
5386STDY7600839-GGATGTTCATGAAGTA-0	11.972	4.09787	Vein-CCL2+
5386STDY7600839-CCTTTCTAGGACCACA-0	12.8387	2.7662	Vein-CCL2+
5386STDY7600839-CGCCAAGCAACCGCCA-0	10.2949	3.03544	Vein-CCL2+
5386STDY7600839-TTGTAGGGTTAAAGTG-0	10.1736	3.00557	Vein-CCL2+
5386STDY7600839-GTACTTTCACCTCGGA-0	12.1202	2.56393	Vein-CCL2+
5386STDY7600839-GGACAAGGTGATAAGT-0	10.7523	2.04581	Vein-CCL2+
5386STDY7600839-CTCGAAATCGTCCGTT-0	6.58692	-1.97164	Cap-Ven
5386STDY7600839-TGTGGTATCCGAACGC-0	12.7383	3.3475	Vein-CCL2+
5386STDY7600839-ACCCACTGTATTCTCT-0	12.8495	3.18532	Vein-CCL2+
5386STDY7600839-AACCATGAGATGTGTA-0	12.743	3.33516	Vein-CCL2+
5386STDY7600839-TATGCCCGTCACACGC-0	7.2332	-5.29185	Artery
5386STDY7600839-TGGCGCATCAAAGACA-0	11.5919	3.81621	Vein-CCL2+
5386STDY7600839-TCGCGAGAGTGCGATG-0	12.3485	2.16986	Vein-CCL2+
5386STDY7600839-TCGAGGCCAATGCCAT-0	11.3779	3.48252	Vein-CCL2+
5386STDY7600839-TAGGCATTCTGGCGTG-0	12.6039	3.03535	Vein-CCL2+
5386STDY7600839-CTAGCCTAGGGTTCCC-0	11.8934	3.27133	Vein-CCL2+
5386STDY7600839-AGGGTGACATTCCTGC-0	11.2354	2.80124	Vein-CCL2+
5386STDY7600839-CTTTGCGAGTCTCGGC-0	10.1422	2.32915	Arteriole-CCL2+
5386STDY7600839-AGGTCCGGTCGCGAAA-0	11.7274	3.23341	Vein-CCL2+
5386STDY7600839-CAACCAATCTGTACGA-0	12.2219	3.97612	Vein-CCL2+
5386STDY7600839-CATATGGCACATTAGC-0	9.7113	3.22144	Vein-CCL2+
5386STDY7600839-CACCACTTCTGGAGCC-0	11.4209	3.23376	Vein-CCL2+
5386STDY7600839-CGAGAAGTCAGTCCCT-0	11.3026	2.81559	Vein-CCL2+
5386STDY7600839-CCGGGATGTGAGGCTA-0	6.23112	0.448077	Arteriole-CCL2+
5386STDY7600839-CTCGGGACATACTCTT-0	12.5671	3.12486	Vein-CCL2+
5386STDY7600839-GTGCAGCAGTGAATTG-0	12.9215	2.67455	Vein-CCL2+
5386STDY7600839-ACGATGTTCCGCATAA-0	11.9732	2.19725	Vein-CCL2+
5386STDY7600839-CTGATAGAGATACACA-0	14.03	2.62053	Vein-CCL2+
5386STDY7600839-GCAGCCATCACCATAG-0	12.621	2.56017	Vein-CCL2+
5386STDY7600839-CAGATCATCTTGTATC-0	12.8364	2.95888	Vein-CCL2+
5386STDY7600839-ATAAGAGTCTTGCAAG-0	11.87	2.20722	Vein-CCL2+
5386STDY7600839-GAGTCCGTCTGGGCCA-0	13.1322	1.93895	Vein-CCL2+
5386STDY7600839-GCTGCAGAGCGTTGCC-0	13.047	2.38096	Vein-CCL2+
5386STDY7600839-CCCAATCCACTGCCAG-0	13.1294	3.25591	Vein-CCL2+
5386STDY7600839-GACGCGTTCTCGAGTA-0	12.7806	4.14684	Vein-CCL2+
5386STDY7600839-CGATTGAAGCCCAACC-0	7.06192	-4.68735	Artery
5386STDY7600839-TCAGGATCAGTGACAG-0	7.1663	-5.05917	Artery
5386STDY7600839-CTGAAACCATCACCCT-0	11.2615	3.68306	Vein-CCL2+
5386STDY7600839-TGTATTCTCCTTGGTC-0	11.5409	3.96039	Vein-CCL2+
5386STDY7600839-GTGCTTCCACCTTGTC-0	11.9019	4.04218	Vein-CCL2+
5386STDY7600839-ATGCGATCAGTATCTG-0	6.86528	-4.44967	Artery
5386STDY7600839-CAACCTCCAAGCGTAG-0	12.2072	3.20264	Vein-CCL2+
5386STDY7600839-CATATTCTCCGCGGTA-0	12.1918	4.28021	Vein-CCL2+
5386STDY7600839-ACTTGTTGTGCACGAA-0	11.9393	2.91087	Vein-CCL2+
5386STDY7600839-AGTGAGGAGATACACA-0	11.3622	1.33798	Vein-CCL2+
5386STDY7600839-ATGAGGGTCGGCTTGG-0	11.9345	2.547	Vein-CCL2+
5386STDY7600839-AAGGCAGTCTCCTATA-0	11.3048	2.32202	Vein-CCL2+
5386STDY7600839-GTGCTTCGTGAAATCA-0	12.6369	3.04301	Vein-CCL2+
5386STDY7600839-ACACCCTTCGCAAGCC-0	12.5757	3.15211	Vein-CCL2+
5386STDY7600839-CGATTGAGTAGAAAGG-0	13.2484	3.77546	Vein-CCL2+
5386STDY7600839-ACGGAGAAGCGATTCT-0	7.61107	-4.21465	Artery
5386STDY7600839-GAACCTACATTGTGCA-0	11.8594	3.22327	Vein-CCL2+
5386STDY7600839-GCTTCCACAGCTCGCA-0	12.9888	3.39606	Vein-CCL2+
5386STDY7600839-CAGAGAGCATTGTGCA-0	9.74428	3.35217	Vein-CCL2+
5386STDY7600839-GCGCAGTCAACTGCGC-0	11.881	3.78383	Vein-CCL2+
5386STDY7600839-ATCTACTTCTCGATGA-0	13.3674	2.5039	Vein-CCL2+
5386STDY7600839-CTCGTCAGTTACGACT-0	12.4378	3.51739	Vein-CCL2+
5386STDY7600839-ATCATGGTCCCACTTG-0	12.417	3.57222	Vein-CCL2+
5386STDY7600839-TACGGGCTCCGCATAA-0	10.6003	3.13235	Vein-CCL2+
5386STDY7600839-TGTGTTTAGCGGATCA-0	11.2333	2.69376	Vein-CCL2+
5386STDY7600839-CATTATCTCAAAGTAG-0	10.1123	2.59273	Vein-CCL2+
5386STDY7600839-AACTCAGGTCATATCG-0	11.9075	2.03888	Vein-CCL2+
5386STDY7600839-AGGCCACAGTTACGGG-0	8.67198	-4.73379	Artery
5386STDY7600839-ACCAGTACAGCTGTAT-0	12.9214	2.23674	Vein-CCL2+
5386STDY7600839-CGAACATTCACAGGCC-0	10.8418	1.93982	Vein-CCL2+
5386STDY7600839-CGACCTTTCGGCGCAT-0	7.83564	-4.32566	Arteriole
5386STDY7600839-TATTACCAGGATGGTC-0	9.81132	3.15881	Vein-CCL2+
5386STDY7600839-GAATGAAGTACGCACC-0	13.149	2.57848	Vein-CCL2+
5386STDY7600839-CATTCGCGTTGAGTTC-0	13.436	2.50899	Vein-CCL2+
5386STDY7600839-GTCCTCAGTCAACATC-0	11.8583	3.57742	Vein-CCL2+
5386STDY7600839-TACGGGCTCCCTAACC-0	9.8885	3.40287	Vein-CCL2+
5386STDY7600839-TCATTACGTGATGTGG-0	12.0033	2.9895	Vein-CCL2+
5386STDY7600839-GTATCTTCACAGCGTC-0	9.95965	3.13752	Vein-CCL2+
5386STDY7600839-AGTCTTTCATTCTTAC-0	7.50841	-5.34161	Artery
5386STDY7600839-CATATGGGTCTGATTG-0	13.6211	3.72668	Vein-CCL2+
5386STDY7600839-GAACGGATCGTAGATC-0	12.837	4.02208	Vein-CCL2+
5386STDY7600839-CCTATTAGTATTACCG-0	12.2454	3.25329	Vein-CCL2+
5386STDY7600839-TCAGATGAGCCACTAT-0	12.097	3.37374	Vein-CCL2+
5386STDY7600839-AGAGTGGAGAAGGACA-0	11.4027	2.23169	Vein-CCL2+
5386STDY7600839-GCGCAACAGCGTGTCC-0	13.8663	2.5677	Vein-CCL2+
5386STDY7600839-GCGGGTTTCTAACCGA-0	10.566	2.67035	Vein-CCL2+
5386STDY7600839-GGACGTCAGACTGGGT-0	7.05276	-5.10594	Artery
5386STDY7600839-TGAAAGACACCGTTGG-0	10.067	2.41594	Vein-CCL2+
5386STDY7600839-GCATGTACACGAGAGT-0	12.7797	2.79786	Vein-CCL2+
5386STDY7600839-CTGATAGTCCCAGGTG-0	11.6673	2.6351	Vein-CCL2+
5386STDY7600839-CACACTCCAAGAGTCG-0	10.6879	2.62033	Vein-CCL2+
5386STDY7600839-GCGCCAAGTATAGGGC-0	12.5819	2.1379	Vein-CCL2+
5386STDY7600839-AAGGCAGGTCTAGCGC-0	12.6335	2.88052	Vein-CCL2+
5386STDY7600839-CATCCACCATCACAAC-0	9.95734	2.97062	Vein-CCL2+
5386STDY7600839-TCGAGGCAGTACACCT-0	13.2071	2.89934	Vein-CCL2+
5386STDY7600839-CGAATGTGTTATCGGT-0	10.1695	3.03673	Vein-CCL2+
5386STDY7600839-TTGTAGGAGACAGACC-0	11.2845	3.59747	Vein-CCL2+
5386STDY7600839-TGGCGCAAGAACAACT-0	10.1533	2.48069	Vein-CCL2+
5386STDY7600839-ACGAGCCGTCGAATCT-0	11.7438	2.15968	Vein-CCL2+
5386STDY7600839-TCGTAGACAAGAGGCT-0	11.7768	4.40502	Vein-CCL2+
5386STDY7600839-TATCTCAAGTGTTAGA-0	10.1081	3.34125	Vein-CCL2+
5386STDY7600839-TGCTACCCAGACGTAG-0	7.2842	-3.47553	Arteriole
5386STDY7600839-TGTCCCATCTAGAGTC-0	13.1387	3.0095	Vein-CCL2+
5386STDY7600839-GTTTCTATCCGGCACA-0	7.30063	-4.87574	Artery
5386STDY7600839-CACTCCAAGCATGGCA-0	11.1027	3.22865	Vein-CCL2+
5386STDY7600839-TCGAGGCAGAGCAATT-0	12.5919	2.94407	Vein-CCL2+
5386STDY7600839-ACTTTCAAGTTACCCA-0	10.5092	2.28	Vein-CCL2+
5386STDY7600839-CGGGTCATCAGGATCT-0	13.0829	2.91587	Vein-CCL2+
5386STDY7600839-TGAGGGATCGCGCCAA-0	11.6604	2.13398	Vein-CCL2+
5386STDY7600839-GTGCTTCTCCTACAGA-0	9.84452	3.16574	Vein-CCL2+
5386STDY7600839-TACGGGCAGGCCCTCA-0	13.4617	2.15841	Vein-CCL2+
5386STDY7600839-GACTAACCAGCTGCAC-0	13.0008	2.47536	Vein-CCL2+
5386STDY7600839-TTTCCTCGTGAGTGAC-0	11.7482	2.48513	Vein-CCL2+
5386STDY7600839-TCGGGACTCTAAGCCA-0	10.3578	4.79123	Vein-CCL2+
5386STDY7600839-ACTGAGTTCTAAGCCA-0	11.2329	2.61862	Vein-CCL2+
5386STDY7600839-AAGGCAGAGATGGGTC-0	14.2805	2.46654	Vein-CCL2+
5386STDY7600839-CCTCAGTCATTGCGGC-0	9.84371	3.12705	Vein-CCL2+
5386STDY7600839-GATCAGTCAAGCCATT-0	11.5371	2.92239	Vein-CCL2+
5386STDY7600839-GGAAAGCTCAGCTGGC-0	10.2479	2.7735	Vein-CCL2+
5386STDY7600839-TCGTACCAGTGCGTGA-0	10.6603	3.23301	Vein-CCL2+
5386STDY7600839-CGTGAGCGTAAATGTG-0	12.7506	4.17576	Vein-CCL2+
5386STDY7600839-CTTTGCGGTTATCCGA-0	11.0019	3.50159	Vein-CCL2+
5386STDY7600839-ATCTGCCTCAGAGGTG-0	10.6758	3.32071	Vein-CCL2+
5386STDY7600839-AGGTCCGGTAGCGTAG-0	9.867	3.26421	Vein-CCL2+
5386STDY7600839-GTTCTCGTCTGTCCGT-0	13.1238	2.56152	Vein-CCL2+
5386STDY7600839-ACGAGGATCTACTATC-0	12.0656	1.26707	Vein-CCL2+
5386STDY7600839-TGAAAGACACAACGTT-0	10.0896	2.83178	Vein-CCL2+
5386STDY7600839-GGCGACTAGAGGTACC-0	11.1217	3.06537	Vein-CCL2+
5386STDY7600839-ACGGGTCGTTCTGTTT-0	11.3507	3.88075	Vein-CCL2+
5386STDY7600839-CGATGGCTCATAACCG-0	12.5162	4.20217	Vein-CCL2+
5386STDY7600839-AGCCTAAGTCAGAAGC-0	13.1747	2.34867	Vein-CCL2+
5386STDY7600839-GTCGGGTTCTCAAACG-0	12.4299	3.50391	Vein-CCL2+
5386STDY7600839-TGGCTGGTCATGTAGC-0	10.3451	2.83533	Vein-CCL2+
5386STDY7600839-CGTTAGAGTCTCTCGT-0	10.1699	3.53255	Vein-CCL2+
5386STDY7600839-CGGGTCACACAGCGTC-0	12.5029	3.96264	Vein-CCL2+
5386STDY7600839-TGAAAGATCTAAGCCA-0	11.9977	1.32778	Vein-CCL2+
5386STDY7600839-TGGCCAGTCGGCTACG-0	10.2305	3.04367	Vein-CCL2+
5386STDY7600839-ACTTACTGTGGCTCCA-0	11.8223	3.37364	Vein-CCL2+
5386STDY7600839-ACCGTAATCCTCCTAG-0	9.96954	7.57477	Vein-CCL2+
5386STDY7600839-AGCTTGAAGGGCTCTC-0	12.4276	3.29284	Vein-CCL2+
5386STDY7600839-GTAGGCCAGCACCGTC-0	11.2498	3.37997	Vein-CCL2+
5386STDY7600839-CGCTGGAGTTGCTCCT-0	7.63125	-5.17849	Artery
5386STDY7600839-GCGCAACCATTGAGCT-0	11.5604	3.97052	Vein-CCL2+
5386STDY7600839-ATCACGAAGAATGTTG-0	7.2984	-5.10034	Artery
5386STDY7600839-TCAGCTCCACTGTCGG-0	10.0314	3.09784	Vein-CCL2+
5386STDY7600839-TCACGAATCGATCCCT-0	9.95985	2.67699	Vein-CCL2+
5386STDY7600839-TATCAGGGTCCAGTTA-0	10.6139	2.15519	Vein-CCL2+
5386STDY7600839-CACATTTTCCGTTGTC-0	12.3477	1.97872	Vein-CCL2+
5386STDY7600839-CTGAAACGTTACCGAT-0	13.0883	2.3445	Vein-CCL2+
5386STDY7600839-ACATGGTGTCTCTCGT-0	11.3638	3.14632	Vein-CCL2+
5386STDY7600839-CTACACCTCATACGGT-0	11.5199	3.16665	Vein-CCL2+
5386STDY7600839-CCTATTACAATCGAAA-0	10.0303	3.40767	Vein-CCL2+
5386STDY7600839-TGCTGCTTCGATCCCT-0	11.7516	2.24813	Vein-CCL2+
5386STDY7600839-GGGCATCAGAACAATC-0	11.6985	3.24963	Vein-CCL2+
5386STDY7600839-GTGAAGGGTTTGGGCC-0	10.0668	2.30022	Vein-CCL2+
5386STDY7600839-AAGGCAGGTGAAATCA-0	10.7284	3.31572	Vein-CCL2+
5386STDY7600839-ACTGTCCGTAGCTGCC-0	11.2763	3.18104	Vein-CCL2+
5386STDY7600839-ACACTGACATGAGCGA-0	12.8228	2.98922	Vein-CCL2+
5386STDY7600839-AGCATACCATACGCCG-0	9.68955	3.33204	Vein-CCL2+
5386STDY7600839-GCGCGATCACGGCCAT-0	12.339	4.17458	Vein-CCL2+
5386STDY7600839-GAACATCTCGCATGGC-0	10.209	2.72673	Vein-CCL2+
5386STDY7600839-CCTAAAGGTCGCTTCT-0	11.5472	3.95944	Vein-CCL2+
5386STDY7600839-CGCTGGACAAGCCATT-0	11.7399	2.9914	Vein-CCL2+
5386STDY7600839-CAGCCGATCAACGGCC-0	11.8837	3.21707	Vein-CCL2+
5386STDY7600839-ATCTACTAGCCCTAAT-0	12.1396	2.51417	Vein-CCL2+
5386STDY7600839-TGACTTTTCTAACTCT-0	10.5125	1.80419	Vein-CCL2+
5386STDY7600839-TGCTGCTGTTGTACAC-0	11.6332	3.39374	Vein-CCL2+
5386STDY7600839-GGCCGATCAGACGTAG-0	9.7335	2.8373	Vein-CCL2+
5386STDY7600839-TGGTTAGAGAACTGTA-0	11.4142	2.68567	Vein-CCL2+
5386STDY7600839-TTGTAGGAGGTAAACT-0	11.8329	2.51145	Vein-CCL2+
5386STDY7600839-CATCGAACAATAACGA-0	11.6768	2.63496	Vein-CCL2+
5386STDY7600839-ACTGTCCTCGTACCGG-0	11.8051	4.27109	Vein-CCL2+
5386STDY7600839-GGATGTTTCACCACCT-0	10.713	3.16025	Vein-CCL2+
5386STDY7600839-CCACGGATCCTTGACC-0	12.8872	2.51721	Vein-CCL2+
5386STDY7600839-GGAACTTAGAGCTATA-0	10.3275	2.93951	Vein-CCL2+
5386STDY7600839-CATATTCAGACCTTTG-0	11.5213	2.2833	Vein-CCL2+
5386STDY7600839-AACCGCGAGCACCGTC-0	11.0423	2.86869	Vein-CCL2+
5386STDY7600839-CGTCTACAGACCTTTG-0	11.4412	3.38649	Vein-CCL2+
5386STDY7600839-GGCGACTTCGCAAACT-0	12.2978	2.14821	Vein-CCL2+
5386STDY7600839-GCATGTATCCCTCTTT-0	11.4982	3.28588	Vein-CCL2+
5386STDY7600839-CATCCACTCGTTTGCC-0	12.1779	1.88847	Vein-CCL2+
5386STDY7600839-AAGGTTCTCGTTACGA-0	10.7288	2.06282	Vein-CCL2+
5386STDY7600839-CAAGGCCAGCACAGGT-0	7.26845	-3.50989	Artery
5386STDY7600839-CACAGGCTCACGATGT-0	13.3345	3.77302	Vein-CCL2+
5386STDY7600839-CGGCTAGCACGACGAA-0	12.0435	2.47961	Vein-CCL2+
5386STDY7600839-CGGAGCTTCAGGATCT-0	10.4546	2.78316	Vein-CCL2+
5386STDY7600839-ACTGAACAGCTGAAAT-0	10.0673	2.46643	Vein-CCL2+
5386STDY7600839-CTCGTACAGGGCACTA-0	7.81067	-4.43395	Arteriole-CCL2+
5386STDY7600839-CACCACTAGGGATACC-0	10.1936	2.78295	Vein-CCL2+
5386STDY7600839-GATCAGTCACCATCCT-0	11.2558	1.42745	Vein-CCL2+
5386STDY7600839-GACTAACCAATCTGCA-0	12.2204	1.66096	Vein-CCL2+
5386STDY7600839-CTCGAAATCTACCAGA-0	12.3212	3.26401	Vein-CCL2+
5386STDY7600839-GATCGCGCAGTCAGAG-0	11.2468	1.98924	Vein-CCL2+
5386STDY7600839-CCTTCGAAGCCACCTG-0	13.3604	5.27337	Vein-CCL2+
5386STDY7600839-TGAGCATAGTTCGCGC-0	12.3245	1.93537	Vein-CCL2+
5386STDY7600839-ACTTACTAGATATGGT-0	9.60828	2.42713	Arteriole-CCL2+
5386STDY7600839-CTTTGCGGTGACGGTA-0	12.0414	4.36014	Vein-CCL2+
5386STDY7600839-AGAGTGGTCAAAGACA-0	14.0611	2.75859	Vein-CCL2+
5386STDY7600839-GATCGTAAGGCTACGA-0	11.9989	2.10221	Vein-CCL2+
5386STDY7600839-AAGACCTGTTCGTGAT-0	11.7404	1.93196	Vein-CCL2+
5386STDY7600839-GTTCTCGAGAGGTTGC-0	11.0434	2.44403	Vein-CCL2+
5386STDY7600839-TGGGCGTAGCAGCGTA-0	12.6185	1.85337	Vein-CCL2+
5386STDY7600839-AGCATACTCGGAGCAA-0	11.21	3.8997	Vein-CCL2+
5386STDY7600839-GCTGCTTAGACACGAC-0	12.8559	2.2874	Vein-CCL2+
5386STDY7600839-CCGTGGATCCGATATG-0	11.281	1.92265	Vein-CCL2+
5386STDY7600839-TTGGAACGTGGCCCTA-0	12.7644	2.43256	Vein-CCL2+
5386STDY7600839-GTTCATTAGCCTCGTG-0	11.5678	2.61752	Vein-CCL2+
5386STDY7600839-TTCGGTCAGATCGATA-0	7.45714	-5.14416	Artery
5386STDY7600839-CCGGTAGTCATGTGGT-0	12.6069	4.03612	Vein-CCL2+
5386STDY7600839-CCACCTAGTAAATGAC-0	11.3201	1.78032	Vein-CCL2+
5386STDY7600839-ACATACGGTGCAGTAG-0	9.79166	3.3171	Vein-CCL2+
5386STDY7600839-GGAAAGCCAATGAATG-0	11.2934	2.35501	Vein-CCL2+
5386STDY7600839-ATTGGACGTTCTGAAC-0	10.9836	3.74801	Vein-CCL2+
5386STDY7600839-CATCGGGAGACTAAGT-0	13.3927	3.04512	Vein-CCL2+
5386STDY7600839-TGCTGCTTCTACTTAC-0	10.485	3.02836	Vein-CCL2+
5386STDY7600839-CAGTAACCACTTCTGC-0	12.2728	3.59828	Vein-CCL2+
5386STDY7600839-GTCTTCGCAGGCTCAC-0	10.72	3.92122	Vein-CCL2+
5386STDY7600839-CTACATTAGATGTCGG-0	7.91872	-2.60763	Artery
5386STDY7600839-ATGGGAGGTGCGGTAA-0	11.7508	3.80232	Vein-CCL2+
5386STDY7600839-GGGAGATGTATTCGTG-0	11.843	3.88315	Vein-CCL2+
5386STDY7600839-TTATGCTGTGCATCTA-0	12.7979	0.787396	Vein
5386STDY7600839-CATTCGCAGAGCTATA-0	11.5473	3.909	Vein-CCL2+
5386STDY7600839-CACCACTAGGTGCTTT-0	12.6762	4.29205	Vein-CCL2+
5386STDY7600839-CCGTGGACACTACAGT-0	10.8048	2.33616	Vein-CCL2+
5386STDY7600839-TTAGTTCTCCACGTGG-0	11.4906	3.31169	Vein-CCL2+
5386STDY7600839-GACTACAAGAAACCAT-0	12.9784	1.9064	Vein-CCL2+
5386STDY7600839-CTCATTAGTTTGCATG-0	12.0667	2.397	Vein-CCL2+
5386STDY7600839-AAGGCAGAGTCCATAC-0	12.183	2.39551	Vein-CCL2+
5386STDY7600839-ATAGACCAGTTCGCGC-0	10.8226	3.14265	Vein-CCL2+
5386STDY7600839-CTGCCTACAAGCGATG-0	12.377	2.74335	Vein-CCL2+
5386STDY7600839-GTTTCTACAACTTGAC-0	11.445	2.78022	Vein-CCL2+
5386STDY7600839-TAAGCGTCAGTTCATG-0	12.3495	3.09485	Vein-CCL2+
5386STDY7600839-ATAACGCGTGTAACGG-0	11.6575	2.93489	Vein-CCL2+
5386STDY7600839-GAATGAAAGGCTAGAC-0	12.0311	1.72391	Vein-CCL2+
5386STDY7600839-CTTAGGAGTGGCTCCA-0	11.3938	3.25043	Vein-CCL2+
5386STDY7600839-TGAAAGAGTAAATACG-0	13.5301	4.49695	Vein-CCL2+
5386STDY7600839-CACACCTTCGCCGTGA-0	12.7362	1.88423	Vein-CCL2+
5386STDY7600839-CAAGGCCTCCTCCTAG-0	10.819	3.8281	Vein-CCL2+
5386STDY7600839-GTAACTGGTCGTGGCT-0	12.2956	4.07533	Vein-CCL2+
5386STDY7600839-ACGGGCTCATATGCTG-0	12.6609	3.89386	Vein-CCL2+
5386STDY7600839-GGGACCTTCGCGTTTC-0	12.4334	2.45336	Vein-CCL2+
5386STDY7600839-CAGCGACTCTAGAGTC-0	11.6798	3.07486	Vein-CCL2+
5386STDY7600839-CATATGGTCAACGGCC-0	11.3436	2.73373	Vein-CCL2+
5386STDY7600839-AGTGTCATCTCCAGGG-0	11.6633	2.68623	Vein-CCL2+
5386STDY7600839-CAGAATCAGATAGTCA-0	12.1765	0.345	Vein
5386STDY7600839-TTGGAACAGAGTTGGC-0	12.1189	2.52672	Vein-CCL2+
5386STDY7600839-TACAGTGGTTGATTGC-0	11.5913	2.68527	Vein-CCL2+
5386STDY7600839-AGGTCCGAGCCATCGC-0	13.2063	0.787243	Vein
5386STDY7600839-CGAGCACTCTCCCTGA-0	12.224	3.97479	Vein-CCL2+
5386STDY7600839-CGGAGTCAGGTCATCT-0	11.9967	3.27033	Vein-CCL2+
5386STDY7600839-TTTGCGCCATCTACGA-0	11.4661	3.02522	Vein-CCL2+
5386STDY7600839-GGACGTCGTGTTGGGA-0	11.7389	3.23693	Vein-CCL2+
5386STDY7600839-CGTCCATGTGTTTGTG-0	11.6745	3.0221	Vein-CCL2+
5386STDY7600839-GGTGTTATCGCTAGCG-0	11.8376	1.96337	Vein-CCL2+
5386STDY7600839-TATCTCAGTCGTCTTC-0	12.5616	2.29403	Vein-CCL2+
5386STDY7600839-AACCGCGTCCGCAAGC-0	12.9356	2.93261	Vein-CCL2+
5386STDY7600839-GGGCACTGTGTCTGAT-0	11.0262	2.50989	Vein-CCL2+
5386STDY7600839-GTACGTAGTCTCATCC-0	12.6281	1.87732	Vein-CCL2+
5386STDY7600839-GTAACTGCAGACGTAG-0	12.5801	4.09043	Vein-CCL2+
5386STDY7600839-CGATGTAAGTTAAGTG-0	10.0086	2.89302	Vein-CCL2+
5386STDY7600839-GACCTGGAGCTTTGGT-0	11.4097	3.70852	Vein-CCL2+
5386STDY7600839-CTGCGGAGTAACGACG-0	13.7513	3.52172	Vein-CCL2+
5386STDY7600839-CGCTGGAGTCTTCAAG-0	11.567	3.14024	Vein-CCL2+
5386STDY7600839-GGTGAAGTCTTACCGC-0	13.2981	1.62805	Vein-CCL2+
5386STDY7600839-GATCAGTAGTGTGGCA-0	10.6931	2.44559	Vein-CCL2+
5386STDY7600839-GTCACAATCTCGGACG-0	10.6328	3.63224	Vein-CCL2+
5386STDY7600839-GTAACTGTCCGAAGAG-0	11.5311	3.40641	Vein-CCL2+
5386STDY7600839-GGTGAAGGTAGAAGGA-0	12.1185	3.82676	Vein-CCL2+
5386STDY7600839-ATGAGGGTCAGTCCCT-0	11.5323	2.64085	Vein-CCL2+
5386STDY7600839-GAACCTATCTTGGGTA-0	9.8973	3.09129	Vein-CCL2+
5386STDY7600839-GCTGGGTCACGCGAAA-0	12.7371	1.86785	Vein-CCL2+
5386STDY7600839-TCTGGAATCGGCATCG-0	12.586	6.37796	Lymphatic
5386STDY7600839-TTGGCAAAGAGTACAT-0	11.0093	3.33108	Vein-CCL2+
5386STDY7600839-TGTATTCGTCCAACTA-0	11.1222	3.16585	Vein
5386STDY7600839-ACGGGCTCATGCCTTC-0	10.242	2.54413	Vein-CCL2+
5386STDY7600839-TACTCATAGTTAGGTA-0	11.8917	4.07305	Vein-CCL2+
5386STDY7600839-GGCGTGTTCCCATTAT-0	11.5687	2.84828	Vein-CCL2+
5386STDY7600839-CTCTGGTTCGGTGTCG-0	11.6641	1.30013	Vein-CCL2+
5386STDY7600839-CTCGAGGCACGGCCAT-0	10.8833	2.9534	Vein-CCL2+
5386STDY7600839-CTAAGACCACGGTGTC-0	11.7834	2.53257	Vein-CCL2+
5386STDY7600839-CTCGTCAAGAACTCGG-0	12.6939	3.56921	Vein-CCL2+
5386STDY7600839-TGGGAAGAGGCGTACA-0	12.1452	4.27941	Vein-CCL2+
5386STDY7600839-CGGAGCTCATCGGAAG-0	11.3893	2.44585	Vein-CCL2+
5386STDY7600839-GAGCAGACATCACAAC-0	13.4553	0.978178	Vein
5386STDY7600839-GATCGATAGAGTGAGA-0	12.5888	2.48827	Vein-CCL2+
5386STDY7600839-TTTCCTCCACCGATAT-0	12.0969	3.40322	Vein-CCL2+
5386STDY7600839-CTCTGGTTCAATACCG-0	12.0505	3.40811	Vein-CCL2+
5386STDY7600839-ACGCCAGAGTGTGGCA-0	10.8056	3.50774	Vein-CCL2+
5386STDY7600839-GATTCAGAGATGGGTC-0	13.5441	3.61199	Vein-CCL2+
5386STDY7600839-CAGCTGGCACTGCCAG-0	10.3571	2.7307	Vein-CCL2+
5386STDY7600839-TCAGCAAAGGTCGGAT-0	11.7558	1.83953	Vein-CCL2+
5386STDY7600839-TGGCGCATCTTTAGGG-0	10.5585	3.26878	Vein-CCL2+
5386STDY7600839-CTCTAATGTAAGAGAG-0	11.843	3.74599	Vein-CCL2+
5386STDY7600839-GCAATCAAGATCCCAT-0	10.3786	2.31752	Vein-CCL2+
5386STDY7600839-GGGTTGCTCTAGAGTC-0	11.5975	3.65386	Vein-CCL2+
5386STDY7600839-TTTGCGCGTTTGACTG-0	12.2745	2.92548	Vein-CCL2+
5386STDY7600839-ATCGAGTCAGACTCGC-0	12.2431	2.49429	Vein-CCL2+
5386STDY7600839-ACATGGTGTAATCACC-0	12.4604	1.44259	Vein-CCL2+
5386STDY7600839-CCTAGCTCAAGCCTAT-0	9.75593	2.89768	Vein-CCL2+
5386STDY7600839-GACTAACGTTAAGATG-0	11.675	3.19593	Vein-CCL2+
5386STDY7600839-GATGCTAAGGACAGAA-0	10.8865	3.22436	Vein-CCL2+
5386STDY7600839-TTAGGCACAGCTATTG-0	7.47543	-4.98471	Artery
5386STDY7600839-CCTACACGTTTAAGCC-0	9.874	3.28989	Vein-CCL2+
5386STDY7600839-AGAGCGATCTGTTTGT-0	12.2671	2.62808	Vein-CCL2+
5386STDY7600839-CGATTGAAGATCGATA-0	11.542	3.8498	Vein-CCL2+
5386STDY7600839-TTTGGTTAGGACAGCT-0	13.7958	2.2784	Vein-CCL2+
5386STDY7600839-GACTACACAGTTAACC-0	10.969	2.77668	Vein-CCL2+
5386STDY7600839-CGTGAGCAGACCACGA-0	11.8823	3.65147	Vein-CCL2+
5386STDY7600839-CGGGTCATCGGCGCAT-0	11.7957	3.95861	Vein-CCL2+
5386STDY7600839-CCTTTCTGTAGCCTAT-0	13.1762	3.59602	Vein-CCL2+
5386STDY7600839-GATGCTACACGAGGTA-0	10.2793	2.59102	Vein-CCL2+
5386STDY7600839-GCACTCTAGCCGGTAA-0	11.3333	3.36143	Vein-CCL2+
5386STDY7600839-AGAGCGACAGCGAACA-0	13.9902	2.5089	Vein-CCL2+
5386STDY7600839-AACTCTTAGCGTCAAG-0	11.597	2.0109	Vein-CCL2+
5386STDY7600839-TCGCGAGCACCCTATC-0	10.8301	3.33292	Vein-CCL2+
5386STDY7600839-TACTCGCAGAGACGAA-0	11.1629	3.92716	Vein-CCL2+
5386STDY7600839-AGCCTAAAGAGGTACC-0	13.0556	2.88707	Vein-CCL2+
5386STDY7600839-CAGCTGGGTAAACACA-0	13.3581	3.29961	Vein-CCL2+
5386STDY7600839-GCGAGAATCGTCACGG-0	10.6694	2.4684	Vein-CCL2+
5386STDY7600839-CTCCTAGTCGATCCCT-0	8.72294	-4.41917	Arteriole-CCL2+
5386STDY7600839-GCAAACTTCCACGCAG-0	12.169	3.33234	Vein-CCL2+
5386STDY7600839-ACCGTAAAGCACAGGT-0	11.2532	2.43036	Vein-CCL2+
5386STDY7600839-CTAACTTGTAAGAGAG-0	10.7354	2.25217	Vein-CCL2+
5386STDY7600839-CGGGTCAAGATGTCGG-0	10.7389	3.73167	Vein-CCL2+
5386STDY7600839-ACTTGTTAGAGTGAGA-0	12.0983	1.96064	Vein-CCL2+
5386STDY7600839-GCATGTAGTTAAAGTG-0	12.8604	1.60691	Vein-CCL2+
5386STDY7600839-GGAGCAACAGGGAGAG-0	11.6827	2.26739	Vein-CCL2+
5386STDY7600839-GGACGTCTCCAGAGGA-0	10.3394	2.35691	Vein-CCL2+
5386STDY7600839-ACGGGCTGTCAGTGGA-0	12.9096	1.89248	Vein-CCL2+
5386STDY7600839-TACTTGTTCCCATTAT-0	11.0189	3.63712	Vein-CCL2+
5386STDY7600839-AAAGTAGAGTACATGA-0	11.3602	-0.0221087	Vein-CCL2+
5386STDY7600839-CTCGAAATCACTTACT-0	11.7304	4.12389	Vein-CCL2+
5386STDY7600839-TGATTTCAGATCGATA-0	10.8953	3.07871	Vein-CCL2+
5386STDY7600839-GAAGCAGGTGATAAGT-0	11.4636	3.18563	Vein-CCL2+
5386STDY7600839-GAAACTCGTCATATGC-0	10.3912	3.18107	Vein-CCL2+
5386STDY7600839-TTATGCTCAATAACGA-0	12.8409	3.25502	Vein-CCL2+
5386STDY7600839-GCGCCAATCATGTGGT-0	11.6293	3.66412	Vein-CCL2+
5386STDY7600839-CCACGGAGTCGAGATG-0	10.8199	3.17086	Vein-CCL2+
5386STDY7600839-ACATACGCAGGACCCT-0	11.5141	2.83249	Vein-CCL2+
5386STDY7600839-TCCCGATTCTCAAGTG-0	8.9506	-3.63771	Arteriole-CCL2+
5386STDY7600839-AGCATACGTCGAAAGC-0	12.7308	2.28671	Vein-CCL2+
5386STDY7600839-GCGCGATGTGGTCCGT-0	13.3648	5.07709	Vein-CCL2+
5386STDY7600839-CGGAGCTTCTGGCGAC-0	12.5275	2.31295	Vein-CCL2+
5386STDY7600839-CCACCTAGTATAATGG-0	7.67	-4.33338	Artery
5386STDY7600839-TAGGCATGTAAGCACG-0	12.8539	6.24106	Lymphatic
5386STDY7600839-GGAACTTGTTCTGGTA-0	11.6204	3.91278	Vein-CCL2+
5386STDY7600839-TGACAACCAGATCCAT-0	10.9064	2.68768	Vein-CCL2+
5386STDY7600839-ATAGACCTCTGTTTGT-0	10.7288	2.34894	Vein-CCL2+
5386STDY7600839-AGTCTTTAGGCTACGA-0	9.83223	-4.3883	Arteriole-CCL2+
5386STDY7600839-GTCACAACAACTTGAC-0	7.13757	-4.32409	Artery
5386STDY7600839-ATCATGGAGAGTCGGT-0	13.0445	5.99619	Lymphatic
5386STDY7600839-CGTGAGCCACTTAAGC-0	11.5944	1.54195	Vein-CCL2+
5386STDY7600839-GCTGCAGCACCGTTGG-0	14.4059	2.37151	Vein-CCL2+
5386STDY7600839-TACTTGTTCCTCAATT-0	11.1355	2.49446	Vein-CCL2+
5386STDY7600839-CAGATCAAGTGAAGAG-0	13.4155	2.1234	Vein-CCL2+
5386STDY7600839-CGGAGTCAGCACAGGT-0	13.0227	2.18902	Vein-CCL2+
5386STDY7600839-CACACAAAGGACAGCT-0	11.4943	4.09237	Vein-CCL2+
5386STDY7600839-TGACAACCACATCCAA-0	12.8534	2.82587	Vein-CCL2+
5386STDY7600839-TACTTGTCAAGAAAGG-0	12.4383	2.26098	Vein-CCL2+
5386STDY7600839-GCGACCATCAGAGGTG-0	12.0232	6.9689	Lymphatic
5386STDY7600839-ATCATCTTCCTCGCAT-0	13.0578	3.43898	Vein-CCL2+
5386STDY7600839-GAAACTCAGCGTAGTG-0	9.35957	-3.4091	Arteriole-CCL2+
5386STDY7600839-GACGTTAGTGTCCTCT-0	12.6383	2.84035	Vein-CCL2+
5386STDY7600839-TATTACCCAAGACACG-0	11.1834	3.49741	Vein-CCL2+
5386STDY7600839-GCGCAGTGTATAAACG-0	11.9767	2.85589	Vein-CCL2+
5386STDY7600839-AACTCAGGTGTGACGA-0	9.20908	-5.04663	Arteriole-CCL2+
5386STDY7600839-TCTATTGTCTGACCTC-0	12.2477	3.99095	Vein-CCL2+
5386STDY7600839-TCACGAAGTCTGCAAT-0	11.355	2.85663	Vein-CCL2+
5386STDY7600839-TGAGAGGAGTCGTACT-0	12.798	4.07931	Vein-CCL2+
5386STDY7600839-CAACCTCGTTAAGACA-0	12.6318	0.898922	Vein
5386STDY7600839-TCTTCGGGTCTACCTC-0	12.4056	6.6416	Lymphatic
5386STDY7600839-GACTAACTCTGTTGAG-0	10.3671	2.14007	Vein-CCL2+
5386STDY7600839-TCATTACCACCAACCG-0	11.8689	1.78264	Vein-CCL2+
5386STDY7600839-GTACTTTAGTGTACGG-0	12.9035	2.23176	Vein-CCL2+
5386STDY7600839-TACGGTAGTGCCTGGT-0	10.4975	2.67724	Vein-CCL2+
5386STDY7600839-TGAGCCGCAGCCTTTC-0	11.6211	3.53127	Vein-CCL2+
5386STDY7600839-AGGCCGTCACGTAAGG-0	12.6148	1.94237	Vein-CCL2+
5386STDY7600839-CATATTCAGTGAATTG-0	12.5087	2.93783	Vein-CCL2+
5386STDY7600839-AGCAGCCGTCTTCTCG-0	13.2578	3.03339	Vein-CCL2+
5386STDY7600839-ATTTCTGAGTTAACGA-0	11.2511	2.59962	Vein-CCL2+
5386STDY7600839-TGTTCCGCAGTGGGAT-0	12.2929	3.18044	Vein-CCL2+
5386STDY7600839-TAAACCGAGACCTTTG-0	12.1352	1.78155	Vein-CCL2+
5386STDY7600839-GACCTGGTCCAAACAC-0	7.35035	-5.14903	Artery
5386STDY7600839-CGCTATCGTGTCCTCT-0	11.9033	4.09899	Vein-CCL2+
5386STDY7600839-AGGTCCGGTTGATTGC-0	11.9248	2.2957	Vein-CCL2+
5386STDY7600839-CACAGTATCCCTTGTG-0	11.9717	3.44936	Vein-CCL2+
5386STDY7600839-TAGAGCTCATTGGTAC-0	10.486	2.66795	Vein-CCL2+
5386STDY7600839-ATTTCTGGTTTAGGAA-0	11.5066	1.39728	Vein-CCL2+
5386STDY7600839-TTCGGTCAGGGCTTGA-0	13.6746	1.37877	Vein
5386STDY7600839-CGGCTAGTCTCTTATG-0	12.7606	2.99563	Vein-CCL2+
5386STDY7600839-CCGTACTCATGACGGA-0	11.0322	3.44845	Vein-CCL2+
5386STDY7600839-ACTGAACGTTGTACAC-0	11.9979	1.82803	Vein-CCL2+
5386STDY7600839-TACACGACAGTCGTGC-0	10.7033	2.58253	Vein-CCL2+
5386STDY7600839-GTACTCCTCAACACAC-0	11.175	1.17798	Vein-CCL2+
5386STDY7600839-GGCGACTGTGGTCTCG-0	10.5715	3.14648	Vein-CCL2+
5386STDY7600839-CTGCGGACAATAGCGG-0	11.2592	3.71626	Vein-CCL2+
5386STDY7600839-GACACGCAGGCAGGTT-0	12.0887	2.02216	Vein-CCL2+
5386STDY7600839-TGACTTTCAATAACGA-0	13.2761	2.26957	Vein-CCL2+
5386STDY7600839-CGACCTTTCACCGGGT-0	12.2202	2.67008	Vein-CCL2+
5386STDY7600839-GGTGAAGTCAACCAAC-0	10.0225	2.37804	Vein-CCL2+
5386STDY7600839-GCGGGTTTCGGATGTT-0	11.8667	3.19906	Vein-CCL2+
5386STDY7600839-TGCTGCTTCAGTGCAT-0	12.1206	3.508	Vein-CCL2+
5386STDY7600839-CGTTGGGTCCTCAATT-0	12.5506	2.31067	Vein-CCL2+
5386STDY7600839-GATGAGGTCGTGGTCG-0	8.04648	-3.50562	Arteriole-CCL2+
5386STDY7600839-TACGGATTCTGATACG-0	12.1855	4.178	Vein-CCL2+
5386STDY7600839-CGAGAAGCATCCGCGA-0	11.581	1.62011	Vein-CCL2+
5386STDY7600839-GTCTCGTTCATGCATG-0	9.11659	-3.67315	Arteriole-CCL2+
5386STDY7600839-ACCTTTATCGTAGGAG-0	10.6624	2.77309	Vein-CCL2+
5386STDY7600839-CCGTACTTCGTTACGA-0	10.4124	2.52664	Vein-CCL2+
5386STDY7600839-CGCTATCGTGCAGACA-0	9.40413	-2.95986	Arteriole
5386STDY7600839-CTCGAGGCAAGACGTG-0	7.53316	-4.88978	Artery
5386STDY7600839-TTGGAACCACAGGAGT-0	12.5084	1.42246	Vein-CCL2+
5386STDY7600839-GAAATGAGTTATGTGC-0	13.3746	2.58886	Vein-CCL2+
5386STDY7600839-CTAGCCTCACTCGACG-0	10.6146	2.88059	Vein-CCL2+
5386STDY7600839-TTGACTTGTATAATGG-0	12.0044	2.25484	Vein-CCL2+
5386STDY7600839-ACGCAGCAGACCACGA-0	12.2586	3.45628	Vein-CCL2+
5386STDY7600839-GTTCGGGTCGTAGGAG-0	12.8565	5.88496	Vein-CCL2+
5386STDY7600839-AGGTCCGCAGCTCCGA-0	13.609	2.75427	Vein-CCL2+
5386STDY7600839-AACACGTAGGCACATG-0	12.48	3.53938	Vein-CCL2+
5386STDY7600839-TCTCTAATCAGCTGGC-0	7.77243	-4.58401	Arteriole-CCL2+
5386STDY7600839-TTTCCTCAGGCAGGTT-0	11.5029	3.33924	Vein-CCL2+
5386STDY7600839-ACTTACTAGCAGGCTA-0	11.8288	3.88954	Vein-CCL2+
5386STDY7600839-AGAGTGGTCTGCTGCT-0	11.2495	2.92472	Vein-CCL2+
5386STDY7600839-TATCTCATCAAGATCC-0	12.2405	2.59726	Vein-CCL2+
5386STDY7600839-TGCTGCTCATGTCTCC-0	11.9074	3.06627	Vein-CCL2+
5386STDY7600839-TCCACACTCGATAGAA-0	11.7987	3.53679	Vein-CCL2+
5386STDY7600839-CCCATACCACTGAAGG-0	12.4746	1.96385	Vein-CCL2+
5386STDY7600839-CGTAGGCCACGACGAA-0	10.3466	2.98005	Vein-CCL2+
5386STDY7600839-AGGGAGTCACGGCGTT-0	13.159	2.78013	Vein-CCL2+
5386STDY7600839-ATCTGCCTCAGCAACT-0	10.1855	2.95896	Vein-CCL2+
5386STDY7600839-TGATTTCGTAGCGATG-0	13.4975	4.36004	Vein-CCL2+
5386STDY7600839-TTCGAAGTCGGCGCTA-0	13.0425	3.78361	Vein-CCL2+
5386STDY7600839-CAGCATATCACTGGGC-0	12.1597	1.83713	Vein-CCL2+
5386STDY7600839-ATGCGATTCTGGCGAC-0	9.89033	3.0087	Vein-CCL2+
5386STDY7600839-CGAGCACCATATACCG-0	11.7011	3.96723	Vein-CCL2+
5386STDY7600839-TTTCCTCCACGGCGTT-0	11.145	2.96881	Vein-CCL2+
5386STDY7600839-CTCTGGTGTGAGGGTT-0	12.7207	2.60114	Vein-CCL2+
5386STDY7600839-AACACGTCAGTAGAGC-0	13.4519	2.02125	Vein-CCL2+
5386STDY7600839-GAAATGATCTGCGGCA-0	12.3322	1.94406	Vein-CCL2+
5386STDY7600839-GCGCGATAGTAGATGT-0	10.2483	3.32403	Vein-CCL2+
5386STDY7600839-TAGGCATCAGTATGCT-0	11.699	1.51289	Vein-CCL2+
5386STDY7600839-TCTGGAAAGTCACGCC-0	7.13504	-4.54086	Artery
5386STDY7600839-AAAGTAGTCGCGTAGC-0	12.6916	2.35021	Vein-CCL2+
5386STDY7600839-GGCAATTAGCCGGTAA-0	12.7245	2.80888	Vein-CCL2+
5386STDY7600839-TGGACGCTCGTATCAG-0	12.7551	4.09541	Vein-CCL2+
5386STDY7600839-TTAACTCTCAAACGGG-0	11.5046	2.44919	Vein-CCL2+
5386STDY7600839-ACGGGCTAGAATTGTG-0	12.5607	0.654762	Vein
5386STDY7600839-CGTTAGATCAGTTCGA-0	9.85411	0.551479	Cap
5386STDY7600839-ATTACTCGTAAGGGAA-0	12.6639	1.05354	Vein-CCL2+
5386STDY7600839-AAACGGGTCAGATAAG-0	12.6966	4.22616	Vein-CCL2+
5386STDY7600839-CACAGGCAGTATCTCG-0	13.0211	1.39374	Vein
5386STDY7600839-CAAGTTGCAAGGACAC-0	12.4424	3.89063	Vein-CCL2+
5386STDY7600839-GCAATCAGTCTCGTTC-0	10.9917	2.21751	Vein-CCL2+
5386STDY7600839-TCGTAGAAGATGGCGT-0	11.5042	1.3286	Vein-CCL2+
5386STDY7600839-CACCAGGGTCAGAAGC-0	13.2523	1.12362	Vein
5386STDY7600839-CGTTCTGGTGTCCTCT-0	11.8788	-2.42353	Cap-Ven
5386STDY7600839-CAAGGCCGTCTCAACA-0	11.3886	3.7681	Vein-CCL2+
5386STDY7600839-CATTATCTCTACTATC-0	11.748	2.93884	Vein-CCL2+
5386STDY7600839-CTGCGGAGTTAGAACA-0	12.1159	2.06596	Vein-CCL2+
5386STDY7600839-TACTTACCAAGTCTGT-0	12.6121	1.48764	Vein-CCL2+
5386STDY7600839-GCGGGTTAGTCGAGTG-0	9.58291	-2.99192	Cap-CCL2+
5386STDY7600839-AAGGCAGGTTCTCATT-0	10.7805	3.03189	Vein-CCL2+
5386STDY7600839-GACTAACGTCGACTGC-0	13.0645	1.49968	Vein
5386STDY7600839-CAGGTGCCAGCTGCTG-0	11.1255	1.06442	Vein-CCL2+
5386STDY7600839-TGACGGCAGACTACAA-0	12.1111	0.993663	Vein-CCL2+
5386STDY7600839-GTGCTTCCACGGCGTT-0	11.7707	3.7569	Vein-CCL2+
5386STDY7600839-TCACGAAAGTGTGAAT-0	7.97169	-3.27633	Arteriole
5386STDY7600839-AATCGGTTCGTCCGTT-0	12.8105	4.01301	Vein-CCL2+
5386STDY7600839-TGGTTCCGTAAAGGAG-0	11.3378	2.47329	Vein-CCL2+
5386STDY7600839-TACCTATGTGGCGAAT-0	13.2149	3.1043	Vein-CCL2+
5386STDY7600839-TGGACGCGTTCGGGCT-0	6.86767	-4.4868	Artery
5386STDY7600839-CAAGTTGCAGCAGTTT-0	12.2532	4.23983	Vein-CCL2+
5386STDY7600839-CAAGATCGTATATGGA-0	11.0431	2.40919	Vein-CCL2+
5386STDY7600839-TGACGGCGTATATGAG-0	8.80827	-3.37851	Arteriole-CCL2+
5386STDY7600839-ACGATACGTCACTGGC-0	12.2501	4.3459	Vein-CCL2+
5386STDY7600839-AAAGTAGTCGAACGGA-0	12.5036	2.59625	Vein-CCL2+
5386STDY7600839-GCCAAATTCTCTAAGG-0	12.4919	1.41648	Vein-CCL2+
5386STDY7600839-CGGGTCACAGGATTGG-0	13.7983	1.80292	Vein-CCL2+
5386STDY7600839-CTCTAATGTATGAATG-0	9.34709	-4.00503	Arteriole
5386STDY7600839-AGCTTGAAGTACTTGC-0	12.0134	2.91677	Vein-CCL2+
5386STDY7600839-GTATCTTGTAGCGTGA-0	8.00052	-2.34489	Arteriole
5386STDY7600839-CGCTTCATCAAAGACA-0	10.1245	3.2182	Vein-CCL2+
5386STDY7600839-GCACTCTCAGACGCAA-0	11.7835	3.75013	Vein-CCL2+
5386STDY7600839-CGAGAAGCAAAGTGCG-0	12.0054	3.38641	Vein-CCL2+
5386STDY7600839-TTCTCCTAGCACCGTC-0	8.85108	-5.01711	Arteriole-CCL2+
5386STDY7600839-TCAGGATAGGCTCTTA-0	12.3387	4.35369	Vein-CCL2+
5386STDY7600839-GTTCGGGAGACCCACC-0	7.49968	-3.40319	Artery
5386STDY7600839-GAAACTCAGACTTTCG-0	13.0049	2.60978	Vein-CCL2+
5386STDY7600839-TCAGGATAGGCGATAC-0	12.9082	2.87595	Vein-CCL2+
5386STDY7600839-TATCTCATCGTCTGAA-0	7.52658	-4.72452	Artery
5386STDY7600839-GTCACAAGTTGCCTCT-0	8.99885	8.86057	Vein-Lymph-CD8A+
5386STDY7600839-ACTTGTTGTGTGAATA-0	12.2765	1.78483	Vein-CCL2+
5386STDY7600839-TGACTAGGTTCATGGT-0	12.0506	6.16485	Lymphatic
5386STDY7600839-GGCGTGTGTACTCGCG-0	11.9311	6.76154	Lymphatic
5386STDY7600839-GTCCTCAAGTTACCCA-0	7.65438	-3.75375	Artery
5386STDY7600839-CGTGTAAGTCTCTCGT-0	9.34707	-3.42662	Arteriole-CCL2+
5386STDY7600839-GCTGCTTGTTACCGAT-0	12.0768	3.81219	Vein-CCL2+
5386STDY7600839-ACTTACTGTAGCTTGT-0	10.8206	3.10829	Vein-CCL2+
5386STDY7600839-GGATGTTCAACTGGCC-0	11.6306	3.47537	Vein-CCL2+
5386STDY7600839-AGGCCGTGTTCTGTTT-0	13.4928	0.781272	Vein
5386STDY7600839-CGGACACAGTACGTTC-0	11.1728	-2.45392	Cap-CCL2+
5386STDY7600839-CCTACACGTGTCCTCT-0	12.6573	4.25487	Vein-CCL2+
5386STDY7600839-CCTAGCTTCTCGCATC-0	12.1352	6.7209	Lymphatic
5386STDY7600839-GTAACGTTCTTGTATC-0	8.60939	-4.01652	Arteriole-CCL2+
5386STDY7600839-GCTGCAGTCCTATTCA-0	10.6893	-0.839773	Cap-CCL2+
5386STDY7600839-ACACCGGCAGCAGTTT-0	9.91324	-3.73761	Arteriole-CCL2+
5386STDY7600839-TCTGGAACACTCGACG-0	9.40832	-4.70685	Arteriole-CCL2+
5386STDY7600839-ACTTACTGTTTGTTGG-0	9.95245	-1.37144	Arteriole
5386STDY7600839-TGGCCAGGTTCAGACT-0	7.71785	-4.4638	Artery
5386STDY7600839-TCTTCGGAGCTCTCGG-0	9.80582	-4.03128	Arteriole-CCL2+
5386STDY7600839-AGGGTGACAGTATAAG-0	9.478	-3.97509	Arteriole-CCL2+
5386STDY7600839-TTGACTTAGTGAACAT-0	11.1439	-2.48736	Cap-CCL2+
5386STDY7600839-GCTTGAAGTTTGGCGC-0	13.5136	1.07799	Vein-CCL2+
5386STDY7600839-CGGGTCACAATCGAAA-0	11.8654	2.99816	Vein-CCL2+
5386STDY7600839-CACACTCAGATGCCAG-0	11.5319	-1.42098	Cap-CCL2+
5386STDY7600839-AAGTCTGCACAAGTAA-0	8.88015	-3.01312	Vein-CCL2+
5386STDY7600839-CCTCAGTGTGCAGACA-0	11.5066	2.9906	Vein-CCL2+
5386STDY7600839-TCAGCAAAGGTGTGGT-0	10.4912	3.42229	Vein-CCL2+
5386STDY7600839-TTCTACATCACAGTAC-0	11.8426	0.629499	Vein-CCL2+
5386STDY7600839-CAGCAGCAGTACGTAA-0	7.9348	-2.77401	Arteriole
5386STDY7600839-TCTTCGGTCTGACCTC-0	11.2695	-2.35581	Cap-CCL2+
5386STDY7600839-CTACCCAGTCGAATCT-0	13.3514	1.23903	Vein
5386STDY7600839-ATTTCTGAGGTGCAAC-0	11.1832	-2.22039	Cap-CCL2+
5386STDY7600839-GAATAAGGTATCAGTC-0	7.51823	-3.84357	Artery
5386STDY7600839-AAACCTGAGCACAGGT-0	12.4205	2.95237	Vein-CCL2+
5386STDY7600839-GCGCGATTCACAGGCC-0	9.94642	-3.59364	Arteriole-CCL2+
5386STDY7600839-AGCGTCGAGTCAAGCG-0	7.661	-4.73723	Artery
5386STDY7600839-AACTCCCTCGCATGGC-0	12.3412	3.48758	Vein-CCL2+
5386STDY7600839-GGATTACGTTGTCGCG-0	7.38702	-4.54833	Artery
5386STDY7600839-CATCCACCACATGACT-0	7.38055	-4.87146	Artery
5386STDY7600839-ATGAGGGGTTGAGGTG-0	7.81936	-5.14195	Artery
5386STDY7600839-TCTTTCCGTTGGTAAA-0	9.79663	-3.52341	Arteriole-CCL2+
5386STDY7600839-CAGTCCTCAGGGATTG-0	11.137	-2.25082	Cap-CCL2+
5386STDY7600839-GCCAAATAGTAGCCGA-0	11.5964	-2.26142	Cap-CCL2+
5386STDY7600839-GGACGTCTCCAAACAC-0	10.7113	-2.96622	Cap-CCL2+
5386STDY7600839-GTTTCTAGTATTACCG-0	10.3354	-1.41296	Cap-CCL2+
5386STDY7600839-GCAATCACAATCTACG-0	9.06173	-4.40977	Arteriole-CCL2+
5386STDY7600839-ACTTACTCAGCTCGCA-0	9.46559	-2.99027	Arteriole-CCL2+
5386STDY7600839-TGGGCGTTCATTTGGG-0	12.4279	3.26154	Vein-CCL2+
5386STDY7600839-GGGTTGCCATCTACGA-0	12.9746	5.94124	Lymphatic
5386STDY7600839-CCTTCCCGTCTGGAGA-0	10.172	-3.32911	Arteriole-CCL2+
5386STDY7600839-TATCTCATCGAATCCA-0	10.8993	-2.88097	Cap-CCL2+
5386STDY7600839-GTTCGGGGTACGACCC-0	9.15941	-3.41175	Arteriole
5386STDY7600839-ACGTCAAGTTGTCTTT-0	8.98208	8.23135	Cap-CCL2+
5386STDY7600839-AGCCTAAGTAATCGTC-0	9.14208	-4.50111	Arteriole-CCL2+
5386STDY7600839-AGTTGGTTCGGTTAAC-0	10.7472	3.57661	Vein-CCL2+
5386STDY7600839-TGCTACCCAACTGCGC-0	10.1955	-3.67832	Arteriole-CCL2+
5386STDY7600839-GAAGCAGTCGTAGGTT-0	9.02702	-2.70397	Arteriole
5386STDY7600839-CGTGTAAAGAGGACGG-0	11.1239	-1.59889	Cap-CCL2+
5386STDY7600839-CGGTTAAGTCATTAGC-0	10.3567	2.80159	Vein-CCL2+
5386STDY7600839-TTGACTTGTTGCCTCT-0	11.1218	-1.96314	Cap-CCL2+
5386STDY7600839-CCTATTAAGTCACGCC-0	9.98113	-3.70469	Arteriole-CCL2+
5386STDY7600839-CTTAGGACAGTAACGG-0	10.0958	-4.02125	Arteriole-CCL2+
5386STDY7600839-TCTTTCCAGGAACTGC-0	11.4121	-2.28535	Cap-CCL2+
5386STDY7600839-GAATGAATCTAACTTC-0	10.6338	-3.40322	Arteriole-CCL2+
5386STDY7600839-GCTGCAGTCCCGGATG-0	12.3381	-1.98034	Vein-CCL2+
5386STDY7600839-GACAGAGGTTCACCTC-0	10.9655	3.49899	Vein-CCL2+
5386STDY7600839-CTAACTTGTAGAGGAA-0	11.3563	2.40883	Vein-CCL2+
5386STDY7600839-TGAGAGGGTGAAGGCT-0	9.77634	-3.93868	Arteriole
5386STDY7600839-GGTGAAGCATGTTGAC-0	11.5415	-2.49445	Cap-CCL2+
5386STDY7600839-CCACGGAGTGGTCTCG-0	13.0914	1.97148	Vein-CCL2+
5386STDY7600839-TTGAACGTCTTCTGGC-0	9.29742	-2.18809	Arteriole
5386STDY7600839-TATGCCCTCTCGAGTA-0	8.81984	-3.35328	Arteriole-CCL2+
5386STDY7600839-CGGACTGTCTCTTGAT-0	8.55426	-2.14473	Arteriole
5386STDY7600839-CGTTGGGCAGGTCGTC-0	11.0177	3.69421	Vein-CCL2+
5386STDY7600839-CGTTGGGGTCTTCTCG-0	11.7395	-3.13758	Cap-CCL2+
5386STDY7600839-GGTGTTAGTGCTTCTC-0	10.8036	-1.76785	Cap-CCL2+
5386STDY7600839-AGTGTCAGTTATCGGT-0	11.073	-2.91253	Cap-CCL2+
5386STDY7600839-GTGGGTCTCAAACAAG-0	12.5631	1.506	Vein-CCL2+
5386STDY7600839-CAGCGACAGTGGTAGC-0	10.5287	2.00219	Vein-CCL2+
5386STDY7600839-CCATGTCAGTCTCAAC-0	11.9319	-2.45222	Cap-CCL2+
5386STDY7600839-TACGGTACATCTATGG-0	10.7637	-3.36393	Arteriole-CCL2+
5386STDY7600839-TCATTACGTCAGTGGA-0	11.2756	3.7561	Vein-CCL2+
5386STDY7600839-ACTTGTTGTTATCGGT-0	11.041	-1.66122	Cap-CCL2+
5386STDY7600839-GTATTCTTCGCACTCT-0	11.7904	2.34635	Vein-CCL2+
5386STDY7600839-AAACGGGGTACGACCC-0	9.03728	-4.34005	Arteriole-CCL2+
5386STDY7600839-CTGTTTAGTACCAGTT-0	11.1548	-2.69646	Cap-CCL2+
5386STDY7600839-GACCAATAGAAACCGC-0	8.85549	-3.05006	Arteriole
5386STDY7600839-TCGCGTTGTGCAGGTA-0	10.6906	-3.68759	Arteriole-CCL2+
5386STDY7600839-TTCTCAAAGGATGGAA-0	11.8634	-1.65206	Cap-CCL2+
5386STDY7600839-GTAGTCACAGACAGGT-0	10.4068	3.10859	Vein-CCL2+
5386STDY7600839-CGTTAGAAGGTAAACT-0	11.141	-2.63752	Cap-CCL2+
5386STDY7600839-ACGGGCTCACTGCCAG-0	10.018	-1.05457	Cap-CCL2+
5386STDY7600839-GGCGTGTTCACTCTTA-0	9.21914	-2.77045	Arteriole
5386STDY7600839-CCAGCGATCAGATAAG-0	11.0217	3.71123	Vein-CCL2+
5386STDY7600839-ACTTACTCATTCCTGC-0	12.8692	-2.17733	Arteriole
5386STDY7600839-CGCTGGACATGGTAGG-0	10.382	-3.62086	Arteriole-CCL2+
5386STDY7600839-ACACCGGGTTCGTGAT-0	11.5879	-1.88327	Cap-CCL2+
5386STDY7600839-AACCATGGTCCAGTGC-0	10.1931	-3.5789	Arteriole-CCL2+
5386STDY7600839-GATGAGGGTCATGCCG-0	12.5809	4.00844	Vein-CCL2+
5386STDY7600839-CGTGTCTCAGTCGTGC-0	11.2241	-2.93114	Cap-CCL2+
5386STDY7600839-CCAGCGAGTACCATCA-0	11.382	-3.08665	Cap-CCL2+
5386STDY7600839-GATGCTACAACCGCCA-0	11.1903	-2.7582	Cap-CCL2+
5386STDY7600839-GTTACAGAGGCACATG-0	8.69868	-1.43999	Arteriole
5386STDY7600839-GACCTGGCAGACAAGC-0	12.8306	0.387555	Vein
5386STDY7600839-CTCGGAGAGTAGATGT-0	12.0064	-1.53647	Cap
5386STDY7600839-ATTACTCCATGTTCCC-0	10.9357	-2.75324	Cap-CCL2+
5386STDY7600839-TTCTCCTTCCTCAATT-0	11.3966	3.53422	Vein-CCL2+
5386STDY7600839-TCAACGACATGCATGT-0	12.2139	1.71319	Vein-CCL2+
5386STDY7600839-CGTTGGGGTCAGTGGA-0	8.75266	-4.55279	Arteriole
5386STDY7600839-GTTACAGGTTTGTGTG-0	10.8227	-2.35857	Cap-CCL2+
5386STDY7600839-TGTATTCCAATGGACG-0	11.8181	-1.95467	Cap-CCL2+
5386STDY7600839-ACATCAGCACAACTGT-0	11.5428	-2.3803	Cap-CCL2+
5386STDY7600839-ACTGTCCGTGTGAAAT-0	11.0652	-3.67887	Arteriole-CCL2+
5386STDY7600839-CGATGTATCAGGATCT-0	11.9233	-1.02228	Cap-CCL2+
5386STDY7600839-ACATGGTGTCTCAACA-0	10.6171	-1.99167	Cap
5386STDY7600839-AGTCTTTGTAAGAGGA-0	11.5415	-2.57655	Cap-CCL2+
5386STDY7600839-GCGGGTTGTCGGGTCT-0	11.1823	-2.76269	Cap-CCL2+
5386STDY7600839-CTAACTTCAAGCCTAT-0	11.2509	-1.89035	Cap-CCL2+
5386STDY7600839-GGGCACTTCTCTGAGA-0	12.5158	4.3122	Vein-CCL2+
5386STDY7600839-TGAGCATAGTAGGCCA-0	11.3011	-2.02332	Cap-CCL2+
5386STDY7600839-GCGCAGTGTGTAACGG-0	12.1877	6.56262	Lymphatic
5386STDY7600839-ACGCCAGCACCCATGG-0	10.8412	-1.68301	Cap-CCL2+
5386STDY7600839-GCACATAGTTGGTAAA-0	9.73809	-0.892708	Cap
5386STDY7600839-GGTATTGAGGGTTTCT-0	11.8536	2.35399	Vein-CCL2+
5386STDY7600839-CAGTAACAGATCCCGC-0	8.5495	-3.42358	Arteriole
5386STDY7600839-CCTTACGGTATATGAG-0	10.1676	-1.72547	Arteriole
5386STDY7600839-AGGCCGTCATTAACCG-0	11.5107	-2.6794	Cap-CCL2+
5386STDY7600839-TGACTTTAGTAGCGGT-0	11.7736	-1.84375	Cap-CCL2+
5386STDY7600839-AGCGTATTCTATCCTA-0	11.6129	-3.00588	Cap-CCL2+
5386STDY7645353-TACACGAGTACACCGC-0	12.7526	1.62513	Vein-CCL2+
5386STDY7645353-AGGTCCGCAAGCCATT-0	13.2681	2.76072	Vein-CCL2+
5386STDY7645353-TTCTCAATCATCGATG-0	12.6775	2.96202	Vein-CCL2+
5386STDY7645353-AACTCTTGTACCGTTA-0	10.4693	1.86963	Cap-Ven
5386STDY7645353-TACGGATAGGCGTACA-0	7.23196	-5.45594	Artery
5386STDY7645353-TCACGAACAGGAATGC-0	12.8799	2.92213	Vein-CCL2+
5386STDY7645353-GAGGTGAGTCCGCTGA-0	12.869	1.94402	Vein-CCL2+
5386STDY7645353-GTATCTTGTGTTTGTG-0	9.35464	0.94223	Cap-Ven
5386STDY7645353-AGCTCTCAGCGTTCCG-0	11.6993	1.18682	Vein-CCL2+
5386STDY7645353-CTAAGACAGCAGATCG-0	10.0956	1.73898	Cap-Ven
5386STDY7645353-ATCATCTGTGCGAAAC-0	13.2842	2.28754	Vein-CCL2+
5386STDY7645353-AACCGCGAGGACCACA-0	12.587	3.22485	Vein-CCL2+
5386STDY7645353-AACTCTTTCAGCATGT-0	7.76571	-0.861617	Cap-Ven
5386STDY7645353-GGCGACTTCTCGTTTA-0	7.31928	-3.33683	Arteriole
5386STDY7645353-CTGATCCTCGCTGATA-0	12.3488	2.23941	Vein-CCL2+
5386STDY7645353-GACCAATAGACACGAC-0	6.47923	-1.8149	Cap-Ven
5386STDY7645353-CACATTTGTGCGCTTG-0	13.1379	3.76383	Vein-CCL2+
5386STDY7645353-GTGTGCGGTTCCACGG-0	11.4355	2.65359	Vein-CCL2+
5386STDY7645353-GGGATGACATGGGAAC-0	10.1375	1.53723	Cap-Ven
5386STDY7645353-GCGCGATGTCAATGTC-0	6.58015	-1.18194	Cap-Ven
5386STDY7645353-TCGCGTTCATCTATGG-0	11.256	1.11889	Vein-CCL2+
5386STDY7645353-GTCTTCGCATCAGTCA-0	12.3242	1.94456	Vein-CCL2+
5386STDY7645353-CCCTCCTAGCGTGAAC-0	9.78485	1.3085	Cap-Ven
5386STDY7645353-TGTCCCAGTAAGGATT-0	9.65788	8.45923	Vein-Lymph-CD8A+
5386STDY7645353-CACCAGGCACTTCTGC-0	7.3896	-1.555	Cap-Ven
5386STDY7645353-ATCGAGTAGGTGCAAC-0	12.4153	2.41715	Vein-CCL2+
5386STDY7645353-GGCGACTGTAGGCTGA-0	13.5625	2.63835	Vein-CCL2+
5386STDY7645353-AACTCCCGTTTGTGTG-0	6.27201	-1.72824	Cap-Ven
5386STDY7645353-CACCACTTCACCATAG-0	6.48197	-1.24506	Cap-Ven
5386STDY7645353-CTCGAAATCGTATCAG-0	13.116	5.74338	Lymphatic
5386STDY7645353-CATATTCAGACACTAA-0	7.23494	-1.22662	Cap-Ven
5386STDY7645353-ATCCACCCATGTAGTC-0	6.82049	-2.26423	Arteriole
5386STDY7645353-TGCCAAAGTCCGAACC-0	13.6438	2.32228	Vein-CCL2+
5386STDY7645353-CGTGAGCCACGAAAGC-0	9.57301	8.89933	Vein-Lymph-CD8A+
5386STDY7645353-CCACGGAGTTTACTCT-0	9.9312	9.14836	Vein-Lymph-CD8A+
5386STDY7645353-TCATTTGAGAGATGAG-0	12.0732	1.32942	Vein-CCL2+
5386STDY7645353-TGCCCATCAGATAATG-0	12.4614	2.04682	Vein-CCL2+
5386STDY7645353-TTGAACGAGGAGTACC-0	8.8857	8.71759	Vein-Lymph-CD8A+
5386STDY7645353-AGCGTCGGTCTCGTTC-0	12.742	2.03097	Vein-CCL2+
5386STDY7645353-AGATTGCGTCCAGTAT-0	9.90228	8.9977	Vein-Lymph-CD8A+
5386STDY7645353-TGGTTCCCATAAGACA-0	12.2948	6.88947	Lymphatic
5386STDY7645353-TGTGGTATCCAAAGTC-0	13.2013	2.82655	Vein-CCL2+
5386STDY7645353-CGCGTTTAGAGCCTAG-0	6.51011	-1.20287	Cap-Ven
5386STDY7645353-AAGGCAGCACTTCTGC-0	11.8143	2.39659	Vein-CCL2+
5386STDY7645353-TTCCCAGGTAATAGCA-0	9.49609	8.56398	Vein-Lymph-CD8A+
5386STDY7645353-CAACCTCTCGGATGTT-0	14.4491	2.35993	Vein-CCL2+
5386STDY7645353-TTCGGTCTCGTCTGCT-0	9.93087	1.25354	Cap-Ven
5386STDY7645353-CTTTGCGCAATAGCGG-0	13.0945	2.422	Vein-CCL2+
5386STDY7645353-ACTGAGTCACGAAGCA-0	13.3902	2.0622	Vein-CCL2+
5386STDY7645353-TCGAGGCCAGACAAGC-0	13.4119	2.27511	Vein-CCL2+
5386STDY7645353-CTAACTTGTCTAGTGT-0	11.652	2.64482	Vein-CCL2+
5386STDY7645353-GCTCTGTGTTCCGTCT-0	6.98831	-1.32722	Cap-Ven
5386STDY7645353-CCACTACCACTGTTAG-0	10.3089	1.44109	Cap-Ven
5386STDY7645353-AGCTTGATCTAGCACA-0	6.65975	-1.35005	Cap-Ven
5386STDY7645353-GGATGTTCACGAAAGC-0	6.97226	-4.42972	Artery
5386STDY7645353-AGCAGCCAGAGCCTAG-0	10.0313	1.22128	Cap-Ven
5386STDY7645353-TGTGTTTAGGCTATCT-0	11.7212	2.21839	Vein-CCL2+
5386STDY7645353-TGACAACCAGCTATTG-0	6.56191	-1.72968	Cap-Ven
5386STDY7645353-CTCTAATTCTCCTATA-0	12.4877	2.57635	Vein-CCL2+
5386STDY7645353-GCGAGAATCCAGTATG-0	12.4297	1.78962	Vein-CCL2+
5386STDY7645353-TACACGATCATTATCC-0	11.5223	2.42732	Vein-CCL2+
5386STDY7645353-CTTACCGCACAGCCCA-0	13.1446	5.98069	Lymphatic
5386STDY7645353-TTGTAGGCAGTTCATG-0	12.2493	2.60909	Vein-CCL2+
5386STDY7645353-CGGAGCTAGAGTAATC-0	7.6197	-3.47769	Arteriole
5386STDY7645353-GGGACCTGTCCCTTGT-0	13.6701	3.0006	Vein-CCL2+
5386STDY7645353-TGAAAGATCCCATTAT-0	9.20214	7.86777	Vein-Lymph-CD8A+
5386STDY7645353-ACACCGGAGAGTCGGT-0	10.9453	2.65248	Vein-CCL2+
5386STDY7645353-CGATCGGTCAGAGGTG-0	6.75913	-1.75298	Cap-Ven
5386STDY7645353-GATCAGTTCTATGTGG-0	13.9391	3.19646	Vein-CCL2+
5386STDY7645353-AGATCTGAGTTTAGGA-0	7.1219	-0.925849	Cap-Ven
5386STDY7645353-TGGGAAGAGAGAACAG-0	8.72131	9.17751	Vein-Lymph-CD8A+
5386STDY7645353-TGCTGCTGTTCGGGCT-0	7.30502	-2.80165	Arteriole
5386STDY7645353-AAATGCCTCAAAGTAG-0	8.69325	8.9693	Vein-Lymph-CD8A+
5386STDY7645353-ACACCAAGTGACCAAG-0	12.1496	2.29233	Vein-CCL2+
5386STDY7645353-TGACGGCAGAAGGTGA-0	13.8174	1.76479	Vein
5386STDY7645353-GGACATTCATGCATGT-0	8.68779	8.51505	Vein-Lymph-CD8A+
5386STDY7645353-TGTGTTTCAAGCCCAC-0	9.01397	9.44977	Vein-Lymph-CD8A+
5386STDY7645353-ATCCGAAAGGGAACGG-0	11.6743	2.65043	Vein-CCL2+
5386STDY7645353-TCGCGAGTCCGCGGTA-0	6.72211	-2.78349	Cap-Ven
5386STDY7645353-TCGAGGCAGTGAATTG-0	10.0594	9.17737	Vein-Lymph-CD8A+
5386STDY7645353-GCGCAACTCGGTGTTA-0	6.63703	-0.941893	Cap-Ven
5386STDY7645353-CGAATGTGTAGCACGA-0	9.06739	9.1523	Vein-Lymph-CD8A+
5386STDY7645353-CAACCAAGTCTTCTCG-0	13.2038	2.88805	Vein-CCL2+
5386STDY7645353-GGGAATGAGAGCTGCA-0	11.1776	2.72017	Vein-CCL2+
5386STDY7645353-GCTGCTTGTCTTTCAT-0	6.88779	-1.51601	Cap-Ven
5386STDY7645353-TATGCCCCAGGCGATA-0	9.77832	9.1459	Vein-Lymph-CD8A+
5386STDY7645353-GCTGCAGGTAGATTAG-0	12.612	2.00114	Vein-CCL2+
5386STDY7645353-TTGGAACAGTGAATTG-0	6.94064	-1.24216	Cap-Ven
5386STDY7645353-GGAAAGCAGACGCACA-0	6.68802	-2.33758	Cap-Ven
5386STDY7645353-GCACATAGTCCGTGAC-0	6.70299	-1.82968	Cap-Ven
5386STDY7645353-TGCCCATTCCGTTGTC-0	8.59268	8.06411	Vein-Lymph-CD8A+
5386STDY7645353-GCTCCTAGTGGCGAAT-0	13.7683	2.30367	Vein-CCL2+
5386STDY7645353-GCTGCGAGTGCGCTTG-0	13.2416	2.49677	Vein-CCL2+
5386STDY7645353-AGATCTGTCGATCCCT-0	9.51093	1.34779	Cap-Ven
5386STDY7645353-GCTGCGATCGTCACGG-0	12.3814	2.17643	Vein-CCL2+
5386STDY7645353-TTGGCAAGTACATGTC-0	6.81734	-0.997444	Cap-Ven
5386STDY7645353-AAAGCAAAGTTGCAGG-0	7.59831	-3.87868	Cap-Ven
5386STDY7645353-CCTAAAGTCAACCATG-0	12.7644	3.3939	Vein-CCL2+
5386STDY7645353-ACATCAGGTAAGGGCT-0	11.3908	0.730047	Vein-CCL2+
5386STDY7645353-CCTTTCTAGCTGATAA-0	7.05054	-1.1581	Cap-Ven
5386STDY7645353-CATCAAGAGATTACCC-0	6.84353	-1.23213	Cap-Ven
5386STDY7645353-GGACATTGTCGAAAGC-0	6.83937	-1.13283	Cap-Ven
5386STDY7645353-TCGGTAATCACATGCA-0	8.48412	9.17934	Vein-Lymph-CD8A+
5386STDY7645353-GGCGACTCACGTGAGA-0	7.63114	-1.62606	Cap-Ven
5386STDY7645353-CCTACCAAGGAATTAC-0	6.97106	-1.55769	Cap-Ven
5386STDY7645353-ATCATGGAGGTGTGGT-0	8.47742	-3.29347	Arteriole
5386STDY7645353-GCAAACTTCCATGCTC-0	6.93208	-1.56652	Cap-Ven
5386STDY7645353-AACTCCCGTGAGGGTT-0	13.4441	2.6534	Vein-CCL2+
5386STDY7645353-GCTTGAAGTCAATGTC-0	7.05313	-0.724139	Cap-Ven
5386STDY7645353-GGGAGATCAGTAAGAT-0	11.7095	2.50527	Vein-CCL2+
5386STDY7645353-TAAACCGAGTTCGCGC-0	11.735	1.91195	Vein-CCL2+
5386STDY7645353-ACGGAGATCAAGATCC-0	7.54981	-1.4816	Cap-Ven
5386STDY7645353-TCTCATAAGCGGCTTC-0	13.0241	2.38834	Vein-CCL2+
5386STDY7645353-CAGTAACCATACAGCT-0	7.29076	-0.476012	Cap-Ven
[truncated: 17,318 more rows]

## Sheet: panel_d
Dotplot: Mean expression in group
	CD79A	TCL1A	CD27	MKI67	TOP2A	JCHAIN	XBP1	CD160	XCL1	XCL2	IFNG	NCAM1	TYROBP	FCGR3A	PRF1	GZMB	GNLY	CD3E	CD3G	SELL	CCR7	CD4	CD40LG	FOXP3	CTLA4	CD8A	CD8B	CRTAM	HLA-DRA	CD14	VCAN	S100A8	S100A12	LILRA5	LILRB2	S100A6	S100A4	CD68	FCN1	HLA-DRB1	LYVE1	F13A1	APOE	APOC1	FABP5	SPP1	TREM2	LGALS2	CLEC9A
B_naive	1	0.674118	0.0917121	0.000796976	0.00126495	0.0780697	0.0333113	0.00436037	0.00271811	0.00351161	0.00687981	0	0.0128253	0.00245036	0.00192759	0.00406735	0.00765027	0.00833092	0.00454162	0.586635	0.625712	0.00239214	0.00550724	0	0	0.00912167	0.00109581	0.002219	0.771825	0.000847379	0.000944855	0.00874877	0.00315131	0.00539552	0.00633626	0.0315559	0	0.00849882	0	0.611704	0.00151012	0	0.00274405	0.00594958	0.0297717	0	0	0	0.00183824
B_memory	0.90921	0.123289	0.32755	0.00254335	0.00344559	0.0826541	0.0627784	0.00345938	0.00590789	0	0.00969126	0.00698514	0.0134605	0	0.0010117	0.00166947	0.00751203	0.00424072	0.00442686	0.330453	1	0	0	0	0.00107655	0.00906431	0.00325126	0.00928893	0.748858	0.0012301	0.00143969	0.00185944	0	0	0.00814975	0.0848943	0.0447027	0.0270993	0	0.579592	0.00220159	0.00126606	0.00554053	0.00203764	0.118249	0	0	0	0
Cyc_B-cell	0.648455	1	0.179151	0.209953	0.165598	0.139137	0.359225	0	0	0	0.0201344	0	0.00432806	0	0	0.00646666	0.00447097	0	0	0.283755	0.267571	0	0	0	0	0	0.013083	0	0.406852	0	0	0	0	0	0	0.221623	0.346746	0.0661493	0.00937217	0.263558	0.00611471	0	0	0.0069394	0.554962	0	0	0	0
B-plasma	0.41793	0.0246807	1	0.0253804	0.0279992	1	0.948412	0.00453705	0	0.00243493	0.0120825	0.0744336	0.0339883	0.00764872	0.00421628	0.0369752	0.0103851	0.00472456	0	0.0941277	0.0393471	0	0	0	0.0122226	0.0117317	0.00315948	0.0121639	0.0679562	0.00625124	0.00221607	0.0067662	0.00692184	0	0.00159565	0.192043	0.126911	0.00706613	0.00331025	0.0522893	0.00620181	0.0037533	0.0179505	0.020743	0.058589	0.00198293	0	0	0.00252308
Cyc_Plasma	0.290092	0.140707	0.654469	0.376953	0.24127	0.827062	1	0	0	0	0.0109243	0	0.00661904	0.00315578	0.00285765	0.0161628	0.0106846	0.0079885	0	0.253187	0.0294551	0	0	0	0.00385826	0.010435	0.00523288	0.013564	0.141887	0.00202187	0.008672	0.00198641	0.000602114	0	0	0.173426	0.0699424	0.0309009	0.0135518	0.107077	0.00566902	0	0.0206057	0.0191793	0.360851	0	0	0.00215394	0.00296014
CD16-NK	0.0137426	0	0.127452	0.0104889	0.0124266	0.00124457	0.3572	1	1	1	0.955211	1	0.7151	0.12659	0.315953	0.251029	0.331058	0.297929	0.057322	0.27733	0.0353375	0.00989981	0.0452553	0	0.00112782	0.0567542	0.00338341	1	0.0441781	0.00375924	0.0014434	0.0112486	0.000940467	0.00137349	0.00318095	0.156396	0.259804	0.00920554	0	0.0586151	0.00106631	0.00120607	0.00224286	0.00289497	0.050269	0	0	0	0.00231701
CD16+NK	0.00362699	0.000235098	0.00547273	0.00281582	0.00363785	0.000873225	0.454614	0.425272	0.11567	0.20411	1	0.940609	0.687791	1	1	0.986188	1	0.248103	0.165451	0.188507	0.00247848	0.00575735	0.00877538	0	0.00233009	0.16409	0.0303567	0.1314	0.00980467	0.00227784	0.00159741	0.00352206	0.00123272	0.000981661	0.00223493	0.38674	0.660807	0.00323412	0.00177305	0.0827304	0.000937033	0.00035677	0.00186458	0.00214706	0.0310819	0.000726037	0	0	0
Cyc-NK	0.0144495	0	0.0508818	1	0.819599	0.018038	0.357414	0.445423	0.444823	0.758237	0.994682	0.975549	0.49631	0.434188	0.402576	0.735043	0.586708	0.285873	0.124851	0.291153	0.0233996	0.0318554	0	0	0	0.380788	0.229397	0.93388	0.0879774	0	0.0116318	0.00413957	0	0	0	0.3286	0.463017	0.0107069	0	0.090667	0	0.0202436	0.0113365	0.0108721	0.223501	0	0	0	0
CD4+CD8+T-naive	0.012758	0.00155958	0.274291	0.000467755	0.0125568	0.00176866	0.174683	0.00238662	0.0134746	0.00728125	0.0880535	0.00557938	0.00498924	0.00268117	0.0147845	0.00369755	0.00730829	0.841941	0.60215	0.714775	0.755944	0.239598	0.447088	0.0393225	0.154817	0.0921691	0.123652	0.063853	0.0152593	0.000820672	0	0.00144892	0.00023868	0	0	0.323971	0.409133	0.00245404	0	0.0233416	0	0	0.00478475	0.00547383	0.0538053	0	0	0	0
CD4+T	0.00215266	0	0.316752	0.00651757	0.0107708	0.00138566	0.237633	0.00676066	0.402958	0.134463	0.657334	0.0527091	0.0263906	0.0103989	0.0943495	0.0396907	0.0537581	0.933712	0.830306	0.0440748	0.0963986	0.425722	1	0.00997964	0.107558	0.188418	0.170629	0.0513584	0.00941331	0.00114543	0.000377709	0.00119399	0.000292777	0.000852975	0.000914736	0.652388	0.953945	0.00156093	0	0.0826649	0.000415902	0	0.00352461	0.00354696	0.0410579	0.00100913	0.000557118	0	0
CD4+Treg	0.00605897	0	0.968398	0.0312734	0.0419452	0.0130706	0.0913201	0	0.0202257	0.00687271	0.146649	0	0	0	0.0476913	0	0.00610452	0.987705	0.807078	0.763989	0.399762	0.421486	0.398818	1	1	0.0291667	0.117235	0	0.117946	0	0	0	0	0	0	0.474907	0.687175	0.00546818	0	0.219123	0	0	0	0.0151923	0.115996	0	0	0	0
CD8+T	0.00414639	0	0.485063	0.00102609	0.00600148	0.000882131	0.19605	0.0368267	0.569882	0.301995	0.841993	0.181596	0.0522617	0.016083	0.194246	0.214208	0.161571	1	0.886949	0.0444177	0.0755467	0.103982	0.415825	0.00751745	0.0304535	1	1	0.312826	0.0249484	0	0.00188341	0.000275606	0	0	0	0.709916	0.962213	0.00173663	0	0.114479	0.0007287	0	0.00157082	0.00242355	0.0444323	0	0	0	0
CD8+T-CRTAM+	0.00458604	0.00208027	0.161454	0.00556656	0.00993293	0.00114844	0.22345	0.134439	0.178309	0.237793	0.990407	0.122145	0.121704	0.281359	0.448033	0.470591	0.432545	0.950073	0.859388	0.135696	0.0425402	0.0535317	0.101492	0	0.0592963	0.876539	0.748363	0.791508	0.0496842	0.00138075	0.00145465	0.00208499	0.000908657	0	0	0.474546	0.640137	0.00236678	0.00290328	0.167865	0.000370191	0.000904762	0.00362241	0.00388912	0.0584118	0	0	0	0
Cyc-T	0.00752201	0	0.27208	0.903447	1	0	0.183007	0.0212022	0.0664895	0	0.46321	0	0.00648877	0.00419204	0.063203	0.0764098	0.03096	0.898659	1	0.482119	0.237087	0.414897	0.380647	0.278089	0.409481	0.16599	0.134092	0	0.0986178	0.012453	0	0.0162721	0	0	0.0155117	0.606527	0.852923	0.0176762	0	0.0997796	0.0111943	0	0	0	0.195289	0	0	0	0
CD14+Mono	0.000430822	0.000349394	0.00165055	0.00945121	0.00570011	0.00106981	0.332509	0.0028792	0.00144746	0.0010662	0.00854476	0.0119769	0.953772	0.0988002	0.00178739	0.00243423	0.00595612	0.00281012	0.000771571	0.407949	0.0128641	0.262315	0	0	0.00114072	0.000685272	0.000482385	0.0959555	0.402707	0.455037	1	0.67734	0.642934	0.528331	0.447913	1	0.919455	0.566666	0.999458	0.214158	0.0197448	0.13166	0.00841107	0.013031	0.14438	0.0187317	0.00805213	0.109682	0
CD16+Mono	0.00338629	0	0.0027302	0.00242183	0.00338509	0.00333607	0.33082	0.00436797	0.000712837	0.00126495	0.00436213	0.0436438	1	0.912982	0.00330216	0.00204449	0.00322913	0.00103829	0.00116421	0.0947753	0.0225844	0.494017	0.00242858	0	0.00342367	0.00623002	0.00204129	0.238997	0.633246	0.288931	0.318654	0.257762	0.0426901	1	1	0.832985	0.904662	0.765873	1	0.479173	0.0198844	0.0308716	0.0161188	0.0251891	0.205754	0.0126288	0.021057	0.0678306	0
Cyc-CD14+Mono	0.0170163	0.0191729	0.0143037	0.591616	0.534435	0.0260563	0.569267	0	0	0	0.0139492	0.0406429	0.505498	0.00935767	0	0	0.0024138	0	0	0.544905	0.0287072	0.152221	0	0	0	0.0096288	0	0.0514412	0.401735	0.151371	0.929206	0.631878	0.314239	0.25399	0.175754	0.643698	0.7451	0.357951	0.735305	0.307527	0	0.14279	0.00741241	0.00920878	0.257351	0.0309858	0	0.114106	0
Mϕ_CD16hi	0.000612398	0	0.000468274	0.00974422	0.0128098	0.000967731	0.222891	0	0.00206994	0.00170784	0.00431738	0.00962872	0.923611	0.280672	0.00141954	0.00253948	0.00319313	0.000485882	0.000790852	0.0263608	0.00912792	0.885607	0.000333574	0	0.000890519	0.00106405	0.00126313	0.0572604	0.440978	1	0.105398	0.155455	0.00833939	0.0452423	0.200259	0.922532	0.975182	0.847461	0.0553638	0.412133	1	1	0.0378729	0.0183642	0.0825523	0.0445086	0.0632998	0.00728025	0.00212967
Mϕ_HLAIIhi	0.0023964	0.003205	0	0.00516404	0.0180788	0.00560954	0.280638	0.0102796	0	0	0.00355819	0.0161139	0.876396	0.995413	0.00265063	0.00281768	0.00398487	0	0	0.0957677	0.0149218	1	0	0	0	0	0	0.133205	0.731867	0.0892642	0.0202407	0.0445901	0.00315015	0.259719	0.290059	0.0376283	0.00524018	1	0.0232475	0.515336	0.0515913	0.0143054	1	1	1	0.00994852	0	0.00999848	0.00178957
Mϕ-LAM	0.00361662	0	0.00365284	0.00460782	0.0077016	0	0.381528	0	0	0	0.00601068	0	0.884196	0.359197	0.00340322	0.00510558	0.00651776	0	0	0.0279814	0.125542	0.54353	0	0	0.0496888	0	0	0.0920518	0.70569	0.555001	0.0817251	0.0661892	0.00773475	0.0368503	0.142279	0.514458	0.47149	0.814711	0.0527214	0.630632	0.189963	0.216483	0.427377	0.397054	0.4297	1	1	0.0423893	0.0898555
cDC1	0.00547656	0	0	0.0931765	0.0797666	0.00504711	0.155922	0	0.00885625	0	0.00848219	0.341443	0.174275	0.0117376	0	0.00445376	0.00783659	0.0106939	0.00300759	0.235926	0.159034	0.289663	0.00438436	0	0.0950183	0.0286472	0	0.195532	1	0.012533	0.00905179	0.00513839	0	0.0391426	0.0134896	0.51844	0.282353	0.14893	0.00421658	1	0.0070599	0.00481816	0.0115862	0.033718	0.233227	0.0209566	0.0240377	1	1
cDC2	0.00341487	0.00157502	0.00240953	0.0438268	0.0409762	0.00671474	0.276977	0	0.00291977	0.00124652	0.000374347	0.027876	0.859292	0.147876	0.00160978	0.010665	0.00475573	0.00786647	0.00321493	0.119236	0.419492	0.576954	0.002572	0	0.0208833	0.00136845	0.00215747	0.183894	0.894165	0.42071	0.311635	0.0982303	0.0300345	0.170127	0.3373	0.860236	0.867342	0.541106	0.415999	0.889755	0.252277	0.347426	0.0244366	0.0228535	0.260452	0.0898398	0.121947	0.264285	0.00871091
Cyc-cDC2	0	0	0	0.908665	0.904223	0.00558166	0.251812	0	0	0	0	0.157102	0.681595	0.132231	0.00224834	0	0.00278056	0	0	0.147363	0.0966233	0.62204	0	0	0	0	0	0.17402	0.786305	0.466701	0.509227	0.143319	0.0354055	0.0901729	0.247412	0.946129	1	0.464684	0.451442	0.735244	0.245323	0.33007	0.0344895	0.0169423	0.36671	0.131533	0.069578	0.0530263	0.0105117
pDC	0.0252948	0.109156	0	0.00945582	0	0.607488	0.78872	0	0	0	0	0	0.465627	0	0	1	0	0.0363489	0	0.790184	0.600887	0.752763	0	0	0	0.0314891	0	0	0.739547	0.0089567	0	0.00234174	0	0.390537	0.673193	0.285234	0.413152	0.448277	0	0.760728	0	0.00593293	0.00474029	0.0062881	0.0951733	0	0	0	0
ProNeu	0.0250058	0	0	0.109359	0.0309409	0	0.555473	0	0	0	0	0	0.0692374	0	0	0	0	0	0	0.163737	0	0	0	0	0	0	0	0	0.0451015	0	0	0.0716127	0.0276822	0	0	0	0.0906946	0.0120831	0	0.0384729	0	0.0259826	0	0	0.0932088	0	0	0	0
PreNeu	0	0	0	0.250118	0.145397	0	0	0	0	0	0	0	0.499246	0.020321	0	0.0298731	0	0.0255755	0	0.18415	0	0.0453021	0.0371377	0	0	0	0	0	0.0165724	0.0362676	0.0209633	1	0.554161	0.383276	0.168716	0.640631	0.178245	0	0.607614	0.00866744	0	0.0217484	0	0.0167733	0	0	0	0	0
MatNeu	0	0	0	0	0	0	0.101812	0.00190109	0	0.00102362	0.00158087	0.00832129	0.76782	0.0955223	0.00286082	0	0.00142617	0.00122923	0.00227636	1	0	0	0	0	0	0	0	0	0	0.077441	0.00225795	0.9326	1	0.704955	0.172772	0.834495	0.554091	0.0549812	0.174576	0	0	0	0.00120234	0.00236353	0.00127076	0.00253776	0	0	0
Eosinophil	0	0	0	0.116807	0.200931	0	0.380233	0	0	0	0	0	0.234762	0.00399308	0	0	0.00582966	0.0327533	0	0.107267	0	0.174796	0	0	0	0	0	0	0.0322993	0	0	0.00143708	0	0	0.032344	0.209157	0.232876	0.0337962	0	0.015145	0	0	0.0081334	0.0480623	0.0666995	0	0	0	0
Mast_cell	0	0	0	0.0140355	0.0172368	0	0.127537	0	0.00328326	0.00456593	0.0134358	0	0.539658	0.00538514	0.00305944	0.00327171	0.00312503	0.00913467	0	0	0.0015106	0.0651351	0.00376493	0	0	0.00178317	0	0	0.00578809	0.00744366	0.00316686	0.0174659	0.00786034	0.0052784	0.00266155	0.990849	0.99547	0.104547	0.0022005	0.0467794	0	0.00143427	0.00310034	0.00769653	0.0149871	0	0	0	0
[truncated: 24 more columns]

## Sheet: panel_e
Dotplot: Mean expression in group																																													Dotplot: Fraction of cells in group (%)
	PI16	FBN1	PRG4	PCOLCE2	CD70	COL4A1	COL15A1	ALDH1A2	COL3A1	COL1A1	COL5A2	THY1	ACTA2	CTHRC1	LOX	LOXL1	LOXL2	ASPN	FMOD	TNMD	SCX	NGFR	SLC22A3	KRT19	ITGA6	SLC2A1	FGL2	ANGPTL7	OSR2	CDH19	SOX9	TIAM1	USP54	ETV1	TAC1	MLIP	MBP	MPZ	PLP1	NRN1	SORBS2	CDH2	L1CAM		gene	fraction	cell_type
Adv_FB	0.600942	1	1	1	1	0.155701	0.176282	0.077005	1	0.778562	0.754781	1	0.63647	1	1	1	0.911397	1	0.118959	0.0296533	0.0353769	0.00178314	0	0.000975749	0.00582702	0	0.0185593	0	0.377408	0	0.036838	0.160466	0.162207	0.0437394	0	0.00756753	0.0959066	0	0.00343836	0.0134595	0.0518973	0.0169407	0.00119217		PI16	0.543245	Adv_FB
Inter_FB	0.332507	0.457504	0.382007	0.391543	0.0756476	0.576121	0.441478	0.236425	0.403744	0.376085	0.490766	0.401171	0.26181	0.345411	0.688472	0.231258	0.366461	0.164758	0.150453	0.0227974	0.00683686	0.0620834	0.00515231	0.00149727	0.00415921	0.0156291	0.0720618	0.0353289	0.192109	0.00088902	0.0717713	0.217026	0.0304481	0.0775992	0.0200328	0.00533599	0.0582261	0.000262784	0	0.0120401	0.00388868	0.0325604	0.000380452		FBN1	0.880324	Adv_FB
Par_FB	0.502227	0.571798	0.14059	0.305881	0.0308422	1	1	1	0.661305	0.413782	0.830763	0.100314	0	0.205798	0.499007	0.261451	0.542909	0.133019	0.166103	0.0188274	0.00393666	0.0199123	0.0164774	0	0	0.00283303	0.147913	0.0379596	0.256746	0.00438333	0.0858775	0.264185	0.159093	0.137956	0.00121065	0.0139173	0.0833519	0.00108288	0.00210352	0.0257292	0	0.103937	0.000489688		PRG4	0.807944	Adv_FB
Tenocyte	0.250363	0.193345	0.410682	0.230448	0	0.184988	0.213273	0.0175191	0.745136	1	1	0.418008	0.216438	0.193826	0.767689	0.172719	1	0.904347	1	1	1	0.165082	0.00584702	0.00579165	0.00445069	0.0101288	0	0.356873	0.0489233	0.00409324	0.0480395	0	0.0373209	0.241337	0.0930146	0	0	0.0026755	0.0201656	0.126308	0.0116595	0.125731	0		PCOLCE2	0.873791	Adv_FB
Perineural_FB	0.249471	0.018407	0.0116811	0.0157335	0	0	0.000115168	0	0.0846897	0.348898	0.0886839	0.0738035	1	0	0.108063	0.217234	0.0885403	0.0573427	0.189483	0.0239942	0.0329437	1	1	1	1	1	1	0.324678	0.172567	0.0309223	0.335518	0.164861	0.435784	0.382612	0.290046	0.0291829	0.0163088	0.0231661	0.0481088	0.0447635	0.0297064	0.0636162	0.0186695		CD70	0.276718	Adv_FB
Endoneural_FB-CDH19+	1	0.144966	0.0291832	0.0287934	0	0.206955	0.341043	0	0.322774	0.581941	0.196608	0.0478732	0.773602	0.117564	0.41108	0.0709181	0.143796	0.025836	0.0927456	0.00399935	0.013151	0.374116	0.204078	0.00634539	0.0996168	0.12586	0.0617627	1	1	0.459435	1	1	1	0.847442	0.422137	0.00191828	0.00634971	0.00893688	0.0714165	0.0429624	0.0091994	0	0		COL4A1	0.388032	Adv_FB
Endoneural_FB-TAC1+	0.51929	0.203925	0.124991	0.106054	0.054223	0.122302	0.336767	0.0247939	0.289847	0.558472	0.339648	0.189666	0.637697	0.063717	0.366056	0.240256	0.172577	0.213659	0.146382	0.0214705	0.0101121	0.265956	0.123772	0.0317547	0.0728218	0.153004	0.0804724	0.676558	0.335506	0.0655917	0.334125	0.148439	0.14032	0.0654161	1	0.00230647	0.011046	0.00473285	0.0072049	0.0758603	0.00985161	0.0158431	0		COL15A1	0.148158	Adv_FB
mSchwann_cell	0	0.0645019	0	0.00230386	0	0.0447056	0	0	0.332305	0	0	0	0.0963623	0.0116515	0	0.000686414	0	0	0.00437725	0.00183635	0.0357224	0	0.00276308	0	0.318869	0.1349	0.124219	0.00780053	0	0.211674	0	0.0591915	0.180963	0	0.00308452	1	1	1	1	0	0.132328	0	0.0747558		ALDH1A2	0.0148942	Adv_FB
nmSchwann_cell	4.08647e-05	0	0	0	0	0.205388	0.0630423	0.0579509	0	0.0341983	0.414109	0.188286	0.343764	0.228908	0.0828563	0	0	0.0132284	0	0	0	0.207663	0.00125785	0	0.188326	0.0479433	0.0380568	0.127361	0.00873951	1	0.0139488	0.0242032	0	1	0.0359097	0.0514797	0.114304	0.164137	0.870515	1	1	1	1		COL3A1	0.621897	Adv_FB
																																													COL1A1	0.579044	Adv_FB
																																													COL5A2	0.259211	Adv_FB
																																													THY1	0.187092	Adv_FB
																																													ACTA2	0.191273	Adv_FB
																																													CTHRC1	0.256075	Adv_FB
																																													LOX	0.230206	Adv_FB
																																													LOXL1	0.415469	Adv_FB
																																													LOXL2	0.114189	Adv_FB
																																													ASPN	0.384374	Adv_FB
																																													FMOD	0.159132	Adv_FB
																																													TNMD	0.0394565	Adv_FB
																																													SCX	0.0135877	Adv_FB
																																													NGFR	0.0206428	Adv_FB
																																													SLC22A3	0.00522603	Adv_FB
																																													KRT19	0.00104521	Adv_FB
																																													ITGA6	0.00757774	Adv_FB
																																													SLC2A1	0.0292657	Adv_FB
																																													FGL2	0.0760387	Adv_FB
																																													ANGPTL7	0.0201202	Adv_FB
																																													OSR2	0.325581	Adv_FB
																																													CDH19	0.000783904	Adv_FB
																																													SOX9	0.0203815	Adv_FB
																																													TIAM1	0.0577476	Adv_FB
																																													USP54	0.0825712	Adv_FB
																																													ETV1	0.0303109	Adv_FB
																																													TAC1	0.00339692	Adv_FB
																																													MLIP	0.0224719	Adv_FB
																																													MBP	0.381239	Adv_FB
																																													MPZ	0.00418082	Adv_FB
																																													PLP1	0.0360596	Adv_FB
																																													NRN1	0.134831	Adv_FB
																																													SORBS2	0.0765613	Adv_FB
																																													CDH2	0.00261301	Adv_FB
																																													L1CAM	0.00130651	Adv_FB
																																													PI16	0.390054	Inter_FB
																																													FBN1	0.626058	Inter_FB
																																													PRG4	0.400255	Inter_FB
																																													PCOLCE2	0.515011	Inter_FB
																																													CD70	0.0236467	Inter_FB
																																													COL4A1	0.653761	Inter_FB
																																													COL15A1	0.311812	Inter_FB
																																													ALDH1A2	0.0462501	Inter_FB
																																													COL3A1	0.344036	Inter_FB
																																													COL1A1	0.347282	Inter_FB
																																													COL5A2	0.191724	Inter_FB
																																													THY1	0.0795178	Inter_FB
																																													ACTA2	0.133418	Inter_FB
																																													CTHRC1	0.102237	Inter_FB
																																													LOX	0.164136	Inter_FB
																																													LOXL1	0.133187	Inter_FB
																																													LOXL2	0.0510027	Inter_FB
																																													ASPN	0.0999189	Inter_FB
																																													FMOD	0.206677	Inter_FB
																																													TNMD	0.0306016	Inter_FB
																																													SCX	0.00312971	Inter_FB
																																													NGFR	0.0918048	Inter_FB
																																													SLC22A3	0.0126348	Inter_FB
																																													KRT19	0.00139098	Inter_FB
																																													ITGA6	0.00753448	Inter_FB
																																													SLC2A1	0.0680422	Inter_FB
																																													FGL2	0.143387	Inter_FB
																																													ANGPTL7	0.054596	Inter_FB
																																													OSR2	0.184073	Inter_FB
																																													CDH19	0.00255013	Inter_FB
																																													SOX9	0.0388316	Inter_FB
																																													TIAM1	0.075113	Inter_FB
																																													USP54	0.0369769	Inter_FB
																																													ETV1	0.0424249	Inter_FB
																																													TAC1	0.0127507	Inter_FB
																																													MLIP	0.0185464	Inter_FB
																																													MBP	0.2622	Inter_FB
																																													MPZ	0.00822998	Inter_FB
																																													PLP1	0.0274719	Inter_FB
																																													NRN1	0.130405	Inter_FB
																																													SORBS2	0.0149531	Inter_FB
																																													CDH2	0.00579576	Inter_FB
																																													L1CAM	0.000463661	Inter_FB
																																													PI16	0.502685	Par_FB
																																													FBN1	0.673307	Par_FB
																																													PRG4	0.178417	Par_FB
																																													PCOLCE2	0.404123	Par_FB
																																													CD70	0.01022	Par_FB
																																													COL4A1	0.801663	Par_FB
																																													COL15A1	0.551706	Par_FB
																																													ALDH1A2	0.161268	Par_FB
																																													COL3A1	0.447774	Par_FB
																																													COL1A1	0.347133	Par_FB
																																													COL5A2	0.27005	Par_FB
																																													THY1	0.0228651	Par_FB
																																													ACTA2	0.0795081	Par_FB
																																													CTHRC1	0.0625325	Par_FB
																																													LOX	0.125065	Par_FB
																																													LOXL1	0.148796	Par_FB
																																													LOXL2	0.0698077	Par_FB
																																													ASPN	0.0729257	Par_FB
																																													FMOD	0.218777	Par_FB
																																													TNMD	0.0266759	Par_FB
																																													SCX	0.0017322	Par_FB
																																													NGFR	0.0413996	Par_FB
																																													SLC22A3	0.0247705	Par_FB
																																													KRT19	0	Par_FB
																																													ITGA6	0.00363762	Par_FB
																																													SLC2A1	0.0337779	Par_FB
																																													FGL2	0.211155	Par_FB
																																													ANGPTL7	0.0601074	Par_FB
																																													OSR2	0.228304	Par_FB
																																													CDH19	0.00866101	Par_FB
																																													SOX9	0.0413996	Par_FB
																																													TIAM1	0.0850511	Par_FB
																																													USP54	0.0743114	Par_FB
																																													ETV1	0.0682487	Par_FB
																																													TAC1	0.00294474	Par_FB
																																													MLIP	0.0323922	Par_FB
																																													MBP	0.335008	Par_FB
																																													MPZ	0.0121254	Par_FB
																																													PLP1	0.0339512	Par_FB
																																													NRN1	0.148276	Par_FB
																																													SORBS2	0.0124719	Par_FB
																																													CDH2	0.015763	Par_FB
																																													L1CAM	0.00034644	Par_FB
																																													PI16	0.547368	Endoneural_FB-TAC1+
																																													FBN1	0.326316	Endoneural_FB-TAC1+
																																													PRG4	0.182456	Endoneural_FB-TAC1+
																																													PCOLCE2	0.136842	Endoneural_FB-TAC1+
																																													CD70	0.0175439	Endoneural_FB-TAC1+
																																													COL4A1	0.410526	Endoneural_FB-TAC1+
																																													COL15A1	0.231579	Endoneural_FB-TAC1+
																																													ALDH1A2	0.00350877	Endoneural_FB-TAC1+
																																													COL3A1	0.319298	Endoneural_FB-TAC1+
																																													COL1A1	0.519298	Endoneural_FB-TAC1+
																																													COL5A2	0.133333	Endoneural_FB-TAC1+
																																													THY1	0.0421053	Endoneural_FB-TAC1+
																																													ACTA2	0.192982	Endoneural_FB-TAC1+
																																													CTHRC1	0.0245614	Endoneural_FB-TAC1+
																																													LOX	0.0947368	Endoneural_FB-TAC1+
																																													LOXL1	0.147368	Endoneural_FB-TAC1+
																																													LOXL2	0.0210526	Endoneural_FB-TAC1+
																																													ASPN	0.133333	Endoneural_FB-TAC1+
																																													FMOD	0.189474	Endoneural_FB-TAC1+
																																													TNMD	0.0280702	Endoneural_FB-TAC1+
																																													SCX	0.00350877	Endoneural_FB-TAC1+
																																													NGFR	0.280702	Endoneural_FB-TAC1+
																																													SLC22A3	0.126316	Endoneural_FB-TAC1+
																																													KRT19	0.0245614	Endoneural_FB-TAC1+
																																													ITGA6	0.0631579	Endoneural_FB-TAC1+
																																													SLC2A1	0.235088	Endoneural_FB-TAC1+
																																													FGL2	0.129825	Endoneural_FB-TAC1+
																																													ANGPTL7	0.603509	Endoneural_FB-TAC1+
																																													OSR2	0.266667	Endoneural_FB-TAC1+
																																													CDH19	0.115789	Endoneural_FB-TAC1+
																																													SOX9	0.136842	Endoneural_FB-TAC1+
																																													TIAM1	0.045614	Endoneural_FB-TAC1+
																																													USP54	0.0596491	Endoneural_FB-TAC1+
																																													ETV1	0.0385965	Endoneural_FB-TAC1+
																																													TAC1	0.396491	Endoneural_FB-TAC1+
																																													MLIP	0.0105263	Endoneural_FB-TAC1+
																																													MBP	0.0912281	Endoneural_FB-TAC1+
																																													MPZ	0.0280702	Endoneural_FB-TAC1+
																																													PLP1	0.045614	Endoneural_FB-TAC1+
																																													NRN1	0.210526	Endoneural_FB-TAC1+
																																													SORBS2	0.0210526	Endoneural_FB-TAC1+
																																													CDH2	0.00350877	Endoneural_FB-TAC1+
																																													L1CAM	0	Endoneural_FB-TAC1+
																																													PI16	0.285192	Perineural_FB
																																													FBN1	0.0840951	Perineural_FB
																																													PRG4	0.0219378	Perineural_FB
																																													PCOLCE2	0.0329068	Perineural_FB
																																													CD70	0	Perineural_FB
																																													COL4A1	0.290676	Perineural_FB
																																													COL15A1	0.0182815	Perineural_FB
																																													ALDH1A2	0	Perineural_FB
																																													COL3A1	0.182815	Perineural_FB
																																													COL1A1	0.351005	Perineural_FB
																																													COL5A2	0.0603291	Perineural_FB
																																													THY1	0.0182815	Perineural_FB
																																													ACTA2	0.213894	Perineural_FB
																																													CTHRC1	0.00182815	Perineural_FB
																																													LOX	0.0292505	Perineural_FB
																																													LOXL1	0.131627	Perineural_FB
																																													LOXL2	0.0109689	Perineural_FB
																																													ASPN	0.0402194	Perineural_FB
																																													FMOD	0.230347	Perineural_FB
																																													TNMD	0.0438757	Perineural_FB
																																													SCX	0.0164534	Perineural_FB
																																													NGFR	0.738574	Perineural_FB
																																													SLC22A3	0.760512	Perineural_FB
																																													KRT19	0.548446	Perineural_FB
																																													ITGA6	0.632541	Perineural_FB
																																													SLC2A1	0.923218	Perineural_FB
																																													FGL2	0.758684	Perineural_FB
																																													ANGPTL7	0.45521	Perineural_FB
																																													OSR2	0.160878	Perineural_FB
																																													CDH19	0.0585009	Perineural_FB
																																													SOX9	0.164534	Perineural_FB
																																													TIAM1	0.0621572	Perineural_FB
																																													USP54	0.14808	Perineural_FB
																																													ETV1	0.171846	Perineural_FB
																																													TAC1	0.16819	Perineural_FB
																																													MLIP	0.0511883	Perineural_FB
																																													MBP	0.0603291	Perineural_FB
																																													MPZ	0.0438757	Perineural_FB
																																													PLP1	0.126143	Perineural_FB
																																													NRN1	0.166362	Perineural_FB
																																													SORBS2	0.0457038	Perineural_FB
																																													CDH2	0.0109689	Perineural_FB
																																													L1CAM	0.0127971	Perineural_FB
																																													PI16	0.250513	Tenocyte
																																													FBN1	0.301848	Tenocyte
																																													PRG4	0.408624	Tenocyte
																																													PCOLCE2	0.252567	Tenocyte
																																													CD70	0	Tenocyte
																																													COL4A1	0.394251	Tenocyte
																																													COL15A1	0.147844	Tenocyte
																																													ALDH1A2	0.00205339	Tenocyte
																																													COL3A1	0.425051	Tenocyte
																																													COL1A1	0.61191	Tenocyte
																																													COL5A2	0.26694	Tenocyte
																																													THY1	0.0924025	Tenocyte
																																													ACTA2	0.0944559	Tenocyte
																																													CTHRC1	0.0595483	Tenocyte
																																													LOX	0.151951	Tenocyte
																																													LOXL1	0.0985626	Tenocyte
																																													LOXL2	0.106776	Tenocyte
																																													ASPN	0.349076	Tenocyte
																																													FMOD	0.669405	Tenocyte
																																													TNMD	0.587269	Tenocyte
																																													SCX	0.24846	Tenocyte
																																													NGFR	0.158111	Tenocyte
																																													SLC22A3	0.0123203	Tenocyte
																																													KRT19	0.00410678	Tenocyte
																																													ITGA6	0.00616016	Tenocyte
																																													SLC2A1	0.0410678	Tenocyte
																																													FGL2	0.0431211	Tenocyte
																																													ANGPTL7	0.285421	Tenocyte
																																													OSR2	0.0451745	Tenocyte
																																													CDH19	0.00616016	Tenocyte
																																													SOX9	0.0225873	Tenocyte
																																													TIAM1	0.00410678	Tenocyte
																																													USP54	0.0287474	Tenocyte
																																													ETV1	0.0882957	Tenocyte
																																													TAC1	0.0390144	Tenocyte
																																													MLIP	0.00616016	Tenocyte
																																													MBP	0.0431211	Tenocyte
																																													MPZ	0.0123203	Tenocyte
																																													PLP1	0.0616016	Tenocyte
																																													NRN1	0.225873	Tenocyte
																																													SORBS2	0.0143737	Tenocyte
																																													CDH2	0.0123203	Tenocyte
																																													L1CAM	0	Tenocyte
																																													PI16	0.713287	Endoneural_FB-CDH19+
																																													FBN1	0.263403	Endoneural_FB-CDH19+
																																													PRG4	0.041958	Endoneural_FB-CDH19+
																																													PCOLCE2	0.048951	Endoneural_FB-CDH19+
																																													CD70	0	Endoneural_FB-CDH19+
																																													COL4A1	0.435897	Endoneural_FB-CDH19+
																																													COL15A1	0.25641	Endoneural_FB-CDH19+
																																													ALDH1A2	0	Endoneural_FB-CDH19+
																																													COL3A1	0.32634	Endoneural_FB-CDH19+
																																													COL1A1	0.487179	Endoneural_FB-CDH19+
																																													COL5A2	0.0815851	Endoneural_FB-CDH19+
																																													THY1	0.011655	Endoneural_FB-CDH19+
																																													ACTA2	0.214452	Endoneural_FB-CDH19+
																																													CTHRC1	0.044289	Endoneural_FB-CDH19+
																																													LOX	0.0885781	Endoneural_FB-CDH19+
																																													LOXL1	0.039627	Endoneural_FB-CDH19+
																																													LOXL2	0.016317	Endoneural_FB-CDH19+
																																													ASPN	0.011655	Endoneural_FB-CDH19+
[truncated: 111 more rows]

## Sheet: panel_f
Dotplot: Mean expression in group
[truncated: 19 more rows]
[truncated: 5 more columns]
