# Supplementary material for: Human skeletal muscle aging atlas
Source: Nat Aging. 2024 Apr 15;4(5):727–44. doi: 10.1038/s43587-024-00613-3 (PMC11108788; doi:10.1038/s43587-024-00613-3)
Supplement: Supplementary file 25 — Statistical Source Data [file 43587_2024_613_MOESM25_ESM.xlsx]

## Sheet: panel_a
index	CSPG4	AJAP1	BCHE	COL20A1	FOXD3	NCAM1	NRXN1	PDGFA
mus_SNuc7468112-GAACGGATCTACTCAT-0	0	0	0	0	0	0	0	0.907237
mus_SNuc7468112-ATCCGAACAGCAGTTT-0	0	0	0	0	0	0	0	0
mus_SNuc7468112-AAGGCAGAGAAGAAGC-0	0	0	0	0	0	0	0	0
mus_SNuc7468112-GACAGAGGTGTTCTTT-0	0	0	0	0	0	0	0	0
mus_SNuc7468112-CGTAGCGCATCATCCC-0	0	0	0	0	0	0	0	0
mus_SNuc7468112-TAGAGCTAGCCACCTG-0	0	0	0	0	0	0.555448	0	0
mus_SNuc7468112-CTACATTCAGTTAACC-0	0	0	0.555385	0	0	0.555385	0	0
mus_SNuc7468112-CATGGCGCACTGAAGG-0	0	0	0	0	0	0	0	0
mus_SNuc7468112-TTCTTAGTCGAGAACG-0	0	0	0	0	0	0	0	0
mus_SNuc7468112-GTACTCCGTCATGCAT-0	0	0	0	0	0	0	0	0
mus_SNuc7468112-GGGTTGCCACGGTAAG-0	0	0	0	0	0	0	0	0
mus_SNuc7468112-AGATCTGTCAACACAC-0	0	0	0	0	0	0	0	0
mus_SNuc7468112-CGCTATCCACTAAGTC-0	0	0	0	0	0	0.644943	0	0.644943
mus_SNuc7468112-GCATGATGTTTCCACC-0	0	0	0	0	0	0	0	0
mus_SNuc7468112-GCGCCAACAATGGAAT-0	0	0	0	0	0	0	0	0
mus_SNuc7468112-TACGGGCTCGAGAACG-0	0	0	0	0	0	0	0	0
mus_SNuc7468112-ATTTCTGTCATCATTC-0	0	0	0	0	0	0.64706	0	0.64706
mus_SNuc7468112-GGCTCGATCGCGATCG-0	0	0	0	0	0	0	0	0
mus_SNuc7468112-GCAATCACATTTGCTT-0	0	0	0	0	0	0	0	0
mus_SNuc7468112-GTTTCTACAAGCGTAG-0	0	0	0	0	0	0	0	0
mus_SNuc7468112-TTGACTTCACTCTGTC-0	0	0	0	0	0	0	0	1.35446
mus_SNuc7468112-TAAGAGACATCTCCCA-0	0	0	0	0	0	0	0	0
mus_SNuc7468112-TCGTAGAAGTATCTCG-0	0	0	0	0	0	0	0	0
mus_SNuc7468112-AGGCCACTCATTGCGA-0	0	0	0	0	0	0	0	0
mus_SNuc7468112-TGCCAAATCGATGAGG-0	0	0	0	0	0	0	0	0.68922
mus_SNuc7468112-ACTTACTAGGACTGGT-0	0	0	0	0	0	0	0	1.38457
mus_SNuc7468112-ACACCGGTCGCGTTTC-0	0	0	0	0	0	0	0	0
mus_SNuc7468112-CGGCTAGGTACGAAAT-0	0	0	0	0	0	0	0	0
mus_SNuc7468112-CCTTTCTTCAGCATGT-0	0	0	0	0	0	0	0	0.698896
mus_SNuc7468112-TAGTTGGTCTGTTGAG-0	0	0	0	0	0	0	0	0
mus_SNuc7468112-TATTACCGTAGCTGCC-0	0	0	0	0	0	0	0	0
mus_SNuc7468112-ATTGGACTCGTTACGA-0	0	0	0	0	0	0.708807	0	0
mus_SNuc7468112-GCTGCAGTCGTTGACA-0	0	0	0	0	0	1.12257	0	0
mus_SNuc7468112-ACTGTCCGTAGGCTGA-0	0	0	0	0	0	0	0	0
mus_SNuc7468112-GATTCAGCACGAGAGT-0	0	0	0	0	0	0	0	0
mus_SNuc7468112-TGGGAAGCAAAGCAAT-0	0	0	0	0	0	0	0	0
mus_SNuc7468112-ACGAGGACATGAAGTA-0	0	0	0	0	0	0	0	0
mus_SNuc7468112-TTGACTTTCTCTAAGG-0	0	0	0	0	0	0	0	0
mus_SNuc7468112-GGCTGGTGTCGGCACT-0	0	0	0	0	0	0	0	0
mus_SNuc7468112-GTAGGCCAGGCCCTCA-0	0	0	0	0	0	0	0	0
mus_SNuc7468112-CCGTACTAGCTAGGCA-0	0	0	0	0	0	0	0	0
mus_SNuc7468112-GTTTCTAAGCCACGCT-0	0	0	0	0	0	0	0	0
mus_SNuc7468112-CGTCTACAGACCCACC-0	0	0	0.751805	0	0	0	0	0
mus_SNuc7468112-CCTACACCACACGCTG-0	0	0	0	0	0	0	0	0
mus_SNuc7468112-AAGACCTAGTGAACAT-0	0	0	0	0	0	0	0	0.751036
mus_SNuc7468112-CTTCTCTGTCTCCATC-0	0	0	0	0	0	0	0	0
mus_SNuc7468112-CAGTCCTAGGAATTAC-0	0	0	0	0	0	0	0	0
mus_SNuc7468112-ACACCAATCTAACCGA-0	0	0	0	0	0	0	0	0
mus_SNuc7468112-AAGGCAGCATTTCAGG-0	0	0	0	0	0	0.766124	0	0
mus_SNuc7468112-CCTTCCCCACATTTCT-0	0	0	0	0	0	0	0	0
mus_SNuc7468112-TTTATGCCAGTCTTCC-0	0	0	0	0	0	0	0	0
mus_SNuc7468112-CACAGTATCTCGGACG-0	0	0	0	0	0	0	0	0
mus_SNuc7468112-GGAATAACAAAGTGCG-0	0	0	0	0	0	0	0	0
mus_SNuc7468112-TGTTCCGGTGTTCGAT-0	0	0	0	0	0	0	0	0
mus_SNuc7468112-TATGCCCCAAGGACAC-0	0	0.772213	0	0	0	0	0	0
mus_SNuc7468112-TCATTACGTCGCGAAA-0	0	0	0	0	0	0	0	0
mus_SNuc7468112-TGAGGGAAGCCCTAAT-0	0	0	0	0	0	0	0	0
mus_SNuc7468112-GACTAACCAGCCTATA-0	0	0	0	0	0	0	0	0
mus_SNuc7468112-AACGTTGCACGGTGTC-0	0	0	0	0	0	0	0	0
mus_SNuc7468112-GAAGCAGGTCATCCCT-0	0	0	0	0	0	0	0	0
mus_SNuc7468112-CACATTTGTTACGCGC-0	0	0	0	0	0	0	0	0
mus_SNuc7468112-AGATCTGTCCCTCTTT-0	0	0	0.784119	0	0	0	0	0
mus_SNuc7468112-ACGTCAAGTGCCTGGT-0	0	0	0	0	0	0	0	0
mus_SNuc7468112-GCTTCCAAGTTAGCGG-0	0	0	0	0	0	0	0	0
mus_SNuc7468112-CGATGGCAGTCATCCA-0	0	0	0	0	0	0	0	0
mus_SNuc7468112-GCAATCATCCACGACG-0	0	0	0	0	0	0.79058	0	0
mus_SNuc7468112-TATGCCCAGCGATAGC-0	0	0	0	0	0	0	0	0
mus_SNuc7468112-TTTGTCACACACATGT-0	0	0	0	0	0	0	0	0
mus_SNuc7468112-GACCTGGGTAGAAAGG-0	0	0	0	0	0	0	0	0
mus_SNuc7468112-GTCGTAAGTGCTAGCC-0	0	0	0	0	0	0	0	0
mus_SNuc7468112-TACCTTAAGTGCGATG-0	0	0	0	0	0	0	0	0
mus_SNuc7468112-CCTACCAGTCTGCAAT-0	0.796083	0	0	0	0	0	0	0.796083
mus_SNuc7468112-GGCCGATGTAGCTGCC-0	0	0	0	0	0	0	0	0
mus_SNuc7468112-ATTGGACCATTTCAGG-0	0	0	0	0	0	0	0	0
mus_SNuc7468112-CTAGTGAGTCTTCGTC-0	0	0	0	0	0	0	0	0
mus_SNuc7468112-TCAACGACAGTGGAGT-0	0	0	0	0	0	0	0	0
mus_SNuc7468112-CTGTGCTAGCCGCCTA-0	0	0	0	0	0	0	0	0
mus_SNuc7468112-CTGAAGTCAGTTCATG-0	0	0	0	0	0	0	0	0
mus_SNuc7468112-CGTTAGATCACATACG-0	0	0	0	0	0	0	0	0
mus_SNuc7468112-TGCGTGGAGAGCTGCA-0	0	0	0	0	0	0	0	0
mus_SNuc7468112-CGAACATAGCCACGCT-0	0	0	0	0	0	0	0	0.812182
mus_SNuc7468112-AAATGCCCAAACTGCT-0	0	0	0	0	0	0	0	1.25482
mus_SNuc7468112-GCGGGTTCATCGATTG-0	0	0	1.56459	0	0	0	0	0
mus_SNuc7468112-GGGCACTAGCTCAACT-0	0	0	0	0	0	0	0	0
mus_SNuc7468112-CATATTCTCCCAACGG-0	0	0	0	0	0	0	0	0
mus_SNuc7468112-CCTTACGCATGATCCA-0	0	0	0	0	0	0	0	0
mus_SNuc7468112-ACGCCAGAGCTGAAAT-0	0	0	0	0	0	0	0	0
mus_SNuc7468112-GGAACTTGTCATCCCT-0	0	0	0	0	0	0	0	0
mus_SNuc7468112-CCTAGCTAGTACGACG-0	0	0	0	0	0	0	0	0
mus_SNuc7468112-GAAATGACATGTCGAT-0	0	0	0	0	0	0	0	0
mus_SNuc7468112-CCACTACCATTGAGCT-0	0	0	0	0	0	0	0	0
mus_SNuc7468112-CGAGAAGGTGTAACGG-0	0	0	0	0	0	0	0	0
mus_SNuc7468112-GATCAGTAGTTATCGC-0	0	0	0	0	0	0	0	0
mus_SNuc7468112-TGGCGCAAGGTACTCT-0	0	0	0	0	0	0	0	0
mus_SNuc7468112-CTGGTCTCATGAGCGA-0	0	0	0	0	0	0	0	0
mus_SNuc7468112-ACGCAGCCAACACCTA-0	0	0	0	0	0	0	0	0
mus_SNuc7468112-AGCCTAACACTGTTAG-0	0	0	0	0	0	0	0	0
mus_SNuc7468112-CGCCAAGGTAGCAAAT-0	0	0	0	0	0	0	0	0
mus_SNuc7468112-GGCTCGAAGGTGCTAG-0	0	0	0	0	0	0	0	0
mus_SNuc7468112-ATGGGAGGTCCAGTAT-0	0	0	0	0	0	0	0	0
mus_SNuc7468112-AGCTCCTGTACGCACC-0	0	0	0	0	0	0	0	0
mus_SNuc7468112-CTAAGACCACCTGGTG-0	0	0	0	0	0	0	0	0
mus_SNuc7468112-GTTAAGCTCGCACTCT-0	0	0	0	0	0	0	0	0
mus_SNuc7468112-GTTCGGGTCTGAGGGA-0	0	0	0.849667	0	0	0	0	0.849667
mus_SNuc7468112-TACTTGTAGAAGGACA-0	0	0	0	0	0	0	0	0
mus_SNuc7468112-TGTGTTTAGAATCTCC-0	0	0	0	0	0	0	0	0
mus_SNuc7468112-TGCGGGTCACAGGTTT-0	0	0	0	0	0	0	0	0
mus_SNuc7468112-CTCCTAGTCACGACTA-0	0	0	0	0	0	0	0	0
mus_SNuc7468112-GGGATGAGTTCACCTC-0	0	0	0	0	0	0	0	0
mus_SNuc7468112-ACGAGCCCACGGTAAG-0	0	0	0	0	0	0	0	0
mus_SNuc7468112-CGAACATTCAAGGTAA-0	0	0	0	0	0	0	0	0.85569
mus_SNuc7468112-GTACTCCCAATCAGAA-0	0	0	0	0	0	0	0	0
mus_SNuc7468112-GGGTCTGGTATAGGGC-0	0	0	0	0	0	0	0	0
mus_SNuc7468112-ACTGAGTTCAGGCCCA-0	0	0	0.858344	0	0	0	0	0
mus_SNuc7468112-TCTTTCCAGATCACGG-0	0	0	0	0	0	0	0	0
mus_SNuc7468112-ATGAGGGCATACTCTT-0	0	0	0	0	0	0	0	0
mus_SNuc7468112-CTCGTCATCGCTGATA-0	0	0	0	0	0	0	0	0
mus_SNuc7468112-TCACGAACAGCCAGAA-0	0	0	0	0	0	0	0	0
mus_SNuc7468112-GCCTCTAGTCCTGCTT-0	0	0	0	0	0	0	0	0
mus_SNuc7468112-AACTTTCAGACTAAGT-0	0	0	0	0	0	0	0	0
mus_SNuc7468112-CAGGTGCGTTCGCTAA-0	0	0	0	0	0	0	0	0
mus_SNuc7468112-ATAACGCGTAGCGTAG-0	0	0	0	0	0	0	0	0.87399
mus_SNuc7468112-CGTGAGCAGAAGGCCT-0	0	0	0	0	0	0	0	0.874967
mus_SNuc7468112-TCCCGATCACATTCGA-0	0	0	0	0	0	0	0	0
mus_SNuc7468112-TAGACCAAGGGTGTGT-0	0	0	0	0	0	0	0	0
mus_SNuc7468112-TGCCAAATCACTGGGC-0	0	0	0	0	0	0	0	0.879313
mus_SNuc7468112-CTCGGGATCGCAAACT-0	0	0	0	0	0	0	0	0
mus_SNuc7468112-AACCATGAGTAGGTGC-0	0	0	0	0	0	0	0	0
mus_SNuc7468112-CTAGAGTTCATATCGG-0	0	0	0	0	0	0	0	0
mus_SNuc7468112-TTGCCGTTCAGTGCAT-0	0	0	0	0	0	0	0	0
mus_SNuc7468112-TTTACTGCACGAAAGC-0	0	0	0	0	0	0	0	0
mus_SNuc7468112-TACGGGCAGAGTAATC-0	0	0	0	0	0	0	0	0
mus_SNuc7468112-CTAGTGAGTGAAGGCT-0	0	0	0	0	0	0	0	0
mus_SNuc7468112-AGCTTGAAGGCCCTTG-0	0	0	0	0	0	0	0	0
mus_SNuc7468112-GCACATATCCTATTCA-0	0	0	0.891356	0	0	0	0	0
mus_SNuc7468112-ATTACTCGTGTGCGTC-0	0	0	0	0	0	0	0	0
mus_SNuc7468112-CATCGGGTCTATCCTA-0	0	0	0	0	0	0	0	0
mus_SNuc7468112-AAAGCAACAGTCGATT-0	0	0	0	0	0	0	0	0
mus_SNuc7468112-TTAACTCGTTGTTTGG-0	0	0	0	0	0	0	0	0
mus_SNuc7468112-CGAGAAGTCACCAGGC-0	0	0	0	0	0	0	0	0
mus_SNuc7468112-AATCCAGTCGGAATCT-0	0	0	0	0	0	0	0	0
mus_SNuc7468112-TACCTATGTCACAAGG-0	0	0	0	0	0	0	0	0
mus_SNuc7468112-GTCAAGTTCACAGTAC-0	0	0	0.903844	0	0	0	0	0
mus_SNuc7468112-GGACAGATCTCTAAGG-0	0	0	0	0	0	0	0	0
mus_SNuc7468112-CTCATTAAGGCTACGA-0	0	0	0	0	0	0	0	0
mus_SNuc7468112-CCCAATCAGTGGTAGC-0	0	0	0	0	0	0	0	0.911073
mus_SNuc7468112-CACATTTTCTAACGGT-0	0	0	0	0	0	0	0	0
mus_SNuc7468112-GCATGCGGTTGAGTTC-0	0	0	1.38244	0	0	0	0	0
mus_SNuc7468112-CTGCGGACATACCATG-0	0	0	0	0	0	0	0	0
mus_SNuc7468112-GTCTTCGGTGCCTGGT-0	0	0	0	0	0	0	0	0
mus_SNuc7468112-CTCACACGTCGGCACT-0	0	0	0	0	0	0	0	0
mus_SNuc7468112-ATCCGAACATCGACGC-0	0	0	0	0	0	0	0	0
mus_SNuc7468112-CGATGTAAGATCTGAA-0	0	0	0	0	0	0.921695	0	0
mus_SNuc7468112-CTCTGGTTCTGCTTGC-0	0	0	0	0	0	0	0	0
mus_SNuc7468112-CCGGGATTCCAGAAGG-0	0	0	0	0	0	0	0	0
mus_SNuc7468112-GTTCTCGCACCTTGTC-0	0	0	0	0	0	0	0	0
mus_SNuc7468112-GCATGATGTTCCGTCT-0	0	0	0	0	0	0	0	0
mus_SNuc7468112-AGTCTTTCAAATCCGT-0	0	0	0	0	0	0	0	0.928585
mus_SNuc7468112-ATCCGAAGTACCGTAT-0	0	0	0	0	0	0	0	0
mus_SNuc7468112-CCTCTGAGTCGCTTCT-0	0	0	0	0	0	0	0	0
mus_SNuc7468112-AATCCAGAGAACTGTA-0	0	0	0	0	0	0	0	0
mus_SNuc7468112-ATGTGTGTCCGCGGTA-0	0	0	0	0	0	0	0	0
mus_SNuc7468112-GACACGCTCAATCTCT-0	0	0	0	0	0	0	0	0
mus_SNuc7468112-GTGAAGGGTGAAGGCT-0	0	0	0	0	0	0	0	0
mus_SNuc7468112-CAGCAGCTCCAAAGTC-0	0	0	1.72881	0	0	0	0	0
mus_SNuc7468112-GGGCATCTCAACACAC-0	0	0	0.936528	0	0	0	0	0
mus_SNuc7468112-ATCGAGTGTTCCACGG-0	0	0	0	0	0	0	0	0
mus_SNuc7468112-ACATACGCAGGTTTCA-0	0	0	0	0	0	0	0	0
mus_SNuc7468112-TGCCCATCATGGTCAT-0	0	0	0.940317	0	0	0	0	0
mus_SNuc7468112-TGGCGCACATGCCTAA-0	0	0	0	0	0	0.941555	0	0
mus_SNuc7468112-TGCTACCAGACCTAGG-0	0	0	0	0	0	0	0	0
mus_SNuc7468112-GTGTTAGGTGGTAACG-0	0	0.947317	0	0	0	0	0	0
mus_SNuc7468112-TTCTACACAGCGAACA-0	0	0	0	0	0	0	0	0
mus_SNuc7468112-TTATGCTTCACCGGGT-0	0	0	0	0	0	0	0	0
mus_SNuc7468112-CCTCAGTGTCAACTGT-0	0	0	0	0	0	0	0	0
mus_SNuc7468112-CCTTTCTCATCGGTTA-0	0	0	0	0	0	0	0	0
mus_SNuc7468112-TGCTGCTGTCTCTTTA-0	0	0	0	0	0	0	0	0
mus_SNuc7468112-TCGCGAGTCCACGACG-0	0	0	0	0	0	0.957683	0	0
mus_SNuc7468112-CGTTAGAAGCGATATA-0	0	0	0	0	0	0	0	0
mus_SNuc7468112-ACACCGGCAAGCGATG-0	0	0	0	0	0	0	0	0
mus_SNuc7468112-GACCTGGTCATTATCC-0	0	0	0	0	0	0	0	0
mus_SNuc7468112-CACATTTAGACGCACA-0	0	0	0	0	0	0	0	0
mus_SNuc7468112-GGACGTCAGAAACCGC-0	0	0	0	0	0	0	0	0
mus_SNuc7468112-GGGAGATGTAGCGATG-0	0	0	0	0	0	0	0	0
mus_SNuc7468112-TTAACTCCATTTCAGG-0	0	0	0	0	0	0	0	0
mus_SNuc7468112-CACTCCAAGGGCTTGA-0	0	0	0	0	0	0	0	0
mus_SNuc7468112-CACCTTGGTAGGACAC-0	0	0	0	0	0	0	0	0
mus_SNuc7468112-CATTCGCCACTGAAGG-0	0	0	0	0	0	0	0	0
mus_SNuc7468112-GAGGTGATCAACACCA-0	0	0	0	0	0	0	0	0
mus_SNuc7468112-TGCCCTATCTTCGAGA-0	0	0	0	0	0	0	0	0
mus_SNuc7468112-GATCTAGAGATATGCA-0	0	0	0	0	0	0	0	0
mus_SNuc7468112-TTCTTAGTCTCCAGGG-0	0	0	0	0	0	0	0	0
mus_SNuc7468112-GTCAAGTTCACTCTTA-0	0	0	0	0	0	0	0	0
mus_SNuc7468112-CTAGAGTTCTGTTTGT-0	0	0	0	0	0	0	0	0
mus_SNuc7468112-AACACGTTCTTTCCTC-0	0	0	0	0	0	0	0	0
mus_SNuc7468112-CCTTTCTAGATAGGAG-0	0	0	0	0	0	0	0	0
mus_SNuc7468112-ACCCACTCAGGAATGC-0	0.982708	0	0	0	0	0	0	0
mus_SNuc7468112-GCAGTTAAGGCGATAC-0	0	0	1.46916	0	0	0	0	0
mus_SNuc7468112-CACCACTTCTATCGCC-0	0	0	0	0	0	0	0	0
mus_SNuc7468112-CGATCGGGTAGGAGTC-0	0	0	0.986068	0	0	0	0	0
mus_SNuc7468112-CTACATTGTGTGGCTC-0	0	0	0	0	0	0	0	0
mus_SNuc7468112-GTGCTTCGTGCAGGTA-0	0	0	0	0	0	0	0	0
mus_SNuc7468112-TCAGCAACAACTTGAC-0	0	0	0.994791	0	0	0	0	0
mus_SNuc7468112-TGGTTAGGTGTGAATA-0	0	0	0.997159	0	0	0	0	0
mus_SNuc7468112-ACTGATGTCTGCGACG-0	0	0	0	0	0	0	0	0
mus_SNuc7468112-GAACCTAAGACCTTTG-0	0	0	0	0	0	0	0	0
mus_SNuc7468112-TCAGGTAGTACTTCTT-0	0	0	0	0	0	0	0	0
mus_SNuc7468112-CGGGTCAGTTGGACCC-0	0	0	0	0	0	0	0	0
mus_SNuc7468112-AGAGCGATCCCTAATT-0	0	0	0	0	0	0	0	0
mus_SNuc7468112-AGTGGGATCACGCATA-0	0	0	1.00139	0	0	0	0	0
mus_SNuc7468112-GACGTTAAGACGCAAC-0	0	0	0	0	0	0	0	0
mus_SNuc7468112-GCTCTGTCAGCTGTGC-0	0	0	1.00368	0	0	0	0	0
mus_SNuc7468112-TCGGGACGTATTCGTG-0	0	0	0	0	0	0	0	1.49708
mus_SNuc7468112-GGAATAAAGACCTAGG-0	0	0	1.00875	0	0	0	0	0
mus_SNuc7468112-GAACCTAAGGTGATAT-0	0	0	0	0	0	0	0	0
mus_SNuc7468112-CGCTGGAGTCCGAGTC-0	0	0	0	0	0	0	0	0
mus_SNuc7468112-CACCTTGGTCGGCACT-0	0	0	0	0	0	0	0	0
mus_SNuc7468112-CCTATTAGTGGTACAG-0	0	0	0	0	0	0	0	0
mus_SNuc7468112-TTTGCGCTCCGGCACA-0	0	0	0	0	0	0	0	0
mus_SNuc7468112-GCATGATCATGCCTTC-0	0	0	0	0	0	0	0	1.01995
mus_SNuc7468112-GCTCTGTGTGGCCCTA-0	0	0	0	0	0	0	0	0
mus_SNuc7468112-AATCGGTTCTTCAACT-0	0	0	0	0	0	0	0	0
mus_SNuc7468112-ACGAGCCAGGACAGAA-0	0	0	0	0	1.02165	0	0	0
mus_SNuc7468112-TGAGAGGCATCGTCGG-0	0	0	0	0	0	0	0	0
mus_SNuc7468112-AGCCTAAAGCGACGTA-0	0	0	0	0	0	0	0	0
mus_SNuc7468112-TACGGTACAATTGCTG-0	0	0	0	0	0	0	0	0
mus_SNuc7468112-TCGGTAAAGTTAAGTG-0	0	0	0	0	0	0	0	0
mus_SNuc7468112-GAGGTGAAGCCACGCT-0	0	0	0	0	0	0	0	0
mus_SNuc7468112-TGGGCGTTCTCAAACG-0	0	0	0	0	0	0	0	0
mus_SNuc7468112-GCGACCAAGAGAGCTC-0	0	0	1.03049	0	0	0	0	0
mus_SNuc7468112-ACTGATGCAGCGATCC-0	0	0	0	0	0	0	0	0
mus_SNuc7468112-GATGAGGGTTCACCTC-0	0	0	0	0	0	0	0	0
mus_SNuc7468112-CTGGTCTAGCACAGGT-0	0	0	1.54544	0	0	1.04557	0	0
mus_SNuc7468112-GAAACTCTCACTGGGC-0	0	0	0	0	0	0	0	0
mus_SNuc7468112-AGTGTCACAATCCAAC-0	0	0	0	0	0	0	0	0
mus_SNuc7468112-TACGGATTCGTCCAGG-0	0	0	1.04737	0	0	0	0	0
mus_SNuc7468112-GGCCGATAGAGCCCAA-0	0	0	0	0	0	0	0	0
mus_SNuc7468112-GCTTCCATCTACGAGT-0	0	0	0	0	0	0	0	0
mus_SNuc7468112-TTTACTGTCAACCATG-0	0	0	0	0	0	0	0	0
mus_SNuc7468112-CCATTCGCAGGAACGT-0	0	0	0	0	0	0	0	0
mus_SNuc7468112-GCTTGAACATTATCTC-0	0	0	1.05536	0	0	0	0	0
mus_SNuc7468112-CATGGCGCAACCGCCA-0	0	0	0	0	0	0	0	0
mus_SNuc7468112-CAGCAGCAGCGAGAAA-0	0	0	0	0	0	0	0	0
mus_SNuc7468112-GCATACATCGTTGACA-0	0	0	0	0	0	0	0	0
mus_SNuc7468112-ACATCAGCATATACGC-0	0	0	0	0	0	0	1.06064	0
mus_SNuc7468112-GCGCGATTCACATGCA-0	0	0	0	0	0	0	0	0
mus_SNuc7468112-GGTGTTAGTTCCACTC-0	0	0	1.0656	0	0	0	0	0
mus_SNuc7468112-CTCTGGTGTGCGCTTG-0	0	0	0	0	0	0	0	0
mus_SNuc7468112-ACGGGCTGTCTCAACA-0	0	0	0	0	0	0	0	1.06361
mus_SNuc7468112-CAGGTGCGTAGATTAG-0	0	0	0	0	0	0	0	0
mus_SNuc7468112-TCTTCGGAGACAGACC-0	0	0	0	0	0	0	0	0
mus_SNuc7468112-GTCACGGTCAGTTTGG-0	0	0	0	0	0	0	0	0
mus_SNuc7468112-AGAGTGGTCCTTAATC-0	0	0	0	0	0	0	0	0
mus_SNuc7468112-GACGGCTAGCACCGTC-0	0	0	0	0	0	0	0	1.07632
mus_SNuc7468112-GGATGTTCAGGTGCCT-0	0	0	0	0	0	0	0	0
mus_SNuc7468112-GCTGCGATCTCAAGTG-0	0	0	0	0	0	0	0	0
mus_SNuc7468112-ACTGCTCGTTGACGTT-0	0	0	0	0	0	0	0	0
mus_SNuc7468112-GAACCTACATGAACCT-0	0	0	0	0	0	0	0	0
mus_SNuc7468112-GCACTCTCAACCGCCA-0	0	0	0	0	0	0	0	0
mus_SNuc7468112-GCAATCAAGATCTGCT-0	0	0	0	0	0	0	0	0
mus_SNuc7468112-CACACAAAGAAAGTGG-0	0	0	1.08649	0	0	0	0	0
mus_SNuc7468112-CATCGGGCAAGCCGTC-0	0	0	0	0	0	0	0	0
mus_SNuc7468112-TGCCCTAAGCGGCTTC-0	0	0	0	0	0	0	0	0
mus_SNuc7468112-CCTCAGTCAGGTTTCA-0	0	0	0	0	0	0	0	0
mus_SNuc7468112-TCTGAGACAGACGCAA-0	0	0	0	0	0	0	0	0
mus_SNuc7468112-AACCATGCAGACGCTC-0	0	0	0	0	0	0	0	0
mus_SNuc7468112-TGAGAGGTCAACGGGA-0	0	0	0	0	0	0	0	0
mus_SNuc7468112-CGCTTCATCCTGTAGA-0	0	0	0	0	0	0	0	0
mus_SNuc7468112-CTTAGGATCACCCGAG-0	0	0	0	0	0	0	0	0
mus_SNuc7468112-TAAACCGAGCTTCGCG-0	0	0	0	0	0	0	0	0
mus_SNuc7468112-CGACCTTTCCACGACG-0	0	0	0	0	0	0	0	0
mus_SNuc7468112-CAGCTAAGTTCGAATC-0	0	0	0	0	0	0	0	0
mus_SNuc7468112-ATTCTACCATAAAGGT-0	0	0	1.10885	0	0	0	0	0
mus_SNuc7468112-ATTGGTGCAAGGCTCC-0	0	0	0	0	0	0	0	0
mus_SNuc7468112-CATCCACTCAGGCAAG-0	0	1.11021	0	0	0	0	0	0
mus_SNuc7468112-CAGCCGAGTAGAAGGA-0	0	0	0	0	0	0	0	0
mus_SNuc7468112-TCTATTGTCTGGTTCC-0	0	0	0	0	0	0	0	0
mus_SNuc7468112-CTAGAGTGTTCGGGCT-0	0	0	0	0	0	0	0	0
mus_SNuc7468112-TCTTTCCTCCGCTGTT-0	0	0	0	0	0	0	0	0
mus_SNuc7468112-TCGCGTTGTAAATACG-0	0	0	0	0	0	0	0	1.11902
mus_SNuc7468112-AGAGCGATCGCATGAT-0	0	0	0	0	0	0	0	0
mus_SNuc7468112-AGAGCGAGTTACAGAA-0	0	0	1.12097	0	0	1.12097	0	0
mus_SNuc7468112-GTTACAGTCGGCGCAT-0	0	0	0	0	0	0	0	0
mus_SNuc7468112-ACGATACAGCGTCTAT-0	0	0	0	0	0	0	0	0
mus_SNuc7468112-CTTACCGTCAACTCTT-0	0	0	0	0	0	0	0	0
mus_SNuc7468112-GCGAGAATCAGTGTTG-0	0	0	0	0	0	0	0	0
mus_SNuc7468112-GTAGGCCGTTCAACCA-0	0	0	0	0	0	0	0	0
mus_SNuc7468112-CGCCAAGTCTGTACGA-0	0	0	0	0	0	0	0	0
mus_SNuc7468112-GCAAACTGTAGAAGGA-0	0	0	1.12827	0	0	0	0	0
mus_SNuc7468112-TGCGTGGGTCTGCCAG-0	0	0	0	0	0	0	0	0
mus_SNuc7468112-CGAGCCAGTCGCTTTC-0	0	0	0	0	0	0	0	0
mus_SNuc7468112-TGTTCCGCAATAACGA-0	0	0	0	0	0	1.13025	0	1.13025
mus_SNuc7468112-GATCGTAAGGTAGCCA-0	0	0	0	0	0	0	0	0
mus_SNuc7468112-ACATCAGCAGTTAACC-0	0	0	0	0	0	0	0	0
mus_SNuc7468112-GTTCATTAGTGCCAGA-0	0	0	0	0	0	0	0	0
mus_SNuc7468112-GCAGCCAAGTGCCATT-0	0	0	1.13553	0	0	0	0	0
mus_SNuc7468112-CATATGGAGGAATGGA-0	0	0	1.65512	0	0	0	0	0
mus_SNuc7468112-TGTTCCGCATGTCGAT-0	0	0	0	0	0	0	0	0
mus_SNuc7468112-TACAGTGGTTGGTTTG-0	0	0	0	0	0	0	0	0
mus_SNuc7468112-CCCAATCCAAGGCTCC-0	0	0	1.14159	0	0	0	0	0
mus_SNuc7468112-AACTCTTCACTGCCAG-0	0	0	0	0	0	0	0	0
mus_SNuc7468112-TTTGTCAAGGAACTGC-0	0	0	0	0	0	0	0	0
mus_SNuc7468112-CGGCTAGCACCCTATC-0	0	0	1.14232	0	0	0	0	0
mus_SNuc7468112-CTGGTCTAGCTAGTGG-0	0	0	0	0	0	0	0	0
mus_SNuc7468112-GCGCGATGTTAAGACA-0	0	0	0	0	0	0	0	0
mus_SNuc7468112-TTGACTTCACCTCGTT-0	0	0	0	0	0	0	0	0
mus_SNuc7468112-TGCGTGGAGAATTGTG-0	0	0	0	0	0	0	0	1.14508
mus_SNuc7468112-CACATTTTCATGGTCA-0	0	0	0	0	0	0	0	0
mus_SNuc7468112-TCGTAGACACGAAATA-0	0	0	0	0	0	0	0	0
mus_SNuc7468112-GATCGCGTCAACGCTA-0	0	0	0	0	0	0	0	0
mus_SNuc7468112-GTTACAGAGTCCCACG-0	0	0	0	0	0	0	0	0
mus_SNuc7468112-AGAATAGGTCAGTGGA-0	0	0	0	0	0	0	0	0
mus_SNuc7468112-ACGCAGCAGTCTCAAC-0	0	0	0	0	0	0	0	0
mus_SNuc7468112-CATCGGGAGAGTACAT-0	0	0	0	0	0	0	0	0
mus_SNuc7468112-CATCGGGAGGTGTTAA-0	0	0	0	0	0	0	0	0
mus_SNuc7468112-GAACGGATCCACGAAT-0	0	0	0	0	0	0	0	0
mus_SNuc7468112-TTGCGTCTCGTACCGG-0	0	0	0	0	0	0	0	0
mus_SNuc7468112-ACGAGGAAGATGTGTA-0	0	0	0	0	0	0	0	0
mus_SNuc7468112-CCAGCGACAAAGTCAA-0	0	0	0	0	0	0	0	0
mus_SNuc7468112-TTTGGTTGTTATGTGC-0	0	0	0	0	0	0	0	0
mus_SNuc7468112-TCCCGATTCTATGTGG-0	0	0	0	0	0	0	0	1.16458
mus_SNuc7468112-CCACCTAAGACAGACC-0	0	0	0	0	0	0	0	0
mus_SNuc7468112-CTGTGCTCAATCAGAA-0	0	0	0	0	0	0	0	0
mus_SNuc7468112-GCTGCAGCACACGCTG-0	0	0	0	0	0	1.16946	0	0
mus_SNuc7468112-CATGACATCAGCTTAG-0	0	0	0	0	0	0	0	0
mus_SNuc7468112-ACACCGGGTTGGGACA-0	0	0	0	0	0	0	0	0
mus_SNuc7468112-ATTGGTGAGGAGTTGC-0	0	0	1.1713	0	0	0	0	0
mus_SNuc7468112-GGCTGGTTCGACGGAA-0	0	0	1.17161	0	0	0	0	0
mus_SNuc7468112-TTTACTGAGGAGTCTG-0	0	0	0	0	0	0	0	0
mus_SNuc7468112-TGAGCATGTCAAAGAT-0	0	0	0	0	0	0	0	0
mus_SNuc7468112-CGTGTAAAGATGGGTC-0	0	0	0	0	0	0	0	0
mus_SNuc7468112-AACCGCGAGAACAATC-0	0	0	0	0	0	0	0	0
mus_SNuc7468112-ACCGTAACACATGGGA-0	0	0	0	0	0	0	0	0
mus_SNuc7468112-GTCTCGTCAAATACAG-0	0	0	0	0	0	0	0	0
mus_SNuc7468112-CCTCAGTCATACCATG-0	0	0	0	0	0	0	0	0
mus_SNuc7468112-GGTGCGTCAACAACCT-0	0	0	0	0	0	0	0	0
mus_SNuc7468112-CGTTCTGTCTGCTTGC-0	0	0	0	0	0	0	0	0
mus_SNuc7468112-ACTGATGCAGATCCAT-0	0	0	0	0	0	0	0	0
mus_SNuc7468112-GATGCTAGTGTGGCTC-0	0	0	0	0	0	0	0	0
mus_SNuc7468112-CCTTACGCACAGGAGT-0	0	0	0	0	0	0	0	0
mus_SNuc7468112-CCGTGGAAGTACTTGC-0	0	0	0	0	0	0	0	0
mus_SNuc7468112-ACGGAGATCTTGCAAG-0	0	0	0	0	0	0	0	1.18641
mus_SNuc7468112-ACGCCAGTCTACCAGA-0	0	0	0	0	0	0	0	0
mus_SNuc7468112-GCTCTGTCAACGCACC-0	0	0	0	0	0	0	0	0
mus_SNuc7468112-TAGGCATGTACTCAAC-0	0	0	0	0	0	0	0	0
mus_SNuc7468112-CGATCGGGTCTCCACT-0	0	0	0	0	0	0	0	0
mus_SNuc7468112-CAGAGAGCAGACTCGC-0	0	0	0	0	0	0	0	0
mus_SNuc7468112-CCCATACAGAGAGCTC-0	0	0	0	0	0	0	0	0
mus_SNuc7468112-AGCTTGATCCCATTTA-0	0	0	0	0	0	1.19856	0	0
mus_SNuc7468112-ATAGACCGTCTGATCA-0	0	0	0	0	0	0	0	0
mus_SNuc7468112-CGGAGCTGTCATATCG-0	0	0	0	0	0	0	0	0
mus_SNuc7468112-CCCAGTTTCCTTTACA-0	0	0	0	0	0	0	0	1.2036
mus_SNuc7468112-ATCGAGTAGGAGCGTT-0	0	0	0	0	0	0	0	0
mus_SNuc7468112-GGGCACTAGGTGCTAG-0	0	0	0	0	0	0	0	0
mus_SNuc7468112-TCGTACCAGGCGCTCT-0	0	0	0	0	0	0	0	0
mus_SNuc7468112-GGATTACTCCAAGTAC-0	0	0	0	0	0	0	0	1.20262
mus_SNuc7468112-ATTGGTGCAAGAGTCG-0	0	0	0	0	0	0	0	0
mus_SNuc7468112-TAAGAGACACATGACT-0	0	0	0	0	0	0	0	0
mus_SNuc7468112-ACTATCTTCAATAAGG-0	0	0	0	0	0	0	0	0
mus_SNuc7468112-TCACAAGTCCGTACAA-0	0	0	0	0	0	0	0	0
mus_SNuc7468112-TATCTCAGTGGCCCTA-0	0	0	0	0	0	0	0	0
mus_SNuc7468112-AGGTCATAGTCATGCT-0	0	0	0	0	0	0	0	0
mus_SNuc7468112-CGTGAGCTCCACGCAG-0	0	0	0	0	0	0	0	1.21166
mus_SNuc7468112-TTGGCAATCTTCTGGC-0	0	0	0	0	0	0	0	0
mus_SNuc7468112-TGTCCCACATGGTTGT-0	0	0	0	0	0	0	0	0
mus_SNuc7468112-GCTTCCAGTCGACTAT-0	0	0	0	0	0	0	0	0
mus_SNuc7468112-ATTACTCTCCAATGGT-0	0	0	0	0	0	0	0	0
mus_SNuc7468112-TACGGTAGTATTACCG-0	0	0	0	0	0	0	0	0
mus_SNuc7468112-CTGTTTAGTGGGTCAA-0	0	0	0	0	0	0	0	0
mus_SNuc7468112-CTGCCTACAGTAGAGC-0	0	0	0	0	0	0	0	0
mus_SNuc7468112-GCTGCGACATATACCG-0	0	0	0	0	0	0	0	0
mus_SNuc7468112-TCCACACAGTGCGTGA-0	0	0	0	0	0	0	0	0
mus_SNuc7468112-GCTTCCATCTGCTGTC-0	0	0	0	0	0	0	0	0
mus_SNuc7468112-GCGACCAGTCCAGTAT-0	0	0	0	0	0	0	0	0
mus_SNuc7468112-AAAGATGAGTAGCGGT-0	0	0	1.23191	0	0	0	0	0
mus_SNuc7468112-TTAGGCAAGCCACGCT-0	0	0	0	0	0	0	0	0
mus_SNuc7468112-AAGGAGCTCATCATTC-0	0	0	0	0	0	0	0	0
mus_SNuc7468112-GCGCCAACACAGACAG-0	0	0	0	0	0	0	0	1.23536
mus_SNuc7468112-AACTTTCGTCTTGTCC-0	0	0	0	0	0	0	0	0
mus_SNuc7468112-CATCAGACAGCTATTG-0	0	0	0	0	0	0	0	0
mus_SNuc7468112-CTTCTCTCACGCGAAA-0	0	0	0	0	0	0	0	1.77753
mus_SNuc7468112-GGGCACTAGGTGATAT-0	0	0	0	0	0	0	0	0
mus_SNuc7468112-TTAGTTCCAATGGAAT-0	0	0	0	0	0	0	0	1.23796
mus_SNuc7468112-TATCTCACAGGAATCG-0	0	0	0	0	0	0	0	0
mus_SNuc7468112-AGGGATGCATCGGACC-0	0	0	0	0	0	0	0	0
mus_SNuc7468112-CTCTACGTCGCAGGCT-0	0	0	0	0	0	0	0	0
mus_SNuc7468112-CACACTCTCATGTGGT-0	0	0	0	0	0	0	0	0
mus_SNuc7468112-TTGCGTCCATCGATTG-0	0	0	0	0	0	0	0	0
mus_SNuc7468112-CCGTGGAGTTTCGCTC-0	0	0	0	0	0	0	0	0
mus_SNuc7468112-TAAACCGGTATGCTTG-0	0	0	0	0	0	0	0	1.24725
mus_SNuc7468112-TGGGAAGGTTCAACCA-0	0	0	0	0	0	0	0	0
mus_SNuc7468112-AGAGTGGAGACTTTCG-0	0	0	0	0	0	0	0	0
mus_SNuc7468112-CCTAAAGAGGTGCACA-0	0	0	0	0	0	0	0	0
mus_SNuc7468112-ATCCACCCAAGCTGAG-0	0	0	0	0	0	0	0	0
mus_SNuc7468112-CGGACACCAAGGGTCA-0	0	0	0	0	0	0	0	0
mus_SNuc7468112-CGCTTCAAGAAAGTGG-0	0	0	0	0	0	0	0	0
mus_SNuc7468112-CAGAATCAGTCCGTAT-0	0	0	0	0	0	0	0	0
mus_SNuc7468112-CCTAGCTGTATGCTTG-0	0	0	0	0	0	0	0	0
mus_SNuc7468112-TCGGGACCAGCATGAG-0	0	0	0	0	0	0	0	1.25348
mus_SNuc7468112-TACTCGCAGCTAGTGG-0	0	0	0	0	0	0	0	0
mus_SNuc7468112-GTGTTAGAGGAGTTTA-0	0	0	0	0	0	0	0	0
mus_SNuc7468112-CGACCTTAGCGATATA-0	0	0	0	0	0	0	0	0
mus_SNuc7468112-GACGTGCGTACAGTTC-0	0	0	0	0	0	0	0	0
mus_SNuc7468112-CTCACACAGTCCGGTC-0	0	0	0	0	0	0	0	1.26068
mus_SNuc7468112-TAAGCGTCACGCATCG-0	0	0	0	0	0	0	0	0
mus_SNuc7468112-ATCTACTTCAGCGATT-0	0	0	0	0	0	0	0	0
mus_SNuc7468112-GAGCAGACAGTTCCCT-0	0	0	0	0	0	0	0	0
mus_SNuc7468112-CCCAATCCAGATGGCA-0	0	0	0	0	0	1.26815	0	0
mus_SNuc7468112-TCGGGACCATATGAGA-0	0	0	1.27091	0	0	0	0	0
mus_SNuc7468112-TTAGTTCTCGGAATCT-0	0	0	0	0	0	0	0	0
mus_SNuc7468112-CACATTTGTTGCCTCT-0	0	0	0	0	0	0	0	0
mus_SNuc7468112-CTTAGGAGTCCGAAGA-0	0	0	0	0	0	0	0	0
mus_SNuc7468112-TTTCCTCGTTCATGGT-0	0	0	1.82002	0	0	0	0	0
mus_SNuc7468112-GCACTCTCAGCCTGTG-0	0	0	0	0	0	0	0	0
mus_SNuc7468112-CCGGGATAGACTCGGA-0	0	0	0	0	0	0	0	0
mus_SNuc7468112-TATCAGGCAGCCAATT-0	0	0	0	0	0	0	0	0
mus_SNuc7468112-CCTACACGTTAAGACA-0	1.27629	0	0	0	0	0	0	0
mus_SNuc7468112-GGGTTGCTCTGGTATG-0	0	0	0	0	0	0	0	0
mus_SNuc7468112-CCCTCCTGTACCATCA-0	0	0	0	0	0	0	0	0
mus_SNuc7468112-GAATAAGAGAGTTGGC-0	0	0	0	0	0	0	0	0
mus_SNuc7468112-TGCCCTACACAACGTT-0	0	0	0	0	0	0	0	0
mus_SNuc7468112-GGAATAACACCCAGTG-0	0	0	0	0	0	0	0	0
mus_SNuc7468112-CACTCCATCTCATTCA-0	0	0	0	0	0	0	0	0
mus_SNuc7468112-CTACATTTCAAGATCC-0	0	0	0	0	0	0	0	1.82284
mus_SNuc7468112-ACGATGTAGGACTGGT-0	0	0	0	0	0	0	0	0
mus_SNuc7468112-CGAATGTGTTCAGCGC-0	0	0	0	0	0	0	0	0
mus_SNuc7468112-GTTCATTCACGCTTTC-0	0	0	1.28416	0	0	0	1.28416	0
mus_SNuc7468112-GCCAAATAGAAACCGC-0	0	0	1.28643	0	0	0	0	0
mus_SNuc7468112-TACTCATCAATAGAGT-0	0	0	0	0	0	0	0	0
mus_SNuc7468112-TGATTTCTCAGCTGGC-0	0	0	0	0	0	0	0	0
mus_SNuc7468112-CAGCTAATCACAGTAC-0	0	0	0	0	0	0	0	0
mus_SNuc7468112-TTAACTCGTTACGACT-0	0	0	0	0	0	0	0	0
mus_SNuc7468112-ACATGGTCAAGTAGTA-0	0	0	0	0	0	0	0	0
mus_SNuc7468112-CTAGCCTCAGCATGAG-0	0	0	0	0	0	0	0	0
mus_SNuc7468112-ACTGAACTCTGAGGGA-0	0	0	0	0	0	1.29177	0	0
mus_SNuc7468112-AGATTGCAGACAGACC-0	0	0	0	0	0	0	0	0
mus_SNuc7468112-TGCTACCGTATATCCG-0	0	0	1.29273	0	0	0	0	0
mus_SNuc7468112-TGGCCAGGTAGGAGTC-0	0	0	0	0	0	1.31402	0	0
mus_SNuc7468112-ATTCTACAGCCAACAG-0	0	0	0	0	0	0	0	0
mus_SNuc7468112-TAAGTGCGTGACTCAT-0	0	0	0	0	0	0	0	0
mus_SNuc7468112-TCCACACCACATTCGA-0	0	0	0	0	0	0	0	0
mus_SNuc7468112-TTAACTCAGACCGGAT-0	0	0	0	0	0	0	0	0
mus_SNuc7468112-CCTTCCCTCGCGTTTC-0	0	0	0	0	0	0	0	0
mus_SNuc7468112-GTGCGGTAGGTTCCTA-0	0	0	0	0	0	1.30415	0	0
mus_SNuc7468112-CAAGAAATCGTCTGAA-0	0	0	0	0	0	0	0	0
mus_SNuc7468112-TGGCTGGTCGAGAGCA-0	0	0	0	0	0	0	0	0
mus_SNuc7468112-CGTAGGCCAGTCCTTC-0	0	0	0	0	0	0	0	0
mus_SNuc7468112-CGATGGCTCATAAAGG-0	0	0	0	0	0	0	0	0
mus_SNuc7468112-CCTTACGAGCGTCTAT-0	0	0	0	0	0	0	0	0
mus_SNuc7468112-CACAAACTCGTAGGAG-0	1.31144	0	0	0	0	0	0	0
mus_SNuc7468112-TAAGTGCTCTGAGTGT-0	0	0	0	0	0	0	0	0
mus_SNuc7468112-GAGCAGACAAAGGTGC-0	0	0	0	0	0	0	0	0
mus_SNuc7468112-ATGTGTGTCGCTTGTC-0	0	0	0	0	0	0	0	0
mus_SNuc7468112-CCTTTCTGTCTGGTCG-0	0	0	0	0	0	0	0	0
mus_SNuc7468112-CACCTTGTCCCACTTG-0	0	0	0	0	0	0	0	0
mus_SNuc7468112-CGGACACGTTATCACG-0	0	0	0	0	0	0	0	0
mus_SNuc7468112-TTGCCGTTCAGATAAG-0	0	0	0	0	0	0	0	0
mus_SNuc7468112-CGCTATCAGCTGAAAT-0	0	0	0	0	0	0	0	0
mus_SNuc7468112-GATTCAGAGTCATGCT-0	0	0	0	0	0	0	0	0
mus_SNuc7468112-GAGTCCGTCTAAGCCA-0	0	0	0	0	0	0	0	0
mus_SNuc7468112-CTGCTGTTCACTCTTA-0	0	0	0	0	0	0	0	0
mus_SNuc7468112-CAACTAGCAAGCGAGT-0	0	0	0	0	0	0	0	0
mus_SNuc7468112-CCTTCCCAGAGGGATA-0	0	0	0	0	0	0	0	1.33016
mus_SNuc7468112-GGCCGATCAAGGACAC-0	0	0	0	0	0	0	0	0
mus_SNuc7468112-GGGAATGAGCAATATG-0	0	0	0	0	0	0	0	1.88717
mus_SNuc7468112-TCTGGAATCTCGCTTG-0	0	0	0	0	0	0	0	0
mus_SNuc7468112-CTGTTTATCGTAGGAG-0	0	0	0	0	0	0	0	1.33716
mus_SNuc7468112-GCACATACACTCTGTC-0	0	0	0	0	0	0	0	0
mus_SNuc7468112-ACTGAGTGTCCCTTGT-0	0	0	0	0	0	0	0	0
mus_SNuc7468112-TACACGACATAGACTC-0	0	0	0	0	0	0	0	0
mus_SNuc7468112-CTCGAGGGTACAAGTA-0	0	0	0	0	0	0	0	0
mus_SNuc7468112-CATATTCCACGCGAAA-0	0	0	0	0	0	0	0	0
mus_SNuc7468112-AGTAGTCCAGGATCGA-0	0	0	0	0	0	0	0	0
mus_SNuc7468112-ATCACGATCCTGTAGA-0	0	0	0	0	0	0	0	0
mus_SNuc7468112-GCTGCAGAGGTCGGAT-0	0	0	0	0	0	0	0	0
mus_SNuc7468112-GGCGACTCAGTATAAG-0	0	0	0	0	0	0	0	0
mus_SNuc7468112-CATGGCGTCTCGTATT-0	0	0	0	0	0	0	0	0
mus_SNuc7468112-CATGACATCGAACTGT-0	0	0	0	0	0	0	0	0
mus_SNuc7468112-CCGTACTGTTATCACG-0	0	0	0	0	0	0	0	0
mus_SNuc7468112-CGAGCCAGTTTGCATG-0	0	0	0	0	0	0	0	0
mus_SNuc7468112-GACTGCGGTATAGGGC-0	0	0	0	0	0	0	0	0
mus_SNuc7468112-GCGACCATCCCAACGG-0	0	0	0	0	0	0	0	0
mus_SNuc7468112-CGATCGGCACGCCAGT-0	0	0	0	0	0	0	0	0
mus_SNuc7468112-AACTCTTCATGCGCAC-0	0	0	0	0	0	0	0	0
mus_SNuc7468112-CAGCTGGGTTCACGGC-0	0	0	0	0	0	0	0	0
mus_SNuc7468112-AACGTTGGTTCCACGG-0	0	0	0	0	0	0	0	0
mus_SNuc7468112-TACCTATTCGTGACAT-0	0	0	0	0	0	0	0	0
mus_SNuc7468112-TTGTAGGGTCCATCCT-0	0	0	0	0	0	0	0	0
mus_SNuc7468112-ACTTTCAAGTACGCGA-0	0	0	0	0	0	0	0	0
mus_SNuc7468112-AGTTGGTTCCACGTGG-0	0	0	0	0	0	0	0	0
mus_SNuc7468112-CAGCCGATCCTGCAGG-0	0	0	1.36667	0	0	0	0	0
mus_SNuc7468112-GTTAAGCTCCGCGTTT-0	0	0	0	0	0	0	0	0
mus_SNuc7468112-CACTCCACATGGTTGT-0	0	0	0	0	0	0	0	0
mus_SNuc7468112-TCTCTAAAGTGCGATG-0	0	0	0	0	0	0	0	0
mus_SNuc7468112-ACTATCTTCACCCTCA-0	0	0	0	0	0	0	0	0
mus_SNuc7468112-GGCTGGTAGTCGCCGT-0	0	0	0	0	0	0	0	0
mus_SNuc7468112-GAAACTCCAGCCAATT-0	0	0	0	0	0	0	0	0
mus_SNuc7468112-CATCCACTCGGCGCAT-0	0	0	0	0	0	0	0	0
mus_SNuc7468112-ATTCTACGTAAAGGAG-0	0	0	0	0	0	0	0	0
mus_SNuc7468112-CTGTTTAAGGATCGCA-0	0	0	0	0	0	0	0	0
mus_SNuc7468112-GTGCTTCGTAAAGTCA-0	0	0	1.93629	0	0	0	0	0
mus_SNuc7468112-GTCATTTAGGGTTTCT-0	0	0	0	0	0	0	0	0
mus_SNuc7468112-AGCTCTCCACAGGAGT-0	0	0	0	0	0	0	0	0
mus_SNuc7468112-ACTATCTCATGGTCAT-0	0	0	0	0	0	0	0	0
mus_SNuc7468112-GTTCGGGCAGCTTAAC-0	0	0	0	0	0	0	0	0
mus_SNuc7468112-GTCATTTAGTGGGTTG-0	0	0	0	0	0	0	0	0
mus_SNuc7468112-TAAGAGAGTTTAGGAA-0	0	0	1.38795	0	0	0	0	0
mus_SNuc7468112-ACCAGTATCAAGATCC-0	0	0	0	0	0	0	0	0
mus_SNuc7468112-CTCGTCAGTCTTGATG-0	0	0	0	0	0	1.38975	0	0
mus_SNuc7468112-TTTATGCCAGTAAGAT-0	0	0	0	0	0	0	0	0
mus_SNuc7468112-TTTCCTCCATGTCCTC-0	0	0	0	0	0	0	0	0
mus_SNuc7468112-AGAGCGAGTAGCTCCG-0	0	0	0	0	0	0	0	0
mus_SNuc7468112-CGACCTTCACTAAGTC-0	0	0	0	0	0	0	0	0
mus_SNuc7468112-CGTCTACAGAGTGACC-0	0	0	0	0	0	0	0	0
mus_SNuc7468112-ACTATCTTCCGCTGTT-0	0	0	0	0	0	0	0	0
mus_SNuc7468112-TTGCGTCTCTGCAGTA-0	0	0	0	0	0	0	0	0
mus_SNuc7468112-GAAGCAGCATGCATGT-0	0	0	0	0	0	0	0	0
mus_SNuc7468112-CCATTCGCAGCTGTGC-0	0	0	0	0	0	0	0	0
mus_SNuc7468112-CGTTGGGAGCAAATCA-0	0	0	1.39956	0	0	0	0	0
mus_SNuc7468112-ACGAGCCCATGGTCTA-0	0	0	0	0	0	0	0	0
mus_SNuc7468112-CTTCTCTCACGCATCG-0	0	0	0	0	0	0	0	1.40233
mus_SNuc7468112-GTAACTGGTTGTCTTT-0	0	0	0	0	0	0	0	0
mus_SNuc7468112-TTCTCCTAGTACACCT-0	0	0	0	0	0	0	0	0
mus_SNuc7468112-GGACAGAAGCCGCCTA-0	0	0	0	0	0	0	0	0
mus_SNuc7468112-CACAGGCCAAGACGTG-0	0	0	0	0	0	0	0	0
mus_SNuc7468112-AGTTGGTGTAAGCACG-0	0	0	0	0	0	0	0	0
mus_SNuc7468112-ATTGGACAGCTCCTCT-0	0	0	0	0	0	0	0	0
mus_SNuc7468112-TGCCCTACAAATACAG-0	0	0	1.40697	0	0	0	0	0
mus_SNuc7468112-GCCTCTAAGAGATGAG-0	0	0	0	0	0	0	0	0
mus_SNuc7468112-CTGTTTAGTTGTACAC-0	0	0	0	0	0	0	0	0
mus_SNuc7468112-CACATTTTCACCCGAG-0	0	0	0	0	0	0	0	0
mus_SNuc7468112-CTCTACGTCAACACGT-0	0	0	0	0	0	0	0	0
mus_SNuc7468112-GAACATCCACAGACAG-0	0	0	0	0	0	0	0	0
mus_SNuc7468112-TACTCATAGTACCGGA-0	0	0	0	0	0	0	0	0
mus_SNuc7468112-CTGCCTACATACCATG-0	0	0	0	0	0	0	0	0
mus_SNuc7468112-GCGCAACAGTGGGCTA-0	0	0	0	0	0	0	0	0
mus_SNuc7468112-ACGCCGAAGTGGACGT-0	0	0	0	0	0	0	0	0
mus_SNuc7468112-GAAGCAGGTTGCGCAC-0	0	0	0	0	0	0	0	0
mus_SNuc7468112-ATTGGTGAGATCGGGT-0	0	0	0	0	0	0	0	0
mus_SNuc7468112-CGGAGTCGTACACCGC-0	0	0	0	0	0	0	0	0
mus_SNuc7468112-TGCGTGGGTGGTCCGT-0	0	0	0	0	0	0	0	0
mus_SNuc7468112-TTAGGACTCTTGTCAT-0	0	0	1.98695	0	0	0	0	0
mus_SNuc7468112-ACCAGTATCCAAACAC-0	0	0	0	0	0	0	0	0
mus_SNuc7468112-TCAGCTCCAGGGTTAG-0	0	0	0	0	0	0	0	0
mus_SNuc7468112-CAGAATCTCATCTGCC-0	0	0	0	0	0	0	0	0
mus_SNuc7468112-ACACCCTTCCACTGGG-0	0	0	0	0	0	0	0	0
mus_SNuc7468112-GTCAAGTTCTGGCGTG-0	0	0	0	0	0	0	0	0
mus_SNuc7468112-TACGGATGTACCAGTT-0	0	0	0	0	0	0	0	0
mus_SNuc7468112-CGTCACTTCTTCCTTC-0	0	0	0	0	0	0	0	0
mus_SNuc7468112-AACCATGAGAGTCTGG-0	0	0	0	0	0	0	0	0
mus_SNuc7468112-AGATTGCCAGCTCGAC-0	0	0	0	0	0	0	0	0
mus_SNuc7468112-CTACATTGTCCATGAT-0	0	0	0	0	0	0	0	0
mus_SNuc7468112-AACTGGTTCGTTACGA-0	0	0	0	0	0	0	0	0
mus_SNuc7468112-TAGCCGGAGCTTATCG-0	0	0	0	0	0	0	0	0
mus_SNuc7468112-CGTTCTGCATTGCGGC-0	0	0	1.43435	0	0	0	0	0
mus_SNuc7468112-AGTGGGAAGCGTGTCC-0	0	0	0	0	0	0	0	0
mus_SNuc7468112-CTGCTGTGTTCAGGCC-0	0	0	1.43753	0	0	0	0	0
mus_SNuc7468112-CTACATTAGGTGTGGT-0	0	0	0	0	0	0	0	0
mus_SNuc7468112-GAAGCAGTCAGTTTGG-0	0	0	0	0	0	0	0	0
mus_SNuc7468112-TCGGGACAGACTAGGC-0	0	0	0	0	0	0	0	0
mus_SNuc7468112-CATTATCGTAAGGGCT-0	0	0	1.44269	0	0	0	0	0
mus_SNuc7468112-CAGCCGATCGGAGCAA-0	0	0	0	0	0	0	0	0
mus_SNuc7468112-TGGCTGGTCGCCTGAG-0	0	0	0	0	0	0	0	0
mus_SNuc7468112-GGATGTTCACCTCGTT-0	0	0	0	0	0	0	0	0
mus_SNuc7468112-AGGGATGCAGTAACGG-0	0	0	0	0	0	0	0	0
mus_SNuc7468112-GATGAGGGTGACTCAT-0	0	0	0	0	0	0	0	1.44467
mus_SNuc7468112-AACTCTTCAGGGCATA-0	0	0	0	0	0	0	0	0
mus_SNuc7468112-AAGGTTCCAGCGTTCG-0	0	0	0	0	0	0	0	0
mus_SNuc7468112-TTCTCAATCAGGCGAA-0	0	0	1.44939	0	0	0	0	0
mus_SNuc7468112-AGGCCACCAAACAACA-0	0	0	0	0	0	1.44964	0	0
mus_SNuc7468112-AACTGGTTCCCTCTTT-0	0	0	0	0	0	0	0	0
mus_SNuc7468112-AGCCTAAGTGACCAAG-0	0	0	0	0	0	0	0	0
mus_SNuc7468112-TACCTTATCCAGTATG-0	0	0	0	0	0	0	0	0
mus_SNuc7468112-GAAACTCGTCTCCATC-0	0	0	0	0	0	0	0	0
mus_SNuc7468112-AGGCCGTCATTTGCCC-0	0	0	0	0	0	0	0	0
mus_SNuc7468112-CCTATTATCCTATTCA-0	0	0	0	0	0	0	0	0
mus_SNuc7468112-GGTATTGAGTCTCAAC-0	0	0	0	0	0	0	0	0
mus_SNuc7468112-CGAGAAGCATCACCCT-0	0	0	0	0	0	0	0	0
mus_SNuc7468112-ACACCCTAGGGATGGG-0	0	0	0	0	0	0	0	0
mus_SNuc7468112-GATCTAGAGTACATGA-0	0	0	0	0	0	0	0	0
mus_SNuc7468112-TTTGTCATCAACACAC-0	0	0	0	0	0	0	0	0
mus_SNuc7468112-GGACGTCCATGTAGTC-0	0	0	0	0	0	0	0	0
mus_SNuc7468112-CGATCGGTCTTAGAGC-0	0	0	0	0	0	0	0	0
mus_SNuc7468112-TGGCTGGGTTCGTCTC-0	0	0	0	0	0	0	0	0
mus_SNuc7468112-GTATCTTGTTGACGTT-0	0	0	0	0	0	0	0	0
mus_SNuc7468112-AAATGCCGTAGGGACT-0	0	0	0	0	0	0	0	0
mus_SNuc7468112-GGAACTTAGTGTTGAA-0	0	0	0	0	0	0	0	0
mus_SNuc7468112-GTCACGGAGACCGGAT-0	0	0	0	0	0	0	0	1.47668
mus_SNuc7468112-GGTGAAGGTAATTGGA-0	0	0	0	0	0	0	0	0
mus_SNuc7468112-CGCCAAGAGGACAGCT-0	0	0	0	0	0	0	0	0
mus_SNuc7468112-ATCATCTAGGGCTTGA-0	0	0	0	0	0	0	0	0
mus_SNuc7468112-ATAACGCTCCAAGCCG-0	0	0	0	0	0	0	0	0
mus_SNuc7468112-AGCTCTCGTGTTTGTG-0	0	0	0	0	0	0	0	0
mus_SNuc7468112-ACCCACTAGAAACGCC-0	0	0	0	0	0	0	0	0
mus_SNuc7468112-GGACAGACATGCCTTC-0	0	0	0	0	0	0	0	0
mus_SNuc7468112-AGATCTGTCTATCCCG-0	0	0	0	0	0	0	0	0
mus_SNuc7468112-GCATGTATCTTGTCAT-0	0	0	0	0	0	0	0	0
mus_SNuc7468112-AGCAGCCAGGTTCCTA-0	0	0	0	0	0	0	0	0
mus_SNuc7468112-GACGGCTTCACCATAG-0	0	0	0	0	0	0	0	0
mus_SNuc7468112-CACAAACAGTTTGCGT-0	0	0	0	0	0	0	0	0
mus_SNuc7468112-ACGATGTAGTGCTGCC-0	0	0	0	0	0	0	0	0
mus_SNuc7468112-ACGTCAAGTTGATTCG-0	0	0	0	0	0	0	0	0
mus_SNuc7468112-ACAGCCGCAGGTCGTC-0	0	0	0	0	0	0	0	0
mus_SNuc7468112-GCTTCCAAGACTAAGT-0	0	0	0	0	0	0	0	0
mus_SNuc7468112-AATCGGTTCCAAATGC-0	0	0	0	0	0	0	0	0
mus_SNuc7468112-CCACCTAAGTATGACA-0	0	0	0	0	0	0	0	0
mus_SNuc7468112-AACTCAGCAGACTCGC-0	0	0	0	0	0	0	0	0
mus_SNuc7468112-TTATGCTCAAGAAGAG-0	0	0	0	0	0	0	1.50113	0
mus_SNuc7468112-AGCTCCTTCAAGATCC-0	0	0	0	0	0	0	0	0
mus_SNuc7468112-GACTGCGCAAATTGCC-0	0	0	0	0	0	0	0	0
mus_SNuc7468112-CAACTAGAGGGTTTCT-0	0	0	0	0	0	0	0	1.5014
mus_SNuc7468112-AGATTGCTCCATTCTA-0	0	0	0	0	0	0	0	0
mus_SNuc7468112-TCTGGAACAGCCTTTC-0	0	0	0	0	0	0	0	0
mus_SNuc7468112-TAGGCATCACCAGGCT-0	0	0	0	0	0	0	0	0
mus_SNuc7468112-CACAGGCAGACATAAC-0	0	0	0	0	0	0	0	0
mus_SNuc7468112-TCTCATACACCCATTC-0	0	0	0	0	0	0	0	0
mus_SNuc7468112-GGCTCGAAGTTTAGGA-0	0	0	0	0	0	1.51041	0	0
mus_SNuc7468112-CATATTCTCATGGTCA-0	0	0	0	0	0	0	0	0
mus_SNuc7468112-CGGAGTCGTACAAGTA-0	0	0	0	0	0	0	0	0
mus_SNuc7468112-GATTCAGTCAGAGGTG-0	0	0	0	0	0	0	0	0
mus_SNuc7468112-GCTCCTAGTACCATCA-0	0	0	0	0	0	0	0	0
mus_SNuc7468112-GTAGGCCAGACAAAGG-0	0	0	0	0	0	0	0	0
mus_SNuc7468112-ATTTCTGCACCCATTC-0	0	0	0	0	0	0	0	0
mus_SNuc7468112-CCGGGATGTTCCTCCA-0	0	0	0	0	0	0	0	0
mus_SNuc7468112-TGCTACCGTTGAGGTG-0	0	0	0	0	0	0	0	0
mus_SNuc7468112-ATCTACTTCCGAATGT-0	0	0	0	0	0	0	0	0
mus_SNuc7468112-CGTGAGCCAGACAAGC-0	0	0	0	0	0	0	0	0
mus_SNuc7468112-TCGTACCGTCGCGTGT-0	0	0	0	0	0	0	0	0
mus_SNuc7468112-ACGGCCATCGTTGCCT-0	0	0	0	0	0	0	0	0
mus_SNuc7468112-CAGTCCTGTCTGCCAG-0	0	0	0	0	0	0	0	0
mus_SNuc7468112-AAAGCAAGTAAGTGTA-0	0	0	0	0	0	0	0	0
mus_SNuc7468112-TCAGCTCTCTAACCGA-0	0	0	0	0	0	0	0	0
mus_SNuc7468112-GATGCTAGTGTGACGA-0	0	0	0	0	0	0	0	0
mus_SNuc7468112-TTCTCCTGTCGCATCG-0	0	0	0	0	0	0	0	0
mus_SNuc7468112-CCTTCGACAACTGCGC-0	0	0	0	0	0	0	0	0
mus_SNuc7468112-CTCGGGAGTAGCACGA-0	0	0	0	0	0	0	0	0
mus_SNuc7468112-AGAGCTTCATGTTGAC-0	0	0	0	0	0	0	0	0
mus_SNuc7468112-TTCTACAGTCAAAGAT-0	0	0	0	0	0	0	0	0
mus_SNuc7468112-ACACCAATCGTTTAGG-0	0	0	0	0	0	0	0	0
mus_SNuc7468112-AAGCCGCGTGTGAATA-0	0	0	0	0	0	0	0	0
mus_SNuc7468112-GACGTTACAAACAACA-0	0	0	0	0	0	0	0	0
mus_SNuc7468112-GGACAAGTCTTTACGT-0	0	0	0	0	0	0	0	0
mus_SNuc7468112-GTACGTAAGCCACCTG-0	0	0	0	0	0	0	0	0
mus_SNuc7468112-CATGACAGTCTAGTGT-0	0	0	0	0	0	0	0	0
mus_SNuc7468112-GGGTCTGTCAGTCAGT-0	0	0	0	0	0	0	0	0
mus_SNuc7468112-GCATGATCATTAGCCA-0	0	0	0	0	0	0	0	0
mus_SNuc7468112-AGGGAGTGTCTGCCAG-0	0	0	0	0	0	0	0	0
mus_SNuc7468112-ACTTGTTGTAAGGATT-0	0	0	0	0	0	0	0	0
mus_SNuc7468112-GCGAGAAGTTTGTGTG-0	0	0	1.54748	0	0	0	0	0
mus_SNuc7468112-CTGAAGTAGAGACTTA-0	0	0	0	0	0	0	0	0
mus_SNuc7468112-AGCTTGAGTGAAAGAG-0	1.55333	0	0	0	0	1.55333	0	0
mus_SNuc7468112-TCGCGTTAGAAACGCC-0	0	0	0	0	0	0	0	0
mus_SNuc7468112-CGAGAAGGTAGCGTAG-0	0	0	0	0	0	0	0	0
mus_SNuc7468112-GGGCATCCACGTGAGA-0	0	0	1.55598	0	0	0	0	0
mus_SNuc7468112-CGCCAAGGTAAACGCG-0	0	0	0	0	0	0	0	1.55923
mus_SNuc7468112-TACGGATGTAAATGTG-0	0	0	0	0	0	0	0	0
mus_SNuc7468112-TTCTCCTTCACCTCGT-0	0	0	0	0	0	1.56072	0	0
mus_SNuc7468112-GACGTTACACATCTTT-0	0	0	0	0	0	0	0	0
mus_SNuc7468112-TACAGTGCAGTAAGAT-0	0	0	0	0	0	0	0	0
mus_SNuc7468112-CCCTCCTAGATAGGAG-0	0	0	0	0	0	0	1.56909	0
mus_SNuc7468112-GCCTCTAGTTAGAACA-0	0	0	0	0	0	0	0	0
mus_SNuc7468112-TTGTAGGCAGGTGCCT-0	0	0	0	0	0	0	0	0
mus_SNuc7468112-TCAGGATAGTTCGATC-0	0	0	0	0	0	0	0	0
mus_SNuc7468112-GAACATCGTGACTACT-0	0	0	0	0	0	0	0	0
mus_SNuc7468112-ACTTACTGTGAGTGAC-0	0	0	0	0	0	0	0	0
mus_SNuc7468112-ACAGCTACATGCCTAA-0	0	0	0	0	0	0	0	0
mus_SNuc7468112-CACATAGGTCGAACAG-0	0	0	0	0	0	0	0	0
mus_SNuc7468112-TGGCGCAGTACCGTTA-0	0	0	0	0	0	0	0	0
mus_SNuc7468112-TACCTATGTTTGGGCC-0	0	0	0	0	0	0	0	0
mus_SNuc7468112-CGATGTACACTGTCGG-0	0	0	0	0	0	0	0	0
mus_SNuc7468112-ATAGACCAGACCACGA-0	0	0	0	0	0	0	0	0
mus_SNuc7468112-GCTGCGAAGCCACGCT-0	0	0	0	0	0	0	0	0
mus_SNuc7468112-CATATTCTCTATCCTA-0	0	0	0	0	0	0	0	0
mus_SNuc7468112-AGGCCACGTTCCCTTG-0	0	0	0	0	0	0	0	0
mus_SNuc7468112-CCCAATCAGAGTTGGC-0	0	0	0	0	0	0	0	0
mus_SNuc7468112-TTCTCAATCTTTAGGG-0	0	0	0	0	0	0	0	0
mus_SNuc7468112-CGAATGTAGACAGACC-0	0	0	0	0	0	0	0	0
mus_SNuc7468112-CAACCTCCACAAGCCC-0	0	0	0	0	0	0	0	0
mus_SNuc7468112-AGGCCACCAGTAGAGC-0	0	0	0	0	0	0	0	0
mus_SNuc7468112-CTCATTATCATAGCAC-0	0	0	0	0	0	0	0	0
mus_SNuc7468112-AACTTTCGTTGCTCCT-0	0	0	0	0	0	0	0	0
mus_SNuc7468112-GCTCTGTTCCGAAGAG-0	0	0	0	0	0	0	0	0
mus_SNuc7468112-TTCGGTCAGACTAGAT-0	0	0	0	0	0	0	0	0
mus_SNuc7468112-CATATTCTCTTGCATT-0	0	0	0	0	0	0	0	0
mus_SNuc7468112-ACTGTCCTCGGTTAAC-0	0	0	0	0	0	0	0	0
mus_SNuc7468112-ATTCTACAGGCGCTCT-0	0	0	0	0	0	0	0	0
mus_SNuc7468112-GGATGTTAGCCTCGTG-0	0	0	0	0	0	0	0	0
mus_SNuc7468112-CTCTGGTCAGGGATTG-0	0	0	0	0	0	0	0	0
mus_SNuc7468112-ACGGGTCCAGGTCCAC-0	0	0	0	0	0	0	0	0
mus_SNuc7468112-GCGCAGTAGCGTGAAC-0	0	0	0	0	0	0	0	0
mus_SNuc7468112-AGCTCCTGTTCAGTAC-0	0	0	0	0	0	0	0	0
mus_SNuc7468112-CATGCCTGTAGAGTGC-0	0	0	0	0	0	0	0	0
mus_SNuc7468112-CCGGGATTCCGCGTTT-0	0	0	0	0	0	0	0	0
mus_SNuc7468112-GCAAACTTCACCATAG-0	0	0	0	0	0	0	0	0
mus_SNuc7468112-CCGGGATGTTAAAGTG-0	0	0	0	0	0	0	0	0
mus_SNuc7468112-TCAGCAACATGCCACG-0	0	0	0	0	0	0	0	0
mus_SNuc7468112-CATGCCTAGCTACCTA-0	0	0	0	0	0	0	0	0
mus_SNuc7468112-CATATTCGTCGAACAG-0	0	0	0	0	0	0	0	0
mus_SNuc7468112-GGGCACTAGGCTAGGT-0	0	0	0	0	0	0	0	0
mus_SNuc7468112-CCTTCGAGTAGTGAAT-0	0	0	0	0	0	0	0	0
mus_SNuc7468112-GCATGTATCTGCCCTA-0	0	0	0	0	0	0	0	0
mus_SNuc7468112-GCTCCTACAGATCTGT-0	0	0	0	0	0	0	0	0
mus_SNuc7468112-TCGGTAATCAGATAAG-0	0	0	0	0	0	0	0	0
mus_SNuc7468112-CTGATCCGTTTGCATG-0	0	0	0	0	0	0	0	0
mus_SNuc7468112-AGCAGCCAGGTACTCT-0	0	0	0	0	0	0	0	0
mus_SNuc7468112-CGTCTACTCCACTCCA-0	0	0	0	0	0	0	0	0
mus_SNuc7468112-TCGTACCGTGTGACCC-0	0	0	0	0	0	0	0	0
mus_SNuc7468112-ACGGCCAGTTTCCACC-0	0	0	0	0	0	0	0	0
mus_SNuc7468112-ACTTGTTGTTGTCTTT-0	0	0	0	0	0	0	0	0
mus_SNuc7468112-GATCGCGTCCTTTCTC-0	0	0	0	0	0	0	0	0
mus_SNuc7468112-GCGACCACATTCCTCG-0	0	0	0	0	0	0	0	0
mus_SNuc7468112-GTAACTGGTTCGCGAC-0	0	0	0	0	0	0	0	0
mus_SNuc7468112-GCTGCGATCGCAGGCT-0	0	0	0	0	0	0	0	0
mus_SNuc7468112-ATAGACCCACCTCGTT-0	0	0	0	0	0	0	0	1.63621
mus_SNuc7468112-CGGGTCAAGTGACTCT-0	0	0	0	0	0	1.63721	0	0
mus_SNuc7468112-CTGAAGTTCCAAACTG-0	0	0	0	0	0	0	0	0
mus_SNuc7468112-CCTATTATCTGTGCAA-0	0	0	0	0	0	0	0	0
mus_SNuc7468112-CCGGTAGCACGAAAGC-0	0	0	0	0	0	0	0	0
mus_SNuc7468112-GTCACAACACAAGACG-0	0	0	0	0	0	1.63754	0	0
mus_SNuc7468112-GGACAAGCAAGGGTCA-0	0	0	0	0	0	0	0	0
mus_SNuc7468112-GCAGCCATCTTGAGAC-0	0	0	0	0	0	0	0	0
mus_SNuc7468112-GCTCTGTTCCGATATG-0	0	0	0	0	0	0	0	0
mus_SNuc7468112-TCTCTAAAGTGGAGAA-0	0	0	0	0	0	0	0	0
mus_SNuc7468112-GACGGCTAGAGTGACC-0	0	0	0	0	0	0	0	0
mus_SNuc7468112-AACTCAGAGCCCAACC-0	0	0	1.65068	0	0	0	0	0
mus_SNuc7468112-CGTCACTCACAGAGGT-0	0	0	0	0	0	0	0	0
mus_SNuc7468112-CAGAGAGCAATGAAAC-0	0	0	1.64932	0	0	0	0	0
mus_SNuc7468112-GTGCAGCTCACCAGGC-0	0	0	0	0	0	0	0	0
mus_SNuc7468112-TGGACGCCACGACGAA-0	0	0	0	0	0	0	0	0
mus_SNuc7468112-CATGACATCCACTGGG-0	0	0	0	0	0	0	0	0
mus_SNuc7468112-AACTTTCGTCTTTCAT-0	0	0	0	0	0	0	0	0
mus_SNuc7468112-AACCATGCAATGGAGC-0	0	0	0	0	0	0	0	0
mus_SNuc7468112-TGCGCAGGTGTGACGA-0	0	0	0	0	0	0	0	0
mus_SNuc7468112-AACTCTTAGCACGCCT-0	0	0	0	0	0	0	0	0
mus_SNuc7468112-TCATTTGTCAACGGCC-0	0	0	0	0	0	0	0	0
mus_SNuc7468112-CGTCACTAGTACGTTC-0	0	0	0	0	0	0	0	0
mus_SNuc7468112-TTCGGTCCACCCTATC-0	0	0	0	0	0	0	0	0
mus_SNuc7468112-CTAATGGAGTATTGGA-0	0	0	0	0	0	0	0	0
mus_SNuc7468112-TGCTACCCAGGTGGAT-0	0	0	0	0	0	0	0	0
mus_SNuc7468112-AGGTCATAGTCCGGTC-0	0	0	0	0	0	0	0	0
mus_SNuc7468112-TTAGGCATCACCTCGT-0	0	0	2.2709	0	0	0	0	0
mus_SNuc7468112-AAAGTAGCACAGATTC-0	0	0	0	0	0	0	0	0
mus_SNuc7468112-CACATAGTCGATCCCT-0	0	0	0	0	0	0	0	0
mus_SNuc7468112-CAGCCGAAGGATGGTC-0	0	0	1.67775	0	0	0	0	0
mus_SNuc7468112-TGCCAAAAGTCGAGTG-0	0	0	0	0	0	0	0	0
mus_SNuc7468112-GAATGAAAGAGTCTGG-0	0	0	0	0	0	0	0	0
mus_SNuc7468112-CTACCCAGTTATCCGA-0	0	0	0	0	0	0	0	0
mus_SNuc7468112-CTACGTCAGTCCGTAT-0	0	0	0	0	0	0	0	0
mus_SNuc7468112-ACAGCCGAGGCTAGCA-0	0	0	0	0	0	0	0	0
mus_SNuc7468112-GGAGCAAGTCCGAATT-0	0	0	0	0	0	0	0	0
mus_SNuc7468112-TCCACACCAATGAATG-0	0	0	0	0	0	0	0	0
mus_SNuc7468112-GGCAATTCATGGGACA-0	0	0	1.69787	0	0	0	0	1.69787
mus_SNuc7468112-CCGTTCAAGGGTATCG-0	0	0	0	0	0	0	0	1.69896
mus_SNuc7468112-AGTTGGTGTTATCCGA-0	0	0	0	0	0	0	0	0
mus_SNuc7468112-TATCAGGCATCGGACC-0	0	0	0	0	0	0	0	0
mus_SNuc7468112-TTAGGACTCCCTAACC-0	0	1.69896	0	0	0	0	0	0
mus_SNuc7468112-AGATTGCGTCATCGGC-0	0	0	0	0	0	0	0	0
mus_SNuc7468112-TGGGCGTCAAGTTAAG-0	0	0	0	0	0	0	0	0
mus_SNuc7468112-CGAACATAGTGAACAT-0	0	0	0	0	0	0	0	0
mus_SNuc7468112-GGAAAGCAGAAACCTA-0	0	0	0	0	0	0	0	0
mus_SNuc7468112-GAGCAGAGTAGGCATG-0	0	0	0	0	0	0	0	1.71186
mus_SNuc7468112-AACTCCCTCGCCAAAT-0	0	0	0	0	0	0	0	0
mus_SNuc7468112-CGCGTTTAGGTGGGTT-0	0	0	0	0	0	0	0	0
mus_SNuc7468112-GACGCGTGTGGGTATG-0	0	0	0	0	0	0	0	0
mus_SNuc7468112-ACCCACTAGACCCACC-0	0	0	0	0	0	0	0	0
mus_SNuc7468112-AGTCTTTTCATCATTC-0	0	0	0	0	0	0	0	0
mus_SNuc7468112-CGTCACTTCTGTCTAT-0	0	0	0	0	0	0	0	0
mus_SNuc7468112-ATCGAGTAGCGACGTA-0	0	0	0	0	0	0	0	0
mus_SNuc7468112-AAACGGGGTACAGTGG-0	0	0	0	0	0	0	0	0
mus_SNuc7468112-GCGACCAAGTTCGATC-0	0	0	0	0	0	0	0	0
mus_SNuc7468112-TGAGCCGCAATGACCT-0	0	0	0	0	0	0	0	0
mus_SNuc7468112-TCTCTAATCTCTTATG-0	0	0	0	0	0	0	0	0
mus_SNuc7468112-CAAGATCGTACAAGTA-0	0	0	0	0	0	0	0	0
mus_SNuc7468112-AGGTCATGTTTGGCGC-0	0	0	0	0	0	0	0	0
mus_SNuc7468112-TTGGAACGTTCGCGAC-0	0	0	0	0	0	0	0	0
mus_SNuc7468112-ACGAGGAGTTGCGCAC-0	0	0	0	0	0	0	0	0
mus_SNuc7468112-GTATCTTAGGACCACA-0	0	0	0	0	0	0	0	0
mus_SNuc7468112-ATCACGAAGGTGCTAG-0	0	0	0	0	0	0	0	0
mus_SNuc7468112-GCATGATAGGGAACGG-0	0	0	0	0	0	0	0	0
mus_SNuc7468112-CCTTCCCCAGCATGAG-0	0	0	0	0	0	0	0	0
mus_SNuc7468112-CACACAACACTATCTT-0	0	0	0	0	0	0	0	0
mus_SNuc7468112-CCTCAGTCACGCCAGT-0	0	0	0	0	0	0	0	0
mus_SNuc7468112-CATGACATCAAACGGG-0	0	0	0	0	0	0	0	0
mus_SNuc7468112-TGCGGGTAGATAGCAT-0	0	0	0	0	0	0	0	0
mus_SNuc7468112-TGGGAAGAGTCGAGTG-0	0	0	0	0	0	0	0	0
mus_SNuc7468112-AGGTCATAGAAGGTTT-0	0	0	0	0	0	0	0	0
mus_SNuc7468112-CGCTATCCACCAGTTA-0	0	0	0	0	0	0	0	0
mus_SNuc7468112-CGTTGGGCAGTGACAG-0	0	0	0	0	0	0	0	0
mus_SNuc7468112-GCTCCTACATGTTCCC-0	0	0	0	0	0	0	0	0
mus_SNuc7468112-CACAAACCAAGAGGCT-0	0	0	0	0	0	0	0	0
mus_SNuc7468112-CGGTTAAGTCGCGAAA-0	0	0	0	0	0	0	0	0
mus_SNuc7468112-GTACTTTCAGACGCAA-0	0	0	0	0	0	0	0	0
mus_SNuc7468112-GCGCAGTGTACGACCC-0	0	0	0	0	0	0	0	0
mus_SNuc7468112-TGTATTCAGAAGGCCT-0	0	0	0	0	0	0	0	0
mus_SNuc7468112-TCGGTAATCTTCAACT-0	0	0	0	0	0	0	0	0
mus_SNuc7468112-ACGATACTCGCACTCT-0	0	0	0	0	0	0	0	0
mus_SNuc7468112-ATTCTACAGATGTAAC-0	0	0	0	0	0	0	0	1.76158
mus_SNuc7468112-CGTCTACTCTACCAGA-0	0	0	0	0	0	0	0	0
mus_SNuc7468112-CTCGAGGTCGACAGCC-0	0	0	0	0	0	0	0	0
mus_SNuc7468112-CCGGTAGGTAAGAGAG-0	0	0	0	0	0	0	0	0
mus_SNuc7468112-TACACGAGTAATTGGA-0	0	0	0	0	0	0	0	0
mus_SNuc7468112-AAGTCTGCAGTGAGTG-0	0	0	1.77082	0	0	0	0	0
mus_SNuc7468112-TCTGAGACACTTAACG-0	0	0	0	0	0	0	0	1.77244
mus_SNuc7468112-TTCGAAGCAAGTTAAG-0	0	0	0	0	0	0	0	0
mus_SNuc7468112-CTGAAGTCATATACCG-0	0	0	0	0	0	0	0	0
mus_SNuc7468112-GCTGCGATCCAAATGC-0	0	0	0	0	0	0	0	0
mus_SNuc7468112-CCTTCGAGTGACAAAT-0	0	0	0	0	0	0	0	0
mus_SNuc7468112-GACGTGCTCCGATATG-0	0	0	0	0	0	0	0	0
mus_SNuc7468112-CGTAGCGGTGCGGTAA-0	0	0	0	0	0	0	0	0
mus_SNuc7468112-GGACATTTCAGGCAAG-0	0	0	0	0	0	0	0	0
mus_SNuc7468112-CGAGCCAAGCTTATCG-0	0	0	0	0	0	0	0	0
mus_SNuc7468112-TGAGCCGCAAGTCATC-0	0	0	0	0	0	0	0	0
mus_SNuc7468112-CATATTCAGCGTAGTG-0	0	0	0	0	0	0	0	0
mus_SNuc7468112-CATCGAAAGACCTAGG-0	0	0	0	0	0	0	0	0
mus_SNuc7468112-GGAATAATCACTATTC-0	0	0	0	0	0	0	0	0
mus_SNuc7468112-GCTGCGAGTTTAAGCC-0	0	0	0	0	0	0	0	0
mus_SNuc7468112-CTTCTCTAGCCACTAT-0	0	0	0	0	0	0	0	0
mus_SNuc7468112-TCTTCGGGTACCCAAT-0	0	0	0	0	0	0	0	0
mus_SNuc7468112-TCGTACCGTTTGTTGG-0	0	0	0	0	0	0	0	0
mus_SNuc7468112-ACAGCTACACCCATTC-0	0	0	0	0	0	0	0	0
mus_SNuc7468112-CTGCTGTAGCTCCCAG-0	0	0	0	0	0	0	0	0
mus_SNuc7468112-CTCGGGAGTATCTGCA-0	0	0	0	0	0	0	0	0
mus_SNuc7468112-AGCGTCGTCGATAGAA-0	0	0	0	0	0	0	0	1.79594
mus_SNuc7468112-TGAGAGGCAGATGGCA-0	0	0	0	0	0	0	0	0
mus_SNuc7468112-CGTTAGATCTATCCCG-0	0	0	0	0	0	0	0	0
mus_SNuc7468112-TTTACTGGTCGACTAT-0	0	0	0	0	0	0	0	0
mus_SNuc7468112-CTGATAGGTTCCATGA-0	0	0	0	0	0	0	0	0
mus_SNuc7468112-ACTTACTCAAACTGTC-0	0	0	1.81462	0	0	0	0	0
mus_SNuc7468112-TACCTATTCTGTACGA-0	0	0	0	0	0	0	0	0
mus_SNuc7468112-GTTAAGCCACTTGGAT-0	0	0	0	0	0	0	0	0
mus_SNuc7468112-ATCCGAAAGAGTCGGT-0	0	0	0	0	0	0	0	0
mus_SNuc7468112-GTAACGTAGTTTGCGT-0	0	0	0	0	0	0	0	0
mus_SNuc7468112-CTGTGCTCAGTCAGCC-0	0	0	0	0	0	0	0	0
mus_SNuc7468112-CGGGTCATCCTCTAGC-0	0	0	0	0	0	0	0	0
mus_SNuc7468112-GCACTCTGTTGTGGCC-0	0	0	0	0	0	0	0	0
mus_SNuc7468112-ACGGGTCGTGTGAAAT-0	0	0	0	0	0	0	0	0
mus_SNuc7468112-CCTCAGTGTGGTTTCA-0	0	0	0	0	0	0	0	0
mus_SNuc7468112-TTCCCAGAGGTACTCT-0	0	0	0	0	0	0	0	0
mus_SNuc7468112-GATTCAGTCTAACCGA-0	0	0	0	0	0	0	0	0
mus_SNuc7468112-TTGCCGTTCTCGCATC-0	0	0	0	0	0	0	0	0
mus_SNuc7468112-TACTTGTAGCTTATCG-0	0	0	0	0	0	0	0	0
mus_SNuc7468112-CACAGGCCAAGCCGCT-0	0	0	0	0	0	0	0	0
mus_SNuc7468112-CTCGGAGAGAACAACT-0	0	0	0	0	0	0	0	0
mus_SNuc7468112-CTCGTCATCGTCCAGG-0	0	0	0	0	0	0	0	0
mus_SNuc7468112-ACGATACAGAAGCCCA-0	0	0	0	0	0	0	0	0
mus_SNuc7468112-TGAGCATCATCAGTCA-0	0	0	0	0	0	0	0	0
mus_SNuc7468112-TGACTAGTCTGGCGTG-0	0	0	0	0	0	0	0	0
mus_SNuc7468112-GCAAACTAGAATTGTG-0	0	0	0	0	0	0	0	0
mus_SNuc7468112-GAAACTCCAAGGTTCT-0	0	0	0	0	0	0	0	0
mus_SNuc7468112-CGTGAGCTCAACACGT-0	0	0	0	0	0	0	0	0
mus_SNuc7468112-AAAGTAGGTCTGCAAT-0	0	0	0	0	0	0	0	0
mus_SNuc7468112-CTTGGCTAGATAGTCA-0	0	0	0	0	0	0	0	0
mus_SNuc7468112-TTCTTAGTCGTCTGCT-0	0	0	0	0	0	0	0	0
mus_SNuc7468112-GAACATCTCGCAAACT-0	0	0	0	0	0	0	0	0
mus_SNuc7468112-TGCGCAGGTCTCCACT-0	0	0	0	0	0	0	0	0
mus_SNuc7468112-ACGCCAGCATCACCCT-0	0	0	0	0	0	0	0	0
mus_SNuc7468112-ACCTTTAGTAGGCATG-0	0	0	1.85169	0	0	0	0	0
mus_SNuc7468112-AGTAGTCAGGTGCAAC-0	0	0	1.85078	0	0	0	0	0
mus_SNuc7468112-TTTGCGCCAAGCTGTT-0	0	0	0	0	0	0	0	0
mus_SNuc7468112-CTACATTTCTTGAGAC-0	0	0	0	0	0	0	0	0
mus_SNuc7468112-GACAGAGGTAGGCATG-0	0	0	0	0	0	0	0	0
mus_SNuc7468112-ACTGATGCACCTGGTG-0	0	0	0	0	0	0	0	0
mus_SNuc7468112-GATGAGGAGGAGCGAG-0	0	0	1.85897	0	0	0	0	0
mus_SNuc7468112-CACATTTGTCTCACCT-0	0	0	0	0	0	0	0	0
mus_SNuc7468112-GACCAATAGACACGAC-0	0	0	0	0	0	0	0	0
mus_SNuc7468112-TCATTACAGTGAACAT-0	0	0	0	0	0	0	0	1.8691
mus_SNuc7468112-ATGTGTGCACTCAGGC-0	0	0	0	0	0	0	0	0
mus_SNuc7468112-GCCAAATAGTCTCCTC-0	0	0	0	0	0	0	0	0
mus_SNuc7468112-GTCACGGAGGGTCTCC-0	0	0	0	0	0	0	0	0
mus_SNuc7468112-CACACCTTCATAGCAC-0	0	0	0	0	0	0	0	0
mus_SNuc7468112-TTGTAGGGTAGCGATG-0	0	0	0	0	0	0	0	2.48803
mus_SNuc7468112-CATCGGGGTCAGAGGT-0	0	0	0	0	0	0	0	1.87749
mus_SNuc7468112-CGATGGCAGCAGGCTA-0	0	0	0	0	0	0	0	0
mus_SNuc7468112-ATAAGAGGTCTCATCC-0	0	0	0	0	0	0	0	0
mus_SNuc7468112-TTGCCGTCATAACCTG-0	0	0	0	0	0	0	0	0
mus_SNuc7468112-ATGTGTGAGTGGCACA-0	0	0	0	0	0	0	0	0
mus_SNuc7468112-GGAAAGCCATGGATGG-0	0	0	0	0	0	0	0	0
mus_SNuc7468112-GGGATGATCCGCGGTA-0	0	0	0	0	0	0	0	0
mus_SNuc7468112-TTTGTCAAGAAGGGTA-0	0	0	0	0	0	0	0	0
mus_SNuc7468112-CGATGGCTCGAACGGA-0	0	0	0	0	0	0	0	0
mus_SNuc7468112-GTTACAGAGAGTACAT-0	0	0	0	0	0	0	0	0
mus_SNuc7468112-CGGACGTGTCGGGTCT-0	0	0	0	0	0	0	0	0
mus_SNuc7468112-CTGGTCTTCAACACGT-0	0	0	0	0	0	0	0	0
mus_SNuc7468112-AACTGGTAGTGTGGCA-0	0	0	0	0	0	0	0	0
mus_SNuc7468112-GAGGTGATCGCGTTTC-0	0	0	0	0	0	0	0	0
mus_SNuc7468112-GACCAATTCTGAGTGT-0	0	0	0	0	0	0	0	0
mus_SNuc7468112-CCCTCCTGTCTAAACC-0	0	0	0	0	0	0	0	0
mus_SNuc7468112-GATCTAGTCAGCGACC-0	0	0	0	0	0	0	0	0
mus_SNuc7468112-AACCGCGGTATAAACG-0	0	0	0	0	0	0	0	0
mus_SNuc7468112-AAGGCAGTCATGCAAC-0	0	0	0	0	0	0	0	0
mus_SNuc7468112-TGAGGGACACAGATTC-0	0	0	0	0	0	0	0	0
mus_SNuc7468112-CTCAGAACAAGTCTAC-0	0	0	0	0	0	0	0	0
mus_SNuc7468112-CCATGTCGTTGGGACA-0	0	0	0	0	0	0	0	0
mus_SNuc7468112-TACGGATCAAGCCTAT-0	0	0	0	0	0	0	0	0
mus_SNuc7468112-TGCCAAAAGTTTGCGT-0	0	0	0	0	0	0	0	0
mus_SNuc7468112-TTAGGCACAAAGTGCG-0	0	0	0	0	0	0	0	0
mus_SNuc7468112-CATATTCTCCGTCAAA-0	0	0	0	0	0	0	0	0
mus_SNuc7468112-TGCCAAATCATTATCC-0	0	0	0	0	0	0	0	0
mus_SNuc7468112-AGTAGTCCACAACGTT-0	0	0	0	0	0	0	0	0
mus_SNuc7468112-TACCTTATCCTAGAAC-0	0	0	1.93553	0	0	0	0	0
mus_SNuc7468112-AGAGTGGTCTGATTCT-0	0	0	0	0	0	0	0	0
mus_SNuc7468112-TTAGGACCACTCGACG-0	0	0	0	0	0	0	0	0
mus_SNuc7468112-CCGGTAGAGTACACCT-0	0	0	0	0	0	0	0	1.93148
mus_SNuc7468112-AGAGCTTAGTCCATAC-0	0	0	0	0	0	0	0	0
mus_SNuc7468112-ACCTTTATCAGAAATG-0	0	0	0	0	0	0	0	0
mus_SNuc7468112-CGTCACTGTAGGCATG-0	0	0	0	0	0	0	0	0
mus_SNuc7468112-CTAGAGTGTCGCGTGT-0	0	0	0	0	0	0	0	0
mus_SNuc7468112-CACCACTTCTCCCTGA-0	0	0	0	0	0	0	0	0
mus_SNuc7468112-TGGCGCACACATTAGC-0	0	0	0	0	0	0	0	0
mus_SNuc7468112-GCACTCTAGCAGGTCA-0	0	0	0	0	0	0	0	0
mus_SNuc7468112-TAGACCAAGCGATAGC-0	0	0	0	0	0	0	0	0
mus_SNuc7468112-ACAGCTAAGTGTACTC-0	0	0	0	0	0	0	0	0
mus_SNuc7468112-GTTCATTCAGTACACT-0	0	0	0	0	0	0	0	0
mus_SNuc7468112-ACACCAACATGATCCA-0	0	0	0	0	0	0	0	0
mus_SNuc7468112-GAAACTCTCATAAAGG-0	0	0	0	0	0	0	0	0
mus_SNuc7468112-TGAGCCGGTGATGCCC-0	0	0	0	0	0	0	0	0
mus_SNuc7468112-CCTTCCCTCTATCCTA-0	0	0	0	0	0	0	0	0
mus_SNuc7468112-TCAGATGCATTTGCCC-0	0	0	0	0	0	0	0	0
mus_SNuc7468112-CTTGGCTTCCACGTTC-0	0	0	0	0	0	0	0	0
mus_SNuc7468112-AGTCTTTGTGCAACTT-0	0	0	0	0	0	0	0	0
mus_SNuc7468112-TTTGCGCCATCGGAAG-0	0	0	0	0	0	0	0	1.97296
mus_SNuc7468112-CATCGGGAGGCTATCT-0	0	0	0	0	0	0	0	0
mus_SNuc7468112-GGCGTGTCACAACGTT-0	0	0	0	0	0	0	0	1.97724
mus_SNuc7468112-AAATGCCTCGTTACGA-0	0	0	0	0	0	0	0	0
mus_SNuc7468112-GCTCCTAAGGTCATCT-0	0	0	0	0	0	0	0	0
mus_SNuc7468112-CTCACACCAGGTCTCG-0	0	0	0	0	0	0	0	0
mus_SNuc7468112-CGATGTAGTGCCTGCA-0	0	0	0	0	0	0	0	0
mus_SNuc7468112-TTATGCTCAATCTGCA-0	0	0	0	0	0	0	0	0
mus_SNuc7468112-AGAGCGAGTTTCCACC-0	0	0	0	0	0	0	0	0
mus_SNuc7468112-TCCCGATGTCGTCTTC-0	0	0	0	0	0	0	0	0
mus_SNuc7468112-ACCTTTAGTCGCGTGT-0	0	0	0	0	0	0	0	0
mus_SNuc7468112-GATCGCGAGCAACGGT-0	0	0	0	0	0	0	0	0
mus_SNuc7468112-GCGCGATCACCAGGTC-0	0	0	0	0	0	0	0	0
mus_SNuc7468112-CAACCTCGTAAAGGAG-0	0	0	0	0	0	0	0	0
mus_SNuc7468112-CTCGGGAGTTCGCTAA-0	0	0	0	0	0	0	0	0
mus_SNuc7468112-CTGCTGTAGCCGGTAA-0	0	0	0	0	0	0	0	0
mus_SNuc7468112-AACGTTGGTTCAGCGC-0	0	0	0	0	0	0	0	0
mus_SNuc7468112-TTGAACGTCGCATGAT-0	0	0	0	0	0	0	0	0
mus_SNuc7468112-CAAGGCCAGACTAGGC-0	0	0	0	0	0	0	0	0
mus_SNuc7468112-AAGGCAGCAATGAAAC-0	0	0	0	0	0	0	0	0
mus_SNuc7468112-TCTTCGGCACAACTGT-0	0	0	0	0	0	0	0	0
mus_SNuc7468112-CATCCACGTCCAGTTA-0	0	0	0	0	0	1.99899	0	0
mus_SNuc7468112-CGAGCCACACAAGACG-0	0	0	0	0	0	0	0	0
mus_SNuc7468112-CCTACACTCCCAAGAT-0	0	0	0	0	0	0	0	0
mus_SNuc7468112-GATCGTAGTCCCGACA-0	0	0	0	0	0	0	0	0
mus_SNuc7468112-TACCTTACAACAACCT-0	0	0	0	0	0	0	0	0
mus_SNuc7468112-GTATTCTTCTTGAGGT-0	0	0	0	0	0	0	0	0
mus_SNuc7468112-ATTATCCGTTCCATGA-0	0	0	0	0	0	0	0	0
mus_SNuc7468112-ATAAGAGGTTCTGGTA-0	0	0	0	0	0	0	0	0
mus_SNuc7468112-GGGTCTGTCCGTTGTC-0	0	0	0	0	0	0	0	0
mus_SNuc7468112-CTAATGGCAGGGTACA-0	0	0	0	0	0	0	0	0
mus_SNuc7468112-CGTAGGCTCAAGATCC-0	0	0	0	0	0	0	0	0
mus_SNuc7468112-TTTACTGTCGGCCGAT-0	0	0	0	0	0	0	0	0
mus_SNuc7468112-CTGGTCTGTGACTACT-0	0	0	0	0	0	0	0	0
mus_SNuc7468112-TGCTACCAGGATGCGT-0	0	0	0	0	0	0	0	0
mus_SNuc7468112-CTCGGAGTCAGTTCGA-0	0	0	0	0	0	0	0	0
mus_SNuc7468112-CTTAGGAGTTTAGCTG-0	0	0	0	0	0	0	0	0
mus_SNuc7468112-GCATGCGCACAGGAGT-0	0	0	0	0	0	0	0	0
mus_SNuc7468112-AGATCTGAGGTGGGTT-0	0	0	0	0	0	0	0	0
mus_SNuc7468112-TATCAGGAGTTCCACA-0	0	0	0	0	0	0	0	0
mus_SNuc7468112-CATGACATCGCCCTTA-0	0	0	0	0	0	0	0	0
mus_SNuc7468112-ACTGCTCGTTTGGGCC-0	0	0	0	0	0	0	0	0
mus_SNuc7468112-CAGCTAAAGGCGACAT-0	0	0	0	0	0	0	0	0
mus_SNuc7468112-CTACATTTCAACGCTA-0	0	0	0	0	0	0	0	0
mus_SNuc7468112-ACACCAACAGCCTATA-0	0	0	0	0	0	0	0	0
mus_SNuc7468112-CGTCACTAGGACAGCT-0	0	0	0	0	0	0	0	0
mus_SNuc7468112-TCAGCAACAGTAAGAT-0	0	0	0	0	0	0	0	0
mus_SNuc7468112-TGAAAGAAGAAACCTA-0	0	0	0	0	0	0	0	2.04153
mus_SNuc7468112-ATCTGCCCAAGTACCT-0	0	0	2.04329	0	0	0	0	0
mus_SNuc7468112-TCATTTGTCAAACCAC-0	0	0	0	0	0	0	0	0
mus_SNuc7468112-CTCTAATCACCGTTGG-0	0	0	0	0	0	0	0	0
mus_SNuc7468112-CACACAATCGCCAGCA-0	0	0	0	0	0	0	0	0
mus_SNuc7468112-GGGAATGGTTTGCATG-0	0	0	0	0	0	0	0	0
mus_SNuc7468112-CAGCATAAGTGAAGAG-0	0	0	2.05566	0	0	0	0	0
mus_SNuc7468112-CATTATCGTATCGCAT-0	0	0	0	0	0	0	0	0
mus_SNuc7468112-GCAATCACACGAAGCA-0	0	0	0	0	0	0	0	0
mus_SNuc7468112-ACTGCTCAGAGTACCG-0	0	0	0	0	0	0	0	0
mus_SNuc7468112-ACTGAACCATCGGTTA-0	0	0	0	0	0	0	0	0
mus_SNuc7468112-ATCGAGTAGGTGCAAC-0	0	0	0	0	0	0	0	0
mus_SNuc7468112-ATAGACCCAATGAAAC-0	0	0	0	0	0	0	0	0
mus_SNuc7468112-TGCTACCGTCCTCTTG-0	0	0	0	0	0	0	0	0
mus_SNuc7468112-CTGCCTATCTATCCCG-0	0	0	0	0	0	0	0	0
mus_SNuc7468112-CTTTGCGGTTGGACCC-0	0	0	0	0	0	0	0	0
mus_SNuc7468112-CTTCTCTTCCACGACG-0	0	0	0	0	0	0	0	0
mus_SNuc7468112-GGACAGAAGATGAGAG-0	0	0	0	0	0	0	0	0
mus_SNuc7468112-ACATGGTGTACCCAAT-0	0	0	0	0	0	0	0	0
mus_SNuc7468112-CCACCTATCAGCATGT-0	0	0	0	0	0	0	0	0
mus_SNuc7468112-CAGCAGCCAGCTCCGA-0	0	0	0	0	0	0	0	0
mus_SNuc7468112-GTACGTATCCAAACTG-0	0	0	2.69803	0	0	0	0	0
mus_SNuc7468112-TAGTGGTCACAGACTT-0	0	0	0	0	0	0	0	0
mus_SNuc7468112-TTTACTGTCGGATGTT-0	0	0	0	0	0	0	0	0
mus_SNuc7468112-GCAGTTACAGCATGAG-0	0	0	0	0	0	0	0	0
mus_SNuc7468112-CAGCGACCATTCTTAC-0	0	0	0	0	0	0	0	0
mus_SNuc7468112-AGCTCCTAGCTAGTCT-0	0	0	0	0	0	0	0	0
mus_SNuc7468112-GATTCAGCATCCTTGC-0	0	0	0	0	0	0	0	0
mus_SNuc7468112-GGGCACTCAGACGCCT-0	0	0	0	0	0	0	0	0
mus_SNuc7468112-ACTTTCATCTGTCTAT-0	0	0	2.08286	0	0	0	0	0
mus_SNuc7468112-TGGCGCAAGTAATCCC-0	0	0	0	0	0	0	0	0
mus_SNuc7468112-ACGAGGAGTTACGCGC-0	0	0	0	0	0	0	0	0
mus_SNuc7468112-CTCGGAGAGATCTGCT-0	0	0	0	0	0	0	0	0
mus_SNuc7468112-TGGTTAGGTCAGTGGA-0	0	0	0	0	0	0	0	0
mus_SNuc7468112-TGCGTGGTCACTTATC-0	0	0	0	0	0	0	0	0
mus_SNuc7468112-GGCAATTTCTCAACTT-0	0	0	0	0	0	0	0	0
mus_SNuc7468112-CACTCCATCTATCCCG-0	0	0	0	0	0	0	0	0
mus_SNuc7468112-CCTTCCCGTATAAACG-0	0	0	0	0	0	0	0	0
mus_SNuc7468112-ACACCGGAGGGCTTCC-0	0	0	0	0	0	0	0	0
mus_SNuc7468112-TGGACGCAGAGTGAGA-0	0	0	0	0	0	0	0	0
mus_SNuc7468112-AACCATGTCGGAGCAA-0	0	0	2.10154	0	0	0	0	0
mus_SNuc7468112-GTGTTAGAGAAACGCC-0	0	0	0	0	0	0	0	0
mus_SNuc7468112-TTCTCCTCACTTCGAA-0	0	0	0	0	0	0	0	0
mus_SNuc7468112-ACGAGCCTCATAGCAC-0	0	0	0	0	0	0	0	0
mus_SNuc7468112-CACCACTAGTCATCCA-0	0	0	0	0	0	0	0	0
mus_SNuc7468112-GGGAGATCACGGTAGA-0	0	0	0	0	0	0	0	0
mus_SNuc7468112-CTAGCCTCACGTAAGG-0	0	0	0	0	0	0	0	0
mus_SNuc7468112-GCTCCTATCAAGCCTA-0	0	0	0	0	0	0	0	0
mus_SNuc7468112-CACATTTTCGTTACGA-0	0	0	0	0	0	0	0	0
mus_SNuc7468112-GAACCTATCTTTACGT-0	0	0	0	0	0	0	0	0
mus_SNuc7468112-TTTCCTCTCCATGCTC-0	0	0	0	0	0	0	0	0
mus_SNuc7468112-TCAGATGCACCACGTG-0	0	0	0	0	0	0	0	2.11681
mus_SNuc7468112-CTGTTTACAAGCCATT-0	0	0	0	0	0	0	0	0
mus_SNuc7468112-CCACCTACATGCCTTC-0	0	0	0	0	0	0	0	0
mus_SNuc7468112-CTTAGGAGTCTGCCAG-0	0	0	0	0	0	0	0	0
mus_SNuc7468112-CAGCATACACATAACC-0	0	0	0	0	0	0	0	2.11681
mus_SNuc7468112-AGACGTTTCATGTCTT-0	0	0	0	0	0	0	0	0
mus_SNuc7468112-AGCTCCTTCATTATCC-0	0	0	0	0	0	0	0	0
mus_SNuc7468112-CAGTCCTAGTCCGGTC-0	0	0	0	0	0	0	0	0
mus_SNuc7468112-TACTTACAGCAGACTG-0	0	0	0	0	0	0	0	0
mus_SNuc7468112-CAGTAACAGACCGGAT-0	0	0	0	0	0	0	0	0
mus_SNuc7468112-GGGAGATTCTGCCCTA-0	0	0	0	0	0	0	0	0
mus_SNuc7468112-GATGAAAGTGCGGTAA-0	0	0	0	0	0	0	0	0
mus_SNuc7468112-CTAGTGATCTTTACAC-0	0	0	0	0	0	0	0	0
mus_SNuc7468112-GGGCACTAGAAACCGC-0	0	0	0	0	0	0	0	0
mus_SNuc7468112-TGACTAGCACAGACAG-0	0	0	0	0	0	0	0	0
mus_SNuc7468112-GTCATTTGTGTTGGGA-0	0	0	0	0	0	0	0	0
mus_SNuc7468112-GTCCTCACACATAACC-0	0	0	0	0	0	0	0	0
mus_SNuc7468112-GCTTGAACAGAAGCAC-0	0	0	0	0	0	0	0	0
mus_SNuc7468112-TGACGGCAGTGTGAAT-0	0	0	0	0	0	0	0	0
mus_SNuc7468112-TGAAAGAAGCGCTTAT-0	0	0	0	0	0	0	0	0
mus_SNuc7468112-GATCGTACAAAGAATC-0	0	0	0	0	0	0	0	0
mus_SNuc7468112-TGCTGCTGTCCGAATT-0	0	0	0	0	0	2.15028	0	0
mus_SNuc7468112-TACACGACAGTCAGCC-0	0	0	0	0	0	0	0	0
mus_SNuc7468112-ACCTTTAAGCAGGTCA-0	0	0	0	0	0	0	0	0
mus_SNuc7468112-GTGCAGCAGTGTACTC-0	0	0	0	0	0	0	0	0
mus_SNuc7468112-CCCAATCCATTAGCCA-0	0	0	0	0	0	0	0	0
mus_SNuc7468112-GCAGCCAAGCCCTAAT-0	0	0	0	0	0	0	0	0
mus_SNuc7468112-GAGTCCGGTGCAACGA-0	0	0	0	0	0	0	0	0
mus_SNuc7468112-AATCCAGTCTAACGGT-0	0	0	0	0	0	0	0	0
mus_SNuc7468112-GCAAACTGTGCAACTT-0	0	0	0	0	0	0	0	0
mus_SNuc7468112-GAGCAGAGTACAGACG-0	0	0	0	0	0	0	0	0
mus_SNuc7468112-CCTTCGACACTGAAGG-0	0	0	0	0	0	0	0	0
mus_SNuc7468112-GCAATCAAGAATAGGG-0	0	0	0	0	0	0	0	0
mus_SNuc7468112-AAGCCGCCAATCAGAA-0	0	0	0	0	0	0	0	0
mus_SNuc7468112-AGAGCTTGTCTCAACA-0	0	0	0	0	0	0	0	0
mus_SNuc7468112-TGGCTGGTCACATACG-0	0	0	0	0	0	0	0	0
mus_SNuc7468112-GTGCATACAAATACAG-0	0	0	0	0	0	0	0	0
mus_SNuc7468112-GTACTCCTCACTTATC-0	0	0	0	0	0	0	0	0
mus_SNuc7468112-ACGTCAATCTGCGGCA-0	0	0	0	0	0	0	0	0
mus_SNuc7468112-TACAGTGGTTTGCATG-0	0	0	0	0	0	0	0	0
mus_SNuc7468112-CCTACACAGAAGGACA-0	0	0	0	0	0	0	0	0
mus_SNuc7468112-GGAATAAAGTGTCTCA-0	0	0	0	0	0	0	0	0
mus_SNuc7468112-CCGTACTCATGCTAGT-0	0	0	0	0	0	0	0	0
mus_SNuc7468112-AGGCCGTCAATCGAAA-0	0	0	0	0	0	0	0	0
mus_SNuc7468112-ACAGCCGAGTGTCTCA-0	0	0	0	0	0	0	0	0
mus_SNuc7468112-AATCGGTAGCCCAGCT-0	0	0	0	0	0	0	0	0
mus_SNuc7468112-GGGATGACATACGCCG-0	0	0	0	0	0	0	0	0
mus_SNuc7468112-CTAACTTAGCCAGTTT-0	0	0	0	0	0	0	0	0
mus_SNuc7468112-AAACGGGGTCTCATCC-0	0	0	0	0	0	0	0	0
mus_SNuc7468112-GACTGCGTCCGCAAGC-0	0	0	0	0	0	0	0	0
mus_SNuc7468112-TTATGCTGTACTTAGC-0	0	0	0	0	0	0	0	0
mus_SNuc7468112-CGTTCTGCAATTCCTT-0	0	0	0	0	0	0	0	0
mus_SNuc7468112-GGCCGATTCCCAACGG-0	0	0	0	0	0	0	0	0
mus_SNuc7468112-TCAGATGCACGGCGTT-0	0	0	0	0	0	0	0	0
mus_SNuc7468112-AACTTTCGTATTCTCT-0	0	0	0	0	0	0	0	0
mus_SNuc7468112-CGGACACCATCGGAAG-0	0	0	0	0	0	0	0	0
mus_SNuc7468112-GCAAACTGTGATAAGT-0	0	0	0	0	0	0	0	0
mus_SNuc7468112-GCTCTGTCATATGCTG-0	0	0	0	0	0	0	0	0
mus_SNuc7468112-CCTTTCTGTATATGGA-0	0	0	0	0	0	0	0	0
mus_SNuc7468112-GGAAAGCCAGATCGGA-0	0	0	0	0	0	0	0	0
mus_SNuc7468112-AGTGTCAGTGCGCTTG-0	0	0	0	0	0	0	0	0
mus_SNuc7468112-CTCCTAGCACCCTATC-0	0	0	0	0	0	0	0	0
mus_SNuc7468112-TTTATGCCAAATCCGT-0	0	0	0	0	0	0	0	0
mus_SNuc7468112-AGCTTGACAGGTGGAT-0	0	0	0	0	0	0	0	0
mus_SNuc7468112-GCATGATCAGGATTGG-0	0	0	0	0	0	0	0	0
mus_SNuc7468112-AAGGTTCCATACTCTT-0	0	0	0	0	0	0	0	0
mus_SNuc7468112-ATAGACCTCGGCGGTT-0	0	0	0	0	0	0	0	0
mus_SNuc7468112-ATTGGTGTCCTCAATT-0	0	0	0	0	0	0	0	0
mus_SNuc7468112-CATGGCGAGTAGTGCG-0	0	0	0	0	0	0	0	0
mus_SNuc7468112-ATAACGCGTGAAGGCT-0	0	0	0	0	0	0	0	0
mus_SNuc7468112-CCTATTAAGGCGCTCT-0	0	0	0	0	0	0	0	2.21013
mus_SNuc7468112-CCGTTCAGTCCGCTGA-0	0	0	0	0	0	0	0	0
mus_SNuc7468112-TGCCCATAGTTACCCA-0	0	0	0	0	0	0	0	0
mus_SNuc7468112-TATCAGGCATTCCTGC-0	0	0	0	0	0	0	0	0
mus_SNuc7468112-GGGAATGGTGACGGTA-0	0	0	0	0	0	0	0	0
mus_SNuc7468112-AATCCAGAGTCCATAC-0	0	0	0	0	0	0	0	0
mus_SNuc7468112-TACTTACAGGCTCATT-0	0	0	0	0	0	0	0	0
mus_SNuc7468112-GCATGTAGTCAAACTC-0	0	0	0	0	0	0	0	2.87011
mus_SNuc7468112-CATATTCAGCATCATC-0	0	0	0	0	0	0	0	0
mus_SNuc7468112-ACGGGCTAGACCCACC-0	0	0	0	0	0	0	0	2.23062
mus_SNuc7468112-ATAGACCCATTGTGCA-0	0	0	0	0	0	0	0	0
mus_SNuc7468112-GTTCTCGAGAGCTGCA-0	0	0	0	0	0	2.23062	0	0
mus_SNuc7468112-ATCCACCGTAGAGGAA-0	0	0	0	0	0	0	0	0
mus_SNuc7468112-TTGGAACGTAAGAGAG-0	0	0	0	0	0	0	0	0
mus_SNuc7468112-ATCTACTAGTAACCCT-0	0	0	0	0	0	0	0	0
mus_SNuc7468112-GCGCCAATCATCACCC-0	0	0	0	0	0	0	0	0
mus_SNuc7468112-TTCTACATCGCACTCT-0	0	0	0	0	0	0	0	0
mus_SNuc7468112-GATGAAATCGTCACGG-0	0	0	0	0	0	0	0	0
mus_SNuc7468112-AAACCTGAGCCCAGCT-0	0	0	0	0	0	2.25165	0	0
mus_SNuc7468112-ACTGAACGTGTCCTCT-0	0	0	0	0	0	0	0	0
mus_SNuc7468112-CCCAGTTTCGAACGGA-0	0	0	0	0	0	0	0	0
mus_SNuc7468112-AACCATGAGGTAGCCA-0	0	0	0	0	0	0	0	0
mus_SNuc7468112-AGCTCCTTCATGTGGT-0	0	0	0	0	0	0	0	0
mus_SNuc7468112-CCTTTCTAGTCATCCA-0	0	0	0	0	0	0	0	0
mus_SNuc7468112-GACGTTACATAAAGGT-0	0	0	0	0	0	0	0	0
mus_SNuc7468112-TCTCATACACTCAGGC-0	0	0	0	0	0	0	0	0
mus_SNuc7468112-AGTGTCAGTGTCTGAT-0	0	0	0	0	0	0	0	0
mus_SNuc7468112-GCAGCCACACAGATTC-0	0	0	0	0	0	0	0	0
mus_SNuc7468112-AAGCCGCTCCTCGCAT-0	0	0	0	0	0	0	0	0
mus_SNuc7468112-ACTTACTAGCGTAATA-0	0	0	0	0	0	0	0	0
mus_SNuc7468112-AACTCCCCACAGATTC-0	0	0	0	0	0	0	0	0
mus_SNuc7468112-GTCCTCATCACCACCT-0	0	0	0	0	0	0	0	0
mus_SNuc7468112-ACCTTTAGTTGCGTTA-0	0	0	0	0	0	0	0	0
mus_SNuc7468112-AGATTGCAGATGCGAC-0	0	0	0	0	0	0	0	0
mus_SNuc7468112-GATGAGGCATTCTCAT-0	0	0	0	0	0	0	0	0
mus_SNuc7468112-GTGCTTCTCTCTGTCG-0	0	0	0	0	0	0	0	0
mus_SNuc7468112-CGATTGAGTCCGTCAG-0	0	0	0	0	0	0	0	0
mus_SNuc7468112-GATCAGTAGGGCTTCC-0	0	0	0	0	0	0	0	0
mus_SNuc7468112-GTCTTCGTCCGTCAAA-0	0	0	0	0	0	0	0	0
mus_SNuc7468112-CACACTCAGACGCACA-0	0	0	0	0	0	0	0	0
mus_SNuc7468112-TTAACTCGTACTTGAC-0	0	0	0	0	0	0	0	0
mus_SNuc7468112-TATCTCAGTTTGCATG-0	0	0	0	0	0	0	0	0
mus_SNuc7468112-CGCTGGAGTAGGAGTC-0	0	0	0	0	0	0	0	0
mus_SNuc7468112-CTCTAATTCTTCCTTC-0	0	0	0	0	0	0	0	0
mus_SNuc7468112-GATTCAGAGGATGGAA-0	0	0	0	0	0	2.29221	0	0
mus_SNuc7468112-CAGATCAAGATTACCC-0	0	0	0	0	0	0	0	0
mus_SNuc7468112-ACGCCAGTCCTTGGTC-0	0	0	0	0	0	0	0	0
mus_SNuc7468112-CTGTTTACAATGGAAT-0	0	0	0	0	0	0	0	0
mus_SNuc7468112-GTGCGGTCAACCGCCA-0	0	0	0	0	0	0	0	0
mus_SNuc7468112-ATTGGTGCACGGTAAG-0	0	0	0	0	0	0	0	0
mus_SNuc7468112-ACACCAATCGAGCCCA-0	0	0	0	0	0	0	0	0
mus_SNuc7468112-TATGCCCGTAGCTCCG-0	0	0	0	0	0	0	0	0
mus_SNuc7468112-ACGAGGACAGCCTATA-0	0	0	0	0	0	0	0	0
mus_SNuc7468112-GTTCTCGCACGCGAAA-0	0	0	0	0	0	0	0	0
mus_SNuc7468112-GATCGCGAGTGAAGAG-0	0	0	0	0	0	0	0	0
mus_SNuc7468112-GTCGTAAGTGTAATGA-0	0	0	0	0	0	0	0	0
mus_SNuc7468112-TCTTTCCCATCGATTG-0	0	0	0	0	0	0	0	0
mus_SNuc7468112-CACCACTAGACAATAC-0	0	0	0	0	0	0	0	0
mus_SNuc7468112-TTCTCAAAGACACTAA-0	0	0	0	0	0	0	0	2.32318
mus_SNuc7468112-CCGTGGATCTCATTCA-0	0	0	0	0	0	0	0	0
mus_SNuc7468112-GATGAAACACCCATGG-0	0	0	0	0	0	0	0	2.31163
mus_SNuc7468112-TACGGATAGTGAATTG-0	0	0	0	0	0	0	0	0
mus_SNuc7468112-CCTAAAGTCCCTAACC-0	0	0	0	0	0	0	0	0
mus_SNuc7468112-TTCTTAGTCGTCGTTC-0	0	0	0	0	0	0	0	0
mus_SNuc7468112-TCTGGAAAGCTGATAA-0	0	0	0	0	0	0	0	0
mus_SNuc7468112-TCAATCTAGTACGTAA-0	0	0	0	0	0	0	0	0
mus_SNuc7468112-TGCCCTATCACCTTAT-0	0	0	0	0	0	0	0	0
mus_SNuc7468112-TTGCCGTGTTCGTTGA-0	0	0	0	0	0	0	0	0
mus_SNuc7468112-TCGGTAAAGTGTTGAA-0	0	0	0	0	0	0	0	0
mus_SNuc7468112-ACTGAACTCTTGAGGT-0	0	0	0	0	0	0	0	0
mus_SNuc7468112-CTGATAGCACACAGAG-0	0	0	0	0	0	0	0	0
mus_SNuc7468112-AGATTGCCAGCCTGTG-0	0	0	0	0	0	0	0	0
mus_SNuc7468112-TATGCCCTCCCTGACT-0	0	0	0	0	0	0	0	0
mus_SNuc7468112-ACTGCTCCATCCGGGT-0	0	0	0	0	0	0	0	0
mus_SNuc7468112-AGGGATGTCGTCTGAA-0	0	0	0	0	0	0	0	0
mus_SNuc7468112-CACCTTGGTCGAACAG-0	0	0	0	0	0	0	0	0
mus_SNuc7468112-CTAGCCTTCCGAACGC-0	0	0	0	0	0	0	0	0
mus_SNuc7468112-AAATGCCAGACCTTTG-0	0	0	0	0	0	0	0	0
mus_SNuc7468112-CCTCAGTTCTGGTATG-0	0	0	0	0	0	0	0	0
mus_SNuc7468112-CCTATTATCTGTCTAT-0	0	0	0	0	0	0	0	0
mus_SNuc7468112-ATGCGATGTGCCTGGT-0	0	0	0	0	0	0	0	0
mus_SNuc7468112-CTCATTAGTCCAACTA-0	0	0	0	0	0	0	0	0
mus_SNuc7468112-GGAACTTTCCCACTTG-0	0	0	0	0	0	0	0	0
mus_SNuc7468112-GTCACAACAATGGAGC-0	0	0	0	0	0	0	0	0
mus_SNuc7468112-CATGGCGGTTCACGGC-0	0	0	0	0	0	0	0	0
mus_SNuc7468112-ACTTGTTGTCTCAACA-0	0	0	0	0	0	0	0	0
mus_SNuc7468112-TCTCATAGTGACGGTA-0	0	0	0	0	0	0	0	0
mus_SNuc7468112-ACGCCAGCATCTACGA-0	0	0	0	0	0	0	0	0
mus_SNuc7468112-GCGCAGTCATGCCTTC-0	0	0	0	0	0	2.3502	0	0
mus_SNuc7468112-CACCTTGGTGTGGCTC-0	0	0	0	0	0	0	0	0
mus_SNuc7468112-TCATTTGGTAAACACA-0	0	0	0	0	0	0	0	0
mus_SNuc7468112-TACTCATAGCGATGAC-0	0	0	0	0	0	0	0	0
mus_SNuc7468112-TGGTTCCTCCGGGTGT-0	0	0	0	0	0	0	0	0
mus_SNuc7468112-CGGTTAACACATCTTT-0	0	0	0	0	0	0	0	0
mus_SNuc7468112-CAGGTGCTCCAGAAGG-0	0	0	0	0	0	0	0	0
mus_SNuc7468112-GACAGAGCACCTATCC-0	0	0	0	0	0	0	0	0
mus_SNuc7468112-TAGCCGGAGAGCCCAA-0	0	0	0	0	0	0	0	0
mus_SNuc7468112-TATCTCATCATAGCAC-0	0	0	0	0	0	0	0	0
mus_SNuc7468112-GGACAAGAGTCATCCA-0	0	0	0	0	0	0	0	0
mus_SNuc7468112-TCACGAACACATGTGT-0	0	0	0	0	0	0	0	0
mus_SNuc7468112-CTTAACTGTCCTCCAT-0	0	0	0	0	0	0	0	0
mus_SNuc7468112-GAAACTCTCCGTACAA-0	0	0	0	0	0	0	0	0
mus_SNuc7468112-GACACGCTCCATTCTA-0	0	0	0	0	0	0	0	0
mus_SNuc7468112-ATCATCTGTCCGCTGA-0	0	0	0	0	0	0	0	0
mus_SNuc7468112-GGACATTTCCATTCTA-0	0	0	0	0	0	0	0	0
mus_SNuc7468112-AAACGGGGTTGTTTGG-0	0	0	0	0	0	0	0	0
mus_SNuc7468112-GTATCTTTCTTGAGAC-0	0	0	0	0	0	0	0	0
mus_SNuc7468112-CGCTTCATCTCAACTT-0	0	0	0	0	0	0	0	0
mus_SNuc7468112-GCTTGAATCCCGACTT-0	0	0	0	0	0	0	0	0
mus_SNuc7468112-GTCATTTGTTGAACTC-0	0	0	2.37282	0	0	0	0	2.37282
mus_SNuc7468112-ACGAGCCTCTGCCCTA-0	0	0	0	0	0	0	0	0
mus_SNuc7468112-ACGAGGAGTCTTCTCG-0	0	0	0	0	0	0	0	0
mus_SNuc7468112-GGCGTGTTCTAACTGG-0	0	0	0	0	0	0	0	0
mus_SNuc7468112-CCTACCACACCACCAG-0	0	0	0	0	0	0	0	0
mus_SNuc7468112-CCTATTACAAGTCTAC-0	0	0	0	0	0	0	0	0
mus_SNuc7468112-CCGTGGAGTGTTAAGA-0	0	0	0	0	0	0	0	0
mus_SNuc7468112-GCACATAGTATAGTAG-0	0	0	0	0	0	0	0	0
mus_SNuc7468112-TAAACCGCATCCCATC-0	0	0	0	0	0	0	0	2.36755
mus_SNuc7468112-TGGCCAGAGAAACCAT-0	0	0	0	0	0	0	0	0
mus_SNuc7468112-GTGCAGCTCACCTTAT-0	0	0	0	0	0	0	0	0
mus_SNuc7468112-TCGAGGCCAGTGGGAT-0	0	0	0	0	0	2.37018	0	0
mus_SNuc7468112-AACTCAGTCCGTACAA-0	0	0	0	0	0	0	0	0
mus_SNuc7468112-GTGTTAGGTGGAAAGA-0	0	0	0	0	0	0	0	0
mus_SNuc7468112-CTACACCTCAGGTTCA-0	0	0	0	0	0	0	0	0
mus_SNuc7468112-CAGTAACGTACCGTAT-0	0	0	0	0	0	0	0	0
mus_SNuc7468112-CTCGGAGCAAAGTCAA-0	0	0	0	0	0	0	0	0
mus_SNuc7468112-TCTATTGAGTTAGGTA-0	0	0	0	0	0	0	0	0
mus_SNuc7468112-AAGGTTCGTTAAGACA-0	0	0	0	0	0	0	0	0
mus_SNuc7468112-CAACTAGCAAGCCGTC-0	0	0	0	0	0	0	0	0
mus_SNuc7468112-AGCTCTCCAGGGCATA-0	0	0	0	0	0	0	0	0
mus_SNuc7468112-TCAGCAACACACCGCA-0	0	0	0	0	0	0	0	0
mus_SNuc7468112-TCGGTAACACTACAGT-0	0	0	0	0	0	0	0	0
mus_SNuc7468112-ACTTACTTCCGTCATC-0	0	0	0	0	0	0	0	0
mus_SNuc7468112-ATTACTCGTCAGCTAT-0	0	0	0	0	0	0	0	0
mus_SNuc7468112-GGCTCGATCATTCACT-0	0	0	0	0	0	0	0	0
mus_SNuc7468112-CACACTCAGGCCGAAT-0	0	0	0	0	0	0	0	0
mus_SNuc7468112-CTCGTACAGGTAGCCA-0	0	0	0	0	0	0	0	0
mus_SNuc7468112-CACATTTTCCCATTAT-0	0	0	0	0	0	0	0	0
mus_SNuc7468112-CCCTCCTGTGCGATAG-0	0	0	0	0	0	0	0	0
mus_SNuc7468112-TCACGAAAGAGCCTAG-0	0	0	0	0	0	0	0	0
mus_SNuc7468112-ACATGGTAGATGCCTT-0	0	0	0	0	0	0	0	0
mus_SNuc7468112-CAGCATAAGCGCCTCA-0	0	0	0	0	0	0	0	0
mus_SNuc7468112-CTCATTATCGGAAATA-0	0	0	0	0	0	0	0	0
mus_SNuc7468112-CGTCAGGTCGGAGGTA-0	0	0	0	0	0	0	0	0
mus_SNuc7468112-CATCAAGGTCTAGGTT-0	0	0	0	0	0	0	0	0
mus_SNuc7468112-CCACCTAAGTCGTACT-0	0	0	0	0	0	0	0	0
mus_SNuc7468112-TCAGCTCCAACAACCT-0	0	0	0	0	0	0	0	0
mus_SNuc7468112-CATGCCTAGTACATGA-0	0	0	0	0	0	0	0	0
mus_SNuc7468112-TTAACTCTCCCAACGG-0	0	0	0	0	0	0	0	0
mus_SNuc7468112-TCAATCTCAGCCACCA-0	0	0	2.40888	0	0	0	0	0
mus_SNuc7468112-CTAGCCTCAAACGTGG-0	0	0	0	0	0	0	0	0
mus_SNuc7468112-TGAGCCGCACCGTTGG-0	0	0	0	0	0	0	0	0
mus_SNuc7468112-TTATGCTGTGGTTTCA-0	0	0	0	0	0	0	0	0
mus_SNuc7468112-GCTCTGTTCGTCCGTT-0	0	0	0	0	0	0	0	0
mus_SNuc7468112-CGGGTCACACGAAAGC-0	0	0	0	0	0	0	0	2.41628
mus_SNuc7468112-TGAGGGACAGACGCTC-0	0	0	0	0	0	0	0	0
mus_SNuc7468112-CCTATTACATGACATC-0	0	0	0	0	0	0	0	0
mus_SNuc7468112-GCCTCTATCAACGCTA-0	0	0	0	0	0	0	0	0
mus_SNuc7468112-GCTGGGTGTCCAACTA-0	0	0	0	0	0	0	0	0
mus_SNuc7468112-CCTTTCTGTCTAGGTT-0	0	0	0	0	0	0	0	0
mus_SNuc7468112-AGGCCACGTACAGCAG-0	0	0	0	0	0	0	0	0
mus_SNuc7468112-GGCTCGAAGCTGAACG-0	0	0	0	0	0	0	0	0
mus_SNuc7468112-GAAACTCTCCCACTTG-0	0	0	0	0	0	0	0	0
mus_SNuc7468112-TATTACCGTCTAACGT-0	0	0	0	0	0	0	0	0
mus_SNuc7468112-CAGCATACATTCTCAT-0	0	0	0	0	0	0	0	0
mus_SNuc7468112-CGAGAAGCACACTGCG-0	0	0	0	0	0	0	0	0
mus_SNuc7468112-CACACTCAGTCATCCA-0	0	0	0	0	0	0	0	0
mus_SNuc7468112-ATGTGTGTCTCTAAGG-0	0	0	0	0	0	0	0	0
mus_SNuc7468112-GGGACCTGTGAGCGAT-0	0	0	0	0	0	0	0	0
mus_SNuc7468112-CCATGTCCAGGGAGAG-0	0	0	0	0	0	0	0	0
mus_SNuc7468112-CATCGGGTCAACACAC-0	0	0	0	0	0	0	0	0
mus_SNuc7468112-TATTACCTCTCCGGTT-0	0	0	0	0	0	0	0	0
mus_SNuc7468112-TTTCCTCTCAAACAAG-0	0	0	0	0	0	0	0	0
mus_SNuc7468112-CAGTAACTCGCTTGTC-0	0	0	0	0	0	0	0	0
mus_SNuc7468112-TGAGGGACAATCCGAT-0	0	0	0	0	0	0	0	0
mus_SNuc7468112-AAGACCTTCTATGTGG-0	0	0	0	0	0	0	0	0
mus_SNuc7468112-TTTGTCAGTACATGTC-0	0	0	0	0	0	0	0	0
mus_SNuc7468112-CACATAGAGCGTGTCC-0	0	0	0	0	0	0	0	0
mus_SNuc7468112-ACTTTCAGTTCGCGAC-0	0	0	0	0	0	0	0	2.43984
mus_SNuc7468112-CTAGAGTTCCGTAGTA-0	0	0	0	0	0	0	0	0
mus_SNuc7468112-TGCCAAACACAGCCCA-0	0	0	0	0	0	0	0	0
mus_SNuc7468112-CACCAGGCACACATGT-0	0	0	0	0	0	0	0	0
mus_SNuc7468112-GGGCATCGTCTTGTCC-0	0	0	0	0	0	0	0	0
mus_SNuc7468112-ACACCAAGTCCAGTAT-0	0	0	0	0	0	0	0	0
mus_SNuc7468112-CTACGTCTCAGCCTAA-0	0	0	0	0	0	0	0	0
mus_SNuc7468112-CTGGTCTCACCGATAT-0	0	0	0	0	0	0	0	0
mus_SNuc7468112-CCTACCACAGCTTCGG-0	0	0	0	0	0	0	0	0
mus_SNuc7468112-TGAGCCGTCCAGATCA-0	0	0	0	0	0	0	0	0
mus_SNuc7468112-TCACGAAAGGACCACA-0	0	0	0	0	0	0	0	0
mus_SNuc7468112-ACATACGTCCACGTTC-0	0	0	0	0	0	0	0	0
mus_SNuc7468112-GACTAACTCTCGATGA-0	0	0	0	0	0	0	0	0
mus_SNuc7468112-CTACGTCTCACAAACC-0	0	0	0	0	0	0	0	0
mus_SNuc7468112-CACTCCACAATAGCAA-0	0	0	0	0	0	0	0	0
mus_SNuc7468112-TATCAGGGTATAGGTA-0	0	0	0	0	0	0	0	2.45918
mus_SNuc7468112-CTCGTACAGTGGGCTA-0	0	0	0	0	0	0	0	0
mus_SNuc7468112-ATCCACCTCGCAAACT-0	0	0	0	0	0	0	0	0
mus_SNuc7468112-TCAGGATTCGCCAAAT-0	0	0	0	0	0	0	0	0
mus_SNuc7468112-TCGGGACGTCACTTCC-0	0	0	0	0	0	0	0	0
mus_SNuc7468112-TGTGGTAAGTCTCAAC-0	0	0	0	0	0	0	0	0
mus_SNuc7468112-ACGTCAACACGGACAA-0	0	0	0	0	0	0	0	0
mus_SNuc7468112-TCTATTGCATCCTTGC-0	0	0	0	0	0	0	0	0
mus_SNuc7468112-CTGATCCAGCTCCTCT-0	0	0	0	0	0	0	0	0
mus_SNuc7468112-AACTTTCAGGTGCTAG-0	0	0	0	0	0	0	0	0
mus_SNuc7468112-AATCGGTGTATCAGTC-0	0	0	0	0	0	0	0	0
mus_SNuc7468112-ATCCGAACACACGCTG-0	2.47298	0	0	0	0	0	0	0
mus_SNuc7468112-CAGCGACCATATACCG-0	0	0	0	0	0	0	0	0
mus_SNuc7468112-GAACCTAAGTCTCAAC-0	0	0	0	0	0	0	0	0
mus_SNuc7468112-GATCGATAGCTACCGC-0	0	0	0	0	0	0	0	0
mus_SNuc7468112-GGCAATTTCGGCGCTA-0	0	0	0	0	0	0	0	0
mus_SNuc7468112-TACTTACAGCTACCGC-0	0	0	0	0	0	0	0	0
mus_SNuc7468112-CAGCCGATCTTGAGAC-0	0	0	0	0	0	0	0	0
mus_SNuc7468112-CATCGAAGTTGTTTGG-0	0	0	0	0	0	0	0	0
mus_SNuc7468112-GCGCAACCACAACTGT-0	0	0	0	0	0	0	0	0
mus_SNuc7468112-CGACCTTCACCGCTAG-0	0	0	0	0	0	0	0	0
mus_SNuc7468112-TCAGATGCAAGCCCAC-0	0	0	0	0	0	0	0	0
mus_SNuc7468112-ACTTTCAGTACGCACC-0	0	0	0	0	0	2.48298	0	0
mus_SNuc7468112-CACACAAGTACATCCA-0	0	0	0	0	0	0	0	0
mus_SNuc7468112-GCTTCCATCTTGACGA-0	0	0	0	0	0	0	0	0
mus_SNuc7468112-ACACCAATCCGTTGTC-0	0	0	0	0	0	0	0	0
mus_SNuc7468112-GTCTTCGCATACTCTT-0	0	0	0	0	0	0	0	0
mus_SNuc7468112-TTGCCGTTCCGAATGT-0	0	0	0	0	0	0	0	0
mus_SNuc7468112-AGCTCCTTCGCTGATA-0	0	0	0	0	0	0	0	0
mus_SNuc7468112-CAACCTCTCGGTTAAC-0	0	0	0	0	0	0	0	0
mus_SNuc7468112-CAGAATCCAATCAGAA-0	0	0	0	0	0	0	0	0
mus_SNuc7468112-AATCCAGGTAAACACA-0	0	0	0	0	0	0	0	0
mus_SNuc7468112-GTGCGGTCAATAGCGG-0	0	0	0	0	0	0	0	0
mus_SNuc7468112-ACTTACTTCTTCGGTC-0	0	0	0	0	0	0	0	0
mus_SNuc7468112-AGACGTTGTTAAGACA-0	0	0	0	0	0	0	0	0
mus_SNuc7468112-GGCAATTAGTGTTTGC-0	0	0	0	0	0	0	0	0
mus_SNuc7468112-CCAATCCTCCAAACTG-0	0	0	0	0	0	0	0	0
mus_SNuc7468112-AACTCCCGTCGCCATG-0	0	0	0	0	0	0	0	0
mus_SNuc7468112-AACTTTCGTAGCGCAA-0	0	0	0	0	0	0	0	0
mus_SNuc7468112-AGTAGTCTCGCAAACT-0	0	0	0	0	0	0	0	0
mus_SNuc7468112-TCAGCTCGTATCTGCA-0	0	0	0	0	0	0	0	0
mus_SNuc7468112-ATCTACTGTTTCGCTC-0	0	0	0	0	0	0	0	0
mus_SNuc7468112-AGGTCATTCAGGATCT-0	0	0	0	0	0	0	0	0
mus_SNuc7468112-ACCCACTGTCTTGCGG-0	0	0	0	0	0	0	0	0
mus_SNuc7468112-TATCAGGAGCTCCTCT-0	0	0	0	0	0	0	0	0
mus_SNuc7468112-AAGGTTCCACAGGTTT-0	0	0	0	0	0	0	0	0
mus_SNuc7468112-CTAGAGTTCGGAATCT-0	0	0	0	0	0	0	0	0
mus_SNuc7468112-ACCAGTACAACAACCT-0	0	0	0	0	0	0	0	0
mus_SNuc7468112-CGGGTCATCTTGAGAC-0	0	0	0	0	0	0	0	0
mus_SNuc7468112-AGCCTAAGTGGTTTCA-0	0	0	0	0	0	0	0	0
mus_SNuc7468112-CACTCCAAGCGATCCC-0	0	0	0	0	0	0	0	0
mus_SNuc7468112-GGCAATTAGGGAACGG-0	0	0	0	0	0	0	0	0
mus_SNuc7468112-CTAGAGTTCACAATGC-0	0	0	0	0	0	0	0	0
mus_SNuc7468112-AACTCTTGTCATCCCT-0	0	0	0	0	0	0	0	0
mus_SNuc7468112-CACATAGTCCCTAACC-0	0	0	0	0	0	0	0	0
mus_SNuc7468112-CACACCTCAGCTTAAC-0	0	0	0	0	0	0	0	0
mus_SNuc7468112-TACGGTAAGTCCGTAT-0	0	0	0	0	0	0	0	0
mus_SNuc7468112-CCACCTATCAGGTAAA-0	0	0	0	0	0	0	0	0
mus_SNuc7468112-TCTGAGACAACGATGG-0	0	0	0	0	0	0	0	0
mus_SNuc7468112-CTAAGACTCATTGCCC-0	0	0	0	0	0	0	0	0
mus_SNuc7468112-CAGCTAAAGTTGAGTA-0	0	0	0	0	0	0	0	0
mus_SNuc7468112-ATCATGGAGCTGTTCA-0	0	0	0	0	0	0	0	0
mus_SNuc7468112-CATCAAGCATTAGCCA-0	0	0	0	0	0	0	0	0
mus_SNuc7468112-CTCATTACAGCTGTGC-0	0	0	0	0	0	0	0	0
mus_SNuc7468112-TACGGGCAGCCCAACC-0	0	0	0	0	0	0	0	0
mus_SNuc7468112-CGCCAAGCAGGCTCAC-0	0	0	0	0	0	0	0	0
mus_SNuc7468112-CGCCAAGTCACGATGT-0	0	0	0	0	0	0	0	0
mus_SNuc7468112-CAACTAGTCAATCTCT-0	0	0	0	0	0	0	0	0
mus_SNuc7468112-TCGGGACCATACTACG-0	0	0	0	0	0	0	0	0
mus_SNuc7468112-AGGGATGAGCGACGTA-0	0	0	0	0	0	0	0	0
mus_SNuc7468112-ACGCCGAAGGCTCTTA-0	0	0	0	0	0	0	0	0
mus_SNuc7468112-TATTACCGTGCGAAAC-0	0	0	0	0	0	0	0	0
mus_SNuc7468112-TGTATTCGTCTAGCCG-0	0	0	0	0	0	0	0	0
mus_SNuc7468112-GGGTCTGTCACCACCT-0	0	0	0	0	0	0	0	0
mus_SNuc7468112-CACAAACCATTTCACT-0	0	0	0	0	0	0	0	0
mus_SNuc7468112-GAGCAGAGTAGATTAG-0	0	0	0	0	0	0	0	0
mus_SNuc7468112-TCTATTGTCACCCTCA-0	0	0	0	0	0	0	0	0
mus_SNuc7468112-TTCTTAGAGGAACTGC-0	0	0	0	0	0	0	0	0
mus_SNuc7468112-GGTATTGTCGCACTCT-0	0	0	0	0	0	0	0	0
mus_SNuc7468112-GGCGTGTGTGTGGCTC-0	0	0	0	0	0	0	0	0
mus_SNuc7468112-TGTATTCTCATTGCCC-0	0	0	0	0	0	0	0	0
mus_SNuc7468112-TCTCATAAGGCTCAGA-0	0	0	0	0	0	0	0	0
mus_SNuc7468112-GAGCAGACATCACCCT-0	0	0	0	0	0	0	0	0
mus_SNuc7468112-TTCTACAAGTGGGCTA-0	0	0	0	0	0	0	0	0
mus_SNuc7468112-TCCCGATCACCCTATC-0	0	0	0	0	0	0	0	0
mus_SNuc7468112-ACATACGCATCCCATC-0	0	0	0	0	0	0	0	0
mus_SNuc7468112-TGTCCCAGTCCCTTGT-0	0	0	0	0	0	0	0	0
mus_SNuc7468112-CTTTGCGAGCGACGTA-0	0	0	0	0	0	0	0	0
mus_SNuc7468112-CCTCAGTAGAATCTCC-0	0	0	0	0	0	0	0	0
mus_SNuc7468112-ACTTACTGTTTGACTG-0	0	0	0	0	0	0	0	0
mus_SNuc7468112-CTCGTCAGTACTTCTT-0	0	0	0	0	0	0	0	0
mus_SNuc7468112-ACGTCAACAAGCCGCT-0	0	0	0	0	0	0	0	0
mus_SNuc7468112-TGGTTCCAGACAGAGA-0	0	0	0	0	0	0	0	0
mus_SNuc7468112-AGCCTAACACAGCGTC-0	0	0	0	0	0	0	0	0
mus_SNuc7468112-CCACCTACAATAGAGT-0	0	0	0	0	0	0	0	0
mus_SNuc7468112-TGCGTGGCAGTAAGAT-0	0	0	0	0	0	0	0	0
mus_SNuc7468112-ACATCAGTCGTTTATC-0	0	0	0	0	0	0	0	0
mus_SNuc7468112-GAAACTCCAGTCAGCC-0	0	0	0	0	0	0	0	0
mus_SNuc7468112-TTCTCCTAGGGTTCCC-0	0	0	0	0	0	0	0	0
mus_SNuc7468112-CGTCTACCACAGGCCT-0	0	0	0	0	0	0	0	0
mus_SNuc7468112-GTCGTAATCTAGAGTC-0	0	0	0	0	0	0	0	0
mus_SNuc7468112-GTTCGGGTCCTGTACC-0	0	0	0	0	0	0	0	0
mus_SNuc7468112-TGTGGTAAGTACATGA-0	0	0	0	0	0	0	0	0
mus_SNuc7468112-CCTAAAGCACACCGCA-0	0	0	0	0	0	0	0	0
mus_SNuc7468112-CTGGTCTTCGGCGCTA-0	0	0	0	0	0	0	0	0
mus_SNuc7468112-TGAGAGGCAGCCAGAA-0	0	0	0	0	0	0	0	0
mus_SNuc7468112-ATCATCTAGTACTTGC-0	0	0	0	0	0	0	0	0
mus_SNuc7468112-AGGTCATAGCGATCCC-0	0	0	0	0	0	0	0	0
mus_SNuc7468112-CGGTTAAAGTGACTCT-0	0	0	0	0	0	0	0	0
mus_SNuc7468112-ATTGGTGTCTACTCAT-0	0	0	0	0	0	0	0	0
mus_SNuc7468112-ACTGTCCCACACAGAG-0	0	0	0	0	0	0	0	0
mus_SNuc7468112-AGGCCACTCATCACCC-0	0	0	0	0	0	0	0	0
mus_SNuc7468112-GCGACCATCTTATCTG-0	0	0	0	0	0	0	0	0
mus_SNuc7468112-GTTCTCGCATTCCTCG-0	0	0	0	0	0	0	0	0
mus_SNuc7468112-AACTCTTTCTTGCCGT-0	0	0	0	0	0	0	0	0
mus_SNuc7468112-TGATTTCCATTCTTAC-0	0	0	0	0	0	0	0	0
mus_SNuc7468112-CATTCGCTCTTAACCT-0	0	0	0	0	0	0	0	0
mus_SNuc7468112-CTGTGCTAGCTAGCCC-0	0	0	0	0	0	0	0	0
mus_SNuc7468112-CAGATCACATTGGTAC-0	0	0	0	0	0	0	0	0
mus_SNuc7468112-GATGAAATCTTGTCAT-0	0	0	0	0	0	0	0	0
mus_SNuc7468112-GCTGCAGTCTTTACAC-0	0	0	0	0	0	0	0	0
mus_SNuc7468112-TGAGGGAAGTATTGGA-0	0	0	0	0	0	0	0	0
mus_SNuc7468112-TGCGGGTCAAGCCGTC-0	0	0	0	0	0	0	0	0
mus_SNuc7468112-AAACGGGCAATCTACG-0	0	0	0	0	0	0	0	0
mus_SNuc7468112-GTAACGTAGACTAGAT-0	0	0	0	0	0	0	0	0
mus_SNuc7468112-CAGCATAAGGGCACTA-0	0	0	0	0	0	0	0	0
mus_SNuc7468112-TCATTACAGGGCATGT-0	0	0	0	0	0	0	0	0
mus_SNuc7468112-GCTCCTATCGCTGATA-0	0	0	0	0	0	0	0	0
mus_SNuc7468112-ACACTGAGTGTTCTTT-0	0	0	0	0	0	0	0	0
mus_SNuc7468112-ACACCGGTCAAAGTAG-0	0	0	0	0	0	0	0	0
mus_SNuc7468112-CTCATTAGTCAGATAA-0	0	0	0	0	0	0	0	0
mus_SNuc7468112-TTGCCGTTCACTCCTG-0	0	0	0	0	0	0	0	0
mus_SNuc7468112-ATTACTCAGCGCCTCA-0	0	0	0	0	0	0	0	0
mus_SNuc7468112-TGTATTCTCACCAGGC-0	0	0	0	0	0	0	0	0
mus_SNuc7468112-CGCCAAGCACCTCGTT-0	0	0	0	0	0	0	0	0
mus_SNuc7468112-GCACATAAGCGATAGC-0	0	0	0	0	0	0	0	0
mus_SNuc7468112-ACAGCTAAGAGCTGCA-0	0	0	0	0	0	0	0	0
mus_SNuc7468112-AAAGTAGTCCCATTTA-0	0	0	0	0	0	0	0	0
mus_SNuc7468112-TTAGGCATCCTGTACC-0	0	0	0	0	0	0	0	0
mus_SNuc7468112-TACCTATGTCAAACTC-0	0	0	0	0	0	0	0	0
mus_SNuc7468112-GTCAAGTAGTAGGCCA-0	0	0	0	0	0	0	0	0
mus_SNuc7468112-CAGCATATCTTCCTTC-0	0	0	0	0	0	0	0	0
mus_SNuc7468112-GGCAATTAGTAGCGGT-0	0	0	0	0	0	0	0	0
mus_SNuc7468112-CTTCTCTCAAGTACCT-0	0	0	0	0	0	0	0	2.64661
mus_SNuc7468112-TGCGCAGCACCGATAT-0	0	0	0	0	0	0	0	0
mus_SNuc7468112-CAGAATCTCTTCTGGC-0	0	0	0	0	0	0	0	0
mus_SNuc7468112-GGCGTGTTCAACGGCC-0	0	0	0	0	0	0	0	0
mus_SNuc7468112-CATCGAAAGACATAAC-0	0	0	0	0	0	0	0	0
mus_SNuc7468112-TCTGAGAAGCGGCTTC-0	0	0	0	0	0	0	0	0
mus_SNuc7468112-ACCTTTAAGTAGATGT-0	0	0	0	0	0	0	0	0
mus_SNuc7468112-GTGAAGGGTTGGTTTG-0	0	0	0	0	0	0	0	0
mus_SNuc7511880-ATCTGCCAGCGAGAAA-0	0	0	0	0	0	0	0	0.381227
mus_SNuc7511880-TACTTACGTTTCGCTC-0	0	0	0.473647	0	0	0	0	0
mus_SNuc7511880-CAGATCATCACCGGGT-0	0	0	0	0	0	0	0	0
mus_SNuc7511880-CTACCCATCATTGCGA-0	0	0	0	0	0	0	0	0
mus_SNuc7511880-TTTGTCACAGCCAATT-0	0	0	0	0	0	0	0	0
mus_SNuc7511880-GACGGCTGTGACCAAG-0	0	0	1.1098	0	0	0.517555	0	0
mus_SNuc7511880-TGGTTAGAGAGCAATT-0	0	0	0	0	0	0	0	0
mus_SNuc7511880-CACCAGGAGGTGTTAA-0	0	0	0	0	0	0	0	0
mus_SNuc7511880-GATCGCGAGCTTCGCG-0	0	0	0	0	0	0	0	0
mus_SNuc7511880-CTGATCCTCCAGAGGA-0	0	0	0	0	0	0	0	0
mus_SNuc7511880-TGACGGCTCTACTATC-0	0	0	0	0	0	0	0	0
mus_SNuc7511880-CTACCCATCAATCTCT-0	0	0	0	0	0	0	0	0
mus_SNuc7511880-TCACAAGCATCTCCCA-0	0	0	0	0	0	0	0	0
mus_SNuc7511880-TGGTTAGAGAGTACCG-0	0.580867	0	0	0	0	0	0	0
mus_SNuc7511880-CATGGCGGTTCCACGG-0	0	0	0	0	0	0	0	0
mus_SNuc7511880-AGGGTGACAGTCGATT-0	0	0	0	0	0	0	0	0
mus_SNuc7511880-CTACGTCCATACCATG-0	0	0	0	0	0	0	0	0
mus_SNuc7511880-CTGCCTACAAACTGTC-0	0	0	0	0	0	0	0	0
mus_SNuc7511880-GCTGCAGCACCAGTTA-0	0	0	0.606705	0	0	0	0	0
mus_SNuc7511880-CAACCTCCACTTACGA-0	0	0	0	0	0	0	0	0
mus_SNuc7511880-TTGCGTCTCCTAGAAC-0	0	0	0	0	0	0	0	0.621369
mus_SNuc7511880-CAGGTGCGTCATGCAT-0	0	0	0	0	0	0	0	0
mus_SNuc7511880-TCAGGATTCACCCTCA-0	0	0	0	0	0	0	0	0
mus_SNuc7511880-CTACACCAGCTCCTTC-0	0	0	0.633282	0	0	0	0	0
mus_SNuc7511880-TCTCATAAGCCTATGT-0	0	0	0	0	0	0	0	0
mus_SNuc7511880-ATCGAGTCATCACAAC-0	0	0	0.653543	0	0	0	0	0
mus_SNuc7511880-CTCGTCATCGGTTCGG-0	0	0	0	0	0	0	0	0
mus_SNuc7511880-GATCAGTAGGTCATCT-0	0	0	0	0	0	0	0	0
mus_SNuc7511880-CCACCTAGTCTTGTCC-0	0	0	0	0	0	0	0	0
mus_SNuc7511880-CAGAGAGCAGTATCTG-0	0	0	0	0	0	0	0	0
mus_SNuc7511880-AATCGGTAGTATGACA-0	0	0	0	0	0	0	0	0
mus_SNuc7511880-TCATTTGCAGATCTGT-0	0	0	0	0	0	0	0	0
mus_SNuc7511880-AGTGGGATCCTGCTTG-0	0	0	0	0	0	0	0	0.671147
mus_SNuc7511880-CAGAATCGTCCATCCT-0	0	0	0	0	0	0	0	0
mus_SNuc7511880-ATGCGATAGTACGACG-0	0	0	0	0	0	0	0	0
mus_SNuc7511880-TGGCCAGCAACTGGCC-0	0	0	0	0	0	0	0	0
mus_SNuc7511880-TCACGAAGTCGACTAT-0	0	0	0	0	0	0	0	0
mus_SNuc7511880-CAGCCGAAGCCCAACC-0	0	0	0	0	0	0	0	0
mus_SNuc7511880-CGTAGGCCAGGAATGC-0	0	0	0.683878	0	0	0	0	0
mus_SNuc7511880-CGGACGTGTTGGGACA-0	0	0	0	0	0	0	0	0
mus_SNuc7511880-TGCGCAGAGGATTCGG-0	0	0	0	0	0	0	0	0
mus_SNuc7511880-ACGATACAGACTTGAA-0	0	0	0.692049	0	0	0	0	0
mus_SNuc7511880-CACAGGCGTCGACTAT-0	0	0	0	0	0	0	0	0
mus_SNuc7511880-AGATCTGTCCAAAGTC-0	0	0	0	0	0	0	0	0
mus_SNuc7511880-ACTTACTAGATCGGGT-0	0	0	0	0	0	0	0	0
mus_SNuc7511880-GGTGCGTGTGATGCCC-0	0	0	0	0	0	0	0	0
mus_SNuc7511880-GGCTGGTTCGTCTGCT-0	0	0	0	0	0	0	0	0
mus_SNuc7511880-CAGCCGATCTCCCTGA-0	0	0	0	0	0	0	0	0
mus_SNuc7511880-CAAGATCCACCAGTTA-0	0	0	0	0	0	0.713129	0	0
mus_SNuc7511880-GAGTCCGCAATACGCT-0	0	0	0.712758	0	0	0	0	0
mus_SNuc7511880-GTTCGGGGTACTTGAC-0	0	0	0	0	0	0	0	0
mus_SNuc7511880-GACGTGCTCATGTCTT-0	0	0	0	0	0	0	0	0
mus_SNuc7511880-TGGACGCTCGGCATCG-0	0	0	0	0	0	0	0	0
mus_SNuc7511880-AGCTCCTGTAGCACGA-0	0	0	0	0	0	0	0	0
mus_SNuc7511880-AGAATAGAGCATCATC-0	0	0	0	0	0	0	0	0
mus_SNuc7511880-CTGTTTATCCGTAGTA-0	0	0	0	0	0	0	0	0
mus_SNuc7511880-CCCTCCTCAGCCACCA-0	0	0	0	0	0	0	0	0
mus_SNuc7511880-GTTAAGCTCCGTAGGC-0	0	0	0.719987	0	0	0	0	0
mus_SNuc7511880-AGCTCCTTCCAGAAGG-0	0	0	0	0	0	0	0	0
mus_SNuc7511880-CGTGTAAAGAGGGCTT-0	0	0	0	0	0	0	0	0
mus_SNuc7511880-AATCCAGCAATGACCT-0	0	0.724344	0	0	0	0	0	0
mus_SNuc7511880-CCTAGCTAGTGAACGC-0	0	0	0	0	0	0	0	0
mus_SNuc7511880-CGTCACTGTCCAACTA-0	0	0	0	0	0	0	0	0
mus_SNuc7511880-TACTCATAGGCTCATT-0	0	0	0	0	0	0	0	0
mus_SNuc7511880-GATCGATTCATTGCGA-0	0	0	0	0	0	0	0	0
mus_SNuc7511880-GATCTAGCATCCGTGG-0	0	0	0	0	0	0	0	0
mus_SNuc7511880-CCGGTAGGTAGAGGAA-0	0	0	0	0	0	0	0	0
mus_SNuc7511880-GTTCATTGTATCACCA-0	0	0	0	0	0	0	0	0
mus_SNuc7511880-AGTTGGTGTATATCCG-0	0	0	0.737979	0	0	0	0	0
mus_SNuc7511880-TACGGTAGTCGCTTCT-0	0	0	1.1584	0	0	0	0	0
mus_SNuc7511880-CAAGATCTCATGGTCA-0	0	0	0	0	0	0	0	0
mus_SNuc7511880-ATGAGGGAGAGGGCTT-0	0	0	0.743086	0	0	0	0	0
mus_SNuc7511880-CTGTTTATCGGCTACG-0	0	0	0	0	0	0	0	0
mus_SNuc7511880-CACAAACTCATGTAGC-0	0	0	0	0	0	0	0	0
mus_SNuc7511880-ACGGAGAGTAAGAGGA-0	0	0	0	0	0	0	0	0.746338
mus_SNuc7511880-TGTGTTTAGGGAACGG-0	0	0	0	0	0	0	0	0
mus_SNuc7511880-TCGTAGAGTACCGAGA-0	0	0	0	0	0	0	0	0
mus_SNuc7511880-CTACATTAGGTGATTA-0	0	0	0	0	0	0	0	0
mus_SNuc7511880-CGAGCACCATCGGACC-0	0	0	0	0	0	0	0	0
mus_SNuc7511880-CAAGATCTCTAACCGA-0	0	0	0	0	0	0	0	1.17639
mus_SNuc7511880-ACTGCTCCACTTCTGC-0	0	0	0	0	0	0	0	0
mus_SNuc7511880-CCCAATCTCCGATATG-0	0	0	0	0	0	0	0	0
mus_SNuc7511880-GTTACAGGTCCCTTGT-0	0	0	0	0	0	0	0	0
mus_SNuc7511880-TACCTTACACCAGGTC-0	0	0	0	0	0	0	0	0.759286
mus_SNuc7511880-TCTCTAATCTTCGGTC-0	0	0	0	0	0	0	0	0
mus_SNuc7511880-AGGTCATTCCAGTATG-0	0	0	0	0	0	0	0	0
mus_SNuc7511880-GACTACAGTCACTGGC-0	0	0	0	0	0	0	0	0
mus_SNuc7511880-GGTGAAGAGTCTCGGC-0	0	0	0.766617	0	0	0	0	0
mus_SNuc7511880-GAAATGAAGTCGATAA-0	0	0	0	0	0	0	0	0
mus_SNuc7511880-AGCATACGTTGCTCCT-0	0	0	0	0	0	0	0	0
mus_SNuc7511880-TTGGCAACAAGTAGTA-0	0	0	0	0	0	0	0	0
mus_SNuc7511880-TGTGTTTGTTGGACCC-0	0	0	0	0	0	0	0	0
mus_SNuc7511880-AAGCCGCTCCTGCAGG-0	0	0	0	0	0	0	0	0
mus_SNuc7511880-TCCACACTCACGGTTA-0	0	0	0	0	0	0	0	0
mus_SNuc7511880-TTGAACGCAGTGAGTG-0	0	0	0	0	0	0	0	0
mus_SNuc7511880-ATAACGCGTAGTGAAT-0	0	0	0.775233	0	0	0	0	0
mus_SNuc7511880-AGGGTGACAGCGATCC-0	0	0	0	0	0	0	0	0
mus_SNuc7511880-TCGAGGCCAAAGGCGT-0	0	0	0	0	0	0	0	0
mus_SNuc7511880-ACGATGTTCCACGCAG-0	0	0	0	0	0	0	0	0
mus_SNuc7511880-TAGACCATCCCTCAGT-0	0	0	0	0	0	0	0	0
mus_SNuc7511880-CTCACACTCTTCAACT-0	0	0	0	0	0	0	0	0
mus_SNuc7511880-GTTCGGGGTATTACCG-0	0	0	0.782376	0	0	0	0	0
mus_SNuc7511880-CACAGTACAAGCTGAG-0	0	0	0	0	0	0	0	0
mus_SNuc7511880-CGAGCACCACCATGTA-0	0	0	0	0	0	0	0	0
mus_SNuc7511880-CGAGCACTCCGGCACA-0	0	0	0	0	0	0	0	0
mus_SNuc7511880-TCAGCAACACCAGGTC-0	0.788545	0	0	0	0	0	0	1.22389
mus_SNuc7511880-ATTACTCGTCATTAGC-0	0	0	0	0	0	0	0	0
mus_SNuc7511880-ACACCCTTCAGTCAGT-0	0	0	0	0	0	0	0	0
mus_SNuc7511880-CACACCTGTAGCGCTC-0	0	0	1.22567	0	0	0	0	0
mus_SNuc7511880-TTCTCCTCACGAGAGT-0	0	0	0	0	0	0	0	0
mus_SNuc7511880-ATCCGAATCAGTCAGT-0	0	0	0	0	0	0	0	0
mus_SNuc7511880-TTAACTCGTCCGTCAG-0	0	0	0	0	0	0	0	0
mus_SNuc7511880-CCTAGCTTCGGCGCTA-0	0	0	0	0	0	0	0	0
mus_SNuc7511880-GGACGTCCAGTCACTA-0	0	0	0	0	0	0	0	0
mus_SNuc7511880-CGGACTGAGACTACAA-0	0	0	0	0	0	0	0	0
mus_SNuc7511880-CGGTTAATCAGGCGAA-0	0	0	0	0	0	0	0	0
mus_SNuc7511880-TTGAACGTCGAACGGA-0	0	0	0	0	0	0	0	0
mus_SNuc7511880-CTCGGAGGTGGCCCTA-0	0	0	0	0	0	0	0	0
mus_SNuc7511880-ACACCCTTCCCACTTG-0	0	0	0	0	0	0	0	0
mus_SNuc7511880-GACGGCTTCTAGCACA-0	0	0	0	0	0	0	0	0
mus_SNuc7511880-CATGACAAGTGGAGAA-0	0	0	0	0	0	0	0	0
mus_SNuc7511880-GATCGATTCAAAGACA-0	0	0	0	0	0	0	0	0
mus_SNuc7511880-CTCGAAATCGAGAGCA-0	0	0	0	0	0	0	0	0
mus_SNuc7511880-CACACAAAGCTGGAAC-0	0	0	0	0	0	0	0	0
mus_SNuc7511880-TACGGGCGTGGCAAAC-0	0	0	0	0	0	0	0	0
mus_SNuc7511880-ACACTGACATCCGCGA-0	0	0	0	0	0	0	0	0
mus_SNuc7511880-CACAGTACACACCGAC-0	0	0	0	0	0	0	0	0
mus_SNuc7511880-AGCAGCCCATTTGCTT-0	0	0	0	0	0	0	0	0
mus_SNuc7511880-ACGGGCTAGCCGCCTA-0	0	0	0	0	0	0	0	0
mus_SNuc7511880-CCCATACAGCTGCAAG-0	0	0	0	0	0	0	0	0
mus_SNuc7511880-TGCTGCTGTGTTTGTG-0	0	0	0	0	0	0	0	0
mus_SNuc7511880-GGACGTCTCCACTCCA-0	0	0	0	0	0	0	0	0
mus_SNuc7511880-CGGGTCAGTGAAGGCT-0	0	0	0	0	0	0	0	0
mus_SNuc7511880-AGAATAGTCGTGACAT-0	0	0	0	0	0	0	0	0
mus_SNuc7511880-CGCGGTATCACGCATA-0	0	0	0	0	0	0	0	0
mus_SNuc7511880-TAGACCAAGCACACAG-0	0	0	0	0	0	0	0	0
mus_SNuc7511880-GCTTCCATCATTGCCC-0	0	0	0	0	0	0	0	0
mus_SNuc7511880-AGCAGCCTCTAACGGT-0	0	0	0	0	0	0	0	0
mus_SNuc7511880-GCGCGATCACATTCGA-0	0	0	0	0	0	0	0	0.812043
mus_SNuc7511880-GCTGCGACATTTCAGG-0	0	0	0	0	0	0	0	0
mus_SNuc7511880-TCACGAACACCAGCAC-0	0	0	0	0	0	0	0	0
mus_SNuc7511880-CCTTCCCCACGGTTTA-0	0	0	0	0	0	0	0	0
mus_SNuc7511880-CCACCTACAGGAATCG-0	0.813229	0	0	0	0	0	0	0
mus_SNuc7511880-GGTATTGAGGCGACAT-0	0	0	0	0	0	0	0	0
mus_SNuc7511880-TACACGACACCATCCT-0	0	0	0	0	0	0	0	0
mus_SNuc7511880-GCAGTTATCAGGCGAA-0	0	0	0	0	0	0	0	0
mus_SNuc7511880-CACCAGGGTGATGCCC-0	0	0	0.821347	0	0	0	0	0
mus_SNuc7511880-ATAGACCTCTTACCGC-0	0	0	0	0	0	0	0	0
mus_SNuc7511880-CTCGGAGCAATGGTCT-0	0	0	0.817514	0	0	0	0	0
mus_SNuc7511880-GACCAATGTCATGCAT-0	0	0	0	0	0	0	0	0
mus_SNuc7511880-TCTGGAACAGCGTAAG-0	0	0	0	0	0	0	0	0
mus_SNuc7511880-AGGGATGCATGACGGA-0	0	0	0	0	0	0	0	0
mus_SNuc7511880-TTCGGTCGTTGTTTGG-0	0	0	0	0	0	0	0	0
mus_SNuc7511880-AGAGCGATCCGTCATC-0	0	0	0	0	0	0	0	0
mus_SNuc7511880-GGGTTGCAGGCGACAT-0	0	0	0	0	0	0	0	1.26971
mus_SNuc7511880-CGTTCTGCAGGGTTAG-0	0	0	0	0	0	0	0	0
mus_SNuc7511880-CGATGGCCACGCGAAA-0	0	0	0	0	0	0	0	0
mus_SNuc7511880-TTAACTCCAAGTTGTC-0	0	0	0	0	0	0	0	0
mus_SNuc7511880-GCTGCGATCGATAGAA-0	0	0	0	0	0	0	0	0
mus_SNuc7511880-ACGCCGACATGTCGAT-0	0	0	0	0	0	0	0	0
mus_SNuc7511880-CAGGTGCCATACGCCG-0	0	0	0	0	0	0	0	0
mus_SNuc7511880-TGATTTCGTCCAGTTA-0	0	0	0	0	0	0	0	0
mus_SNuc7511880-CGCGTTTCAGTAGAGC-0	0	0	0	0	0	0	0	0
mus_SNuc7511880-CAGTCCTAGTCTCCTC-0	0	0	0	0	0	0	0	0
mus_SNuc7511880-CTACCCAAGTGGTAAT-0	0	0	0.834109	0	0	0	0	0
mus_SNuc7511880-CATCAGATCGGTCCGA-0	0	0	0	0	0	0	0	0
mus_SNuc7511880-CTAGTGATCTTAACCT-0	0	0	0	0	0	0	0	0
mus_SNuc7511880-GGCAATTTCAACACGT-0	0	0	0	0	0	0	0	0
mus_SNuc7511880-GCATGATAGCTAACAA-0	0	0	0	0	0	0	0	0
mus_SNuc7511880-CCCAGTTCACTTGGAT-0	0	0	0	0	0	0	0	0
mus_SNuc7511880-CGATCGGTCCTATGTT-0	0	0	0	0	0	0	0	0
mus_SNuc7511880-GTACTTTCAGGCTGAA-0	0	0	0	0	0	0	0	0
mus_SNuc7511880-AGGGTGACAACTGCGC-0	0	0	0	0	0	0	0	0
mus_SNuc7511880-CGCGTTTGTCGCTTTC-0	0	0	0	0	0	0	0	0
mus_SNuc7511880-TTTATGCGTCTGCCAG-0	0	0	0	0	0	0	0	0
mus_SNuc7511880-CGAATGTTCCTTCAAT-0	0	0	0	0	0	0	0	0
mus_SNuc7511880-TTCTCCTGTGTCAATC-0	0	0	0	0	0	0	0	0
mus_SNuc7511880-TCTGGAATCAGCCTAA-0	0	0	0	0	0	0.841849	0	0
mus_SNuc7511880-GCATGCGAGACTAGAT-0	0	0	0	0	0	0	0	0
mus_SNuc7511880-GTCACAACAATAGAGT-0	0	0	0	0	0	0	0	0
mus_SNuc7511880-GTTTCTATCAGGATCT-0	0	0	0	0	0	0	0	0
mus_SNuc7511880-CTCTGGTAGTTGCAGG-0	0	0	0	0	0	0	0	0
mus_SNuc7511880-TCTGGAAAGAGAACAG-0	0	0	0	0	0	0	0	0
mus_SNuc7511880-TGCCCTAGTGACGCCT-0	0	0	0	0	0	0	0	0
mus_SNuc7511880-TGTGGTACACGAAGCA-0	0	0	0	0	0	0	0	0
mus_SNuc7511880-GGATGTTTCGGAAATA-0	0	0	0.84517	0	0	0	0	0
mus_SNuc7511880-GTAACGTGTTTGTTGG-0	0	0	0	0	0	0	0	0
mus_SNuc7511880-GGACATTAGGCTCAGA-0	0	0	0	0	0	0	0	0
mus_SNuc7511880-CTGATAGCAGGTCCAC-0	0	0	0	0	0	0	0	0
mus_SNuc7511880-GACTAACCACTACAGT-0	0	0	0	0	0	0	0	0
mus_SNuc7511880-CGAGAAGGTTCGGGCT-0	0	0	0	0	0	0	0	0
mus_SNuc7511880-CTCGAAACAGAAGCAC-0	0	0	0	0	0	0	0	0
mus_SNuc7511880-CACCACTGTCGCTTTC-0	0	0	0	0	0	0	0	0.849131
mus_SNuc7511880-GATCGATAGTGCAAGC-0	0	0	0	0	0	0	0	0
mus_SNuc7511880-GGTATTGTCGTGGGAA-0	0	0	0	0	0	0	0	0
mus_SNuc7511880-CTAGCCTAGAGTCTGG-0	0	0	0	0	0	0	0	0
mus_SNuc7511880-ACACCAAAGCTAGGCA-0	0	0	0	0	0	0	0	0
mus_SNuc7511880-CTGCCTAAGTGACTCT-0	0	0	0	0	0	0	0	0
mus_SNuc7511880-CAGTCCTCAGGTCCAC-0	0	0	0.852127	0	0	0	0	0
mus_SNuc7511880-GAGGTGACACACGCTG-0	0	0	0	0	0	0	0	0
mus_SNuc7511880-CGTAGGCCAAATCCGT-0	0	0	0	0	0	0	0	0
mus_SNuc7511880-TACTCATTCTTAACCT-0	0	0	0	0	0	0	0	0
mus_SNuc7511880-AAACGGGTCATTCACT-0	0	0	0	0	0	0	0	0
mus_SNuc7511880-CTCGTCAGTGCCTGCA-0	0	0	0	0	0	0	0	0
mus_SNuc7511880-TTGCCGTGTCCAACTA-0	0	0	0	0	0	0	0	0
mus_SNuc7511880-TACTCATGTGACTACT-0	0	0	0	0	0	0	0	0
mus_SNuc7511880-CAACCTCCAAGCCATT-0	0	0	0	0	0	0	0	0
mus_SNuc7511880-CGAGAAGGTACATCCA-0	0	0	0	0	0	0	0	0
mus_SNuc7511880-CCGTGGAGTCTCTTTA-0	0	0	0	0	0	0	0	0
mus_SNuc7511880-TAGTGGTTCCTTTACA-0	0	0	0	0	0	0	0	0
mus_SNuc7511880-GTGCAGCGTACAAGTA-0	0	0	0	0	0	0	0	0
mus_SNuc7511880-GAGCAGAGTGAGTGAC-0	0	0	0	0	0	0	0	0
mus_SNuc7511880-GACCAATAGTCACGCC-0	0	0	0.86426	0	0	0	0	0
mus_SNuc7511880-ACAGCCGCAGGTTTCA-0	0	0	0	0	0	0	0	0
mus_SNuc7511880-GTAACTGGTAAATGAC-0	0	0	0	0	0	0	0	0
mus_SNuc7511880-TTAGTTCTCGCGTAGC-0	0	0	0	0	0	0	0	0
mus_SNuc7511880-CTCACACGTTCCAACA-0	0	0	0	0	0	0	0	0
mus_SNuc7511880-CCTTCCCAGGGCTTCC-0	0	0	0	0	0	0	0	0
mus_SNuc7511880-AACTCCCGTACAGTGG-0	0	0	0	0	0	0	0	0
mus_SNuc7511880-CTCATTAGTAGCAAAT-0	0	0	0.865294	0	0	0	0	0
mus_SNuc7511880-GTGAAGGTCCAAAGTC-0	0	0	0	0	0	0	0	0
mus_SNuc7511880-GAATGAACACTGAAGG-0	0	0	0	0	0	0	0	0
mus_SNuc7511880-CCGGGATGTTACGGAG-0	0	0	0	0	0	0	0	0
mus_SNuc7511880-AAGGAGCTCCTCAACC-0	0	0	0	0	0	0	0	0
mus_SNuc7511880-GTATTCTAGTTTGCGT-0	0	0	0	0	0	0	0	0
mus_SNuc7511880-TCGTACCCAGCATACT-0	0	0	0	0	0	0	0	0
mus_SNuc7511880-TGATTTCTCGTCTGCT-0	0	0	0	0	0	0	0	0
mus_SNuc7511880-AAAGCAAAGTTCCACA-0	0	0	0	0	0	0	0	0
mus_SNuc7511880-GGACAAGCACGCGAAA-0	0	0	0	0	0	0	0	0
mus_SNuc7511880-CGGAGCTGTATTACCG-0	0	0	0	0	0	0	0	0
mus_SNuc7511880-TACAGTGCAATCGAAA-0	0	0	0	0	0	0	0	0
mus_SNuc7511880-CACCAGGCATATGAGA-0	0	0	0	0	0	0	0	0
mus_SNuc7511880-CATCCACGTAAGTGGC-0	0	0	0	0	0	0	0	0
mus_SNuc7511880-CCCATACCAAGCCGTC-0	0	0	0	0	0	0	0	0
mus_SNuc7511880-ATCATGGAGGCCGAAT-0	0	0	0	0	0	0	0	0
mus_SNuc7511880-TGCCCATGTAAATGTG-0	0	0	0	0	0	0	0	0
mus_SNuc7511880-CTGTTTACAAACCTAC-0	0	0	0	0	0	0	0	0
mus_SNuc7511880-GCTGGGTGTTCCATGA-0	0	0	0	0	0	0	0	0
mus_SNuc7511880-TACAGTGCATCACCCT-0	0	0	0	0	0	0	0	0
mus_SNuc7511880-GTACTCCAGCTTATCG-0	0	0	0	0	0	0	0	0
mus_SNuc7511880-TGTATTCAGAGTTGGC-0	0	0	0	0	0	0	0	0
mus_SNuc7511880-CAACCAACAAGCCTAT-0	0	0	0	0	0	0	0	0
mus_SNuc7511880-ACCAGTAGTAGTACCT-0	0	0	0	0	0	0	0.878901	0
mus_SNuc7511880-CGAATGTTCGTAGGAG-0	0	0	0	0	0	0	0	0
mus_SNuc7511880-GATGAAAAGCTGATAA-0	0	0	0	0	0	0	0	0
mus_SNuc7511880-CCTTACGAGCCTATGT-0	0	0	0	0	0	0	0	0
mus_SNuc7511880-TTGCGTCGTTACGCGC-0	0	0	0	0	0	0	0	0
mus_SNuc7511880-GTGCAGCAGTGGTCCC-0	0	0	0	0	0	0	0	0
mus_SNuc7511880-TACTCGCGTCAATGTC-0	0	0	0	0	0	0	0	0
mus_SNuc7511880-CCTAAAGGTAAAGTCA-0	0	0	0	0	0	0	0	0
mus_SNuc7511880-AAACCTGGTACCGTTA-0	0	0	0	0	0	0	0	0.883622
mus_SNuc7511880-CAGAGAGCAGGCTCAC-0	0	0	0	0	0	0	0	0
mus_SNuc7511880-AATCGGTAGGCGCTCT-0	0	0	0	0	0	0	0	0
mus_SNuc7511880-GCGCAACAGGTACTCT-0	0	0	0.885124	0	0	0	0	0
mus_SNuc7511880-GATGAGGAGCCAGGAT-0	0	0	0	0	0	0	0	0
mus_SNuc7511880-AGCAGCCGTAAATGTG-0	0	0	0	0	0	0	0	0
mus_SNuc7511880-AAGACCTTCAACACGT-0	0	0	0	0	0	0	0	0
mus_SNuc7511880-CATCAGATCTTCAACT-0	0	0	0	0	0	0	0	0
mus_SNuc7511880-TGGGCGTAGTGACATA-0	0	0	0	0	0	0	0	0
mus_SNuc7511880-CTGCTGTGTGCACTTA-0	0	0	0	0	0	0	0	0
mus_SNuc7511880-GCTGCAGAGTAACCCT-0	0	0	0	0	0	0	0	0
mus_SNuc7511880-CTACGTCTCCGTTGCT-0	0	0	0	0	0	0	0	0
mus_SNuc7511880-CATTCGCCAGCTATTG-0	0	0	0	0	0	0	0	0
mus_SNuc7511880-GTCTTCGTCTTGACGA-0	0	0	0	0	0	0	0	0
mus_SNuc7511880-GGACATTAGTCGTTTG-0	0	0	0	0	0	0	0	0
mus_SNuc7511880-CAGTCCTGTTAGAACA-0	0	0	0	0	0	0	0	0
mus_SNuc7511880-TGACAACCAGGGTATG-0	0	0	0	0	0	0	0	0
mus_SNuc7511880-GGACAGATCCAAAGTC-0	0	0	0	0	0	0.888819	0	0
mus_SNuc7511880-GCTGCAGCAGCCAATT-0	0	0	0.892206	0	0	0	0	0
mus_SNuc7511880-TGCGTGGCACTGTGTA-0	0	0	0	0	0	0	0	0
mus_SNuc7511880-CAAGTTGGTGTAACGG-0	0	0	0.893227	0	0	0	0	0
mus_SNuc7511880-CGGTTAACAGACTCGC-0	0	0	0	0	0	0	0	0
mus_SNuc7511880-CGACCTTAGGATCGCA-0	0	0	0	0	0	0	0	0.894936
mus_SNuc7511880-CAAGGCCGTCGACTGC-0	0	0	0	0	0	0	0	0
mus_SNuc7511880-TGCCAAACACCTATCC-0	0	0	0	0	0	0	0	0
mus_SNuc7511880-GAACCTAGTTCAGCGC-0	0	0	0	0	0	0	0	0
mus_SNuc7511880-ACATGGTAGACACTAA-0	0	0	0	0	0	0	0	0
mus_SNuc7511880-CGCGTTTTCTCTGAGA-0	0	0	0	0	0	0	0	0
mus_SNuc7511880-CTAGTGACATGCCTAA-0	0	0	0	0	0	0	0	0
mus_SNuc7511880-CGCCAAGAGTGCAAGC-0	0	0	0	0	0	0	0	0
mus_SNuc7511880-CTGCCTAAGAGTACCG-0	0	0	0	0	0	0	0	0
mus_SNuc7511880-GACGCGTAGGGATGGG-0	0	0	0	0	0	0	0	0
mus_SNuc7511880-CTGATAGCACCTGGTG-0	0	0	0	0	0	0	0	0
mus_SNuc7511880-ACGCCAGTCTTCGGTC-0	0	0	0.900709	0	0	0	0	0
mus_SNuc7511880-GACGTTAGTATCACCA-0	0	0	0	0	0	0	0	0
mus_SNuc7511880-TAAACCGGTCCAACTA-0	0	0	0	0	0	0	0	0
mus_SNuc7511880-TGCGGGTAGTGTACTC-0	0	0	0	0	0	0	0	0
mus_SNuc7511880-GGCAATTAGGTGGGTT-0	0	0	0	0	0	0	0	0
mus_SNuc7511880-CTACATTTCTGTCCGT-0	0	0	0.90332	0	0	0	0	0
mus_SNuc7511880-ACTGATGTCAGCTGGC-0	0	0	0	0	0	0	0	0
mus_SNuc7511880-AAAGCAAAGCACCGCT-0	0	0	0	0	0	0	0	0
mus_SNuc7511880-AACTCAGCAAGTACCT-0	0	0	0	0	0	0	0	0
mus_SNuc7511880-AGAGCTTGTGAAATCA-0	0	0	0	0	0	0	0	0
mus_SNuc7511880-ACGCCGAGTCACAAGG-0	0	0	0	0	0	0	0	0
mus_SNuc7511880-TACTTACTCGTAGGTT-0	0	0	0	0	0	0	0	0
mus_SNuc7511880-TTAGGCAAGGAATCGC-0	0	0	0	0	0	0	0	0
mus_SNuc7511880-AACTCAGCATAACCTG-0	0	0	0	0	0	0	0	0
mus_SNuc7511880-GGGCATCCAGTCAGAG-0	0	0	0	0	0	0	0	0
mus_SNuc7511880-CGGGTCAGTGCATCTA-0	0	0	0	0	0	0	0	0
mus_SNuc7511880-CTTAGGACAGGGAGAG-0	0	0	0	0	0	0	0	0
mus_SNuc7511880-GACAGAGGTTATTCTC-0	0	0	0	0	0	0	0	0.907884
mus_SNuc7511880-AGAGCTTTCTGCGTAA-0	0	0	0	0	0	0	0	0
mus_SNuc7511880-AGGGAGTAGGAATTAC-0	0	0	0	0	0	0.908414	0	0
mus_SNuc7511880-TGAAAGAGTTCCGGCA-0	0	0	0	0	0	0	0	0
mus_SNuc7511880-TCGGGACAGATAGGAG-0	0	0	0	0	0	0	0	0
mus_SNuc7511880-CGGAGTCCATGGTAGG-0	0	0	0	0	0	0	0	0
mus_SNuc7511880-TCGTAGATCCGGCACA-0	0	0	0	0	0	0	0	0
mus_SNuc7511880-ATCATCTCATTGTGCA-0	0	0	0.909564	0	0	0	0	0
mus_SNuc7511880-TCAGGTATCGCAAGCC-0	0	0	0	0	0	0	0	0
mus_SNuc7511880-TTCGGTCGTCACCCAG-0	0	0	0	0	0	0	0	0
mus_SNuc7511880-TACTCGCTCTGTACGA-0	0	0	0	0	0	0	0	0
mus_SNuc7511880-CACTCCAGTATCTGCA-0	0	0	0	0	0	0	0	0
mus_SNuc7511880-TTTGTCATCACTTCAT-0	0	0	0	0	0	0	0	0
mus_SNuc7511880-TTAGGCAGTTACCAGT-0	0	0	0	0	0	0	0	0
mus_SNuc7511880-TCATTTGGTAGAAGGA-0	0	0	0	0	0	0	0	0
mus_SNuc7511880-CGGACGTCATCGACGC-0	0	0	0	0	0	0	0	0
mus_SNuc7511880-GCGCGATAGAATTCCC-0	0	0	0	0	0	0	0	0
mus_SNuc7511880-AATCCAGAGGCGACAT-0	0	0	0	0	0	0	0	0
mus_SNuc7511880-ATTGGTGTCAACGGGA-0	0	0	0	0	0	0	0	0
mus_SNuc7511880-GCAGTTATCGTTACGA-0	0	0	0	0	0	0	0	0
mus_SNuc7511880-AGGGATGGTAAGGGAA-0	0	0	0	0	0	0	0	0
mus_SNuc7511880-TTGTAGGAGTACCGGA-0	0	0	0.915182	0	0	0	0	0
mus_SNuc7511880-TTGCGTCTCGACCAGC-0	0	0	0	0	0	0	0	0
mus_SNuc7511880-GCGACCAGTCGCATCG-0	0	0	0	0	0	0	0	0
mus_SNuc7511880-GTTCATTAGAACTCGG-0	0	0	0	0	0	0	0	0
mus_SNuc7511880-AACCGCGAGTCATGCT-0	0	0	0	0	0	0	0	0
mus_SNuc7511880-ACTTTCATCCATGAGT-0	0	0	0	0	0	0	0	0
mus_SNuc7511880-CGTCAGGGTCTTTCAT-0	0	0	0	0	0	0	0	0
mus_SNuc7511880-TGAGCATGTGTTTGGT-0	0	0	0	0	0	0	0	0
mus_SNuc7511880-ACGCAGCTCAGTGCAT-0	0	0	0	0	0	0	0	0
mus_SNuc7511880-ATGAGGGGTCGTCTTC-0	0	0	0	0	0	0	0	0
mus_SNuc7511880-CGGAGTCAGCTGGAAC-0	0	0	0	0	0	0	0	0
mus_SNuc7511880-CGTCACTGTACCGAGA-0	0	0	0	0	0	0	0	0
mus_SNuc7511880-GACTGCGAGACATAAC-0	0	0	0	0	0	0	0	0
mus_SNuc7511880-CTACATTAGTCTCGGC-0	0	0	0	0	0	0	0	0
mus_SNuc7511880-ACGAGGACAGGTGCCT-0	0	0	0	0	0	0	0	0
mus_SNuc7511880-GTGGGTCAGAGTTGGC-0	0	0	0	0	0	0	0	0
mus_SNuc7511880-CCAATCCCAGTATGCT-0	0	0	0	0	0	0	0	0
mus_SNuc7511880-AACTGGTTCAGTGTTG-0	0	0	0.920239	0	0	0	0	0
mus_SNuc7511880-CGAGCCATCCCAAGAT-0	0	0	0.92033	0	0	0	0	0
mus_SNuc7511880-GTCTTCGGTGTTCGAT-0	0	0	0	0	0	0	0	0
mus_SNuc7511880-CTCGGGAAGAGTGACC-0	0	0	0	0	0	0	0	0
mus_SNuc7511880-AGTGGGATCATCACCC-0	0	0	0	0	0	0.921786	0	0
mus_SNuc7511880-CACCAGGCATGTAAGA-0	0	0	0	0	0	0	0	0
mus_SNuc7511880-GGCTCGATCCACGTGG-0	0	0	0	0	0	0	0	0
mus_SNuc7511880-CCCAGTTGTCGAACAG-0	0	0	0	0	0	0	0	0
mus_SNuc7511880-GCAATCACAGCTATTG-0	0	0	0.922333	0	0	0.922333	0	0
mus_SNuc7511880-AGGGATGAGTGTCTCA-0	0	0	0	0	0	0	0	0
mus_SNuc7511880-ACCTTTAAGTCGTACT-0	0	0	0	0	0	0	0	0
mus_SNuc7511880-TGCCCTATCGAATCCA-0	0	0	0	0	0	0	0	0
mus_SNuc7511880-CGCTTCATCTCGCTTG-0	0	0	0	0	0	0	0	0
mus_SNuc7511880-CTCTAATGTCCGACGT-0	0	0	0	0	0	0	0	0
mus_SNuc7511880-TACGGTAGTCATGCCG-0	0	0	0	0	0	0	0	0
mus_SNuc7511880-TATGCCCCACAAGTAA-0	0	0	0	0	0	0	0	0
mus_SNuc7511880-TGCTGCTTCACAGGCC-0	0	0	0	0	0	0	0	0
mus_SNuc7511880-CCGGGATGTCTTCTCG-0	0	0	0	0	0	0	0	0
mus_SNuc7511880-CATCGGGAGTTCCACA-0	0	0	0	0	0	0	0	0
mus_SNuc7511880-CACACTCTCAGTGCAT-0	0	0	0	0	0	0	0	0
mus_SNuc7511880-GGGCACTTCGTTTATC-0	0	0	0	0	0	0	0	0.927013
mus_SNuc7511880-TCTGGAAGTCTTGCGG-0	0	0	0	0	0	0	0	0
mus_SNuc7511880-CGTAGGCTCCCGACTT-0	0	0	1.40129	0	0	0	0	0
mus_SNuc7511880-GACACGCGTAGCACGA-0	0	0	0	0	0	0	0	0
mus_SNuc7511880-ACACCGGGTTTGGCGC-0	0	0	0	0	0	0	0	1.40141
mus_SNuc7511880-CCTCTGACATTCTTAC-0	0	0	0	0	0	0	0	0
mus_SNuc7511880-TGCCCTAGTACAGTGG-0	0	0	0	0	0	0	0	0
mus_SNuc7511880-GATCAGTCAAACGTGG-0	0	0	0	0	0	0	0	0
mus_SNuc7511880-GTCCTCACAGCTGTTA-0	0	0	0	0	0	0	0	0
mus_SNuc7511880-GTCGTAAAGCTCTCGG-0	0	0	0	0	0	0	0	0
mus_SNuc7511880-CGTCTACAGGAATCGC-0	0	0	0	0	0	0	0	0
mus_SNuc7511880-AAACCTGCACCGATAT-0	0	0	0	0	0	0	0	0
mus_SNuc7511880-CGTAGCGCAAAGGTGC-0	0	0	0	0	0	0	0	0
mus_SNuc7511880-TCGCGTTAGTAATCCC-0	0	0	0	0	0	0	0	0
mus_SNuc7511880-CCTAAAGCAGTCGATT-0	0	0	0	0	0	0	0	0
mus_SNuc7511880-CCTCAGTAGGAATTAC-0	0	0	0	0	0	0	0	0
mus_SNuc7511880-GTCTCGTTCTTAGAGC-0	0	0	0	0	0	0	0	0
mus_SNuc7511880-GGTGTTACAAATCCGT-0	0	0	0	0	0	0	0	0
mus_SNuc7511880-GCGCAACCATGGTAGG-0	0	0	0	0	0	0	0	0
mus_SNuc7511880-GGTGCGTCATGACATC-0	0	0	0	0	0	0	0	0
mus_SNuc7511880-CCACTACCACAGCGTC-0	0	0	0	0	0	0	0	0
mus_SNuc7511880-ACGGGCTAGAGCTGCA-0	0	0	0	0	0	0	0	0
mus_SNuc7511880-TGCACCTCATCCTTGC-0	0	0	0	0	0	0	0	0
mus_SNuc7511880-AACTCTTGTACCGTTA-0	0	0	0	0	0	0	0	0
mus_SNuc7511880-GCTCCTAAGTTAGGTA-0	0	0	0	0	0	0	0	0
mus_SNuc7511880-CCTATTAGTCAGTGGA-0	0	0	0	0	0	0	0	0
mus_SNuc7511880-GCGCCAACAGGACGTA-0	0	0	0	0	0	0	0	0
mus_SNuc7511880-GGTGTTAAGGATGCGT-0	0	0	0	0	0	0	0	0
mus_SNuc7511880-ACTGTCCCAAGGACAC-0	0	0	0	0	0	0	0	0
mus_SNuc7511880-GTATCTTCACTGTGTA-0	0	0	0	0	0	0	0	0
mus_SNuc7511880-TGGGAAGAGATATACG-0	0	0	0.944523	0	0	0	0	0
mus_SNuc7511880-TGGTTCCTCTGCTTGC-0	0	0	0	0	0	0	0	0
mus_SNuc7511880-CTCTACGAGACGCACA-0	0	0	0	0	0	0	0	0
mus_SNuc7511880-TGGGAAGAGGAGTCTG-0	0	0	0	0	0	0	0	0
mus_SNuc7511880-TGTGTTTAGAGACGAA-0	0	0	0.946159	0	0	0	0	0
mus_SNuc7511880-CGCTGGACAGTATCTG-0	0	0	0	0	0	0	0	0
mus_SNuc7511880-TACTTGTTCTGCAAGT-0	0	0	0	0	0	0	0	0
mus_SNuc7511880-GAACGGAGTTTGACTG-0	0	0	0	0	0	0	0	0
mus_SNuc7511880-CCCAGTTAGTACGCCC-0	0	0	0	0	0	0	0	0
mus_SNuc7511880-GGAAAGCAGAGATGAG-0	0	0	0	0	0	0	0	0
mus_SNuc7511880-CGAGCACCACCAGCAC-0	0	0	0	0	0	0	0	0
mus_SNuc7511880-TGGACGCTCCCTGACT-0	0	0	0	0	0	0	0	0
mus_SNuc7511880-CATTATCCACACCGAC-0	0	0	0	0	0	0	0	0
mus_SNuc7511880-TTTATGCCAGCTGTAT-0	0	0	0	0	0	0	0	0
mus_SNuc7511880-GCATACAGTTAGAACA-0	0	0	0	0	0	0	0	0
mus_SNuc7511880-CCAATCCGTAGGGACT-0	0	0	0	0	0	0	0	0
mus_SNuc7511880-GAACATCCAAAGGTGC-0	0	0	0	0	0	0	0	0
mus_SNuc7511880-TCAATCTGTTACCAGT-0	0	0	0.950421	0	0	0	0	0
mus_SNuc7511880-GCTGCGATCGGCTTGG-0	0	0	0	0	0	0	0	0
mus_SNuc7511880-CCGTTCACAGGCGATA-0	0	0	0	0	0	0	0	0
mus_SNuc7511880-CTGATAGGTGCACTTA-0	0	0	0	0	0	0	0	0
mus_SNuc7511880-CTCAGAATCGCATGGC-0	0	0	0	0	0	0	0	0
mus_SNuc7511880-TCAGGTACACAGAGGT-0	0	0	0	0	0	0	0	0
mus_SNuc7511880-AAATGCCGTGTTAAGA-0	0	0	0	0	0	0	0	0
mus_SNuc7511880-CGATCGGTCTCTTGAT-0	0	0	0	0	0	0	0	0
mus_SNuc7511880-AGTCTTTAGATAGGAG-0	0	0	0.956004	0	0	0	0	0
mus_SNuc7511880-ATAGACCCACAGTCGC-0	0	0	0	0	0	0	0	0
mus_SNuc7511880-CGTTGGGGTATAGGTA-0	0	0	0	0	0	0	0	0
mus_SNuc7511880-AGAGTGGAGTGCTGCC-0	0	0	0.958574	0	0	0	0	0
mus_SNuc7511880-CGTTGGGTCTGGGCCA-0	0	0	0	0	0	0	0	0
mus_SNuc7511880-CGATGGCGTCTCGTTC-0	0	0	0	0	0	0	0	0
mus_SNuc7511880-TACCTTATCTGGCGTG-0	0	0	0	0	0	0	0	0
mus_SNuc7511880-GTCGTAAAGCTAACTC-0	0	0	0	0	0	0	0	0
mus_SNuc7511880-GAGTCCGGTACAGTGG-0	0	0	0	0	0	0	0	0
mus_SNuc7511880-GGCGACTAGACAGACC-0	0	0	0	0	0	0	0	0
mus_SNuc7511880-CATCCACTCCAGAAGG-0	0	0	0	0	0	0	0	0
mus_SNuc7511880-GTGTTAGTCTCGAGTA-0	0	0	0	0	0	0	0	0
mus_SNuc7511880-TGGGCGTTCCTCAATT-0	0	0	0	0	0	0	0	0
mus_SNuc7511880-GGATGTTAGCCCTAAT-0	0	0	0	0	0	0	0	0
mus_SNuc7511880-TAGGCATGTCCAACTA-0	0	0	0	0	0	0	0	0
mus_SNuc7511880-TTGTAGGAGCAAATCA-0	0	0	0	0	0	0	0	0
mus_SNuc7511880-ACACCAATCTAACGGT-0	0	0	0	0	0	0	0	0
mus_SNuc7511880-TGAGAGGCAATCGGTT-0	0	0	0	0	0	0	0	0
mus_SNuc7511880-GACCAATAGATCTGAA-0	0	0	0	0	0	0	0	0
mus_SNuc7511880-TTTCCTCCATAGTAAG-0	0	0	0	0	0	0.96396	0	0
mus_SNuc7511880-AACTCCCAGTGGGATC-0	0	0	0	0	0	0	0	0
mus_SNuc7511880-TAGTGGTGTCCGTCAG-0	0	0	0	0	0	0	0	0
mus_SNuc7511880-AAAGTAGTCAGGTAAA-0	0	0	0	0	0	0	0	0
mus_SNuc7511880-CCTACACAGATCTGCT-0	0	0	0	0	0	0	0	0
mus_SNuc7511880-CATTATCGTGGCAAAC-0	0	0	0	0	0	0.964663	0	0
mus_SNuc7511880-AGCAGCCTCTGCTGTC-0	0	0	0	0	0	0	0	0
mus_SNuc7511880-TTCTCAATCTGCCCTA-0	0	0	0	0	0	0	0	0
mus_SNuc7511880-AGATCTGAGAGATGAG-0	0	0	0	0	0	0	0	0
mus_SNuc7511880-CGTCAGGCACAGGAGT-0	0	0	0	0	0	0	0	0
mus_SNuc7511880-ACTTGTTTCTCTTATG-0	0	0	0	0	0	0	0	0.9686
mus_SNuc7511880-ACATCAGTCGGTTCGG-0	0	0	0	0	0	0	0	0
mus_SNuc7511880-GTAGGCCTCCCACTTG-0	0	0	0.967891	0	0	0	0	0
mus_SNuc7511880-AAACCTGAGGAGCGTT-0	0	0	0	0	0	0	0	0
mus_SNuc7511880-ACGGAGATCCTCCTAG-0	0	0	0	0	0	0	0	0
mus_SNuc7511880-GCGCGATCATGCATGT-0	0	0	0	0	0	0	0	0
mus_SNuc7511880-GAATAAGAGCTAAACA-0	0	0	0	0	0	0	0	0
mus_SNuc7511880-ATTCTACAGACTTTCG-0	0	0	0	0	0	0	0	0
mus_SNuc7511880-ACAGCCGGTAGCAAAT-0	0	0	0	0	0	0	0	0.967385
mus_SNuc7511880-CTAGAGTGTCAACATC-0	0	0	0	0	0	0	0	0
mus_SNuc7511880-GACTAACCATCTATGG-0	0	0	0	0	0	0	0	0
mus_SNuc7511880-CAGAGAGAGACCTAGG-0	0	0	0	0	0	0	0	0
mus_SNuc7511880-ACGAGGACATCCGCGA-0	0	0	0	0	0	0	0	0
mus_SNuc7511880-TGATTTCCATGAGCGA-0	0	0	0	0	0	0	0	0.968296
mus_SNuc7511880-GTGGGTCGTTGAGTTC-0	0	0	0	0	0	0	0	0
mus_SNuc7511880-CGAACATAGTCCGGTC-0	0	0	0	0	0	0	0	0
mus_SNuc7511880-ACCTTTAAGTCTCGGC-0	0	0	0	0	0	0	0	0
mus_SNuc7511880-AGGTCATGTCAGAGGT-0	0	0	0	0	0	0	0	0
mus_SNuc7511880-CATCCACTCATCATTC-0	0	0	0	0	0	0	0	0
mus_SNuc7511880-AGCGTATTCTCATTCA-0	0	0	0	0	0	0	0	0.973903
mus_SNuc7511880-ACTGATGTCCCTCAGT-0	0	0	0	0	0	0	0	0
mus_SNuc7511880-ATTCTACAGTCGAGTG-0	0	0	0	0	0	0	0	0
mus_SNuc7511880-AATCGGTGTCTAAAGA-0	0	0	0	0	0	0	0	0
mus_SNuc7511880-TAAGTGCTCACCCGAG-0	0	0	0	0	0	0	0	0
mus_SNuc7511880-TGCGTGGAGCTGATAA-0	0	0	0	0	0	0	0	0
mus_SNuc7511880-CCATGTCTCGTCCGTT-0	0	0	0	0	0	0	0	0
mus_SNuc7511880-GATCGATAGCACACAG-0	0	0	0	0	0	0	0	0
mus_SNuc7511880-TTTACTGGTGATGATA-0	0	0	0	0	0	0	0	0
mus_SNuc7511880-GCAGTTACAGCTCGCA-0	0	0	0	0	0	0	0	0
mus_SNuc7511880-CTAGAGTCAGTACACT-0	0	0	0	0	0	0	0	0
mus_SNuc7511880-TGCACCTAGAAGGTGA-0	0	0	0.976063	0	0	0	0	0
mus_SNuc7511880-CCTAAAGGTAGCGTCC-0	0	0	0.976578	0	0	0	0	0
mus_SNuc7511880-GCTGCTTAGCCGATTT-0	0	0	0	0	0	0	0	0
mus_SNuc7511880-GATGAAATCTAACCGA-0	0	0	0	0	0	0	0	0
mus_SNuc7511880-GCAATCACAATCCAAC-0	0	0	0	0	0	0	0	0
mus_SNuc7511880-TGCGGGTAGGTGATAT-0	0	0	0	0	0	0	0	0
mus_SNuc7511880-AACCATGTCTCGGACG-0	0	0	0	0	0	0	0	0
mus_SNuc7511880-CAAGAAACATGGTCTA-0	0	0	0	0	0	0	0	0
mus_SNuc7511880-GTCACGGCAAGAGGCT-0	0	0	0	0	0	0	0	0
mus_SNuc7511880-CACACAATCACTTATC-0	0	0	0	0	0	0	0	0
mus_SNuc7511880-CAAGATCGTAGCACGA-0	0	0	0	0	0	0	0	0
mus_SNuc7511880-CCACTACTCATCTGCC-0	0	0	0	0	0	0	0	0
mus_SNuc7511880-GTTACAGCAAACGCGA-0	0	0	0	0	0	0	0	0
mus_SNuc7511880-GCTGCAGGTCGTGGCT-0	0	0	0	0	0	0	0	0
mus_SNuc7511880-TGGTTAGCACGAAGCA-0	0	0	0	0	0	0	0	0
mus_SNuc7511880-CATCGGGTCCCACTTG-0	0	0	0	0	0	0	0	0
mus_SNuc7511880-GCTTCCAAGTCCTCCT-0	0	0	0	0	0	0	0	0
mus_SNuc7511880-TCGAGGCGTGGCCCTA-0	0	0	0	0	0	0.984805	0	0
mus_SNuc7511880-CGGAGTCAGTAGCCGA-0	0	0	0	0	0	0	0	0
mus_SNuc7511880-CTTCTCTGTGGCAAAC-0	0	0	0	0	0	0	0	0
mus_SNuc7511880-AGGGTGACATCGGGTC-0	0	0	0	0	0	0	0	0
mus_SNuc7511880-CGTCACTCAACTGCGC-0	0	0	0	0	0	0	0	0
mus_SNuc7511880-CGAGCACCATTAACCG-0	0	0	1.7993	0	0	0	0	0
mus_SNuc7511880-GCTGCGATCATTCACT-0	0	0	0	0	0	0	0	0
mus_SNuc7511880-GACTACAAGGCCGAAT-0	0	0	0	0	0	0	0	0
mus_SNuc7511880-CAGCAGCTCTTGACGA-0	0	0	0	0	0	0	0	0
mus_SNuc7511880-GATCGTACATGACGGA-0	0	0	0	0	0	0	0	0
mus_SNuc7511880-ACTTGTTAGCTTATCG-0	0	0	0	0	0	0	0	0
mus_SNuc7511880-GTGCATACAGTGGGAT-0	0	0	0.986068	0	0	0	0	0
mus_SNuc7511880-GTTCTCGTCTTGACGA-0	0	0	0	0	0	0	0	0
mus_SNuc7511880-CCTTCCCTCCAGTATG-0	0	0	0	0	0	0	0	0
mus_SNuc7511880-CGATGTACAAGGACTG-0	0	0	0	0	0	0	0	0
mus_SNuc7511880-CTGCTGTTCAAACAAG-0	0	0	0	0	0	0	0	0
mus_SNuc7511880-GCATGATAGAGCTGCA-0	0	0	0	0	0	0	0	0
mus_SNuc7511880-TCTTTCCTCTACTCAT-0	0	0	0	0	0	0	0	0
mus_SNuc7511880-ATCATGGCAAGAAGAG-0	0	0	0	0	0	0	0	0
mus_SNuc7511880-CCTTCCCGTAGATTAG-0	0	0	0	0	0	0	0	0
mus_SNuc7511880-GGCCGATCAACACCCG-0	0	0	0	0	0	0	0	0
mus_SNuc7511880-CATGACAGTAGCACGA-0	0	0	0	0	0	0	0	0
mus_SNuc7511880-GCAAACTCATGCCCGA-0	0	0	0	0	0	0	0	0
mus_SNuc7511880-ATCATGGGTGCAGGTA-0	0	0	0	0	0	0	0	0
mus_SNuc7511880-ACACCGGCAATACGCT-0	0	0	0	0	0	0	0	0
mus_SNuc7511880-AGATCTGGTACCGGCT-0	0	0	0.992434	0	0	0	0	0
mus_SNuc7511880-ACGAGGAAGGGCTCTC-0	0	0	0	0	0	0	0	0
mus_SNuc7511880-TCCCGATCAAGCCGTC-0	0	0	0	0	0	0	0	0
mus_SNuc7511880-GATGCTATCTTGAGAC-0	0	0	0	0	0	0.992541	0	0
mus_SNuc7511880-CTGAAGTCAGCGAACA-0	0	0	0	0	0	0	0	0
mus_SNuc7511880-TTCTTAGAGCCAACAG-0	0	0	0	0	0	0	0	0
mus_SNuc7511880-CCACCTAAGCGCCTCA-0	0	0	0.992114	0	0	0	0	0
mus_SNuc7511880-TAGACCAGTGGCGAAT-0	0	0	0	0	0	0	0	0
mus_SNuc7511880-TCAGGATGTGCAACTT-0	0	0	0	0	0	0	0	0
mus_SNuc7511880-CCATGTCTCTTCATGT-0	0	0	0	0	0	0	0	0
mus_SNuc7511880-AAGGAGCAGGGCATGT-0	0	0	0	0	0	0	0	0
mus_SNuc7511880-ACGGCCAAGCAGGCTA-0	0	0	0	0	0	0.995328	0	0
mus_SNuc7511880-GACTACAAGCCAGTAG-0	0	0	0	0	0	0	0	0
mus_SNuc7511880-TTTGTCAGTCATCGGC-0	0	0	0	0	0	0	0	0
mus_SNuc7511880-GTGTTAGCACTACAGT-0	0	0	0	0	0	0	0	0
mus_SNuc7511880-ACATACGAGCAGACTG-0	0	0	0	0	0	0	0	0
mus_SNuc7511880-AACTCAGGTCTCTCTG-0	0	0	0	0	0	0	0	0
mus_SNuc7511880-ATTGGACTCTCTAAGG-0	0	0	0	0	0	0	0	0
mus_SNuc7511880-CGGAGCTAGGTGCACA-0	0	0	0	0	0	0	0	0
mus_SNuc7511880-TAGGCATAGGATGTAT-0	0	0	0	0	0	0	0	0
mus_SNuc7511880-GTTCATTGTATATGAG-0	0	0	0	0	0	0	0	0
mus_SNuc7511880-ACGGAGATCACGAAGG-0	0	0	0	0	0	0	0	0
mus_SNuc7511880-TGGACGCTCGGTTAAC-0	0	0	0	0	0	0	0	0
mus_SNuc7511880-GAGGTGATCCAAACAC-0	0	0	0	0	0	0	0	0
mus_SNuc7511880-CGCGTTTCACGAAATA-0	0	0	0	0	0	0	0	0
mus_SNuc7511880-ATCTACTCATTCCTGC-0	0	0	0	0	0	0	0	0
mus_SNuc7511880-TCATTTGCACGCGAAA-0	0	0	0	0	0	0	0	0
mus_SNuc7511880-GACTAACTCATTTGGG-0	0	0	0	0	0	0	0	0
mus_SNuc7511880-ACTTGTTAGAAACCGC-0	0	0	0	0	0	0	0	0
mus_SNuc7511880-CTCACACTCGGATGGA-0	0	0	0	0	0	0	0	0
mus_SNuc7511880-GGTGAAGCATGCCCGA-0	0	0	0	0	0	0	0	0
mus_SNuc7511880-GATCGATCATTTCAGG-0	0	0	0	0	0	0	0	0
mus_SNuc7511880-TGGGCGTCACGAAAGC-0	0	0	0	0	0	0	0	0
mus_SNuc7511880-GTGCATACAATTCCTT-0	0	0	0	0	0	0	0	0
mus_SNuc7511880-GGCCGATTCTTTACGT-0	0	0	0	0	0	0	0	1.00456
mus_SNuc7511880-GGCTCGAAGGGCTCTC-0	0	0	0	0	0	0	0	0
mus_SNuc7511880-ACGGAGAGTATCAGTC-0	0	0	0	0	0	0	0	0
mus_SNuc7511880-AGAGCTTTCACTCTTA-0	0	0	0	0	0	0	0	0
mus_SNuc7511880-AGCATACTCTTCGGTC-0	0	0	0	0	0	0	0	0
mus_SNuc7511880-TTTGTCACAGCATGAG-0	0	0	0	0	0	0	0	0
mus_SNuc7511880-CGAGAAGCAAAGGTGC-0	0	0	0	0	0	0	0	0
mus_SNuc7511880-CATGCCTAGCGTTTAC-0	0	0	0	0	0	0	0	0
mus_SNuc7511880-CATGCCTGTATATGAG-0	0	0	0	0	0	0	0	0
mus_SNuc7511880-TGTGGTAAGCATGGCA-0	0	0	0	0	0	0	0	0
mus_SNuc7511880-TACCTATCAAAGCAAT-0	0	0	0	0	0	0	0	0
mus_SNuc7511880-CCTTCCCCAAGGACTG-0	0	0	0	0	0	0	0	0
mus_SNuc7511880-GTATTCTTCTCCAGGG-0	0	0	0	0	0	0	0	0
mus_SNuc7511880-TGCCAAACATGCCTAA-0	0	0	0	0	0	0	0	0
mus_SNuc7511880-AACTCTTTCGCGATCG-0	0	0	0	0	0	0	0	0
mus_SNuc7511880-GGTGCGTTCCGAGCCA-0	0	0	0	0	0	0	0	0
mus_SNuc7511880-CTAGTGAGTGGCTCCA-0	0	0	0	0	0	0	0	1.0123
mus_SNuc7511880-CATGGCGCAAACCCAT-0	0	0	0	0	0	0	0	0
mus_SNuc7511880-AATCCAGAGCAAATCA-0	0	0	0	0	0	0	0	0
[truncated: 18,612 more rows]

## Sheet: Panel d
	Capillaries/mm2
	Field ID	Young	Aged
	1	159.295	130.332
	2	198.48	134.591
	3	257.257	94.5546
	4	198.48	118.406
	5	223.183	83.4807
	6	237.664	97.1102
	7	188.257	91.1473
	8	184.85	84.3325
	9	206.146	51.1106
	10	235.109	80.0733
	two-tailed t-test, p value	p < 0.0001

## Sheet: Panel e  
Node Table (CCL3)								Edge Table (CCL3)						Node Table (CCL4)								Edge Table (CCL4)						Node Table (CXCL8)								Edge Table (CXCL8)
node_id	label	layer	type	type2	group	label_unwrapped		from	to	type	regulation	mean		node_id	label	layer	type	type2	group	label_unwrapped		from	to	type	regulation	mean		node_id	label	layer	type	type2	group	label_unwrapped		from	to	type	regulation	mean
IDE-rec	IDE	2	gene	gene		IDE		CCL3-lig	IDE-rec	reclig	none	1		SLC7A1-rec	SLC7A1	2	gene	gene		SLC7A1		CCL4-lig	SLC7A1-rec	reclig	none	1		ACKR1-rec	ACKR1	2	gene	gene		ACKR1		CXCL8-lig	ACKR1-rec	reclig	none	1
CCR1-rec	CCR1	2	gene	gene		CCR1		CCL3-lig	CCR1-rec	reclig	none	1		CNR2-rec	CNR2	2	gene	gene		CNR2		CCL4-lig	CNR2-rec	reclig	none	1		CXCR1-rec	CXCR1	2	gene	gene		CXCR1		CXCL8-lig	CXCR1-rec	reclig	none	1
CCR5-rec	CCR5	2	gene	gene		CCR5		CCL3-lig	CCR5-rec	reclig	none	1		CCR5-rec	CCR5	2	gene	gene		CCR5		CCL4-lig	CCR5-rec	reclig	none	1		CXCR2-rec	CXCR2	2	gene	gene		CXCR2		CXCL8-lig	CXCR2-rec	reclig	none	1
ACKR2-rec	ACKR2	2	gene	gene		ACKR2		CCL3-lig	ACKR2-rec	reclig	none	1		ACKR2-rec	ACKR2	2	gene	gene		ACKR2		CCL4-lig	ACKR2-rec	reclig	none	1		CXCL8-lig	CXCL8	3	gene	gene		CXCL8		B-plasma-lig	CXCL8-lig		none	0.1566007137298584
CCL3-lig	CCL3	3	gene	gene		CCL3		B-plasma-lig	CCL3-lig		none	0.3959423005580902		CCL4-lig	CCL4	3	gene	gene		CCL4		B-cell-lig	CCL4-lig		none	0.11524812132120132		B-plasma-lig	B-plasma	4		celltype	Immune	B-plasma		CapEC-lig	CXCL8-lig		none	0.0964898
B-plasma-lig	B-plasma	4		celltype	Immune	B-plasma		Eosinophil-lig	CCL3-lig		none	0.32685917615890503		B-cell-lig	B-cell	4		celltype	Immune	B-cell		B-plasma-lig	CCL4-lig		dw	0.19629167020320892		CapEC-lig	CapEC	4		celltype	Vessel	CapEC		Eosinophil-lig	CXCL8-lig		none	0.933039
Eosinophil-lig	Eosinophil	4		celltype	Immune	Eosinophil		Macrophage-lig	CCL3-lig		up	1.499833583831787		B-plasma-lig	B-plasma	4		celltype	Immune	B-plasma		Eosinophil-lig	CCL4-lig		none	0.35947632789611816		Eosinophil-lig	Eosinophil	4		celltype	Immune	Eosinophil		Macrophage-lig	CXCL8-lig		up	1.6521823406219482
Macrophage-lig	Macrophage	4		celltype	Immune	Macrophage		Monocyte-lig	CCL3-lig		up	1.5729752779006958		Eosinophil-lig	Eosinophil	4		celltype	Immune	Eosinophil		Macrophage-lig	CCL4-lig		up	1.464202642440796		Macrophage-lig	Macrophage	4		celltype	Immune	Macrophage		Mesothelium-lig	CXCL8-lig		none	0.27136680483818054
Monocyte-lig	Monocyte	4		celltype	Immune	Monocyte		Mural-lig	CCL3-lig		none	0.0518421		Macrophage-lig	Macrophage	4		celltype	Immune	Macrophage		Mast_cell-lig	CCL4-lig		up	0.6739327907562256		Mesothelium-lig	Mesothelium	4		celltype	Mesothelium	Mesothelium		Monocyte-lig	CXCL8-lig		none	2.810636520385742
Mural-lig	Mural	4		celltype	SMC	Mural		NK-cell-lig	CCL3-lig		up	1.9445334672927856		Mast_cell-lig	Mast_cell	4		celltype	Immune	Mast_cell		Monocyte-lig	CCL4-lig		up	1.4314137697219849		Monocyte-lig	Monocyte	4		celltype	Immune	Monocyte		Mural-lig	CXCL8-lig		none	0.5243409276008606
NK-cell-lig	NK-cell	4		celltype	Immune	NK-cell		T-cell-lig	CCL3-lig		none	0.22516117990016937		Monocyte-lig	Monocyte	4		celltype	Immune	Monocyte		NK-cell-lig	CCL4-lig		up	2.8091752529144287		Mural-lig	Mural	4		celltype	SMC	Mural		Neutrophil-lig	CXCL8-lig		dw	2.2561144828796387
T-cell-lig	T-cell	4		celltype	Immune	T-cell		cDC1-lig	CCL3-lig		none	0.12867826223373413		NK-cell-lig	NK-cell	4		celltype	Immune	NK-cell		T-cell-lig	CCL4-lig		none	0.7972108125686646		Neutrophil-lig	Neutrophil	4		celltype	Immune	Neutrophil		VenEC-lig	CXCL8-lig		none	0.31677010655403137
cDC1-lig	cDC1	4		celltype	Immune	cDC1		cDC2-lig	CCL3-lig		none	1.1598174571990967		T-cell-lig	T-cell	4		celltype	Immune	T-cell		cDC1-lig	CCL4-lig		none	0.0716631		VenEC-lig	VenEC	4		celltype	Vessel	VenEC		cDC1-lig	CXCL8-lig		up	1.1821708679199219
cDC2-lig	cDC2	4		celltype	Immune	cDC2		pDC-lig	CCL3-lig		none	0.0901406		cDC1-lig	cDC1	4		celltype	Immune	cDC1		cDC2-lig	CCL4-lig		none	0.8163050413131714		cDC1-lig	cDC1	4		celltype	Immune	cDC1		cDC2-lig	CXCL8-lig		up	2.4732
pDC-lig	pDC	4		celltype	Immune	pDC		Adipocyte-rec	IDE-rec		none	0.24252066016197205		cDC2-lig	cDC2	4		celltype	Immune	cDC2		pDC-lig	CCL4-lig		none	0.193478		cDC2-lig	cDC2	4		celltype	Immune	cDC2		pDC-lig	CXCL8-lig		none	0.0526498
Adipocyte-rec	Adipocyte	1		celltype	Adipocyte	Adipocyte		B-plasma-rec	IDE-rec		none	0.030317367985844612		pDC-lig	pDC	4		celltype	Immune	pDC		Adipocyte-rec	SLC7A1-rec		none	0.17570051550865173		pDC-lig	pDC	4		celltype	Immune	pDC		CapEC-rec	ACKR1-rec		none	0.18875150382518768
B-plasma-rec	B-plasma	1		celltype	Immune	B-plasma		Eosinophil-rec	IDE-rec		none	0.0846032		Adipocyte-rec	Adipocyte	1		celltype	Adipocyte	Adipocyte		B-cell-rec	CNR2-rec		none	0.10800985246896744		CapEC-rec	CapEC	1		celltype	Vessel	CapEC		Lymphatic-rec	ACKR1-rec		up	1.0039172172546387
Eosinophil-rec	Eosinophil	1		celltype	Immune	Eosinophil		FB-rec	IDE-rec		none	0.0366758		B-cell-rec	B-cell	1		celltype	Immune	B-cell		B-plasma-rec	SLC7A1-rec		none	0.042246825993061066		Lymphatic-rec	Lymphatic	1		celltype	Vessel	Lymphatic		Mural-rec	ACKR1-rec		none	0.0760396
FB-rec	FB	1		celltype	FB	FB		MF_type-HOOK2+-rec	IDE-rec		none	0.0977475		B-plasma-rec	B-plasma	1		celltype	Immune	B-plasma		Eosinophil-rec	SLC7A1-rec		none	0.051893189549446106		Mural-rec	Mural	1		celltype	SMC	Mural		Neutrophil-rec	CXCR1-rec		none	0.33880287408828735
MF_type-HOOK2+-rec	MF_type-HOOK2+	1		celltype	Myofiber	MF_type-HOOK2+		MF_type-MYH8+-rec	IDE-rec		none	0.0764079		Eosinophil-rec	Eosinophil	1		celltype	Immune	Eosinophil		FB-rec	SLC7A1-rec		none	0.0453409		Neutrophil-rec	Neutrophil	1		celltype	Immune	Neutrophil		Neutrophil-rec	CXCR2-rec		dw	0.25024890899658203
MF_type-MYH8+-rec	MF_type-MYH8+	1		celltype	Myofiber	MF_type-MYH8+		MF_type-SORBS2-rec	IDE-rec		none	0.13727086782455444		FB-rec	FB	1		celltype	FB	FB		Lymphatic-rec	SLC7A1-rec		none	0.18837563693523407		VenEC-rec	VenEC	1		celltype	Vessel	VenEC		VenEC-rec	ACKR1-rec		none	3.8002004623413086
MF_type-SORBS2-rec	MF_type-SORBS2	1		celltype	Myofiber	MF_type-SORBS2		MF_typeI-rec	IDE-rec		none	0.2921123802661896		Lymphatic-rec	Lymphatic	1		celltype	Vessel	Lymphatic		Monocyte-rec	CCR5-rec		none	0.0376344
MF_typeI-rec	MF_typeI	1		celltype	Myofiber	MF_typeI		MF_typeII-rec	IDE-rec		none	0.2710959315299988		Monocyte-rec	Monocyte	1		celltype	Immune	Monocyte		MuSC-rec	SLC7A1-rec		none	0.0312759
MF_typeII-rec	MF_typeII	1		celltype	Myofiber	MF_typeII		MTJ-rec	IDE-rec		none	0.2655220925807953		MuSC-rec	MuSC	1		celltype	MuSC	MuSC		NMJ-rec	SLC7A1-rec		none	0.0752191
MTJ-rec	MTJ	1		celltype	Myofiber	MTJ		Macrophage-rec	CCR1-rec		none	0.3323054015636444		NMJ-rec	NMJ	1		celltype	Myofiber	NMJ		VenEC-rec	SLC7A1-rec		none	0.0926112
Macrophage-rec	Macrophage	1		celltype	Immune	Macrophage		Monocyte-rec	CCR5-rec		none	0.0376344		VenEC-rec	VenEC	1		celltype	Vessel	VenEC		cDC1-rec	SLC7A1-rec		none	0.027602776885032654
Monocyte-rec	Monocyte	1		celltype	Immune	Monocyte		Monocyte-rec	CCR1-rec		dw	0.22204624116420746		cDC1-rec	cDC1	1		celltype	Immune	cDC1		cDC2-rec	CCR5-rec		none	0.1451389044523239
Mural-rec	Mural	1		celltype	SMC	Mural		Mural-rec	IDE-rec		none	0.0422606		cDC2-rec	cDC2	1		celltype	Immune	cDC2		cDC2-rec	SLC7A1-rec		none	0.047618
NMJ-rec	NMJ	1		celltype	Myofiber	NMJ		NMJ-rec	IDE-rec		none	0.4257986843585968		pDC-rec	pDC	1		celltype	Immune	pDC		pDC-rec	SLC7A1-rec		none	0.2925567626953125
Neutrophil-rec	Neutrophil	1		celltype	Immune	Neutrophil		Neutrophil-rec	CCR1-rec		none	0.054829396307468414										Lymphatic-rec	ACKR2-rec		none	0.0512294
cDC2-rec	cDC2	1		celltype	Immune	cDC2		cDC2-rec	CCR5-rec		none	0.1451389044523239
pDC-rec	pDC	1		celltype	Immune	pDC		cDC2-rec	IDE-rec		none	0.0378686
Lymphatic-rec	Lymphatic	1		celltype	Vessel	Lymphatic		cDC2-rec	CCR1-rec		dw	0.18671464920043945
								pDC-rec	IDE-rec		none	0.039737194776535034
								Lymphatic-rec	ACKR2-rec		none	0.0512294
