# Supplementary material for: Human skeletal muscle aging atlas
Source: Nat Aging. 2024 Apr 15;4(5):727–44. doi: 10.1038/s43587-024-00613-3 (PMC11108788; doi:10.1038/s43587-024-00613-3)
Supplement: Supplementary file 26 — Statistical Source Data [file 43587_2024_613_MOESM26_ESM.xlsx]

## Sheet: panel_a
﻿Citation	﻿Age (year or month)	﻿Muscle type	﻿10x ﻿Chemistry	﻿Cells	﻿Species
﻿Kedlian et al. (*)	﻿19-38 yo & 58-73 yo	﻿Intercostal Muscles	﻿v2/v3	﻿91278	﻿Human
﻿Barruet et al., elife, 2020	﻿20-40 yo & 52-84 yo	﻿Vastus lateralis/	﻿v3	﻿106558	﻿Human
		Rectus abdominus/
		Pectoralis major
﻿Micheli et al., ﻿Skelet Muscle, 2020	﻿43-81yo	﻿Vastus lateralis/	﻿v2/v3	﻿22058	﻿Human
		Rectus abdominus/
		Eye lid/ Serratus/
		Trapezius/
		Orbicularis oris/
		External oblique/
		Flexor hallucis longus
﻿Kedlian et al. (*)	﻿3 mo & 19 mo	﻿Hindlimb Muscle	﻿v2	﻿68246	﻿Mouse
﻿Giordani et al., Mol Cell, 2019	﻿2 mo	﻿Hindlimb Muscle	﻿v2	﻿12441	﻿Mouse
﻿Li et al., The EMBO Journal, 2019	﻿3 mo	﻿Tibialis anterior	﻿v2	﻿9988	﻿Mouse
﻿Tabula Muris Senis, Nature, 2020	﻿1-3 mo & 18-30 mo	﻿Tibialis anterior	﻿v2	﻿28867	﻿Mouse
﻿Rubenstein et al., Scientific Reports, 2020	﻿3.5 mo	﻿Quadriceps/	﻿v3	﻿6890	﻿Mouse
		Diaphragm

## Sheet: panel_b
index	UMAP1	UMAP2	Species
mus_SNuc7468112-TCAATCTCATGGGAAC-1-0	-2.09154	11.1479	human
mus_SNuc7468112-GCGAGAACAGTCAGCC-1-0	13.0735	8.5985	human
mus_SNuc7468112-ATCCACCGTCTCTCGT-1-0	-5.99938	5.08973	human
mus_SNuc7468112-AACTCAGCAAGAAGAG-1-0	-2.02068	11.469	human
mus_SNuc7468112-GAGTCCGGTACACCGC-1-0	7.31576	7.37772	human
mus_SNuc7468112-TGTCCCATCAGGCCCA-1-0	-5.9308	4.85268	human
mus_SNuc7468112-GTGTGCGCAATGGACG-1-0	-6.47829	4.03052	human
mus_SNuc7468112-GGATGTTCAGTAGAGC-1-0	-1.9402	11.5766	human
mus_SNuc7468112-GAGGTGATCACCACCT-1-0	9.80493	8.78723	human
mus_SNuc7468112-TGTCCCAGTGGTCTCG-1-0	7.09357	7.1993	human
mus_SNuc7468112-CCAATCCGTAAGGGCT-1-0	13.0643	8.69928	human
mus_SNuc7468112-AGATTGCCAAGCTGTT-1-0	9.49959	8.33339	human
mus_SNuc7468112-GCACATACAAAGGAAG-1-0	7.26945	7.24117	human
mus_SNuc7468112-TCAATCTTCTACGAGT-1-0	7.14916	7.26757	human
mus_SNuc7468112-TCAGCAAAGCTGCGAA-1-0	-6.02966	5.24038	human
mus_SNuc7468112-GCATACACAGCTTCGG-1-0	-6.33474	4.59932	human
mus_SNuc7468112-CCAATCCCACTGCCAG-1-0	8.08771	2.1803	human
mus_SNuc7468112-GATTCAGAGTGTACGG-1-0	-6.32074	5.00545	human
mus_SNuc7468112-CACATAGCATCACGAT-1-0	9.52391	8.29668	human
mus_SNuc7468112-CAAGAAATCGGCGCAT-1-0	12.6246	10.7596	human
mus_SNuc7468112-CAGCATAAGCCAGTAG-1-0	-6.10272	4.83276	human
mus_SNuc7468112-TATCAGGTCACTCTTA-1-0	-5.97762	4.98437	human
mus_SNuc7468112-TATTACCGTCGACTAT-1-0	-6.18677	5.0328	human
mus_SNuc7468112-CACAGGCTCTGGTGTA-1-0	-6.19596	4.92339	human
mus_SNuc7468112-TAAGCGTCATAAAGGT-1-0	7.16676	7.29124	human
mus_SNuc7468112-TCAGGATTCTGCCAGG-1-0	7.19415	7.28681	human
mus_SNuc7468112-TCCCGATGTAGAAAGG-1-0	7.13874	7.26435	human
mus_SNuc7468112-GAACGGATCTACTCAT-1-0	-5.63808	12.2382	human
mus_SNuc7468112-TACAGTGAGCGTTTAC-1-0	-5.89953	4.94345	human
mus_SNuc7468112-ATCCGAACAGCAGTTT-1-0	-5.75988	12.2991	human
mus_SNuc7468112-ACACCCTCATCGGTTA-1-0	-5.94124	4.21181	human
mus_SNuc7468112-CTCGGGACAGGTCGTC-1-0	12.8198	9.23923	human
mus_SNuc7468112-AACTGGTCAGCGTAAG-1-0	7.07762	7.19491	human
mus_SNuc7468112-CATCCACTCATGTCTT-1-0	7.23223	7.27315	human
mus_SNuc7468112-GCATGCGTCGTGACAT-1-0	7.20223	7.29312	human
mus_SNuc7468112-ACCAGTAAGAATAGGG-1-0	13.0578	10.9981	human
mus_SNuc7468112-ATCGAGTAGTCCTCCT-1-0	-5.79304	5.17554	human
mus_SNuc7468112-AAACCTGAGTAGGCCA-1-0	7.96689	2.09645	human
mus_SNuc7468112-CGGCTAGGTCATCGGC-1-0	7.14002	7.2307	human
mus_SNuc7468112-TTGAACGAGACTCGGA-1-0	9.85655	8.84812	human
mus_SNuc7468112-GTGCGGTGTGAAGGCT-1-0	9.46435	1.43324	human
mus_SNuc7468112-CTAGAGTCACCACCAG-1-0	-5.87927	5.13177	human
mus_SNuc7468112-ATGCGATAGCGATATA-1-0	-5.38953	5.54987	human
mus_SNuc7468112-CCATTCGCAGCTTCGG-1-0	14.4777	11.3144	human
mus_SNuc7468112-TATTACCTCAAAGTAG-1-0	7.05759	7.10123	human
mus_SNuc7468112-TTTGGTTTCCGTAGGC-1-0	10.3306	0.387292	human
mus_SNuc7468112-TTGGCAATCGAATCCA-1-0	-6.45473	4.30138	human
mus_SNuc7468112-ACACCGGAGCCAGTAG-1-0	-6.29349	4.03615	human
mus_SNuc7468112-AGCTCCTAGGTGCTAG-1-0	-6.28608	4.98451	human
mus_SNuc7468112-TGCACCTTCAATCACG-1-0	-5.01591	7.32746	human
mus_SNuc7468112-CACACTCGTTGCGTTA-1-0	7.1937	7.29296	human
mus_SNuc7468112-GGCAATTAGGGTTCCC-1-0	8.45569	8.4232	human
mus_SNuc7468112-TACTTGTGTACACCGC-1-0	-6.03122	5.14408	human
mus_SNuc7468112-AAGGCAGAGAAGAAGC-1-0	-9.35235	12.7235	human
mus_SNuc7468112-GTCGTAACAAGCGTAG-1-0	-6.00613	4.86513	human
mus_SNuc7468112-TTTCCTCTCGTAGGAG-1-0	2.2685	4.74002	human
mus_SNuc7468112-CGTCAGGTCACTCTTA-1-0	12.4091	10.9813	human
mus_SNuc7468112-CCTCAGTCATGCTGGC-1-0	-6.1314	5.02147	human
mus_SNuc7468112-AGGTCATCAATACGCT-1-0	-5.91795	5.21644	human
mus_SNuc7468112-GTGCTTCGTGGACGAT-1-0	7.11476	7.18138	human
mus_SNuc7468112-GACAGAGGTGTTCTTT-1-0	-7.04583	13.3809	human
mus_SNuc7468112-AGACGTTCATCGTCGG-1-0	-7.0107	3.86547	human
mus_SNuc7468112-TGGGAAGTCCAAGTAC-1-0	12.3852	10.8751	human
mus_SNuc7468112-TTATGCTTCTGGGCCA-1-0	8.33061	8.67479	human
mus_SNuc7468112-TACGGGCAGCCCAATT-1-0	-6.07231	5.11597	human
mus_SNuc7468112-CGTAGCGCATCATCCC-1-0	-5.59886	12.2127	human
mus_SNuc7468112-TAGAGCTAGCCACCTG-1-0	-8.42682	13.0237	human
mus_SNuc7468112-CACCAGGCAAGAAGAG-1-0	7.10971	7.12104	human
mus_SNuc7468112-CTACATTCAGTTAACC-1-0	-8.22575	14.1895	human
mus_SNuc7468112-AACTCCCAGTCCGTAT-1-0	9.68071	8.27149	human
mus_SNuc7468112-CTACATTTCAGTGTTG-1-0	7.1103	7.20548	human
mus_SNuc7468112-ACTTGTTGTTAAAGAC-1-0	-6.38464	4.71744	human
mus_SNuc7468112-TGTATTCAGATGGGTC-1-0	-6.24155	4.93889	human
mus_SNuc7468112-ACTTGTTTCGTGACAT-1-0	7.06883	7.21777	human
mus_SNuc7468112-CGATGTAGTCGATTGT-1-0	2.02754	6.3435	human
mus_SNuc7468112-TCCCGATGTCTCACCT-1-0	-7.20077	-0.354317	human
mus_SNuc7468112-GACGTGCGTCGAGATG-1-0	9.81788	8.37652	human
mus_SNuc7468112-ACACCCTCATGCATGT-1-0	-6.11192	4.64659	human
mus_SNuc7468112-CATGGCGCACTGAAGG-1-0	-5.98207	12.8938	human
mus_SNuc7468112-TTCTTAGTCGAGAACG-1-0	-8.63108	13.0191	human
mus_SNuc7468112-CCGTGGACAATGCCAT-1-0	1.96417	4.77981	human
mus_SNuc7468112-TGGTTCCGTCTGATCA-1-0	7.05079	7.05023	human
mus_SNuc7468112-CTCGGAGGTTATCGGT-1-0	11.7024	10.936	human
mus_SNuc7468112-ACTTGTTGTTTCCACC-1-0	12.1882	8.52466	human
mus_SNuc7468112-CGAGCCAAGGATTCGG-1-0	-6.23919	4.77863	human
mus_SNuc7468112-CCACTACCAATGCCAT-1-0	6.9647	7.19567	human
mus_SNuc7468112-CTAACTTTCGAATGGG-1-0	-6.07303	4.56361	human
mus_SNuc7468112-GTGTTAGGTTGCTCCT-1-0	12.9641	8.16893	human
mus_SNuc7468112-CTGAAGTAGACAAGCC-1-0	9.46042	1.53734	human
mus_SNuc7468112-GAAATGATCGCTTAGA-1-0	9.38382	1.53409	human
mus_SNuc7468112-GATCAGTGTTCTGGTA-1-0	-7.07069	0.137877	human
mus_SNuc7468112-GTACTCCGTCATGCAT-1-0	-5.80224	12.8349	human
mus_SNuc7468112-TGGGCGTCATGAACCT-1-0	-6.00945	4.28239	human
mus_SNuc7468112-AAGGCAGGTCGCATAT-1-0	-5.89839	5.15208	human
mus_SNuc7468112-AACTTTCTCCTCGCAT-1-0	6.75797	7.19577	human
mus_SNuc7468112-AACTCCCGTTATGTGC-1-0	-6.60336	3.72778	human
mus_SNuc7468112-AGATCTGTCAACACAC-1-0	-5.84509	12.147	human
mus_SNuc7468112-GACTGCGCAAACGCGA-1-0	-6.39705	4.91473	human
mus_SNuc7468112-AACTCCCGTCGAAAGC-1-0	-7.8493	-0.944268	human
mus_SNuc7468112-ACGCAGCGTATGAATG-1-0	12.3586	10.7917	human
mus_SNuc7468112-ACGGCCACATTGTGCA-1-0	-5.59568	5.07392	human
mus_SNuc7468112-TGATTTCAGCGATGAC-1-0	12.3092	8.63648	human
mus_SNuc7468112-AGCTCCTTCCCTGACT-1-0	2.24022	5.37762	human
mus_SNuc7468112-TACTCATCATGGATGG-1-0	-6.33973	5.01007	human
mus_SNuc7468112-TTGTAGGCAAAGGCGT-1-0	2.35625	5.81058	human
mus_SNuc7468112-AGAATAGTCTCTTATG-1-0	-6.32767	3.99173	human
mus_SNuc7468112-TACGGGCTCGAGAACG-1-0	-6.60817	12.6413	human
mus_SNuc7468112-GCGCCAACAATGGAAT-1-0	-5.7684	12.2881	human
mus_SNuc7468112-GCATGATGTTTCCACC-1-0	-5.55892	12.1168	human
mus_SNuc7468112-GGCGTGTGTGGCTCCA-1-0	-5.94695	5.24048	human
mus_SNuc7468112-ATGCGATTCGCTGATA-1-0	7.10771	7.19232	human
mus_SNuc7468112-GATGCTAAGAGCCTAG-1-0	13.147	11.1713	human
mus_SNuc7468112-GAGCAGACATTGAGCT-1-0	12.4828	10.4227	human
mus_SNuc7468112-CGACCTTAGCCGCCTA-1-0	-5.50387	4.41741	human
mus_SNuc7468112-GGCTCGATCGCGATCG-1-0	-6.6163	13.2514	human
mus_SNuc7468112-TCGGTAACAAACCTAC-1-0	-5.48277	4.28392	human
mus_SNuc7468112-AGTGGGATCTATCGCC-1-0	8.95951	1.43843	human
mus_SNuc7468112-AAGGAGCAGCGTGAAC-1-0	-6.55308	4.39984	human
mus_SNuc7468112-TACTTGTTCTCGCATC-1-0	1.59144	4.41372	human
mus_SNuc7468112-GCTTGAAAGGGATCTG-1-0	-7.26452	-0.378144	human
mus_SNuc7468112-CAGCGACTCACTGGGC-1-0	-1.9401	12.846	human
mus_SNuc7468112-GTGAAGGCATCGACGC-1-0	9.51893	8.66688	human
mus_SNuc7468112-GCAATCACATTTGCTT-1-0	-8.20073	13.8458	human
mus_SNuc7468112-TGGCGCAAGCACCGCT-1-0	13.0984	11.2032	human
mus_SNuc7468112-CTGATAGTCTGGAGCC-1-0	-6.17682	4.8361	human
mus_SNuc7468112-GTTTCTACAAGCGTAG-1-0	-5.6113	12.2283	human
mus_SNuc7468112-TCACGAACATCCTAGA-1-0	11.3317	10.4742	human
mus_SNuc7468112-TTGACTTCACTCTGTC-1-0	-5.7256	12.0467	human
mus_SNuc7468112-GAAATGACATTACCTT-1-0	12.7852	10.8511	human
mus_SNuc7468112-GCAGCCATCTGCTTGC-1-0	9.81465	8.29548	human
mus_SNuc7468112-CGAGCCAAGTCCAGGA-1-0	12.3998	10.868	human
mus_SNuc7468112-CTCATTAGTGTTGAGG-1-0	9.93061	8.72372	human
mus_SNuc7468112-TCGTAGAAGTATCTCG-1-0	-6.54496	12.0508	human
mus_SNuc7468112-CCGTGGACACTTGGAT-1-0	12.3936	10.9078	human
mus_SNuc7468112-CTGATAGGTCACTTCC-1-0	-5.66938	5.41501	human
mus_SNuc7468112-AGGCCACTCATTGCGA-1-0	-6.49892	11.91	human
mus_SNuc7468112-TGCCAAATCGATGAGG-1-0	-8.05392	14.268	human
mus_SNuc7468112-ACTTACTAGGACTGGT-1-0	-5.55919	12.3528	human
mus_SNuc7468112-GACGGCTGTCTCTTAT-1-0	-4.9853	7.29751	human
mus_SNuc7468112-ACTGCTCCACACAGAG-1-0	-6.63351	3.47598	human
mus_SNuc7468112-CAACCTCAGTGTTGAA-1-0	-6.39799	4.12952	human
mus_SNuc7468112-ATGCGATTCACCGTAA-1-0	6.87587	7.07854	human
mus_SNuc7468112-ACGATACGTGAGTGAC-1-0	9.64763	8.49121	human
mus_SNuc7468112-CACTCCAGTTGGTAAA-1-0	7.20399	7.27513	human
mus_SNuc7468112-ACACCGGTCGCGTTTC-1-0	-6.34442	13.6409	human
mus_SNuc7468112-CCTTTCTTCAGCATGT-1-0	-5.42779	13.0242	human
mus_SNuc7468112-GTACTCCGTGAGCGAT-1-0	-6.18704	4.85608	human
mus_SNuc7468112-TAGTTGGTCTGTTGAG-1-0	-8.94625	13.3629	human
mus_SNuc7468112-CGGCTAGGTACGAAAT-1-0	-6.03436	12.019	human
mus_SNuc7468112-CAGAATCAGCCAGAAC-1-0	2.79654	6.66026	human
mus_SNuc7468112-TATTACCGTAGCTGCC-1-0	-5.48563	12.8788	human
mus_SNuc7468112-CAAGAAAAGCAGCGTA-1-0	7.0003	7.19441	human
mus_SNuc7468112-CATGCCTTCGGATGGA-1-0	10.7502	1.39485	human
mus_SNuc7468112-GTTTCTACAATTCCTT-1-0	-6.14531	4.55282	human
mus_SNuc7468112-ATTGGACTCGTTACGA-1-0	-5.23959	12.7938	human
mus_SNuc7468112-AACTGGTTCTGGTTCC-1-0	3.29368	17.9454	human
mus_SNuc7468112-AACTCTTGTGCCTTGG-1-0	12.8314	10.391	human
mus_SNuc7468112-GGACATTAGGTCATCT-1-0	-5.81109	4.7906	human
mus_SNuc7468112-ACTGTCCGTAGGCTGA-1-0	-5.90605	12.6649	human
mus_SNuc7468112-TCTATTGGTTCATGGT-1-0	0.27584	16.4205	human
mus_SNuc7468112-ACACCCTTCAGCACAT-1-0	-5.79826	5.06546	human
mus_SNuc7468112-CACATAGCAGCATACT-1-0	-5.09647	7.10898	human
mus_SNuc7468112-CCATGTCAGGGCTCTC-1-0	-6.34155	4.27468	human
mus_SNuc7468112-GTCATTTGTTCCGGCA-1-0	7.91702	2.30777	human
mus_SNuc7468112-GATTCAGCACGAGAGT-1-0	-5.47289	12.2908	human
mus_SNuc7468112-TCAGATGGTCAGGACA-1-0	-6.13526	5.23199	human
mus_SNuc7468112-CTCTGGTAGCCCAACC-1-0	12.8693	8.43596	human
mus_SNuc7468112-CTAATGGGTGGTTTCA-1-0	3.33791	6.70425	human
mus_SNuc7468112-TGGGAAGCAAAGCAAT-1-0	-5.80275	12.8797	human
mus_SNuc7468112-GGCCGATCAAAGCAAT-1-0	2.68058	6.00333	human
mus_SNuc7468112-CCTCAGTAGAGTGAGA-1-0	-6.05649	4.46732	human
mus_SNuc7468112-GGCTCGATCCGCATCT-1-0	9.20175	1.3837	human
mus_SNuc7468112-TCGCGAGAGCCGGTAA-1-0	9.005	1.34586	human
mus_SNuc7468112-TACTTGTGTACATGTC-1-0	12.9278	10.8432	human
mus_SNuc7468112-CTGATAGCACAAGCCC-1-0	-7.47146	13.1943	human
mus_SNuc7468112-ACGAGGACATGAAGTA-1-0	-5.61563	12.8895	human
mus_SNuc7468112-TTCCCAGTCAAGATCC-1-0	6.93731	7.0931	human
mus_SNuc7468112-AGGGTGATCGCCATAA-1-0	9.59031	8.22937	human
mus_SNuc7468112-TCACGAATCCTATGTT-1-0	2.79344	6.67485	human
mus_SNuc7468112-GGGTTGCAGCCAGAAC-1-0	-5.79612	6.9839	human
mus_SNuc7468112-CTTACCGCATCCCATC-1-0	-6.27788	3.9755	human
mus_SNuc7468112-ACGGGTCCAGTGACAG-1-0	-5.86961	5.01947	human
mus_SNuc7468112-TTGACTTTCTCTAAGG-1-0	-6.90331	12.2419	human
mus_SNuc7468112-AATCCAGTCCTCGCAT-1-0	2.3967	6.36592	human
mus_SNuc7468112-ATCTGCCGTTTGCATG-1-0	2.79098	6.31901	human
mus_SNuc7468112-GTAGGCCAGGCCCTCA-1-0	-6.08321	11.8986	human
mus_SNuc7468112-GGCTGGTGTCGGCACT-1-0	-6.33357	14.8268	human
mus_SNuc7468112-TAGAGCTTCGCCTGTT-1-0	2.63378	6.30252	human
mus_SNuc7468112-CGTGAGCTCGGCCGAT-1-0	9.04003	1.84023	human
mus_SNuc7468112-GTTTCTAAGCCACGCT-1-0	-5.55503	13.1503	human
mus_SNuc7468112-TAGTTGGCAGTATCTG-1-0	7.08538	7.22912	human
mus_SNuc7468112-AAGACCTAGTGAACAT-1-0	-6.74971	11.5657	human
mus_SNuc7468112-CCTACACCACACGCTG-1-0	-8.11406	14.7822	human
mus_SNuc7468112-TATCAGGTCGGTTAAC-1-0	-5.95298	5.26245	human
mus_SNuc7468112-CGTCTACAGACCCACC-1-0	-9.2526	12.9344	human
mus_SNuc7468112-TGCCCATAGGAGTTGC-1-0	12.4666	11.1961	human
mus_SNuc7468112-TACACGAAGCTTATCG-1-0	12.8138	8.07839	human
mus_SNuc7468112-CTTCTCTGTCTCCATC-1-0	-8.86363	13.0137	human
mus_SNuc7468112-GAAACTCGTCAATGTC-1-0	11.3975	10.4481	human
mus_SNuc7468112-ACAGCCGAGCTGCCCA-1-0	11.1652	1.0151	human
mus_SNuc7468112-CCACGGAAGAGTAAGG-1-0	-0.605772	13.3072	human
mus_SNuc7468112-CGTCAGGTCACAACGT-1-0	-5.84506	11.8635	human
mus_SNuc7468112-ACACCAATCTAACCGA-1-0	-7.72523	13.0228	human
mus_SNuc7468112-CAGTCCTAGGAATTAC-1-0	-6.62218	12.1497	human
mus_SNuc7468112-CCTTCCCCACATTTCT-1-0	-5.54302	12.9087	human
mus_SNuc7468112-GCTTGAATCTGGTGTA-1-0	2.7559	6.66111	human
mus_SNuc7468112-AAGGCAGCATTTCAGG-1-0	-7.11026	13.4125	human
mus_SNuc7468112-ATCATCTTCACGCGGT-1-0	-6.06191	4.91854	human
mus_SNuc7468112-CGTAGCGAGAGTTGGC-1-0	-6.15226	4.96614	human
mus_SNuc7468112-CACAGTATCTCGGACG-1-0	-5.4506	12.7466	human
mus_SNuc7468112-GGAATAACAAAGTGCG-1-0	-5.44767	12.5358	human
mus_SNuc7468112-ATCATCTGTATTCTCT-1-0	6.54664	7.2121	human
mus_SNuc7468112-AAGGAGCGTTGAGTTC-1-0	6.85561	6.94102	human
mus_SNuc7468112-TTTATGCCAGTCTTCC-1-0	-5.38272	12.7212	human
mus_SNuc7468112-TATGCCCCAAGGACAC-1-0	-5.97357	11.9237	human
mus_SNuc7468112-TTAGGACCACAGATTC-1-0	8.26535	1.93392	human
mus_SNuc7468112-TCATTACGTCGCGAAA-1-0	-6.77948	15.3685	human
mus_SNuc7468112-TGAGGGAAGCCCTAAT-1-0	-7.48031	14.3258	human
mus_SNuc7468112-CCCAGTTCATCAGTCA-1-0	-5.01412	7.26556	human
mus_SNuc7468112-TAGCCGGCATGCCCGA-1-0	7.04393	7.206	human
mus_SNuc7468112-TGTTCCGGTGTTCGAT-1-0	-7.64982	14.3265	human
mus_SNuc7468112-ATAACGCTCACTTATC-1-0	-6.25457	4.8604	human
mus_SNuc7468112-TAGACCATCGCTAGCG-1-0	3.23185	6.89921	human
mus_SNuc7468112-CTACACCTCAGTGTTG-1-0	-1.72554	14.1973	human
mus_SNuc7468112-GCTGGGTAGGGCTTCC-1-0	13.2118	8.6142	human
mus_SNuc7468112-AGCCTAAGTATTACCG-1-0	-6.15215	4.88935	human
mus_SNuc7468112-GACTAACCAGCCTATA-1-0	-10.2863	11.5751	human
mus_SNuc7468112-AACGTTGCACGGTGTC-1-0	-6.59946	12.4206	human
mus_SNuc7468112-CGCTATCAGACTCGGA-1-0	1.92133	15.8853	human
mus_SNuc7468112-ACGTCAAGTGCCTGGT-1-0	-6.75873	14.6808	human
mus_SNuc7468112-GCTTCCAAGTTAGCGG-1-0	-7.66382	13.625	human
mus_SNuc7468112-GTGAAGGGTATATGAG-1-0	-4.95809	7.3373	human
mus_SNuc7468112-GAAGCAGGTCATCCCT-1-0	-8.50021	14.234	human
mus_SNuc7468112-CACATTTGTTACGCGC-1-0	-6.16979	12.0104	human
mus_SNuc7468112-CGATGGCAGTCATCCA-1-0	-8.05598	14.6212	human
mus_SNuc7468112-AGATCTGTCCCTCTTT-1-0	-7.60976	13.2935	human
mus_SNuc7468112-GATGAGGAGATGTGGC-1-0	9.03035	0.324225	human
mus_SNuc7468112-TATGCCCCACATTAGC-1-0	9.0678	1.37355	human
mus_SNuc7468112-CTAGTGACAATCTGCA-1-0	-5.96523	4.93273	human
mus_SNuc7468112-TGGTTCCAGAGGACGG-1-0	-6.64419	0.133292	human
mus_SNuc7468112-CAGTCCTCATCACCCT-1-0	2.10626	6.50924	human
mus_SNuc7468112-GCAATCATCCACGACG-1-0	-5.29747	12.7758	human
mus_SNuc7468112-GTCGTAAGTGCTAGCC-1-0	-7.6963	13.1605	human
mus_SNuc7468112-GCTGCTTGTGTTGAGG-1-0	-5.63164	5.60966	human
mus_SNuc7468112-AGACGTTGTCTGCAAT-1-0	12.8979	8.15393	human
mus_SNuc7468112-TATGCCCAGCGATAGC-1-0	-6.10632	12.7956	human
mus_SNuc7468112-TTTGTCACACACATGT-1-0	-7.4111	14.9782	human
mus_SNuc7468112-CAGTCCTAGAGTAAGG-1-0	11.2633	0.620551	human
mus_SNuc7468112-ACCTTTATCTCGATGA-1-0	2.17987	17.7086	human
mus_SNuc7468112-CCTACCAGTCTGCAAT-1-0	-12.6409	12.9791	human
mus_SNuc7468112-TACCTTAAGTGCGATG-1-0	-5.98505	12.969	human
mus_SNuc7468112-TGATTTCTCTTGAGGT-1-0	3.88091	0.0208369	human
mus_SNuc7468112-GCGCAGTCAATAGCAA-1-0	12.5577	10.6025	human
mus_SNuc7468112-GGCCGATGTAGCTGCC-1-0	-6.07835	13.0618	human
mus_SNuc7468112-CCTAGCTCAAGCTGGA-1-0	12.6952	10.3897	human
mus_SNuc7468112-TACGGATAGGGTCGAT-1-0	2.69582	6.11053	human
mus_SNuc7468112-ATTGGACCATTTCAGG-1-0	-6.91286	14.3875	human
mus_SNuc7468112-CCACCTAAGTGTGAAT-1-0	-5.51323	4.82426	human
mus_SNuc7468112-TACCTTAGTACTTAGC-1-0	1.62169	15.0066	human
mus_SNuc7468112-TCTGGAACAGCCTATA-1-0	-5.17896	7.27089	human
mus_SNuc7468112-CACAGGCCAAGACACG-1-0	-5.76363	4.9345	human
mus_SNuc7468112-CTAGTGAGTCTTCGTC-1-0	-5.26467	12.6647	human
mus_SNuc7468112-TCAACGATCACGCGGT-1-0	-6.19261	4.91072	human
mus_SNuc7468112-CATGACAGTTGTGGAG-1-0	1.49469	4.36682	human
mus_SNuc7468112-TCAACGACAGTGGAGT-1-0	-5.78291	12.2898	human
mus_SNuc7468112-GCATGATAGTAGTGCG-1-0	-6.27319	4.89846	human
mus_SNuc7468112-CGTTAGATCACATACG-1-0	-8.29001	12.0046	human
mus_SNuc7468112-GAACGGACAAGGTGTG-1-0	7.03566	7.23744	human
mus_SNuc7468112-CTGTGCTAGCCGCCTA-1-0	-5.5872	13.0755	human
mus_SNuc7468112-CGTCCATTCGCCATAA-1-0	9.45152	1.10342	human
mus_SNuc7468112-TGCGTGGAGAGCTGCA-1-0	-4.92116	12.9393	human
mus_SNuc7468112-CCTACACAGATATACG-1-0	-5.45619	7.03669	human
mus_SNuc7468112-TTATGCTTCACAGGCC-1-0	8.99171	1.42704	human
mus_SNuc7468112-GTAACGTGTCACAAGG-1-0	-6.19472	4.83095	human
mus_SNuc7468112-TGCGTGGAGCCACTAT-1-0	-6.00889	5.12164	human
mus_SNuc7468112-CTGAAGTCAGTTCATG-1-0	-6.88075	11.932	human
mus_SNuc7468112-TAGTTGGCACGAGGTA-1-0	2.70132	6.04537	human
mus_SNuc7468112-CGAACATAGCCACGCT-1-0	-6.47769	12.3632	human
mus_SNuc7468112-CACACTCGTTGCTCCT-1-0	2.85339	6.20021	human
mus_SNuc7468112-AAATGCCCAAACTGCT-1-0	-5.94087	12.7319	human
mus_SNuc7468112-GACACGCGTTCTGAAC-1-0	-6.35329	4.63897	human
mus_SNuc7468112-GATCGCGGTTCGTGAT-1-0	9.64258	8.5921	human
mus_SNuc7468112-ACAGCTACATGGGACA-1-0	0.128841	13.4006	human
mus_SNuc7468112-CGAACATTCCCTAACC-1-0	-6.10883	4.77697	human
mus_SNuc7468112-GGGCACTAGCTCAACT-1-0	-8.32264	13.7253	human
mus_SNuc7468112-AGCCTAAAGACAGACC-1-0	-6.10891	4.60183	human
mus_SNuc7468112-GGATGTTTCAGAAATG-1-0	3.49543	6.07766	human
mus_SNuc7468112-CATATTCTCCCAACGG-1-0	-7.21848	15.3968	human
mus_SNuc7468112-TAGTGGTTCATGTCCC-1-0	-6.69546	3.40629	human
mus_SNuc7468112-GCGGGTTCATCGATTG-1-0	-8.24914	13.7349	human
mus_SNuc7468112-GTATCTTTCTGAGGGA-1-0	1.89588	5.81433	human
mus_SNuc7468112-CCTTACGTCTCGCATC-1-0	1.67309	4.58493	human
mus_SNuc7468112-TCCACACTCGAGAACG-1-0	13.4773	10.2835	human
mus_SNuc7468112-GCCTCTAGTACCGCTG-1-0	7.07036	7.2065	human
mus_SNuc7468112-CCTACACTCTGCTTGC-1-0	-7.50635	-0.237416	human
mus_SNuc7468112-GGGCACTGTGTGGCTC-1-0	12.1181	10.7306	human
mus_SNuc7468112-TAGGCATTCGAATCCA-1-0	-6.03031	4.92581	human
mus_SNuc7468112-CTGATCCAGACAGGCT-1-0	11.7215	0.348352	human
mus_SNuc7468112-CGCTGGAAGTGAAGTT-1-0	3.58625	6.08377	human
mus_SNuc7468112-ACGCCGAAGCGAAGGG-1-0	13.1449	8.32572	human
mus_SNuc7468112-GAAATGATCAGTTAGC-1-0	6.777	7.16562	human
mus_SNuc7468112-ACGCCAGAGCTGAAAT-1-0	-8.75424	13.6144	human
mus_SNuc7468112-GGAACTTGTCATCCCT-1-0	-5.73452	13.2063	human
mus_SNuc7468112-GCGCAGTGTCGGCTCA-1-0	-6.07416	4.8472	human
mus_SNuc7468112-CCTAGCTAGTACGACG-1-0	-5.33447	12.7361	human
mus_SNuc7468112-TCAATCTGTTGAACTC-1-0	9.12228	-0.160466	human
mus_SNuc7468112-CCACTACCATTGAGCT-1-0	-5.3311	12.7238	human
mus_SNuc7468112-GAAATGACATGTCGAT-1-0	-8.34589	13.7969	human
mus_SNuc7468112-GACGTTATCTAACCGA-1-0	3.23131	7.00119	human
mus_SNuc7468112-TCACAAGGTACAGCAG-1-0	2.81122	6.45823	human
mus_SNuc7468112-CCTAGCTTCGAATGCT-1-0	2.75966	6.56179	human
mus_SNuc7468112-CGAGAAGGTGTAACGG-1-0	-5.58882	12.5465	human
mus_SNuc7468112-TACCTTAGTTTGTTGG-1-0	2.57865	6.04012	human
mus_SNuc7468112-TGGCGCAAGGTACTCT-1-0	-5.44062	13.4531	human
mus_SNuc7468112-TGGCCAGCAAGCGATG-1-0	-6.28008	4.90027	human
mus_SNuc7468112-TGAGAGGCACGTCAGC-1-0	-5.84139	4.19964	human
mus_SNuc7468112-GATCAGTAGTTATCGC-1-0	-6.44482	11.8357	human
mus_SNuc7468112-CAGCCGACAGCGTCCA-1-0	6.99109	7.02518	human
mus_SNuc7468112-CGCCAAGGTAGCAAAT-1-0	-7.69006	13.0897	human
mus_SNuc7468112-CTGGTCTCATGAGCGA-1-0	-8.48752	12.7403	human
mus_SNuc7468112-CTCGTACGTAGTGAAT-1-0	10.0118	2.83652	human
mus_SNuc7468112-ACGCAGCCAACACCTA-1-0	-9.03227	14.4828	human
mus_SNuc7468112-AGCCTAACACTGTTAG-1-0	-4.88821	12.9575	human
mus_SNuc7468112-GGCTCGAAGGTGCTAG-1-0	-9.47649	13.7173	human
mus_SNuc7468112-GAGTCCGGTGGTTTCA-1-0	12.8163	10.9421	human
mus_SNuc7468112-TGGTTCCAGAGGTTGC-1-0	2.75421	6.24279	human
mus_SNuc7468112-TGCCCTACATGCTGGC-1-0	1.97999	6.9469	human
mus_SNuc7468112-ACCAGTACAGCTCGCA-1-0	-6.00246	4.79774	human
mus_SNuc7468112-ATGGGAGGTCCAGTAT-1-0	-6.66249	13.8061	human
mus_SNuc7468112-AGTCTTTCAGGGATTG-1-0	-6.02245	5.02998	human
mus_SNuc7468112-TGACTAGTCTAACTTC-1-0	-7.85891	0.197775	human
mus_SNuc7468112-AGCTCCTGTACGCACC-1-0	-6.63825	13.0838	human
mus_SNuc7468112-CATCGAAGTGGCCCTA-1-0	-6.1043	4.70833	human
mus_SNuc7468112-GTTAAGCTCGCACTCT-1-0	-6.85765	13.3043	human
mus_SNuc7468112-CTAAGACCACCTGGTG-1-0	-7.67792	14.3782	human
mus_SNuc7468112-CAGTCCTCACATAACC-1-0	-6.23593	4.08551	human
mus_SNuc7468112-TCCACACCAAGTACCT-1-0	2.08743	6.28273	human
mus_SNuc7468112-ATCCACCAGGAGTTGC-1-0	-5.71656	5.32626	human
mus_SNuc7468112-TGTGTTTAGAATCTCC-1-0	-5.61847	12.7226	human
mus_SNuc7468112-CTCCTAGTCACGACTA-1-0	-6.37145	11.6287	human
mus_SNuc7468112-TACTTGTAGAAGGACA-1-0	-9.88152	13.9304	human
mus_SNuc7468112-GATCAGTTCCAATGGT-1-0	-5.67799	4.79995	human
mus_SNuc7468112-TGCGGGTCACAGGTTT-1-0	-5.95836	12.0983	human
mus_SNuc7468112-GGGATGAGTTCACCTC-1-0	-6.26668	12.0115	human
mus_SNuc7468112-TTAGTTCAGCTGGAAC-1-0	2.82466	6.41723	human
mus_SNuc7468112-CGAACATTCAAGGTAA-1-0	-12.8342	13.535	human
mus_SNuc7468112-ACGATACCATGGGAAC-1-0	11.931	9.99119	human
mus_SNuc7468112-GGAAAGCCAGGCTCAC-1-0	-6.27886	4.94947	human
mus_SNuc7468112-GTACTCCCAATCAGAA-1-0	-6.75918	10.0927	human
mus_SNuc7468112-CTAATGGCAGAAGCAC-1-0	6.90925	7.35492	human
mus_SNuc7468112-GGCCGATGTGCAGACA-1-0	3.17482	6.30445	human
mus_SNuc7468112-CATGCCTTCGACAGCC-1-0	1.50788	6.04568	human
mus_SNuc7468112-GGGTCTGGTATAGGGC-1-0	-8.87742	13.4106	human
mus_SNuc7468112-ACTGAGTTCAGGCCCA-1-0	-8.4927	12.9729	human
mus_SNuc7468112-ATAAGAGGTCAACTGT-1-0	2.85091	-1.83545	human
mus_SNuc7468112-TGAGCATAGTGTCTCA-1-0	-6.22516	4.64186	human
mus_SNuc7468112-CAGCATAAGGAGTTTA-1-0	-5.77495	4.3721	human
mus_SNuc7468112-ACTTGTTAGATATGCA-1-0	2.35454	5.31119	human
mus_SNuc7468112-TAAGAGAGTTACTGAC-1-0	-6.47091	4.59291	human
mus_SNuc7468112-TCTTTCCAGATCACGG-1-0	-5.95567	12.8989	human
mus_SNuc7468112-TTTGCGCTCAACACTG-1-0	9.36601	1.40929	human
mus_SNuc7468112-TATGCCCCACGAAATA-1-0	-5.94689	4.80189	human
mus_SNuc7468112-CTCGTCATCGCTGATA-1-0	-10.3688	12.2636	human
mus_SNuc7468112-GATCGCGGTCATATGC-1-0	2.8871	6.00126	human
mus_SNuc7468112-GTTAAGCCAGTCAGAG-1-0	3.24279	6.03713	human
mus_SNuc7468112-ATGAGGGCATACTCTT-1-0	-6.87684	14.7857	human
mus_SNuc7468112-TCACGAACAGCCAGAA-1-0	-9.01354	14.7306	human
mus_SNuc7468112-AGTAGTCTCTCGAGTA-1-0	13.3667	10.4909	human
mus_SNuc7468112-GCCTCTAGTCCTGCTT-1-0	-7.74908	13.8845	human
mus_SNuc7468112-CATCAAGAGGGTTCCC-1-0	1.86285	17.6495	human
mus_SNuc7468112-TTAGGCATCTTCGAGA-1-0	1.79714	4.44044	human
mus_SNuc7468112-ATTGGACAGTCCTCCT-1-0	-5.10518	7.35992	human
mus_SNuc7468112-CACAAACTCCCTCTTT-1-0	10.9128	1.58685	human
mus_SNuc7468112-CAGGTGCGTTCGCTAA-1-0	-9.17976	13.4566	human
mus_SNuc7468112-AACTTTCAGACTAAGT-1-0	-8.5223	13.2296	human
mus_SNuc7468112-ACTGAACTCACAAACC-1-0	-6.08415	5.07343	human
mus_SNuc7468112-TGACTAGAGTGTGAAT-1-0	10.8231	1.70927	human
mus_SNuc7468112-TACTTGTGTGGCGAAT-1-0	-6.57732	4.43847	human
mus_SNuc7468112-CCTTTCTGTAATCACC-1-0	-6.3191	4.37948	human
mus_SNuc7468112-TTGTAGGAGTACACCT-1-0	-6.03301	5.02892	human
mus_SNuc7468112-CGTCAGGAGCCTATGT-1-0	9.6217	8.21147	human
mus_SNuc7468112-ATAACGCGTAGCGTAG-1-0	-6.67604	11.8277	human
mus_SNuc7468112-GTTCATTGTAACGCGA-1-0	2.15186	6.00034	human
mus_SNuc7468112-TCTGAGAAGAAGGTTT-1-0	-6.14416	4.83087	human
mus_SNuc7468112-TAGACCAAGGGTGTGT-1-0	-6.33389	12.2911	human
mus_SNuc7468112-CTCGGGATCGCAAACT-1-0	-6.36454	12.0307	human
mus_SNuc7468112-TCCCGATCACATTCGA-1-0	-6.75245	11.7025	human
mus_SNuc7468112-CGGTTAACAAGCCTAT-1-0	-7.70017	0.488643	human
mus_SNuc7468112-CGGACTGTCACAAACC-1-0	-6.54538	4.09129	human
mus_SNuc7468112-ATGTGTGAGACCGGAT-1-0	2.77364	7.18127	human
mus_SNuc7468112-AACCATGAGTAGGTGC-1-0	-5.95635	12.293	human
mus_SNuc7468112-TGAAAGAAGCTGTTCA-1-0	-0.371767	14.2775	human
mus_SNuc7468112-GGACAAGAGTGGTAGC-1-0	12.7334	8.22823	human
mus_SNuc7468112-CAGTAACCACCCATGG-1-0	0.537012	13.4017	human
mus_SNuc7468112-TTGCCGTTCAGTGCAT-1-0	-6.54038	12.369	human
mus_SNuc7468112-CTAGAGTTCATATCGG-1-0	-5.68868	12.4166	human
mus_SNuc7468112-GCTCTGTTCACTCCTG-1-0	-6.29824	4.78843	human
mus_SNuc7468112-GGCTGGTGTAGGCTGA-1-0	-0.0507361	7.46512	human
mus_SNuc7468112-GACGCGTGTCTAAAGA-1-0	-6.11143	4.49833	human
mus_SNuc7468112-TTATGCTGTTAAGGGC-1-0	-6.45957	4.36825	human
mus_SNuc7468112-TTTACTGCACGAAAGC-1-0	-8.1766	14.2697	human
mus_SNuc7468112-GACTGCGGTTGATTGC-1-0	-6.0318	4.89955	human
mus_SNuc7468112-CGAGCCAAGTTAGGTA-1-0	-6.00117	4.53155	human
mus_SNuc7468112-TACGGGCAGAGTAATC-1-0	-6.96532	12.3512	human
mus_SNuc7468112-GTGTTAGGTTCCACTC-1-0	-0.467052	13.1709	human
mus_SNuc7468112-TGACGGCAGTACGACG-1-0	-7.33684	-0.435436	human
mus_SNuc7468112-GTAACGTGTGCAACGA-1-0	0.767723	14.8424	human
mus_SNuc7468112-TCAGCTCCAAATCCGT-1-0	-5.68829	5.186	human
mus_SNuc7468112-CTAGTGAGTGAAGGCT-1-0	-9.81611	13.2405	human
mus_SNuc7468112-GACGGCTTCTCAAGTG-1-0	3.48359	6.08454	human
mus_SNuc7468112-GTATCTTCATGCCTAA-1-0	-6.15858	4.6858	human
mus_SNuc7468112-GCACATATCCTATTCA-1-0	-8.21649	14.2895	human
mus_SNuc7468112-CGTCACTCAAAGGCGT-1-0	6.70338	15.7113	human
mus_SNuc7468112-CAAGGCCAGGCTCAGA-1-0	12.1637	10.5253	human
mus_SNuc7468112-CTAGCCTGTAAACCTC-1-0	-2.00501	11.5516	human
mus_SNuc7468112-CGTCACTGTTCTGAAC-1-0	1.89511	6.11545	human
mus_SNuc7468112-AAAGCAAGTACAGACG-1-0	-6.05161	4.66933	human
mus_SNuc7468112-CATCGGGTCTATCCTA-1-0	-6.37004	14.7319	human
mus_SNuc7468112-CGAGAAGTCTTGCAAG-1-0	-1.15684	14.2255	human
mus_SNuc7468112-AGCTTGAAGGCCCTTG-1-0	-6.52219	11.5637	human
mus_SNuc7468112-AGCATACGTTGCGTTA-1-0	6.83486	7.1382	human
mus_SNuc7468112-CAGATCATCCTCTAGC-1-0	12.7735	11.2773	human
mus_SNuc7468112-ATTACTCGTGTGCGTC-1-0	-7.04802	12.7669	human
mus_SNuc7468112-AAAGTAGGTGCCTTGG-1-0	-5.5894	5.05691	human
mus_SNuc7468112-AGTGAGGTCAAGGCTT-1-0	2.65715	6.04054	human
mus_SNuc7468112-GTACTCCGTCTTCTCG-1-0	-5.83236	4.97573	human
mus_SNuc7468112-ATGTGTGCATGAGCGA-1-0	-1.93404	12.9433	human
mus_SNuc7468112-AAAGCAACAGTCGATT-1-0	-8.2396	13.4454	human
mus_SNuc7468112-TTAACTCGTTGTTTGG-1-0	-6.82971	12.9074	human
mus_SNuc7468112-CTGATAGAGACCTAGG-1-0	7.01708	7.12856	human
mus_SNuc7468112-CATCCACAGAGCCCAA-1-0	2.6618	7.1226	human
mus_SNuc7468112-CGGAGCTTCTTTAGTC-1-0	11.4142	10.4452	human
mus_SNuc7468112-CGAGAAGGTTCCACTC-1-0	3.15811	5.85886	human
mus_SNuc7468112-CGAGAAGTCACCAGGC-1-0	-6.28166	13.8865	human
mus_SNuc7468112-AATCCAGTCGGAATCT-1-0	-9.29521	14.4995	human
mus_SNuc7468112-ACTTACTTCGGAATCT-1-0	2.60431	5.73283	human
mus_SNuc7468112-TACCTATGTCACAAGG-1-0	-6.70832	12.7626	human
mus_SNuc7468112-GGACAGATCTCTAAGG-1-0	-6.74687	11.6188	human
mus_SNuc7468112-CGTCTACCAGACGCTC-1-0	10.0684	8.227	human
mus_SNuc7468112-CTCGGAGTCCCTGACT-1-0	1.10684	4.11953	human
mus_SNuc7468112-GACGTGCGTTACCAGT-1-0	-6.17692	4.43185	human
mus_SNuc7468112-ACGGCCAGTCACAAGG-1-0	2.57229	6.05108	human
mus_SNuc7468112-CGTGTCTCAAGCCCAC-1-0	2.65461	6.32581	human
mus_SNuc7468112-CGCGGTACATCCGGGT-1-0	2.54656	6.76404	human
mus_SNuc7468112-CTCATTAAGGCTACGA-1-0	-8.94186	14.2517	human
mus_SNuc7468112-TGAGAGGGTAAACACA-1-0	-6.14536	4.88188	human
mus_SNuc7468112-CACATTTTCTAACGGT-1-0	-5.88992	12.6884	human
mus_SNuc7468112-CGCTTCACATACTACG-1-0	-4.99996	7.38479	human
mus_SNuc7468112-GAACATCAGTTAAGTG-1-0	4.43595	16.234	human
mus_SNuc7468112-GACGCGTAGGGCACTA-1-0	12.6282	11.0516	human
mus_SNuc7468112-AAGACCTGTCGATTGT-1-0	-6.15937	4.97649	human
mus_SNuc7468112-CCCAATCAGTGGTAGC-1-0	-6.29237	11.9306	human
mus_SNuc7468112-CCTCAGTCAATGAAAC-1-0	2.14726	4.19989	human
mus_SNuc7468112-GATCGCGGTAGCAAAT-1-0	1.68316	6.39351	human
mus_SNuc7468112-GCATGCGGTTGAGTTC-1-0	-9.34676	13.5634	human
mus_SNuc7468112-CTCACACGTCGGCACT-1-0	-5.22687	13.5143	human
mus_SNuc7468112-CAGCTAATCAAACGGG-1-0	0.407934	14.4204	human
mus_SNuc7468112-TGAGCCGTCAACGGGA-1-0	-0.187605	7.16303	human
mus_SNuc7468112-CTGCGGACATACCATG-1-0	-8.63522	14.8327	human
mus_SNuc7468112-ATCCGAACATCGACGC-1-0	-5.55293	12.7386	human
mus_SNuc7468112-CGATGTAAGATCTGAA-1-0	-6.64716	9.97181	human
mus_SNuc7468112-GTCTTCGGTGCCTGGT-1-0	-6.96092	13.4235	human
mus_SNuc7468112-CGTGAGCAGGTCATCT-1-0	-5.45786	5.6841	human
mus_SNuc7468112-TGGTTAGAGGCATGGT-1-0	-6.09739	4.92315	human
mus_SNuc7468112-CTGTGCTGTCGAATCT-1-0	8.68005	1.93473	human
mus_SNuc7468112-CTCTGGTTCTGCTTGC-1-0	-6.06574	12.2334	human
mus_SNuc7468112-CCACCTAAGACGCAAC-1-0	2.93701	17.9687	human
mus_SNuc7468112-CGAGCCAGTAGTAGTA-1-0	2.73325	6.13851	human
mus_SNuc7468112-GGCCGATAGACAAGCC-1-0	-5.64967	5.03771	human
mus_SNuc7468112-GTTCTCGCACCTTGTC-1-0	-8.73117	12.74	human
mus_SNuc7468112-TGAGGGAGTTAAGTAG-1-0	9.15222	1.45744	human
mus_SNuc7468112-CCGGGATTCCAGAAGG-1-0	-6.88573	11.9108	human
mus_SNuc7468112-GCGCAACTCGAATGGG-1-0	8.98624	1.86848	human
mus_SNuc7468112-CTACCCACAGATAATG-1-0	1.81181	6.92592	human
mus_SNuc7468112-GCATGATGTTCCGTCT-1-0	-6.95039	13.276	human
mus_SNuc7468112-AATCCAGAGAACTGTA-1-0	-7.07711	15.2465	human
mus_SNuc7468112-CCTCTGAGTCGCTTCT-1-0	-5.80221	12.5263	human
mus_SNuc7468112-CAAGTTGGTAAAGGAG-1-0	5.29193	16.6071	human
mus_SNuc7468112-AGTCTTTCAAATCCGT-1-0	-6.12709	13.2178	human
mus_SNuc7468112-CACAGGCAGAAGGTTT-1-0	-6.04286	4.84141	human
mus_SNuc7468112-ATCCGAAGTACCGTAT-1-0	-6.71294	14.1811	human
mus_SNuc7468112-AGGTCCGTCTCGCTTG-1-0	1.95074	6.44622	human
mus_SNuc7468112-GGATTACCATCCGTGG-1-0	2.70597	17.4594	human
mus_SNuc7468112-TTGGAACTCCAGAAGG-1-0	2.36539	5.97864	human
mus_SNuc7468112-ATGTGTGTCCGCGGTA-1-0	-13.0932	13.3591	human
mus_SNuc7468112-CGATGGCTCATTGCGA-1-0	-5.91929	5.15885	human
mus_SNuc7468112-CTCGAGGAGGAGCGTT-1-0	1.78968	4.46355	human
mus_SNuc7468112-AAATGCCCAGTCACTA-1-0	2.06061	4.35296	human
mus_SNuc7468112-GTCGTAAGTAAGAGGA-1-0	2.68171	6.30664	human
mus_SNuc7468112-ACCCACTTCTCCAACC-1-0	11.9942	10.5816	human
mus_SNuc7468112-CAGAGAGTCATGTCCC-1-0	2.01501	5.44237	human
mus_SNuc7468112-CAGAGAGCAAGACACG-1-0	2.80515	6.42027	human
mus_SNuc7468112-GTGAAGGGTGAAGGCT-1-0	-7.1231	12.2106	human
mus_SNuc7468112-GGGCATCTCAACACAC-1-0	-6.30795	13.739	human
mus_SNuc7468112-ACATACGCAGGTTTCA-1-0	-5.50549	12.6952	human
mus_SNuc7468112-TAAACCGAGAAGGACA-1-0	1.9583	5.09288	human
mus_SNuc7468112-CAGCAGCTCCAAAGTC-1-0	-9.13571	15.3654	human
mus_SNuc7468112-TTCTCCTAGGGATGGG-1-0	-6.49245	4.12147	human
mus_SNuc7468112-CTAACTTAGTTAGGTA-1-0	0.668856	14.1209	human
mus_SNuc7468112-GACACGCTCAATCTCT-1-0	-7.40646	13.0987	human
mus_SNuc7468112-TCAATCTCACAACGCC-1-0	8.15571	2.31058	human
mus_SNuc7468112-ATCGAGTGTTCCACGG-1-0	-6.41633	14.0182	human
mus_SNuc7468112-CTCGGAGCACAGACTT-1-0	1.63564	17.0587	human
mus_SNuc7468112-ATAACGCGTGTGAAAT-1-0	-6.04475	4.95955	human
mus_SNuc7468112-CACATTTCAAGCTGGA-1-0	13.6157	7.81726	human
mus_SNuc7468112-GTAGGCCGTTCCGTCT-1-0	2.06157	4.57234	human
mus_SNuc7468112-GTGCATAGTACTCAAC-1-0	-6.07763	4.76882	human
mus_SNuc7468112-CATGCCTAGTGTACGG-1-0	2.94174	6.41483	human
mus_SNuc7468112-TGCCCATCATGGTCAT-1-0	-8.41016	14.1043	human
mus_SNuc7468112-GGGAGATTCCATGCTC-1-0	12.939	8.7169	human
mus_SNuc7468112-CTGCCTAAGTGAAGTT-1-0	2.0061	5.58082	human
mus_SNuc7468112-CAAGAAATCTTGTACT-1-0	2.96714	6.17968	human
mus_SNuc7468112-GAATGAAAGAACAACT-1-0	2.06893	6.38423	human
mus_SNuc7468112-GTGTTAGGTGGTAACG-1-0	-5.28299	12.8191	human
mus_SNuc7468112-CTTGGCTAGATGTAAC-1-0	0.461887	15.112	human
mus_SNuc7468112-ACTGAACAGCTTATCG-1-0	-6.19656	4.32368	human
mus_SNuc7468112-TGCTACCAGACCTAGG-1-0	-6.89316	13.4223	human
mus_SNuc7468112-TGCACCTGTCTCTCTG-1-0	-7.93983	0.390662	human
mus_SNuc7468112-TTCTACACAGCGAACA-1-0	-6.58436	13.5165	human
mus_SNuc7468112-AGACGTTGTGAAATCA-1-0	-5.95081	4.90416	human
mus_SNuc7468112-CAGATCAAGAGTCGGT-1-0	1.94316	4.83765	human
mus_SNuc7468112-AGAATAGAGCTAGGCA-1-0	-6.17277	4.96754	human
mus_SNuc7468112-GAACGGACAGGGTTAG-1-0	1.42183	4.44846	human
mus_SNuc7468112-TTGACTTAGTCCGTAT-1-0	-6.0564	5.1511	human
mus_SNuc7468112-CTCGTACGTCACCCAG-1-0	7.04621	6.8357	human
mus_SNuc7468112-TTCTACACAAGTACCT-1-0	12.1786	10.4407	human
mus_SNuc7468112-CCTAAAGTCTATCGCC-1-0	1.4673	4.13294	human
mus_SNuc7468112-CGCGTTTTCCGGCACA-1-0	0.633954	15.9239	human
mus_SNuc7468112-AAGGTTCAGTTCCACA-1-0	2.86883	6.07144	human
mus_SNuc7468112-TTATGCTTCACCGGGT-1-0	-6.0072	12.8202	human
mus_SNuc7468112-TCGCGAGTCCACGACG-1-0	-5.70271	13.4594	human
mus_SNuc7468112-TCAACGATCTCTGCTG-1-0	2.46813	6.68062	human
mus_SNuc7468112-CCTTTCTCATCGGTTA-1-0	-8.30391	14.9698	human
mus_SNuc7468112-AGCTTGATCGTCGTTC-1-0	2.26332	4.87188	human
mus_SNuc7468112-TGCTGCTGTCTCTTTA-1-0	-5.30749	13.1161	human
mus_SNuc7468112-CCTCAGTGTCAACTGT-1-0	-6.36332	11.8905	human
mus_SNuc7468112-CGTTAGAAGCGATATA-1-0	-5.04547	12.8699	human
mus_SNuc7468112-AAGGCAGGTACGACCC-1-0	2.52363	5.33571	human
mus_SNuc7468112-TTTGGTTCAGTGGGAT-1-0	2.60732	6.11148	human
mus_SNuc7468112-TACAGTGTCACGCGGT-1-0	9.59171	8.06956	human
mus_SNuc7468112-CAGCAGCTCGAATGGG-1-0	2.42646	5.06032	human
mus_SNuc7468112-TAGCCGGCAAATCCGT-1-0	-5.93736	4.29558	human
mus_SNuc7468112-TGGGAAGTCCTTGCCA-1-0	0.169362	7.2336	human
mus_SNuc7468112-AGTGGGAAGGGAACGG-1-0	13.0666	11.2405	human
mus_SNuc7468112-GTATCTTAGATGCCAG-1-0	2.29272	17.5088	human
mus_SNuc7468112-ATAGACCGTGCAGGTA-1-0	5.12674	-0.0307515	human
mus_SNuc7468112-TGATTTCGTATCACCA-1-0	-6.10128	4.69677	human
mus_SNuc7468112-CGATGTAAGGTCATCT-1-0	0.875389	15.2506	human
mus_SNuc7468112-GACCTGGTCATTATCC-1-0	-5.97731	13.8294	human
mus_SNuc7468112-TCTTTCCCAATGAAAC-1-0	3.00892	6.83067	human
mus_SNuc7468112-ACTTACTTCAGTTCGA-1-0	-0.162092	13.5901	human
mus_SNuc7468112-CAGCAGCTCTCGTATT-1-0	5.07365	17.0895	human
mus_SNuc7468112-CACATTTAGACGCACA-1-0	-5.92679	12.321	human
mus_SNuc7468112-CAGTCCTTCCTGCTTG-1-0	-6.08902	4.11882	human
mus_SNuc7468112-TGCCAAAAGCACCGCT-1-0	3.08484	6.73247	human
mus_SNuc7468112-CGCGGTAGTCAAGCGA-1-0	2.63554	6.21368	human
mus_SNuc7468112-GACCAATTCGCACTCT-1-0	0.611982	5.00168	human
mus_SNuc7468112-AGATTGCCACAGAGGT-1-0	-6.14855	4.3151	human
mus_SNuc7468112-AAGCCGCGTAGTACCT-1-0	-6.51491	4.1551	human
mus_SNuc7468112-GGACGTCAGAAACCGC-1-0	-6.86001	12.3442	human
mus_SNuc7468112-ACACCGGCAAGCGATG-1-0	-7.22429	13.811	human
mus_SNuc7468112-GGGAGATGTAGCGATG-1-0	-6.9741	13.9511	human
mus_SNuc7468112-ATCACGAGTAAACGCG-1-0	-6.22957	3.7354	human
mus_SNuc7468112-GTGGGTCTCGCGCCAA-1-0	-5.80997	4.74811	human
mus_SNuc7468112-TTAACTCCATTTCAGG-1-0	-7.02822	11.6848	human
mus_SNuc7468112-CACAGGCGTCAGAAGC-1-0	-6.03505	5.20582	human
mus_SNuc7468112-GAACGGAGTACGCACC-1-0	-0.0100153	14.6116	human
mus_SNuc7468112-TTTGCGCAGAACAACT-1-0	3.31797	6.06486	human
mus_SNuc7468112-CTAGCCTGTCAAGCGA-1-0	2.27687	6.1154	human
mus_SNuc7468112-AGCTCTCGTTCGCTAA-1-0	1.85014	5.26912	human
mus_SNuc7468112-GCAAACTAGCCCAACC-1-0	11.1241	0.109044	human
mus_SNuc7468112-ACACCAAGTTCTGGTA-1-0	-5.0665	7.34663	human
mus_SNuc7468112-CACATTTAGGAGTAGA-1-0	-1.13571	15.4465	human
mus_SNuc7468112-CGATGGCCACGGCTAC-1-0	7.0277	7.18024	human
mus_SNuc7468112-CATTCGCCACTGAAGG-1-0	-6.72134	11.8842	human
mus_SNuc7468112-TCTGGAAGTTTGGCGC-1-0	2.7222	6.33519	human
mus_SNuc7468112-GCATACACACGGTAAG-1-0	2.27015	5.40587	human
mus_SNuc7468112-TCGCGAGCAAGGTTTC-1-0	2.65204	4.93245	human
mus_SNuc7468112-CACTCCAAGGGCTTGA-1-0	-6.07393	12.4769	human
mus_SNuc7468112-AAAGATGTCGCTGATA-1-0	9.29157	0.275363	human
mus_SNuc7468112-CACCTTGGTAGGACAC-1-0	-7.85422	14.1189	human
mus_SNuc7468112-TTGAACGGTAGGAGTC-1-0	-1.69524	14.7135	human
mus_SNuc7468112-AGTTGGTAGAAGATTC-1-0	-0.330365	7.4098	human
mus_SNuc7468112-TTCTTAGTCTCCAGGG-1-0	-8.09845	14.0994	human
mus_SNuc7468112-ACTGTCCCATTTGCCC-1-0	2.41292	6.19073	human
mus_SNuc7468112-CAGCGACCATCTGGTA-1-0	9.54683	8.20772	human
mus_SNuc7468112-CGGACTGCAAGTAATG-1-0	-1.4414	14.4635	human
mus_SNuc7468112-CCACCTACACCTTGTC-1-0	-0.640768	14.6	human
mus_SNuc7468112-TGTGTTTTCCCTTGTG-1-0	-6.01964	4.14147	human
mus_SNuc7468112-GCAGCCACAAAGGCGT-1-0	1.46181	3.79364	human
mus_SNuc7468112-GTCTTCGTCATTGCGA-1-0	10.2762	0.884699	human
mus_SNuc7468112-CTCCTAGAGCAGGCTA-1-0	6.85287	7.0322	human
mus_SNuc7468112-GATCAGTCAAGTCATC-1-0	-0.855092	15.2576	human
mus_SNuc7468112-CTAGAGTTCATTATCC-1-0	-5.85627	4.92061	human
mus_SNuc7468112-ACACCAAAGTGGAGAA-1-0	-6.31238	4.38509	human
mus_SNuc7468112-GAGGTGATCAACACCA-1-0	-7.6451	14.5759	human
mus_SNuc7468112-TTAGGCACATACCATG-1-0	3.83995	17.5078	human
mus_SNuc7468112-CAAGAAAGTCCAAGTT-1-0	-5.91327	-1.29711	human
mus_SNuc7468112-AGGTCATGTGCAGTAG-1-0	-6.17641	4.42334	human
mus_SNuc7468112-ACTGAGTCATACGCCG-1-0	11.6833	10.1918	human
mus_SNuc7468112-GATGCTAGTTTAGCTG-1-0	1.48769	17.184	human
mus_SNuc7468112-CCACGGAAGCTACCGC-1-0	-7.60587	-0.131083	human
mus_SNuc7468112-GATCTAGAGATATGCA-1-0	-5.4843	12.4495	human
mus_SNuc7468112-GTCAAGTTCACTCTTA-1-0	-8.69844	14.5826	human
mus_SNuc7468112-CCTTTCTAGATAGGAG-1-0	-6.36453	12.08	human
mus_SNuc7468112-ACCCACTCAGGAATGC-1-0	-6.73143	13.2752	human
mus_SNuc7468112-ACTGAGTGTGTTGAGG-1-0	2.74614	6.00195	human
mus_SNuc7468112-AGTGGGAGTCTCATCC-1-0	11.1324	0.182644	human
mus_SNuc7468112-CTAGAGTTCTGTTTGT-1-0	-5.32856	12.7428	human
mus_SNuc7468112-TTGGCAATCGAATGCT-1-0	-0.874173	14.2582	human
mus_SNuc7468112-CACAGGCAGTAGCGGT-1-0	-1.71448	14.4727	human
mus_SNuc7468112-AACACGTTCTTTCCTC-1-0	-5.9089	13.2078	human
mus_SNuc7468112-AAACCTGCACTTAAGC-1-0	4.9281	17.0365	human
mus_SNuc7468112-CACCACTTCTATCGCC-1-0	-5.37811	13.3409	human
mus_SNuc7468112-GCATACACACAGCCCA-1-0	2.09924	5.59143	human
mus_SNuc7468112-GGCTGGTTCGGAGCAA-1-0	12.1575	11.4483	human
mus_SNuc7468112-GCAGTTAAGGCGATAC-1-0	-9.13887	13.2865	human
mus_SNuc7468112-GTGCTTCGTGCAGGTA-1-0	-5.5622	13.3418	human
mus_SNuc7468112-CGATCGGGTAGGAGTC-1-0	-8.29439	15.1627	human
mus_SNuc7468112-AGATCTGTCCCAAGAT-1-0	-5.68666	5.5963	human
mus_SNuc7468112-GTGCATATCAACACAC-1-0	-2.17387	15.9473	human
mus_SNuc7468112-TACCTTAGTCTTCAAG-1-0	12.569	10.3992	human
mus_SNuc7468112-ATTGGACAGTACGTTC-1-0	9.50476	0.0742867	human
mus_SNuc7468112-TGACTTTGTACCGTAT-1-0	-1.38215	13.956	human
mus_SNuc7468112-CTAGTGATCCTGTAGA-1-0	2.74043	6.65654	human
mus_SNuc7468112-CTACATTGTGTGGCTC-1-0	-6.05654	13.2439	human
mus_SNuc7468112-CTCGAGGAGCCGCCTA-1-0	0.721326	15.6853	human
mus_SNuc7468112-CTCGTCAAGTCGAGTG-1-0	6.94401	7.17032	human
mus_SNuc7468112-CCCATACAGGACGAAA-1-0	2.57366	6.09659	human
mus_SNuc7468112-CTCACACAGGTCGGAT-1-0	-6.22053	4.96933	human
mus_SNuc7468112-CTGCTGTCATACTACG-1-0	9.61209	8.14538	human
mus_SNuc7468112-AACCGCGGTTGTGGAG-1-0	-6.17574	4.19537	human
mus_SNuc7468112-CTCAGAATCCATGAGT-1-0	10.0083	1.16236	human
mus_SNuc7468112-AGGGATGTCCAGAAGG-1-0	6.19895	16.0313	human
mus_SNuc7468112-TACTCGCAGTGGTCCC-1-0	2.77936	6.43575	human
mus_SNuc7468112-CGTCTACAGTGTCTCA-1-0	-5.95386	4.38839	human
mus_SNuc7468112-ACGCCGACACAGGCCT-1-0	2.90805	6.28552	human
mus_SNuc7468112-TATGCCCAGTATCGAA-1-0	3.6795	16.8972	human
mus_SNuc7468112-CGGAGTCTCTGCCCTA-1-0	-5.05461	7.22836	human
mus_SNuc7468112-TCAGCTCAGCTGGAAC-1-0	-5.98848	4.36806	human
mus_SNuc7468112-GTCGTAACAGGCTGAA-1-0	-6.24127	4.6544	human
mus_SNuc7468112-AAAGCAAGTAAACGCG-1-0	3.06978	6.42459	human
mus_SNuc7468112-TCTGGAATCTTCTGGC-1-0	0.922132	4.59588	human
mus_SNuc7468112-CTCTAATAGCCACGTC-1-0	1.57034	4.79384	human
mus_SNuc7468112-CTCCTAGAGTCCCACG-1-0	13.0219	11.1206	human
mus_SNuc7468112-ACCTTTAGTTCTGGTA-1-0	-0.331228	13.7138	human
mus_SNuc7468112-TGGTTAGGTGTGAATA-1-0	-8.73005	13.7603	human
mus_SNuc7468112-GAACCTAAGACCTTTG-1-0	-7.04443	12.9892	human
mus_SNuc7468112-TCAGCAACAACTTGAC-1-0	-7.42012	15.6976	human
mus_SNuc7468112-TCAGGTAGTACTTCTT-1-0	-6.47955	13.9545	human
mus_SNuc7468112-ACTGATGTCTGCGACG-1-0	-6.85752	15.2459	human
mus_SNuc7468112-GGGCACTTCCTCAACC-1-0	-5.93356	4.36545	human
mus_SNuc7468112-GCAGCCACAATCCAAC-1-0	-6.42003	3.93725	human
mus_SNuc7468112-CGAGCACGTTGAACTC-1-0	2.71092	6.11753	human
mus_SNuc7468112-AGAGCGATCCCTAATT-1-0	-8.38492	12.1832	human
mus_SNuc7468112-CCACTACAGTAGGTGC-1-0	12.1268	8.57212	human
mus_SNuc7468112-TGACAACAGCAGGTCA-1-0	10.0523	2.32247	human
mus_SNuc7468112-CGGGTCAGTTGGACCC-1-0	-8.54936	13.4493	human
mus_SNuc7468112-AGTGGGATCACGCATA-1-0	-8.28187	15.4178	human
mus_SNuc7468112-GACGTTAAGACGCAAC-1-0	-6.97222	11.8053	human
mus_SNuc7468112-GATTCAGGTGCACCAC-1-0	8.68565	0.663227	human
mus_SNuc7468112-ACTTTCACAAACTGTC-1-0	9.39424	-0.037617	human
mus_SNuc7468112-TGCCCTAGTCCGAACC-1-0	1.85152	4.76637	human
mus_SNuc7468112-ATCACGACACCCATTC-1-0	1.94995	6.29689	human
mus_SNuc7468112-TAAGTGCTCCTTAATC-1-0	2.79314	6.44536	human
mus_SNuc7468112-GCTCTGTCAGCTGTGC-1-0	-9.23065	14.8968	human
mus_SNuc7468112-TCGGGACGTATTCGTG-1-0	-5.46654	13.5761	human
mus_SNuc7468112-AATCGGTTCAGGTAAA-1-0	8.4976	16.0059	human
mus_SNuc7468112-GACAGAGCAAGGGTCA-1-0	2.08715	5.37804	human
mus_SNuc7468112-TGACTAGTCCTGTACC-1-0	4.34259	-0.029073	human
mus_SNuc7468112-AAGACCTGTGGCAAAC-1-0	4.15952	16.7642	human
mus_SNuc7468112-GACTAACGTGATGTGG-1-0	6.8978	7.08301	human
mus_SNuc7468112-CTGAAGTGTAGCCTAT-1-0	3.25845	15.9159	human
mus_SNuc7468112-AGAGTGGCATCGGAAG-1-0	-0.477587	13.9978	human
mus_SNuc7468112-TAGAGCTAGGCCCTTG-1-0	3.6333	17.751	human
mus_SNuc7468112-GGAGCAAGTCATATCG-1-0	1.48496	17.1019	human
mus_SNuc7468112-TGCCCTAGTTAAGATG-1-0	1.20202	5.29212	human
mus_SNuc7468112-AAGGTTCTCTCAAGTG-1-0	12.0812	1.85419	human
mus_SNuc7468112-ACTGTCCAGTGTTAGA-1-0	-6.24257	4.46967	human
mus_SNuc7468112-CCTTACGCATCGGGTC-1-0	-6.37272	4.72845	human
mus_SNuc7468112-GTGCGGTTCGTCGTTC-1-0	3.54276	16.358	human
mus_SNuc7468112-CGGTTAAAGTCATCCA-1-0	1.84851	6.43332	human
mus_SNuc7468112-CGAGCACAGAGGTTGC-1-0	12.7775	10.5836	human
mus_SNuc7468112-GGAATAAAGACCTAGG-1-0	-8.77482	15.1355	human
mus_SNuc7468112-GAGGTGAGTTCTCATT-1-0	1.46492	17.0099	human
mus_SNuc7468112-TAAACCGTCGCAGGCT-1-0	0.463905	16.5113	human
mus_SNuc7468112-CACCTTGGTCGGCACT-1-0	-5.46211	12.729	human
mus_SNuc7468112-GAACCTAAGGTGATAT-1-0	-6.50378	12.8955	human
mus_SNuc7468112-CGCTGGAGTCCGAGTC-1-0	-8.04942	14.33	human
mus_SNuc7468112-CTAGAGTAGTTAACGA-1-0	2.97453	6.29007	human
mus_SNuc7468112-CCTATTAGTGGTACAG-1-0	-8.54286	13.4461	human
mus_SNuc7468112-TCAGGTAAGTGTCCCG-1-0	7.9983	1.88656	human
mus_SNuc7468112-TCAGGATGTATCACCA-1-0	0.302335	16.7053	human
mus_SNuc7468112-TTTGCGCTCCGGCACA-1-0	-13.5104	13.3009	human
mus_SNuc7468112-TTAGTTCCATCCAACA-1-0	0.282593	15.9747	human
mus_SNuc7468112-CGGACACGTTTGCATG-1-0	-0.582445	14.9193	human
mus_SNuc7468112-GCATGATCACTCTGTC-1-0	3.65764	16.8801	human
mus_SNuc7468112-ACTGAACTCAGCTGGC-1-0	11.5335	2.04056	human
mus_SNuc7468112-TGCGGGTAGTAGGCCA-1-0	-8.19615	-0.18648	human
mus_SNuc7468112-ACGAGCCAGGACAGAA-1-0	-12.9858	13.2587	human
mus_SNuc7468112-ATGTGTGTCTAACGGT-1-0	12.3452	10.9495	human
mus_SNuc7468112-GCTCTGTGTGGCCCTA-1-0	-6.25579	13.4167	human
mus_SNuc7468112-GCATGATCATGCCTTC-1-0	-6.65833	13.4399	human
mus_SNuc7468112-TACGGTAGTACGAAAT-1-0	-7.49837	-1.11801	human
mus_SNuc7468112-AATCGGTTCTTCAACT-1-0	-6.58273	12.0046	human
mus_SNuc7468112-TAAGTGCAGTTTAGGA-1-0	2.28901	5.54078	human
mus_SNuc7468112-GCAATCACACAAGACG-1-0	-6.69937	3.47984	human
mus_SNuc7468112-TCAGATGTCAACGGCC-1-0	4.32699	-0.0965436	human
mus_SNuc7468112-TGAGAGGCATCGTCGG-1-0	-6.35492	14.3401	human
mus_SNuc7468112-GTCACGGGTAGCGATG-1-0	2.76589	6.32804	human
mus_SNuc7468112-TCGTACCCAATCAGAA-1-0	12.2504	8.7217	human
mus_SNuc7468112-CATTATCTCTTCTGGC-1-0	0.296212	16.1733	human
mus_SNuc7468112-AGCTTGACATATGCTG-1-0	3.77923	16.8426	human
mus_SNuc7468112-AGCCTAAAGCGACGTA-1-0	-8.16343	13.9403	human
mus_SNuc7468112-TCTTTCCTCCACGTTC-1-0	-5.60565	4.49179	human
mus_SNuc7468112-CCTCAGTAGCGATATA-1-0	6.95331	7.14019	human
mus_SNuc7468112-TTAGGACGTCTCAACA-1-0	3.97799	-0.00081977	human
mus_SNuc7468112-CGCGTTTAGTGTACGG-1-0	1.56378	4.49282	human
mus_SNuc7468112-CTTCTCTAGAAGGTGA-1-0	2.88258	6.09789	human
mus_SNuc7468112-TACGGTACAATTGCTG-1-0	-6.39735	13.9624	human
mus_SNuc7468112-GAGGTGAAGCCACGCT-1-0	-8.54718	14.9699	human
mus_SNuc7468112-GCGACCAAGAGAGCTC-1-0	-6.86927	14.4926	human
mus_SNuc7468112-CATCAAGGTGTTGAGG-1-0	9.70897	-0.122888	human
mus_SNuc7468112-TCGGTAAAGTTAAGTG-1-0	-5.80504	13.2787	human
mus_SNuc7468112-TGGGCGTTCTCAAACG-1-0	-5.57105	13.3679	human
mus_SNuc7468112-TACTCGCGTGGTGTAG-1-0	2.64324	5.37109	human
mus_SNuc7468112-GACTGCGAGAGGTTGC-1-0	3.22345	6.59265	human
mus_SNuc7468112-CAGCGACTCTTTCCTC-1-0	1.5651	6.39767	human
mus_SNuc7468112-GGCGACTAGGGTGTGT-1-0	9.61325	8.39296	human
mus_SNuc7468112-CGACCTTTCAACACCA-1-0	2.32223	6.91234	human
mus_SNuc7468112-ACTGATGCAGCGATCC-1-0	-6.92974	12.612	human
mus_SNuc7468112-GAACCTAAGGGCATGT-1-0	1.11099	5.85163	human
mus_SNuc7468112-CCTTACGCAATGCCAT-1-0	12.3848	8.10609	human
mus_SNuc7468112-AACTTTCTCGTAGGTT-1-0	-5.93729	4.22323	human
mus_SNuc7468112-ACAGCCGTCACAACGT-1-0	2.11188	5.92926	human
mus_SNuc7468112-CCATGTCCATCCTTGC-1-0	-5.68864	5.41672	human
mus_SNuc7468112-AGGGATGGTCTTCAAG-1-0	8.0065	2.04615	human
mus_SNuc7468112-TGAGCCGCATGCATGT-1-0	2.73172	6.46632	human
mus_SNuc7468112-CGGACACTCCGTAGGC-1-0	-5.87464	4.656	human
mus_SNuc7468112-GCGAGAAAGACTTTCG-1-0	12.7313	11.0387	human
mus_SNuc7468112-CCGGTAGCATACGCTA-1-0	2.27887	6.0956	human
mus_SNuc7468112-ACTATCTTCCAGTAGT-1-0	1.56733	13.2815	human
mus_SNuc7468112-TATCAGGCAATGCCAT-1-0	5.61064	16.3003	human
mus_SNuc7468112-ACGATACTCGTTTGCC-1-0	-5.24314	7.27356	human
mus_SNuc7468112-TCACAAGTCCGTTGCT-1-0	2.95227	6.75985	human
mus_SNuc7468112-TAGTGGTGTTAAGGGC-1-0	12.4796	8.58827	human
mus_SNuc7468112-CGGACACCATTAACCG-1-0	2.571	6.08453	human
mus_SNuc7468112-ACGGCCACAGCGAACA-1-0	12.3806	8.21469	human
mus_SNuc7468112-TGATTTCCATCACAAC-1-0	0.20587	15.1743	human
mus_SNuc7468112-CTCAGAATCTCACATT-1-0	2.05338	16.7207	human
mus_SNuc7468112-CTTACCGCAATTCCTT-1-0	-5.95019	4.6315	human
mus_SNuc7468112-GATGAGGGTTCACCTC-1-0	-5.59315	12.7012	human
mus_SNuc7468112-TACCTTAGTCGCGAAA-1-0	1.91852	5.18347	human
mus_SNuc7468112-TGTGTTTAGTGACATA-1-0	-0.0679287	13.5878	human
mus_SNuc7468112-CTGGTCTAGCACAGGT-1-0	-7.70068	15.9925	human
mus_SNuc7468112-GAAACTCTCACTGGGC-1-0	-7.78775	13.6738	human
mus_SNuc7468112-AGGCCGTGTTCCAACA-1-0	-6.71767	3.67796	human
mus_SNuc7468112-GTGCATATCTTTAGGG-1-0	-5.70389	5.12491	human
mus_SNuc7468112-GTACGTAGTCGAAAGC-1-0	0.0531793	13.2412	human
mus_SNuc7468112-AGTGTCACAATCCAAC-1-0	-7.06288	10.2895	human
mus_SNuc7468112-GTGCGGTAGTGTTTGC-1-0	-0.15521	13.5484	human
mus_SNuc7468112-ACGGGCTTCACTATTC-1-0	12.4524	9.67886	human
mus_SNuc7468112-CGAGAAGCACTGTCGG-1-0	10.896	2.04936	human
mus_SNuc7468112-GATGCTAGTGAAATCA-1-0	12.5192	8.79881	human
mus_SNuc7468112-GGCCGATAGAGCCCAA-1-0	-5.41914	12.7878	human
mus_SNuc7468112-CGACTTCGTTATGCGT-1-0	-6.10636	4.75918	human
mus_SNuc7468112-TACGGATTCGTCCAGG-1-0	-8.55116	13.7557	human
mus_SNuc7468112-ACTATCTCATATACGC-1-0	-5.08235	4.55138	human
mus_SNuc7468112-CATCAGACATTGAGCT-1-0	0.783199	5.3161	human
mus_SNuc7468112-CGAATGTAGGCCCTCA-1-0	2.45017	17.7279	human
mus_SNuc7468112-TACTTGTGTCCTCTTG-1-0	13.4739	7.6316	human
mus_SNuc7468112-TTCTTAGGTTCCGTCT-1-0	0.332471	15.6138	human
mus_SNuc7468112-ACCTTTATCGGAAATA-1-0	-0.49868	14.2581	human
mus_SNuc7468112-GCGCCAATCACGGTTA-1-0	12.7934	11.1424	human
mus_SNuc7468112-GCTTCCATCTACGAGT-1-0	-7.51307	15.4928	human
mus_SNuc7468112-GCATACATCCTTGACC-1-0	-0.532086	14.3479	human
mus_SNuc7468112-CCATTCGCAGGAACGT-1-0	-8.59737	13.637	human
mus_SNuc7468112-TCGTACCGTGTGCCTG-1-0	0.688274	15.3599	human
mus_SNuc7468112-GTATCTTGTAATCACC-1-0	-5.85669	4.77299	human
mus_SNuc7468112-TTTACTGTCAACCATG-1-0	-8.07588	14.0255	human
mus_SNuc7468112-TACTTGTCAGGCTGAA-1-0	0.342965	7.28467	human
mus_SNuc7468112-GCTTGAACATTATCTC-1-0	-7.31731	15.1771	human
mus_SNuc7468112-TCACGAAAGCGCTCCA-1-0	-1.13137	15.8815	human
mus_SNuc7468112-CCCATACAGGATCGCA-1-0	2.3042	16.9577	human
mus_SNuc7468112-ACACTGAAGTGCAAGC-1-0	2.47366	5.09307	human
mus_SNuc7468112-CAGTCCTAGTGTTTGC-1-0	12.7252	10.9726	human
mus_SNuc7468112-GGCCGATAGAGAGCTC-1-0	7.0013	7.01598	human
mus_SNuc7468112-GCATACATCGTTGACA-1-0	-8.01637	14.2288	human
mus_SNuc7468112-CATGGCGCAACCGCCA-1-0	-6.21232	13.5505	human
mus_SNuc7468112-TAGTTGGCATTTCAGG-1-0	2.52162	17.1842	human
mus_SNuc7468112-CTACGTCAGTGTTAGA-1-0	-5.65354	5.13114	human
mus_SNuc7468112-ACTGTCCTCACCACCT-1-0	2.36201	5.1273	human
mus_SNuc7468112-CAGCAGCAGCGAGAAA-1-0	-8.60078	13.1799	human
mus_SNuc7468112-GCGCGATTCACATGCA-1-0	-6.73937	12.4876	human
mus_SNuc7468112-CACCACTAGACGCAAC-1-0	12.0742	2.31498	human
mus_SNuc7468112-GCGAGAAGTTACGACT-1-0	-1.17165	15.3175	human
mus_SNuc7468112-CGTAGCGTCTCGCATC-1-0	-5.70954	3.86915	human
mus_SNuc7468112-ACATCAGCATATACGC-1-0	-8.03737	15.1068	human
mus_SNuc7468112-CTCTGGTGTGCGCTTG-1-0	-6.59928	14.024	human
mus_SNuc7468112-CCATGTCAGTGATCGG-1-0	0.385756	14.9475	human
mus_SNuc7468112-GTGCGGTCATGCCACG-1-0	12.9807	8.5995	human
mus_SNuc7468112-ACGGGCTGTCTCAACA-1-0	-5.58063	12.1906	human
mus_SNuc7468112-CAGGTGCGTAGATTAG-1-0	-6.90159	14.8454	human
mus_SNuc7468112-CGATGTACATGCAATC-1-0	2.02302	16.709	human
mus_SNuc7468112-GGTGTTAGTTCCACTC-1-0	-9.16954	15.526	human
mus_SNuc7468112-TTCTTAGCAGCATGAG-1-0	9.4913	1.5672	human
mus_SNuc7468112-TGATTTCGTAGAGTGC-1-0	0.294125	15.6947	human
mus_SNuc7468112-TTCGGTCTCATTTGGG-1-0	-5.78893	4.98361	human
mus_SNuc7468112-CAGAGAGTCCTTGGTC-1-0	1.22787	5.06015	human
mus_SNuc7468112-TCTTCGGAGACAGACC-1-0	-8.63558	13.8384	human
mus_SNuc7468112-ACACTGAGTAGAGGAA-1-0	2.24019	16.4268	human
mus_SNuc7468112-TTTGGTTTCCACGTTC-1-0	9.33795	1.27042	human
mus_SNuc7468112-CTACCCATCAGCCTAA-1-0	1.08013	16.1532	human
mus_SNuc7468112-TTTCCTCGTCGAATCT-1-0	2.38576	6.13143	human
mus_SNuc7468112-GATCGTAGTACGACCC-1-0	5.29079	16.1608	human
mus_SNuc7468112-TAAGTGCCAGCCACCA-1-0	-6.05863	3.84907	human
mus_SNuc7468112-AGGCCACGTCCAGTGC-1-0	2.07799	4.73687	human
mus_SNuc7468112-GCAATCAAGCGATGAC-1-0	11.9392	1.17578	human
mus_SNuc7468112-AGAGTGGTCCTTAATC-1-0	-6.5313	13.7079	human
mus_SNuc7468112-CTAAGACGTAAACGCG-1-0	2.26108	7.16219	human
mus_SNuc7468112-CAGCTAAAGACTACAA-1-0	3.03225	17.5831	human
mus_SNuc7468112-CAGCGACTCTAGAGTC-1-0	-0.477208	14.0426	human
mus_SNuc7468112-CCTAAAGCAGTGGAGT-1-0	-8.10276	-0.328063	human
mus_SNuc7468112-CATCGAAGTAAGTTCC-1-0	11.6541	1.00141	human
mus_SNuc7468112-TTCTCCTGTAAATACG-1-0	0.938571	13.4165	human
mus_SNuc7468112-TCGGGACGTGCACTTA-1-0	1.06964	5.99749	human
mus_SNuc7468112-CACATAGAGCACACAG-1-0	-6.52169	3.73683	human
mus_SNuc7468112-TCGCGAGTCAGCTGGC-1-0	1.75849	4.28566	human
mus_SNuc7468112-AACACGTAGGCTAGAC-1-0	3.05214	7.0743	human
mus_SNuc7468112-GGGAGATTCTATCGCC-1-0	4.05902	17.8696	human
mus_SNuc7468112-GTCACGGTCAGTTTGG-1-0	-8.58871	15.6038	human
mus_SNuc7468112-ATTACTCCACATGTGT-1-0	1.4345	17.589	human
mus_SNuc7468112-GACGGCTAGCACCGTC-1-0	-6.65873	11.7302	human
mus_SNuc7468112-CATATGGGTGTTGAGG-1-0	2.54397	7.12352	human
mus_SNuc7468112-ACATACGCAGGCTCAC-1-0	3.82581	1.29133	human
mus_SNuc7468112-TGGACGCTCCGTACAA-1-0	-5.84264	4.53059	human
mus_SNuc7468112-GAACCTAAGCGCCTTG-1-0	3.96906	18.1765	human
mus_SNuc7468112-CTACACCTCAGTCCCT-1-0	11.2225	1.94304	human
mus_SNuc7468112-CATGACATCTACCAGA-1-0	3.74342	17.0137	human
mus_SNuc7468112-CGAGCCAAGTAATCCC-1-0	11.6641	1.22481	human
mus_SNuc7468112-GCTGCGATCTCAAGTG-1-0	-7.64461	12.6289	human
mus_SNuc7468112-ATCTACTGTATGCTTG-1-0	1.99371	6.82035	human
mus_SNuc7468112-GGATGTTCAGGTGCCT-1-0	-6.24254	14.0025	human
mus_SNuc7468112-GAACCTACATGAACCT-1-0	-7.13865	13.1988	human
mus_SNuc7468112-ACTGCTCGTTGACGTT-1-0	-6.69298	12.8083	human
mus_SNuc7468112-CATCGGGCAAGCCGTC-1-0	-8.23775	14.0348	human
mus_SNuc7468112-ACGATGTAGCGATTCT-1-0	11.496	1.00123	human
mus_SNuc7468112-GCACTCTCAACCGCCA-1-0	-7.18503	12.5504	human
mus_SNuc7468112-CTGTGCTAGGCTATCT-1-0	-6.01587	4.42988	human
mus_SNuc7468112-TTCGGTCCAGGTTTCA-1-0	12.2786	10.5949	human
mus_SNuc7468112-CATCAAGCATACGCCG-1-0	-6.1752	4.5092	human
mus_SNuc7468112-ACACCAAGTCCCTACT-1-0	2.60073	6.34348	human
mus_SNuc7468112-AGTTGGTAGCTTCGCG-1-0	2.91965	17.6724	human
mus_SNuc7468112-TGGCCAGGTTATCCGA-1-0	-2.13592	16.2639	human
mus_SNuc7468112-ATGAGGGGTTGATTGC-1-0	12.0513	1.47886	human
mus_SNuc7468112-CACACAAAGAAAGTGG-1-0	-7.6896	14.936	human
mus_SNuc7468112-GGTGTTATCTTTAGGG-1-0	11.2483	0.125654	human
mus_SNuc7468112-AATCCAGGTGTTAAGA-1-0	-1.09655	16.1986	human
mus_SNuc7468112-ACGATGTTCGAACTGT-1-0	1.51785	5.54261	human
mus_SNuc7468112-CGAGCCACATGAACCT-1-0	-6.02876	4.44669	human
mus_SNuc7468112-GCAATCAAGATCTGCT-1-0	-9.08851	12.721	human
mus_SNuc7468112-GACTAACAGATGTCGG-1-0	12.8708	11.0178	human
mus_SNuc7468112-CTACACCTCCTTCAAT-1-0	11.8967	1.34615	human
mus_SNuc7468112-CTCGGGAGTACCATCA-1-0	0.961156	16.0671	human
mus_SNuc7468112-GACAGAGCATACAGCT-1-0	-2.2501	16.3142	human
mus_SNuc7468112-TCGTAGAAGGGCATGT-1-0	0.903051	4.54275	human
mus_SNuc7468112-TACACGACACAGAGGT-1-0	-5.315	7.06246	human
mus_SNuc7468112-TCACGAAGTTCCCTTG-1-0	-1.59215	14.2078	human
mus_SNuc7468112-TGCCCTAAGCGGCTTC-1-0	-12.8756	13.5037	human
mus_SNuc7468112-TCTGAGACAGACGCAA-1-0	-7.76506	14.2016	human
mus_SNuc7468112-TACTCGCAGTACATGA-1-0	-6.03222	4.21931	human
mus_SNuc7468112-TTTGGTTGTTGCCTCT-1-0	-5.78359	4.2398	human
mus_SNuc7468112-CAACCTCAGTGCGTGA-1-0	2.99943	16.237	human
mus_SNuc7468112-CCTATTAGTGTGGCTC-1-0	-6.30412	3.66628	human
mus_SNuc7468112-CCTCAGTCAGGTTTCA-1-0	-7.78745	16.1623	human
mus_SNuc7468112-CCATTCGAGCTACCTA-1-0	12.9566	8.29368	human
mus_SNuc7468112-ATCATGGAGTGTTGAA-1-0	11.5894	10.6368	human
mus_SNuc7468112-GTCATTTAGTGGCACA-1-0	-5.99792	4.64871	human
mus_SNuc7468112-TCTGAGAGTCATGCAT-1-0	-5.22701	6.93663	human
mus_SNuc7468112-GCACTCTGTTATCACG-1-0	9.76593	8.07724	human
mus_SNuc7468112-ACGAGGAGTTAAAGTG-1-0	3.27535	17.8996	human
mus_SNuc7468112-CCGTACTTCCACTGGG-1-0	10.2929	1.43414	human
mus_SNuc7468112-AACCATGCAGACGCTC-1-0	-6.19978	13.8569	human
mus_SNuc7468112-TTCTACACACTGTGTA-1-0	1.55301	6.63751	human
mus_SNuc7468112-GTCGGGTCATTGTGCA-1-0	-5.66467	5.05937	human
mus_SNuc7468112-ACTTACTAGAACAACT-1-0	1.28551	16.0516	human
mus_SNuc7468112-GACAGAGGTTTGACTG-1-0	4.13154	17.9813	human
mus_SNuc7468112-TTTCCTCCAATCGGTT-1-0	1.6076	15.4604	human
mus_SNuc7468112-TGAGAGGTCAACGGGA-1-0	-8.49598	12.3674	human
mus_SNuc7468112-CGGACACAGGTGATAT-1-0	-5.83729	4.50423	human
mus_SNuc7468112-GGAGCAAGTATAATGG-1-0	0.237802	7.2563	human
mus_SNuc7468112-CTTAGGATCACCCGAG-1-0	-8.56569	13.9049	human
mus_SNuc7468112-TAAACCGAGCTTCGCG-1-0	-9.6663	13.8029	human
mus_SNuc7468112-ATCTACTGTTGCCTCT-1-0	3.53899	17.602	human
mus_SNuc7468112-CATTATCCACAACTGT-1-0	0.868898	16.8123	human
mus_SNuc7468112-GGAGCAACAGCCTTTC-1-0	2.23856	16.485	human
mus_SNuc7468112-ATCTACTTCGCCTGTT-1-0	12.4989	10.6391	human
mus_SNuc7468112-ACGCAGCGTGATGTGG-1-0	1.6145	16.8037	human
mus_SNuc7468112-CTGGTCTGTACCATCA-1-0	-6.15417	4.36689	human
mus_SNuc7468112-GTGTTAGGTCCAACTA-1-0	1.56286	16.3479	human
mus_SNuc7468112-GGGATGATCCGTTGCT-1-0	1.09749	16.7302	human
mus_SNuc7468112-AGTAGTCAGTTGAGTA-1-0	0.402004	15.9263	human
mus_SNuc7468112-CGACCTTTCCACGACG-1-0	-8.61302	13.8919	human
mus_SNuc7468112-AAAGATGTCTACTATC-1-0	-6.15191	4.64723	human
mus_SNuc7468112-CGTTAGAGTACTCGCG-1-0	0.609799	18.0194	human
mus_SNuc7468112-CAGAGAGTCGAGAACG-1-0	9.57848	-0.200337	human
mus_SNuc7468112-AACACGTTCAGATAAG-1-0	1.88521	5.4431	human
mus_SNuc7468112-ATAGACCTCTTGCATT-1-0	12.6528	8.03791	human
mus_SNuc7468112-TCGTACCGTAGCGATG-1-0	2.78461	6.49402	human
mus_SNuc7468112-ATTCTACCATAAAGGT-1-0	-8.48439	15.5053	human
mus_SNuc7468112-GGACGTCGTACAGTGG-1-0	3.77456	-0.0207722	human
mus_SNuc7468112-CAGCTAAGTTCGAATC-1-0	-6.55584	12.5968	human
mus_SNuc7468112-CAAGAAACACATTTCT-1-0	0.261586	14.6879	human
mus_SNuc7468112-CGTTAGAGTCCAGTTA-1-0	11.3744	0.165427	human
mus_SNuc7468112-TCGCGAGCAAACCTAC-1-0	2.43168	7.17362	human
mus_SNuc7468112-AAATGCCTCCACGTGG-1-0	-6.04211	4.58858	human
mus_SNuc7468112-GTGAAGGCACCGCTAG-1-0	11.3061	0.90552	human
mus_SNuc7468112-TTCGAAGTCAGCGACC-1-0	-5.53469	4.59729	human
mus_SNuc7468112-CATCCACTCAGGCAAG-1-0	-5.97552	13.9456	human
mus_SNuc7468112-CAGCAGCCAGTAAGAT-1-0	11.5944	0.446052	human
mus_SNuc7468112-CTACGTCCAAAGCAAT-1-0	-0.590851	15.6807	human
mus_SNuc7468112-GATCTAGGTGAGGCTA-1-0	-6.16441	4.86096	human
mus_SNuc7468112-TCGCGTTGTAAATACG-1-0	-6.27797	14.4552	human
mus_SNuc7468112-TGGCTGGAGCTATGCT-1-0	3.03228	6.59041	human
mus_SNuc7468112-CTAGAGTGTTCGGGCT-1-0	-5.70544	13.5183	human
mus_SNuc7468112-ATTGGTGCAAGGCTCC-1-0	-8.63311	13.2883	human
mus_SNuc7468112-TGTGTTTAGAGTACCG-1-0	0.426499	15.333	human
mus_SNuc7468112-CAGCCGAGTAGAAGGA-1-0	-7.75361	14.597	human
mus_SNuc7468112-AGAGCGATCGCATGAT-1-0	-5.60125	12.4312	human
mus_SNuc7468112-CTCTACGGTCGAGTTT-1-0	-0.508977	13.7882	human
mus_SNuc7468112-TCTATTGTCTGGTTCC-1-0	-6.56236	12.583	human
mus_SNuc7468112-AGAGCGAGTTACAGAA-1-0	-8.8918	15.2717	human
mus_SNuc7468112-CTGAAGTTCTGTTTGT-1-0	-6.65694	3.73431	human
mus_SNuc7468112-TCTTTCCTCCGCTGTT-1-0	-6.29781	13.5931	human
mus_SNuc7468112-GTACTTTGTCACTGGC-1-0	2.81138	16.7557	human
mus_SNuc7468112-TTATGCTTCTAGCACA-1-0	1.50656	17.2957	human
mus_SNuc7468112-TCTGAGATCGGATGGA-1-0	-6.5836	3.53243	human
mus_SNuc7468112-GACTGCGGTGTAACGG-1-0	-5.81389	4.72346	human
mus_SNuc7468112-CACAGTAGTCAACATC-1-0	2.7927	6.21969	human
mus_SNuc7468112-CGCTTCAAGAAACCGC-1-0	-8.6591	0.237282	human
mus_SNuc7468112-GCACTCTGTAAGAGGA-1-0	9.84316	1.41754	human
mus_SNuc7468112-TTGAACGTCGTCTGCT-1-0	0.771328	15.2684	human
mus_SNuc7468112-GTAGGCCAGAAGGGTA-1-0	3.12028	6.58636	human
mus_SNuc7468112-TACCTTACACATCTTT-1-0	0.206042	14.7546	human
mus_SNuc7468112-GACTAACCAGTCGATT-1-0	2.69967	6.22665	human
mus_SNuc7468112-TGCACCTTCAACACGT-1-0	3.91178	18.0599	human
mus_SNuc7468112-GCTCCTATCACAACGT-1-0	10.769	2.41335	human
mus_SNuc7468112-GCGAGAAAGTGCCAGA-1-0	9.69	8.26548	human
mus_SNuc7468112-CGCCAAGTCTGTACGA-1-0	-7.2492	15.2365	human
mus_SNuc7468112-ACGATACAGCGTCTAT-1-0	-6.96979	13.5495	human
mus_SNuc7468112-CTGATAGAGACCTTTG-1-0	2.70154	5.8887	human
mus_SNuc7468112-GTTACAGTCGGCGCAT-1-0	-6.57612	11.1452	human
mus_SNuc7468112-CTCTAATGTTTCGCTC-1-0	-5.31662	4.27925	human
mus_SNuc7468112-CTTACCGTCAACTCTT-1-0	-12.836	13.6803	human
mus_SNuc7468112-GCACATAGTCAGCTAT-1-0	9.01401	6.31099	human
mus_SNuc7468112-ACTGAGTTCATCTGCC-1-0	4.47012	-0.061354	human
mus_SNuc7468112-TGCTGCTAGCGCTTAT-1-0	2.48958	5.96018	human
mus_SNuc7468112-ACGAGCCGTTCTGTTT-1-0	10.1456	1.77579	human
mus_SNuc7468112-TACCTTAAGCGTCAAG-1-0	-0.212323	14.9739	human
mus_SNuc7468112-GCGAGAATCAGTGTTG-1-0	-6.07836	14.3757	human
mus_SNuc7468112-AAAGATGCATACGCTA-1-0	2.03303	4.797	human
mus_SNuc7468112-GCGACCATCGTGACAT-1-0	3.03965	6.18703	human
mus_SNuc7468112-AGATCTGAGAGCCCAA-1-0	6.91433	7.18607	human
mus_SNuc7468112-AGGTCCGCATGCTGGC-1-0	-5.97876	4.72092	human
mus_SNuc7468112-CTTACCGGTATCGCAT-1-0	2.00078	5.82258	human
mus_SNuc7468112-GTAGGCCGTTCAACCA-1-0	-6.23031	13.0217	human
mus_SNuc7468112-CATGCCTGTGTAACGG-1-0	-6.06901	4.52828	human
mus_SNuc7468112-TGCGTGGGTCTGCCAG-1-0	-8.61525	13.5812	human
mus_SNuc7468112-CTTCTCTTCGACAGCC-1-0	12.2321	11.0409	human
mus_SNuc7468112-TCGAGGCAGGACAGCT-1-0	1.94465	7.17866	human
mus_SNuc7468112-GTATCTTCAACACCCG-1-0	11.4084	0.739805	human
mus_SNuc7468112-GCAAACTGTAGAAGGA-1-0	-8.51991	13.9783	human
mus_SNuc7468112-TGTTCCGCAATAACGA-1-0	-6.85137	10.1921	human
mus_SNuc7468112-TGCGTGGTCTTTACAC-1-0	-0.32021	7.09909	human
mus_SNuc7468112-ACGGAGACATAGTAAG-1-0	0.920061	15.8504	human
mus_SNuc7468112-CGAGCCAGTCGCTTTC-1-0	-7.01836	10.2342	human
mus_SNuc7468112-GCGAGAAGTCACAAGG-1-0	10.7366	1.19487	human
mus_SNuc7468112-ATCCGAATCCGGCACA-1-0	3.06035	0.220776	human
mus_SNuc7468112-GGAACTTTCAACACTG-1-0	3.10941	-1.79884	human
mus_SNuc7468112-GGATGTTAGATAGCAT-1-0	-0.744513	16.7995	human
mus_SNuc7468112-GATCGTAAGGTAGCCA-1-0	-7.27152	14.3407	human
mus_SNuc7468112-TCAGCTCTCAGTTAGC-1-0	-6.18639	4.28983	human
mus_SNuc7468112-GCTCTGTCACAGGCCT-1-0	-2.06841	15.4893	human
mus_SNuc7468112-CTGTTTATCCAAAGTC-1-0	0.213958	7.4107	human
mus_SNuc7468112-TACAGTGGTGATGTCT-1-0	2.64877	5.66402	human
mus_SNuc7468112-CTCGTACCAAGCTGAG-1-0	1.43266	6.08745	human
mus_SNuc7468112-AGCAGCCGTATTCTCT-1-0	-6.06612	4.66445	human
mus_SNuc7468112-ACATCAGCAGTTAACC-1-0	-6.46202	13.7181	human
mus_SNuc7468112-CGTTCTGGTCCGTGAC-1-0	0.31652	16.7596	human
mus_SNuc7468112-CATCAGAGTGCACTTA-1-0	-5.52125	4.74541	human
mus_SNuc7468112-AACTGGTAGGGAAACA-1-0	-5.89892	4.70884	human
mus_SNuc7468112-CGAACATTCCGGCACA-1-0	4.7705	17.8526	human
mus_SNuc7468112-CATATGGAGGAATGGA-1-0	-8.70112	12.1857	human
mus_SNuc7468112-CCTTACGGTTTGTTGG-1-0	-1.59682	14.3951	human
mus_SNuc7468112-ACACTGAAGTGCCAGA-1-0	2.45793	5.7665	human
mus_SNuc7468112-GCAGCCAAGTGCCATT-1-0	-8.76781	13.9063	human
mus_SNuc7468112-TTAGGCACAGCCACCA-1-0	4.75388	15.9973	human
mus_SNuc7468112-TTTGTCAAGGAACTGC-1-0	-6.94168	15.0199	human
mus_SNuc7468112-GGGACCTGTGCCTTGG-1-0	2.48857	17.7444	human
mus_SNuc7468112-TTGCGTCAGAAGGGTA-1-0	2.88658	6.81266	human
mus_SNuc7468112-CGTCACTTCTATGTGG-1-0	0.0136647	15.9967	human
mus_SNuc7468112-CGTCACTAGTGAAGAG-1-0	1.9503	16.4913	human
mus_SNuc7468112-TAAGAGAAGCTACCGC-1-0	2.14234	17.5567	human
mus_SNuc7468112-GTTCATTAGTGCCAGA-1-0	-7.35414	15.0498	human
mus_SNuc7468112-CCCAATCCAAGGCTCC-1-0	-7.27459	15.304	human
mus_SNuc7468112-TAAGTGCCACTTCGAA-1-0	3.83131	17.5356	human
mus_SNuc7468112-AAGACCTTCAGGCGAA-1-0	-0.0847806	15.9026	human
mus_SNuc7468112-CGGCTAGCACCCTATC-1-0	-8.44626	14.4493	human
mus_SNuc7468112-AACTCTTCACTGCCAG-1-0	-8.45089	15.7522	human
mus_SNuc7468112-TACAGTGGTTGGTTTG-1-0	-7.43432	14.4453	human
mus_SNuc7468112-CAGAGAGAGGCGACAT-1-0	3.08928	6.0527	human
mus_SNuc7468112-TTGACTTCACCTCGTT-1-0	-5.9211	13.8161	human
mus_SNuc7468112-GATCGCGTCAACGCTA-1-0	-7.49433	14.972	human
mus_SNuc7468112-AGGGATGAGGTAGCCA-1-0	0.487175	15.9593	human
mus_SNuc7468112-CCTAAAGCATATGAGA-1-0	4.22247	0.0505983	human
mus_SNuc7468112-CCAATCCAGTCAAGCG-1-0	3.03256	6.04782	human
mus_SNuc7468112-TCGCGAGAGATCCTGT-1-0	1.25361	15.8535	human
mus_SNuc7468112-GTCCTCAGTCAATGTC-1-0	11.2754	0.1573	human
mus_SNuc7468112-CACATTTTCATGGTCA-1-0	-7.89705	12.1991	human
mus_SNuc7468112-ACGCAGCCAGATTGCT-1-0	4.29218	17.6194	human
mus_SNuc7468112-GCGCGATGTTAAGACA-1-0	-7.2749	14.1892	human
mus_SNuc7468112-GCACTCTTCCTTGACC-1-0	11.7552	1.2689	human
mus_SNuc7468112-TCGTAGACACGAAATA-1-0	-7.26073	14.4059	human
mus_SNuc7468112-TGGCCAGCAGATCCAT-1-0	4.22382	-0.409692	human
mus_SNuc7468112-TGCGTGGAGAATTGTG-1-0	-6.06069	12.8799	human
mus_SNuc7468112-ACGCAGCAGTCTCAAC-1-0	-6.03373	12.0029	human
mus_SNuc7468112-AGAATAGGTCAGTGGA-1-0	-5.53561	13.036	human
mus_SNuc7468112-GTTACAGTCTACTCAT-1-0	2.71899	6.55065	human
mus_SNuc7468112-CGTTAGACATGCCTTC-1-0	11.5254	0.882292	human
mus_SNuc7468112-CAAGATCTCCGAATGT-1-0	1.08917	17.5294	human
mus_SNuc7468112-GAATAAGAGCGTAGTG-1-0	8.48756	2.11527	human
mus_SNuc7468112-ACGAGGAAGATGTGTA-1-0	-9.12789	13.5161	human
mus_SNuc7468112-GAATGAAAGGGCTTCC-1-0	10.1984	1.05725	human
mus_SNuc7468112-AGCGGTCCAATCACAC-1-0	-6.0274	4.92915	human
mus_SNuc7468112-GTTACAGAGTCCCACG-1-0	-7.48629	13.0268	human
mus_SNuc7468112-ACACCAATCCACGTGG-1-0	-6.11283	4.61005	human
mus_SNuc7468112-TGCCAAAGTAATAGCA-1-0	-1.27981	14.4958	human
mus_SNuc7468112-CATCGGGAGGTGTTAA-1-0	-6.47128	13.8296	human
mus_SNuc7468112-TTGCGTCTCGTACCGG-1-0	-6.90091	14.9156	human
mus_SNuc7468112-CCTAAAGGTCTCTCGT-1-0	6.81528	7.1048	human
mus_SNuc7468112-GAACGGATCCACGAAT-1-0	-8.2883	13.3631	human
mus_SNuc7468112-TTCTCCTCAGCTGCAC-1-0	-7.26052	-0.627012	human
mus_SNuc7468112-GATCTAGGTCGCTTTC-1-0	12.2243	8.76704	human
mus_SNuc7468112-TCTGGAAGTATGGTTC-1-0	3.54586	16.9064	human
mus_SNuc7468112-TTTGGTTGTTATGTGC-1-0	-8.25894	13.751	human
mus_SNuc7468112-TATGCCCAGGTGCTTT-1-0	-5.21783	6.95445	human
mus_SNuc7468112-GGGACCTGTTCCTCCA-1-0	11.8871	1.1733	human
mus_SNuc7468112-CTGCCTACAGTCAGCC-1-0	9.39323	1.39629	human
mus_SNuc7468112-CCAGCGACAAAGTCAA-1-0	-6.68664	13.3119	human
mus_SNuc7468112-CTGTGCTCAATCAGAA-1-0	-8.30108	13.0516	human
mus_SNuc7468112-TGTTCCGCAGATAATG-1-0	3.82235	17.7511	human
mus_SNuc7468112-TACTTACTCGCATGGC-1-0	2.58616	6.3962	human
mus_SNuc7468112-TCCCGATTCTATGTGG-1-0	-8.22164	14.2449	human
mus_SNuc7468112-GTTTCTACACGGTGTC-1-0	-0.568398	15.7198	human
mus_SNuc7468112-CCACCTAAGACAGACC-1-0	-6.25851	12.1977	human
mus_SNuc7468112-AGCGGTCCAACTTGAC-1-0	-6.50036	3.50339	human
mus_SNuc7468112-GCACTCTCAGTCAGAG-1-0	3.20471	-1.17071	human
mus_SNuc7468112-TACCTATCAGTGGGAT-1-0	-6.09442	4.39727	human
mus_SNuc7468112-AAGGAGCAGCCACTAT-1-0	1.24651	15.5768	human
mus_SNuc7468112-ACTGTCCAGTCGAGTG-1-0	12.4437	10.8588	human
mus_SNuc7468112-CATGACATCAGCTTAG-1-0	-6.65732	10.1096	human
mus_SNuc7468112-ACAGCCGGTCAAACTC-1-0	4.59535	17.9679	human
mus_SNuc7468112-TCTCTAAGTGAAATCA-1-0	2.3605	6.69175	human
mus_SNuc7468112-TGAGCATGTCAAAGAT-1-0	-7.08987	9.95597	human
mus_SNuc7468112-CGTGTAAAGATGGGTC-1-0	-9.47412	13.3382	human
mus_SNuc7468112-GCTGCAGCACACGCTG-1-0	-7.516	10.3023	human
mus_SNuc7468112-AAGGCAGGTTGCGTTA-1-0	6.66033	16.0522	human
mus_SNuc7468112-ACACCGGGTTGGGACA-1-0	-7.22988	14.2842	human
mus_SNuc7468112-CAGCGACTCACGCGGT-1-0	9.88709	1.60788	human
mus_SNuc7468112-ATTGGTGAGGAGTTGC-1-0	-9.42413	13.8137	human
mus_SNuc7468112-TTTACTGAGGAGTCTG-1-0	-8.05013	15.1211	human
mus_SNuc7468112-GTTCTCGGTACCGTAT-1-0	9.18121	1.35414	human
mus_SNuc7468112-AGCGTATAGAGTGACC-1-0	6.89519	7.13865	human
mus_SNuc7468112-CGACCTTGTAAGTGGC-1-0	-6.40206	3.90731	human
mus_SNuc7468112-GGCTGGTTCGACGGAA-1-0	-7.97604	13.2113	human
mus_SNuc7468112-GTCTCGTCAAATACAG-1-0	-5.59445	12.196	human
mus_SNuc7468112-CCCTCCTTCAGTTTGG-1-0	4.07919	17.4931	human
mus_SNuc7468112-GCATACAAGGGAACGG-1-0	0.0358056	13.7742	human
mus_SNuc7468112-ACCAGTAAGTACTTGC-1-0	12.2406	8.65639	human
mus_SNuc7468112-GACCTGGCAGTCGATT-1-0	1.30485	16.7484	human
mus_SNuc7468112-CGGAGCTCACGAAATA-1-0	0.951718	5.18277	human
mus_SNuc7468112-CCTCAGTCATACCATG-1-0	-5.47788	12.9826	human
mus_SNuc7468112-CTTAGGACAAGCCATT-1-0	-0.244446	14.6159	human
mus_SNuc7468112-CACATAGGTCCGAATT-1-0	0.618508	15.3519	human
mus_SNuc7468112-GGCTGGTTCTTGACGA-1-0	-6.03718	4.97171	human
mus_SNuc7468112-AGCGGTCTCTCCCTGA-1-0	0.974478	14.789	human
mus_SNuc7468112-CCTTCGACAATGAATG-1-0	1.46565	15.4788	human
mus_SNuc7468112-ACGCAGCAGCGTTGCC-1-0	11.9453	1.34586	human
mus_SNuc7468112-GATGCTAGTGTGGCTC-1-0	-6.18208	13.8004	human
mus_SNuc7468112-TGATTTCCAGCATACT-1-0	4.69511	16.6632	human
mus_SNuc7468112-ACCGTAACACATGGGA-1-0	-8.945	13.701	human
mus_SNuc7468112-CGCGTTTAGCTGAACG-1-0	3.62296	17.7085	human
mus_SNuc7468112-TCCACACGTGACTACT-1-0	2.88083	13.4304	human
mus_SNuc7468112-AACCGCGAGAACAATC-1-0	-7.15092	14.5737	human
mus_SNuc7468112-TTCTCCTCACTGTGTA-1-0	11.9161	0.648525	human
mus_SNuc7468112-ACCAGTAAGGCATGGT-1-0	0.0144647	15.8221	human
mus_SNuc7468112-CGTTCTGTCTGCTTGC-1-0	-9.95645	13.3362	human
mus_SNuc7468112-TCACGAAGTTTGTTTC-1-0	2.06435	7.15193	human
mus_SNuc7468112-ATGTGTGAGCCGTCGT-1-0	6.63758	7.18994	human
mus_SNuc7468112-GGGCATCAGACTAGAT-1-0	0.479676	16.9247	human
mus_SNuc7468112-AGTAGTCAGACCTAGG-1-0	1.63078	5.6351	human
mus_SNuc7468112-CCGTGGAAGTACTTGC-1-0	-9.36859	13.5059	human
mus_SNuc7468112-CGTCCATGTTCGAATC-1-0	-5.07907	7.35066	human
mus_SNuc7468112-AGATCTGTCCCGACTT-1-0	9.37196	1.4682	human
mus_SNuc7468112-CAGCGACTCCTCATTA-1-0	6.62242	7.16248	human
mus_SNuc7468112-CCTTACGCACAGGAGT-1-0	-6.15727	13.689	human
mus_SNuc7468112-ACTGATGCAGATCCAT-1-0	-6.39708	15.0385	human
mus_SNuc7468112-CTTCTCTGTTCGCTAA-1-0	4.72107	17.0388	human
mus_SNuc7468112-CGACTTCAGTCATGCT-1-0	1.70014	15.4777	human
mus_SNuc7468112-CACCACTTCCAAGTAC-1-0	2.92727	6.47989	human
mus_SNuc7468112-ACTTACTTCCGTTGCT-1-0	2.04329	4.90942	human
mus_SNuc7468112-ACGGAGATCTTGCAAG-1-0	-8.05081	14.1021	human
mus_SNuc7468112-CACACTCAGCACAGGT-1-0	11.5696	0.423468	human
mus_SNuc7468112-TCAATCTGTAGCAAAT-1-0	1.36864	18.2059	human
mus_SNuc7468112-ACGAGCCCAACACCCG-1-0	11.6247	1.73455	human
mus_SNuc7468112-ATCCGAATCACGACTA-1-0	6.50233	7.14428	human
mus_SNuc7468112-CTTAGGACATCCGCGA-1-0	2.5392	4.21446	human
mus_SNuc7468112-TAGGCATGTACTCAAC-1-0	-9.63019	13.2626	human
mus_SNuc7468112-GCTGCGATCACCGTAA-1-0	-7.43969	0.329974	human
mus_SNuc7468112-ACGCCAGTCTACCAGA-1-0	-7.05402	11.823	human
mus_SNuc7468112-ATCATGGGTATGGTTC-1-0	0.259448	7.63374	human
mus_SNuc7468112-ACTGTCCTCCGTACAA-1-0	3.89764	16.5225	human
mus_SNuc7468112-GTGCGGTAGCGTTCCG-1-0	1.86476	6.33986	human
mus_SNuc7468112-TCTGAGACAGCCTGTG-1-0	6.78891	7.06937	human
mus_SNuc7468112-AACCGCGTCTTGACGA-1-0	-0.66692	15.2114	human
mus_SNuc7468112-CCACTACCACGACGAA-1-0	11.9581	1.19265	human
mus_SNuc7468112-CAGAGAGCAGACTCGC-1-0	-6.8935	15.1114	human
mus_SNuc7468112-AACCATGGTGTGGCTC-1-0	1.9346	6.29344	human
mus_SNuc7468112-GCTCTGTCAACGCACC-1-0	-8.1341	12.6297	human
mus_SNuc7468112-CATCGGGTCTCATTCA-1-0	2.98947	17.7024	human
mus_SNuc7468112-CGATTGACACGGCCAT-1-0	10.5675	1.40533	human
mus_SNuc7468112-TTGCCGTCATTTCACT-1-0	-1.3233	14.972	human
mus_SNuc7468112-TCGAGGCGTGTCTGAT-1-0	-6.16171	4.83221	human
mus_SNuc7468112-GACGTTACAGATTGCT-1-0	3.96297	-0.00426552	human
mus_SNuc7468112-GCGCCAATCTCATTCA-1-0	0.0609478	7.10962	human
mus_SNuc7468112-GGGAGATCAGATAATG-1-0	10.1687	2.04608	human
mus_SNuc7468112-CGATCGGGTCTCCACT-1-0	-8.32989	15.7339	human
mus_SNuc7468112-ACGAGGACAGCTGCTG-1-0	-6.29659	4.7836	human
mus_SNuc7468112-CGATTGAAGCGATCCC-1-0	-1.51628	16.4528	human
mus_SNuc7468112-CCCATACAGAGAGCTC-1-0	-6.72562	10.0158	human
mus_SNuc7468112-CCAGCGACAACTGCGC-1-0	-5.99559	5.05414	human
mus_SNuc7468112-GGGCACTAGGTGCTAG-1-0	-6.81517	10.1296	human
mus_SNuc7468112-CGGCTAGTCACGATGT-1-0	2.56955	16.8991	human
mus_SNuc7468112-AACTTTCTCATGGTCA-1-0	-2.27545	16.6739	human
mus_SNuc7468112-CGGAGCTGTCATATCG-1-0	-8.19163	12.3992	human
mus_SNuc7468112-TTCGAAGGTCCGAATT-1-0	3.88439	-1.28568	human
mus_SNuc7468112-TGACAACGTGTCGCTG-1-0	12.6821	10.7241	human
mus_SNuc7468112-CTCCTAGAGCGCCTTG-1-0	12.9562	8.52923	human
mus_SNuc7468112-ACCCACTGTAAGCACG-1-0	3.58864	18.0922	human
mus_SNuc7468112-ATAACGCGTAAACCTC-1-0	13.586	10.1252	human
mus_SNuc7468112-TGAGGGAAGAAGGACA-1-0	-5.95832	5.24814	human
mus_SNuc7468112-TGTTCCGTCACAGTAC-1-0	2.26114	5.28206	human
mus_SNuc7468112-AGCTTGATCCCATTTA-1-0	-6.67005	10.0444	human
mus_SNuc7468112-GAGTCCGCAAGTCTAC-1-0	2.42578	6.13019	human
mus_SNuc7468112-ACCCACTGTACTCGCG-1-0	-1.95108	15.5238	human
mus_SNuc7468112-TCGTACCAGGCGCTCT-1-0	-7.10059	11.7416	human
mus_SNuc7468112-AGTGGGAGTCGCTTCT-1-0	0.482361	16.1934	human
mus_SNuc7468112-TTGACTTCAACGCACC-1-0	2.64348	5.68958	human
mus_SNuc7468112-AAAGTAGCAATGTAAG-1-0	1.98632	5.95407	human
mus_SNuc7468112-TACGGATTCGAATGGG-1-0	2.08335	4.48352	human
mus_SNuc7468112-TGGACGCAGTGTCCCG-1-0	9.88275	8.70744	human
mus_SNuc7468112-CGACTTCTCTGGTGTA-1-0	9.6219	1.44225	human
mus_SNuc7468112-ATCGAGTAGGAGCGTT-1-0	-6.93256	15.0963	human
mus_SNuc7468112-GGATTACTCCAAGTAC-1-0	-8.25052	13.6429	human
mus_SNuc7468112-TGACTTTTCTTTACAC-1-0	-1.18743	15.5325	human
mus_SNuc7468112-TAGGCATCATCTACGA-1-0	3.15373	-0.117088	human
mus_SNuc7468112-GCATGCGAGGACAGCT-1-0	3.29241	17.8551	human
mus_SNuc7468112-AAACGGGCAAGGACAC-1-0	-5.18958	7.06744	human
mus_SNuc7468112-ATAGACCGTCTGATCA-1-0	-8.35486	15.174	human
mus_SNuc7468112-GACCTGGGTGCCTGGT-1-0	4.11185	-0.103836	human
mus_SNuc7468112-ATGCGATGTACAGTGG-1-0	0.795136	16.7497	human
mus_SNuc7468112-TTGACTTGTCAGAAGC-1-0	0.474616	17.587	human
mus_SNuc7468112-CCAATCCAGCGATAGC-1-0	2.29698	6.1554	human
mus_SNuc7468112-GGGTCTGCATCCTAGA-1-0	1.23555	4.40879	human
mus_SNuc7468112-AGCTCTCTCACATGCA-1-0	-0.745683	16.2504	human
mus_SNuc7468112-TAAGAGACACATGACT-1-0	-6.85326	10.027	human
mus_SNuc7468112-CCCAGTTTCCTTTACA-1-0	-6.77547	10.1309	human
mus_SNuc7468112-ATTCTACAGTCAAGGC-1-0	2.42638	4.37219	human
mus_SNuc7468112-TGCTACCCACAACGTT-1-0	1.10293	4.88596	human
mus_SNuc7468112-ACTATCTTCAATAAGG-1-0	-8.12154	14.1588	human
mus_SNuc7468112-CCCTCCTGTCTTCAAG-1-0	9.48463	1.62731	human
mus_SNuc7468112-AGGTCATAGTCATGCT-1-0	-6.86599	15.0665	human
mus_SNuc7468112-TCACAAGTCCGTACAA-1-0	-7.70962	14.3919	human
mus_SNuc7468112-TCAGCAAAGTATTGGA-1-0	0.268054	7.12764	human
mus_SNuc7468112-CGTAGGCAGCACACAG-1-0	-6.50913	3.3952	human
mus_SNuc7468112-ATCCGAACAAAGGTGC-1-0	-5.39744	3.74127	human
mus_SNuc7468112-CGTGAGCTCCACGCAG-1-0	-5.26336	12.9215	human
mus_SNuc7468112-TCTGGAATCCTTTACA-1-0	2.70942	17.2861	human
mus_SNuc7468112-ATTGGTGCAAGAGTCG-1-0	-6.44144	13.732	human
mus_SNuc7468112-GCATACATCATAACCG-1-0	-6.5415	3.72421	human
mus_SNuc7468112-TTGGAACCAATCGAAA-1-0	-6.00828	4.76257	human
mus_SNuc7468112-TTGGCAATCTTCTGGC-1-0	-7.49317	15.9643	human
mus_SNuc7468112-TGAGCATTCTCTTGAT-1-0	-6.48695	3.23956	human
mus_SNuc7468112-GAGTCCGTCTAACGGT-1-0	9.76667	8.1405	human
mus_SNuc7468112-AAGCCGCCACATCCAA-1-0	2.93933	16.8839	human
mus_SNuc7468112-TATCTCAGTGGCCCTA-1-0	-7.60911	14.4107	human
mus_SNuc7468112-TCAGATGTCTGCCAGG-1-0	1.5951	16.3403	human
mus_SNuc7468112-AACGTTGAGCGCCTCA-1-0	7.87316	3.52373	human
mus_SNuc7468112-AGCTTGACAGGCTCAC-1-0	4.06284	17.3811	human
mus_SNuc7468112-GGAAAGCAGTGAATTG-1-0	0.076018	15.5346	human
mus_SNuc7468112-ACTTACTAGGGAAACA-1-0	-5.52671	4.48486	human
mus_SNuc7468112-TATTACCCAGTCAGAG-1-0	3.28179	17.6218	human
mus_SNuc7468112-CTAAGACCATGTTGAC-1-0	9.66116	-0.160849	human
mus_SNuc7468112-CAAGATCTCCATGAAC-1-0	2.22338	6.52683	human
mus_SNuc7468112-GTACTCCCACCACGTG-1-0	-5.87458	4.45166	human
mus_SNuc7468112-GTTTCTAAGGGTATCG-1-0	4.26588	17.5072	human
mus_SNuc7468112-TTAACTCGTTAGGGTG-1-0	2.06051	16.52	human
mus_SNuc7468112-ATTACTCTCCAATGGT-1-0	-7.58194	14.6825	human
mus_SNuc7468112-TACGGTAGTATTACCG-1-0	-6.49979	14.9861	human
mus_SNuc7468112-CCGTTCAAGCTACCGC-1-0	1.242	16.8645	human
mus_SNuc7468112-TGTCCCACATGGTTGT-1-0	-5.29214	13.0632	human
mus_SNuc7468112-CTGCCTACAGTAGAGC-1-0	-5.7198	12.564	human
mus_SNuc7468112-CTCGTCACAATCTACG-1-0	10.7295	9.16334	human
mus_SNuc7468112-GCTTCCAGTCGACTAT-1-0	-5.29426	12.7172	human
mus_SNuc7468112-GAGTCCGCAGCTCGAC-1-0	2.89726	6.62595	human
mus_SNuc7468112-CGCTGGACAAGAGTCG-1-0	4.76253	0.179277	human
mus_SNuc7468112-CAGCGACCAGTAACGG-1-0	12.4732	10.5578	human
mus_SNuc7468112-AAAGCAACACACCGCA-1-0	2.11516	4.20485	human
mus_SNuc7468112-TTGAACGTCTACTCAT-1-0	9.6914	8.55161	human
mus_SNuc7468112-AGGCCGTCATCAGTCA-1-0	12.2741	10.6756	human
mus_SNuc7468112-ACACCGGTCATTCACT-1-0	9.66169	2.75548	human
mus_SNuc7468112-CCACCTAGTTCGTCTC-1-0	-5.93282	4.70111	human
mus_SNuc7468112-CTGTTTAGTGGGTCAA-1-0	-9.26833	14.3313	human
mus_SNuc7468112-CTACACCTCACCAGGC-1-0	-6.00278	4.10752	human
mus_SNuc7468112-TCATTTGTCCAAACTG-1-0	2.29315	5.69707	human
mus_SNuc7468112-CCATGTCAGTTACGGG-1-0	-5.87646	4.96327	human
mus_SNuc7468112-CACAGTACATAGACTC-1-0	12.3869	10.7544	human
mus_SNuc7468112-CTTGGCTTCTGCAGTA-1-0	-0.335261	15.3466	human
mus_SNuc7468112-GCTGCGACATATACCG-1-0	-8.58791	15.2278	human
mus_SNuc7468112-TGGTTAGTCTGGAGCC-1-0	1.62003	15.6923	human
mus_SNuc7468112-CCACCTAGTTTCCACC-1-0	11.2499	1.30626	human
mus_SNuc7468112-CAGCAGCCAGCCAATT-1-0	11.8552	1.64348	human
mus_SNuc7468112-ACGAGGATCTAGAGTC-1-0	-9.82163	5.85202	human
mus_SNuc7468112-AAGGCAGAGATATGGT-1-0	0.727594	15.9627	human
mus_SNuc7468112-TCCACACAGTGCGTGA-1-0	-6.51968	14.1711	human
mus_SNuc7468112-AGCAGCCCAATGAATG-1-0	11.4241	0.393713	human
mus_SNuc7468112-GATCGCGTCCAAGCCG-1-0	-0.236728	15.2039	human
mus_SNuc7468112-TTCTCCTCATGGTCAT-1-0	4.6033	17.6812	human
mus_SNuc7468112-CATCAGACAGCTATTG-1-0	-7.81765	15.236	human
mus_SNuc7468112-CCTCAGTGTGTAACGG-1-0	2.66724	0.233612	human
mus_SNuc7468112-GGCCGATCACCCAGTG-1-0	1.97881	13.7389	human
mus_SNuc7468112-GCGACCAGTCCAGTAT-1-0	-5.43673	13.2035	human
mus_SNuc7468112-GCTTCCATCTGCTGTC-1-0	-6.20172	12.2859	human
mus_SNuc7468112-AAGGAGCTCATCATTC-1-0	-8.29715	13.5429	human
mus_SNuc7468112-CCTATTAAGCAATCTC-1-0	1.98774	5.31322	human
mus_SNuc7468112-CGGTTAACAAGCGCTC-1-0	8.2232	15.313	human
mus_SNuc7468112-CCTCTGAGTGTGAATA-1-0	-5.87658	4.52853	human
mus_SNuc7468112-TCATTTGCAGGTCCAC-1-0	8.49039	2.1814	human
mus_SNuc7468112-TGACGGCGTACTCGCG-1-0	11.4524	0.887116	human
mus_SNuc7468112-TGAAAGACAGTCGATT-1-0	-5.76243	4.64004	human
mus_SNuc7468112-ACGTCAAGTTACGCGC-1-0	-6.2135	4.48223	human
mus_SNuc7468112-GGGCACTAGGTGATAT-1-0	-8.61305	13.1833	human
mus_SNuc7468112-TTAGGCAAGCCACGCT-1-0	-6.23319	12.2552	human
mus_SNuc7468112-AAAGATGAGTAGCGGT-1-0	-8.34605	14.46	human
mus_SNuc7468112-CAGCATAGTTCAGGCC-1-0	2.4294	6.06095	human
mus_SNuc7468112-TATCTCACAGGAATCG-1-0	-6.35795	13.4632	human
mus_SNuc7468112-CGGTTAACAACACCCG-1-0	1.89317	17.1475	human
mus_SNuc7468112-AGGGATGCATCGGACC-1-0	-6.77349	10.2787	human
mus_SNuc7468112-AGCGTCGGTAGGGTAC-1-0	2.68768	6.49748	human
mus_SNuc7468112-GTAGTCACACCACGTG-1-0	-0.00930533	14.6973	human
mus_SNuc7468112-GCGCCAACACAGACAG-1-0	-6.11363	12.5831	human
mus_SNuc7468112-CGCTTCAGTCTTCGTC-1-0	-5.93876	4.65891	human
mus_SNuc7468112-GCATACAGTCAGATAA-1-0	9.5908	8.14668	human
mus_SNuc7468112-AACTTTCGTCTTGTCC-1-0	-8.63302	15.0919	human
mus_SNuc7468112-CTAACTTTCCGCGGTA-1-0	-1.82154	16.4957	human
mus_SNuc7468112-CTCTACGTCGCAGGCT-1-0	-7.74278	14.292	human
mus_SNuc7468112-GCTGCAGTCTTTCCTC-1-0	-5.14414	7.01035	human
mus_SNuc7468112-GAGGTGATCTCGTTTA-1-0	-5.26829	6.88887	human
mus_SNuc7468112-AAATGCCCAGTCCTTC-1-0	-0.673573	15.9404	human
mus_SNuc7468112-TTAGTTCAGATACACA-1-0	3.91507	16.6775	human
mus_SNuc7468112-GCTGGGTCATGCATGT-1-0	9.36175	1.59611	human
mus_SNuc7468112-ATCCACCCAAGCTGAG-1-0	-6.19663	14.4137	human
mus_SNuc7468112-CGAATGTTCGGAAATA-1-0	11.5669	10.6115	human
mus_SNuc7468112-CATCAGATCTAACTGG-1-0	3.59451	0.367778	human
mus_SNuc7468112-CCGTGGAGTTTCGCTC-1-0	-9.35539	14.0252	human
mus_SNuc7468112-CTTCTCTCACGCGAAA-1-0	-6.92219	13.293	human
mus_SNuc7468112-TTAGTTCCAATGGAAT-1-0	-6.85735	11.8044	human
mus_SNuc7468112-TTGCGTCCATCGATTG-1-0	-8.38406	15.1749	human
mus_SNuc7468112-AACTGGTAGTTGTAGA-1-0	5.25285	0.524378	human
mus_SNuc7468112-CGCTTCAAGAAAGTGG-1-0	-7.09109	14.8918	human
mus_SNuc7468112-GCATGATCAGTTCCCT-1-0	-5.7283	3.79259	human
mus_SNuc7468112-TTTCCTCGTGCTTCTC-1-0	-5.07817	5.0275	human
mus_SNuc7468112-AACTCTTCACCCATTC-1-0	1.09371	4.75003	human
mus_SNuc7468112-ACGTCAACACGACGAA-1-0	5.90323	16.318	human
mus_SNuc7468112-TTGTAGGCAAAGGTGC-1-0	4.70529	17.5877	human
mus_SNuc7468112-GACACGCAGTGAACGC-1-0	-5.76088	5.08672	human
mus_SNuc7468112-AGAGTGGAGACTTTCG-1-0	-5.98217	13.1368	human
mus_SNuc7468112-CCTAAAGAGGTGCACA-1-0	-7.78476	14.7079	human
mus_SNuc7468112-GGGACCTGTAAATGTG-1-0	-0.142213	7.29453	human
mus_SNuc7468112-CATCCACAGGTGATAT-1-0	-0.639081	16.3432	human
mus_SNuc7468112-GTGTTAGCAGCGTCCA-1-0	0.87121	16.1177	human
mus_SNuc7468112-TCAGGTACAATAGCGG-1-0	11.8814	0.7702	human
mus_SNuc7468112-GTCGTAATCAGCCTAA-1-0	1.63318	5.24696	human
mus_SNuc7468112-TCGTACCTCTGCTGTC-1-0	6.91449	7.11092	human
mus_SNuc7468112-CCTAGCTGTATGCTTG-1-0	-7.60042	12.4192	human
mus_SNuc7468112-CATGGCGTCCAAACAC-1-0	0.865233	15.4971	human
mus_SNuc7468112-CGGACACCAAGGGTCA-1-0	-8.65851	15.224	human
mus_SNuc7468112-CAGAATCAGTCCGTAT-1-0	-8.44223	13.7048	human
mus_SNuc7468112-GGCAATTGTTCCCGAG-1-0	3.42749	16.6847	human
mus_SNuc7468112-TGGGAAGGTTCAACCA-1-0	-6.86135	14.991	human
mus_SNuc7468112-AAGACCTCAGTTTACG-1-0	-0.354482	15.8304	human
mus_SNuc7468112-TCGGGACCAGCATGAG-1-0	-7.64695	13.9226	human
mus_SNuc7468112-CGAGAAGCACATTTCT-1-0	0.307976	17.8625	human
mus_SNuc7468112-GACCTGGGTACGAAAT-1-0	-5.91343	4.36604	human
mus_SNuc7468112-TTAACTCGTTCCACGG-1-0	2.86455	6.23799	human
mus_SNuc7468112-GCATACAAGCCCGAAA-1-0	-4.98201	7.1056	human
mus_SNuc7468112-AGCAGCCAGGAGCGAG-1-0	-6.6093	-1.39595	human
mus_SNuc7468112-TACTCGCAGCTAGTGG-1-0	-9.79572	12.4785	human
mus_SNuc7468112-TTGACTTTCTACGAGT-1-0	2.56157	17.8404	human
mus_SNuc7468112-CAGCAGCCACAAGTAA-1-0	3.59569	17.3064	human
mus_SNuc7468112-AGTCTTTAGCTGTTCA-1-0	0.267903	7.09172	human
mus_SNuc7468112-CATGCCTTCACCTCGT-1-0	3.06462	17.6096	human
mus_SNuc7468112-CCATGTCCAAGTCATC-1-0	0.900921	16.2119	human
mus_SNuc7468112-TATGCCCGTCCGTCAG-1-0	5.78838	17.6571	human
mus_SNuc7468112-GATCTAGAGAATGTTG-1-0	2.21712	7.23953	human
mus_SNuc7468112-CGACCTTAGCGATATA-1-0	-9.3525	13.0843	human
mus_SNuc7468112-CCTTTCTTCAGCTCGG-1-0	-5.25989	4.91804	human
mus_SNuc7468112-TTGCCGTCAGTGACAG-1-0	6.59424	7.15237	human
mus_SNuc7468112-TGCGTGGTCCTAAGTG-1-0	-5.88053	4.67811	human
mus_SNuc7468112-GCTCCTACATACCATG-1-0	-0.0105903	15.3257	human
mus_SNuc7468112-GTGTTAGAGGAGTTTA-1-0	-6.55071	14.88	human
mus_SNuc7468112-GTAACGTGTCGCTTTC-1-0	9.63929	8.13072	human
mus_SNuc7468112-GACGTGCGTACAGTTC-1-0	-7.61646	15.7013	human
mus_SNuc7468112-AGAGCGACAAAGCAAT-1-0	2.20648	7.11278	human
mus_SNuc7468112-CTGCGGAAGCTGGAAC-1-0	0.276213	15.8154	human
mus_SNuc7468112-CTCACACAGTCCGGTC-1-0	-6.29798	12.8992	human
mus_SNuc7468112-TTTACTGTCGGTGTTA-1-0	12.7237	8.86933	human
mus_SNuc7468112-AGCGTATAGCCAGTTT-1-0	0.441313	13.2467	human
mus_SNuc7468112-GCATGATTCGATCCCT-1-0	2.35994	15.6436	human
mus_SNuc7468112-AAAGATGCATCGTCGG-1-0	0.705493	16.8065	human
mus_SNuc7468112-AGCTCTCCAACTTGAC-1-0	4.41976	17.9713	human
mus_SNuc7468112-CCGTACTTCTGGGCCA-1-0	6.77724	7.12276	human
mus_SNuc7468112-GGAATAATCCCTTGTG-1-0	1.75008	18.6011	human
mus_SNuc7468112-TTGGCAATCATAGCAC-1-0	1.06296	17.1098	human
mus_SNuc7468112-AACCATGAGACGACGT-1-0	1.53287	17.434	human
mus_SNuc7468112-TCCACACAGCAGGTCA-1-0	0.203987	13.5227	human
mus_SNuc7468112-GGACGTCGTTCACCTC-1-0	0.590355	16.4059	human
mus_SNuc7468112-GAGCAGACAGTTCCCT-1-0	-7.13416	13.4973	human
mus_SNuc7468112-TGCGTGGTCAGCTGGC-1-0	2.66985	17.2226	human
mus_SNuc7468112-TAAGCGTCACGCATCG-1-0	-7.16313	14.707	human
mus_SNuc7468112-TAGTGGTCACGAGAGT-1-0	2.44842	7.07106	human
mus_SNuc7468112-ATCTACTTCAGCGATT-1-0	-7.66665	13.8474	human
mus_SNuc7468112-ACGATGTCATCCTAGA-1-0	11.5394	10.8227	human
mus_SNuc7468112-TTATGCTGTTTGGCGC-1-0	2.75058	5.75274	human
mus_SNuc7468112-CCCAATCCAGATGGCA-1-0	-8.46414	15.353	human
mus_SNuc7468112-TGTGTTTAGTCATGCT-1-0	6.69791	7.06746	human
mus_SNuc7468112-GCATGTACAGGGTATG-1-0	9.18843	-0.76196	human
mus_SNuc7468112-GTCTTCGAGGGTTTCT-1-0	2.91686	15.6506	human
mus_SNuc7468112-TGTGTTTAGTGGAGTC-1-0	0.432399	5.64111	human
mus_SNuc7468112-TACACGAGTATAATGG-1-0	6.51716	7.07169	human
mus_SNuc7468112-CTTAGGAGTCCGAAGA-1-0	-5.63009	12.3235	human
mus_SNuc7468112-GGCCGATAGGAGTTGC-1-0	11.7349	1.31536	human
mus_SNuc7468112-TCGGGACCATATGAGA-1-0	-8.85055	15.289	human
mus_SNuc7468112-TTAGTTCTCGGAATCT-1-0	-8.05298	15.1377	human
mus_SNuc7468112-GACTGCGTCACCTCGT-1-0	-6.40092	4.38131	human
mus_SNuc7468112-CACATTTGTTGCCTCT-1-0	-6.75005	13.3495	human
mus_SNuc7468112-TACTTGTGTATAAACG-1-0	-5.29473	6.87063	human
mus_SNuc7468112-GCACTCTCAGCCTGTG-1-0	-7.83098	14.2026	human
mus_SNuc7468112-TGCACCTCATTTCAGG-1-0	4.86764	18.1823	human
mus_SNuc7468112-TTAACTCAGAATGTGT-1-0	0.215102	6.98666	human
mus_SNuc7468112-TCGCGAGAGCGTGAAC-1-0	0.19959	16.0375	human
mus_SNuc7468112-GTCAAGTGTTGGTAAA-1-0	11.3487	1.19872	human
mus_SNuc7468112-CCCTCCTCAGCTCGCA-1-0	-5.98653	4.42673	human
mus_SNuc7468112-GTCACAACATCGATGT-1-0	11.7219	0.980841	human
mus_SNuc7468112-AGTTGGTTCCCAAGAT-1-0	12.2831	10.5846	human
mus_SNuc7468112-GAAACTCCAAGACACG-1-0	0.611158	15.3696	human
mus_SNuc7468112-CCCTCCTGTACCATCA-1-0	-5.5957	12.9897	human
mus_SNuc7468112-TGCCCTACACAACGTT-1-0	-5.88072	13.844	human
mus_SNuc7468112-GAATAAGAGAGTTGGC-1-0	-6.74989	12.7904	human
mus_SNuc7468112-TTTCCTCGTTCATGGT-1-0	-6.77021	14.1826	human
mus_SNuc7468112-CGAATGTGTTCAGCGC-1-0	-6.03847	14.5178	human
mus_SNuc7468112-TTATGCTTCGTCACGG-1-0	0.0899484	16.6394	human
mus_SNuc7468112-CGAACATTCAATAAGG-1-0	0.241662	13.5674	human
mus_SNuc7468112-TACTCATCAATAGAGT-1-0	-6.78395	13.692	human
mus_SNuc7468112-CCGGGATAGACTCGGA-1-0	-8.31056	14.4965	human
mus_SNuc7468112-AAGTCTGCATACCATG-1-0	5.85375	16.8414	human
mus_SNuc7468112-GGGTTGCTCTGGTATG-1-0	-7.61265	14.4254	human
mus_SNuc7468112-CTAAGACAGTCCGTAT-1-0	-2.23426	16.5867	human
mus_SNuc7468112-CAAGAAATCTCGTTTA-1-0	-5.87664	4.41522	human
mus_SNuc7468112-TATCAGGCAGCCAATT-1-0	-8.4479	13.9262	human
mus_SNuc7468112-GGAATAACACCCAGTG-1-0	-6.88475	14.8434	human
mus_SNuc7468112-CCTACACGTTAAGACA-1-0	-12.3144	14.6599	human
mus_SNuc7468112-GTTTCTAGTAGCACGA-1-0	12.2405	10.5491	human
mus_SNuc7468112-CACTCCATCTCATTCA-1-0	-7.32545	15.9841	human
mus_SNuc7468112-ACGCAGCCACGCCAGT-1-0	4.23224	17.8177	human
mus_SNuc7468112-TACGGGCCACTTGGAT-1-0	1.98121	15.8427	human
mus_SNuc7468112-GCGCAACGTTCAGGCC-1-0	2.34758	5.68747	human
mus_SNuc7468112-CAGCTAATCACAGTAC-1-0	-5.97291	14.4816	human
mus_SNuc7468112-ACGATGTAGGACTGGT-1-0	-6.92391	15.2222	human
mus_SNuc7468112-CAGGTGCAGTGACATA-1-0	6.5074	7.20134	human
mus_SNuc7468112-CATCGAAAGTACGTAA-1-0	-6.3613	3.86033	human
mus_SNuc7468112-GCCAAATAGAAACCGC-1-0	-10.2639	15.011	human
mus_SNuc7468112-CCTAAAGTCTACCTGC-1-0	-1.86803	11.3043	human
mus_SNuc7468112-TGATTTCTCAGCTGGC-1-0	-8.24073	16.006	human
mus_SNuc7468112-AAAGTAGAGGCTCTTA-1-0	4.46531	17.1303	human
mus_SNuc7468112-TAGGCATCAGGGTATG-1-0	-0.734352	15.5018	human
mus_SNuc7468112-ATTATCCCAGATCGGA-1-0	13.0713	7.53364	human
mus_SNuc7468112-CTACATTTCAAGATCC-1-0	-7.0843	10.1553	human
mus_SNuc7468112-TCGGTAATCCTTTACA-1-0	12.581	7.93813	human
mus_SNuc7468112-ACATGGTCAAGTAGTA-1-0	-7.42372	14.2239	human
mus_SNuc7468112-ACTTTCAGTGTGTGCC-1-0	0.369605	17.0688	human
mus_SNuc7468112-CACATAGTCAATACCG-1-0	11.3538	0.816417	human
mus_SNuc7468112-TTAACTCGTTACGACT-1-0	-7.02103	14.8541	human
mus_SNuc7468112-GTTCATTCACGCTTTC-1-0	-7.62764	16.1712	human
mus_SNuc7468112-TAGCCGGCAATCTACG-1-0	2.54092	6.60457	human
mus_SNuc7468112-GTATTCTTCTCGCATC-1-0	11.397	0.317792	human
mus_SNuc7468112-CTAGCCTCAGCATGAG-1-0	-7.04182	12.7929	human
mus_SNuc7468112-GCCTCTACAGCGTCCA-1-0	-9.91755	12.0295	human
mus_SNuc7468112-ACACCGGTCTGTCCGT-1-0	-2.68013	-0.178718	human
mus_SNuc7468112-CGTCAGGAGCTGCGAA-1-0	12.3551	8.1883	human
mus_SNuc7468112-CACTCCATCTTCTGGC-1-0	1.92196	6.85388	human
mus_SNuc7468112-GCTGGGTTCAGGCGAA-1-0	13.3144	8.31886	human
mus_SNuc7468112-TGCGTGGGTTGGACCC-1-0	-2.20449	15.3908	human
mus_SNuc7468112-CGGAGTCGTTTAAGCC-1-0	1.54197	17.5626	human
mus_SNuc7468112-GCGACCAAGGCCCTCA-1-0	0.158161	17.1998	human
mus_SNuc7468112-CATCCACTCGTCTGAA-1-0	2.59646	6.29648	human
mus_SNuc7468112-CATTCGCGTACGACCC-1-0	0.208247	13.6884	human
mus_SNuc7468112-GTTAAGCTCTACCTGC-1-0	2.87878	6.58847	human
mus_SNuc7468112-AAGGTTCTCTGCTTGC-1-0	0.246793	7.42298	human
mus_SNuc7468112-TGTCCCAGTCATGCCG-1-0	1.07811	18.2474	human
mus_SNuc7468112-CCTCTGAGTCATCGGC-1-0	2.48668	7.09703	human
mus_SNuc7468112-TGCTACCGTATATCCG-1-0	-8.36266	15.0014	human
mus_SNuc7468112-ACTGAACTCTGAGGGA-1-0	-8.8165	14.0362	human
mus_SNuc7468112-CTCATTATCTGGTATG-1-0	11.4998	1.16129	human
mus_SNuc7468112-GGGCATCTCACGCATA-1-0	11.7107	1.14803	human
mus_SNuc7468112-CGATGGCGTGCACGAA-1-0	-0.754559	7.36923	human
mus_SNuc7468112-TCTTTCCAGAATCTCC-1-0	-6.02128	4.28565	human
mus_SNuc7468112-GTAGTCAAGGGCATGT-1-0	4.67303	0.763955	human
mus_SNuc7468112-TATGCCCTCTCGCATC-1-0	6.74087	6.95276	human
mus_SNuc7468112-TTGACTTTCCTTGACC-1-0	12.113	10.2835	human
mus_SNuc7468112-ATTCTACAGCCAACAG-1-0	-6.98006	11.5836	human
mus_SNuc7468112-TGGCCAGGTAGGAGTC-1-0	-7.2226	13.8667	human
mus_SNuc7468112-GTAGGCCCACTGTCGG-1-0	2.72919	18.5003	human
mus_SNuc7468112-AGGGTGACAAGGTGTG-1-0	1.79661	5.22201	human
mus_SNuc7468112-CGAGAAGTCGTAGATC-1-0	-5.62455	4.68774	human
mus_SNuc7468112-CGTAGGCCAGTCCTTC-1-0	-5.51778	12.6455	human
mus_SNuc7468112-TCAATCTTCCCTTGTG-1-0	6.14012	15.8512	human
mus_SNuc7468112-GGATTACAGCCTATGT-1-0	1.79418	6.28349	human
mus_SNuc7468112-TAAGTGCGTGACTCAT-1-0	-6.54013	13.5863	human
mus_SNuc7468112-CTCAGAACAAAGCAAT-1-0	-5.95999	4.49288	human
mus_SNuc7468112-GTCCTCACATGGGACA-1-0	-0.381778	7.13029	human
mus_SNuc7468112-AGATTGCAGACAGACC-1-0	-8.21027	15.7257	human
mus_SNuc7468112-CTTAGGAGTTGGACCC-1-0	-7.73317	0.303329	human
mus_SNuc7468112-TAGACCAAGAGAGCTC-1-0	-1.21103	14.9187	human
mus_SNuc7468112-TTAACTCAGACCGGAT-1-0	-6.67237	13.6587	human
mus_SNuc7468112-CCAGCGAGTGACGCCT-1-0	3.00375	6.07368	human
mus_SNuc7468112-TCTCATAAGAAGATTC-1-0	-0.298059	16.0058	human
mus_SNuc7468112-TATTACCAGTCATGCT-1-0	9.73405	8.56296	human
mus_SNuc7468112-ATTATCCAGTGACTCT-1-0	3.90081	17.1783	human
mus_SNuc7468112-CATGGCGAGGCACATG-1-0	-0.0933552	16.2223	human
mus_SNuc7468112-CAAGAAATCGTCTGAA-1-0	-9.45091	13.4292	human
mus_SNuc7468112-TGATTTCGTTCGTTGA-1-0	4.22134	17.3787	human
mus_SNuc7468112-AGGGATGGTGTTCGAT-1-0	4.11321	0.16303	human
mus_SNuc7468112-ACGGCCACATTAACCG-1-0	6.80443	7.06444	human
mus_SNuc7468112-AAGACCTCACATCTTT-1-0	-6.15358	4.16476	human
mus_SNuc7468112-AACGTTGCATGGTAGG-1-0	0.181171	15.0263	human
mus_SNuc7468112-CACATTTAGGACTGGT-1-0	-5.97363	3.82552	human
mus_SNuc7468112-TCAGGATGTCATCGGC-1-0	1.40854	5.61205	human
mus_SNuc7468112-ATCTGCCAGATCTGAA-1-0	8.54792	-1.13632	human
mus_SNuc7468112-CGATGGCTCATAAAGG-1-0	-9.22193	13.3348	human
mus_SNuc7468112-TGGGAAGCAGACGCTC-1-0	-6.16378	4.72152	human
mus_SNuc7468112-ACCAGTACAATGGAAT-1-0	-5.98195	4.81401	human
mus_SNuc7468112-CGGCTAGGTGACAAAT-1-0	1.31949	15.1926	human
mus_SNuc7468112-GGGCATCAGCCGATTT-1-0	5.24028	17.2279	human
mus_SNuc7468112-CGACCTTGTTTGTTTC-1-0	3.98085	16.0044	human
mus_SNuc7468112-CCTTCCCTCGCGTTTC-1-0	-6.90348	14.0646	human
mus_SNuc7468112-CAGCTGGTCTCGCATC-1-0	3.81556	16.8664	human
mus_SNuc7468112-GAACGGACATCCTAGA-1-0	0.735669	17.4861	human
mus_SNuc7468112-GTGTTAGAGGGAAACA-1-0	0.106775	16.5321	human
mus_SNuc7468112-GTGCGGTAGGTTCCTA-1-0	-6.44887	14.8534	human
mus_SNuc7468112-CTGTTTACACCACCAG-1-0	3.26007	17.1525	human
mus_SNuc7468112-TGGCTGGTCGAGAGCA-1-0	-5.92165	13.0605	human
mus_SNuc7468112-CGACCTTGTTCGAATC-1-0	11.6091	1.2215	human
mus_SNuc7468112-GTATCTTCATGCCTTC-1-0	4.84811	15.5083	human
mus_SNuc7468112-TTGACTTTCCGAACGC-1-0	1.7892	5.86757	human
mus_SNuc7468112-CTTACCGAGTGCTGCC-1-0	11.6942	0.248292	human
mus_SNuc7468112-GATCAGTTCTGACCTC-1-0	3.93886	17.7302	human
mus_SNuc7468112-CTAATGGCAAGCCGTC-1-0	2.52796	6.46798	human
mus_SNuc7468112-AGCTCCTAGTGGTCCC-1-0	11.3842	1.07995	human
mus_SNuc7468112-TGACTTTCACAGAGGT-1-0	11.5221	10.5155	human
mus_SNuc7468112-CGAACATAGCTTTGGT-1-0	2.92665	17.6863	human
mus_SNuc7468112-CTGTGCTCATTAGCCA-1-0	9.28995	-0.463928	human
mus_SNuc7468112-AAGACCTTCTGAGGGA-1-0	1.40455	16.0585	human
mus_SNuc7468112-GATCGATTCGTCACGG-1-0	-0.832877	14.9351	human
mus_SNuc7468112-ATCTACTAGGGTATCG-1-0	1.83224	16.7211	human
mus_SNuc7468112-CACAAACTCGTAGGAG-1-0	-9.62028	15.178	human
mus_SNuc7468112-TTGACTTAGGTAGCTG-1-0	-5.31448	4.2758	human
mus_SNuc7468112-CCTTACGAGCGTCTAT-1-0	-5.99127	13.0113	human
mus_SNuc7468112-ACACCGGGTACGCTGC-1-0	8.75253	1.97961	human
mus_SNuc7468112-ACGATACTCTAACTCT-1-0	-6.10856	4.59315	human
mus_SNuc7468112-CAAGATCCACTTGGAT-1-0	4.65175	18.2082	human
mus_SNuc7468112-ATGTGTGTCGCTTGTC-1-0	-6.81235	13.6512	human
mus_SNuc7468112-TTAACTCCATGATCCA-1-0	1.35824	5.43321	human
mus_SNuc7468112-TCAGATGGTGGCCCTA-1-0	2.4517	6.66158	human
mus_SNuc7468112-GTGCAGCAGTTCGCGC-1-0	1.88215	4.90735	human
mus_SNuc7468112-GAGCAGACAAAGGTGC-1-0	-6.07444	12.1329	human
mus_SNuc7468112-CGACTTCGTTCCGGCA-1-0	5.43592	16.9157	human
mus_SNuc7468112-ACGGGCTAGGGTTCCC-1-0	10.386	1.93013	human
mus_SNuc7468112-CTCTACGGTCAGTGGA-1-0	0.13187	17.556	human
mus_SNuc7468112-CGCGGTAAGGTCATCT-1-0	11.6664	0.505387	human
mus_SNuc7468112-TAAGTGCTCTGAGTGT-1-0	-9.72455	14.0263	human
mus_SNuc7468112-ATTACTCTCTAGAGTC-1-0	10.8257	2.9182	human
mus_SNuc7468112-CACCTTGTCCCACTTG-1-0	-6.23664	12.483	human
mus_SNuc7468112-CACCACTCACGAGGTA-1-0	11.0914	0.249259	human
mus_SNuc7468112-AGATTGCGTCGGCATC-1-0	5.054	17.138	human
mus_SNuc7468112-CGTGTCTTCGTCGTTC-1-0	1.78798	4.762	human
mus_SNuc7468112-TACACGAAGTGGGATC-1-0	8.36116	-0.696882	human
mus_SNuc7468112-CCTTTCTGTCTGGTCG-1-0	-9.39499	13.8979	human
mus_SNuc7468112-TCGGGACTCCGAACGC-1-0	-0.427264	7.17307	human
mus_SNuc7468112-CGGACACGTTATCACG-1-0	-7.95195	14.7919	human
mus_SNuc7468112-CTTAACTCAATGTTGC-1-0	0.450107	15.4794	human
mus_SNuc7468112-CTACGTCTCCGATATG-1-0	0.253996	17.1974	human
mus_SNuc7468112-CTCGGAGTCAGTTGAC-1-0	4.36422	-0.339238	human
mus_SNuc7468112-ATGGGAGTCCAAGTAC-1-0	12.4026	10.8253	human
mus_SNuc7468112-AGTCTTTCATCCGTGG-1-0	11.6815	10.5327	human
mus_SNuc7468112-CTGCCTACAGTCGTGC-1-0	1.72599	17.4229	human
mus_SNuc7468112-CTCATTAGTGAACCTT-1-0	0.607756	4.98185	human
mus_SNuc7468112-GTACGTAGTTGCTCCT-1-0	10.6332	1.51769	human
mus_SNuc7468112-AGCGGTCGTCTAGAGG-1-0	11.0609	1.08228	human
mus_SNuc7468112-TCCCGATTCCGCAGTG-1-0	0.711293	6.01118	human
mus_SNuc7468112-CCTCAGTTCACCAGGC-1-0	2.17587	6.99312	human
mus_SNuc7468112-GAACCTACAGACACTT-1-0	4.89301	18.1529	human
mus_SNuc7468112-CAACTAGCAAGCGAGT-1-0	-8.54453	13.8956	human
mus_SNuc7468112-CGCTATCAGCTGAAAT-1-0	-7.74919	14.985	human
mus_SNuc7468112-TTGCCGTTCAGATAAG-1-0	-8.32141	14.3787	human
mus_SNuc7468112-ACTGCTCAGCTCCTCT-1-0	9.43455	8.55786	human
mus_SNuc7468112-TGCCAAAGTGAGTGAC-1-0	1.90268	6.63647	human
mus_SNuc7468112-ATTCTACTCGCCTGAG-1-0	1.8859	5.67173	human
mus_SNuc7468112-ATAGACCCAGCTGCAC-1-0	2.36524	4.89334	human
mus_SNuc7468112-ACACCGGTCTTGAGGT-1-0	-0.0628214	17.005	human
mus_SNuc7468112-CGACTTCTCCCTGACT-1-0	0.146424	15.0365	human
mus_SNuc7468112-GTATCTTGTTCTCATT-1-0	10.8647	2.37677	human
mus_SNuc7468112-TGTGTTTCAATACGCT-1-0	9.40433	1.76237	human
mus_SNuc7468112-GATTCAGAGAGACTTA-1-0	4.19041	17.9295	human
mus_SNuc7468112-CCTACACCAAGCCATT-1-0	1.11112	4.63734	human
mus_SNuc7468112-GGCGACTTCCACTCCA-1-0	4.19371	17.735	human
mus_SNuc7468112-CACAGTATCTACTATC-1-0	6.5461	7.16244	human
mus_SNuc7468112-GAATAAGAGATGTGTA-1-0	11.466	1.00839	human
mus_SNuc7468112-TGCGTGGGTGCCTTGG-1-0	9.3414	8.44507	human
mus_SNuc7468112-AACGTTGGTGAAGGCT-1-0	-2.13969	-0.265287	human
mus_SNuc7468112-ACAGCCGTCAGCAACT-1-0	-5.93707	4.19256	human
mus_SNuc7468112-CTGCTGTTCACTCTTA-1-0	-6.34242	13.333	human
mus_SNuc7468112-GATTCAGAGTCATGCT-1-0	-5.42145	13.6023	human
mus_SNuc7468112-GAGTCCGTCTAAGCCA-1-0	-6.46527	13.5095	human
mus_SNuc7468112-GACGTGCGTCGCTTCT-1-0	-0.301412	15.1122	human
mus_SNuc7468112-GCTGGGTAGGCAAAGA-1-0	0.225507	7.1933	human
mus_SNuc7468112-CATTCGCTCGTTTGCC-1-0	11.7665	1.26821	human
mus_SNuc7468112-CCTTCCCAGAGGGATA-1-0	-5.73206	11.9527	human
mus_SNuc7468112-TCGCGAGTCCTAAGTG-1-0	-6.05847	4.27167	human
mus_SNuc7468112-AGGTCCGTCGTTGACA-1-0	2.2342	5.29308	human
mus_SNuc7468112-CTACATTTCCCAAGAT-1-0	1.79861	4.51269	human
mus_SNuc7468112-GGCCGATCAAGGACAC-1-0	-7.49085	14.0783	human
mus_SNuc7468112-GGACAAGGTGGTGTAG-1-0	-6.32055	3.67823	human
mus_SNuc7468112-CTGTTTATCGTAGGAG-1-0	-6.53589	13.9374	human
mus_SNuc7468112-GCATGATCACCCATTC-1-0	3.96607	16.765	human
mus_SNuc7468112-GCACATACACTCTGTC-1-0	-6.79574	13.3724	human
mus_SNuc7468112-GCCTCTATCAGTTCGA-1-0	5.42271	17.839	human
mus_SNuc7468112-ACTGAGTGTCCCTTGT-1-0	-8.27172	14.776	human
mus_SNuc7468112-GCTCCTAGTCACAAGG-1-0	-1.90178	16.2895	human
mus_SNuc7468112-GGATTACAGTCTCCTC-1-0	4.45741	16.8523	human
mus_SNuc7468112-TCTGGAATCTCGCTTG-1-0	-7.7092	15.4456	human
mus_SNuc7468112-TACTTGTTCAACGAAA-1-0	4.01351	17.14	human
mus_SNuc7468112-GTCACGGCAATCTACG-1-0	3.43353	18.1884	human
mus_SNuc7468112-TACAGTGAGTGCGATG-1-0	-5.82895	4.48604	human
mus_SNuc7468112-TTTGCGCAGGGTTTCT-1-0	-1.89065	11.4084	human
mus_SNuc7468112-ACACTGATCTAACTCT-1-0	11.7441	0.347949	human
mus_SNuc7468112-TCTCATAAGAAGGGTA-1-0	-0.359272	16.1036	human
mus_SNuc7468112-CCTATTAGTACCGTAT-1-0	11.6914	0.868932	human
mus_SNuc7468112-CTCGAGGGTACAAGTA-1-0	-6.54896	12.0965	human
mus_SNuc7468112-GGGAATGAGCAATATG-1-0	-6.74575	10.1289	human
mus_SNuc7468112-CGGCTAGTCACGCATA-1-0	11.1416	2.17437	human
mus_SNuc7468112-TTGCCGTAGTGGAGAA-1-0	4.9152	18.0157	human
mus_SNuc7468112-CCTACCACATCAGTAC-1-0	-0.308529	13.5624	human
mus_SNuc7468112-CATGACATCGAACTGT-1-0	-6.2558	12.1664	human
mus_SNuc7468112-CGTGTCTTCTCGAGTA-1-0	9.49731	-0.0640166	human
mus_SNuc7468112-CTGTTTACAGCTTCGG-1-0	-5.45962	4.90617	human
mus_SNuc7468112-TCCACACGTGGCCCTA-1-0	-5.51893	4.68896	human
mus_SNuc7468112-CATATTCCACGCGAAA-1-0	-7.09944	13.6255	human
mus_SNuc7468112-ACATCAGTCCGTAGTA-1-0	0.809651	17.227	human
mus_SNuc7468112-CACACTCTCCTGCCAT-1-0	-0.172064	15.3884	human
mus_SNuc7468112-TACACGACATAGACTC-1-0	-8.07831	13.9988	human
mus_SNuc7468112-AGTGAGGAGTTTCCTT-1-0	4.35982	17.2471	human
mus_SNuc7468112-CTGAAGTGTCAGGACA-1-0	-0.322745	16.4195	human
mus_SNuc7468112-AGCTTGAGTTTGACTG-1-0	12.8609	8.83421	human
mus_SNuc7468112-TTGACTTCATTCTTAC-1-0	4.79537	15.914	human
mus_SNuc7468112-ATCACGATCCTGTAGA-1-0	-6.73949	10.1591	human
mus_SNuc7468112-GATGAGGTCCGCGCAA-1-0	6.65213	7.16281	human
mus_SNuc7468112-GCTGCAGAGGTCGGAT-1-0	-7.84887	13.1347	human
mus_SNuc7468112-CATGGCGTCTCGTATT-1-0	-8.79579	13.9847	human
mus_SNuc7468112-ATAAGAGGTAAGTGTA-1-0	2.52681	17.5528	human
mus_SNuc7468112-CGTCACTAGGCTAGAC-1-0	10.5854	1.98506	human
mus_SNuc7468112-ACGAGCCCACGGACAA-1-0	3.87456	0.0202333	human
mus_SNuc7468112-AGTAGTCCAGGATCGA-1-0	-6.56563	13.7918	human
mus_SNuc7468112-TTCCCAGTCTAAGCCA-1-0	5.26337	17.5927	human
mus_SNuc7468112-TAGGCATAGCGCCTCA-1-0	-5.08689	7.30414	human
mus_SNuc7468112-TGACAACGTACGCACC-1-0	-6.09101	4.67714	human
mus_SNuc7468112-CCGTACTGTTATCACG-1-0	-8.06326	13.8405	human
mus_SNuc7468112-ATTTCTGAGGCCCTTG-1-0	12.9024	8.53623	human
mus_SNuc7468112-GTCGGGTTCCAAAGTC-1-0	0.831945	4.85413	human
mus_SNuc7468112-GGCGACTCAGTATAAG-1-0	-8.6013	14.5556	human
mus_SNuc7468112-TCACGAAAGGGCTCTC-1-0	6.72752	15.4855	human
mus_SNuc7468112-TGCTGCTTCAGTCAGT-1-0	3.57407	17.5377	human
mus_SNuc7468112-TGCCAAAGTGACTCAT-1-0	2.72211	6.09972	human
mus_SNuc7468112-ACTTACTCATATGGTC-1-0	2.96394	-1.26732	human
mus_SNuc7468112-TGAGGGAAGCACCGCT-1-0	-0.285478	16.9586	human
mus_SNuc7468112-AACTCTTCATGCGCAC-1-0	-6.74991	9.95444	human
mus_SNuc7468112-CGAGCCAGTTTGCATG-1-0	-8.90749	14.9338	human
mus_SNuc7468112-ACTGTCCTCAGTCAGT-1-0	12.3439	8.26051	human
mus_SNuc7468112-GACTGCGGTATAGGGC-1-0	-8.85254	13.9738	human
mus_SNuc7468112-GTGCATACACAAGCCC-1-0	2.27933	5.6638	human
mus_SNuc7468112-GCGACCATCCCAACGG-1-0	-7.26892	14.4484	human
mus_SNuc7468112-CGATCGGCACGCCAGT-1-0	-7.88673	15.8757	human
mus_SNuc7468112-GGCTCGATCTCGCTTG-1-0	2.86814	6.21756	human
mus_SNuc7468112-CAACCAATCAGGATCT-1-0	12.7494	10.5563	human
mus_SNuc7468112-ATGTGTGCACATGGGA-1-0	-1.58419	15.2604	human
mus_SNuc7468112-AACGTTGGTTCCACGG-1-0	-5.28536	13.1915	human
mus_SNuc7468112-TACACGATCGATGAGG-1-0	4.22144	-0.540024	human
mus_SNuc7468112-CAGCTGGGTTCACGGC-1-0	-7.48546	14.9148	human
mus_SNuc7468112-AATCGGTTCTCTTATG-1-0	2.79204	-1.84305	human
mus_SNuc7468112-GAAATGACAAGCCTAT-1-0	12.3076	8.6457	human
mus_SNuc7468112-TAAGTGCAGATACACA-1-0	4.73253	16.797	human
mus_SNuc7468112-AAACCTGTCGTGGGAA-1-0	0.56346	5.08875	human
mus_SNuc7468112-GCCTCTAGTACAGTTC-1-0	1.093	17.3019	human
mus_SNuc7468112-CAGCGACAGTGTGGCA-1-0	1.1759	4.781	human
mus_SNuc7468112-CATCCACGTCATATGC-1-0	0.0725581	7.31478	human
mus_SNuc7468112-GGGCACTCATTGAGCT-1-0	3.05227	1.0496	human
mus_SNuc7468112-TCTGAGAAGACACGAC-1-0	2.86255	17.453	human
mus_SNuc7468112-GATCGCGGTTCGCGAC-1-0	9.20739	0.326025	human
mus_SNuc7468112-ACTTTCAAGTACGCGA-1-0	-9.04401	13.8035	human
mus_SNuc7468112-TTGTAGGGTCCATCCT-1-0	-7.11383	14.9937	human
mus_SNuc7468112-TTGACTTCACACCGAC-1-0	-0.31674	16.5686	human
mus_SNuc7468112-TACACGATCAAACGGG-1-0	1.62333	5.91557	human
mus_SNuc7468112-ACCGTAACAAGGCTCC-1-0	2.37397	5.67709	human
mus_SNuc7468112-ATCCGAACATGCCTTC-1-0	-5.07411	7.10677	human
mus_SNuc7468112-ACACCCTCAAGTAGTA-1-0	3.98492	17.6522	human
mus_SNuc7468112-CTGATCCGTAAGTAGT-1-0	2.4519	18.0896	human
mus_SNuc7468112-GCACATATCACCGTAA-1-0	11.1942	2.45496	human
mus_SNuc7468112-CCCTCCTGTATGAATG-1-0	6.79865	6.88184	human
mus_SNuc7468112-CTAAGACGTTGACGTT-1-0	-0.421556	14.0073	human
mus_SNuc7468112-TACCTATTCGTGACAT-1-0	-6.92002	12.8728	human
mus_SNuc7468112-TCTCTAAAGTGCGATG-1-0	-6.78934	11.4833	human
mus_SNuc7468112-TTATGCTCATGGGACA-1-0	-1.66365	16.686	human
mus_SNuc7468112-TCACAAGGTTTGACTG-1-0	-6.22949	3.90459	human
mus_SNuc7468112-TATCAGGTCATTCACT-1-0	4.29186	-0.0802677	human
mus_SNuc7468112-AGGGTGAAGGAATCGC-1-0	2.03446	16.0219	human
mus_SNuc7468112-CTGGTCTTCCGTCAAA-1-0	2.36034	7.05481	human
mus_SNuc7468112-ACCGTAAAGACTCGGA-1-0	3.87749	17.4628	human
mus_SNuc7468112-GACTACATCGTTGCCT-1-0	10.4599	1.34111	human
mus_SNuc7468112-GCCTCTAGTGTGACGA-1-0	-1.39059	7.98934	human
mus_SNuc7468112-GATTCAGTCAGGCAAG-1-0	1.15473	5.00462	human
mus_SNuc7468112-GATGAAAAGCCCAGCT-1-0	11.3906	0.631753	human
mus_SNuc7468112-GTTAAGCTCCGCGTTT-1-0	-5.96881	12.0199	human
mus_SNuc7468112-CAGCCGATCCTGCAGG-1-0	-8.57221	15.5367	human
mus_SNuc7468112-TCACAAGGTGGCGAAT-1-0	-0.680085	15.6774	human
mus_SNuc7468112-AGTTGGTTCCACGTGG-1-0	-9.24293	14.0474	human
mus_SNuc7468112-AGTTGGTTCGGAGGTA-1-0	12.9008	10.8732	human
mus_SNuc7468112-CTACCCAAGAGAACAG-1-0	-0.143532	16.2715	human
mus_SNuc7468112-GGCTGGTAGTCGCCGT-1-0	-8.53508	14.0332	human
mus_SNuc7468112-CGTGTAACAGGAATCG-1-0	0.128359	15.6798	human
mus_SNuc7468112-TGAGCATTCCAAACTG-1-0	12.3682	8.84741	human
mus_SNuc7468112-CGTTAGAAGTCACGCC-1-0	2.11439	17.0286	human
mus_SNuc7468112-CACTCCACATGGTTGT-1-0	-8.77171	14.3593	human
mus_SNuc7468112-GACCTGGTCCACTGGG-1-0	-0.66612	13.9215	human
mus_SNuc7468112-ATTCTACGTAAAGGAG-1-0	-6.85354	13.8587	human
mus_SNuc7468112-GTACTTTAGAATCTCC-1-0	0.893836	16.5761	human
mus_SNuc7468112-GGTGCGTCAATGCCAT-1-0	1.95887	16.8224	human
mus_SNuc7468112-CTCGTACAGTGCAAGC-1-0	4.50997	-0.716534	human
mus_SNuc7468112-CGGACGTCAGTCTTCC-1-0	12.2606	11.0096	human
mus_SNuc7468112-GAAACTCCAGCCAATT-1-0	-6.31062	13.825	human
mus_SNuc7468112-ACTATCTTCACCCTCA-1-0	-6.23145	12.4567	human
mus_SNuc7468112-CATCCACTCGGCGCAT-1-0	-7.67362	14.2643	human
mus_SNuc7468112-GCAATCATCTGCAGTA-1-0	2.73385	6.02574	human
mus_SNuc7468112-GTCATTTAGATCACGG-1-0	3.89775	1.34393	human
mus_SNuc7468112-AGCTCTCCACAGGAGT-1-0	-6.09114	12.2261	human
mus_SNuc7468112-CTTTGCGCAGCTATTG-1-0	11.4201	0.672632	human
mus_SNuc7468112-GCAATCACAGCTCGAC-1-0	12.1828	10.6196	human
mus_SNuc7468112-GTCATTTAGGGTTTCT-1-0	-7.02407	15.6408	human
mus_SNuc7468112-CTGTTTAAGGATCGCA-1-0	-8.67638	15.0832	human
mus_SNuc7468112-CTCGAGGGTCACTTCC-1-0	5.94019	16.1864	human
mus_SNuc7468112-GGCCGATGTGTGAATA-1-0	-0.350127	7.2122	human
mus_SNuc7468112-GGTGCGTCACTTACGA-1-0	-1.63097	7.7408	human
mus_SNuc7468112-GTTACAGAGTTGTAGA-1-0	-5.92817	4.63846	human
mus_SNuc7468112-GTTCGGGCAGCTTAAC-1-0	-6.50181	14.0292	human
mus_SNuc7468112-CTCAGAAAGAAACGCC-1-0	7.54504	3.7431	human
mus_SNuc7468112-GTCTCGTCAGGTGGAT-1-0	-0.977865	14.9191	human
mus_SNuc7468112-TCGGGACTCTCCAACC-1-0	-1.10463	14.3668	human
mus_SNuc7468112-AGAGCTTCAATAGCGG-1-0	6.59247	15.1359	human
mus_SNuc7468112-ACTATCTCATGGTCAT-1-0	-6.2344	13.262	human
mus_SNuc7468112-GATGAAAAGAGTAAGG-1-0	3.75495	17.8216	human
mus_SNuc7468112-ACAGCCGTCTACTCAT-1-0	2.48844	6.17317	human
mus_SNuc7468112-GTCATTTAGTGGGTTG-1-0	-7.60693	14.0613	human
mus_SNuc7468112-ATGTGTGGTTTACTCT-1-0	-0.272271	16.3754	human
mus_SNuc7468112-GATGAGGTCTCTTATG-1-0	-6.17762	3.66394	human
mus_SNuc7468112-GCTGCGATCCTATTCA-1-0	3.19354	5.72551	human
mus_SNuc7468112-CATGACAGTTGCTCCT-1-0	0.509377	6.37327	human
mus_SNuc7468112-CGCTGGATCTCGTTTA-1-0	11.5509	1.68202	human
mus_SNuc7468112-CTTGGCTCATGCCTAA-1-0	2.32044	6.53051	human
mus_SNuc7468112-TTCTCAAGTCTGGTCG-1-0	2.00741	6.24584	human
mus_SNuc7468112-CGGACTGGTGCAGTAG-1-0	4.1376	17.4665	human
mus_SNuc7468112-CTGCCTATCTATCGCC-1-0	0.0124422	16.7743	human
mus_SNuc7468112-GAAATGACAGCGATCC-1-0	11.6717	1.49087	human
mus_SNuc7468112-TGATTTCTCGGCGCAT-1-0	0.0269178	14.2076	human
mus_SNuc7468112-TGATTTCGTACAGTGG-1-0	12.4607	11.3321	human
mus_SNuc7468112-GGCTCGACATGTCGAT-1-0	12.3613	8.47712	human
mus_SNuc7468112-ACGGAGACATCACAAC-1-0	-5.05945	7.17946	human
mus_SNuc7468112-TCGCGAGTCGGATGGA-1-0	11.2317	0.370435	human
mus_SNuc7468112-GTTAAGCGTCCAAGTT-1-0	2.65719	16.399	human
mus_SNuc7468112-CTTACCGCAAGGACTG-1-0	9.33499	-0.472891	human
mus_SNuc7468112-GCAGCCATCGGCTTGG-1-0	6.70414	3.99358	human
mus_SNuc7468112-TAAGAGAGTTTAGGAA-1-0	-8.97003	14.8572	human
mus_SNuc7468112-CTTTGCGCATCAGTCA-1-0	9.54754	8.57702	human
mus_SNuc7468112-CAGATCACAGTGGAGT-1-0	11.2998	1.08307	human
mus_SNuc7468112-ACTGATGTCTAAGCCA-1-0	3.8648	18.4264	human
mus_SNuc7468112-TTCGGTCCAACGATGG-1-0	0.68376	18.4007	human
mus_SNuc7468112-ACCAGTATCAAGATCC-1-0	-6.88245	11.8172	human
mus_SNuc7468112-TGCACCTTCGGAGGTA-1-0	10.3352	8.74593	human
mus_SNuc7468112-CTCGTACCACAAGTAA-1-0	-5.39416	4.41274	human
mus_SNuc7468112-CTCGTCAGTCTTGATG-1-0	-8.14013	15.5974	human
mus_SNuc7468112-TTTCCTCCAGTTAACC-1-0	6.4059	16.5542	human
mus_SNuc7468112-ATTGGACAGTTCGCAT-1-0	4.38911	-0.634253	human
mus_SNuc7468112-CTGTGCTCAGAAGCAC-1-0	3.46545	16.9954	human
mus_SNuc7468112-CATGCCTGTGCATCTA-1-0	-1.94293	11.295	human
mus_SNuc7468112-TTTATGCCAGTAAGAT-1-0	-8.25495	14.067	human
mus_SNuc7468112-TTCGGTCAGAACTGTA-1-0	-0.146278	17.1896	human
mus_SNuc7468112-TTGCGTCTCTGCAGTA-1-0	-7.0089	15.2942	human
mus_SNuc7468112-TCACGAAAGGGTTTCT-1-0	3.01842	17.503	human
mus_SNuc7468112-ACTATCTTCCGCTGTT-1-0	-6.88394	11.6683	human
mus_SNuc7468112-ACGGCCAGTGATGCCC-1-0	0.280025	15.9804	human
mus_SNuc7468112-GATCGTACAATGGAAT-1-0	11.4567	1.66035	human
mus_SNuc7468112-GTACGTACACGGCGTT-1-0	-5.67226	4.15061	human
mus_SNuc7468112-ATCTGCCGTCGCATAT-1-0	0.0313113	15.0392	human
mus_SNuc7468112-GGTGTTATCAACACAC-1-0	8.78876	1.63382	human
mus_SNuc7468112-AGAGCGAGTAGCTCCG-1-0	-8.01351	16.1834	human
mus_SNuc7468112-GGAGCAAAGATGGCGT-1-0	-5.77066	4.30896	human
mus_SNuc7468112-TTTCCTCCATGTCCTC-1-0	-8.96442	14.0418	human
mus_SNuc7468112-TAAGTGCAGTGGTAGC-1-0	4.74812	-0.787358	human
mus_SNuc7468112-AGGTCATAGCATCATC-1-0	4.63621	16.3827	human
mus_SNuc7468112-TCAGATGAGCCACGTC-1-0	1.32042	4.21761	human
mus_SNuc7468112-ACTGCTCCATATGGTC-1-0	-5.17369	7.04795	human
mus_SNuc7468112-TTCTCAACAGTATCTG-1-0	-5.50873	4.02666	human
mus_SNuc7468112-CAACCTCAGACAGAGA-1-0	-0.210685	16.5445	human
mus_SNuc7468112-TTAGGACGTTATCACG-1-0	3.55739	17.0147	human
mus_SNuc7468112-CGTCTACAGAGTGACC-1-0	-5.71561	12.9019	human
mus_SNuc7468112-AGCGTCGGTGAGTATA-1-0	-5.12155	7.10636	human
mus_SNuc7468112-CATCGGGGTCTTGCGG-1-0	6.2902	12.1161	human
mus_SNuc7468112-GAAGCAGCATGCATGT-1-0	-5.47905	12.9727	human
mus_SNuc7468112-GGACAAGCACCAGTTA-1-0	1.83728	17.005	human
mus_SNuc7468112-GTAACGTCAGCATACT-1-0	6.68922	7.17336	human
mus_SNuc7468112-GGCTGGTCAGGCTGAA-1-0	1.68738	3.96434	human
mus_SNuc7468112-ACGAGCCCATGGTCTA-1-0	-7.17264	14.854	human
mus_SNuc7468112-ACTTACTAGTACCGGA-1-0	11.9212	1.02744	human
mus_SNuc7468112-CCATTCGCAGCTGTGC-1-0	-6.99197	15.1641	human
mus_SNuc7468112-CGATGGCTCATTGCCC-1-0	11.5433	0.771717	human
mus_SNuc7468112-CGTTGGGAGCAAATCA-1-0	-7.5979	15.0132	human
mus_SNuc7468112-TGTATTCAGCACCGCT-1-0	4.96244	17.225	human
mus_SNuc7468112-GTGCATACATATGCTG-1-0	1.27924	15.0365	human
mus_SNuc7468112-ATTGGACAGCTCCTCT-1-0	-9.21096	13.8782	human
mus_SNuc7468112-CACAGGCCAAGACGTG-1-0	-9.38431	13.4788	human
mus_SNuc7468112-CCTTTCTAGGTCATCT-1-0	2.36674	5.81899	human
mus_SNuc7468112-GTAACTGGTTGTCTTT-1-0	-8.03765	14.2033	human
mus_SNuc7468112-CGTCACTCATCACCCT-1-0	2.79558	0.187342	human
mus_SNuc7468112-GGACAGAAGCCGCCTA-1-0	-6.99496	11.645	human
mus_SNuc7468112-CTTCTCTCACGCATCG-1-0	-6.90202	10.2052	human
mus_SNuc7468112-CTGTGCTTCAAACCGT-1-0	-6.97529	3.55602	human
mus_SNuc7468112-CAAGGCCAGCAGCCTC-1-0	2.88685	6.45633	human
mus_SNuc7468112-TTCCCAGGTATAATGG-1-0	8.957	6.35482	human
mus_SNuc7468112-GACAGAGCATTAACCG-1-0	8.92856	6.37821	human
mus_SNuc7468112-GGACAGAGTTAAGTAG-1-0	13.7016	9.05248	human
mus_SNuc7468112-TACACGACACAGGAGT-1-0	4.59615	1.25749	human
mus_SNuc7468112-TTAGTTCAGTGTGAAT-1-0	-0.41983	16.5003	human
mus_SNuc7468112-CGGACGTTCACAGTAC-1-0	0.024247	16.5437	human
mus_SNuc7468112-TAGGCATTCCGCTGTT-1-0	11.4965	10.6167	human
mus_SNuc7468112-GTCATTTCAGCGTTCG-1-0	2.63449	-1.99458	human
mus_SNuc7468112-TGCCCTACAAATACAG-1-0	-8.95481	14.5147	human
mus_SNuc7468112-AACTGGTCATTACGAC-1-0	2.70141	5.9979	human
mus_SNuc7468112-TCGGGACGTAGAGTGC-1-0	-0.981849	15.3485	human
mus_SNuc7468112-GGTGAAGGTAAATACG-1-0	-1.1635	15.0228	human
mus_SNuc7468112-TTCTCCTAGTACACCT-1-0	-7.99106	14.2401	human
mus_SNuc7468112-AAAGCAAGTGTCTGAT-1-0	1.46829	6.10597	human
mus_SNuc7468112-GACACGCAGAAACGCC-1-0	2.90167	6.64364	human
mus_SNuc7468112-GTGGGTCGTCATATCG-1-0	-1.13814	15.2848	human
mus_SNuc7468112-CTCACACCAGGCTGAA-1-0	-6.26408	3.83479	human
mus_SNuc7468112-CTGTTTAGTTGTACAC-1-0	-8.59938	13.6254	human
mus_SNuc7468112-CACATTTTCACCCGAG-1-0	-8.23282	14.887	human
mus_SNuc7468112-GCCTCTAAGAGATGAG-1-0	-7.20923	13.914	human
mus_SNuc7468112-AAACCTGAGATAGCAT-1-0	-0.450573	16.6247	human
mus_SNuc7468112-CTGCCTACATACCATG-1-0	-9.80669	12.1475	human
mus_SNuc7468112-ACGGGCTGTAAACCTC-1-0	-5.67157	4.32589	human
mus_SNuc7468112-CCAGCGAAGAGTCGGT-1-0	-0.965706	14.3819	human
mus_SNuc7468112-CTCTACGTCAACACGT-1-0	-9.1222	15.6066	human
mus_SNuc7468112-GCATGCGTCCACTGGG-1-0	3.41341	16.3882	human
mus_SNuc7468112-ACGCCGAAGTGGACGT-1-0	-8.15806	14.0539	human
mus_SNuc7468112-TAGACCACAGCTCCGA-1-0	11.8329	1.18814	human
mus_SNuc7468112-GAACATCCACAGACAG-1-0	-9.91516	12.9519	human
mus_SNuc7468112-TACTCATAGTACCGGA-1-0	-6.48543	13.4954	human
mus_SNuc7468112-GCGCAACAGTGGGCTA-1-0	-6.93946	14.7231	human
mus_SNuc7468112-ATTGGTGAGATCGGGT-1-0	-5.15199	12.8682	human
mus_SNuc7468112-TTTGCGCCATATGGTC-1-0	10.5551	1.77787	human
mus_SNuc7468112-GTCTTCGCACGGATAG-1-0	-6.41835	3.8452	human
mus_SNuc7468112-GGATGTTGTACAGTTC-1-0	-5.80028	4.88833	human
mus_SNuc7468112-GACTAACTCGTCCGTT-1-0	0.127179	13.4628	human
mus_SNuc7468112-GCAATCACATGGGAAC-1-0	0.223928	5.20351	human
mus_SNuc7468112-TACAGTGGTTGACGTT-1-0	-2.12545	11.6205	human
mus_SNuc7468112-CAGGTGCGTAAGTGGC-1-0	-6.11533	4.72679	human
mus_SNuc7468112-TCAGGATCAAGGCTCC-1-0	-6.22043	4.04956	human
mus_SNuc7468112-GAAGCAGGTTGCGCAC-1-0	-6.40519	14.07	human
mus_SNuc7468112-GCAAACTAGAGGACGG-1-0	0.176215	15.6595	human
mus_SNuc7468112-CGTCACTAGTGACTCT-1-0	-6.93043	-0.22302	human
mus_SNuc7468112-TCAGCTCCAGGGTTAG-1-0	-12.2908	14.7236	human
mus_SNuc7468112-TCAGCAATCTTCGGTC-1-0	-6.28641	3.3678	human
mus_SNuc7468112-CATCGAACATCTATGG-1-0	12.795	8.54586	human
mus_SNuc7468112-CATCAAGAGAGTCTGG-1-0	12.7596	8.82203	human
mus_SNuc7468112-CGGAGTCGTACACCGC-1-0	-6.109	12.1401	human
mus_SNuc7468112-TGCGTGGGTGGTCCGT-1-0	-6.09784	12.1087	human
mus_SNuc7468112-GACCAATCAGACGCTC-1-0	12.7656	8.73297	human
mus_SNuc7468112-GACCTGGTCCGGGTGT-1-0	11.4084	0.527846	human
mus_SNuc7468112-TTAGGACTCTTGTCAT-1-0	-9.07292	15.4209	human
mus_SNuc7468112-ACCAGTATCCAAACAC-1-0	-7.1042	11.5391	human
mus_SNuc7468112-CGCCAAGCAGGGCATA-1-0	-0.99115	14.9516	human
mus_SNuc7468112-AGTAGTCCAATAGCAA-1-0	0.199563	17.8269	human
mus_SNuc7468112-CTGGTCTGTCAAGCGA-1-0	-0.181282	7.1108	human
mus_SNuc7468112-GTGTTAGCAAGTAATG-1-0	4.73775	17.2109	human
mus_SNuc7468112-GTTCGGGCAACAACCT-1-0	-5.2295	4.15507	human
mus_SNuc7468112-CCGTTCACAAGACGTG-1-0	-0.58108	16.0724	human
mus_SNuc7468112-CATGCCTTCTTTACGT-1-0	12.0869	10.6101	human
mus_SNuc7468112-ACGTCAAAGACGCACA-1-0	2.46708	5.80327	human
mus_SNuc7468112-AACGTTGAGCGACGTA-1-0	-0.633314	6.10607	human
mus_SNuc7468112-GGCTCGATCATGTCCC-1-0	1.55572	6.21939	human
mus_SNuc7468112-CTAAGACAGATGCGAC-1-0	-5.8476	4.52123	human
mus_SNuc7468112-AGCGTATAGTCTTGCA-1-0	2.06081	5.26933	human
mus_SNuc7468112-AATCGGTGTCCTAGCG-1-0	-5.93623	4.61655	human
mus_SNuc7468112-CATATGGTCGACCAGC-1-0	11.3526	1.24294	human
mus_SNuc7468112-GCATGTAGTCGGCACT-1-0	11.3336	0.321326	human
mus_SNuc7468112-CTACGTCTCGCATGGC-1-0	0.598373	15.1427	human
mus_SNuc7468112-TTGACTTCACGGACAA-1-0	-0.856993	15.8696	human
mus_SNuc7468112-GTCAAGTTCTGGCGTG-1-0	-5.29179	12.8919	human
mus_SNuc7468112-ACACCCTTCCACTGGG-1-0	-8.13153	15.1059	human
mus_SNuc7468112-CCCAATCAGCGCTCCA-1-0	0.24316	16.8001	human
mus_SNuc7468112-TCTCTAACAGGTCTCG-1-0	4.14478	16.6411	human
mus_SNuc7468112-GGGCACTGTGCAGGTA-1-0	3.35783	16.8695	human
mus_SNuc7468112-CTGATAGCAGTATGCT-1-0	3.58059	16.8471	human
mus_SNuc7468112-CTGCTGTTCTTGCATT-1-0	12.2592	10.6419	human
mus_SNuc7468112-TCCACACGTTTCCACC-1-0	6.7735	7.21846	human
mus_SNuc7468112-TCAACGAAGAGTAATC-1-0	2.64613	6.0841	human
mus_SNuc7468112-AGGTCATTCGGTTAAC-1-0	2.47946	18.2651	human
mus_SNuc7468112-CAGAATCTCATCTGCC-1-0	-7.60429	13.4157	human
mus_SNuc7468112-TACGGTACAATCTGCA-1-0	10.709	1.80417	human
mus_SNuc7468112-GCATACAGTCGCGTGT-1-0	0.984139	16.5878	human
mus_SNuc7468112-GTAACGTAGTGGAGTC-1-0	12.3951	11.0008	human
mus_SNuc7468112-CTACATTTCGTCACGG-1-0	11.2648	9.68092	human
mus_SNuc7468112-CTTAGGAGTACCATCA-1-0	0.192542	13.1343	human
mus_SNuc7468112-AGTGGGAAGCGTGTCC-1-0	-7.62046	14.0767	human
mus_SNuc7468112-CCTATTATCTAAGCCA-1-0	4.27766	14.7857	human
mus_SNuc7468112-ATAGACCTCTCTTGAT-1-0	-0.648672	6.70891	human
mus_SNuc7468112-TATCTCATCCCGACTT-1-0	-1.85582	7.98236	human
mus_SNuc7468112-TGCTACCAGATAGCAT-1-0	1.57362	4.81717	human
mus_SNuc7468112-AACCATGAGAGTCTGG-1-0	-9.73345	14.9239	human
mus_SNuc7468112-CCTACCACATTCACTT-1-0	0.432881	15.0367	human
mus_SNuc7468112-GCCTCTAAGTGGGATC-1-0	-3.11954	2.79785	human
mus_SNuc7468112-CTACATTGTCCATGAT-1-0	-7.75748	15.6819	human
mus_SNuc7468112-GCGACCATCTGAGGGA-1-0	6.72026	7.1457	human
mus_SNuc7468112-CATGCCTTCGCACTCT-1-0	-6.24892	3.89135	human
mus_SNuc7468112-TAGCCGGAGCTTATCG-1-0	-6.65022	15.1225	human
mus_SNuc7468112-ACATCAGAGACAAAGG-1-0	-1.18062	15.954	human
mus_SNuc7468112-AACTGGTTCGTTACGA-1-0	-6.72008	14.9048	human
mus_SNuc7468112-AGTGGGACACCATGTA-1-0	0.693154	4.37044	human
mus_SNuc7468112-TCTGGAACATAGAAAC-1-0	11.6241	1.71442	human
mus_SNuc7468112-GGCGTGTCACCGATAT-1-0	3.1283	5.77007	human
mus_SNuc7468112-CGTCACTTCTTCCTTC-1-0	-7.61906	14.8019	human
mus_SNuc7468112-CGTTCTGCATTGCGGC-1-0	-8.77653	14.4558	human
mus_SNuc7468112-CCCATACTCTGCAGTA-1-0	2.52286	17.1032	human
mus_SNuc7468112-CGACCTTTCACTCCTG-1-0	2.01031	4.72354	human
mus_SNuc7468112-TCGGGACAGACTAGGC-1-0	-8.19284	14.6726	human
mus_SNuc7468112-ATCCGAAAGCTAGTGG-1-0	0.276645	17.5577	human
mus_SNuc7468112-CTACATTAGGTGTGGT-1-0	-6.21721	12.0761	human
mus_SNuc7468112-CAAGAAAAGGAATCGC-1-0	-6.73844	3.51971	human
mus_SNuc7468112-AGATTGCCAGCTCGAC-1-0	-7.80267	15.6104	human
mus_SNuc7468112-TACAGTGTCACAAACC-1-0	-0.647449	14.7616	human
mus_SNuc7468112-CCTTCCCGTCTCTCTG-1-0	2.96969	12.5575	human
mus_SNuc7468112-GAAGCAGTCAGTTTGG-1-0	-6.5962	12.7575	human
mus_SNuc7468112-AGATCTGTCCGGCACA-1-0	3.73016	0.89694	human
mus_SNuc7468112-GTTACAGAGTAAGTAC-1-0	-5.76271	3.86686	human
mus_SNuc7468112-GAAGCAGTCCACGAAT-1-0	4.77438	16.7707	human
mus_SNuc7468112-TGTGGTAAGCTTCGCG-1-0	12.9175	7.66545	human
mus_SNuc7468112-CTGCTGTGTTCAGGCC-1-0	-6.75771	10.1444	human
mus_SNuc7468112-GTACTTTGTACCTACA-1-0	0.0669425	15.2955	human
mus_SNuc7468112-CAGCCGATCGGAGCAA-1-0	-6.16359	12.2617	human
mus_SNuc7468112-TCTCTAAAGTGAACAT-1-0	12.4622	10.7199	human
mus_SNuc7468112-ACTGCTCCACTGTGTA-1-0	2.743	0.370618	human
mus_SNuc7468112-CACACAAGTCTGGTCG-1-0	-0.332329	15.4477	human
mus_SNuc7468112-CTAATGGGTTGAACTC-1-0	-0.323505	12.8405	human
mus_SNuc7468112-TGTCCCAGTGATGATA-1-0	2.70704	6.25686	human
mus_SNuc7468112-AAAGTAGAGCTGCGAA-1-0	2.5508	6.38291	human
mus_SNuc7468112-CATTATCGTAAGGGCT-1-0	-8.12316	14.2845	human
mus_SNuc7468112-GACGGCTCATTCGACA-1-0	9.27417	0.135918	human
mus_SNuc7468112-GCGCCAATCCAATGGT-1-0	2.7033	6.54947	human
mus_SNuc7468112-TTTCCTCGTACATGTC-1-0	12.9556	7.15519	human
mus_SNuc7468112-GGGACCTAGAGCAATT-1-0	11.5695	0.773705	human
mus_SNuc7468112-AGGGATGCAGTAACGG-1-0	-6.76122	12.8943	human
mus_SNuc7468112-AACTCTTCAGGGCATA-1-0	-6.68743	11.545	human
mus_SNuc7468112-TGGCTGGTCGCCTGAG-1-0	-6.70562	12.9808	human
mus_SNuc7468112-GGATGTTCACCTCGTT-1-0	-9.14513	15.0737	human
mus_SNuc7468112-CGAGAAGTCAGAGCTT-1-0	2.13978	17.4232	human
mus_SNuc7468112-CTGAAACCAATAACGA-1-0	4.17144	0.0348036	human
mus_SNuc7468112-GATGAGGGTGACTCAT-1-0	-7.48331	13.1935	human
mus_SNuc7468112-ACCAGTACACCGGAAA-1-0	4.73546	1.62634	human
mus_SNuc7468112-GGGACCTGTTCACGGC-1-0	5.02344	-0.497852	human
mus_SNuc7468112-CTAGCCTCAGGTCCAC-1-0	1.08944	6.65326	human
mus_SNuc7468112-CGACTTCTCTGAAAGA-1-0	11.4863	0.465058	human
mus_SNuc7468112-GCATGATCAGCAGTTT-1-0	-6.48229	3.92217	human
mus_SNuc7468112-GATGAAAGTAATTGGA-1-0	2.0634	17.1004	human
mus_SNuc7468112-AGGGAGTCACGTCAGC-1-0	2.49193	-2.27435	human
mus_SNuc7468112-CCATTCGCACTTCGAA-1-0	4.82342	16.19	human
mus_SNuc7468112-TGAGCCGAGCAGCGTA-1-0	11.5173	0.922538	human
mus_SNuc7468112-AAGGTTCCAGCGTTCG-1-0	-7.77015	15.0837	human
mus_SNuc7468112-AGGCCACCAAACAACA-1-0	-6.62628	14.9876	human
mus_SNuc7468112-GCATGCGCAATGGATA-1-0	11.7456	10.7371	human
mus_SNuc7468112-TTCTCAATCAGGCGAA-1-0	-9.3199	13.6799	human
mus_SNuc7468112-AAGGTTCTCGGATGTT-1-0	9.90396	8.38368	human
mus_SNuc7468112-CAAGGCCGTCCCGACA-1-0	1.30417	15.7295	human
mus_SNuc7468112-CAGCATATCTTAGAGC-1-0	2.4628	14.6222	human
mus_SNuc7468112-CTCGGAGAGGCCCTTG-1-0	-0.3522	16.3256	human
mus_SNuc7468112-TCAATCTGTAGCGTAG-1-0	11.7021	0.292782	human
mus_SNuc7468112-CTCTAATCAGACAAAT-1-0	-6.45565	3.66101	human
mus_SNuc7468112-ATAAGAGGTGCCTGCA-1-0	1.03629	5.23436	human
mus_SNuc7468112-CGGGTCAAGCTGTCTA-1-0	-0.791376	14.8323	human
mus_SNuc7468112-GGACAGACAGATCGGA-1-0	-5.68781	4.56533	human
mus_SNuc7468112-AGCGTATAGTGGAGTC-1-0	12.0447	10.519	human
mus_SNuc7468112-ATCTACTGTGCGAAAC-1-0	5.34909	16.725	human
mus_SNuc7468112-CATATTCCAGAAGCAC-1-0	11.3665	2.38076	human
mus_SNuc7468112-CACCAGGTCCTGTAGA-1-0	5.02948	17.3437	human
mus_SNuc7468112-GCGAGAATCAGCACAT-1-0	0.29693	15.7617	human
mus_SNuc7468112-CAGCTGGTCGCCATAA-1-0	-5.54353	5.13035	human
mus_SNuc7468112-AACTCCCCATAAAGGT-1-0	11.3634	1.81112	human
mus_SNuc7468112-AGTAGTCGTCACTTCC-1-0	5.4704	16.7091	human
mus_SNuc7468112-ACTGATGGTATCAGTC-1-0	-1.02611	14.7384	human
mus_SNuc7468112-AACTGGTTCCCTCTTT-1-0	-7.18932	10.3017	human
mus_SNuc7468112-AGCCTAAGTGACCAAG-1-0	-8.68734	14.4319	human
mus_SNuc7468112-CCGTTCAGTGCTCTTC-1-0	1.64484	17.4064	human
mus_SNuc7468112-TCACAAGTCAGTTAGC-1-0	-8.67166	0.0341275	human
mus_SNuc7468112-ACACCCTAGAGTAAGG-1-0	9.28337	1.32663	human
mus_SNuc7468112-CTTGGCTCACCCATTC-1-0	2.67225	7.21166	human
mus_SNuc7468112-GACGTGCAGCTAGTCT-1-0	4.3696	17.8695	human
mus_SNuc7468112-AGTGAGGAGTCCCACG-1-0	0.208847	15.6038	human
mus_SNuc7468112-GACCAATAGAAGAAGC-1-0	4.37462	17.6003	human
mus_SNuc7468112-ACACCCTAGGGATGGG-1-0	-7.78038	14.4497	human
mus_SNuc7468112-AGGCCGTCATTTGCCC-1-0	-5.942	11.8229	human
mus_SNuc7468112-CGATGTAAGCGTCTAT-1-0	2.04135	5.22401	human
mus_SNuc7468112-TGCGCAGTCGCAGGCT-1-0	11.5458	0.268275	human
mus_SNuc7468112-CAGTAACGTCGAAAGC-1-0	11.3182	1.11782	human
mus_SNuc7468112-TACAGTGGTACGAAAT-1-0	2.83191	6.19301	human
mus_SNuc7468112-CCCAGTTTCACCAGGC-1-0	-7.34186	-0.830565	human
mus_SNuc7468112-ACCGTAACAACTGCTA-1-0	-6.12662	3.81773	human
mus_SNuc7468112-TTCGGTCTCGTAGATC-1-0	3.5122	-0.156217	human
mus_SNuc7468112-GAGTCCGTCATGTGGT-1-0	1.64073	16.4071	human
mus_SNuc7468112-CGAGAAGCATCACCCT-1-0	-8.84272	13.3266	human
mus_SNuc7468112-CATCCACAGTAGGCCA-1-0	0.888636	5.48447	human
mus_SNuc7468112-ACTGCTCTCCTAAGTG-1-0	6.51099	15.5642	human
mus_SNuc7468112-GCTGCTTTCGTCGTTC-1-0	-1.85725	11.2831	human
mus_SNuc7468112-ATAGACCCAGATAATG-1-0	4.44937	-0.555823	human
mus_SNuc7468112-TACCTATCAGGAATGC-1-0	2.58893	-2.35003	human
mus_SNuc7468112-AATCCAGGTCTCGTTC-1-0	4.84579	-0.120823	human
mus_SNuc7468112-GTACGTATCATGTCTT-1-0	0.959623	15.2045	human
mus_SNuc7468112-TTTGTCATCAACACAC-1-0	-7.54132	11.9488	human
mus_SNuc7468112-AGTGTCAAGTTTCCTT-1-0	3.87468	17.0558	human
mus_SNuc7468112-GAATAAGAGGTGTGGT-1-0	-6.08978	4.69208	human
mus_SNuc7468112-GGTATTGAGTCTCAAC-1-0	-6.83869	9.95953	human
mus_SNuc7468112-CAGCCGATCGGTTCGG-1-0	0.272598	16.5435	human
mus_SNuc7468112-GATCTAGAGTACATGA-1-0	-7.78553	14.3468	human
mus_SNuc7468112-GCAATCAAGGAGCGTT-1-0	4.40727	-0.558742	human
mus_SNuc7468112-CTGAAACTCAGTTAGC-1-0	6.65445	6.96081	human
mus_SNuc7468112-CGATCGGTCTTAGAGC-1-0	-8.31365	14.124	human
mus_SNuc7468112-GATCTAGGTAAGTGGC-1-0	-1.28278	15.3751	human
mus_SNuc7468112-GGACGTCCATGTAGTC-1-0	-8.8907	14.0294	human
mus_SNuc7468112-TGACTAGCATTATCTC-1-0	-1.30204	16.6089	human
mus_SNuc7468112-AAGACCTCACCAGGCT-1-0	2.67003	-2.51003	human
mus_SNuc7468112-CGGAGCTCATAAAGGT-1-0	2.47996	6.20668	human
mus_SNuc7468112-CAGGTGCCAAACTGCT-1-0	2.49381	-1.85265	human
mus_SNuc7468112-CTGAAACAGACGCTTT-1-0	11.5022	0.971786	human
mus_SNuc7468112-TGCGGGTCACCTATCC-1-0	-7.62041	-1.1888	human
mus_SNuc7468112-AGCTCTCTCATTGCCC-1-0	3.17609	-0.841866	human
mus_SNuc7468112-TAGCCGGGTCACTGGC-1-0	11.8771	10.5847	human
mus_SNuc7468112-TTTGCGCTCACCCTCA-1-0	6.5536	7.14663	human
mus_SNuc7468112-GTCACGGAGACCGGAT-1-0	-6.59916	14.9689	human
mus_SNuc7468112-GCTGCAGCAAGCTGGA-1-0	2.35383	6.694	human
mus_SNuc7468112-CAACTAGCATAACCTG-1-0	0.783147	13.3479	human
mus_SNuc7468112-AAATGCCGTAGGGACT-1-0	-9.00539	13.3336	human
mus_SNuc7468112-CCCATACTCATCGGAT-1-0	11.5529	10.1703	human
mus_SNuc7468112-GTATCTTGTTGACGTT-1-0	-8.34103	14.1943	human
mus_SNuc7468112-TGCTGCTAGAGCAATT-1-0	-5.47938	4.34606	human
mus_SNuc7468112-GTCACGGGTCGCATAT-1-0	-0.219857	15.2665	human
mus_SNuc7468112-GGGAGATAGGTGGGTT-1-0	-5.90012	4.4783	human
mus_SNuc7468112-ATCCACCTCATTATCC-1-0	0.850799	15.1873	human
mus_SNuc7468112-CTGCTGTAGGCGACAT-1-0	0.970911	17.2661	human
mus_SNuc7468112-GGGAATGAGCGAAGGG-1-0	3.8753	-0.775698	human
mus_SNuc7468112-TGGCTGGGTTCGTCTC-1-0	-5.48466	13.4104	human
mus_SNuc7468112-CAGATCAAGGCGACAT-1-0	1.43015	16.7383	human
mus_SNuc7468112-TGCTACCAGAGTCTGG-1-0	11.6122	10.6874	human
mus_SNuc7468112-GGAACTTAGTGTTGAA-1-0	-8.30329	13.7264	human
[truncated: 344,297+ more rows]

## Sheet: panel_c
Dotplot: Mean expression in group																											Dotplot: Fraction of cells in group (%)
	MuSC	MF-Ifg	MF-IIfg	FB	Tenoc	NGFR+FB	Mesothelial cell	SGC	Schwann	SMC	Pericyte	ArtEC	VenEC	LymphEC	T cell	NK cell	B cell	B plasma	pDC	CD1	Macrophage	Monocyte	Neutrophil	Mast cell	Cycling		gene	fraction	cell_type
PAX7	1.23851	0.00127012	0.0334107	0.00988712	0	0	0.0216053	0	0	0.00732783	0.00636715	0.00539893	0.00548645	0.00271632	0.00401224	0.00131056	0.00131023	0.00852876	0	0	0.00613814	0.00505139	0	0	0.6018		PAX7	0.525054	Cycling
MYF5	1.58877	0.000475003	0.0482308	0.0113084	0	0	0.0194998	0	0	0.0107923	0.0101846	0.00590615	0.00714126	0.0138391	0.00603636	0.00354259	0.00272109	0.039477	0	0	0.0144805	0.00441051	0	0.0300314	0.861464		MYF5	0.53159	Cycling
TNNT1	0.0752666	5.53983	0.493038	0.0288918	0	0	0.339129	0	0	0.0529952	0.0265984	0.0201826	0.0274364	0.0297563	0.0281888	0.0178738	0.00181269	0.10651	0.0363421	0	0.13462	0.16025	0.00973671	0.112186	0.554865		TNNT1	0.376906	Cycling
TNNT3	0.0659372	0.478601	4.95077	0.313743	0	0	0.166406	0	0	0.0333588	0.063895	0.10296	0.0334168	0.0729393	0.0388036	0.0265511	0.0452303	0.13135	0	0	0.083012	0.0266777	0.005593	0.0362907	0.0367521		TNNT3	0.0457516	Cycling
MYH1	0.0137337	0.025104	1.03107	0.0059334	0	0	0.0402192	0	0	0.00373514	0.0124495	0.0018746	0.00220454	0.00323311	0.00353435	0.0106091	0.000660096	0.00985418	0.0527397	0	0.00322365	0.00112797	0.00117946	0.0061708	0.0123093		MYH1	0.0261438	Cycling
DCN	0.118877	0.0236643	0.0599257	5.07877	0	0	0.422004	0	0	0.265332	0.686852	0.447597	0.388686	0.549469	0.491706	0.208508	0.659389	0.305483	0.100134	0	0.351318	0.206115	0.0529061	0.0805742	0.384911		DCN	0.156863	Cycling
FMOD	0.0135111	0.000510698	0.00904483	0.280722	0	0	0.26938	0	0	0.216796	0.0972974	0.104419	0.0870165	0.173745	0.0955271	0.0110068	0.134132	0.0417167	0	0	0.0862213	0.0276878	0.0091154	0.0171111	0.0324493		FMOD	0.0239651	Cycling
TNMD	0.00335076	0.000441676	0.00205246	0.101775	0	0	0.00127854	0	0	0.137779	0.021248	0.0305355	0.0326873	0.0328811	0.0228751	0.00380231	0.0413606	0.00998465	0	0	0.0247456	0.0120298	0.00526587	0.00420735	0.0146323		TNMD	0.0087146	Cycling
MKX	0.00209578	0.000202598	0.000816072	0.00910155	0	0	0.0419291	0	0	0.0149903	0.00299778	0.00117638	0.00186553	0.00548827	0.000957761	0	0.00313816	0.00217257	0	0	0.000700315	0.00023501	0	0	0.00466059		MKX	0.00653595	Cycling
NGFR	0.019026	0.000554456	0.00225405	0.0488454	0	0	0.000800433	0	0	0.0263154	0.0462754	0.00147224	0.00169741	0.00783065	0.00535072	0.00902834	0.0120075	0.00284771	0.0374693	0	0.00157441	0.000632877	0	0	0.0485349		NGFR	0.0479303	Cycling
CLDN1	0.00153502	0	0.000136833	0.00638023	0	0	0.760684	0	0	0.00251045	0.00124248	0.00164167	0.00102766	0.00110893	0.000477456	0.000459533	0	0	0	0	0.00788015	0.000171071	0.00297946	0	0.00144789		CLDN1	0.0043573	Cycling
PDZK1IP1	0.000491828	0.000644051	0.00348661	0.00062251	0	0	0.792845	0	0	0.00242793	0	0.00505575	0.00511011	0.00829365	0.00489658	0	0.000979889	0.0100105	0	0	0.00111331	0.00130156	0.000982555	0	0		PDZK1IP1	0	Cycling
CXADR	0.000460887	0	0.00126201	0.00108876	0	0	0.596492	0	0	0.000101105	0.00122143	0.000713438	0.000607191	0.0112454	0.0107498	0.00246132	0.00110581	0.00137291	0	0	0.00655785	0.000295421	0.000619609	0.00758368	0.00604188		CXADR	0.0087146	Cycling
HP	0.00176321	0.000739421	0.00043576	0.0238291	0	0	3.63261	0	0	0.00143649	0.00245145	0.00199215	0.00263235	0.00261684	0.00132896	0.00168286	0.00212308	0.00374062	0	0	0.0192034	0.230343	0.180399	0	0.0075976		HP	0.0130719	Cycling
COL20A1	0.00115021	0.000504732	0.000605318	0.00400603	0	0	0	0	0	0.00194418	0.000995821	0.00311665	0.00203786	0.00717343	0.000609196	0	0.00193898	0.00107864	0	0	0.00252589	0.000836951	0.000506912	0	0		COL20A1	0	Cycling
L1CAM	0.00933199	0	0.000676535	0.00344855	0	0	0	0	0	0.00233581	0.00481873	0.0596096	0.077395	0.0364622	0.0204006	0.00382386	0.0133481	0	0	0	0.0103095	0.010267	0.000583864	0.142491	0.15158		L1CAM	0.150327	Cycling
CDH19	0.000428144	0	0.00028516	0.00565786	0	0	0	0	0	0.00235039	0.00191845	0.00121196	0.00102989	0.00218555	0.000201777	0	0.000757457	0	0	0	0.000805857	0.000515298	0	0	0.00624633		CDH19	0.00653595	Cycling
MPZ	0.00735728	0.000212259	0.00124038	0.0161648	0	0	0.00216511	0	0	0.0402751	0.0528167	0.0674228	0.0409799	0.0250475	0.00843125	0.0185248	0.0113572	0.0114765	0	0	0.0181901	0.0144145	0.0148784	0.0067386	0.0258346		MPZ	0.0283224	Cycling
MBP	0.491231	0.181162	0.233082	0.260674	0	0	0.641016	0	0	0.0378404	0.0273436	0.0487091	0.0321093	0.110895	0.384314	0.74604	0.11504	0.0758762	0.573077	0	0.259252	0.343523	0.898774	0.218485	0.14158		PAX7	0.027512	MF-IIfg
MYH11	0.0090922	0.00190716	0.0111599	0.0268081	0	0	0.0289877	0	0	3.5687	0.528333	0.136508	0.033886	0.0310808	0.0118754	0.0225607	0.0133215	0.0190546	0	0	0.015913	0.00908413	0.00219025	0.0327591	0.0267909		MYF5	0.0330443	MF-IIfg
ACTA2	0.275354	0.00631859	0.0175638	0.195525	0	0	0.19013	0	0	4.96693	2.96806	0.466903	0.162587	0.13819	0.0383694	0.0424706	0.0607781	0.177165	0	0	0.0797383	0.051044	0.0238416	0.079463	0.640453		TNNT1	0.174043	MF-IIfg
KCNJ8	0.0204235	0.00810717	0.00244179	0.0541639	0	0	0.0542548	0	0	0.0516815	1.45569	0.133985	0.0143451	0.102253	0.00962953	0.0142962	0.0064019	0.0101265	0	0	0.00929148	0.0048798	0.000704114	0.00682439	0.00238824		TNNT3	0.988636	MF-IIfg
RGS5	0.0156599	0.00177738	0.00369367	0.0416958	0	0	0.0545554	0	0	0.801342	3.90903	0.846293	0.17395	0.0751694	0.0331141	0.0149122	0.0382493	0.0210554	0	0	0.0910575	0.0535587	0.00510797	0.0283895	0.0154181		MYH1	0.391746	MF-IIfg
CDH5	0.00984247	0.00042436	0.00259711	0.0497976	0	0	0	0	0	0.0589627	0.0564355	2.21442	1.38523	0.86253	0.0340743	0.00701317	0.0645701	0.0141653	0	0	0.101527	0.0200594	0.00823515	0.00171305	0.0135477		DCN	0.0313995	MF-IIfg
DLL4	0.00166119	0	0.0011844	0.00900871	0	0	0.00401765	0	0	0.00965192	0.0209947	0.460422	0.138275	0.248184	0.00764537	0.00437965	0.0132695	0.00128317	0	0	0.0149425	0.00517274	0.0025454	0	0.0022476		FMOD	0.00642943	MF-IIfg
SELE	0.000446089	0.000926979	0.000971596	0.00680804	0	0	0	0	0	0.00184053	0.00277383	0.016998	0.972816	0.041312	0.00292736	0.000508943	0.00119169	0.0108801	0	0	0.0082167	0.00388131	0.000297974	0.00689584	0.00543827		TNMD	0.00134569	MF-IIfg
LYVE1	0.00158894	0.000412602	0.00254098	0.0169286	0	0	0.000690338	0	0	0.010976	0.0330566	0.0067388	0.0209453	2.0254	0.00465569	0.00275472	0.00559651	0.049389	0	0	1.78204	0.0408043	0.0016421	0.0235247	0.00704145		MKX	0.000448565	MF-IIfg
PTPRC	0.00154689	0.00226293	0.00353525	0.0166715	0	0	0.013072	0	0	0.00420699	0.00635554	0.00596919	0.00721208	0.0214408	1.91717	2.05153	0.909031	0.288735	1.28887	0	0.82469	1.55658	2.2436	0.453566	0.00594857		NGFR	0.00284091	MF-IIfg
CD3D	0.000868032	0.000602288	0.00363566	0.00525084	0	0	0	0	0	0.00155469	0.00225517	0.00246482	0.00281823	0.0131329	1.63084	0.84115	0.0185062	0.0117962	0	0	0.0108379	0.00861097	0.00458342	0.0111197	0		CLDN1	0.000299043	MF-IIfg
IL7R	0.00135103	0.00123931	0.00138161	0.00683044	0	0	0	0	0	0.00117875	0.00193884	0.00207063	0.00488859	0.0178395	1.87186	0.486641	0.0475003	0.0157359	0.0395464	0	0.0688397	0.067671	0.00237695	0.0772368	0.010848		PDZK1IP1	0.00284091	MF-IIfg
NKG7	0.00108231	0.00122537	0.00402377	0.00697251	0	0	0.00963231	0	0	0.00280378	0.0063757	0.00228641	0.0104789	0.0100457	0.622148	3.87984	0.012041	0.239115	0.15675	0	0.0251125	0.254947	0.0715262	0.0354403	0		CXADR	0.00119617	MF-IIfg
CD79A	0.00823863	0.00099113	0.00278305	0.00944531	0	0	0.0267798	0	0	0.00291014	0.00542603	0.00610605	0.00972705	0.0361132	0.0241561	0.0193001	2.74449	0.727288	0.0438635	0	0.0135749	0.0128129	0.000318381	0.00903448	0.00766536		HP	0.000448565	MF-IIfg
IL3RA	0.0101392	0.00109726	0.00156989	0.113973	0	0	0.0129372	0	0	0.00984185	0.030103	0.21546	0.459653	0.106098	0.022634	0.0135567	0.0259806	0.0431627	2.46784	0	0.11182	0.119842	0.00356198	0.0288892	0.0170149		COL20A1	0.000598086	MF-IIfg
IRF7	0.0513723	0.0553277	0.0542898	0.132301	0	0	0.0769935	0	0	0.0409746	0.106345	0.414303	0.237323	0.1531	0.152471	0.179707	0.140996	0.204985	2.46659	0	0.170808	0.328931	0.074422	0.0480822	0.0587659		L1CAM	0.000897129	MF-IIfg
XCR1	7.60643e-05	0	0	0.000497921	0	0	0	0	0	0.000144659	0.000329477	0.000459375	0	0	0.000787892	0	0.000636051	0.00154812	0	0	0.000722667	0.00147331	0	0	0		CDH19	0.000299043	MF-IIfg
CLEC9A	6.35908e-05	0	0	0.00029323	0	0	0	0	0	0.000114485	0	0.000749534	0.000930836	0.00275611	0.000249494	0	0	0.00183033	0	0	0.00859015	0	0	0	0		MPZ	0.000897129	MF-IIfg
CLEC10A	0.0218435	0.00033096	0.00165031	0.0191228	0	0	0	0	0	0.00174457	0.00391964	0.00389196	0.00386171	0.00139415	0.00302484	0.00184263	0.00466296	0.00358697	0	0	1.03751	0.0618921	0.000220249	0.00866432	0.0151528		PAX7	0.00436372	VenEC
CD163	0.000634701	0.000958242	0.00136766	0.00789626	0	0	0.00232665	0	0	0.00726774	0.00296827	0.00231597	0.00566702	0.00326507	0.00150776	0.00575813	0.00199209	0.0175614	0	0	1.57426	0.924749	0.316854	0.00368403	0.000784089		MYF5	0.00507135	VenEC
C1QA	0.00618738	0.00570285	0.00262025	0.0393786	0	0	0.0117537	0	0	0.0178506	0.0192614	0.0278986	0.0292212	0.0603725	0.0142338	0.0169887	0.0171468	0.112339	0.0363421	0	3.53841	0.367829	0.00609082	0.0452189	0.0136802		TNNT1	0.0185163	VenEC
CD14	0.0571411	0.00249648	0.00605223	0.103892	0	0	0.0926751	0	0	0.023701	0.0410687	0.0270784	0.16814	0.208252	0.0176986	0.00561715	0.0188186	0.0765126	0.0203732	0	2.04414	1.26056	0.342247	0.0571594	0.0219115		TNNT3	0.0217007	VenEC
FCGR3A	0.000289376	0.00267704	0.000473517	0.00357919	0	0	0	0	0	0.00116486	0.00142592	0.00114123	0.00175051	0.00414148	0.0123769	1.1036	0.003384	0.0420764	0	0	0.535513	0.504574	0.10099	0.0031531	0		MYH1	0.00106145	VenEC
S100A8	0.00639994	0.00528055	0.00793564	0.0583768	0	0	0.320145	0	0	0.0082492	0.041551	0.033106	0.0430583	0.0835776	0.0802496	0.0522807	0.108969	0.22677	0.0657816	0	0.512832	3.36472	5.41145	0.0480873	0.0118417		DCN	0.226678	VenEC
CSF3R	0.000255369	0.00130685	0.000738791	0.0045234	0	0	0.00581476	0	0	0.000815555	0.00143855	0.00108837	0.00180517	0	0.00324828	0.00243307	0.00488285	0.0787953	0.0510274	0	0.181177	0.710885	2.41637	0.00269241	0		FMOD	0.0622715	VenEC
SORL1	0.079456	4.01243e-05	0.0134387	0.0271974	0	0	0.0268641	0	0	0.0861866	0.00673661	0.00227494	0.00263623	0.00616564	0.243604	0.371463	0.230448	0.0413464	0.33963	0	0.0779747	0.257317	0.727613	0.00848371	0.123483		TNMD	0.0234697	VenEC
CPA3	0.000404882	0.00047354	0.00168626	0.00547768	0	0	0	0	0	0.00132497	0.000763165	0.000557568	0.000516224	0.00170149	0.00344153	0.000682129	0.00292861	0.0642704	0	0	0.00235906	0.00424957	0.00194196	2.67587	0		MKX	0.0015332	VenEC
KIT	0.0079019	0	0.00129703	0.00748083	0	0	0	0	0	0.00127455	0.0091759	0.0192365	0.0052388	0.0234425	0.0180021	0.00569556	0.00253837	0.0280887	0	0	0.00244671	0.00028368	0.000998842	1.41445	0.0103414		NGFR	0.0015332	VenEC
IL1RL1	0.000524995	5.52221e-05	0.00118151	0.0279758	0	0	0.0491359	0	0	0.00172276	0.0207289	0.0102942	0.0141134	0.0121715	0.0459717	0.00210336	0.00165303	0.0725791	0	0	0.0264149	0.0157333	0.00717734	1.02364	0		CLDN1	0.000825569	VenEC
MKI67	0.00397678	0	0.00114254	0.00150303	0	0	0	0	0	0.00112599	0.00536097	0.00367886	0.00266304	0.00478681	0.0250316	0.0340827	0.0132354	0.216701	0.0131207	0	0.0166591	0.0319628	0.0110351	0.0223905	0.990277		PDZK1IP1	0.00436372	VenEC
TOP2A	0.00450949	0	0.00151484	0.00223953	0	0	0	0	0	0.00282188	0.00261062	0.00674009	0.00847585	0.0125283	0.0423764	0.0404365	0.0388434	0.155033	0	0	0.0169797	0.0290449	0.0106671	0.0334038	1.0695		CXADR	0.000353815	VenEC
																											HP	0.00176908	VenEC
																											COL20A1	0.00141526	VenEC
																											L1CAM	0.0587333	VenEC
																											CDH19	0.000825569	VenEC
																											MPZ	0.0254747	VenEC
																											PAX7	0.00252845	B plasma
																											MYF5	0.0139064	B plasma
																											TNNT1	0.0556258	B plasma
																											TNNT3	0.0733249	B plasma
																											MYH1	0.00632111	B plasma
																											DCN	0.169406	B plasma
																											FMOD	0.0328698	B plasma
																											TNMD	0.00884956	B plasma
																											MKX	0.00252845	B plasma
																											NGFR	0.00379267	B plasma
																											CLDN1	0	B plasma
																											PDZK1IP1	0.0126422	B plasma
																											CXADR	0.00252845	B plasma
																											HP	0.00505689	B plasma
																											COL20A1	0.00126422	B plasma
																											L1CAM	0	B plasma
																											CDH19	0	B plasma
																											MPZ	0.0151707	B plasma
																											PAX7	0.00266312	cCD2
																											MYF5	0.00532623	cCD2
																											TNNT1	0.0599201	cCD2
																											TNNT3	0.075233	cCD2
																											MYH1	0.00133156	cCD2
																											DCN	0.358855	cCD2
																											FMOD	0.119174	cCD2
																											TNMD	0.0266312	cCD2
																											MKX	0.00399467	cCD2
																											NGFR	0.0173103	cCD2
																											CLDN1	0.0233023	cCD2
																											PDZK1IP1	0.00133156	cCD2
																											CXADR	0.00332889	cCD2
																											HP	0.00932091	cCD2
																											COL20A1	0.00199734	cCD2
																											L1CAM	0.0499334	cCD2
																											CDH19	0	cCD2
																											MPZ	0.00998668	cCD2
																											PAX7	0.000654343	MF-Ifg
																											MYF5	0.000163586	MF-Ifg
																											TNNT1	0.996238	MF-Ifg
																											TNNT3	0.172583	MF-Ifg
																											MYH1	0.0122689	MF-Ifg
																											DCN	0.00948798	MF-Ifg
																											FMOD	0.000327172	MF-Ifg
																											TNMD	0.000163586	MF-Ifg
																											MKX	0.000163586	MF-Ifg
																											NGFR	0.000327172	MF-Ifg
																											CLDN1	0	MF-Ifg
																											PDZK1IP1	0.000490757	MF-Ifg
																											CXADR	0	MF-Ifg
																											HP	0.000327172	MF-Ifg
																											COL20A1	0.000163586	MF-Ifg
																											L1CAM	0	MF-Ifg
																											CDH19	0	MF-Ifg
																											MPZ	0.000163586	MF-Ifg
																											PAX7	0.00628317	FB
																											MYF5	0.00638484	FB
																											TNNT1	0.0186868	FB
																											TNNT3	0.196242	FB
																											MYH1	0.00390411	FB
																											DCN	0.994856	FB
																											FMOD	0.194351	FB
																											TNMD	0.0628724	FB
																											MKX	0.00856056	FB
																											NGFR	0.0391427	FB
																											CLDN1	0.00473779	FB
																											PDZK1IP1	0.00063035	FB
																											CXADR	0.000935359	FB
																											HP	0.013827	FB
																											COL20A1	0.00412778	FB
																											L1CAM	0.00307042	FB
																											CDH19	0.00453446	FB
																											MPZ	0.012424	FB
																											PAX7	0.00281756	Monocyte
																											MYF5	0.00305236	Monocyte
																											TNNT1	0.108946	Monocyte
																											TNNT3	0.0216013	Monocyte
																											MYH1	0.00117398	Monocyte
																											DCN	0.139235	Monocyte
																											FMOD	0.02888	Monocyte
																											TNMD	0.0112703	Monocyte
																											MKX	0.000469594	Monocyte
																											NGFR	0.000469594	Monocyte
																											CLDN1	0.000234797	Monocyte
																											PDZK1IP1	0.00140878	Monocyte
																											CXADR	0.000469594	Monocyte
																											HP	0.114816	Monocyte
																											COL20A1	0.000704391	Monocyte
																											L1CAM	0.00821789	Monocyte
																											CDH19	0.000469594	Monocyte
																											MPZ	0.0110355	Monocyte
																											PAX7	0.00203943	LymphEC
																											MYF5	0.0101971	LymphEC
																											TNNT1	0.0210741	LymphEC
																											TNNT3	0.0503059	LymphEC
																											MYH1	0.00271924	LymphEC
																											DCN	0.312712	LymphEC
																											FMOD	0.120326	LymphEC
																											TNMD	0.0237933	LymphEC
																											MKX	0.00407886	LymphEC
																											NGFR	0.00611829	LymphEC
																											CLDN1	0.00067981	LymphEC
																											PDZK1IP1	0.00543848	LymphEC
																											CXADR	0.00815772	LymphEC
																											HP	0.00203943	LymphEC
																											COL20A1	0.00407886	LymphEC
																											L1CAM	0.0258328	LymphEC
																											CDH19	0.00135962	LymphEC
																											MPZ	0.0149558	LymphEC
																											PAX7	0.00483229	SMC
																											MYF5	0.00717737	SMC
																											TNNT1	0.0375213	SMC
																											TNNT3	0.02139	SMC
																											MYH1	0.0027004	SMC
																											DCN	0.162521	SMC
																											FMOD	0.149801	SMC
																											TNMD	0.0993462	SMC
																											MKX	0.0136441	SMC
																											NGFR	0.0186896	SMC
																											CLDN1	0.00213189	SMC
																											PDZK1IP1	0.00206083	SMC
																											CXADR	0.000142126	SMC
																											HP	0.00092382	SMC
																											COL20A1	0.00127914	SMC
																											L1CAM	0.00177658	SMC
																											CDH19	0.00198977	SMC
																											MPZ	0.0266487	SMC
																											PAX7	0.00313164	ArtEC
																											MYF5	0.00340749	ArtEC
																											TNNT1	0.0127213	ArtEC
																											TNNT3	0.0506904	ArtEC
																											MYH1	0.00103847	ArtEC
																											DCN	0.234857	ArtEC
																											FMOD	0.0631683	ArtEC
																											TNMD	0.0190819	ArtEC
																											MKX	0.000730176	ArtEC
																											NGFR	0.00126564	ArtEC
																											CLDN1	0.00102225	ArtEC
																											PDZK1IP1	0.00313164	ArtEC
																											CXADR	0.000421879	ArtEC
																											HP	0.00118451	ArtEC
																											COL20A1	0.00183355	ArtEC
																											L1CAM	0.0385533	ArtEC
																											CDH19	0.000762628	ArtEC
																											MPZ	0.0380989	ArtEC
																											PAX7	0.656915	MuSC
																											MYF5	0.710037	MuSC
																											TNNT1	0.0502422	MuSC
																											TNNT3	0.048613	MuSC
																											MYH1	0.013034	MuSC
																											DCN	0.0654343	MuSC
																											FMOD	0.00920381	MuSC
																											TNMD	0.00230095	MuSC
																											MKX	0.00139343	MuSC
																											NGFR	0.0151849	MuSC
																											CLDN1	0.00150062	MuSC
																											PDZK1IP1	0.00047877	MuSC
																											CXADR	0.000407312	MuSC
																											HP	0.00141487	MuSC
																											COL20A1	0.00106473	MuSC
																											L1CAM	0.0090609	MuSC
																											CDH19	0.000285833	MuSC
																											MPZ	0.00475911	MuSC
																											PAX7	0.00458175	Macrophage
																											MYF5	0.00929441	Macrophage
																											TNNT1	0.0812934	Macrophage
																											TNNT3	0.0582537	Macrophage
																											MYH1	0.00222542	Macrophage
																											DCN	0.212593	Macrophage
																											FMOD	0.0672863	Macrophage
																											TNMD	0.0204215	Macrophage
																											MKX	0.000654536	Macrophage
																											NGFR	0.00130907	Macrophage
																											CLDN1	0.00510538	Macrophage
																											PDZK1IP1	0.00104726	Macrophage
																											CXADR	0.00392722	Macrophage
																											HP	0.011258	Macrophage
																											COL20A1	0.00170179	Macrophage
																											L1CAM	0.00877078	Macrophage
																											CDH19	0.000523629	Macrophage
																											MPZ	0.0120435	Macrophage
																											PAX7	0.00714554	PnFB
																											MYF5	0.0131628	PnFB
																											TNNT1	0.00902595	PnFB
																											TNNT3	0.0605491	PnFB
																											MYH1	0.00112824	PnFB
																											DCN	0.995487	PnFB
																											FMOD	0.15833	PnFB
																											TNMD	0.0394885	PnFB
																											MKX	0.00451297	PnFB
																											NGFR	0.327943	PnFB
																											CLDN1	0.419707	PnFB
																											PDZK1IP1	0.000376081	PnFB
																											CXADR	0.0319669	PnFB
																											HP	0.00526514	PnFB
																											COL20A1	0.00676946	PnFB
																											L1CAM	0.00526514	PnFB
																											CDH19	0.165476	PnFB
																											MPZ	0.0210605	PnFB
																											PAX7	0.00245131	T cell
																											MYF5	0.00313223	T cell
																											TNNT1	0.0160697	T cell
																											TNNT3	0.0234237	T cell
																											MYH1	0.00204276	T cell
																											DCN	0.271279	T cell
																											FMOD	0.0604657	T cell
																											TNMD	0.0148441	T cell
																											MKX	0.000680921	T cell
																											NGFR	0.00313223	T cell
																											CLDN1	0.000272368	T cell
																											PDZK1IP1	0.00326842	T cell
																											CXADR	0.00667302	T cell
																											HP	0.00108947	T cell
																											COL20A1	0.000544736	T cell
																											L1CAM	0.0134822	T cell
																											CDH19	0.000136184	T cell
																											MPZ	0.00503881	T cell
																											PAX7	0.00423131	Tenococyte
																											MYF5	0.00535966	Tenococyte
																											TNNT1	0.0469676	Tenococyte
																											TNNT3	0.0638928	Tenococyte
																											MYH1	0.00239774	Tenococyte
																											DCN	0.997743	Tenococyte
																											FMOD	0.971791	Tenococyte
																											TNMD	0.934838	Tenococyte
																											MKX	0.347673	Tenococyte
																											NGFR	0.0196051	Tenococyte
																											CLDN1	0.00169252	Tenococyte
																											PDZK1IP1	0.000564175	Tenococyte
																											CXADR	0.000564175	Tenococyte
																											HP	0.00930889	Tenococyte
																											COL20A1	0.00550071	Tenococyte
																											L1CAM	0.00155148	Tenococyte
																											CDH19	0.00112835	Tenococyte
																											MPZ	0.0296192	Tenococyte
																											PAX7	0.000611808	NK cell
																											MYF5	0.00152952	NK cell
																											TNNT1	0.00825941	NK cell
																											TNNT3	0.0149893	NK cell
																											MYH1	0.00611808	NK cell
																											DCN	0.109208	NK cell
																											FMOD	0.00734169	NK cell
																											TNMD	0.00275314	NK cell
																											MKX	0	NK cell
																											NGFR	0.00550627	NK cell
																											CLDN1	0.000305904	NK cell
																											PDZK1IP1	0	NK cell
																											CXADR	0.00152952	NK cell
																											HP	0.000917712	NK cell
																											COL20A1	0	NK cell
																											L1CAM	0.00244723	NK cell
																											CDH19	0	NK cell
																											MPZ	0.0100948	NK cell
																											PAX7	0.00366133	Pericyte
																											MYF5	0.00564455	Pericyte
																											TNNT1	0.01373	Pericyte
																											TNNT3	0.0321892	Pericyte
																											MYH1	0.00732265	Pericyte
																											DCN	0.320519	Pericyte
																											FMOD	0.057971	Pericyte
																											TNMD	0.0135774	Pericyte
																											MKX	0.00228833	Pericyte
																											NGFR	0.0263921	Pericyte
																											CLDN1	0.000915332	Pericyte
																											PDZK1IP1	0	Pericyte
																											CXADR	0.000915332	Pericyte
																											HP	0.00122044	Pericyte
																											COL20A1	0.000762777	Pericyte
																											L1CAM	0.002746	Pericyte
																											CDH19	0.00106789	Pericyte
																											MPZ	0.0251716	Pericyte
																											PAX7	0	Mast cell
																											MYF5	0.0107095	Mast cell
																											TNNT1	0.0374833	Mast cell
																											TNNT3	0.0160643	Mast cell
																											MYH1	0.00267738	Mast cell
																											DCN	0.0361446	Mast cell
																											FMOD	0.0107095	Mast cell
																											TNMD	0.00267738	Mast cell
																											MKX	0	Mast cell
																											NGFR	0	Mast cell
																											CLDN1	0	Mast cell
																											PDZK1IP1	0	Mast cell
																											CXADR	0.00401606	Mast cell
																											HP	0	Mast cell
																											COL20A1	0	Mast cell
																											L1CAM	0.0696118	Mast cell
																											CDH19	0	Mast cell
																											MPZ	0.00133869	Mast cell
																											PAX7	0.000645057	B cell
																											MYF5	0.00177391	B cell
																											TNNT1	0.00129011	B cell
																											TNNT3	0.0275762	B cell
																											MYH1	0.000483793	B cell
																											DCN	0.336236	B cell
																											FMOD	0.0770843	B cell
																											TNMD	0.0238671	B cell
																											MKX	0.00193517	B cell
																											NGFR	0.00661184	B cell
																											CLDN1	0	B cell
																											PDZK1IP1	0.000483793	B cell
																											CXADR	0.000645057	B cell
																											HP	0.00145138	B cell
																											COL20A1	0.00129011	B cell
																											L1CAM	0.00790195	B cell
																											CDH19	0.000483793	B cell
																											MPZ	0.0067731	B cell
																											PAX7	0.0206327	nmSchwann
																											MYF5	0.0295736	nmSchwann
																											TNNT1	0.00412655	nmSchwann
																											TNNT3	0.0165062	nmSchwann
																											MYH1	0.00206327	nmSchwann
																											DCN	0.237276	nmSchwann
																											FMOD	0.0694635	nmSchwann
																											TNMD	0.0240715	nmSchwann
																											MKX	0.00343879	nmSchwann
																											NGFR	0.0825309	nmSchwann
																											CLDN1	0.00756534	nmSchwann
																											PDZK1IP1	0.000687758	nmSchwann
																											CXADR	0.0171939	nmSchwann
																											HP	0	nmSchwann
																											COL20A1	0.679505	nmSchwann
																											L1CAM	0.396149	nmSchwann
																											CDH19	0.464237	nmSchwann
																											MPZ	0.172627	nmSchwann
																											PAX7	0.00540922	mSchwann
																											MYF5	0.00729069	mSchwann
																											TNNT1	0.00658514	mSchwann
																											TNNT3	0.0129351	mSchwann
																											MYH1	0.000470367	mSchwann
																											DCN	0.270931	mSchwann
																											FMOD	0.0392756	mSchwann
																											TNMD	0.0124647	mSchwann
																											MKX	0.00070555	mSchwann
																											NGFR	0.0164628	mSchwann
																											CLDN1	0.0834901	mSchwann
																											PDZK1IP1	0.000470367	mSchwann
																											CXADR	0.00211665	mSchwann
																											HP	0.00493885	mSchwann
																											COL20A1	0.00258702	mSchwann
																											L1CAM	0.00752587	mSchwann
																											CDH19	0.114299	mSchwann
																											MPZ	0.992944	mSchwann
																											PAX7	0	pDC
																											MYF5	0	pDC
																											TNNT1	0.0192308	pDC
																											TNNT3	0	pDC
																											MYH1	0.0384615	pDC
																											DCN	0.0576923	pDC
																											FMOD	0	pDC
																											TNMD	0	pDC
																											MKX	0	pDC
																											NGFR	0.0384615	pDC
																											CLDN1	0	pDC
																											PDZK1IP1	0	pDC
																											CXADR	0	pDC
																											HP	0	pDC
																											COL20A1	0	pDC
																											L1CAM	0	pDC
																											CDH19	0	pDC
																											MPZ	0	pDC
																											PAX7	0	Neutrophil
																											MYF5	0	Neutrophil
																											TNNT1	0.00836614	Neutrophil
																											TNNT3	0.00393701	Neutrophil
																											MYH1	0.000492126	Neutrophil
																											DCN	0.0285433	Neutrophil
																											FMOD	0.00738189	Neutrophil
																											TNMD	0.00344488	Neutrophil
																											MKX	0	Neutrophil
																											NGFR	0	Neutrophil
																											CLDN1	0.00270669	Neutrophil
																											PDZK1IP1	0.000492126	Neutrophil
																											CXADR	0.000738189	Neutrophil
																											HP	0.0578248	Neutrophil
																											COL20A1	0.000492126	Neutrophil
																											L1CAM	0.000492126	Neutrophil
																											CDH19	0	Neutrophil
																											MPZ	0.00639764	Neutrophil
																											PAX7	0.0103359	Mesothelial cell
																											MYF5	0.0103359	Mesothelial cell
																											TNNT1	0.147287	Mesothelial cell
																											TNNT3	0.0904393	Mesothelial cell
																											MYH1	0.0206718	Mesothelial cell
																											DCN	0.167959	Mesothelial cell
																											FMOD	0.260982	Mesothelial cell
																											TNMD	0.00258398	Mesothelial cell
																											MKX	0.0671835	Mesothelial cell
																											NGFR	0.00258398	Mesothelial cell
																											CLDN1	0.48062	Mesothelial cell
																											PDZK1IP1	0.490956	Mesothelial cell
																											CXADR	0.418605	Mesothelial cell
																											HP	0.842377	Mesothelial cell
																											COL20A1	0	Mesothelial cell
																											L1CAM	0	Mesothelial cell
																											CDH19	0	Mesothelial cell
																											MPZ	0.00516796	Mesothelial cell
																											MBP	0.198257	Cycling
																											MYH11	0.0217865	Cycling
																											ACTA2	0.464052	Cycling
																											KCNJ8	0.0043573	Cycling
																											RGS5	0.0261438	Cycling
																											CDH5	0.0108932	Cycling
																											DLL4	0.0043573	Cycling
																											SELE	0.00217865	Cycling
																											LYVE1	0.00217865	Cycling
																											PTPRC	0.0043573	Cycling
																											CD3D	0	Cycling
																											MBP	0.159539	MF-IIfg
																											MYH11	0.00777512	MF-IIfg
																											ACTA2	0.0134569	MF-IIfg
																											KCNJ8	0.00284091	MF-IIfg
																											RGS5	0.00224282	MF-IIfg
																											CDH5	0.00149522	MF-IIfg
																											DLL4	0.000747608	MF-IIfg
																											SELE	0.000598086	MF-IIfg
																											LYVE1	0.00134569	MF-IIfg
																											PTPRC	0.0020933	MF-IIfg
																											CD3D	0.00239234	MF-IIfg
																											MBP	0.0199316	VenEC
																											MYH11	0.024885	VenEC
																											ACTA2	0.101191	VenEC
																											KCNJ8	0.00955301	VenEC
																											RGS5	0.0945866	VenEC
																											CDH5	0.674254	VenEC
																											DLL4	0.110744	VenEC
																											SELE	0.388489	VenEC
																											LYVE1	0.013327	VenEC
																											PTPRC	0.00471754	VenEC
																											CD3D	0.00212289	VenEC
																											MBP	0.0657396	B plasma
																											MYH11	0.0151707	B plasma
																											ACTA2	0.0884956	B plasma
																											KCNJ8	0.00884956	B plasma
																											RGS5	0.0139064	B plasma
																											CDH5	0.0126422	B plasma
																											DLL4	0.00126422	B plasma
																											SELE	0.00379267	B plasma
																											LYVE1	0.0202276	B plasma
																											PTPRC	0.212389	B plasma
																											CD3D	0.011378	B plasma
																											MBP	0.314248	cCD2
																											MYH11	0.017976	cCD2
																											ACTA2	0.0559254	cCD2
																											KCNJ8	0.011984	cCD2
																											RGS5	0.0332889	cCD2
																											CDH5	0.0592543	cCD2
																											DLL4	0.0206391	cCD2
																											SELE	0.00532623	cCD2
																											LYVE1	0.0639148	cCD2
																											PTPRC	0.749001	cCD2
																											CD3D	0.0206391	cCD2
																											MBP	0.113692	MF-Ifg
																											MYH11	0.0022902	MF-Ifg
																											ACTA2	0.00359889	MF-Ifg
																											KCNJ8	0.00785212	MF-Ifg
																											RGS5	0.000817929	MF-Ifg
																											CDH5	0.000327172	MF-Ifg
																											DLL4	0	MF-Ifg
																											SELE	0.000327172	MF-Ifg
																											LYVE1	0.000490757	MF-Ifg
																											PTPRC	0.00147227	MF-Ifg
																											CD3D	0.000327172	MF-Ifg
																											MBP	0.185323	FB
																											MYH11	0.0223876	FB
																											ACTA2	0.142419	FB
																											KCNJ8	0.0445109	FB
																											RGS5	0.0254377	FB
																											CDH5	0.0330222	FB
																											DLL4	0.00736087	FB
																											SELE	0.00455479	FB
																											LYVE1	0.0100043	FB
																											PTPRC	0.011509	FB
																											CD3D	0.00382277	FB
																											MBP	0.238554	Monocyte
																											MYH11	0.00892228	Monocyte
																											ACTA2	0.047429	Monocyte
																											KCNJ8	0.00422634	Monocyte
																											RGS5	0.0331064	Monocyte
																											CDH5	0.0178446	Monocyte
																											DLL4	0.00469594	Monocyte
																											SELE	0.00211317	Monocyte
																											LYVE1	0.0234797	Monocyte
																											PTPRC	0.741723	Monocyte
																											CD3D	0.00610472	Monocyte
																											MBP	0.0829368	LymphEC
																											MYH11	0.0265126	LymphEC
																											ACTA2	0.0917743	LymphEC
																											KCNJ8	0.0639021	LymphEC
																											RGS5	0.0455472	LymphEC
																											CDH5	0.473827	LymphEC
																											DLL4	0.172672	LymphEC
																											SELE	0.0244731	LymphEC
																											LYVE1	0.702923	LymphEC
																											PTPRC	0.0135962	LymphEC
																											CD3D	0.00883753	LymphEC
																											MBP	0.0262223	SMC
																											MYH11	0.962763	SMC
																											ACTA2	0.994599	SMC
																											KCNJ8	0.0412166	SMC
																											RGS5	0.305642	SMC
																											CDH5	0.0366686	SMC
																											DLL4	0.00717737	SMC
																											SELE	0.00120807	SMC
																											LYVE1	0.0086697	SMC
																											PTPRC	0.0027004	SMC
																											CD3D	0.000994883	SMC
																											MBP	0.0268056	ArtEC
																											MYH11	0.0746889	ArtEC
																											ACTA2	0.203833	ArtEC
																											KCNJ8	0.0654075	ArtEC
																											RGS5	0.288776	ArtEC
																											CDH5	0.83021	ArtEC
																											DLL4	0.256778	ArtEC
																											SELE	0.00830778	ArtEC
																											LYVE1	0.00410521	ArtEC
																											PTPRC	0.00331013	ArtEC
																											CD3D	0.0014279	ArtEC
																											MBP	0.343921	MuSC
																											MYH11	0.00642409	MuSC
																											ACTA2	0.170285	MuSC
																											KCNJ8	0.0172786	MuSC
																											RGS5	0.0106616	MuSC
																											CDH5	0.00578811	MuSC
																											DLL4	0.00119335	MuSC
																											SELE	0.000250104	MuSC
																											LYVE1	0.000914665	MuSC
																											PTPRC	0.00102185	MuSC
																											CD3D	0.000557374	MuSC
																											MBP	0.176594	Macrophage
																											MYH11	0.00929441	Macrophage
																											ACTA2	0.0545883	Macrophage
																											KCNJ8	0.00641445	Macrophage
																											RGS5	0.0514465	Macrophage
																											CDH5	0.0630973	Macrophage
																											DLL4	0.0119126	Macrophage
																											SELE	0.00471266	Macrophage
																											LYVE1	0.616573	Macrophage
																											PTPRC	0.467862	Macrophage
																											CD3D	0.00798534	Macrophage
																											MBP	0.0334712	PnFB
																											MYH11	0.0188041	PnFB
																											ACTA2	0.144791	PnFB
																											KCNJ8	0.0135389	PnFB
																											RGS5	0.0300865	PnFB
																											CDH5	0.148552	PnFB
																											DLL4	0.00752162	PnFB
																											SELE	0.00526514	PnFB
																											LYVE1	0.00827379	PnFB
																											PTPRC	0.00225649	PnFB
																											CD3D	0.00225649	PnFB
																											MBP	0.211766	T cell
																											MYH11	0.00803486	T cell
																											ACTA2	0.023696	T cell
																											KCNJ8	0.00626447	T cell
																											RGS5	0.0190658	T cell
																											CDH5	0.0196105	T cell
																											DLL4	0.005175	T cell
																											SELE	0.00177039	T cell
																											LYVE1	0.0025875	T cell
																											PTPRC	0.76944	T cell
																											CD3D	0.7102	T cell
																											MBP	0.0445698	Tenococyte
																											MYH11	0.0242595	Tenococyte
																											ACTA2	0.31086	Tenococyte
																											KCNJ8	0.0133992	Tenococyte
																											RGS5	0.0488011	Tenococyte
																											CDH5	0.105924	Tenococyte
																											DLL4	0.00944993	Tenococyte
																											SELE	0.00126939	Tenococyte
																											LYVE1	0.00550071	Tenococyte
																											PTPRC	0.00662906	Tenococyte
																											CD3D	0.00648801	Tenococyte
																											MBP	0.352401	NK cell
																											MYH11	0.0131539	NK cell
																											ACTA2	0.0232487	NK cell
																											KCNJ8	0.00856531	NK cell
																											RGS5	0.00703579	NK cell
																											CDH5	0.00367085	NK cell
																											DLL4	0.00275314	NK cell
																											SELE	0.000305904	NK cell
																											LYVE1	0.00122362	NK cell
																											PTPRC	0.757112	NK cell
																											CD3D	0.325176	NK cell
																											MBP	0.0158658	Pericyte
																											MYH11	0.234325	Pericyte
																											ACTA2	0.803661	Pericyte
																											KCNJ8	0.522654	Pericyte
																											RGS5	0.937605	Pericyte
																											CDH5	0.0289855	Pericyte
																											DLL4	0.0108314	Pericyte
																											SELE	0.001373	Pericyte
																											LYVE1	0.0181541	Pericyte
																											PTPRC	0.00320366	Pericyte
																											CD3D	0.00122044	Pericyte
																											MBP	0.0977242	Mast cell
																											MYH11	0.0120482	Mast cell
																											ACTA2	0.0294511	Mast cell
																											KCNJ8	0.00267738	Mast cell
																											RGS5	0.0120482	Mast cell
																											CDH5	0.00133869	Mast cell
																											DLL4	0	Mast cell
																											SELE	0.00267738	Mast cell
																											LYVE1	0.00803213	Mast cell
																											PTPRC	0.207497	Mast cell
																											CD3D	0.00535475	Mast cell
																											MBP	0.0667634	B cell
																											MYH11	0.00806322	B cell
																											ACTA2	0.033543	B cell
																											KCNJ8	0.00354781	B cell
																											RGS5	0.0203193	B cell
																											CDH5	0.0338655	B cell
																											DLL4	0.00854701	B cell
																											SELE	0.000806322	B cell
																											LYVE1	0.00306402	B cell
																											PTPRC	0.445412	B cell
																											CD3D	0.00999839	B cell
																											MBP	0.552957	nmSchwann
																											MYH11	0.0206327	nmSchwann
																											ACTA2	0.0839065	nmSchwann
																											KCNJ8	0.00412655	nmSchwann
																											RGS5	0.0474553	nmSchwann
																											CDH5	0.0770289	nmSchwann
																											DLL4	0.0137552	nmSchwann
																											SELE	0.00137552	nmSchwann
																											LYVE1	0.00206327	nmSchwann
																											PTPRC	0.00412655	nmSchwann
																											CD3D	0.00412655	nmSchwann
																											MBP	0.991533	mSchwann
																											MYH11	0.030809	mSchwann
																											ACTA2	0.140875	mSchwann
																											KCNJ8	0.00940734	mSchwann
																											RGS5	0.0620884	mSchwann
																											CDH5	0.102305	mSchwann
																											DLL4	0.0162277	mSchwann
																											SELE	0	mSchwann
																											LYVE1	0.0131703	mSchwann
																											PTPRC	0.00164628	mSchwann
																											CD3D	0.000235183	mSchwann
																											MBP	0.480769	pDC
																											MYH11	0	pDC
																											ACTA2	0	pDC
																											KCNJ8	0	pDC
																											RGS5	0	pDC
																											CDH5	0	pDC
																											DLL4	0	pDC
																											SELE	0	pDC
																											LYVE1	0	pDC
																											PTPRC	0.807692	pDC
																											CD3D	0	pDC
																											MBP	0.317667	Neutrophil
																											MYH11	0.00123031	Neutrophil
																											ACTA2	0.0120571	Neutrophil
																											KCNJ8	0.000246063	Neutrophil
																											RGS5	0.00246063	Neutrophil
																											CDH5	0.0046752	Neutrophil
																											DLL4	0.0019685	Neutrophil
																											SELE	0.000492126	Neutrophil
																											LYVE1	0.00123031	Neutrophil
																											PTPRC	0.713583	Neutrophil
																											CD3D	0.00246063	Neutrophil
																											MBP	0.465116	Mesothelial cell
																											MYH11	0.0155039	Mesothelial cell
																											ACTA2	0.121447	Mesothelial cell
																											KCNJ8	0.0723514	Mesothelial cell
																											RGS5	0.0335917	Mesothelial cell
																											CDH5	0	Mesothelial cell
																											DLL4	0.00775194	Mesothelial cell
																											SELE	0	Mesothelial cell
																											LYVE1	0.00258398	Mesothelial cell
																											PTPRC	0.0103359	Mesothelial cell
																											CD3D	0	Mesothelial cell
																											IL7R	0.0174292	Cycling
																											NKG7	0	Cycling
																											CD79A	0.0087146	Cycling
																											IL3RA	0.0261438	Cycling
																											IRF7	0.0849673	Cycling
																											XCR1	0	Cycling
																											CLEC9A	0	Cycling
																											CLEC10A	0.0174292	Cycling
																											CD163	0.00217865	Cycling
																											C1QA	0.0152505	Cycling
																											IL7R	0.000897129	MF-IIfg
																											NKG7	0.00224282	MF-IIfg
																											CD79A	0.00164474	MF-IIfg
																											IL3RA	0.00119617	MF-IIfg
																											IRF7	0.0454545	MF-IIfg
																											XCR1	0	MF-IIfg
																											CLEC9A	0	MF-IIfg
																											CLEC10A	0.000897129	MF-IIfg
																											CD163	0.000747608	MF-IIfg
																											C1QA	0.0020933	MF-IIfg
																											IL7R	0.00365609	VenEC
																											NKG7	0.00518929	VenEC
																											CD79A	0.00660455	VenEC
																											IL3RA	0.313952	VenEC
																											IRF7	0.180092	VenEC
																											XCR1	0	VenEC
																											CLEC9A	0.000943507	VenEC
																											CLEC10A	0.00318434	VenEC
																											CD163	0.00318434	VenEC
																											C1QA	0.0196957	VenEC
																											IL7R	0.0139064	B plasma
																											NKG7	0.107459	B plasma
																											CD79A	0.34134	B plasma
																											IL3RA	0.034134	B plasma
																											IRF7	0.159292	B plasma
																											XCR1	0.00126422	B plasma
																											CLEC9A	0.00252845	B plasma
																											CLEC10A	0.00379267	B plasma
																											CD163	0.00884956	B plasma
																											C1QA	0.0429836	B plasma
																											IL7R	0.163116	cCD2
																											NKG7	0.045273	cCD2
																											CD79A	0.0319574	cCD2
																											IL3RA	0.147803	cCD2
																											IRF7	0.194407	cCD2
																											XCR1	0.100533	cCD2
																											CLEC9A	0.170439	cCD2
																											CLEC10A	0.445406	cCD2
																											CD163	0.202397	cCD2
																											C1QA	0.247004	cCD2
																											IL7R	0.000817929	MF-Ifg
																											NKG7	0.000817929	MF-Ifg
																											CD79A	0.000490757	MF-Ifg
																											IL3RA	0.000490757	MF-Ifg
																											IRF7	0.041878	MF-Ifg
																											XCR1	0	MF-Ifg
																											CLEC9A	0	MF-Ifg
																											CLEC10A	0.000490757	MF-Ifg
																											CD163	0.000654343	MF-Ifg
																											C1QA	0.00294454	MF-Ifg
																											IL7R	0.00435145	FB
																											NKG7	0.00390411	FB
																											CD79A	0.00823522	FB
																											IL3RA	0.102462	FB
																											IRF7	0.108461	FB
																											XCR1	0.000488013	FB
																											CLEC9A	0.000203339	FB
																											CLEC10A	0.0149047	FB
																											CD163	0.00524614	FB
																											C1QA	0.023262	FB
																											IL7R	0.0504813	Monocyte
																											NKG7	0.162714	Monocyte
																											CD79A	0.00704391	Monocyte
																											IL3RA	0.101902	Monocyte
																											IRF7	0.22564	Monocyte
																											XCR1	0.00117398	Monocyte
																											CLEC9A	0	Monocyte
																											CLEC10A	0.0436722	Monocyte
																											CD163	0.438601	Monocyte
																											C1QA	0.153088	Monocyte
																											IL7R	0.0135962	LymphEC
																											NKG7	0.00747791	LymphEC
																											CD79A	0.0237933	LymphEC
																											IL3RA	0.0802175	LymphEC
																											IRF7	0.120326	LymphEC
																											XCR1	0	LymphEC
																											CLEC9A	0.00203943	LymphEC
																											CLEC10A	0.00135962	LymphEC
																											CD163	0.00271924	LymphEC
																											C1QA	0.0414684	LymphEC
																											IL7R	0.000710631	SMC
																											NKG7	0.00156339	SMC
																											CD79A	0.00220296	SMC
																											IL3RA	0.00803013	SMC
																											IRF7	0.0331154	SMC
																											XCR1	0.000142126	SMC
																											CLEC9A	7.10631e-05	SMC
																											CLEC10A	0.00120807	SMC
																											CD163	0.00625355	SMC
																											C1QA	0.0121518	SMC
																											IL7R	0.00118451	ArtEC
																											NKG7	0.00121696	ArtEC
																											CD79A	0.0035373	ArtEC
																											IL3RA	0.132535	ArtEC
																											IRF7	0.226922	ArtEC
																											XCR1	0.00029207	ArtEC
																											CLEC9A	0.000454332	ArtEC
																											CLEC10A	0.00228788	ArtEC
																											CD163	0.00144413	ArtEC
																											C1QA	0.0164695	ArtEC
																											IL7R	0.00112904	MuSC
																											NKG7	0.000600249	MuSC
																											CD79A	0.00554515	MuSC
																											IL3RA	0.00706721	MuSC
																											IRF7	0.044154	MuSC
																											XCR1	4.28749e-05	MuSC
																											CLEC9A	3.57291e-05	MuSC
																											CLEC10A	0.0145417	MuSC
																											CD163	0.000471624	MuSC
																											C1QA	0.00483772	MuSC
																											IL7R	0.0476502	Macrophage
																											NKG7	0.0172797	Macrophage
																											CD79A	0.0091635	Macrophage
																											IL3RA	0.0863987	Macrophage
																											IRF7	0.117293	Macrophage
																											XCR1	0.000785443	Macrophage
																											CLEC9A	0.00654536	Macrophage
																											CLEC10A	0.505302	Macrophage
																											CD163	0.617489	Macrophage
																											C1QA	0.911376	Macrophage
																											IL7R	0.00188041	PnFB
																											NKG7	0.00150432	PnFB
																											CD79A	0.00714554	PnFB
																											IL3RA	0.0131628	PnFB
																											IRF7	0.0421211	PnFB
																											XCR1	0	PnFB
																											CLEC9A	0	PnFB
																											CLEC10A	0.00188041	PnFB
																											CD163	0.00150432	PnFB
																											C1QA	0.0157954	PnFB
																											IL7R	0.663898	T cell
																											NKG7	0.26447	T cell
																											CD79A	0.0147079	T cell
																											IL3RA	0.0157974	T cell
																											IRF7	0.0931499	T cell
																											XCR1	0.000544736	T cell
																											CLEC9A	0.000136184	T cell
																											CLEC10A	0.00204276	T cell
																											CD163	0.000953289	T cell
																											C1QA	0.00898815	T cell
																											IL7R	0.00267983	Tenococyte
																											NKG7	0.00197461	Tenococyte
																											CD79A	0.0139633	Tenococyte
																											IL3RA	0.0301834	Tenococyte
																											IRF7	0.090268	Tenococyte
																											XCR1	0.000705219	Tenococyte
																											CLEC9A	0.000141044	Tenococyte
																											CLEC10A	0.00437236	Tenococyte
																											CD163	0.00282087	Tenococyte
																											C1QA	0.0308886	Tenococyte
																											IL7R	0.183542	NK cell
																											NKG7	0.980116	NK cell
																											CD79A	0.0104007	NK cell
																											IL3RA	0.00825941	NK cell
																											IRF7	0.0994188	NK cell
																											XCR1	0	NK cell
																											CLEC9A	0	NK cell
																											CLEC10A	0.000917712	NK cell
																											CD163	0.00305904	NK cell
																											C1QA	0.0079535	NK cell
																											IL7R	0.00122044	Pericyte
																											NKG7	0.00320366	Pericyte
																											CD79A	0.00320366	Pericyte
																											IL3RA	0.017849	Pericyte
																											IRF7	0.0585812	Pericyte
																											XCR1	0.000152555	Pericyte
																											CLEC9A	0	Pericyte
																											CLEC10A	0.00213577	Pericyte
																											CD163	0.001373	Pericyte
																											C1QA	0.0108314	Pericyte
																											IL7R	0.0321285	Mast cell
																											NKG7	0.0147256	Mast cell
																											CD79A	0.00401606	Mast cell
																											IL3RA	0.0147256	Mast cell
																											IRF7	0.0227577	Mast cell
																											XCR1	0	Mast cell
																											CLEC9A	0	Mast cell
																											CLEC10A	0.00401606	Mast cell
																											CD163	0.00133869	Mast cell
																											C1QA	0.0174029	Mast cell
																											IL7R	0.0235446	B cell
																											NKG7	0.00709563	B cell
																											CD79A	0.90695	B cell
																											IL3RA	0.0169328	B cell
																											IRF7	0.0843412	B cell
																											XCR1	0.000322529	B cell
																											CLEC9A	0	B cell
																											CLEC10A	0.00290276	B cell
																											CD163	0.00129011	B cell
																											C1QA	0.0101597	B cell
																											IL7R	0.00137552	nmSchwann
																											NKG7	0.000687758	nmSchwann
																											CD79A	0.00412655	nmSchwann
																											IL3RA	0.0385144	nmSchwann
																											IRF7	0.0488308	nmSchwann
																											XCR1	0.000687758	nmSchwann
																											CLEC9A	0	nmSchwann
																											CLEC10A	0.00275103	nmSchwann
																											CD163	0.000687758	nmSchwann
																											C1QA	0.0165062	nmSchwann
																											IL7R	0	mSchwann
																											NKG7	0.00070555	mSchwann
																											CD79A	0.0014111	mSchwann
																											IL3RA	0.0112888	mSchwann
																											IRF7	0.016698	mSchwann
																											XCR1	0	mSchwann
																											CLEC9A	0	mSchwann
																											CLEC10A	0.00329257	mSchwann
																											CD163	0.000235183	mSchwann
																											C1QA	0.0131703	mSchwann
																											IL7R	0.0384615	pDC
																											NKG7	0.153846	pDC
																											CD79A	0.0384615	pDC
																											IL3RA	1	pDC
																											IRF7	0.961538	pDC
																											XCR1	0	pDC
																											CLEC9A	0	pDC
																											CLEC10A	0	pDC
																											CD163	0	pDC
																											C1QA	0.0192308	pDC
																											IL7R	0.000738189	Neutrophil
																											NKG7	0.0268209	Neutrophil
																											CD79A	0.000492126	Neutrophil
																											IL3RA	0.00295276	Neutrophil
																											IRF7	0.0329724	Neutrophil
																											XCR1	0	Neutrophil
																											CLEC9A	0	Neutrophil
																											CLEC10A	0.000492126	Neutrophil
																											CD163	0.115157	Neutrophil
																											C1QA	0.00319882	Neutrophil
																											IL7R	0	Mesothelial cell
																											NKG7	0.00516796	Mesothelial cell
																											CD79A	0.0129199	Mesothelial cell
																											IL3RA	0.00775194	Mesothelial cell
																											IRF7	0.111111	Mesothelial cell
																											XCR1	0	Mesothelial cell
																											CLEC9A	0	Mesothelial cell
																											CLEC10A	0	Mesothelial cell
																											CD163	0.00516796	Mesothelial cell
																											C1QA	0.0103359	Mesothelial cell
																											CD14	0.0305011	Cycling
																											FCGR3A	0	Cycling
																											S100A8	0.0108932	Cycling
																											CSF3R	0	Cycling
																											SORL1	0.189542	Cycling
																											CPA3	0	Cycling
																											KIT	0.0239651	Cycling
																											IL1RL1	0	Cycling
																											MKI67	0.540305	Cycling
																											TOP2A	0.579521	Cycling
																											CD14	0.00687799	MF-IIfg
																											FCGR3A	0.000448565	MF-IIfg
																											S100A8	0.00448565	MF-IIfg
																											CSF3R	0.000299043	MF-IIfg
																											SORL1	0.013756	MF-IIfg
																											CPA3	0.000897129	MF-IIfg
																											KIT	0.00134569	MF-IIfg
																											IL1RL1	0.000598086	MF-IIfg
																											MKI67	0.000747608	MF-IIfg
																											TOP2A	0.00149522	MF-IIfg
																											CD14	0.108385	VenEC
																											FCGR3A	0.00141526	VenEC
																											S100A8	0.0298384	VenEC
																											CSF3R	0.00129732	VenEC
																											SORL1	0.00259465	VenEC
																											CPA3	0.000353815	VenEC
																											KIT	0.00448166	VenEC
																											IL1RL1	0.0125015	VenEC
																											MKI67	0.00235877	VenEC
																											TOP2A	0.00636868	VenEC
																											CD14	0.0353982	B plasma
																											FCGR3A	0.0189633	B plasma
																											S100A8	0.0745891	B plasma
																											CSF3R	0.0379267	B plasma
																											SORL1	0.0278129	B plasma
																											CPA3	0.0303413	B plasma
																											KIT	0.0240202	B plasma
																											IL1RL1	0.0303413	B plasma
																											MKI67	0.158028	B plasma
																											TOP2A	0.118837	B plasma
																											CD14	0.412783	cCD2
																											FCGR3A	0.0585885	cCD2
																											S100A8	0.166445	cCD2
																											CSF3R	0.11984	cCD2
																											SORL1	0.0972037	cCD2
																											CPA3	0.00266312	cCD2
																											KIT	0.0785619	cCD2
																											IL1RL1	0.0459387	cCD2
																											MKI67	0.16245	cCD2
																											TOP2A	0.15779	cCD2
																											CD14	0.00147227	MF-Ifg
																											FCGR3A	0.0011451	MF-Ifg
																											S100A8	0.00359889	MF-Ifg
																											CSF3R	0.000981515	MF-Ifg
																											SORL1	0.000163586	MF-Ifg
																											CPA3	0.000327172	MF-Ifg
																											KIT	0	MF-Ifg
																											IL1RL1	0.000163586	MF-Ifg
																											MKI67	0	MF-Ifg
																											TOP2A	0	MF-Ifg
																											CD14	0.0791191	FB
																											FCGR3A	0.00223673	FB
																											S100A8	0.0433315	FB
																											CSF3R	0.00347709	FB
																											SORL1	0.0256614	FB
																											CPA3	0.00260274	FB
																											KIT	0.00571382	FB
																											IL1RL1	0.0151081	FB
																											MKI67	0.00148437	FB
																											TOP2A	0.00221639	FB
																											CD14	0.579009	Monocyte
																											FCGR3A	0.261329	Monocyte
																											S100A8	0.825546	Monocyte
																											CSF3R	0.4278	Monocyte
																											SORL1	0.178915	Monocyte
																											CPA3	0.00187838	Monocyte
																											KIT	0.000469594	Monocyte
																											IL1RL1	0.00915708	Monocyte
																											MKI67	0.0223057	Monocyte
																											TOP2A	0.0216013	Monocyte
																											CD14	0.125085	LymphEC
																											FCGR3A	0.00339905	LymphEC
																											S100A8	0.0584636	LymphEC
																											CSF3R	0	LymphEC
																											SORL1	0.00407886	LymphEC
																											CPA3	0.00135962	LymphEC
																											KIT	0.0197145	LymphEC
																											IL1RL1	0.0101971	LymphEC
																											MKI67	0.00339905	LymphEC
																											TOP2A	0.0115568	LymphEC
																											CD14	0.0161313	SMC
																											FCGR3A	0.000639568	SMC
																											S100A8	0.00625355	SMC
																											CSF3R	0.000639568	SMC
																											SORL1	0.0735503	SMC
																											CPA3	0.000852757	SMC
																											KIT	0.000852757	SMC
																											IL1RL1	0.00113701	SMC
																											MKI67	0.000781694	SMC
																											TOP2A	0.00198977	SMC
																											CD14	0.0162586	ArtEC
																											FCGR3A	0.000746402	ArtEC
																											S100A8	0.0186276	ArtEC
																											CSF3R	0.000665271	ArtEC
																											SORL1	0.00157393	ArtEC
																											CPA3	0.00029207	ArtEC
																											KIT	0.0119749	ArtEC
																											IL1RL1	0.00541953	ArtEC
																											MKI67	0.00228788	ArtEC
																											TOP2A	0.00408898	ArtEC
																											CD14	0.0450329	MuSC
																											FCGR3A	0.000192937	MuSC
																											S100A8	0.00409455	MuSC
																											CSF3R	0.000214375	MuSC
																											SORL1	0.0717512	MuSC
																											CPA3	0.000185791	MuSC
																											KIT	0.00749596	MuSC
																											IL1RL1	0.000342999	MuSC
																											MKI67	0.00286547	MuSC
																											TOP2A	0.00407312	MuSC
																											CD14	0.754549	Macrophage
																											FCGR3A	0.281058	Macrophage
																											S100A8	0.200157	Macrophage
																											CSF3R	0.134703	Macrophage
																											SORL1	0.0589082	Macrophage
																											CPA3	0.00117816	Macrophage
																											KIT	0.0018327	Macrophage
																											IL1RL1	0.0202906	Macrophage
																											MKI67	0.0124362	Macrophage
																											TOP2A	0.0120435	Macrophage
																											CD14	0.0447537	PnFB
																											FCGR3A	0.000752162	PnFB
																											S100A8	0.0297104	PnFB
																											CSF3R	0.00112824	PnFB
																											SORL1	0.0503949	PnFB
																											CPA3	0.000376081	PnFB
																											KIT	0.00376081	PnFB
																											IL1RL1	0.00188041	PnFB
																											MKI67	0.000376081	PnFB
																											TOP2A	0.00150432	PnFB
																											CD14	0.0111671	T cell
																											FCGR3A	0.00585592	T cell
																											S100A8	0.0460302	T cell
																											CSF3R	0.00149803	T cell
																											SORL1	0.138499	T cell
																											CPA3	0.00190658	T cell
																											KIT	0.01035	T cell
																											IL1RL1	0.0209724	T cell
																											MKI67	0.0126651	T cell
																											TOP2A	0.0227427	T cell
																											CD14	0.0231312	Tenococyte
																											FCGR3A	0.000564175	Tenococyte
																											S100A8	0.0713681	Tenococyte
																											CSF3R	0.00126939	Tenococyte
																											SORL1	0.0211566	Tenococyte
																											CPA3	0.00112835	Tenococyte
																											KIT	0.00296192	Tenococyte
																											IL1RL1	0.00606488	Tenococyte
																											MKI67	0.00141044	Tenococyte
																											TOP2A	0.00141044	Tenococyte
																											CD14	0.00336494	NK cell
																											FCGR3A	0.436831	NK cell
																											S100A8	0.0266136	NK cell
																											CSF3R	0.00183542	NK cell
																											SORL1	0.194555	NK cell
																											CPA3	0.000305904	NK cell
																											KIT	0.00397675	NK cell
																											IL1RL1	0.00152952	NK cell
																											MKI67	0.0174365	NK cell
																											TOP2A	0.0217192	NK cell
																											CD14	0.0216629	Pericyte
																											FCGR3A	0.000762777	Pericyte
																											S100A8	0.0237986	Pericyte
																											CSF3R	0.000762777	Pericyte
																											SORL1	0.00381388	Pericyte
																											CPA3	0.000305111	Pericyte
																											KIT	0.00640732	Pericyte
																											IL1RL1	0.00930587	Pericyte
																											MKI67	0.00289855	Pericyte
																											TOP2A	0.00167811	Pericyte
																											CD14	0.021419	Mast cell
																											FCGR3A	0.00133869	Mast cell
																											S100A8	0.0200803	Mast cell
																											CSF3R	0.00133869	Mast cell
																											SORL1	0.00401606	Mast cell
																											CPA3	0.760375	Mast cell
																											KIT	0.523427	Mast cell
																											IL1RL1	0.380187	Mast cell
																											MKI67	0.0107095	Mast cell
																											TOP2A	0.0160643	Mast cell
																											CD14	0.010966	B cell
																											FCGR3A	0.00241896	B cell
																											S100A8	0.0566038	B cell
																											CSF3R	0.00241896	B cell
																											SORL1	0.124335	B cell
																											CPA3	0.00177391	B cell
																											KIT	0.00209644	B cell
																											IL1RL1	0.000967586	B cell
																											MKI67	0.00790195	B cell
																											TOP2A	0.0209644	B cell
																											CD14	0.0158184	nmSchwann
																											FCGR3A	0.000687758	nmSchwann
																											S100A8	0.0240715	nmSchwann
																											CSF3R	0.000687758	nmSchwann
																											SORL1	0.0412655	nmSchwann
																											CPA3	0	nmSchwann
																											KIT	0.00206327	nmSchwann
																											IL1RL1	0.00275103	nmSchwann
																											MKI67	0.00962861	nmSchwann
																											TOP2A	0.00275103	nmSchwann
																											CD14	0.011524	mSchwann
																											FCGR3A	0	mSchwann
																											S100A8	0.00517404	mSchwann
																											CSF3R	0.000470367	mSchwann
																											SORL1	0.0174036	mSchwann
																											CPA3	0.000235183	mSchwann
																											KIT	0.00188147	mSchwann
																											IL1RL1	0.000235183	mSchwann
																											MKI67	0.00399812	mSchwann
																											TOP2A	0.00117592	mSchwann
																											CD14	0.0192308	pDC
																											FCGR3A	0	pDC
																											S100A8	0.0576923	pDC
																											CSF3R	0.0384615	pDC
																											SORL1	0.269231	pDC
																											CPA3	0	pDC
																											KIT	0	pDC
																											IL1RL1	0	pDC
																											MKI67	0.0192308	pDC
																											TOP2A	0	pDC
																											CD14	0.113681	Neutrophil
																											FCGR3A	0.0450295	Neutrophil
																											S100A8	0.979577	Neutrophil
																											CSF3R	0.743848	Neutrophil
																											SORL1	0.261811	Neutrophil
																											CPA3	0.000738189	Neutrophil
																											KIT	0.00123031	Neutrophil
																											IL1RL1	0.00221457	Neutrophil
																											MKI67	0.00713583	Neutrophil
																											TOP2A	0.0066437	Neutrophil
																											CD14	0.126615	Mesothelial cell
																											FCGR3A	0	Mesothelial cell
																											S100A8	0.0826873	Mesothelial cell
																											CSF3R	0.0103359	Mesothelial cell
																											SORL1	0.0284238	Mesothelial cell
																											CPA3	0	Mesothelial cell
																											KIT	0	Mesothelial cell
																											IL1RL1	0.0516796	Mesothelial cell
																											MKI67	0	Mesothelial cell
																											TOP2A	0	Mesothelial cell

## Sheet: panel_d
Dotplot: Mean expression in group
	human-MuSC	mouse-MuSC	human-MF-Ifg	human-MF-IIfg	mouse-MF-Ifg	mouse-MF-IIfg	human-FB	mouse-FB	human-Tenococyte	mouse-Tenococyte	human-PnFB	mouse-PnFB	human-Mesothelial cell	mouse-Mesothelial cell	human-nmSchwann	mouse-nmSchwann	human-mSchwann	mouse-mSchwann	human-SMC	mouse-SMC	human-Pericyte	mouse-Pericyte	human-ArtEC	mouse-ArtEC	human-VenEC	mouse-VenEC	human-LymphEC	mouse-LymphEC	human-T cell	mouse-T cell	human-NK cell	mouse-NK cell	human-B cell	mouse-B cell	human-B plasma	mouse-B plasma	human-pDC	human-cCD2	mouse-cCD2	human-Macrophage	mouse-Macrophage	human-Monocyte	mouse-Monocyte	human-Neutrophil	mouse-Neutrophil	human-Mast cell	mouse-Mast cell	human-Cycling	mouse-Cycling
DLK1	2.55471	0.0376246	0.00161659	0.0855005	0	0	0.15149	0.0472196	0.0580413	0.0285498	0.0677216	0.294049	0.104726	0	0.554303	0.00191976	0.212359	0.00756652	0.0371179	0.00703324	0.034697	0.326608	0.0281159	0.00787261	0.0382358	0.00408357	0.0664537	0.00377272	0.0270204	0.00418474	0.0189722	0	0.0234307	0.00294368	0.249692	0.00931009	0	0.0187745	0	0.0402082	0.00411926	0.0205275	0.00462326	0.000799317	0	0.0552621	0	1.84655	0.0522365
MYF5	1.62547	1.31301	0.000475703	0.0477727	0	0.0613892	0.0162457	0.00389072	0.0189195	0.00573928	0.0318496	0.00923511	0.0203408	0	0.270889	0.00740674	0.0252012	0.0118981	0.0135453	0.00617178	0.0105211	0.00954804	0.00879164	0.00537282	0.00920808	0.00539839	0.0209078	0.00750829	0.00809485	0.00310129	0.00379447	0	0.00362068	0.00245732	0.0427757	0	0	0.00830259	0.00466217	0.0159448	0.0113625	0.00527798	0	0	0	0.0306887	0	0.920744	0.329232
CRLF1	0.193913	2.08639	0.000152905	0.0075016	0.218683	0.0869965	0.292577	0.340135	0.0771516	0.305902	0.0170111	0.23064	0.00732873	0.0460455	0.0310668	0.0482329	0.00389386	0.0313977	0.00789884	0.121104	0.0162573	0.0470551	0.00332946	0.0175351	0.00328289	0.015704	0.00160156	0.0200386	0.00179408	0.0144925	0.00260385	0.0121002	0.00522356	0.0188398	0	0.171354	0	0.000475011	0.0121584	0.00256811	0.0233443	0.000994953	0.0129105	0	0.0223055	0.0026388	0	0.0606429	0.526654
GAL	0.00091964	0.650787	0	0	0	0.0298248	0.0293536	0.0175149	0.0261233	0.025309	0.00559085	0.0226969	0	0	0	0.00898609	0.00798858	0.00802504	0.00072413	0.00792504	0.00308252	0.038526	0.00171002	0.0114151	0.00306119	0.0142287	0.00237117	0.0181391	0.000359085	0.0442777	0.000547644	0.0224441	0.000284362	0.0301658	0.000814044	0.116118	0	0.00080359	0.0581553	0.00109985	0.0231887	0.000401658	0.0393993	0	0.0485664	0	0.117785	0.105423	0.412443
PDE4DIP	0.179677	0.0315062	2.1414	1.95836	0.396788	0.358715	0.305263	0.0806241	0.257322	0.082657	0.0750652	0.0547955	0.14344	0.624413	0.188824	0.031041	0.0651658	0.0371206	0.436222	0.32708	0.0535008	0.0286586	0.0298508	0.0239586	0.018027	0.0346545	0.0321901	0.0457544	0.0409996	0.0290541	0.0516611	0.0748888	0.0481563	0.0241071	0.0936565	0.141439	0.0842216	0.284408	0.0722011	0.366043	0.0341332	0.277419	0.0500844	0.00534595	0	0.0497598	0	0.127485	0.120577
ANKRD1	0.0545781	0.502873	1.91799	1.10606	0.148942	0.0845571	0.0041916	0.00568938	0.00760639	0.0755269	0.00222152	0.00744468	0.0496123	0	0.0191926	0.002766	0.00379594	0.00222049	0.0077429	0.0156291	0.00280235	0.0355908	0.00065242	0.00245633	0.00359565	0.00402506	0.0105673	0.018441	0.00334053	0	0.00488286	0	0.00106535	0.00187585	0.0256426	0.0412479	0	0.0543814	0.00411869	0.0226809	0.00581415	0.0272945	0.00319312	0.00519112	0.013428	0.0579728	0	0.0913602	0.360424
RTN2	0.532624	0.658484	0.329928	0.459164	1.26753	1.24418	0.113084	0.0688291	0.0525516	0.00727865	0.0371447	0.0603932	0.0293347	0.0442546	0.0962565	0.0581232	0.0146998	0.0115315	0.230121	0.169351	0.114066	0.13654	0.0561954	0.023172	0.0952752	0.0202905	0.081309	0.00899845	0.00436931	0.00353784	0.00314067	0	0.0076614	0.00257339	0.0220846	0.0203259	0.0314014	0.0347024	0.00733193	0.0630701	0.0165337	0.0113152	0.00861666	0.000591509	0	0.0374185	0	0.491351	0.305811
PDK2	0.145366	0.0642921	0.220753	0.184132	0.833226	0.745663	0.094212	0.0538627	0.14546	0.054528	0.115807	0.0716763	0.101284	0.322048	0.190014	0.0709672	0.244565	0.123382	0.311359	0.169211	0.0789478	0.0651519	0.0841699	0.0464531	0.0647919	0.0489733	0.0937547	0.0235125	0.0297997	0.010758	0.0463734	0.0156164	0.0488908	0.00989252	0.0875137	0.139999	0.275165	0.0374534	0.00862799	0.0497379	0.0330551	0.0231641	0.0130268	0.000250719	0.00483379	0.024969	0	0.143148	0.0556917
NOVA1	0.202592	0.0027815	0.00151697	0.020692	0	0	1.66417	0.332567	0.516136	0.00627789	0.60904	0.0331744	0.0363471	0.0442546	0.291359	0.00579594	0.137118	0.00622559	0.0257658	0.00762554	0.0494494	0.00534529	0.0346744	0.00163058	0.0321964	0.00321189	0.21042	0.0164898	0.00391037	0.00382599	0.00555407	0.0167075	0.00545527	0.0019183	0.00108533	0	0	0.00859324	0.00689303	0.00812238	0.00951335	0.00446273	0.00258104	0	0	0.00533158	0	0.155104	0.088023
WISP2	0.108255	0.0300135	0.00182185	0.0152584	0	0	1.58559	0.226705	1.00768	0.297795	0.0368169	0.0132189	0.0180032	0.0794205	0.0322804	0.00322214	0.0211701	0.00427149	0.0763268	0.0150505	0.0370198	0.0739103	0.0233642	0.00561681	0.0212495	0.00488601	0.0150217	0.0129422	0.00959071	0.00707059	0.00657385	0.00693016	0.00400463	0.00330896	0.0165957	0.0212363	0	0.0111157	0.00619516	0.0127444	0.00971045	0.00877154	0.00108686	0	0	0.00224839	0	0.0195906	0
CLEC3B	0.00471731	0.050309	0.000482814	0.000421476	0.266511	0.0897264	0.21564	2.99611	0.0115224	0.582685	0.064102	0.744772	0	1.12269	0	0.0578115	0.00194089	0.0983042	0.00349651	0.0842359	0.0140544	0.108944	0.107602	0.0476235	0.067926	0.0482785	0.141682	0.106461	0.000799322	0.0637169	0	0.0981994	0	0.0587382	0.00135527	0.288195	0	0.00302479	0.0952719	0.0302183	0.107785	0.00173317	0.0539589	0	0.0676902	0.00240927	0.260697	0.00588956	0.639886
HHIP	0.019627	0.0141732	0.000483939	0.00188238	0	0.00611603	0.079384	0.0170419	1.29589	0.0135554	0.0248385	0.00232555	0.346139	0	0.00332363	0	0.00288937	0.00093974	0.00105129	0.105592	0.0033063	0.0264782	0.00105576	0.00388589	0.00221182	0.000452619	0.00338881	0	0	0.000493421	0.00213884	0	0.00560208	0.000415859	0.000848577	0	0	0.00179314	0.00145248	0.000638425	0.0019465	0.00217179	0	0	0.00309874	0	0	0.0071137	0.0888423
STEAP2	0.0489846	0.0378902	0.00206602	0.00183199	0	0	0.222536	0.0705595	0.923709	0.0799306	0.111129	0.125645	0.315642	0.126466	0.0522181	0.0104431	0.0393876	0.00953255	0.00817928	0.0153717	0.0280472	0.0152586	0.00813687	0.00151012	0.00471517	0.00090843	0.105536	0.002017	0.00104445	0	0.00128289	0	0	0.000857355	0.0045204	0	0	0.00510852	0.00119704	0.0027051	0.00506074	0.000775897	0	0	0	0	0	0.039007	0.121441
CHAD	5.60909e-05	0.0247723	0.000606865	0.00558748	0.181616	0.0311603	0.000737474	0.0760282	0.194344	2.07604	0.000534664	0.0419576	0	0	0	0.0393524	0	0.0230063	0	0.0258062	0	0.0355166	0	0.0251202	0.000676218	0.0292958	0.009932	0.0536547	0	0.0527035	0	0.0529239	0	0.0373755	0.00155776	0.176598	0	0	0.0428774	0	0.0489557	0	0.0303358	0	0.013269	0	0.167079	0	0.10474
CILP2	0.000459468	0.00920579	0	0	0.0634311	0.0307215	0.0143255	0.0574905	0.252117	1.96922	0.00161724	0.0117235	0	0.0400603	0.00261331	0.0113561	0	0.0053304	0.000159689	0.0475208	0.00178363	0.0170219	0.000275554	0.010072	0.00042528	0.0175464	0	0.0281782	0.00328561	0.0183072	0	0.00684002	0.0014013	0.0147876	0	0	0	0	0.027191	0	0.0170198	0.000544789	0.00696808	0	0.0223293	0	0	0.00121369	0.0590993
NGFR	0.0129078	0.0650008	0.000555273	0.00233252	0	0	0.0733805	0.0119849	0.15703	0.0168084	0.949018	0.25073	0.000834953	0	0.204638	0.174882	0.0246263	0.0236057	0.0412107	0.00131588	0.0634516	0.0137867	0.00446177	0.000919679	0.00152008	0.00184695	0.00298268	0.0121726	0.00910341	0	0.00967026	0	0.00614564	0.0137263	0.00172338	0.0163028	0.0374693	0.00572304	0.0249508	0.00113119	0.00251821	0.000757354	0	0	0	0	0	0.0251844	0.258182
SLC22A3	0.0593662	0.020132	0.0224347	0.0933463	0	0	0.0162899	0.000583888	0.0046029	0.00103626	0.839091	0.0502205	0.00378111	0	0.0135076	0	0.0134936	0.00733473	0.34219	0.13443	0.0365959	0.00925633	0.012237	0.00198393	0.0015351	0.00109574	0	0.0242742	0.00575275	0	0.00253309	0	0	0	0	0.0230403	0	0.000574765	0.0011797	0.00241527	0.000310709	0.00237986	0	0	0	0	0	0.00291848	0
STRA6	0.000594243	0.00164449	0	0	0	0	0.00300613	0.00375229	0	0.00318008	0.00989835	0.421985	0	0	0.00681694	0.00132428	0	0.0361059	0.000680138	0.00152763	0.00244777	0.00211157	0.000855844	0.000388662	0.00228823	0.00198245	0	0.00872532	0.000726641	0	0	0	0	0	0	0	0	0.000846071	0	0.000273349	0	0	0	0	0	0	0	0.00232791	0.0614356
LRP4	0.0570558	0.00648695	0	0.0134533	0	0	0.0296543	0.0517235	0.0237932	0.147649	0.0515587	0.414933	0	0	0.00927836	0.0377903	0.0204359	0.0731425	0.00127502	0.00170653	0.000826539	0.064037	0.00158253	0.0131388	0.00020273	0.0108926	0.0458734	0.0251912	0	0.00250842	0	0	0	0.00213166	0.000542415	0	0	0	0.0151407	0.000830821	0.0172662	0.000130202	0.010547	0	0.020173	0.0424886	0	0.032287	0.0128048
PDZK1IP1	0.000530655	0.00020007	0.000645	0.00360799	0	0	0.000711426	0.000488926	0.00521672	0.000273669	0	0.000875584	0.826457	0.0134478	0	0.00166947	0	0.000778788	0.00325	0.00104822	0	0	0.00454971	0.00514928	0.00596893	0.00438591	0	0.0157216	0.000239435	0.0115369	0	0	0.00127957	0.000892017	0.00317601	0.0917999	0	0	0.0036886	0.00028264	0.00288219	0	0.00791908	0.000577726	0.0065822	0	0	0	0
FBXO2	0.00709248	0.00878584	0.0267603	0.00719939	0	0.00707585	0.0204367	0.0160655	0.0207638	0.0719284	0.086045	0.0259725	0.539609	0	0.00671025	0.0322136	0.0181246	0.0090455	0.00980422	0.0480167	0.00155031	0.0104502	0.00201939	0.00356275	0.00982944	0.00589431	0.0297543	0.00491549	0.0384701	0.000871845	0.0389543	0	0.0168503	0.000245824	0.0109869	0.0484399	0	0.00458999	0.00199872	0.00212167	0.00251048	0.000705187	0.00176485	0	0	0.00174112	0.116472	0	0.00584634
CLDN10	0.00215092	0.00300993	0	0.00117222	0	0	0.000433468	0.0924365	0	0.0635032	0.00224824	0.0324875	0	1.28324	0.19309	0.0952073	0.000971419	0.00175529	0.000113537	0.00367623	0	0.00107564	0.0142222	0.000688745	0.0028715	0.00143619	0.00390238	0.00215297	0	0.0191783	0	0.00574283	0	0.0436947	0.00259331	0.0383601	0	0	0.0255007	0.000435239	0.00374286	0.000621587	0.00131333	0	0.00903801	0	0	0.00221207	0.00901083
ZNF579	0.0683333	0.0858537	0.087073	0.105487	0.106696	0.0240211	0.035277	0.058267	0.0459236	0.0437169	0.0394992	0.0465352	0.0810714	0.688896	0.0509927	0.0754782	0.0382866	0.0563829	0.0400098	0.0636837	0.0329864	0.0521836	0.0374502	0.0342481	0.0356822	0.041551	0.0185915	0.0472615	0.0128665	0.0429168	0.00608282	0.0432727	0.00966015	0.0165287	0.0227937	0.100613	0.0561773	0.015687	0.0189968	0.0182288	0.0386465	0.0133461	0.00502787	0.000591509	0.00190147	0.0185307	0	0.0731708	0.0632643
SCRG1	0.00638943	0.000250818	0	0.00142064	0	0	0.0559774	0.00138492	0.0525157	0.00315201	0.0834952	0	0.00705259	0.0400603	1.53556	0.036597	0.0160122	0.000974779	0.0137309	0	0.00773191	0	0.00969696	0.000136434	0.012418	0	0.0175942	0	0.0208594	0	0.0172994	0	0.00877541	0.000772521	0.00979707	0	0.0363421	0.0147062	0	0.017109	0.000463145	0.0117315	0.00377853	0	0.16798	0.00458055	0	0.00146196	0
KCNMB4	0.104278	0.00582042	0.000212414	0.0050942	0.155252	0	0.0692942	0.000963341	0.03151	0.0073077	0.0497961	0.00121328	0.00839324	0	1.1138	0.147343	0.173024	0.109197	0.00566061	0.000784422	0.00933372	0.00360182	0.147021	0.00145359	0.0244119	0.00551858	0.0257163	0.00183656	0.00606907	0.0379475	0.00267685	0.0055211	0.00565851	0.000886782	0.00252564	0.106676	0	0.0341778	0.00336089	0.02131	0.00099194	0.010047	0	0	0	0.0129788	0	0.145813	0.0256442
CA12	0.000332771	0.148911	0	0	0	0.00611603	0.0235325	0.00238565	0.00760882	0.00440836	0.00153103	0.00481463	0.0557129	0	0	0.545304	0	0.000520396	0.000769199	0.00190221	0.000558716	0.00402841	0.000986299	0.0013839	0.000818761	0.00127813	0.00184799	0.00839146	0.00107744	0.0253285	0	0	0.00103514	0.00212654	0	0	0	0.000439238	0.00132383	0.00252337	0.00180983	0.000947924	0.00183263	0	0	0	0	0	0.0501144
CSMD1	0.000812291	0.0281176	0.00045859	0.000921366	0	0	0.000604342	0.0113079	0	0.000599322	0.000965433	0.0300556	0.00336323	0	0	0.520226	0	0.0204624	0.000168835	0.00102165	0	0.0875806	0.00956928	0.000653919	0.00209474	0.00102766	0	0.00220902	0	0	0.000573681	0	0	0.000828458	0	0	0	0	0.000766088	0.000526065	0.00117485	0	0	0	0	0	0	0.00139068	0.0721326
LHPP	0.036352	0.0192215	0.0261425	0.0198166	0	0.0351664	0.0326976	0.011193	0.00550662	0.0101644	0.0390315	0.0159985	0.0827197	0.0460455	0.090088	0.0305972	1.22573	0.0124077	0.0717351	0.022255	0.0372258	0.0186334	0.0229694	0.0106923	0.0317176	0.0263237	0.0464185	0.0526928	0.0445325	0.0052292	0.0386312	0.00478926	0.121478	0.00497458	0.0495246	0.0221839	0.0604775	0.0891399	0.0262937	0.0539354	0.0335253	0.0504363	0.0299218	0.00140405	0	0.0323049	0.0889085	0.0951358	0.0498929
NEK1	0.129876	0.0538544	0.0158442	0.0385434	0	0.0218501	0.140257	0.0638868	0.12826	0.0467158	0.12574	0.0637579	0.0515085	0.160153	0.146693	0.0781225	1.30731	0.330133	0.126393	0.0539934	0.090211	0.0542471	0.0820686	0.0363206	0.0671688	0.0440843	0.0932332	0.0420667	0.0567425	0.0231303	0.0816651	0.0279506	0.074053	0.017539	0.0632559	0.0356011	0.0392859	0.0524454	0.0128454	0.0443301	0.0244616	0.0473252	0.021095	0.00709766	0.00172489	0.0345257	0	0.160833	0.130401
EMID1	0.197292	0.00573378	0	0.00612375	0	0.0759728	0.0346858	0.00513045	0.0109374	0.00602495	0.00755951	0.00843216	0.0187398	0.196515	0.0176034	0.0722527	0.0142886	1.42801	0.00512597	0.185968	0.000835644	0.278093	0.00199885	0.0237301	0.00263449	0.0138138	0.17581	0.215676	0.00143258	0.00866747	0.000573552	0.109014	0.00205775	0.0396144	0.0060103	0.0115732	0	0.000373016	0.00797736	0.0126029	0.00644167	0.00208747	0.000889496	0	0	0.0235873	0	0.276371	0.0294417
SLC36A2	7.22075e-05	0.00137704	0.0407958	0.040326	0	0.00699792	0.000686623	0.00275574	0	0.00226132	0.00114946	0.0230926	0	0	0	0.00483451	0.159557	1.10533	0.000802778	0.00407863	0.000793654	0	0.000335521	0.00126264	0.000652058	0.00188114	0	0	0.000403318	0.000648638	0.000615784	0	0.000940422	0.000417468	0	0	0	0.00204271	0	0	0.00222068	0	0.00876473	0	0	0	0	0	0
CSDC2	0.00134166	0.20137	0.00300997	0.00100975	0	0.00755014	0.00190215	0.011486	0.00175923	0.0273577	0.00256359	0.0217339	0.0421392	0	0	0.00892466	0.00972153	0.00402402	0.921389	0.014079	0.0150368	0.00801902	0.0053021	0.00148625	0.000931373	0.000886892	0	0	0	0.000515304	0.000649967	0	0	0.00115045	0.000697069	0	0.0194759	0.00142623	0	0.000940309	0.00292738	0.000865263	0.00195706	0	0	0	0	0.0197253	0.0382152
ACTG2	0.00040395	0.00101202	0.000980025	0.00263186	0	0	0.00748013	0.00156951	0.00957209	0.00235863	0.00868299	0.00319672	0.0110703	0.286139	0.0120397	0.0383688	0.0297102	0.00738247	1.32834	0.0741508	0.102292	0.409229	0.0108693	0.00240543	0.00147818	0.00158146	0	0.00193166	0.00015547	0.00999965	0.000726058	0	0	0.00112454	0.0101652	0	0	0.00103801	0.00127558	0.000788553	0.00210091	0.00042293	0.0040828	0	0	0	0	0	0
OR51E2	3.58369e-05	0.0016486	0.00058253	0	0	0	0.000141152	0.00309985	0	0.00367755	0	0.00691	0	0	0	0.0105615	0	0.00763402	0.152905	0.936106	0.00996308	0.0237158	0.00378648	0.0249586	8.51345e-05	0.00284599	0	0.00129865	0.000390377	0.00394689	0.00124084	0	0	0.00137606	0	0	0	0.00106992	0.003273	0.000398352	0.00225598	0.000218036	0.00177282	0	0	0	0	0	0.024749
RGS7BP	0.000498618	0.000405656	7.59476e-05	0.000666511	0	0	0.00116007	0.0342709	0.00236043	0.0465331	0.00181865	0.0125479	0.00261285	0	0	0.00204688	0	0.00339123	0.185227	0.790724	0.0105377	0.0106262	0.00504469	0.00966827	0.00850476	0.00225255	0.0028011	0.149015	0	0.000434757	0	0.0116815	0	0.00102336	0	0.0113345	0	0	0.0147941	0	0.0260352	0	0.00229892	0	0	0	0	0.00224902	0.0509056
AGAP2	0.00363948	0.00419687	0.000223577	0.000309706	0	0	0.00302644	0.00178532	0.00281512	0.00159177	0.00572266	0.00488975	0	0	0	0	0	0	0.00461535	0.00741956	0.404679	0.0194998	0.0612783	0.00157683	0.00199158	0.000992695	0.0119725	0	0.0767203	0.0157299	0.0660868	0.0226889	0.0114558	0.00797007	0.0129682	0	0.0535705	0.0293084	0.00583039	0.0152125	0.000538311	0.0102001	0.00124925	0.0431432	0	0.00838393	0	0.00943417	0
DCBLD1	0.0239335	0.0118779	0.0380481	0.0338142	0	0.00842266	0.0241383	0.00637621	0.0219243	0.0187582	0.0284314	0.0294463	0.032908	0	0.0645562	0.0345006	0.132805	0.0133245	0.0235441	0.00982653	0.550663	0.125944	0.117295	0.112755	0.0579603	0.0696045	0.080153	0.016035	0.0427694	0.0031672	0.0499446	0.00531215	0.0105547	0.0106759	0.0312025	0.0193823	0	0.0381476	0.00873008	0.0270126	0.00826045	0.015727	0.00219705	0.000558525	0.0077582	0.018112	0	0.0590857	0.00497229
VTN	0.00172015	0.459547	0	0	0.0634311	0.0438489	0.000887019	0.379779	0	0.0287606	0.0074186	0.919193	0.209259	0	0	0.0221015	0.00263641	0.118236	0.0015605	0.258165	0.00351283	2.82516	0.000545494	0.173307	0.000142189	0.0298805	0	0.0680309	0	0.0158983	0.000424638	0.00873167	0	0.0136953	0	0.0451763	0	0	0.0182942	0.00223815	0.0324688	0	0.0269023	0	0.0286076	0	0	0	0.0848009
ENPEP	0.0046418	0.00425373	0.00324834	0.0160483	0	0	0.0102502	0.160399	0	0.0893861	0.00205367	0.0408428	0	0	0	0	0.00325008	0.00354111	0.0933031	0.0756825	0.142909	0.686627	0.0201832	0.0322213	0.00260908	0.00569565	0	0.0266342	0.000652447	0.00554543	0	0	0	0.00115752	0	0	0	0	0.00218628	0.00130577	0.0863981	0	0	0	0.00650603	0	0	0.00443277	0.0506668
SLC14A1	0.000540079	0.000736816	0	0.00945906	0	0	0.00437329	0.00112323	0	0.000446516	0.00328536	0	0.00202181	0	0	0	0	9.66416e-05	0.00220557	0.000376126	0.00471408	0	0.628144	0.000358863	0.0156681	0.000833962	0.0184072	0	0.0162907	0.025328	0.0243838	0.058964	0.00181943	0.0152149	0.00620821	0.076972	0	0	0.0264163	0.00306689	0.0693279	0.0014246	0.00324015	0.000376923	0	0	0	0.00462612	0
BTNL9	0.00176404	0.0035417	0.000212414	0.00338589	0	0.00932063	0.0178731	0.00576455	0	0.00322495	0.00774157	0.00413985	0.0350453	0	0	0.0127897	0.00970866	0.020066	0.00388863	0.0122873	0.0225496	0.00971822	1.55319	0.279401	0.0666018	0.0850237	0.466021	0.342507	0.00494274	0.00293982	0.00312773	0.00501831	0.00493841	0.00457282	0.00607708	0	0	0.0156497	0.005606	0.0125041	0.0137616	0.00494022	0.00130338	0	0.0433571	0	0	0.00795152	0
AQP7	0.000286107	0.0322466	0.0818776	0.00546216	0.384942	0.0401356	0.00179562	0.0414147	0	0.0239911	0.00480098	0.0393683	0.0102738	0	0.0814187	0.0785528	0	0.0812612	0.151121	0.0725866	0.00392651	0.0624692	0.20245	1.60602	0.0175364	0.52055	0.0179531	0.0671518	0	0.0161182	0.00303267	0.0522967	0	0.0258647	0	0.141055	0	0.00292486	0.0363872	0.00400201	0.0942147	0.00171622	0.0419634	0	0.0491149	0	0	0	0.0164303
RSAD2	0.0135991	0.0278047	0.000438161	0.00374167	0	0.0136264	0.012745	0.0455052	0.00810282	0.0255086	0.00470667	0.0507383	0.03841	0	0.0104914	0.0739782	0.00413253	0.0255576	0.00278359	0.0518063	0.00625359	0.0647855	0.244622	0.532204	0.0484505	0.210337	0.0302818	0.0537049	0.0144396	0.0500512	0.0141478	0.0678103	0.00717839	0.0318296	0.00582023	0.0543651	0	0.0410334	0.0851604	0.0216842	0.189373	0.0217473	0.188786	0.0028065	0.151705	0.00813097	0.0820391	0.0188791	0.0549553
MPZL2	0.000174447	0.125268	9.06976e-05	0.000516336	0	0	0.00187341	0.00216781	0	0.00133151	0	0.463368	0.023505	0.119981	0	0.00526799	0.0148642	0.0329267	0.00088747	0.0391718	0.00102939	0.000827771	0.0757705	0.000990824	0.579813	0.00100783	0.0480358	0.00145505	0.00652929	0.000632644	0.00381817	0	0.00122797	0.00145607	0.00834435	0	0	0.0342242	0.00746958	0.0137363	0.000952673	0.00866063	0	0	0.00656371	0	0	0	0.0112026
C2CD4B	0.0249463	0.00560183	0.00074473	0.00124773	0	0.00642515	0.00688637	0.000953955	0	0.00120987	0.00595399	0.00550313	0.0101183	0	0	0	0.00405696	0.00172814	0.00366271	0.000292881	0.00863998	0	0.381289	0.000246417	1.09057	0.00188548	0.129321	0.03276	0.00304447	0.0104951	0.00112381	0.0149624	0	0.000905121	0	0	0	0.00396594	0	0.0042193	0	0.00629419	0	0	0.00514515	0	0	0.00582012	0
PRPF40B	0.0510806	0.0814565	0.0210305	0.0372202	0	0.0275746	0.0445033	0.050415	0.0392109	0.0346542	0.0438946	0.0798275	0.0358729	0.121245	0.0844257	0.077508	0.101807	0.069228	0.0760832	0.0905244	0.0622596	0.0748179	0.0417322	0.110401	0.024645	0.406622	0.0250801	0.0593019	0.0100363	0.00982836	0.00689506	0.0330491	0.0165527	0.0098643	0.000519164	0.0164395	0	0.00419773	0.0130922	0.0148027	0.0176728	0.00269559	0.0123787	0	0	0.00743121	0	0.038526	0.0762607
ZNF436	0.0211975	0.0315461	0.0057932	0.00701522	0	0.0174514	0.0583633	0.0987877	0.0260487	0.0515358	0.0384593	0.0877851	0.0212867	0.0655015	0.0300125	0.0536347	0.116819	0.0311848	0.0144993	0.0923065	0.0183777	0.143056	0.027991	0.109403	0.0387418	0.442127	0.091143	0.0341677	0.0065947	0.0254646	0.0120071	0.021006	0.00676379	0.0259415	0.00858043	0.0405318	0	0.0122633	0.0413821	0.0139851	0.0579263	0.00299588	0.022399	0	0.0450153	0.00741497	0	0.013924	0.0553108
SMOC1	0.000600447	0.013798	0.00681828	0.0172835	0	0	0.0213604	0.00831657	0	0.0214045	0	0.0134882	0.00459221	0	0.0186134	0	0.0768134	0.0623966	0.000450101	0.013862	0.000696252	0.000690819	0.000696014	0.000300735	0.00197481	0.00714818	0.420023	0.0145553	0.00052463	0.00126551	0.000605234	0.00646555	0	0.00217116	0.00368082	0	0	0.00355834	0	0.000365501	0.000852293	0.000455481	0.00118208	0	0	0	0	0.00383115	0
GIPC2	0.00473025	0.000674255	0.000736874	0.00134609	0	0	0.00753129	0.0021723	0	0.00122838	0.00693789	0.0022891	0.0562767	0.0447805	0.00310355	0.00164393	0.00175011	0.0018925	0.00361096	0.0169911	0.00217861	0.0210424	0.203894	0.0248784	0.177004	0.00848662	0.932579	0.0025734	0	0.0003371	0.000501573	0.0225628	0	0.000430202	0.0169493	0	0	0.00647311	0.00604157	0.0257056	0.00311755	0.000905705	0.00605461	0	0	0	0	0.0128298	0.0157442
NTS	8.24516e-05	0.00741768	0	0.00016806	0	0.0254871	0.000922767	0.0218282	0	0.0190443	0.00107023	0.0200782	0	0	0	0.00909239	0	0.00733461	0.000197935	0.00882857	0.000562202	0.112636	0.000473562	0.0581135	0.0571399	0.132022	0.35412	1.99819	0	0.0247845	0.000677665	0.0171471	0.00138755	0.0188231	0	0.0624703	0	0.000640044	0.0282718	0.00194289	0.0276184	0.00151599	0.0193036	0	0.0383447	0	0.117785	0.00165706	0.00448115
PARD6G	0.0103458	0.0163788	0.00649169	0.0274993	0	0	0.00850408	0.0496099	0.00527401	0.0649121	0.0115707	0.0989567	0.0193639	0.137771	0.00902081	0.0615741	0.0480187	0.239271	0.0227352	0.033762	0.0397831	0.143755	0.0110971	0.0113476	0.00761926	0.00497493	0.283593	1.44104	0.0355326	0.040438	0.0213563	0.0183861	0.00442355	0.0175914	0.00147304	0.0236022	0.0302849	0.00470285	0.00902861	0.00332297	0.00761815	0.00191545	0.00134277	0	0.00355514	0	0	0.0303921	0.188211
IL7R	0.0013223	0.00156691	0.00101222	0.00128361	0.155252	0.00419681	0.00872953	0.00397733	0	0.00424097	0.00363095	0.00272652	0	0	0.00600452	0.0013651	0	0	0.00183208	8.22521e-05	0.00185885	0.00209016	0.00924498	0.000744586	0.00745545	0.00272407	0.033838	0.00351097	2.53123	0.931704	0.501939	0.271473	0.0816842	0.0374768	0.0123765	0.0559383	0.0395464	0.127497	0.339972	0.0497239	0.109546	0.0553835	0.130145	0.00254879	0	0.0789274	0	0.0120563	0
OXNAD1	0.0340122	0.0749988	0.0207034	0.0207272	0	0.125435	0.0301774	0.057713	0.0157975	0.0365966	0.016118	0.150984	0.0294494	0.138774	0.0349705	0.0681091	0.0357585	0.059788	0.0164097	0.136391	0.0180207	0.135866	0.0276899	0.0112264	0.0247791	0.0123179	0.0323629	0.0259441	0.428918	0.0251709	0.147857	0.037481	0.0174184	0.0294222	0.0322917	0.0453796	0.0664559	0.0358361	0.0298081	0.0195918	0.0208723	0.0124799	0.0167298	0.000477886	0.0298407	0.0372758	0	0.0595945	0.157228
DAPL1	0.0134951	0.00103385	0.0354033	0.0208859	0	0.00775122	0.00928493	0.00167906	0.020206	0.00146267	0.0126421	0.0187467	0.0323318	0	0.00365842	0	0.0507944	0.000182532	0.0362362	0.000875539	0.0168671	0.00243177	0.00491565	0.000675622	0.00227628	0.002049	0.0129076	0.0468693	0.0214646	0.594468	0.0184567	0.128339	0.0219464	0.00260786	0.0706495	0	0.114547	0.0304779	0.00852509	0.0301529	0.0011824	0.020204	0.00384929	0	0	0.174652	0	0.0124672	0
CXCR6	0.000106128	0.00138051	0	0.000535334	0.174143	0	0.000342435	0.00182142	0	0.00156379	0	0.00239834	0	0.0520536	0	0.00231336	0	0	0.000417881	0.000367704	0	0.00118058	0.000265477	0.000498209	0	0.000432083	0.00243566	0.00356523	0.103784	0.601712	0.0767169	0.222394	0	0.00259514	0	0	0	0	0.0159057	0.00118427	0.00658296	0.00104048	0.00953218	0	0	0	0	0	0.0112026
CMC1	0.24256	0.121708	0.176804	0.16159	0.174143	0.237682	0.213811	0.171399	0.112905	0.112891	0.158146	0.116638	0.237822	0.140056	0.178362	0.131529	0.165035	0.0981661	0.22902	0.127055	0.143353	0.118507	0.192811	0.137779	0.217768	0.178723	0.307231	0.149601	0.225426	0.254271	1.6608	0.441551	0.069076	0.0533809	0.158082	0.346995	0.272601	0.210588	0.268519	0.158406	0.193964	0.0890759	0.284874	0.000588554	0.020567	0.147363	0.236522	0.399538	0.21765
GZMM	0.000900693	0.0042928	0	0.00072399	0	0	0.00214247	0.0125211	0	0.00889472	0.000301374	0.00820503	0	0	0	0.00312483	0	0.00629876	0.00104023	0.00919377	0.00193317	0.00174989	0.00413359	0.00935119	0.00284498	0.0123193	0	0.0152961	0.529776	0.0426316	1.24594	0.0739516	0.00502631	0.00521108	0.0153995	0	0.0260295	0.00426971	0.00826662	0.00254347	0.00434576	0.00460527	0.00325755	0	0	0.00204615	0	0	0.0782236
NCR1	1.8354e-05	0.000113635	0	0	0	0	0.000682887	0.00019391	0.00239753	0	0	0	0	0	0	0	0.00425406	0	0.000248933	0.000293787	0	0	0.000456388	0	0	0	0	0	0.00789369	0.00320435	0.134154	1.0718	0	0	0	0	0	0.00139897	0	0.00126789	0	0.0220785	0	0.0787797	0	0	0	0	0
FASLG	3.24705e-05	0.000148182	0	0	0	0	0.000261668	0.000353797	0	0.000188795	0	0	0	0	0	0	0	0.000513913	0	0.000135128	0.000527606	0	0.000188035	0.000137038	0.00085397	0	0	0.00167583	0.0430789	0.0611931	0.184032	0.526298	0	0.000352353	0	0	0	0.000904716	0.00222965	0.000967021	0.000376584	0.000589742	0.00454551	0.000635102	0.00792962	0	0	0	0
P2RX5	0.000292045	0.0031814	0.0414325	0.0316825	0	0.0287984	0.000558181	0.00350602	0	0.0529622	0.000242731	0.0028708	0.00173607	0	0	0.00639078	0	0.00730283	0.000155184	0.0406407	0.0246338	0	0.00297361	0.000541468	0.0013095	0.000503243	0.00376798	0	0.034949	0	0.0454221	0	0.50847	0	0.17111	0	0.0120914	0.0127768	0.0156574	0.00379914	0.00134507	0.00325262	0	0	0	0	0.0820391	0.00745429	0
HLA-DOB	0.000441841	0.00412588	0.000497842	0.000579769	0.155252	0.0326502	0.00152481	0.00652702	0	0.0071254	0.00305233	0.00471919	0.00853912	0	0	0.00251139	0.0191224	0.00105808	0.00186844	0.00157784	0.0060545	0.00285118	0.0080008	0.0079942	0.00799316	0.0149282	0.00367342	0.0107386	0.00126146	0.0864371	0.00393765	0.0535258	0.259986	1.44375	0.0987851	0.401486	0	0.181265	0.462585	0.00733235	0.0478218	0.00111151	0.0357925	0	0.0189318	0	0	0.000590535	0
CXCR5	0.000635381	0.00135846	0	0.000335228	0	0	0.00110871	0.00176041	0.00279353	0.000877355	0.000252438	0.00260978	0.0144516	0	0	0.00106025	0	0.000460915	0.000218451	0.000443495	0	0.00166484	0.000377024	0.000823811	0	0.000771338	0	0.00366065	0.0101824	0.0431116	0.0037969	0.0201085	0.276306	0.488043	0.00804048	0.0156561	0.0410511	0.000432447	0.00974331	0.000528775	0.00409426	0.00364912	0.00547277	0	0	0	0	0	0
PIM2	0.0225201	0.00524462	0.00381772	0.0069777	0	0.00760827	0.0163247	0.00760216	0.0114569	0.00459362	0.0910039	0.0115567	0.061043	0	0.0245565	0.00811961	0.015635	0.00417712	0.0188937	0.0291923	0.0119669	0.00828423	0.0230698	0.00733567	0.0672296	0.0162387	0.0690035	0.00981943	0.360044	0.189049	0.308499	0.161381	0.500013	0.0958028	1.50588	0.359922	1.38433	0.25489	0.0256571	0.0710356	0.0174536	0.0849889	0.0213472	0.209349	0.0160903	0.20846	0.0818164	0.0315404	0.056442
EDEM2	0.0879804	0.0648582	0.00242101	0.00802689	0	0.0320814	0.113698	0.176979	0.0591145	0.0519316	0.0943058	0.122887	0.21264	0.0645686	0.0648363	0.111147	0.0990247	0.12765	0.0578516	0.124205	0.0731643	0.226912	0.0768987	0.117166	0.121275	0.132919	0.277675	0.122724	0.0526051	0.0814094	0.0827498	0.107563	0.0542775	0.0958862	0.297008	1.95217	0.16326	0.0786869	0.195183	0.0762206	0.136709	0.0740558	0.209785	0.00216598	0.0968641	0.147791	0.0936178	0.14113	0.209383
TP53INP1	0.0476075	0.0713807	0.0069808	0.0246932	0	0.00996365	0.0622666	0.0777741	0.0826535	0.0595525	0.0301752	0.091255	0.0974944	0.158749	0.0543203	0.0481421	0.0266552	0.0503325	0.0520866	0.340226	0.0413191	0.0944795	0.0684217	0.0792398	0.0344812	0.0614702	0.122107	0.0710499	0.0932465	0.236126	0.0531101	0.261392	0.227219	0.101252	0.269818	1.80128	0.0521926	0.0286826	0.0486883	0.0725306	0.0403643	0.045706	0.0521621	0.0498673	0.103543	0.0648802	0	0.0410036	0.0709874
IRF4	0.000527492	0.00104608	0.000491448	0.000727293	0	0.00419681	0.00487716	0.0297112	0	0.00332999	0.00201894	0.00166659	0.0205372	0	0	0.000732447	0	0.00159814	0.000855591	0.00149941	0.00178362	0.00174582	0.00110172	0.00228883	0.000854871	0.0017088	0.00466632	0.00316709	0.0781183	0.0633264	0.0528985	0.0404421	0.236825	0.197513	0.284786	0.48565	2.71219	0.239148	0.162334	0.0800888	0.146758	0.0279534	0.008866	0.00064553	0	0.00369028	0	0	0
MED26	0.0813559	0.0471428	0.0101705	0.0288386	0	0.00508796	0.0517871	0.0496682	0.0214389	0.0312668	0.0797689	0.0465596	0.032647	0.0828998	0.048119	0.0308977	0.044444	0.0189252	0.0361128	0.0405241	0.0352626	0.0338467	0.0427503	0.0229722	0.0520979	0.0318196	0.0351739	0.0362744	0.047321	0.0281889	0.0601968	0.0251928	0.0524621	0.0417555	0.0680706	0.0350803	0.8193	0.0643932	0.0411755	0.0434366	0.028624	0.0631589	0.0342723	0.01905	0.0171076	0.030261	0.0799781	0.057883	0.0676246
RIPK2	0.104779	0.0357722	0.00218638	0.00705716	0.0634311	0.0112504	0.128482	0.0644781	0.0535224	0.0575509	0.104966	0.0607774	0.118828	0.0447805	0.0346735	0.0401272	0.0578269	0.0212036	0.0518873	0.0384354	0.0673781	0.0803979	0.0996952	0.070135	0.11162	0.15058	0.122144	0.115718	0.180762	0.066772	0.220186	0.067698	0.244124	0.0926311	0.137288	0.0299672	0.210164	0.663557	0.0855867	0.320323	0.0721178	0.697434	0.0980622	0.0740046	0.0039145	0.131992	0.307735	0.0745107	0.0759137
CLEC4M	0.000123697	0.00208589	0	0.000592099	0	0.0239705	0.000809735	0.0103277	0	0.00357128	0.000688749	0.00111205	0	0	0	0.00450357	0	0.000556689	0.000915347	0.00106597	0.000757948	0.00570469	0.00090664	0.00210561	0.000558928	0.00316117	0.00727043	0.00462273	0.000405489	0.00696939	0	0.00667922	0.00121175	0.00495805	0	0.0601628	0	0	1.02847	0.000680728	0.430703	0.00051563	0.0319153	0.00150182	0.00463771	0	0.0892233	0	0
TNIP3	0.000702542	0.00115719	0	0	0.263665	0.0223913	0.000966368	0.00852413	0	0.00535202	0.000823615	0.00694264	0.00114592	0	0	0.000974716	0	0	0	0.00108592	0.00144085	0.00240878	0.00152269	0.00111916	0.0101659	0.00253033	0.00501723	0.000901033	0.0137584	0.0108737	0.0300249	0.0107744	0.000866698	0.00698666	0.00182778	0.0257931	0	0.0362071	0.938099	0.0410511	0.495478	0.119569	0.33084	0	0.00241381	0	0	0	0
MARCO	0.00216679	0.000158357	0.000768365	0.00106891	0	0	0.00642573	0.000601757	0	0.000267958	0.0020621	0.00120082	0.0262925	0	0	0	0	0	0.000383191	0	0.00162561	0.000713921	0.00281077	5.93508e-05	0.00127687	0.000816397	0.00611776	0.0923357	0.000601079	0.00033424	0.00123047	0	0.00187548	0	0.0170528	0	0	0.154075	0.0027946	0.713938	0.0120553	0.265427	0	0.000644262	0	0.0106512	0	0.00235902	0
BCAT1	0.1379	0.00464199	0.000200496	0.00384704	0	0	0.109252	0.0347429	0.0202546	0.0441617	0.0123853	0.0305649	0.136936	0	0.0168702	0.182517	0.00322777	0.000321335	0.00103948	0.00069877	0.00415601	0.00192458	0.00450306	0.000396193	0.00392031	0.00117988	0.0417322	0	0.00262991	0.00627214	0.00299223	0	0.0108192	0.00298343	0.0423514	0.0283379	0.0855543	0.217868	0.00282355	0.614941	0.00182307	0.26828	0.00289491	0.140914	0	0.020402	0	0.075696	0.0578711
PF4	0.000205274	0.0282853	0	0.000267257	0.436834	0.0465548	0.000991062	0.0712321	0	0.049651	0	0.0487371	0	0	0	0.0653166	0	0.0532881	0.00113551	0.036018	0.00212034	0.0711992	0.00911176	0.0801585	0.00470156	0.0639124	0.00801987	0.056218	0	0.0308073	0.00120278	0.0191109	0	0.0328905	0	0.229549	0	0	0.158989	0.00170909	3.30487	0.000896771	1.25953	0	0.0838521	0	0.0799781	0.00731129	0.0872292
TREM2	3.41741e-05	0.00141319	0	0	0.0634311	0.00754932	0.000239021	0.00786292	0	0.00180303	0	0	0	0	0	0	0	0.00275727	0	0.00630104	0	0.00729896	0	0.0026497	0	0.00252103	0	0.00469461	0.000676863	0.00127948	0	0	0	0.00174191	0	0	0	0.0275113	0.0842837	0.0802271	0.785539	0.0157275	0.863178	0	0.00483287	0	0	0	0
OLR1	6.33044e-05	0.00100495	0.000182964	0.000503301	0	0	0.00110861	0.00300113	0	0.0019803	0.000594879	0	0.0582215	0	0	0	0	0	0.000524702	0.000458503	0.00109	0.00181022	0.00121267	0.000609711	0.00218903	0.176091	0.00145463	0.0205369	0.00331355	0.00301311	0.0031347	0.00577475	0.00117621	0.00578683	0.0476745	0.00543564	0	0.295543	0.0176694	0.292482	0.0297592	1.01817	0.0842258	0.168067	0.141478	0.00496572	0.0872435	0	0
RETN	6.69551e-05	0.000626334	0.00253619	0	0.428829	0	0.00161842	0.000238867	0	0.000218858	0	0	0	0	0	0	0	0	0.000263251	0.000439509	0	0	0	0.00101226	0.000542261	0.00146885	0	0	0.0037816	0.00154022	0.00174376	0.00411547	0.000877161	0.00147175	0.138612	0	0	0.156941	0.0202798	0.227336	0.00433751	0.785046	0.0115806	0.269286	0.173118	0	0	0	0
MEFV	0.00377761	0.000389855	0.000701601	0.000260514	0.0634311	0.0025764	0.00096957	0.00238964	0.00113201	0.000682702	0	0	0	0	0	0	0.00552024	0.000677633	0.000443086	0	0.000401933	0	0.000870575	0.000125567	0.00209734	0.000861972	0	0	0.00154419	0.00293488	0.00142541	0	0	0.000531879	0	0	0	0.0254958	0.199142	0.0352999	0.0696071	0.194131	0.399915	0.205964	0.246247	0	0	0	0
GPR35	0.000912125	0.000279867	0.000963677	0.00101776	0	0.00538171	0.00123885	0.00483474	0	0.00199362	0.00131121	0.0019303	0.00179217	0	0	0	0	0.00250625	0.000485709	9.76082e-05	0.000347695	0.000365258	0.00228958	0.00112262	0.000571436	0.0176596	0.0127969	0.00901078	0.0529328	0.0059993	0.0339102	0.022437	0.00732328	0.000578122	0.00472607	0	0.0162971	0.146037	0.245566	0.0342937	0.091438	0.181025	0.381372	0.000764432	0.174487	0.00606267	0	0	0.0146895
TMCC3	0.105718	0.120787	0.0425788	0.0369312	0.174143	0.0427674	0.0255633	0.193882	0.0169975	0.036526	0.0178921	0.172731	0.0270992	0.148073	0.0290057	0.0523286	0	0.213221	0.0564577	0.0557879	0.0136389	0.242146	0.0932799	0.505168	0.12788	0.594144	0.133667	0.0862884	0.0140599	0.0298849	0.0686197	0.0692416	0.0205961	0.0637341	0.00659939	0.190253	0.0753061	0.0839883	0.162523	0.0744482	0.221359	0.155433	0.0703006	1.51452	0.0355899	0.0224734	0.0799781	0.155433	0.144026
USP10	0.260388	0.126232	0.142265	0.139709	0	0.0679109	0.414316	0.110283	0.123918	0.0939068	0.126305	0.0943611	0.17395	0.0735845	0.151421	0.0955017	0.132276	0.0558035	0.19322	0.130772	0.12716	0.0876289	0.124344	0.0528104	0.136264	0.0744621	0.167721	0.164846	0.142122	0.0780115	0.101911	0.0522087	0.138859	0.0803558	0.127211	0.130337	0.218558	0.205608	0.076622	0.149414	0.055038	0.255765	0.0469793	1.27853	0.019874	0.0700214	0.249908	0.257353	0.176138
CAMP	3.27903e-05	0.00637339	0	0	0.0634311	0.0222354	0.00486555	0.0203725	0	0.0379312	0	0.022001	0.00604061	0	0	0.0184538	0	0.00247058	0.000156283	0.00452338	0	0.0176999	0.000615591	0.00647146	0.000175952	0.0140907	0	0.0179952	0.000363204	0.0412931	0	0.0221481	0.0139734	0.0242918	0.00899005	0.0823387	0	0.00502898	0.0438351	0.0010115	0.0213597	0.00292803	0.100792	0.0852887	1.98716	0	0	0	0
IRG1	8.65937e-06	0.00044545	0	0.000472849	0	0	4.47683e-05	0.00175943	0	0.00116865	0	0.00200314	0	0	0	0.00194021	0	0	0	0	0	0.00202198	0	0.00108638	0	0.000986324	0	0.00516735	0	0.011624	0	0	0	0.00144174	0	0	0	0	0.00963589	0.00166313	0.0394866	0.0366776	0.209985	0	1.55847	0	0	0	0
HPGD	0.00712312	0.0118159	0.0123282	0.00560256	0	0.00563623	0.0638666	0.119472	0.0020263	0.160258	0.0236191	0.0339194	0.0139429	0.308963	0.0050245	0.00542085	0.0134326	0.00266801	0.0034265	0.0055153	0.00239195	0.00400718	0.00565449	0.00181722	0.00538793	0.00479981	0.207661	0.00396733	0.0841966	0.00153497	0.0656992	0.00980241	0.0176063	0.000611035	0.046762	0	0	0.158198	0.0690081	0.194603	0.605379	0.121222	0.183895	0.389223	0.00184526	2.54367	0	0.00644372	0
SLC6A4	0.00187455	0.000261625	0.00021769	0.000428704	0	0	0.00378316	0.00345772	0.00984593	0.000504947	0	0	0.011191	0.099234	0	0	0.0614599	0	0.00266764	0.000308906	0.00176354	0	0.00287953	0.00269851	0.0188144	0.000249952	0	0	0.00461057	0.000550665	0.00725402	0	0.0026211	0	0	0	0	0.00187435	0.0028431	0.0012475	0	0.00199564	0.000853644	0.00282792	0.0115288	0.00241529	2.11723	0	0
CYP11A1	0.00525855	0	0.00124152	0.000692653	0	0	0.0130642	0.000460541	0.0086917	0.000275632	0.0155388	0	0.0216615	0	0	0	0.00291232	0	0	0.00035758	0	0	0.00110384	0.000726787	0	0.00082694	0.094936	0	0	0.0015468	0	0	0	0.00121275	0.00186977	0	0	0	0	0.000574289	0	0.000416385	0	0	0.0527392	0	2.60048	0.00403081	0
NUDT14	0.287614	0.049891	0.101757	0.184027	0.330558	0.0622633	0.0195617	0.0182866	0.00296987	0.0178536	0.0129582	0.0314561	0.144657	0.107272	0.102771	0.0417744	0.0698821	0.0610056	0.0139188	0.0495581	0.0100049	0.0349048	0.248017	0.149388	0.221831	0.111714	0.114393	0.0751826	0.0895828	0.0656708	0.0802806	0.082268	0.0282489	0.0509927	0.057928	0.149779	0.077078	0.059137	0.129027	0.0979123	0.0732542	0.05846	0.0908918	0	0.0135026	0.0843446	0.263719	0.700852	0.144675
CLEC11A	0.247461	0.00860565	0.00517345	0.0186036	0	0	0.25917	0.268638	0.256701	0.949474	0.282597	0.172325	0.162024	0.449829	0.265419	0.0151745	0.119628	0.0510789	0.13441	0.0200046	0.356845	0.0280287	0.0552359	0.00703309	0.00804435	0.010156	0.00898923	0.0088772	0.00951871	0.0122036	0.0415221	0.0193345	0.00944844	0.0111535	0.148928	0.0412369	0.0770607	0.153217	0.0108658	0.125675	0.0147634	0.0908105	0.00723056	0	0.00533574	0.00817266	0	0.989264	0.237749
INCENP	0.0154485	0.014151	0.00159067	0.00254016	0	0	0.00959066	0.0113547	0.00717265	0.00951744	0.0105804	0.0102418	0.00749964	0.0293298	0.0132695	0.0143779	0	0.0134293	0.00642238	0.0129669	0.00863921	0.0120246	0.00775522	0.0187046	0.00392313	0.0128718	0.00314616	0.0207233	0.0109813	0.0412629	0.0116772	0.0744303	0.00295923	0.0344974	0.0334373	0.100235	0.0159855	0.0606678	0.0521691	0.00856347	0.0383532	0.00575548	0.0633804	0	0.051832	0.00503628	0	0.0911257	0.854691
HAUS4	0.0554158	0.0422738	0.0103753	0.0115416	0	0.0378163	0.0362932	0.0412869	0.0444282	0.0535418	0.0415449	0.0486146	0.0377112	0	0.0136852	0.0435338	0.0408685	0.0235441	0.0328585	0.0507406	0.0224696	0.08551	0.0332898	0.0649774	0.0508607	0.04672	0.0343334	0.0720557	0.0217739	0.0648651	0.0207029	0.11171	0.0296505	0.0585744	0.0335186	0.129537	0.0298532	0.0941108	0.050391	0.0504232	0.0442986	0.0602368	0.0314696	0.0183124	0.0427207	0.0130893	0	0.110375	0.635018
